# Supplementary material for: Multi-Sensor and Decision-Level Fusion-Based Structural Damage Detection Using a One-Dimensional Convolutional Neural Network
Source: Sensors (Basel). 2021 Jun 8;21(12):3950. doi: 10.3390/s21123950 (PMC8226517; doi:10.3390/s21123950)
Supplement: Supplementary file 1 [file sensors-21-03950-s001.zip]

Archive with 21 entries (18 files):
- Bridge model (E)/
- Bridge model (E)/Damage1.xlsx
- Bridge model (E)/Damage2.xlsx
- Bridge model (E)/Damage3.xlsx
- Bridge model (E)/Damage4.xlsx
- Bridge model (E)/Damage5.xlsx
- Bridge model (E)/Intact.xlsx
- Bridge model (N)/
- Bridge model (N)/ACCú¿╬▐╦≡+╦≡╔╦60%+1000Nú⌐.csv
- Bridge model (N)/ACCú¿╬▐╦≡+╦≡╔╦60%+800Nú⌐.csv
- Steel frame/
- Steel frame/F4-100-1.xlsx
- Steel frame/F4-100-10.xlsx
- Steel frame/F4-100-2.xlsx
- Steel frame/F4-100-3.xlsx
- Steel frame/F4-100-4.xlsx
- Steel frame/F4-100-5.xlsx
- Steel frame/F4-100-6.xlsx
- Steel frame/F4-100-7.xlsx
- Steel frame/F4-100-8.xlsx
- Steel frame/F4-100-9.xlsx
