# Supplementary material for: Multi-Sensor and Decision-Level Fusion-Based Structural Damage Detection Using a One-Dimensional Convolutional Neural Network
Source: Sensors (Basel). 2021 Jun 8;21(12):3950. doi: 10.3390/s21123950 (PMC8226517; doi:10.3390/s21123950)
Supplement: Supplementary file 1 [file sensors-21-03950-s001.zip › Bridge model (E)/Damage1.xlsx]

## Sheet: Sheet1
8.81	14.54	15.9	18.21	15.82	13.57	10.55
-6.54	-12.15	-13.82	-11.46	-14.08	-12.06	-9.5
-0.15	1.33	1.18	-3.56	2.59	2.86	3.66
6.33	10.28	11.27	14.36	9.03	6.26	3.76
-7.37	-13.15	-15.05	-13.57	-12.05	-8.28	-4.58
3.04	7.31	8.48	4.49	5.64	2.86	1.72
2.01	1.82	1	4.77	3.03	4.14	4.05
-3.3	-4.87	-4.44	-4.95	-5.26	-5.65	-4.63
0.33	0.92	-0.59	-3	-0.31	0.49	1.56
3.53	6.23	7.99	10.98	8.41	6.75	5.07
-3.66	-7.39	-9.43	-9.56	-10.33	-8.71	-6.38
-0.18	1.69	2.18	-0.44	3.44	3.27	3.3
5.33	7.85	8.3	11.15	7.13	5.39	3.35
-6.75	-11.54	-13.28	-13.87	-12.44	-10.09	-7.02
2.99	7	7.94	5.21	8.39	7.16	5.79
3.01	3.59	3.16	6.51	1.31	0.56	0.1
-6.95	-11.05	-11.71	-12.26	-8.72	-6.26	-3.69
5.77	10.69	11.04	8.31	8.21	5.52	3.76
-1	-2.87	-2.7	1.9	-0.26	0.56	0.82
-2.99	-4.36	-5.24	-8.08	-6.08	-5.67	-4.12
3.12	6	6.22	5.54	6.13	5.19	4.35
0	-0.67	-0.33	2.82	0.69	1.02	0.72
-2.6	-4.33	-5.88	-8.92	-7.56	-7	-5.27
2.06	4.77	5.73	6.33	8.03	7.54	6.43
1.8	1.87	1.39	3.18	-1.08	-1.94	-2.36
-5.54	-8.49	-9.5	-11.21	-7.28	-5.09	-2.82
5.3	10.13	11.12	10.59	9.77	7.59	5.43
-0.95	-3.46	-4.44	-1.64	-4.51	-3.55	-2.77
-4.27	-5.31	-5.37	-8.03	-3.82	-2.84	-1.49
6.44	10.51	10.58	10.87	8.15	6.11	4.3
-4.07	-7.33	-7.35	-4.05	-4.87	-3.22	-2.25
-0.49	0.28	-0.74	-4.54	-2.49	-2.63	-2.02
3.63	5.8	6.63	8.98	7.26	6.36	5.02
-2.52	-4.74	-5.55	-4.41	-5.23	-4.17	-3.23
-0.52	0.1	-0.49	-3.72	-1.51	-1.76	-1.23
2.37	4.21	4.93	7.64	6.69	6.44	5.25
-0.95	-2.36	-3.39	-3.59	-5.39	-5.44	-4.61
-2.68	-3.15	-3.21	-4.87	-0.87	0.2	0.95
5.07	8.26	8.71	9.74	6.77	4.83	3.15
-3.81	-7.03	-7.81	-6.69	-6.54	-5.06	-3.58
-0.52	0.74	0.95	-1.62	1.08	0.87	0.87
4.53	6.62	6.63	8.72	5.31	3.99	2.64
-5.1	-8.33	-8.58	-7.67	-6.28	-4.65	-3.17
2.42	4.64	3.96	0.54	1.77	0.82	0.64
1.44	2.15	3.03	6.56	4.72	4.29	3.3
-2.7	-4.74	-6.16	-7.62	-6.67	-5.72	-4.53
1.24	3.1	3.29	1.74	3.03	2.3	1.87
1.29	1.87	2.13	4.92	3.33	3.27	2.36
-1.83	-3.41	-4.57	-6.36	-6.23	-5.9	-4.74
-0.28	0.79	1.36	1.03	3.51	3.88	3.51
3.45	4.87	4.73	6	2.49	1.28	0.23
-4.51	-7.39	-7.91	-8.15	-6.21	-4.4	-2.79
2.21	4.8	5.06	3.46	4.15	3.37	2.53
2.11	2.26	2.16	4.54	1.67	1.2	0.59
-4.64	-7.18	-7.68	-8.67	-5.9	-4.27	-2.74
4.35	7.59	7.47	5.54	5.1	3.5	2.33
-0.95	-2.15	-1.8	1.69	0.18	1.02	1.1
-2.06	-2.8	-4.01	-7.1	-5.33	-4.88	-3.84
2.68	4.77	5.34	5.87	5.72	4.98	3.94
-0.75	-1.64	-1.85	-0.13	-1.41	-0.87	-0.82
-1.24	-1.77	-2.49	-5.18	-3.64	-3.48	-2.59
1.13	2.59	3.42	4.87	4.9	4.83	3.94
1	0.87	0.31	0.54	-1.62	-1.87	-1.84
-3.19	-4.8	-4.78	-5.74	-3.03	-1.89	-0.9
3.45	5.92	5.88	5.87	4.64	3.6	2.53
-0.7	-1.8	-1.64	-0.05	-1.26	-1.12	-0.97
-2.73	-3.72	-4.47	-6.46	-3.69	-2.58	-1.51
4.53	7.46	7.88	8.05	6.26	4.47	3.02
-2.91	-5.36	-5.68	-3.92	-3.64	-2.17	-1.41
-0.03	0.79	0.13	-3.56	-1.56	-2.04	-1.66
2.24	3.54	4.24	6.72	5.41	4.96	3.92
-1.8	-3.26	-3.96	-4.23	-4.49	-3.86	-3.07
-0.15	0.33	0.26	-1.54	0.21	0.13	0.33
1.62	2.67	3.11	4.97	3.74	3.35	2.48
-0.62	-1.72	-2.44	-3.31	-3.38	-3.25	-2.59
-1.55	-1.51	-1.21	-1.72	0.08	0.54	0.79
3.42	4.97	4.67	5.39	3.36	2.53	1.69
-2.42	-4	-3.98	-3.54	-3.08	-2.48	-1.92
-0.33	0.15	-0.49	-2.26	-0.54	-0.18	0.18
3.19	4.82	5.32	6.69	4.62	3.35	2.1
-3.5	-5.85	-6.39	-6.23	-4.97	-3.53	-2.36
1.55	3.15	2.95	0.69	1.56	0.79	0.54
1.16	1.46	2.03	4.85	3.23	3.14	2.41
-2.24	-3.64	-4.39	-6	-5.08	-4.42	-3.38
1.08	2.31	2.75	2.15	3.08	2.63	2.18
0.95	1.08	1.1	2.87	1.23	1.07	0.69
-1.52	-2.59	-3.08	-4.62	-3.28	-2.94	-2.2
0.52	1.49	1.64	1.77	2.18	2.1	1.77
1.6	2.13	1.95	2.67	1.36	0.84	0.46
-2.19	-3.62	-3.93	-4.82	-3.15	-2.5	-1.74
1.36	2.67	2.36	1.59	1.92	1.58	1.23
1.34	1.59	1.87	3.31	2	1.51	0.95
-2.88	-4.38	-5.14	-6.36	-4.69	-3.63	-2.53
2.5	4.33	4.6	3.92	4.05	3.12	2.3
-0.08	-0.74	-0.69	1.08	0	0.2	0.03
-1.7	-2.56	-3.18	-5.33	-3.49	-2.96	-2.1
2.06	3.59	4.11	4.92	4.33	3.65	2.74
-0.18	-1	-1.46	-0.49	-1.51	-1.18	-0.92
-1.29	-1.59	-1.72	-3.23	-1.67	-1.41	-0.97
1.78	2.8	2.65	3.31	2.67	2.48	1.95
0.05	-0.28	-0.41	-0.21	-0.54	-0.61	-0.59
-1.7	-2.23	-2.65	-3.74	-2.21	-1.61	-1.05
2.16	3.51	3.49	3.69	3	2.45	1.87
-0.44	-1.1	-1.1	-0.31	-0.69	-0.46	-0.49
-1.55	-2	-2.49	-4.13	-2.67	-2.15	-1.41
2.37	3.72	4.11	4.97	4.15	3.5	2.64
-1.06	-2.05	-2.26	-1.82	-2.23	-1.84	-1.49
-0.95	-1.13	-1.41	-3.05	-1.28	-0.92	-0.41
2.21	3.51	3.9	5.13	3.72	3.02	2.13
-1.24	-2.51	-3.08	-3.23	-2.85	-2.2	-1.59
-0.26	0.13	0.1	-1.23	0.08	0	0.1
1.75	2.54	2.41	3.69	2.33	2.04	1.51
-1.11	-1.95	-2.13	-2.56	-1.92	-1.64	-1.25
-0.18	0	-0.44	-1.49	-0.51	-0.33	-0.1
1.62	2.59	2.83	3.59	2.87	2.35	1.72
-1.31	-2.36	-2.77	-3.1	-2.46	-2.02	-1.54
0	0.36	0.1	-1.08	-0.1	-0.1	0.1
1.67	2.54	2.88	4.21	3.1	2.61	1.92
-1.47	-2.64	-3.26	-4.03	-3.38	-2.89	-2.13
0.23	0.95	0.98	0.15	1.28	1.15	1.1
1.67	2.31	2.23	3.44	1.95	1.48	1
-1.85	-2.95	-3.47	-4.33	-3	-2.4	-1.59
0.85	1.9	1.9	1.49	1.74	1.38	1.1
1.06	1.21	0.95	1.95	0.95	0.87	0.67
-1.62	-2.31	-2.49	-3.46	-2.1	-1.74	-1.28
0.88	1.64	1.39	1.15	1.05	0.87	0.79
0.75	0.9	1.08	1.95	1.44	1.25	0.95
-1.44	-2.1	-2.44	-3.31	-2.54	-2.17	-1.59
0.75	1.38	1.34	1.21	1.49	1.35	1.18
0.82	1.15	1.31	2.13	1.33	1.02	0.64
-1.57	-2.51	-3.08	-4	-3	-2.43	-1.66
1.16	2.26	2.41	2.44	2.54	2.15	1.72
0.72	0.64	0.33	1.08	0.1	-0.03	-0.15
-1.6	-2.28	-2.65	-3.87	-2.23	-1.71	-1.08
1.65	2.87	2.77	2.85	2.38	1.89	1.36
-0.08	-0.51	-0.74	-0.21	-0.41	-0.28	-0.18
-0.95	-1.28	-1.62	-2.82	-1.54	-1.3	-0.9
1.34	2.21	2.13	2.49	1.97	1.64	1.23
-0.21	-0.59	-0.59	-0.26	-0.18	-0.08	-0.05
-0.72	-1	-1.46	-2.54	-1.69	-1.53	-1.1
1.24	1.95	2.05	2.67	2.38	2.15	1.77
0.05	-0.26	-0.46	-0.28	-0.62	-0.64	-0.61
-1	-1.31	-1.72	-2.64	-1.49	-1.12	-0.61
1.52	2.49	2.57	3.13	2.64	2.2	1.61
-0.23	-0.69	-1.18	-1.21	-1.33	-1.18	-0.84
-1.06	-1.13	-1.31	-2.13	-0.79	-0.49	-0.18
1.96	2.92	2.72	3.15	2.21	1.69	1.2
-1.03	-1.77	-1.93	-1.97	-1.41	-1.05	-0.69
-0.26	-0.03	-0.26	-1.15	-0.44	-0.38	-0.2
1.39	1.95	1.93	2.67	1.85	1.53	1.18
-0.98	-1.59	-1.7	-1.9	-1.23	-0.92	-0.61
0.1	0.31	-0.05	-0.82	-0.46	-0.51	-0.36
0.9	1.33	1.46	2.23	1.97	1.84	1.51
-0.44	-0.82	-1.21	-1.74	-1.54	-1.46	-1.15
-0.18	-0.18	-0.49	-0.82	-0.15	0.05	0.23
1.36	2.08	2.08	2.51	1.97	1.56	1.08
-0.82	-1.54	-2.03	-2.44	-1.95	-1.61	-1.15
0.03	0.36	0.21	-0.33	0.44	0.49	0.49
1.36	1.9	1.75	2.26	1.49	1.1	0.74
-1.26	-2.08	-2.39	-2.85	-1.87	-1.41	-0.95
0.62	1.23	1.03	0.51	0.74	0.54	0.44
0.8	0.97	0.95	1.74	1.1	1	0.74
-1	-1.51	-1.85	-2.51	-1.74	-1.41	-0.97
0.8	1.38	1.1	0.87	0.85	0.64	0.56
0.44	0.64	0.57	1.33	1.05	0.97	0.77
-0.64	-0.92	-1.46	-2.38	-1.77	-1.64	-1.23
0.31	0.82	0.67	0.77	1.13	1.1	1
0.88	1.21	0.95	1.23	0.69	0.49	0.28
-1.13	-1.62	-1.98	-2.51	-1.74	-1.38	-0.95
0.7	1.31	1.26	1.31	1.31	1.15	0.97
0.62	0.69	0.51	0.9	0.38	0.23	0.08
-1.31	-1.82	-1.95	-2.44	-1.49	-1.12	-0.67
1.11	1.77	1.62	1.64	1.33	1.02	0.79
0.08	-0.05	-0.05	0.56	0.28	0.28	0.26
-0.88	-1.21	-1.52	-2.18	-1.46	-1.2	-0.82
1.06	1.74	1.64	1.87	1.51	1.23	0.97
-0.05	-0.23	-0.36	0.1	0	0.08	0.08
-0.49	-0.62	-1.13	-1.95	-1.38	-1.25	-0.9
0.77	1.38	1.41	1.92	1.69	1.53	1.23
0.03	-0.05	-0.39	-0.41	-0.49	-0.51	-0.46
-0.67	-0.85	-1.16	-1.8	-0.95	-0.74	-0.44
0.88	1.51	1.46	1.85	1.51	1.28	0.97
-0.08	-0.26	-0.49	-0.51	-0.54	-0.54	-0.44
-0.72	-0.92	-1.1	-1.41	-0.79	-0.56	-0.31
1.21	1.95	1.85	2.08	1.56	1.18	0.87
-0.52	-0.9	-1.05	-0.77	-0.64	-0.49	-0.31
-0.31	-0.18	-0.57	-1.13	-0.64	-0.59	-0.36
1	1.62	1.54	2.15	1.67	1.38	1.08
-0.62	-0.9	-1.21	-1.26	-1	-0.82	-0.59
-0.15	0.1	-0.23	-0.72	-0.31	-0.31	-0.13
0.72	1.21	1.21	1.87	1.44	1.3	1.02
-0.46	-0.69	-1	-1.28	-1.13	-1.05	-0.77
-0.36	-0.21	-0.31	-0.41	-0.05	0.03	0.15
0.88	1.36	1.28	1.74	1.18	0.97	0.77
-0.72	-1.03	-1.18	-1.33	-1.05	-0.89	-0.61
-0.18	0.03	-0.13	-0.23	0	0.08	0.2
0.93	1.38	1.28	1.69	1.15	0.89	0.67
-0.85	-1.23	-1.39	-1.44	-1.13	-0.87	-0.56
0.18	0.51	0.23	-0.05	0.08	0.05	0.13
0.67	1.08	1.05	1.64	1.18	1	0.77
-0.75	-1.13	-1.46	-1.77	-1.38	-1.15	-0.82
0.26	0.69	0.54	0.36	0.49	0.41	0.38
0.36	0.62	0.59	1.13	0.82	0.74	0.54
-0.62	-0.95	-1.26	-1.87	-1.33	-1.18	-0.82
0.21	0.56	0.57	0.69	0.77	0.72	0.61
0.46	0.67	0.57	0.87	0.51	0.36	0.26
-0.7	-1	-1.21	-1.51	-1.05	-0.89	-0.56
0.36	0.85	0.69	0.79	0.72	0.61	0.56
0.39	0.62	0.46	0.77	0.49	0.33	0.28
-0.82	-1	-1.34	-1.54	-1.08	-0.87	-0.54
0.57	1.15	0.92	0.9	0.85	0.66	0.56
0.15	0.31	0.18	0.54	0.36	0.31	0.26
-0.75	-0.92	-1.18	-1.62	-1.18	-0.97	-0.64
0.57	1.1	1.08	1.33	1.08	0.89	0.74
-0.03	-0.08	-0.13	0.23	0	0.03	0.05
-0.64	-0.77	-0.92	-1.31	-0.92	-0.79	-0.51
0.49	0.87	0.92	1.31	1.05	0.97	0.82
-0.03	-0.05	-0.15	0	-0.18	-0.15	-0.1
-0.62	-0.72	-0.85	-0.97	-0.72	-0.51	-0.26
0.62	1.05	0.95	1.26	0.92	0.82	0.67
-0.03	-0.03	-0.13	0.03	-0.1	-0.1	-0.05
-0.57	-0.67	-0.9	-1.18	-0.79	-0.59	-0.33
0.72	1.28	1.21	1.38	1.1	0.89	0.69
-0.31	-0.44	-0.57	-0.44	-0.41	-0.28	-0.18
-0.41	-0.36	-0.62	-1.15	-0.64	-0.54	-0.33
0.57	1.05	1.1	1.38	1.18	0.97	0.74
-0.39	-0.64	-0.77	-0.82	-0.69	-0.54	-0.38
-0.15	-0.05	-0.18	-0.49	-0.26	-0.23	-0.1
0.44	0.77	0.8	1.28	0.95	0.87	0.67
-0.23	-0.33	-0.54	-0.74	-0.59	-0.56	-0.38
-0.31	-0.18	-0.33	-0.36	-0.1	-0.05	0.05
0.64	1.08	0.92	1.18	0.9	0.77	0.59
-0.46	-0.56	-0.77	-0.77	-0.64	-0.54	-0.36
-0.18	0	-0.18	-0.36	-0.08	0	0.1
0.59	1	0.92	1.21	0.87	0.72	0.51
-0.62	-0.85	-0.95	-1	-0.77	-0.59	-0.36
-0.03	0.15	0.05	-0.1	0	0.03	0.1
0.41	0.67	0.77	1.18	0.85	0.72	0.59
-0.62	-0.87	-1	-1.18	-0.92	-0.74	-0.49
0.08	0.33	0.28	0.23	0.28	0.26	0.28
0.33	0.54	0.51	0.9	0.59	0.54	0.46
-0.49	-0.64	-0.8	-1	-0.82	-0.69	-0.46
0.15	0.41	0.28	0.38	0.33	0.36	0.36
0.33	0.59	0.49	0.67	0.46	0.38	0.31
-0.49	-0.64	-0.82	-1.05	-0.74	-0.59	-0.41
0.13	0.36	0.23	0.18	0.31	0.31	0.28
0.33	0.51	0.49	0.59	0.49	0.41	0.28
-0.64	-0.9	-1	-1.28	-0.87	-0.69	-0.49
0.31	0.56	0.54	0.33	0.51	0.46	0.38
0.15	0.23	0.28	0.56	0.38	0.31	0.23
-0.46	-0.74	-0.92	-1.23	-0.9	-0.72	-0.44
0.36	0.77	0.77	0.9	0.77	0.64	0.51
0.08	0.08	-0.08	0.13	0.05	0.08	0.1
-0.41	-0.36	-0.59	-0.95	-0.59	-0.54	-0.33
0.33	0.69	0.51	0.74	0.64	0.61	0.54
0.05	0.23	0.05	0.05	0.05	-0.05	0
-0.46	-0.51	-0.72	-0.92	-0.56	-0.46	-0.28
0.36	0.72	0.64	0.69	0.62	0.54	0.44
-0.05	-0.08	-0.08	0.03	-0.03	-0.03	0
-0.52	-0.62	-0.69	-0.85	-0.62	-0.49	-0.28
0.41	0.69	0.69	0.85	0.72	0.64	0.54
-0.15	-0.23	-0.21	-0.08	-0.13	-0.08	-0.03
-0.36	-0.46	-0.59	-0.82	-0.54	-0.41	-0.2
0.49	0.82	0.82	1.08	0.85	0.74	0.59
-0.18	-0.28	-0.41	-0.31	-0.33	-0.26	-0.13
-0.21	-0.15	-0.31	-0.51	-0.28	-0.2	-0.08
0.41	0.72	0.62	0.79	0.69	0.61	0.49
-0.21	-0.26	-0.39	-0.59	-0.36	-0.28	-0.2
-0.26	-0.23	-0.33	-0.56	-0.26	-0.18	-0.1
0.41	0.67	0.64	0.67	0.67	0.54	0.44
-0.33	-0.46	-0.49	-0.62	-0.36	-0.31	-0.23
-0.13	-0.1	-0.21	-0.54	-0.21	-0.18	-0.08
0.33	0.62	0.69	0.85	0.74	0.61	0.46
-0.26	-0.41	-0.54	-0.62	-0.46	-0.41	-0.28
-0.1	0.08	-0.05	-0.26	0	-0.03	0.05
0.36	0.67	0.59	0.82	0.72	0.61	0.46
-0.33	-0.36	-0.59	-0.79	-0.59	-0.51	-0.36
-0.05	0.15	0.03	-0.03	0.18	0.18	0.2
0.36	0.62	0.54	0.69	0.51	0.41	0.31
-0.44	-0.59	-0.67	-0.87	-0.54	-0.43	-0.28
0.03	0.18	0.18	0.08	0.21	0.18	0.18
0.21	0.33	0.36	0.49	0.41	0.33	0.28
-0.46	-0.59	-0.57	-0.67	-0.46	-0.36	-0.2
0.08	0.21	0.18	0.1	0.13	0.13	0.15
0.18	0.33	0.41	0.56	0.49	0.43	0.38
-0.36	-0.46	-0.57	-0.69	-0.62	-0.51	-0.31
0.13	0.36	0.28	0.26	0.33	0.31	0.33
0.23	0.44	0.36	0.51	0.36	0.31	0.26
-0.36	-0.46	-0.64	-0.95	-0.62	-0.51	-0.33
0.15	0.44	0.39	0.31	0.46	0.41	0.33
0.15	0.23	0.15	0.1	0.1	0.08	0.03
-0.41	-0.51	-0.57	-0.87	-0.46	-0.36	-0.23
0.23	0.41	0.39	0.31	0.38	0.31	0.2
0.03	0.03	0.1	0.05	0.18	0.13	0.1
-0.31	-0.46	-0.51	-0.74	-0.44	-0.36	-0.26
0.28	0.51	0.49	0.44	0.46	0.36	0.31
0.05	0.08	0.03	0.13	0.15	0.13	0.1
-0.21	-0.18	-0.41	-0.69	-0.49	-0.43	-0.28
0.26	0.59	0.49	0.56	0.62	0.54	0.44
0.05	0.18	-0.03	-0.08	-0.08	-0.1	-0.08
-0.28	-0.23	-0.41	-0.67	-0.36	-0.31	-0.18
0.31	0.59	0.51	0.56	0.56	0.49	0.36
-0.05	-0.03	-0.15	-0.26	-0.21	-0.23	-0.18
-0.36	-0.38	-0.39	-0.54	-0.23	-0.13	-0.05
0.36	0.59	0.57	0.62	0.44	0.31	0.23
-0.26	-0.36	-0.31	-0.26	-0.1	-0.05	0
-0.1	-0.08	-0.13	-0.28	-0.23	-0.2	-0.13
0.28	0.46	0.44	0.54	0.49	0.43	0.38
-0.1	-0.13	-0.15	-0.13	-0.15	-0.13	-0.05
-0.05	0	-0.18	-0.38	-0.26	-0.2	-0.1
0.28	0.54	0.49	0.59	0.59	0.54	0.44
-0.08	-0.08	-0.28	-0.49	-0.38	-0.33	-0.26
-0.15	-0.08	-0.15	-0.38	-0.05	0	0.03
0.31	0.51	0.49	0.44	0.44	0.36	0.2
-0.21	-0.31	-0.33	-0.62	-0.36	-0.33	-0.23
-0.1	-0.08	-0.05	-0.26	0	0.03	0.03
0.31	0.49	0.49	0.41	0.36	0.26	0.18
-0.31	-0.44	-0.44	-0.56	-0.28	-0.2	-0.13
0.15	0.33	0.21	0	0.03	-0.03	0
0.15	0.33	0.31	0.46	0.44	0.38	0.31
-0.1	-0.05	-0.28	-0.46	-0.36	-0.33	-0.23
0.05	0.26	0.1	0.03	0.13	0.1	0.1
0.21	0.41	0.31	0.36	0.38	0.33	0.26
-0.18	-0.15	-0.33	-0.56	-0.46	-0.43	-0.33
-0.05	0.05	0.08	0.05	0.23	0.28	0.26
0.23	0.38	0.39	0.31	0.18	0.1	0.05
-0.39	-0.54	-0.49	-0.62	-0.36	-0.23	-0.1
0.13	0.28	0.33	0.28	0.21	0.18	0.15
0.15	0.18	0.23	0.31	0.21	0.15	0.15
-0.31	-0.36	-0.33	-0.44	-0.31	-0.23	-0.1
0.26	0.49	0.36	0.26	0.21	0.13	0.15
0.03	0.15	0.15	0.26	0.23	0.23	0.23
-0.13	-0.08	-0.28	-0.51	-0.41	-0.36	-0.26
0.18	0.41	0.33	0.26	0.33	0.31	0.28
0.05	0.15	0.08	-0.05	0.03	0.03	0
-0.15	-0.15	-0.23	-0.59	-0.36	-0.33	-0.26
0.08	0.18	0.26	0.18	0.33	0.33	0.26
0.1	0.15	0.15	-0.1	0	-0.08	-0.1
-0.28	-0.38	-0.33	-0.51	-0.21	-0.13	-0.08
0.23	0.38	0.39	0.21	0.28	0.2	0.13
0	0.05	0.1	0.03	0.08	0.05	0.05
-0.15	-0.18	-0.31	-0.49	-0.28	-0.2	-0.13
0.36	0.69	0.62	0.54	0.46	0.33	0.26
-0.1	-0.08	-0.21	-0.23	-0.1	-0.03	0
-0.03	0.23	0.03	-0.33	-0.21	-0.23	-0.15
0.13	0.33	0.28	0.31	0.41	0.38	0.33
-0.05	0.1	-0.03	-0.33	-0.21	-0.23	-0.18
-0.18	-0.13	-0.15	-0.33	-0.1	-0.08	-0.03
0.13	0.33	0.39	0.31	0.31	0.26	0.2
-0.1	-0.13	-0.1	-0.23	-0.18	-0.18	-0.1
-0.18	-0.15	-0.08	-0.15	-0.05	0	0.05
0.26	0.41	0.41	0.36	0.26	0.2	0.18
-0.15	-0.13	-0.08	-0.1	-0.08	-0.05	0.03
-0.05	0.05	-0.08	-0.28	-0.18	-0.13	-0.03
0.28	0.56	0.51	0.49	0.44	0.36	0.33
-0.18	-0.18	-0.28	-0.44	-0.28	-0.2	-0.1
0.08	0.26	0.15	-0.21	0	-0.03	0
0.1	0.26	0.28	0.26	0.33	0.31	0.26
-0.13	-0.15	-0.18	-0.62	-0.36	-0.33	-0.23
-0.05	0.03	0.1	-0.08	0.13	0.13	0.13
0.13	0.21	0.26	0.03	0.13	0.1	0.1
-0.18	-0.21	-0.15	-0.41	-0.18	-0.18	-0.08
0.03	0.1	0.1	-0.1	0.05	0.08	0.08
0.21	0.38	0.36	0.23	0.26	0.15	0.15
-0.08	-0.08	-0.18	-0.28	-0.18	-0.13	-0.05
0.13	0.36	0.21	-0.03	0.08	0.03	0.05
0.15	0.36	0.28	0.28	0.31	0.26	0.23
-0.15	-0.1	-0.28	-0.54	-0.36	-0.31	-0.2
0.1	0.28	0.23	0.05	0.23	0.18	0.18
0.05	0.15	0.15	0.08	0.13	0.13	0.1
-0.18	-0.26	-0.23	-0.54	-0.31	-0.26	-0.18
0.05	0.13	0.26	0.21	0.26	0.28	0.23
0.08	0.08	0.13	0	0	-0.03	0
-0.18	-0.23	-0.15	-0.26	-0.13	-0.05	0.03
0.15	0.31	0.26	0.18	0.15	0.13	0.15
0.08	0.15	0.13	0.05	0.1	0.13	0.13
-0.1	-0.03	-0.15	-0.28	-0.21	-0.15	-0.08
0.18	0.38	0.26	0.05	0.18	0.15	0.15
0.08	0.21	0.13	0.05	0.13	0.13	0.1
-0.1	-0.1	-0.23	-0.62	-0.33	-0.28	-0.2
0.15	0.31	0.33	0.18	0.33	0.28	0.2
0	-0.08	-0.08	-0.31	-0.13	-0.1	-0.1
-0.13	-0.18	-0.1	-0.46	-0.13	-0.1	-0.05
0.15	0.15	0.23	0.13	0.23	0.23	0.15
0	-0.03	0	-0.23	-0.08	-0.08	-0.05
-0.05	-0.13	-0.13	-0.26	-0.08	-0.03	0
0.28	0.44	0.33	0.23	0.21	0.15	0.13
0.03	0.05	-0.05	-0.08	0	0.03	0.05
0.03	0.15	-0.03	-0.26	-0.15	-0.13	-0.08
0.18	0.38	0.26	0.18	0.28	0.26	0.2
-0.05	0.03	-0.1	-0.31	-0.13	-0.1	-0.08
-0.03	0.05	-0.05	-0.33	-0.13	-0.1	-0.08
0.1	0.18	0.23	0.18	0.28	0.28	0.2
-0.05	-0.08	-0.08	-0.28	-0.23	-0.2	-0.18
-0.13	-0.15	-0.08	-0.15	0.03	0.1	0.08
0.21	0.28	0.31	0.26	0.21	0.15	0.1
-0.13	-0.21	-0.18	-0.26	-0.13	-0.05	-0.03
0.03	0.1	0.08	-0.03	0.03	0.08	0.05
0.21	0.31	0.21	0.13	0.18	0.18	0.15
-0.08	-0.03	-0.1	-0.21	-0.1	0	0
10.61	17.87	20.14	21.62	20.72	17.81	13.65
-5.74	-11.67	-13.46	-9.74	-14.51	-12.7	-10.34
-2.94	-3.64	-4.01	-8.87	-1.26	0.1	1.74
9.45	15.77	17.39	19	13.92	9.97	6.25
-8.52	-16.23	-18.47	-14.54	-14.41	-9.71	-5.81
2.06	6.08	7.42	2.31	4.26	1.51	0.59
4.12	4.9	4.24	7.67	6.1	6.87	5.99
-4.35	-7.15	-6.63	-5.92	-6.97	-6.85	-5.86
0.1	0.23	-1.54	-4.87	-1.51	-0.59	0.44
4.64	8.23	10.38	13.46	11.23	9.23	6.79
-3.94	-8.62	-10.79	-9.9	-11.67	-9.74	-7.37
-1.03	0.13	0.46	-2.74	1.77	1.87	2.02
6.93	10.54	11.53	14.46	10.59	8.56	5.5
-7.24	-13.36	-15.36	-15.13	-14.82	-12.27	-9.09
1.98	5.49	6.37	3	7.72	7.03	5.68
5.36	7.28	7.27	10.46	4.59	2.96	1.43
-8.65	-14.82	-15.85	-14.95	-11.87	-8.41	-5.17
6.05	11.41	11.97	7.98	8.82	5.83	3.79
0.52	-0.87	-0.51	4.54	1.9	2.58	2.2
-4.53	-7.51	-8.53	-10.44	-8.98	-7.85	-5.97
3.86	7.28	7.4	5.46	6.87	5.78	4.81
0.77	0.26	1	5.18	2.59	2.86	1.92
-3.42	-6.44	-8.4	-11.28	-10.31	-9.33	-7.19
2.32	5.26	6.47	6.46	9.18	8.66	7.35
2.86	3.31	2.9	5.41	0.38	-0.56	-1.64
-6.7	-10.98	-12.2	-13.62	-10	-7.36	-4.71
5.41	10.62	11.71	10.46	10.92	9	6.58
0.7	-1.36	-2.16	1.31	-2.97	-2.43	-2.3
-6.33	-9.28	-9.63	-11.8	-7.08	-5.09	-3.15
7.93	13.26	13.56	12.62	10.44	7.85	5.43
-3.73	-7.49	-7.4	-2.77	-4.51	-2.61	-1.82
-1.96	-2.31	-3.65	-7.8	-5.26	-4.78	-3.69
5.15	8.44	9.5	11.18	9.92	8.56	6.53
-2.73	-5.8	-6.63	-4.26	-5.8	-4.32	-3.51
-1.08	-1.08	-1.93	-6	-3.26	-3.35	-2.51
3.22	5.69	6.75	9.54	8.98	8.59	6.84
-0.85	-2.67	-3.88	-3.28	-6.08	-6.01	-5.27
-3.42	-4.74	-4.96	-7	-2.26	-0.82	0.05
6	10	10.61	11.39	8.62	6.54	4.12
-3.48	-7.33	-8.27	-6.28	-7.1	-5.39	-4.15
-1.78	-1.26	-1.21	-4.08	-0.69	-0.33	-0.1
6.21	9.23	9.4	11.33	7.8	6.11	3.94
-5.61	-9.74	-10.07	-7.95	-7.46	-5.52	-4.17
1.78	3.46	2.49	-1.72	0.54	-0.05	-0.15
3.09	4.8	6.01	9.69	7.44	6.47	4.63
-3.79	-7.15	-8.89	-9.28	-8.77	-7.1	-5.68
1.36	3.41	3.6	0.9	2.97	2.1	1.43
2.06	3	3.42	6.87	5.03	5.06	3.53
-2.39	-4.77	-6.14	-7.51	-7.92	-7.33	-6.14
-0.41	0.62	1.13	0.13	3.51	4.09	3.71
4.3	6.13	6.09	7.74	3.82	2.53	0.95
-4.94	-8.56	-9.27	-8.85	-7.49	-5.44	-3.76
1.75	4.18	4.39	2.23	3.72	3.22	2.38
3.37	4.21	4.24	6.9	3.56	2.89	1.54
-5.56	-9.23	-9.99	-10.36	-7.95	-5.9	-4.28
4.33	7.74	7.5	4.67	5.41	3.96	2.66
0.33	-0.28	0.33	4.51	2.03	2.38	1.69
-3.5	-5.64	-7.32	-9.85	-7.92	-6.67	-5.1
3.53	6.51	7.24	6.74	7.18	5.98	4.4
-0.31	-1.46	-1.8	1.03	-0.9	-0.13	-0.33
-2.19	-3.41	-4.34	-7.28	-5.41	-4.98	-3.92
1.91	3.87	4.7	5.82	6.26	6.01	4.79
1.08	0.79	0.26	1.51	-1.36	-1.56	-1.82
-3.66	-5.87	-6.11	-7.41	-4.31	-2.96	-1.79
3.81	6.59	6.63	6.49	5.69	4.52	3.15
-0.03	-1.21	-1.1	1.15	-0.72	-0.66	-0.84
-3.68	-5.41	-6.34	-8.39	-5.36	-3.91	-2.61
5.18	8.67	9.07	8.98	7.64	5.83	3.97
-2.47	-5	-5.34	-2.74	-3.44	-2.07	-1.64
-1.26	-1.33	-2.34	-6.33	-3.41	-3.27	-2.56
3.61	5.85	6.73	8.9	7.49	6.57	4.86
-2.16	-4.36	-5.26	-4.26	-5.33	-4.27	-3.51
-0.72	-0.49	-0.59	-3.08	-0.67	-0.56	-0.31
2.65	4.18	4.67	6.74	5.23	4.7	3.35
-1.16	-2.9	-3.6	-3.67	-4.21	-3.71	-3.1
-1.67	-1.82	-1.72	-2.85	-0.54	0	0.2
3.94	5.8	5.65	6.82	4.59	3.78	2.53
-2.45	-4.46	-4.57	-3.67	-3.69	-2.94	-2.41
-0.85	-0.69	-1.49	-3.62	-1.38	-0.77	-0.31
4.02	6.13	6.78	8.49	6.18	4.8	3.07
-3.63	-6.59	-7.32	-6.64	-5.97	-4.37	-3.23
0.98	2.31	2.05	-0.67	1.05	0.59	0.41
2.27	3.18	3.88	7.05	4.85	4.42	3.12
-3.01	-5.26	-6.24	-7.21	-6.54	-5.44	-4.28
1.06	2.41	2.85	1.59	3.26	2.81	2.23
1.8	2.23	2.36	4.64	2.33	2.02	1.2
-2.32	-4.26	-4.85	-6.03	-4.64	-3.86	-2.92
0.9	2.21	2.36	1.82	2.59	2.33	1.77
1.91	2.41	2.34	3.97	2.1	1.71	1.08
-2.65	-4.51	-4.93	-5.9	-4.26	-3.45	-2.64
1.44	2.85	2.44	1.41	2.23	1.99	1.54
1.75	2.18	2.62	4.72	2.87	2.27	1.36
-3.32	-5.44	-6.37	-7.62	-5.95	-4.65	-3.35
2.34	4.38	4.83	4.1	4.62	3.68	2.71
0.75	0.18	0.21	2.46	0.67	0.77	0.26
-2.73	-4.23	-4.85	-6.92	-4.82	-3.99	-2.94
2.5	4.38	4.93	5.36	5.18	4.4	3.28
0.13	-0.69	-1.05	0.72	-1.15	-0.89	-0.9
-2.19	-3.13	-3.36	-4.97	-2.85	-2.2	-1.54
2.42	4.03	3.98	4.41	3.67	3.14	2.3
0.03	-0.72	-0.82	0.26	-0.51	-0.36	-0.41
-2.14	-2.92	-3.36	-4.9	-3.05	-2.45	-1.84
2.55	4.13	4.16	4.51	3.85	3.27	2.48
-0.44	-1.26	-1.18	0.15	-0.69	-0.46	-0.64
-1.93	-2.72	-3.42	-5.49	-3.54	-2.86	-2
2.55	4.23	4.83	5.87	5.13	4.4	3.25
-0.8	-2	-2.29	-1.41	-2.41	-2.02	-1.77
-1.67	-2.21	-2.44	-4.21	-2.03	-1.43	-0.82
2.78	4.46	4.96	6.26	4.67	3.86	2.66
-1.31	-2.92	-3.47	-2.97	-3.18	-2.45	-1.89
-0.88	-0.74	-0.8	-2.41	-0.51	-0.38	-0.18
2.52	3.74	3.7	5.08	3.36	2.79	1.95
-1.62	-2.92	-3.08	-2.85	-2.41	-1.89	-1.46
-0.33	-0.15	-0.64	-2.28	-0.92	-0.74	-0.49
2.09	3.18	3.54	4.82	3.77	3.19	2.33
-1.65	-2.97	-3.39	-3.44	-3.03	-2.45	-1.97
-0.26	0.03	-0.21	-1.64	-0.38	-0.31	-0.08
2.03	3.03	3.52	5.31	3.82	3.35	2.41
-1.73	-3.18	-3.78	-4.28	-3.92	-3.32	-2.59
-0.21	0.33	0.44	-0.56	1	1.05	1.02
2.21	3.15	3.26	4.8	2.85	2.2	1.38
-2.27	-3.87	-4.39	-4.9	-3.72	-2.91	-2.05
0.67	1.74	1.8	1.03	1.67	1.33	1.02
1.62	2	1.85	3.46	1.8	1.56	1.08
-2.27	-3.41	-3.62	-4.38	-2.97	-2.4	-1.82
0.98	1.92	1.67	1.05	1.28	1	0.82
0.98	1.18	1.49	3.05	2.05	1.81	1.28
-1.91	-2.92	-3.36	-4.44	-3.41	-2.89	-2.18
0.8	1.59	1.67	1.46	1.85	1.69	1.38
0.95	1.28	1.54	2.95	1.64	1.35	0.82
-1.88	-3.15	-3.72	-4.77	-3.64	-2.99	-2.18
1.13	2.33	2.57	2.62	2.82	2.45	1.97
1	0.97	0.8	2	0.54	0.28	0
-2.11	-3.15	-3.57	-4.77	-2.92	-2.27	-1.51
1.73	3.18	3.18	3.13	2.85	2.25	1.61
0.15	-0.23	-0.41	0.64	-0.1	0	-0.08
-1.62	-2.26	-2.62	-3.95	-2.38	-1.97	-1.38
1.73	2.87	2.88	3.23	2.64	2.17	1.59
-0.26	-0.74	-0.67	0.28	-0.18	-0.05	-0.1
-1.29	-1.8	-2.23	-3.56	-2.36	-2.04	-1.49
1.49	2.54	2.8	3.54	3.08	2.66	2.1
-0.13	-0.64	-0.77	-0.15	-0.77	-0.69	-0.67
-1.36	-1.74	-2.11	-3.28	-1.92	-1.56	-0.97
1.67	2.82	3	3.82	3.15	2.68	2
-0.26	-0.77	-1.21	-0.87	-1.36	-1.25	-0.97
-1.44	-1.64	-1.9	-2.82	-1.31	-0.92	-0.49
2.14	3.38	3.26	3.92	2.87	2.22	1.59
-1.08	-1.9	-2.08	-1.87	-1.56	-1.25	-0.92
-0.8	-0.72	-0.95	-2.08	-0.92	-0.77	-0.44
1.73	2.64	2.75	3.69	2.59	2.1	1.56
-1.31	-2.15	-2.21	-2.08	-1.62	-1.25	-0.87
-0.26	-0.05	-0.36	-1.41	-0.69	-0.72	-0.46
1.18	1.9	2.16	3.44	2.62	2.33	1.82
-0.88	-1.49	-1.82	-2.18	-1.97	-1.76	-1.36
-0.36	-0.23	-0.51	-1	-0.23	-0.1	0.13
1.49	2.38	2.49	3.46	2.54	2.02	1.46
-1.18	-1.97	-2.49	-2.95	-2.36	-2.02	-1.46
-0.21	0.26	0.13	-0.51	0.44	0.43	0.49
1.55	2.28	2.18	3.03	1.92	1.48	1.02
-1.62	-2.51	-2.77	-3.18	-2.28	-1.84	-1.25
0.31	0.95	0.82	0.21	0.69	0.51	0.46
1.08	1.51	1.59	2.67	1.64	1.35	0.97
-1.6	-2.33	-2.62	-3.13	-2.28	-1.81	-1.25
0.67	1.38	1.21	0.77	0.95	0.66	0.61
0.64	0.92	1	2.18	1.49	1.33	1.02
-1.16	-1.64	-2.13	-3.03	-2.28	-2.04	-1.51
0.36	1.05	0.95	0.97	1.31	1.18	1.08
0.9	1.28	1.16	1.97	1.08	0.79	0.54
-1.47	-2.1	-2.49	-3.23	-2.23	-1.84	-1.28
0.62	1.44	1.44	1.46	1.59	1.33	1.13
0.7	0.82	0.69	1.33	0.62	0.41	0.23
-1.67	-2.26	-2.39	-3.08	-1.92	-1.53	-1
1	1.77	1.75	1.77	1.54	1.23	1
0.23	0.18	0.26	1	0.49	0.38	0.31
-1.34	-1.85	-2.08	-2.85	-1.85	-1.56	-1.02
1.13	2	1.98	2.15	1.8	1.41	1.1
-0.05	-0.21	-0.23	0.49	0.18	0.2	0.18
-0.82	-1.1	-1.62	-2.69	-1.82	-1.64	-1.13
0.9	1.74	1.82	2.36	2.08	1.76	1.43
0.03	-0.1	-0.41	-0.18	-0.44	-0.46	-0.38
-0.98	-1.15	-1.49	-2.36	-1.33	-1.15	-0.72
1	1.74	1.8	2.31	1.92	1.64	1.28
-0.1	-0.33	-0.54	-0.49	-0.62	-0.64	-0.51
-1.11	-1.36	-1.49	-1.97	-1.05	-0.79	-0.41
1.31	2.13	2.13	2.51	1.85	1.43	1.08
-0.54	-0.97	-1.05	-0.77	-0.69	-0.56	-0.33
-0.72	-0.72	-0.98	-1.64	-0.9	-0.79	-0.46
1.29	2.05	2.03	2.67	1.97	1.58	1.23
-0.8	-1.18	-1.39	-1.23	-1	-0.82	-0.56
-0.31	-0.08	-0.44	-1.18	-0.62	-0.64	-0.33
0.9	1.54	1.59	2.36	1.87	1.61	1.28
-0.59	-0.92	-1.23	-1.51	-1.26	-1.2	-0.87
-0.49	-0.33	-0.49	-0.87	-0.23	-0.2	-0.03
1	1.56	1.59	2.21	1.59	1.3	1.02
-0.8	-1.23	-1.39	-1.62	-1.31	-1.18	-0.87
-0.41	-0.26	-0.28	-0.54	-0.05	0.03	0.18
1.08	1.56	1.54	2.1	1.38	1.07	0.77
-0.95	-1.46	-1.57	-1.64	-1.26	-1.02	-0.69
0	0.23	0.03	-0.33	0	-0.03	0.05
0.9	1.41	1.44	2.1	1.51	1.2	0.9
-0.95	-1.49	-1.82	-2.1	-1.56	-1.3	-0.92
0.28	0.74	0.57	0.21	0.46	0.28	0.28
0.54	0.82	0.87	1.62	1.18	1	0.74
-0.8	-1.23	-1.59	-2.26	-1.62	-1.48	-1.08
0.23	0.59	0.64	0.59	0.85	0.72	0.64
0.52	0.69	0.69	1.13	0.74	0.54	0.36
-0.88	-1.31	-1.46	-2	-1.31	-1.2	-0.82
0.28	0.67	0.67	0.79	0.85	0.72	0.64
0.59	0.77	0.69	1.05	0.62	0.38	0.28
-1.03	-1.41	-1.59	-1.87	-1.21	-1.02	-0.67
0.59	1.1	0.92	0.9	0.85	0.64	0.56
0.36	0.49	0.44	0.9	0.64	0.49	0.36
-0.98	-1.31	-1.59	-2.03	-1.44	-1.2	-0.79
0.7	1.23	1.18	1.28	1.15	0.92	0.77
0.08	-0.03	-0.03	0.46	0.23	0.2	0.18
-0.77	-1.1	-1.28	-1.92	-1.23	-1.12	-0.77
0.59	0.97	1.13	1.49	1.33	1.1	0.92
0.05	-0.13	-0.15	0.08	-0.13	-0.15	-0.1
-0.75	-1.03	-1.08	-1.44	-0.92	-0.79	-0.46
0.67	1.03	1.03	1.36	1.08	0.92	0.77
0.03	-0.03	-0.08	0.05	-0.05	-0.15	-0.1
-0.64	-0.95	-1.21	-1.59	-0.95	-0.77	-0.44
0.85	1.44	1.36	1.56	1.21	0.92	0.72
-0.15	-0.38	-0.51	-0.28	-0.28	-0.2	-0.1
-0.49	-0.59	-0.9	-1.54	-0.95	-0.84	-0.54
0.77	1.28	1.34	1.67	1.44	1.15	0.92
-0.39	-0.72	-0.85	-0.82	-0.69	-0.61	-0.44
-0.28	-0.31	-0.46	-0.97	-0.49	-0.49	-0.23
0.57	0.92	1.03	1.62	1.26	1.07	0.84
-0.26	-0.51	-0.72	-0.9	-0.77	-0.74	-0.51
-0.41	-0.44	-0.46	-0.59	-0.18	-0.15	0
0.85	1.21	1.1	1.51	1.05	0.82	0.69
-0.46	-0.69	-0.85	-0.82	-0.64	-0.61	-0.38
-0.26	-0.15	-0.36	-0.54	-0.21	-0.2	0.03
0.8	1.21	1.13	1.44	1.1	0.82	0.64
-0.62	-0.92	-1.05	-1.08	-0.79	-0.66	-0.41
-0.08	0.08	-0.1	-0.41	-0.18	-0.2	-0.05
0.62	0.9	0.98	1.46	1.13	0.92	0.77
-0.64	-1.03	-1.16	-1.38	-1.08	-0.97	-0.64
0.05	0.21	0.15	0	0.23	0.15	0.26
0.52	0.67	0.72	1.23	0.82	0.66	0.56
-0.57	-0.9	-1.05	-1.33	-1	-0.92	-0.56
0.13	0.31	0.23	0.28	0.36	0.31	0.36
0.49	0.69	0.62	0.92	0.62	0.46	0.38
-0.52	-0.82	-1	-1.23	-0.85	-0.74	-0.46
0.18	0.38	0.23	0.18	0.26	0.2	0.26
0.52	0.72	0.69	0.92	0.74	0.54	0.44
-0.7	-1.05	-1.23	-1.51	-1.08	-0.92	-0.61
0.33	0.64	0.59	0.38	0.59	0.41	0.41
0.26	0.33	0.36	0.72	0.54	0.41	0.33
-0.59	-0.92	-1.1	-1.56	-1.08	-1	-0.64
0.36	0.69	0.74	0.87	0.87	0.69	0.61
0.23	0.23	0.15	0.44	0.15	0.05	0.1
-0.57	-0.74	-0.9	-1.26	-0.74	-0.66	-0.36
0.46	0.82	0.69	0.92	0.72	0.56	0.54
0.13	0.18	0.08	0.21	0.13	0.05	0.13
-0.54	-0.67	-0.85	-1.08	-0.67	-0.61	-0.36
0.44	0.79	0.67	0.74	0.67	0.51	0.51
0.05	0.05	0.05	0.23	0.15	0.08	0.13
-0.57	-0.77	-0.92	-1.21	-0.87	-0.77	-0.44
0.49	0.79	0.85	1.03	0.9	0.72	0.67
-0.08	-0.21	-0.18	0	-0.1	-0.13	-0.03
-0.49	-0.69	-0.77	-1.1	-0.69	-0.61	-0.31
0.54	0.85	0.9	1.21	1	0.79	0.72
-0.1	-0.26	-0.36	-0.31	-0.33	-0.38	-0.18
-0.33	-0.41	-0.54	-0.77	-0.36	-0.36	-0.1
0.59	0.92	0.82	1.08	0.79	0.59	0.51
-0.21	-0.33	-0.46	-0.51	-0.31	-0.31	-0.13
-0.21	-0.21	-0.41	-0.72	-0.41	-0.41	-0.2
0.49	0.82	0.74	0.9	0.79	0.61	0.56
-0.28	-0.44	-0.54	-0.59	-0.36	-0.38	-0.23
-0.18	-0.21	-0.39	-0.74	-0.36	-0.41	-0.18
0.46	0.72	0.8	1.08	0.95	0.74	0.64
-0.23	-0.46	-0.62	-0.67	-0.59	-0.61	-0.38
-0.15	-0.15	-0.23	-0.38	-0.08	-0.1	0.08
0.54	0.82	0.8	1.15	0.85	0.61	0.54
-0.33	-0.54	-0.74	-0.87	-0.64	-0.64	-0.33
-0.08	0.05	-0.05	-0.1	0.13	0.05	0.18
0.57	0.82	0.67	0.9	0.62	0.41	0.41
-0.49	-0.67	-0.8	-0.9	-0.54	-0.51	-0.26
0.1	0.28	0.13	0	0.1	-0.03	0.1
0.33	0.49	0.49	0.72	0.59	0.43	0.44
-0.41	-0.59	-0.67	-0.77	-0.56	-0.56	-0.31
0.1	0.18	0.08	0.03	0.1	0	0.13
0.31	0.44	0.49	0.77	0.67	0.49	0.49
-0.33	-0.56	-0.72	-0.95	-0.74	-0.74	-0.46
0.08	0.23	0.18	0.21	0.36	0.28	0.36
0.44	0.56	0.46	0.69	0.46	0.28	0.26
-0.36	-0.59	-0.77	-1	-0.69	-0.64	-0.33
0.23	0.44	0.33	0.33	0.44	0.31	0.33
0.33	0.44	0.31	0.38	0.28	0.13	0.15
-0.41	-0.64	-0.8	-1	-0.59	-0.51	-0.26
0.33	0.62	0.49	0.44	0.44	0.26	0.26
0.08	0.1	0.05	0.15	0.23	0.15	0.2
-0.31	-0.44	-0.59	-0.9	-0.56	-0.56	-0.33
0.31	0.51	0.44	0.51	0.51	0.36	0.36
0.1	0.13	0.08	0.26	0.21	0.1	0.15
-0.23	-0.33	-0.57	-0.79	-0.59	-0.59	-0.33
0.26	0.56	0.49	0.67	0.64	0.51	0.51
0.15	0.26	0.03	0.08	-0.03	-0.13	-0.05
-0.39	-0.38	-0.59	-0.72	-0.41	-0.38	-0.18
0.36	0.69	0.54	0.67	0.59	0.43	0.41
0	0.05	-0.08	-0.05	-0.08	-0.18	-0.05
-0.41	-0.46	-0.57	-0.67	-0.38	-0.31	-0.1
0.46	0.74	0.67	0.79	0.54	0.36	0.33
-0.23	-0.36	-0.33	-0.21	-0.1	-0.08	0.03
-0.18	-0.18	-0.31	-0.49	-0.36	-0.38	-0.2
0.31	0.51	0.49	0.69	0.59	0.49	0.46
-0.13	-0.15	-0.23	-0.23	-0.21	-0.2	-0.08
-0.15	-0.1	-0.31	-0.44	-0.31	-0.31	-0.1
0.31	0.59	0.54	0.74	0.64	0.54	0.49
-0.08	-0.08	-0.28	-0.41	-0.33	-0.38	-0.23
-0.21	-0.13	-0.28	-0.46	-0.13	-0.13	0.03
0.36	0.67	0.54	0.59	0.51	0.36	0.31
-0.21	-0.23	-0.41	-0.54	-0.33	-0.36	-0.2
-0.18	-0.08	-0.21	-0.38	-0.1	-0.13	-0.03
0.36	0.67	0.59	0.62	0.51	0.33	0.28
-0.36	-0.46	-0.57	-0.62	-0.36	-0.33	-0.18
0.08	0.28	0.1	-0.05	0	-0.1	0
0.18	0.41	0.36	0.64	0.54	0.43	0.38
-0.21	-0.18	-0.41	-0.56	-0.44	-0.46	-0.28
0	0.23	0.05	0.03	0.15	0.08	0.15
0.23	0.51	0.36	0.54	0.46	0.33	0.33
-0.26	-0.21	-0.44	-0.56	-0.46	-0.49	-0.28
-0.05	0.18	0.05	0.1	0.23	0.18	0.26
0.26	0.51	0.39	0.46	0.31	0.15	0.18
-0.41	-0.44	-0.51	-0.59	-0.38	-0.36	-0.18
0.05	0.26	0.18	0.18	0.15	0.1	0.18
0.18	0.38	0.33	0.46	0.31	0.18	0.2
-0.41	-0.46	-0.57	-0.64	-0.44	-0.36	-0.18
0.21	0.49	0.33	0.28	0.23	0.13	0.18
0.05	0.23	0.15	0.33	0.28	0.23	0.26
-0.26	-0.18	-0.41	-0.64	-0.49	-0.46	-0.28
0.18	0.46	0.28	0.36	0.36	0.28	0.31
0.08	0.26	0.1	0.13	0.13	0.08	0.08
-0.23	-0.21	-0.41	-0.67	-0.41	-0.38	-0.23
0.1	0.36	0.28	0.28	0.38	0.31	0.28
0.08	0.23	0.1	0.03	0.05	-0.03	0
-0.33	-0.33	-0.44	-0.59	-0.31	-0.28	-0.13
0.21	0.49	0.39	0.33	0.36	0.23	0.23
-0.03	0.13	0.05	0.1	0.1	0.03	0.08
-0.26	-0.23	-0.44	-0.54	-0.38	-0.33	-0.18
0.26	0.67	0.54	0.59	0.49	0.33	0.33
-0.13	0.03	-0.15	-0.05	-0.05	-0.08	0.03
-0.18	0.03	-0.23	-0.49	-0.28	-0.31	-0.15
0.15	0.51	0.39	0.56	0.49	0.41	0.38
-0.1	0.08	-0.13	-0.21	-0.15	-0.2	-0.13
-0.26	-0.1	-0.23	-0.31	-0.15	-0.18	-0.05
0.15	0.46	0.39	0.51	0.41	0.31	0.31
-0.13	-0.05	-0.15	-0.18	-0.15	-0.2	-0.1
-0.28	-0.18	-0.23	-0.26	-0.13	-0.1	0.03
0.26	0.51	0.41	0.49	0.36	0.26	0.26
-0.21	-0.13	-0.18	-0.15	-0.1	-0.1	0.03
-0.15	0	-0.18	-0.31	-0.21	-0.18	-0.05
0.26	0.59	0.49	0.59	0.49	0.41	0.38
-0.21	-0.13	-0.31	-0.33	-0.28	-0.23	-0.1
-0.05	0.18	-0.03	-0.26	-0.08	-0.1	0
0.18	0.49	0.36	0.46	0.44	0.36	0.33
-0.21	-0.13	-0.33	-0.62	-0.36	-0.33	-0.2
-0.08	0.13	0.03	-0.1	0.08	0.05	0.1
0.13	0.38	0.28	0.28	0.28	0.23	0.2
-0.21	-0.13	-0.26	-0.44	-0.26	-0.26	-0.13
-0.05	0.15	0.03	-0.05	0.08	0.05	0.1
0.21	0.46	0.33	0.38	0.31	0.23	0.23
-0.23	-0.13	-0.31	-0.33	-0.23	-0.2	-0.08
0.03	0.31	0.08	0	0.08	0.05	0.13
0.15	0.46	0.31	0.41	0.36	0.28	0.28
-0.23	-0.15	-0.39	-0.51	-0.36	-0.31	-0.13
0.05	0.33	0.18	0.13	0.21	0.18	0.2
0.1	0.31	0.21	0.31	0.23	0.2	0.2
-0.28	-0.21	-0.36	-0.54	-0.36	-0.33	-0.15
0.05	0.31	0.23	0.26	0.28	0.26	0.28
0.05	0.21	0.1	0.13	0.1	0.05	0.13
-0.26	-0.18	-0.28	-0.36	-0.23	-0.18	-0.03
0.1	0.36	0.21	0.26	0.21	0.15	0.2
0.05	0.26	0.1	0.13	0.13	0.1	0.18
-0.18	-0.08	-0.26	-0.36	-0.23	-0.2	-0.08
0.15	0.41	0.21	0.15	0.23	0.18	0.23
0.08	0.28	0.13	0.13	0.15	0.13	0.15
-0.18	-0.13	-0.33	-0.56	-0.33	-0.28	-0.15
0.15	0.41	0.28	0.18	0.33	0.28	0.26
0	0.1	0	-0.08	0.03	-0.03	0.03
-0.15	-0.13	-0.26	-0.51	-0.23	-0.2	-0.1
0.18	0.38	0.33	0.36	0.36	0.28	0.26
0	0.05	-0.08	-0.15	-0.05	-0.08	0
-0.1	-0.03	-0.15	-0.28	-0.13	-0.1	-0.03
0.23	0.49	0.31	0.33	0.31	0.23	0.23
0	0.13	-0.05	-0.05	0	-0.03	0.05
-0.08	0.08	-0.18	-0.28	-0.15	-0.13	-0.03
0.21	0.51	0.33	0.31	0.33	0.26	0.26
-0.05	0.05	-0.13	-0.18	-0.08	-0.08	0
-0.08	0.08	-0.13	-0.26	-0.13	-0.15	-0.05
0.15	0.36	0.26	0.33	0.33	0.28	0.26
-0.05	0	-0.1	-0.18	-0.15	-0.18	-0.1
-0.1	-0.08	-0.15	-0.23	-0.05	-0.05	0.05
0.23	0.41	0.36	0.41	0.33	0.26	0.26
-0.1	-0.13	-0.23	-0.26	-0.18	-0.15	-0.05
0	0.13	0	-0.05	0	0.03	0.08
0.23	0.41	0.26	0.28	0.26	0.2	0.2
-0.08	0	-0.15	-0.26	-0.13	-0.1	-0.03
7.37	13.74	15.36	15.36	12.62	9.12	6.2
-4.92	-10.23	-11.94	-8.41	-9.67	-6.72	-4.33
-1.06	1	1.95	-2.08	0.77	-0.49	-0.15
4.15	5.87	5.37	7.41	5.31	5.03	3.94
-3.55	-5.36	-4.88	-3.56	-4.03	-3.55	-2.51
-0.41	-0.31	-1.49	-4.23	-2.23	-1.99	-1
2.65	5.15	6.06	7.87	6.77	5.85	4.86
-1.34	-3.23	-3.83	-2.21	-4.03	-3.6	-2.89
-2.47	-2.82	-3.78	-6.62	-3.9	-3.3	-1.92
4.61	8.03	9.25	11.21	10.18	8.84	6.63
-3.27	-6.13	-7.55	-7.21	-9.03	-8.31	-6.81
-2.19	-1.82	-1.77	-4.28	0.9	1.81	2.64
5.61	9.49	10.22	11.95	7.64	5.09	2.82
-6.21	-11.08	-12.35	-11.03	-9.87	-7	-4.2
1.57	4.74	5.73	2.46	4.69	2.99	2.1
2.88	3.67	3.39	6.46	3.15	2.76	2.2
-4.97	-7.74	-7.68	-7.51	-5.92	-4.91	-3.53
2.5	5.13	4.39	1.51	2.44	1.46	1.33
0.67	1.23	2.23	5.87	4.21	4.09	3.17
-2.37	-4.31	-5.88	-7.77	-7.39	-6.62	-5.17
0.49	2.33	2.67	1.67	3.69	3.25	2.92
2.06	3.31	3.54	5.85	3.33	2.76	1.74
-3.53	-5.92	-7.17	-8.98	-7.8	-6.77	-4.94
0.59	2.85	3.72	3.28	5.46	5.16	4.4
3.04	4.03	3.7	5.46	1.36	0.23	-0.49
-5.9	-9.21	-9.48	-10.08	-6.74	-4.78	-2.87
3.97	7.82	8.12	6.85	6.18	4.42	3.1
0	-1.08	-1.05	2.1	-0.21	0.13	0.13
-4.12	-5.62	-6.16	-8.21	-5.49	-4.47	-3.28
4.46	7.62	7.63	7.15	6.08	4.55	3.41
-1.73	-3.23	-3.08	0.23	-1.03	-0.2	-0.1
-1.52	-1.8	-3.08	-6.69	-4.85	-4.83	-3.69
1.75	3.8	4.55	5.82	6.18	5.72	4.66
-0.08	-0.51	-1.13	0.05	-1.87	-2.07	-1.72
-2.94	-3.95	-4.49	-6.74	-3.87	-3.3	-2.23
2.5	5.05	5.86	6.59	6.28	5.32	3.99
-0.31	-1.38	-1.98	-0.97	-2.9	-2.94	-2.56
-3.55	-4.56	-4.29	-5.77	-2.46	-1.61	-0.82
4.38	7.21	7.29	7.64	5.46	3.94	2.56
-2.58	-4.54	-4.37	-2.15	-2.85	-2.12	-1.46
-1.34	-1.33	-2.05	-4.72	-2.38	-2.12	-1.41
3.37	5.9	6.45	7.67	5.95	4.47	3.17
-2.94	-5.13	-5.65	-4.41	-4	-2.86	-2.23
0.13	1.21	0.51	-2.82	-1.23	-1.87	-1.66
1.39	2.72	3.49	6.15	5.54	5.24	4.05
-1.24	-2.33	-3.26	-3.92	-4.74	-4.75	-4.2
-1.39	-1.31	-1.26	-2.54	0.13	0.54	0.87
2.52	4.59	5.14	6.54	4.59	3.48	2.07
-2.03	-4.05	-4.88	-4.95	-4.97	-4.19	-3.12
-1.24	-0.41	0.13	-0.97	1.15	1.2	1.13
3.71	5.39	5.09	6.41	3.51	2.43	1.43
-3.84	-6.21	-6.29	-5.64	-4.41	-3.32	-2.36
1.29	2.92	2.36	-0.08	1.15	0.61	0.49
1.85	2.77	3.24	5.46	3.51	2.86	2
-3.48	-5.28	-6.14	-6.97	-5.33	-4.17	-3.02
1.85	3.87	3.8	2.1	2.56	1.46	0.82
0.13	0.08	0.51	3.33	2.26	2.56	2
-1.75	-2.62	-3.44	-5.64	-4.95	-4.93	-4.07
0.26	1.23	1.87	2.15	3.33	3.3	2.92
1.26	1.95	2.05	3.33	1.03	0.38	-0.18
-2.5	-4.13	-4.47	-5.49	-3.85	-3.14	-2
1	2.51	2.83	2.82	3.05	2.48	1.84
1.49	1.97	1.82	3.03	1.08	0.36	0.03
-3.58	-5.26	-5.6	-6.46	-4.05	-3.04	-2.02
2.86	5.33	5.03	3.87	3.49	2.25	1.51
-0.46	-1.08	-0.82	1.36	0.59	0.66	0.46
-2.14	-2.85	-3.8	-6.31	-4.18	-3.83	-2.94
2.27	4.28	4.8	5.26	4.74	3.6	2.71
-1.08	-2.03	-2.13	-0.64	-1.23	-0.89	-0.79
-1.03	-1.23	-1.77	-4.18	-2.72	-2.89	-2.15
0.95	2.15	2.95	4.64	4.38	3.99	3.07
0.41	0.03	-0.57	-0.59	-1.85	-2.2	-2
-2.32	-3.03	-2.9	-3.59	-1.46	-1.05	-0.46
2.47	4.23	4.11	4.74	3.36	2.48	1.74
-0.62	-1.33	-1.57	-0.9	-1.31	-1.38	-1.13
-2.09	-2.38	-2.75	-3.95	-1.87	-1.43	-0.82
3.06	5.05	4.88	5.18	3.77	2.5	1.61
-2.29	-3.59	-3.44	-2.18	-1.8	-1.23	-0.87
-0.46	-0.1	-0.8	-3.08	-1.82	-2.02	-1.59
1.67	2.92	3.67	5.51	4.49	3.76	2.82
-1.73	-2.9	-3.24	-3.31	-3.31	-2.91	-2.38
-0.39	0.08	0.05	-1.36	-0.1	-0.36	-0.18
1.16	2.13	2.67	4.69	3.41	2.94	2.1
-0.93	-1.82	-2.47	-3.31	-3.21	-3.12	-2.56
-0.88	-0.56	-0.31	-0.67	0.74	0.79	0.74
1.98	3.26	2.98	3.74	2.15	1.46	0.84
-1.75	-2.9	-3.03	-3.26	-2.28	-1.99	-1.46
-0.18	0.46	0.03	-1.08	-0.05	-0.05	-0.08
1.98	3.1	3.36	4.36	3.05	2.1	1.2
-2.65	-4.13	-4.47	-4.62	-3.38	-2.58	-1.89
0.9	2.13	1.98	0.49	1.03	0.36	0.08
0.67	0.97	1.49	3.54	2.56	2.38	1.69
-1.62	-2.67	-3.31	-4.64	-3.85	-3.55	-2.84
0.67	1.69	2.03	1.97	2.44	2.04	1.64
0.77	1.03	1	2.54	0.95	0.74	0.31
-1.39	-2.08	-2.62	-3.82	-2.8	-2.56	-1.89
0.36	1.38	1.52	1.92	2.15	1.94	1.49
1.24	1.64	1.13	1.49	0.49	0.1	-0.13
-2.21	-2.97	-3.03	-3.64	-2.08	-1.69	-1.25
1.08	2.26	1.93	1.54	1.41	1.07	0.82
0.49	0.62	0.9	1.97	1.21	0.87	0.44
-2.19	-3.05	-3.34	-4.23	-3	-2.43	-1.74
1.49	2.72	2.9	2.9	2.46	1.84	1.33
-0.26	-0.59	-0.23	1.15	0.46	0.49	0.26
-1.47	-2	-2.47	-4.03	-2.85	-2.58	-1.95
1.16	2.33	2.83	3.64	3.28	2.84	2.13
-0.1	-0.41	-0.72	-0.21	-0.95	-0.92	-0.9
-1.16	-1.54	-1.8	-3	-1.49	-1.3	-0.87
1.21	2.38	2.41	3.15	2.38	1.97	1.36
-0.13	-0.49	-0.72	-0.64	-0.77	-0.82	-0.77
-1.31	-1.59	-1.82	-2.8	-1.44	-1.12	-0.79
1.47	2.64	2.7	2.92	2.36	1.74	1.15
-0.82	-1.41	-1.36	-0.9	-0.72	-0.61	-0.59
-0.85	-1.05	-1.39	-2.64	-1.54	-1.43	-1.1
1.36	2.46	2.9	3.82	2.97	2.43	1.77
-0.8	-1.62	-1.82	-1.51	-1.59	-1.38	-1.15
-0.52	-0.33	-0.62	-1.72	-0.79	-0.82	-0.51
1.26	2.18	2.47	3.82	2.9	2.45	1.74
-0.75	-1.38	-2.05	-2.49	-2.33	-2.12	-1.64
-0.72	-0.33	-0.26	-0.77	0.36	0.36	0.33
1.42	2.23	1.98	2.74	1.64	1.25	0.84
-1.29	-1.92	-2	-2.38	-1.51	-1.35	-1.08
-0.39	0	-0.05	-0.41	0.03	0.03	0.1
1.18	1.74	1.87	2.54	1.69	1.25	0.87
-1.47	-2.13	-1.95	-1.95	-1.44	-1.15	-0.84
-0.03	0.33	0.15	-0.41	-0.21	-0.33	-0.18
0.85	1.46	1.85	2.87	2.23	1.92	1.41
-1.29	-1.92	-2.26	-2.67	-2.33	-2.1	-1.59
0.18	0.72	0.62	0.23	0.77	0.64	0.61
0.93	1.51	1.59	2.64	1.56	1.23	0.79
-1.18	-1.95	-2.49	-3.41	-2.51	-2.15	-1.56
0.36	1.18	1.31	1.1	1.44	1.2	0.92
0.67	0.9	0.69	1.26	0.59	0.41	0.18
-1.34	-1.9	-2.03	-2.8	-1.64	-1.43	-1.02
0.46	1.15	1.16	1.13	1.08	0.84	0.61
0.39	0.46	0.64	1.23	0.79	0.59	0.38
-1.18	-1.74	-1.93	-2.46	-1.72	-1.43	-1.02
0.8	1.51	1.49	1.56	1.28	0.97	0.77
0.26	0.36	0.44	1.26	0.74	0.64	0.44
-0.98	-1.33	-1.85	-2.69	-1.97	-1.76	-1.25
0.7	1.59	1.57	1.8	1.85	1.58	1.28
0.21	0.33	0.03	0.44	-0.03	-0.1	-0.15
-1.21	-1.44	-1.8	-2.69	-1.59	-1.33	-0.87
0.82	1.69	1.77	2.15	1.85	1.53	1.18
-0.1	-0.28	-0.39	-0.26	-0.46	-0.49	-0.38
-1.18	-1.46	-1.39	-1.9	-1.03	-0.79	-0.46
1	1.72	1.77	2.18	1.46	1.15	0.87
-0.49	-0.82	-0.67	-0.31	-0.21	-0.18	-0.08
-0.8	-0.87	-1.03	-1.59	-1.03	-0.95	-0.61
0.82	1.46	1.52	1.97	1.64	1.35	1.1
-0.33	-0.49	-0.51	-0.36	-0.36	-0.36	-0.23
-0.62	-0.72	-1.16	-1.8	-1.21	-1.02	-0.64
0.95	1.77	1.93	2.41	2.05	1.66	1.28
-0.44	-0.85	-1.16	-1.31	-1.18	-1.05	-0.77
-0.54	-0.49	-0.59	-1.38	-0.44	-0.43	-0.18
0.8	1.46	1.57	2.08	1.62	1.3	1
-0.72	-1.18	-1.34	-1.69	-1.26	-1.15	-0.79
-0.39	-0.28	-0.26	-0.67	-0.08	-0.08	0.1
0.9	1.41	1.49	2.03	1.31	0.97	0.77
-0.75	-1.23	-1.31	-1.36	-1.05	-0.87	-0.49
0.03	0.33	0.1	-0.28	-0.13	-0.2	0
0.75	1.26	1.23	1.9	1.44	1.2	1
-0.77	-1.03	-1.36	-1.72	-1.28	-1.2	-0.82
-0.08	0.28	-0.03	-0.46	0.13	0.1	0.28
0.67	1.23	1.28	1.82	1.38	1.05	0.82
-0.93	-1.46	-1.75	-2.23	-1.64	-1.43	-0.95
0	0.44	0.59	0.44	0.69	0.51	0.49
0.57	0.74	0.82	1.44	0.85	0.64	0.54
-1.08	-1.49	-1.44	-1.87	-1.33	-1.23	-0.82
0.18	0.54	0.62	0.77	0.74	0.61	0.61
0.44	0.69	0.69	1.1	0.64	0.41	0.28
-0.98	-1.31	-1.44	-1.67	-1.1	-0.95	-0.56
0.41	0.95	0.74	0.69	0.59	0.38	0.33
0.39	0.64	0.62	1.08	0.79	0.59	0.46
-0.75	-1.08	-1.46	-2	-1.49	-1.33	-0.97
0.46	1.05	0.98	0.9	1	0.77	0.61
0.15	0.26	0.23	0.62	0.38	0.23	0.1
-0.88	-1.18	-1.52	-2.33	-1.44	-1.3	-0.95
0.46	1	1.18	1.38	1.36	1.1	0.82
-0.05	-0.15	-0.21	-0.05	-0.18	-0.26	-0.28
-0.59	-0.85	-0.9	-1.36	-0.79	-0.77	-0.51
0.59	1.05	1.05	1.54	1.1	0.84	0.59
0.15	0.13	0	0.13	-0.03	-0.15	-0.13
-0.75	-0.82	-1.1	-1.33	-0.82	-0.74	-0.54
0.85	1.51	1.23	1.31	1.15	0.82	0.64
-0.26	-0.26	-0.49	-0.31	-0.13	-0.2	-0.2
-0.54	-0.54	-0.92	-1.56	-0.95	-0.87	-0.64
0.62	1.18	1.23	1.51	1.33	1.05	0.74
-0.31	-0.54	-0.62	-0.54	-0.54	-0.56	-0.46
-0.54	-0.64	-0.67	-1.08	-0.64	-0.61	-0.46
0.62	1.03	1.21	1.8	1.33	1.07	0.77
-0.44	-0.74	-0.82	-0.85	-0.77	-0.74	-0.61
-0.46	-0.41	-0.44	-0.62	-0.23	-0.2	-0.1
0.7	1.13	1.03	1.44	1	0.79	0.51
-0.39	-0.56	-0.69	-0.74	-0.56	-0.54	-0.46
-0.21	-0.13	-0.39	-0.56	-0.31	-0.28	-0.23
0.72	1.18	1.1	1.31	1.05	0.77	0.49
-0.46	-0.77	-0.95	-1.08	-0.74	-0.66	-0.59
-0.15	-0.03	-0.26	-0.74	-0.26	-0.31	-0.28
0.49	0.85	0.98	1.28	1.18	0.92	0.56
-0.67	-1.05	-1.21	-1.56	-1.08	-1.02	-0.87
0	0.15	0.15	-0.15	0.23	0.1	0.05
0.49	0.72	0.82	1.33	0.92	0.69	0.38
-0.36	-0.74	-1	-1.33	-1	-1	-0.77
0.15	0.46	0.36	0.49	0.54	0.36	0.26
0.54	0.85	0.59	0.9	0.59	0.36	0.2
-0.62	-0.74	-1.1	-1.38	-0.79	-0.77	-0.61
0.23	0.62	0.31	0.18	0.41	0.23	0.15
0.39	0.62	0.46	0.59	0.62	0.38	0.18
-0.67	-0.92	-1.08	-1.36	-0.9	-0.84	-0.72
0.26	0.49	0.46	0.44	0.44	0.31	0.18
0.23	0.23	0.41	0.82	0.56	0.38	0.2
-0.64	-1.05	-1.1	-1.36	-1.03	-0.97	-0.74
0.28	0.51	0.67	0.82	0.79	0.61	0.46
0.21	0.18	0.18	0.51	0.26	0.13	0.05
-0.59	-0.77	-0.95	-1.26	-0.85	-0.79	-0.59
0.49	0.87	0.74	1.03	0.82	0.64	0.49
0.23	0.26	0.08	0.21	0.03	-0.13	-0.18
-0.41	-0.59	-0.85	-1.18	-0.69	-0.64	-0.46
0.54	0.9	0.74	0.77	0.67	0.41	0.23
0.03	-0.08	-0.15	-0.15	0.03	-0.08	-0.1
-0.52	-0.74	-0.9	-1.38	-0.79	-0.77	-0.64
0.44	0.72	0.77	0.74	0.85	0.61	0.44
-0.15	-0.38	-0.31	-0.18	-0.13	-0.2	-0.26
-0.15	-0.46	-0.59	-0.95	-0.64	-0.64	-0.49
0.57	0.77	0.92	1.38	1.05	0.82	0.54
0.13	-0.1	-0.33	-0.33	-0.38	-0.43	-0.36
-0.26	-0.28	-0.46	-0.67	-0.28	-0.33	-0.23
0.64	1.03	0.74	0.95	0.85	0.66	0.49
-0.15	-0.21	-0.49	-0.72	-0.44	-0.51	-0.41
-0.28	-0.26	-0.51	-0.79	-0.23	-0.23	-0.13
0.64	1	0.87	0.95	0.72	0.43	0.26
-0.41	-0.72	-0.72	-0.72	-0.44	-0.38	-0.31
-0.08	-0.08	-0.1	-0.33	-0.26	-0.33	-0.26
0.36	0.44	0.59	0.95	0.77	0.61	0.49
-0.36	-0.59	-0.57	-0.62	-0.49	-0.51	-0.36
-0.1	-0.13	-0.26	-0.36	-0.15	-0.18	-0.08
0.44	0.69	0.69	1.1	0.85	0.66	0.51
-0.21	-0.41	-0.69	-0.79	-0.72	-0.72	-0.51
0.05	0.18	0.03	0	0.13	0.08	0.1
0.59	0.79	0.62	0.85	0.56	0.33	0.2
-0.33	-0.56	-0.8	-1.08	-0.67	-0.69	-0.51
0.03	0.15	0.03	-0.18	0.15	0.03	0
0.39	0.49	0.41	0.33	0.44	0.2	0.08
-0.57	-0.87	-0.85	-1.13	-0.59	-0.61	-0.49
0.15	0.23	0.15	-0.05	0.13	-0.08	-0.08
0.28	0.33	0.44	0.69	0.59	0.31	0.2
-0.18	-0.49	-0.69	-0.82	-0.67	-0.79	-0.56
0.28	0.54	0.39	0.41	0.41	0.1	0.13
0.33	0.49	0.26	0.54	0.44	0.15	0.15
-0.31	-0.31	-0.74	-1.1	-0.69	-0.87	-0.59
0.21	0.54	0.23	0.28	0.54	0.28	0.31
0.31	0.49	0.18	0.15	0.18	-0.18	-0.1
-0.46	-0.62	-0.82	-1.05	-0.56	-0.69	-0.44
0.31	0.51	0.46	0.51	0.46	0.15	0.15
0.08	-0.03	0	0.18	0.08	-0.15	-0.08
-0.49	-0.74	-0.69	-0.74	-0.51	-0.61	-0.33
0.33	0.46	0.44	0.54	0.41	0.13	0.18
-0.05	-0.15	-0.1	0.18	0.21	-0.03	0.1
-0.23	-0.36	-0.59	-0.74	-0.62	-0.77	-0.44
0.41	0.64	0.49	0.74	0.67	0.36	0.44
0.18	0.18	-0.08	0.13	-0.05	-0.28	-0.1
-0.13	-0.21	-0.57	-0.79	-0.51	-0.66	-0.36
0.41	0.67	0.51	0.67	0.67	0.36	0.36
0.03	-0.05	-0.36	-0.56	-0.31	-0.54	-0.33
-0.36	-0.46	-0.57	-0.87	-0.28	-0.43	-0.2
0.39	0.49	0.41	0.36	0.46	0.13	0.15
-0.18	-0.41	-0.36	-0.38	-0.13	-0.36	-0.18
-0.13	-0.38	-0.44	-0.54	-0.31	-0.46	-0.26
0.49	0.62	0.62	0.82	0.62	0.26	0.28
-0.03	-0.31	-0.44	-0.23	-0.15	-0.31	-0.13
0.08	0.15	-0.21	-0.41	-0.23	-0.46	-0.23
0.33	0.59	0.36	0.67	0.74	0.51	0.46
0	0	-0.46	-0.69	-0.44	-0.61	-0.38
-0.08	-0.05	-0.36	-0.49	-0.03	-0.18	-0.03
0.46	0.64	0.46	0.59	0.56	0.28	0.23
-0.18	-0.44	-0.62	-0.74	-0.51	-0.64	-0.41
-0.1	-0.18	-0.13	-0.1	0.13	-0.03	0.1
0.41	0.38	0.33	0.49	0.28	0.03	0.08
-0.39	-0.72	-0.64	-0.56	-0.26	-0.33	-0.1
0.1	0.05	-0.08	-0.05	-0.05	-0.23	-0.05
0.31	0.31	0.26	0.56	0.49	0.28	0.33
-0.13	-0.31	-0.54	-0.44	-0.41	-0.46	-0.26
0.28	0.31	0	0.03	0.05	-0.13	0.03
0.41	0.49	0.28	0.64	0.54	0.33	0.33
-0.08	-0.28	-0.69	-0.9	-0.64	-0.74	-0.51
0.1	0.13	-0.03	-0.08	0.31	0.15	0.23
0.31	0.23	0.05	0.03	0.15	-0.05	-0.03
-0.28	-0.62	-0.72	-1	-0.46	-0.51	-0.31
0.13	0.03	0.05	0.13	0.28	0.1	0.13
0.26	0.08	0.05	0.13	0.13	-0.1	0
-0.15	-0.51	-0.54	-0.44	-0.26	-0.33	-0.15
0.41	0.44	0.21	0.31	0.21	-0.03	0.08
0.23	0.18	0	0.28	0.33	0.13	0.2
-0.03	-0.13	-0.62	-0.72	-0.46	-0.56	-0.33
0.31	0.51	0.15	0.21	0.41	0.18	0.26
0.18	0.18	-0.15	-0.03	0.13	-0.05	0.03
-0.08	-0.18	-0.54	-0.77	-0.46	-0.61	-0.38
0.21	0.18	0.1	0.36	0.49	0.33	0.33
0.18	0	-0.15	-0.1	-0.15	-0.36	-0.23
-0.33	-0.72	-0.67	-0.59	-0.23	-0.28	-0.08
0.33	0.26	0.26	0.49	0.33	0.13	0.2
-0.03	-0.33	-0.33	-0.15	-0.05	-0.18	0.03
-0.13	-0.36	-0.41	-0.26	-0.15	-0.26	-0.03
0.46	0.46	0.26	0.49	0.31	0.08	0.23
0.05	-0.08	-0.23	0.08	0.08	-0.05	0.15
0.1	0.03	-0.36	-0.44	-0.36	-0.49	-0.2
0.33	0.41	0.21	0.38	0.51	0.28	0.38
0.03	-0.1	-0.41	-0.46	-0.23	-0.41	-0.2
-0.08	-0.23	-0.44	-0.74	-0.23	-0.38	-0.13
0.21	0.13	0.13	0.23	0.44	0.2	0.28
-0.03	-0.33	-0.39	-0.56	-0.33	-0.51	-0.28
-0.18	-0.49	-0.36	-0.28	0	-0.13	0.08
0.41	0.31	0.31	0.46	0.31	0.03	0.15
-0.08	-0.41	-0.44	-0.26	-0.13	-0.26	0
0.13	0.05	-0.18	-0.1	-0.03	-0.2	0.03
0.36	0.44	0.21	0.41	0.41	0.15	0.28
-0.08	-0.21	-0.51	-0.49	-0.21	-0.28	-0.05
0.15	0.26	-0.1	-0.26	-0.03	-0.23	-0.03
0.18	0.18	0.03	0.21	0.41	0.26	0.33
-0.03	-0.18	-0.41	-0.59	-0.38	-0.54	-0.31
-0.08	-0.23	-0.23	-0.18	0.13	0.03	0.18
0.18	0.05	0.13	0.23	0.23	0.05	0.15
-0.26	-0.59	-0.57	-0.56	-0.33	-0.36	-0.13
-0.05	-0.18	-0.1	0.1	0.21	0.1	0.26
0.23	0.15	0.1	0.28	0.15	0.03	0.15
-0.21	-0.41	-0.44	-0.26	-0.13	-0.15	0.08
0.23	0.28	0.03	0.15	0.08	-0.03	0.13
0.21	0.26	0.08	0.31	0.33	0.2	0.31
-0.15	-0.26	-0.54	-0.59	-0.33	-0.33	-0.13
0.15	0.26	0.03	-0.08	0.21	0.08	0.18
-0.03	-0.1	-0.18	-0.13	0.15	0.13	0.18
-0.18	-0.38	-0.49	-0.79	-0.36	-0.41	-0.26
-0.05	-0.13	0	0.08	0.31	0.26	0.28
-0.03	-0.21	-0.1	-0.1	0	-0.08	0
-0.21	-0.46	-0.39	-0.33	-0.15	-0.18	0
0.08	0.03	0.03	0.26	0.26	0.18	0.23
0.1	0.13	0	0.13	0.13	0.03	0.13
-0.18	-0.26	-0.49	-0.38	-0.18	-0.15	0
0.26	0.54	0.18	0.23	0.28	0.15	0.2
-0.03	0.03	-0.26	-0.08	0.08	0.05	0.13
-0.1	-0.05	-0.41	-0.56	-0.26	-0.31	-0.15
0.15	0.23	0.1	0.23	0.38	0.26	0.28
-0.13	-0.26	-0.31	-0.28	-0.08	-0.1	-0.03
-0.21	-0.38	-0.36	-0.41	-0.18	-0.18	-0.05
-0.03	-0.13	0.03	0.28	0.33	0.31	0.31
-0.1	-0.31	-0.23	-0.15	-0.13	-0.13	-0.03
-0.23	-0.41	-0.31	-0.08	0	0.05	0.15
0.18	0.23	0.15	0.44	0.26	0.2	0.26
-0.05	-0.1	-0.23	0	0	0	0.1
-0.1	-0.03	-0.28	-0.15	-0.08	-0.05	0.08
0.21	0.41	0.13	0.21	0.31	0.23	0.23
-0.21	-0.15	-0.39	-0.36	-0.1	-0.05	0
-0.13	-0.08	-0.31	-0.54	-0.15	-0.15	-0.1
0	0.08	0.05	0.1	0.33	0.28	0.23
-0.23	-0.41	-0.41	-0.54	-0.23	-0.23	-0.2
-0.23	-0.28	-0.18	-0.18	0.03	0.03	0.03
-0.08	-0.13	-0.03	0.18	0.23	0.2	0.15
-0.21	-0.31	-0.31	-0.28	-0.15	-0.15	-0.1
-0.13	-0.1	-0.18	0.03	0.1	0.13	0.13
0.1	0.28	0.08	0.26	0.23	0.18	0.13
-0.15	-0.1	-0.36	-0.23	-0.08	-0.05	-0.03
-0.03	0.23	-0.13	-0.08	0.05	0.05	0.05
0	0.26	0	0.13	0.26	0.2	0.13
-0.26	-0.23	-0.49	-0.54	-0.21	-0.18	-0.15
-0.1	0.05	-0.08	-0.1	0.13	0.08	0.03
-0.21	-0.18	-0.15	-0.03	0.18	0.18	0.13
-0.36	-0.41	-0.41	-0.46	-0.26	-0.23	-0.18
-0.21	-0.18	-0.08	0.15	0.23	0.26	0.23
-0.1	-0.08	-0.08	0.15	0.08	0.08	0.08
-0.28	-0.28	-0.33	-0.13	-0.08	-0.03	0.05
-0.05	0.15	0	0.28	0.18	0.18	0.2
-0.03	0.18	-0.08	0.08	0.1	0.1	0.13
-0.26	-0.08	-0.36	-0.28	-0.1	-0.03	0.03
-0.03	0.26	-0.08	-0.1	0.13	0.13	0.13
-0.13	0.03	-0.13	-0.1	0.13	0.13	0.1
-0.33	-0.33	-0.49	-0.62	-0.26	-0.2	-0.13
-0.08	0.03	0.05	0.05	0.26	0.2	0.18
-0.26	-0.33	-0.26	-0.18	-0.03	0	0.03
-0.33	-0.38	-0.31	-0.38	-0.13	-0.1	-0.03
-0.13	-0.08	0	0.21	0.26	0.26	0.26
-0.13	-0.1	-0.21	-0.13	-0.03	-0.03	0.08
-0.15	-0.05	-0.21	-0.08	0	0.03	0.15
0.05	0.28	0	0.15	0.18	0.18	0.23
-0.03	0.18	-0.13	-0.05	0.03	0.03	0.13
-0.15	0.03	-0.33	-0.31	-0.08	-0.03	0.08
0.03	0.31	0.03	0.03	0.21	0.15	0.2
-0.23	-0.21	-0.39	-0.36	-0.08	-0.03	0.05
-0.21	-0.15	-0.23	-0.33	-0.08	-0.05	0.03
-0.15	-0.18	-0.13	0.08	0.18	0.23	0.23
-0.21	-0.33	-0.26	-0.18	-0.1	-0.05	0.03
-0.18	-0.31	-0.21	0	0.03	0.1	0.18
0	0	0.05	0.31	0.21	0.23	0.28
-0.1	-0.15	-0.26	-0.05	-0.08	0.03	0.13
-0.05	0.05	-0.13	0.03	0.05	0.13	0.23
0.08	0.26	-0.03	0.08	0.15	0.2	0.26
-0.1	-0.03	-0.28	-0.31	-0.08	0	0.1
-0.08	0.05	-0.21	-0.26	0	0.05	0.13
0	0.08	-0.03	-0.08	0.15	0.15	0.15
-0.23	-0.33	-0.36	-0.44	-0.15	-0.08	0
