# Supplementary material for: Multi-Sensor and Decision-Level Fusion-Based Structural Damage Detection Using a One-Dimensional Convolutional Neural Network
Source: Sensors (Basel). 2021 Jun 8;21(12):3950. doi: 10.3390/s21123950 (PMC8226517; doi:10.3390/s21123950)
Supplement: Supplementary file 1 [file sensors-21-03950-s001.zip › Bridge model (E)/Damage2.xlsx]

## Sheet: Sheet1
10.15	16.18	17.05	19.46	15.95	13.88	10.73
-9.55	-17.18	-18.54	-15.46	-17.31	-14.75	-11.47
2.76	6.36	6.27	0.18	5.97	5.42	5.53
5.2	8.1	9.32	13.67	8.33	6.08	3.43
-8.09	-14.54	-16.77	-16.08	-14.51	-10.78	-6.5
4.69	10.21	11.84	7.56	9.15	5.88	3.79
1.21	0.03	-0.85	3.74	1.56	3.04	3.1
-3.48	-5.28	-5.06	-6.72	-6.77	-7.33	-5.94
0.7	1.87	1.08	-0.59	2.8	3.63	3.92
4.4	6.97	8.14	10.69	6.9	4.68	2.97
-5.67	-10.74	-12.33	-12.54	-11.39	-9.07	-6.17
2.42	5.85	6.37	3.44	6.39	5.34	4.35
4.46	5.9	6.47	10.21	5.46	4.01	2.3
-8.24	-13.9	-15.59	-16.77	-13.77	-10.89	-7.48
6.23	12.36	13.51	10.18	12.15	9.58	7.09
0.15	-1.62	-2.05	2.72	-1.67	-1.1	-0.95
-5.77	-8.9	-9.73	-12.46	-8.77	-7.13	-4.58
6.59	11.8	12.76	11.46	11.28	8.79	6.3
-2.14	-5.03	-5.37	-1.15	-3.82	-2.66	-1.89
-2.55	-3.59	-4.16	-7.46	-4.9	-4.7	-3.46
3.79	7.13	7.55	7.92	7.98	7.08	5.58
-0.23	-1.8	-1.87	0.59	-2	-1.81	-1.69
-3.5	-5.62	-6.63	-9.51	-6.44	-5.49	-3.79
4.64	8.67	9.48	9.36	9.85	8.46	6.45
-0.75	-2.67	-3.03	-0.41	-3.87	-3.83	-3.48
-4.58	-6.62	-7.58	-10.56	-5.95	-4.22	-2.2
6.9	12.18	13.38	13.44	11.62	9.02	6.14
-3.84	-8.23	-9.19	-6.36	-7.92	-6.03	-4.58
-1.83	-1.23	-1.34	-5.59	-1.44	-1.53	-0.87
5.79	9.39	9.96	12.03	9.21	7.62	5.5
-4.92	-8.92	-9.61	-7.85	-8.23	-6.62	-4.97
0.72	2.28	1.93	-1.9	0.95	0.43	0.59
3.61	5.54	6.24	9.49	6.8	5.93	4.22
-3.22	-6.31	-7.19	-7.28	-7.21	-6.16	-4.79
-0.03	1.1	1	-1.95	1.13	0.87	0.84
3.58	5.72	6.24	9.03	6.49	5.6	4.07
-3.45	-6.62	-7.45	-7.69	-7.72	-6.85	-5.25
-0.23	1.05	1.08	-1.31	2.15	2.25	2.13
4.66	6.97	7.52	9.8	6.05	4.5	2.77
-5.67	-9.77	-10.74	-10.64	-9.13	-7.08	-4.86
2.55	5.59	5.93	3.08	5.05	3.83	2.94
2.47	3.08	3.18	6.67	3.21	2.81	1.89
-4.82	-7.95	-8.63	-9.64	-7.69	-6.26	-4.35
3.42	6.49	6.57	4.46	5.46	4.27	3.17
0.88	0.56	0.92	4.49	1.85	1.84	1.31
-3.17	-5.41	-6.45	-8.74	-6.72	-5.85	-4.33
2.39	4.97	5.42	4.49	5.49	4.65	3.74
1.06	0.82	0.92	3.64	1.13	1.07	0.38
-3.32	-5.33	-6.24	-8.41	-6.49	-5.65	-4.17
2.32	4.92	5.52	4.82	6.31	5.67	4.48
1.39	1.21	0.95	3.26	-0.08	-0.51	-0.87
-4.43	-6.77	-7.45	-8.8	-6	-4.52	-2.77
4.27	7.87	8.42	7.72	7.36	5.85	4.28
-0.41	-2.05	-2.47	0.33	-2.13	-1.64	-1.31
-3.14	-4.56	-5.11	-7.56	-4.28	-3.3	-2
4.82	8.21	8.58	8.05	7	5.42	3.89
-2.27	-4.74	-4.98	-2.33	-3.38	-2.17	-1.38
-1.08	-0.97	-1.62	-4.87	-2.67	-2.79	-2.18
3.06	5	5.5	7.1	6.13	5.57	4.2
-1.55	-3.1	-3.49	-2.54	-3.49	-3.04	-2.71
-1.24	-1.44	-1.98	-4.69	-2.18	-1.79	-1.08
2.7	4.92	5.68	7.33	6.1	5.42	3.87
-1.06	-2.72	-3.47	-2.97	-4.26	-3.81	-3.15
-1.96	-2.36	-2.39	-4.18	-1.1	-0.46	-0.03
4.4	7.08	7.32	8.51	5.97	4.68	3.1
-3.12	-5.85	-6.19	-5	-5.26	-4.04	-3.05
-0.23	0.62	0.36	-2.33	0.23	0.33	0.44
3.79	5.67	6.09	7.92	5.21	4.11	2.64
-3.91	-6.92	-7.45	-7.28	-5.85	-4.24	-3.07
1.7	3.64	3.49	0.28	1.97	1.05	0.56
1.39	1.82	2.26	5.31	3.54	3.63	2.71
-2.27	-3.77	-4.39	-5.67	-5.05	-4.55	-3.69
0.59	1.67	1.7	0.49	2.13	2.12	1.82
1.91	2.85	3.24	5.31	3.15	2.73	1.64
-2.21	-4.1	-4.88	-5.9	-5.15	-4.32	-3.23
0.44	1.72	2.08	1.41	2.87	2.86	2.43
2.94	3.85	3.7	5.36	2.44	1.79	0.97
-3.89	-6.31	-6.6	-7.23	-5.26	-3.88	-2.61
2.42	4.59	4.57	3	3.77	3.14	2.38
1.26	1.21	1.39	3.87	1.31	1.15	0.59
-3.42	-5.39	-5.96	-7.49	-4.95	-3.6	-2.38
3.19	5.74	5.93	4.77	4.51	3.42	2.38
-0.62	-1.64	-1.49	1.31	-0.15	0.64	0.54
-1.6	-2.18	-2.77	-5.36	-3.82	-3.5	-2.66
1.85	3.36	3.72	4.51	4.38	4.17	3.33
0.23	-0.18	-0.28	1.08	-0.62	-0.49	-0.61
-1.85	-2.8	-3.31	-5.13	-3.28	-2.58	-1.69
1.93	3.62	4.01	4.38	4.33	4.06	3.1
0.59	0.08	-0.21	0.69	-1.08	-1.07	-0.97
-2.58	-3.97	-4.21	-5.62	-3.05	-1.94	-1
3.5	5.85	6.06	6.13	4.9	3.91	2.74
-1.24	-2.85	-2.95	-1.21	-2.21	-1.43	-1.02
-1.55	-1.77	-2.11	-4.56	-2.15	-1.61	-1.02
3.22	5.08	5.39	6.31	4.8	4.04	2.97
-2.14	-3.87	-4.03	-3.15	-3.08	-2.04	-1.51
0.03	0.51	0.08	-2.56	-0.85	-0.84	-0.56
1.73	2.82	3.34	5.33	4.05	3.91	2.94
-0.93	-2.05	-2.62	-2.67	-3.21	-2.68	-2.05
-0.62	-0.51	-0.54	-1.64	-0.18	0.15	0.38
2.39	3.54	3.7	5.03	3.49	3.19	2.33
-1.31	-2.56	-2.9	-3.31	-3.18	-2.66	-2.05
-0.75	-0.64	-0.74	-2.21	0	0.59	0.82
3.06	4.56	4.67	5.64	3.49	2.73	1.74
-2.76	-4.77	-5.03	-4.9	-3.87	-2.61	-1.69
0.82	2	1.85	-0.1	1.1	0.87	0.67
1.83	2.44	2.67	4.77	2.8	2.66	1.97
-2.55	-3.97	-4.34	-5.03	-3.97	-2.99	-2.15
1.44	2.74	2.59	1.38	1.95	1.69	1.43
0.72	0.87	1.18	3.31	1.8	1.99	1.43
-1.31	-2.23	-2.85	-4.46	-3.46	-2.84	-2.02
0.59	1.36	1.59	1.49	2.1	2.2	1.84
1.57	1.95	1.87	3.03	1.36	1.25	0.84
-1.96	-3.21	-3.49	-4.51	-3.28	-2.5	-1.69
1.03	2.05	2.13	1.67	2.28	2.3	1.95
1.44	1.74	1.72	2.85	1.05	0.82	0.44
-2.76	-4.21	-4.49	-5.44	-3.46	-2.3	-1.36
2.27	4.08	4.13	3.26	3.03	2.43	1.82
-0.13	-0.69	-0.62	1.26	0.08	0.56	0.49
-1.44	-2.08	-2.52	-4.51	-2.85	-2.27	-1.51
1.93	3.21	3.39	3.87	3.23	2.94	2.3
-0.21	-0.82	-0.87	0.38	-0.59	-0.15	-0.03
-0.88	-1.28	-1.7	-3.44	-2.1	-1.74	-1.13
1.36	2.28	2.54	3.38	3	2.96	2.41
0.31	-0.1	-0.39	-0.1	-0.92	-0.77	-0.69
-1.47	-2.13	-2.29	-3.46	-1.8	-1.12	-0.51
1.88	3.1	3.18	3.56	2.87	2.56	1.97
-0.26	-0.87	-1	-0.51	-1.1	-0.82	-0.56
-1.52	-1.97	-2.16	-3.36	-1.64	-0.97	-0.46
2.55	4	4.03	4.56	3.21	2.61	1.92
-1.44	-2.59	-2.65	-1.8	-1.85	-1.1	-0.67
-0.13	0.13	-0.31	-2.13	-0.87	-0.69	-0.33
1.73	2.54	2.8	4.21	2.95	2.73	2.13
-0.98	-1.97	-2.29	-2.31	-2.21	-1.64	-1.13
0.13	0.38	0.23	-1.05	-0.1	-0.03	0.15
1.31	1.77	1.95	3.33	2.31	2.35	1.82
-0.54	-1.26	-1.62	-2.18	-2.13	-1.81	-1.38
-0.52	-0.54	-0.54	-1.23	0.03	0.46	0.61
1.83	2.69	2.72	3.41	2.15	1.84	1.25
-1.36	-2.41	-2.65	-2.8	-2.28	-1.64	-1.15
0.08	0.51	0.41	-0.51	0.41	0.59	0.59
1.78	2.41	2.49	3.59	2.08	1.76	1.23
-1.65	-2.87	-3.08	-3.38	-2.51	-1.71	-1.1
1.03	1.85	1.67	0.72	1.03	0.87	0.69
0.95	1	1.16	2.74	1.51	1.64	1.25
-1.11	-1.9	-2.31	-3.28	-2.54	-2.02	-1.43
0.88	1.46	1.49	1.18	1.51	1.46	1.23
0.77	0.77	0.8	1.85	0.82	0.92	0.64
-0.93	-1.67	-1.95	-3.13	-2.1	-1.71	-1.23
0.59	1.1	1.23	1.18	1.49	1.56	1.31
0.93	1.05	1	1.59	0.64	0.54	0.31
-1.44	-2.23	-2.36	-2.97	-1.92	-1.35	-0.84
1.13	1.87	1.85	1.67	1.59	1.48	1.15
0.62	0.54	0.62	1.56	0.54	0.59	0.41
-1.39	-2.18	-2.41	-3.28	-2.08	-1.46	-0.9
1.73	2.59	2.65	2.59	2.13	1.79	1.36
-0.05	-0.62	-0.54	0.46	-0.18	0.13	0.15
-0.7	-1.15	-1.39	-2.77	-1.64	-1.33	-0.9
1.29	1.82	2.03	2.51	2.1	1.97	1.54
-0.1	-0.62	-0.59	-0.33	-0.62	-0.38	-0.31
-0.67	-1.03	-1.13	-2.28	-1.21	-0.89	-0.56
1.06	1.54	1.77	2.31	1.87	1.81	1.41
0.05	-0.33	-0.39	-0.28	-0.64	-0.49	-0.41
-0.85	-1.33	-1.34	-2.1	-1.05	-0.61	-0.28
1.55	2.23	2.36	2.74	2.03	1.76	1.31
-0.31	-0.97	-0.95	-0.59	-0.85	-0.54	-0.36
-0.54	-0.9	-0.98	-1.9	-0.87	-0.51	-0.23
1.7	2.33	2.49	3.08	2.15	1.87	1.36
-0.85	-1.82	-1.82	-1.67	-1.41	-0.87	-0.61
0.13	0.15	0.1	-1.1	-0.26	-0.18	-0.03
1.06	1.26	1.52	2.49	1.67	1.66	1.25
-0.62	-1.28	-1.31	-1.74	-1.41	-1.07	-0.79
-0.03	-0.03	0	-0.64	0	0.15	0.26
0.93	1.23	1.44	2.08	1.46	1.43	1.08
-0.49	-1.08	-1.18	-1.59	-1.31	-1.05	-0.74
-0.18	-0.18	-0.13	-0.54	0.1	0.36	0.44
1.39	1.77	1.87	2.44	1.51	1.35	0.97
-0.85	-1.69	-1.8	-1.92	-1.59	-1.12	-0.72
0.44	0.59	0.62	-0.03	0.49	0.56	0.56
1.11	1.28	1.41	2.23	1.21	1.1	0.79
-1.03	-1.9	-1.98	-2.54	-1.69	-1.18	-0.74
0.75	1.13	1.18	0.67	0.85	0.77	0.61
0.49	0.38	0.54	1.26	0.77	0.89	0.72
-0.72	-1.23	-1.34	-2.21	-1.46	-1.12	-0.79
0.59	0.87	0.95	0.92	0.92	0.97	0.84
0.54	0.54	0.62	1.21	0.62	0.69	0.54
-0.57	-1.05	-1.21	-1.82	-1.33	-1.02	-0.61
0.59	0.85	0.92	1	1.03	1.1	1
0.77	0.85	0.82	1.23	0.51	0.49	0.38
-0.9	-1.56	-1.7	-2.26	-1.44	-0.97	-0.51
1.03	1.49	1.54	1.46	1.31	1.2	0.95
0.36	0.13	0.13	0.64	0.13	0.23	0.23
-0.77	-1.33	-1.41	-2.23	-1.23	-0.84	-0.51
1.18	1.69	1.75	1.85	1.41	1.25	1
-0.18	-0.59	-0.51	-0.1	-0.23	0.05	0.1
-0.31	-0.51	-0.67	-1.56	-0.87	-0.66	-0.38
0.77	1.1	1.16	1.62	1.28	1.33	1.08
0.13	-0.1	-0.13	-0.05	-0.21	-0.03	0.03
-0.36	-0.64	-0.8	-1.38	-0.87	-0.56	-0.28
0.93	1.23	1.34	1.74	1.41	1.43	1.15
0.23	-0.08	-0.15	0	-0.46	-0.31	-0.2
-0.52	-1	-1.03	-1.51	-0.72	-0.28	-0.03
1.31	1.77	1.82	2.05	1.44	1.3	0.95
-0.33	-0.97	-1	-0.95	-0.79	-0.41	-0.23
-0.13	-0.26	-0.31	-1.18	-0.38	-0.13	0
1.06	1.38	1.44	1.85	1.23	1.2	0.92
-0.49	-1.03	-1.03	-1.18	-0.82	-0.43	-0.23
0.23	0.28	0.15	-0.46	-0.15	-0.03	0.05
0.75	0.87	0.98	1.62	1.15	1.25	1.02
-0.13	-0.46	-0.59	-0.9	-0.82	-0.56	-0.36
0.05	-0.08	-0.15	-0.44	-0.08	0.2	0.28
0.98	1.18	1.23	1.64	1.13	1.18	0.9
-0.18	-0.74	-0.9	-1.21	-1.03	-0.66	-0.44
0.08	0	0.03	-0.36	0.18	0.46	0.46
1.11	1.31	1.28	1.62	0.92	0.92	0.67
-0.67	-1.31	-1.34	-1.67	-1.08	-0.59	-0.33
0.54	0.77	0.69	0.21	0.44	0.54	0.46
0.57	0.64	0.67	1.15	0.69	0.82	0.64
-0.52	-0.9	-1.03	-1.54	-0.95	-0.54	-0.31
0.59	0.85	0.74	0.54	0.46	0.59	0.51
0.44	0.41	0.49	0.95	0.62	0.84	0.72
-0.21	-0.49	-0.69	-1.23	-0.97	-0.66	-0.44
0.41	0.49	0.49	0.54	0.59	0.84	0.74
0.67	0.69	0.69	0.95	0.49	0.61	0.44
-0.44	-0.9	-1.05	-1.49	-1.05	-0.61	-0.36
0.52	0.72	0.77	0.64	0.79	1	0.77
0.54	0.51	0.46	0.59	0.21	0.33	0.23
-0.7	-1.13	-1.16	-1.72	-0.9	-0.41	-0.2
0.82	1.26	1.21	1.1	0.85	0.89	0.64
0.05	-0.1	-0.1	0.21	0.03	0.33	0.31
-0.36	-0.46	-0.62	-1.18	-0.69	-0.36	-0.2
0.72	1.05	0.98	1.18	0.85	0.97	0.77
0.03	-0.08	-0.1	0.08	0	0.31	0.26
-0.13	-0.21	-0.46	-0.97	-0.69	-0.36	-0.23
0.49	0.72	0.77	1.05	0.92	1.12	0.9
0.26	0.21	0.1	0.05	-0.15	0.03	0.03
-0.44	-0.64	-0.74	-1.18	-0.64	-0.2	-0.08
0.67	1.1	1.13	1.23	1.03	1.12	0.82
-0.1	-0.21	-0.36	-0.38	-0.44	-0.15	-0.1
-0.44	-0.46	-0.51	-0.97	-0.33	0.08	0.15
0.77	1.28	1.18	1.41	0.87	0.92	0.67
-0.44	-0.62	-0.67	-0.62	-0.44	0	0.08
0	0.18	0	-0.41	-0.23	0.05	0.1
0.54	0.82	0.82	1.23	0.82	1	0.79
-0.21	-0.33	-0.41	-0.46	-0.44	-0.08	0
0.03	0.08	-0.08	-0.38	-0.23	0.08	0.15
0.46	0.72	0.8	1.15	0.9	1.07	0.87
-0.15	-0.31	-0.46	-0.77	-0.67	-0.36	-0.26
-0.18	-0.15	-0.15	-0.49	0	0.33	0.36
0.62	0.95	0.95	1.13	0.74	0.84	0.61
-0.46	-0.69	-0.77	-1.03	-0.72	-0.33	-0.2
0.03	0.23	0.21	-0.03	0.23	0.46	0.41
0.57	0.85	0.77	1.05	0.59	0.69	0.51
-0.54	-0.77	-0.82	-1	-0.62	-0.18	-0.03
0.36	0.64	0.49	0.28	0.26	0.43	0.38
0.31	0.41	0.44	0.85	0.56	0.77	0.67
-0.23	-0.41	-0.54	-0.85	-0.62	-0.28	-0.13
0.28	0.44	0.36	0.28	0.31	0.54	0.49
0.33	0.44	0.46	0.72	0.51	0.72	0.59
-0.26	-0.44	-0.62	-1.05	-0.74	-0.43	-0.26
0.13	0.33	0.33	0.28	0.51	0.77	0.67
0.39	0.59	0.46	0.56	0.28	0.43	0.33
-0.52	-0.67	-0.8	-1.1	-0.67	-0.26	-0.05
0.39	0.77	0.67	0.64	0.59	0.77	0.64
0.26	0.36	0.23	0.49	0.15	0.36	0.36
-0.39	-0.51	-0.64	-0.9	-0.51	-0.1	0.08
0.59	0.95	0.77	0.82	0.54	0.66	0.59
0.08	0.03	-0.03	0.23	0.15	0.43	0.46
-0.13	-0.21	-0.41	-0.85	-0.56	-0.26	-0.08
0.44	0.64	0.59	0.69	0.64	0.82	0.72
0.08	0.05	-0.03	0	-0.03	0.23	0.23
-0.18	-0.23	-0.44	-0.87	-0.49	-0.18	-0.03
0.33	0.59	0.57	0.69	0.69	0.89	0.77
0.13	0.18	0	-0.08	-0.15	0.05	0.08
-0.33	-0.41	-0.54	-0.77	-0.33	0.03	0.15
0.59	0.97	0.82	0.92	0.67	0.79	0.64
-0.03	-0.1	-0.26	-0.18	-0.21	0.1	0.18
-0.1	-0.05	-0.26	-0.51	-0.21	0.1	0.2
0.64	0.97	0.8	1	0.64	0.77	0.64
-0.18	-0.31	-0.44	-0.41	-0.26	0.1	0.18
0.1	0.21	-0.05	-0.44	-0.23	0.03	0.1
0.33	0.56	0.51	0.74	0.67	0.84	0.72
-0.1	-0.13	-0.33	-0.56	-0.38	-0.1	-0.03
-0.08	0.05	-0.1	-0.36	-0.08	0.2	0.23
0.33	0.62	0.54	0.74	0.62	0.82	0.67
-0.13	-0.1	-0.33	-0.49	-0.44	-0.15	-0.05
-0.05	0.05	-0.08	-0.13	0.1	0.43	0.46
0.52	0.85	0.67	0.87	0.49	0.61	0.51
-0.23	-0.33	-0.49	-0.51	-0.36	0.03	0.15
0.15	0.31	0.13	0	0.08	0.36	0.36
0.49	0.69	0.57	0.74	0.49	0.66	0.56
-0.31	-0.46	-0.59	-0.74	-0.44	-0.08	0.05
0.31	0.49	0.31	0.05	0.15	0.33	0.33
0.21	0.31	0.31	0.51	0.44	0.66	0.56
-0.18	-0.21	-0.41	-0.77	-0.51	-0.2	-0.08
0.15	0.33	0.23	0.15	0.31	0.54	0.49
0.23	0.44	0.31	0.44	0.31	0.51	0.44
-0.15	-0.18	-0.39	-0.67	-0.44	-0.13	0
0.18	0.38	0.26	0.33	0.36	0.64	0.56
0.39	0.59	0.39	0.54	0.23	0.41	0.36
-0.26	-0.36	-0.51	-0.62	-0.36	0	0.13
0.39	0.64	0.46	0.46	0.36	0.56	0.49
0.21	0.31	0.21	0.33	0.21	0.43	0.41
-0.23	-0.31	-0.46	-0.77	-0.38	-0.05	0.05
0.36	0.67	0.51	0.44	0.41	0.56	0.49
-0.03	0.03	-0.05	0.05	0.1	0.41	0.36
-0.13	-0.05	-0.26	-0.64	-0.38	-0.1	-0.03
0.23	0.49	0.41	0.56	0.51	0.74	0.64
0.08	0.21	0.05	0.1	-0.03	0.23	0.2
-0.13	-0.08	-0.26	-0.41	-0.26	0.08	0.15
0.28	0.54	0.41	0.59	0.46	0.72	0.59
0.15	0.23	0.05	0.05	-0.05	0.2	0.2
-0.23	-0.26	-0.36	-0.49	-0.21	0.18	0.2
0.44	0.72	0.59	0.62	0.44	0.61	0.49
-0.1	-0.13	-0.18	-0.13	-0.08	0.26	0.2
-0.13	-0.08	-0.18	-0.46	-0.21	0.1	0.1
0.31	0.56	0.51	0.59	0.49	0.66	0.49
-0.23	-0.21	-0.28	-0.33	-0.18	0.18	0.15
-0.03	0.15	-0.03	-0.31	-0.13	0.15	0.13
0.15	0.41	0.36	0.59	0.49	0.74	0.59
-0.05	0.05	-0.13	-0.21	-0.23	0.08	0.08
-0.08	0.05	-0.08	-0.1	-0.03	0.33	0.31
0.33	0.59	0.46	0.67	0.44	0.66	0.54
-0.08	-0.05	-0.21	-0.28	-0.26	0.08	0.1
-0.05	0.05	-0.08	-0.15	0.03	0.38	0.36
0.33	0.62	0.46	0.54	0.36	0.56	0.41
-0.28	-0.31	-0.41	-0.51	-0.26	0.15	0.15
0.03	0.26	0.1	-0.1	0.05	0.33	0.26
0.13	0.38	0.28	0.49	0.36	0.64	0.51
-0.26	-0.21	-0.36	-0.44	-0.28	0.08	0.1
0.08	0.36	0.15	0.15	0.13	0.43	0.38
0.08	0.31	0.21	0.46	0.33	0.64	0.54
-0.13	-0.03	-0.26	-0.38	-0.31	0.03	0.08
0	0.23	0.08	0.21	0.23	0.59	0.51
0.21	0.44	0.28	0.44	0.23	0.51	0.41
-0.21	-0.21	-0.36	-0.44	-0.28	0.1	0.15
0.05	0.28	0.18	0.18	0.23	0.54	0.44
0.15	0.36	0.21	0.28	0.18	0.43	0.33
-0.36	-0.33	-0.44	-0.56	-0.26	0.13	0.13
0.15	0.49	0.28	0.23	0.26	0.49	0.36
-0.08	0.1	0	0.13	0.15	0.46	0.36
-0.23	-0.08	-0.28	-0.44	-0.26	0.1	0.08
0.13	0.44	0.26	0.41	0.31	0.59	0.46
0	0.15	0.03	0.23	0.13	0.46	0.36
-0.08	0.03	-0.21	-0.28	-0.23	0.1	0.1
0.13	0.33	0.21	0.44	0.38	0.69	0.56
0.1	0.26	0.05	0.13	0.03	0.33	0.23
-0.21	-0.18	-0.36	-0.41	-0.18	0.23	0.2
0.18	0.46	0.31	0.36	0.36	0.61	0.44
-0.05	0.08	-0.1	-0.05	-0.03	0.28	0.2
-0.23	-0.13	-0.28	-0.38	-0.15	0.23	0.18
0.23	0.56	0.36	0.49	0.36	0.56	0.41
-0.15	-0.08	-0.21	-0.1	-0.05	0.31	0.26
-0.05	0.15	-0.08	-0.18	-0.1	0.2	0.18
0.18	0.41	0.23	0.46	0.36	0.64	0.51
-0.03	0.1	-0.1	-0.08	-0.08	0.26	0.2
0	0.1	-0.1	-0.13	-0.05	0.28	0.23
0.21	0.41	0.26	0.44	0.36	0.61	0.49
0.03	0.08	-0.1	-0.13	-0.13	0.15	0.13
-0.13	-0.05	-0.18	-0.23	-0.03	0.31	0.26
0.26	0.49	0.31	0.38	0.33	0.54	0.36
-0.18	-0.13	-0.31	-0.36	-0.18	0.15	0.1
-0.05	0.13	-0.05	-0.18	0.03	0.33	0.23
0.18	0.44	0.26	0.38	0.28	0.51	0.36
-0.18	-0.13	-0.31	-0.31	-0.15	0.18	0.18
0.13	0.33	0.13	0.13	0.1	0.33	0.28
0.15	0.31	0.15	0.41	0.28	0.54	0.44
-0.05	0.05	-0.15	-0.21	-0.15	0.13	0.13
0.05	0.21	0	0.05	0.1	0.38	0.33
0.13	0.33	0.18	0.26	0.26	0.49	0.38
-0.1	-0.03	-0.23	-0.36	-0.18	0.1	0.08
-0.03	0.15	0	-0.03	0.15	0.41	0.33
0.13	0.36	0.21	0.28	0.21	0.41	0.28
-0.23	-0.18	-0.31	-0.38	-0.18	0.13	0.13
0.05	0.33	0.18	0.18	0.21	0.43	0.33
0.05	0.26	0.1	0.26	0.18	0.43	0.33
-0.21	-0.1	-0.26	-0.33	-0.15	0.15	0.15
0.15	0.41	0.26	0.31	0.26	0.49	0.41
0	0.15	0.03	0.18	0.13	0.41	0.36
-0.05	0.05	-0.13	-0.23	-0.13	0.13	0.15
0.08	0.26	0.15	0.23	0.23	0.46	0.38
0.03	0.18	0.08	0.05	0.08	0.31	0.23
-0.18	-0.1	-0.21	-0.38	-0.15	0.1	0.1
0.03	0.23	0.15	0.1	0.23	0.43	0.36
-0.03	0.15	0.03	-0.03	0.05	0.23	0.2
-0.26	-0.15	-0.26	-0.36	-0.13	0.13	0.15
0.13	0.41	0.28	0.33	0.28	0.43	0.36
-0.05	0.08	-0.05	0.05	0.03	0.26	0.26
-0.1	0.03	-0.1	-0.18	-0.08	0.15	0.2
0.18	0.41	0.28	0.38	0.31	0.46	0.41
-0.05	0.03	-0.08	-0.08	0	0.23	0.26
-0.05	0.08	-0.05	-0.21	-0.05	0.15	0.18
0.08	0.23	0.15	0.18	0.26	0.46	0.41
-0.08	0.05	-0.05	-0.15	-0.03	0.15	0.15
-0.13	-0.03	-0.1	-0.23	-0.05	0.18	0.18
0.05	0.28	0.23	0.26	0.26	0.41	0.36
-0.1	0.03	-0.08	-0.15	-0.05	0.13	0.15
-0.13	0.03	-0.1	-0.18	0	0.2	0.23
0.18	0.41	0.28	0.33	0.28	0.41	0.38
-0.1	-0.03	-0.15	-0.18	-0.08	0.13	0.2
0.03	0.18	0.05	-0.03	0.05	0.23	0.28
10.89	19.59	24.76	27.03	22.77	16.76	10.68
-9.43	-19.28	-24.04	-20.36	-22.18	-16.36	-10.45
1.16	5.44	7.37	1.26	7.31	4.42	3
8.73	12.77	12.82	16.62	11.82	10.76	8.5
-11.87	-20.77	-22.4	-20.8	-20.33	-17.38	-13.31
7.31	14.13	14.72	8.87	13.57	11.6	10.14
1.83	1.46	2.05	8.1	2.46	1.58	0.1
-7.62	-13.13	-15.46	-16.95	-13.98	-10.73	-6.25
6.59	13.33	15.41	12.51	13.36	9.58	6.38
-0.44	-3.54	-4.98	-0.41	-2.74	-0.64	0.33
-3.79	-5.08	-4.91	-7.51	-6.49	-7.13	-5.84
2.65	4.87	4.42	3.95	6.44	6.98	6.53
3.24	4.21	4.75	7.62	3.03	1.28	0.41
-6.49	-11.54	-13	-13.82	-11.13	-8.64	-5.56
5.36	10.33	10.81	8.62	9.98	8.31	6.55
1.88	1.13	1.59	6.15	1.36	0.64	-0.31
-7.85	-12.85	-15.02	-17.62	-13.31	-10.25	-6.66
8.52	16.03	17.8	15.74	16.31	12.7	9.19
-3.06	-7.41	-8.76	-3.44	-7.28	-5.32	-3.69
-4.04	-5.39	-5.86	-9.87	-5.72	-5.11	-3.25
7.21	12.31	13.41	13.87	12.9	10.58	8.01
-4.02	-8.26	-9.17	-5.64	-8.08	-6.49	-4.81
-1.49	-1.36	-1.72	-5.13	-2.03	-2.07	-1.31
4.64	8.15	8.63	10.05	8.74	7.72	6.14
-1.91	-5.08	-5.55	-3.28	-5.44	-4.68	-3.81
-2.34	-3.38	-4.31	-7.51	-3.97	-3.32	-1.95
5.56	9.85	10.76	11.64	10.72	9.07	6.81
-3.14	-6.82	-7.52	-5.26	-7.69	-6.77	-5.45
-2.58	-2.97	-3.93	-7.74	-2.77	-1.61	-0.18
7	11.95	13.43	15.08	12.1	9.48	6.32
-6.03	-11.85	-13.48	-11.59	-12.03	-9.35	-6.84
0.57	3.08	3.49	-0.72	3.05	2.15	1.84
4.94	7.49	7.94	11.36	7.67	6.7	4.79
-6.21	-10.74	-11.76	-11.21	-10.64	-8.77	-6.63
2.42	5.36	5.44	2.23	4.69	3.83	3.23
3.09	4.26	4.67	8.69	5.03	4.47	2.94
-4.43	-8.1	-9.19	-9.95	-8.9	-7.54	-5.79
1.73	4.26	4.26	1.9	4.33	3.65	2.92
3.06	4.49	4.88	8.33	5	4.27	3.02
-5	-8.85	-10.04	-11	-9.69	-8.25	-6.3
2.27	5.36	5.73	3.23	5.95	5.29	4.28
2.81	3.59	3.93	7.18	3.33	2.58	1.25
-6.08	-9.85	-11.02	-12.26	-9.9	-7.9	-5.61
4.17	8.23	8.94	7.1	8.36	6.9	5.17
0.8	0.31	0.15	4.03	0.23	0.31	-0.28
-4.87	-7.77	-8.55	-10.21	-7.56	-6.06	-4.15
4.61	8.67	9.14	8.03	8.03	6.52	4.51
-0.31	-1.8	-1.87	1.9	-0.87	-0.33	-0.54
-3.55	-5.41	-6.42	-9.41	-6.54	-5.55	-4.07
3.84	7.36	7.96	7.67	7.95	6.87	5.22
-0.57	-2.05	-2.16	0.72	-1.9	-1.53	-1.74
-3.24	-4.92	-5.96	-9.05	-5.82	-4.8	-3.35
3.84	7.46	8.5	8.69	8.72	7.39	5.33
-0.98	-2.87	-3.67	-1.13	-3.92	-3.27	-2.84
-3.32	-4.33	-4.73	-7.08	-3.9	-3.09	-2.1
4.66	8.28	8.81	9.31	8.13	6.93	5.02
-2.01	-4.49	-5.09	-2.69	-4.8	-3.99	-3.46
-2.37	-2.92	-3.52	-6.39	-2.64	-1.76	-0.87
5.25	8.9	9.55	10	8.03	6.29	4.28
-3.81	-7.36	-8.14	-5.67	-6.31	-4.47	-3.2
-0.21	0.97	0.64	-2.8	-0.46	-1.02	-1.02
3.4	5.26	5.7	8.21	6.49	6.13	4.74
-3.27	-5.62	-6.24	-5.95	-6.15	-5.39	-4.63
-0.21	0.67	0.26	-2.67	0.31	0.43	0.64
2.68	4.85	5.65	8.13	5.92	5.14	3.43
-2.86	-5.33	-6.39	-6.41	-6.62	-5.55	-4.4
-0.46	0.64	0.87	-1.21	1.59	1.58	1.31
3.5	5.62	5.8	8.08	5.03	4.14	2.61
-3.97	-6.92	-7.55	-7.15	-6.82	-5.55	-4.22
0.88	2.8	2.7	0.49	2.72	2.48	1.97
3.06	4.46	4.83	7.23	4.08	3.09	1.82
-4.69	-7.98	-8.81	-9.44	-7.08	-5.34	-3.84
2.73	5.69	5.8	2.82	4.26	2.96	2.05
0.7	0.51	0.85	4.33	2.23	2.5	1.77
-3.12	-4.82	-5.68	-7.64	-6.21	-5.57	-4.3
1.67	3.82	4.21	3.36	4.72	4.27	3.38
0.85	1.08	1.26	3.67	1.13	0.97	0.33
-3.09	-4.92	-5.73	-7.39	-5.54	-4.63	-3.3
1.88	4.21	4.78	4.72	5.23	4.65	3.58
1.29	1.23	0.87	2.8	0.1	-0.13	-0.44
-3.91	-5.82	-6.14	-7.46	-4.87	-3.71	-2.38
3.35	6.13	6.24	5.54	5.36	4.37	3.2
-0.05	-1.03	-1.03	1.46	-0.69	-0.54	-0.61
-3.24	-4.64	-5.26	-7.49	-4.49	-3.5	-2.33
3.71	6.64	6.93	6.64	5.9	4.63	3.33
-1.75	-3.36	-3.42	-1	-2.1	-1.28	-0.9
-1.7	-1.9	-2.54	-5.46	-3.31	-3.12	-2.3
2.55	4.62	5.21	6.54	5.77	5.16	3.99
-1.24	-2.49	-2.9	-1.64	-2.95	-2.45	-2.05
-1.49	-1.72	-2.11	-4.33	-2.05	-1.69	-0.97
2.34	4.31	4.75	6.08	5.13	4.63	3.53
-0.82	-2.05	-2.47	-1.8	-3.1	-2.89	-2.1
-1.98	-2.62	-2.88	-4.41	-1.64	-0.87	-0.13
3.71	6.15	6.45	7.23	5.33	4.09	2.87
-2.55	-4.9	-5.24	-4	-4.15	-3.09	-2.15
-0.72	-0.08	-0.31	-2.95	-0.56	-0.56	-0.15
2.99	4.67	5.01	6.59	4.8	4.06	3.05
-3.09	-5.28	-5.62	-5.49	-4.8	-3.81	-2.74
0.64	1.8	1.44	-1.03	0.82	0.54	0.61
1.57	2.64	3.21	5.87	3.82	3.48	2.61
-2.03	-3.74	-4.62	-5.03	-4.85	-4.06	-2.89
0.36	1.46	1.64	0.69	1.9	1.64	1.51
2.01	2.67	2.62	4.59	2.62	2.45	1.87
-2.11	-3.59	-4.01	-4.97	-4.13	-3.65	-2.69
0.23	1.03	0.92	-0.13	1.69	1.92	1.89
2.45	3.49	3.62	5.08	2.69	1.87	1.1
-3.4	-5.62	-6.09	-6.67	-4.74	-3.48	-2.23
1.62	3.49	3.52	2	2.85	2.12	1.64
1.03	1.1	1.26	3.64	1.72	1.64	1.25
-3.01	-4.44	-4.91	-6.26	-4.54	-3.73	-2.61
2.11	3.97	4.01	3.41	3.59	2.99	2.48
0	-0.28	-0.1	2.15	0.46	0.64	0.46
-1.73	-2.69	-3.39	-5.39	-3.67	-3.17	-2.1
1.44	2.92	3.26	3.8	3.64	3.19	2.59
0.57	0.26	0.03	1.36	-0.15	-0.15	-0.13
-1.96	-3.03	-3.39	-4.95	-3.18	-2.66	-1.74
1.73	3.18	3.39	3.54	3.54	3.12	2.53
0.36	-0.05	-0.21	0.85	-0.54	-0.64	-0.61
-2.55	-3.62	-3.93	-5.39	-3	-2.25	-1.33
2.58	4.54	4.73	4.56	3.95	3.09	2.33
-0.95	-1.97	-2	-0.44	-1.28	-0.84	-0.61
-1.49	-1.87	-2.36	-4.54	-2.46	-2.04	-1.25
2.32	4.03	4.39	5.44	4.33	3.58	2.71
-1.16	-2.36	-2.72	-1.56	-2.31	-1.74	-1.13
-0.7	-0.64	-0.95	-2.9	-1.15	-1.1	-0.54
1.88	3.03	3.26	4.69	3.54	3.19	2.59
-0.88	-1.9	-2.31	-2.26	-2.46	-2.17	-1.69
-0.77	-0.82	-1.03	-2.46	-0.64	-0.43	0.05
1.88	3.03	3.16	4.1	3.03	2.56	1.95
-1.11	-2.15	-2.47	-2.67	-2.38	-2.02	-1.46
-0.95	-0.82	-0.95	-2.28	-0.54	-0.33	0
2.29	3.56	3.65	4.74	3.21	2.58	2
-2.01	-3.31	-3.52	-3.31	-2.9	-2.33	-1.61
0.05	0.69	0.36	-1.18	0.18	0.15	0.46
1.75	2.67	2.95	4.64	3	2.48	1.87
-1.83	-3.18	-3.7	-4.08	-3.36	-2.71	-1.77
0.59	1.46	1.46	0.23	1.26	0.95	0.9
1.26	1.56	1.64	3.41	1.87	1.76	1.43
-1.42	-2.54	-2.93	-3.85	-2.95	-2.63	-1.84
0.49	1.1	1.13	0.38	1.41	1.28	1.25
1.13	1.51	1.59	2.69	1.44	1.12	0.82
-1.73	-2.8	-3.11	-4.08	-2.77	-2.3	-1.51
0.7	1.54	1.52	0.92	1.54	1.28	1.18
1.06	1.36	1.39	2.59	1.33	1.07	0.82
-1.75	-2.82	-3.26	-4.15	-2.95	-2.4	-1.54
1.21	2.33	2.31	1.92	2.15	1.76	1.54
0.72	0.67	0.64	2.15	0.72	0.64	0.56
-1.6	-2.49	-2.98	-4.18	-2.77	-2.27	-1.43
1.6	2.67	2.72	2.8	2.69	2.2	1.79
0.13	-0.28	-0.44	0.72	-0.23	-0.13	-0.05
-1.24	-1.85	-2.13	-3.77	-2	-1.71	-1.08
1.26	2.23	2.31	2.51	2.36	1.99	1.66
-0.08	-0.44	-0.54	0.05	-0.41	-0.36	-0.18
-1.26	-1.64	-1.93	-3.1	-1.72	-1.48	-0.87
1.31	2.31	2.34	2.8	2.31	1.97	1.69
-0.21	-0.51	-0.62	0.1	-0.51	-0.49	-0.26
-1.13	-1.51	-1.9	-3.05	-1.72	-1.38	-0.67
1.6	2.69	2.8	3.38	2.69	2.22	1.82
-0.39	-1.08	-1.34	-0.77	-1.23	-1.05	-0.61
-0.75	-1	-1.26	-2.62	-1.13	-0.97	-0.38
1.65	2.59	2.67	3.41	2.54	2.04	1.66
-0.85	-1.72	-1.95	-1.82	-1.72	-1.43	-0.9
-0.41	-0.31	-0.49	-1.82	-0.46	-0.49	-0.1
1.18	1.95	2.03	2.95	2.1	1.69	1.41
-0.93	-1.62	-1.87	-2.08	-1.62	-1.43	-0.9
-0.28	0	-0.21	-1.21	-0.18	-0.26	0.1
1.16	1.82	1.85	2.85	1.97	1.66	1.38
-0.77	-1.33	-1.64	-1.82	-1.67	-1.53	-0.95
-0.23	-0.03	-0.28	-0.9	-0.05	0	0.36
1.55	2.28	2.23	3.18	2.03	1.56	1.31
-1.24	-2.13	-2.54	-2.82	-2.21	-1.87	-1.13
0.36	0.85	0.69	-0.21	0.72	0.49	0.67
1.06	1.44	1.36	2.31	1.36	1	0.87
-1.29	-2.03	-2.31	-3.08	-1.95	-1.74	-1.05
0.49	1.15	1	0.44	0.87	0.54	0.61
0.57	0.82	0.8	1.72	1.03	0.79	0.77
-1.06	-1.51	-1.87	-2.64	-1.8	-1.66	-1.05
0.41	1.05	0.9	0.69	0.97	0.74	0.79
0.64	0.9	0.8	1.69	0.95	0.74	0.69
-0.95	-1.46	-1.87	-2.56	-1.85	-1.71	-1.05
0.62	1.1	1.05	1	1.31	1.1	1.1
0.8	0.92	0.85	1.62	0.64	0.28	0.26
-1.13	-1.95	-2.26	-3.03	-1.85	-1.58	-0.9
1.06	1.74	1.77	1.62	1.62	1.15	0.97
0.28	0.03	-0.1	0.44	0.03	-0.1	0.03
-1.06	-1.56	-1.75	-2.87	-1.49	-1.38	-0.84
1.13	1.85	1.75	1.82	1.56	1.1	0.92
-0.21	-0.49	-0.54	0	-0.18	-0.23	-0.08
-0.44	-0.69	-1.05	-2.05	-1.23	-1.23	-0.77
0.85	1.41	1.41	1.92	1.56	1.2	1.05
0.21	-0.05	-0.26	0.05	-0.23	-0.38	-0.18
-0.59	-0.87	-1.21	-2	-1.18	-1.18	-0.67
1.08	1.56	1.59	2.03	1.8	1.46	1.25
0.1	-0.18	-0.49	-0.38	-0.69	-0.87	-0.61
-0.75	-1.15	-1.34	-2.18	-0.85	-0.72	-0.26
1.34	2.08	2	2.26	1.69	1.12	0.9
-0.62	-1.15	-1.34	-1.18	-0.95	-0.89	-0.51
-0.39	-0.31	-0.49	-1.41	-0.44	-0.56	-0.26
1.03	1.62	1.54	2.1	1.44	1.02	0.9
-0.75	-1.15	-1.31	-1.33	-0.9	-0.84	-0.46
0	0.26	-0.1	-0.9	-0.38	-0.56	-0.26
0.72	1.1	1.16	1.97	1.49	1.23	1.1
-0.28	-0.62	-0.92	-1.13	-1.13	-1.2	-0.79
-0.1	-0.13	-0.31	-0.72	-0.1	-0.18	0.1
0.93	1.36	1.41	2.03	1.36	0.97	0.79
-0.49	-1.05	-1.34	-1.74	-1.36	-1.35	-0.92
-0.18	-0.05	-0.08	-0.67	0.21	0.1	0.26
0.95	1.41	1.34	1.72	1.05	0.61	0.41
-1.08	-1.64	-1.77	-2.18	-1.33	-1.18	-0.77
0.31	0.77	0.64	0.1	0.46	0.15	0.18
0.49	0.77	0.77	1.51	0.87	0.59	0.49
-0.75	-1.13	-1.36	-1.8	-1.21	-1.15	-0.77
0.49	0.95	0.77	0.64	0.59	0.28	0.28
0.36	0.49	0.49	1.23	0.77	0.59	0.51
-0.46	-0.72	-1.08	-1.74	-1.28	-1.38	-0.97
0.26	0.54	0.49	0.51	0.82	0.61	0.59
0.57	0.79	0.64	0.9	0.46	0.13	0.05
-0.85	-1.26	-1.46	-2.08	-1.26	-1.23	-0.84
0.46	0.97	0.95	0.85	0.97	0.61	0.51
0.21	0.36	0.23	0.59	0.13	-0.15	-0.15
-0.93	-1.18	-1.31	-1.87	-1	-0.95	-0.59
0.67	1.31	1.13	1.13	0.9	0.49	0.36
-0.03	-0.03	-0.05	0.38	0.15	0	0.08
-0.59	-0.72	-1	-1.62	-1.03	-1.07	-0.72
0.75	1.23	1.16	1.46	1.13	0.74	0.64
0	-0.18	-0.26	0.15	-0.1	-0.26	-0.15
-0.26	-0.46	-0.72	-1.41	-0.9	-1.05	-0.72
0.52	0.79	0.9	1.28	1.15	0.87	0.69
0.13	-0.03	-0.21	-0.36	-0.46	-0.72	-0.59
-0.62	-0.87	-0.95	-1.56	-0.64	-0.69	-0.46
0.75	1.23	1.18	1.28	1.05	0.64	0.41
-0.28	-0.46	-0.59	-0.62	-0.54	-0.69	-0.54
-0.36	-0.41	-0.57	-1.08	-0.41	-0.51	-0.38
0.8	1.36	1.23	1.59	0.97	0.54	0.36
-0.36	-0.69	-0.8	-0.62	-0.51	-0.56	-0.44
0.03	0.18	-0.13	-0.67	-0.36	-0.59	-0.46
0.59	0.92	0.92	1.51	1.1	0.77	0.51
-0.23	-0.49	-0.72	-0.95	-0.77	-0.87	-0.74
-0.08	0	-0.15	-0.62	-0.15	-0.36	-0.31
0.52	0.82	0.82	1.23	0.97	0.66	0.38
-0.36	-0.56	-0.77	-1.21	-0.95	-1.12	-1
-0.28	-0.15	-0.15	-0.38	0.18	0.05	0.03
0.62	1.08	0.95	1.21	0.67	0.26	0
-0.72	-0.92	-1.05	-1.23	-0.77	-0.79	-0.61
0.08	0.44	0.26	0.03	0.15	-0.08	-0.15
0.52	0.85	0.74	1.18	0.69	0.33	0.18
-0.59	-0.85	-0.98	-1.1	-0.79	-0.82	-0.67
0.41	0.74	0.49	0.26	0.23	-0.08	-0.13
0.28	0.41	0.46	1.08	0.69	0.41	0.23
-0.36	-0.59	-0.82	-1.36	-1	-1.12	-0.97
0.15	0.41	0.39	0.31	0.51	0.26	0.1
0.23	0.38	0.36	0.56	0.36	0.08	-0.13
-0.54	-0.72	-0.85	-1.46	-0.87	-1.02	-0.9
0.08	0.41	0.41	0.46	0.64	0.38	0.18
0.26	0.54	0.44	0.59	0.21	-0.18	-0.31
-0.7	-0.9	-0.98	-1.21	-0.67	-0.69	-0.56
0.49	1.03	0.87	0.87	0.62	0.26	0.08
0.03	0.1	0.08	0.51	0.23	-0.03	-0.1
-0.44	-0.51	-0.72	-1.1	-0.72	-0.79	-0.67
0.49	0.92	0.82	0.92	0.72	0.36	0.15
-0.08	-0.1	-0.13	0.13	0.05	-0.1	-0.15
-0.33	-0.33	-0.54	-1.18	-0.74	-0.95	-0.79
0.26	0.59	0.64	0.87	0.87	0.59	0.41
-0.08	0	-0.1	-0.15	-0.26	-0.54	-0.54
-0.52	-0.49	-0.59	-0.97	-0.44	-0.56	-0.41
0.31	0.77	0.72	0.97	0.72	0.41	0.2
-0.13	-0.03	-0.18	-0.15	-0.23	-0.46	-0.41
-0.46	-0.44	-0.54	-0.72	-0.33	-0.41	-0.33
0.62	1.08	0.92	1.15	0.69	0.33	0.18
-0.26	-0.38	-0.39	-0.15	-0.23	-0.33	-0.28
-0.1	-0.13	-0.31	-0.67	-0.44	-0.56	-0.46
0.54	0.85	0.87	1.21	0.85	0.51	0.31
-0.33	-0.59	-0.67	-0.77	-0.54	-0.61	-0.54
-0.03	0.08	0	-0.56	-0.18	-0.41	-0.38
0.21	0.38	0.46	0.77	0.69	0.49	0.26
-0.18	-0.23	-0.36	-0.77	-0.59	-0.77	-0.69
-0.23	-0.18	-0.21	-0.33	0	-0.1	-0.13
0.41	0.79	0.74	0.92	0.56	0.28	0.1
-0.28	-0.41	-0.54	-0.59	-0.51	-0.59	-0.51
-0.03	0.13	0	-0.13	0.03	-0.05	-0.1
0.54	0.85	0.74	1.05	0.56	0.31	0.1
-0.41	-0.64	-0.74	-0.85	-0.56	-0.54	-0.46
0.23	0.46	0.31	0.03	0.13	-0.08	-0.13
0.28	0.38	0.44	0.77	0.54	0.33	0.18
-0.39	-0.54	-0.67	-1.1	-0.72	-0.77	-0.67
0.1	0.36	0.31	0.18	0.33	0.13	0.03
0.08	0.23	0.23	0.44	0.31	0.15	0.03
-0.36	-0.36	-0.49	-0.9	-0.59	-0.69	-0.56
0.03	0.31	0.26	0.33	0.38	0.26	0.18
0.23	0.49	0.39	0.54	0.21	0	-0.05
-0.39	-0.44	-0.54	-0.67	-0.46	-0.49	-0.31
0.26	0.49	0.39	0.44	0.31	0.15	0.15
0.28	0.41	0.39	0.62	0.28	0.08	0.08
-0.41	-0.64	-0.72	-0.95	-0.64	-0.59	-0.38
0.39	0.69	0.64	0.54	0.49	0.23	0.2
-0.05	-0.1	-0.08	0.1	0.08	-0.03	0.03
-0.33	-0.38	-0.46	-1.03	-0.56	-0.64	-0.44
0.18	0.46	0.49	0.59	0.59	0.41	0.38
-0.1	-0.05	-0.08	-0.08	-0.13	-0.23	-0.1
-0.28	-0.26	-0.33	-0.62	-0.31	-0.38	-0.18
0.18	0.49	0.49	0.72	0.51	0.36	0.38
0.05	0.13	0.05	0.1	-0.05	-0.18	0
-0.26	-0.28	-0.36	-0.46	-0.28	-0.31	-0.03
0.39	0.67	0.62	0.74	0.51	0.31	0.41
-0.05	-0.08	-0.1	-0.05	-0.08	-0.18	0.05
-0.23	-0.26	-0.36	-0.67	-0.36	-0.38	-0.08
0.36	0.64	0.67	0.77	0.62	0.36	0.44
-0.28	-0.36	-0.41	-0.46	-0.33	-0.38	-0.08
-0.21	-0.05	-0.13	-0.46	-0.15	-0.28	-0.03
0.18	0.49	0.49	0.77	0.54	0.38	0.49
-0.31	-0.26	-0.36	-0.49	-0.38	-0.43	-0.1
-0.1	0.1	0.03	-0.05	0.05	-0.05	0.26
0.21	0.46	0.39	0.69	0.38	0.23	0.44
-0.1	-0.08	-0.18	-0.23	-0.21	-0.28	0.1
-0.08	-0.05	-0.13	-0.1	-0.05	-0.08	0.23
0.41	0.62	0.57	0.72	0.46	0.28	0.51
-0.28	-0.44	-0.46	-0.49	-0.36	-0.38	0
0.03	0.08	0.03	-0.26	0	-0.1	0.23
0.21	0.36	0.41	0.56	0.44	0.23	0.44
-0.36	-0.49	-0.54	-0.85	-0.49	-0.51	-0.08
0.05	0.23	0.23	0	0.18	0.03	0.33
0.08	0.23	0.23	0.44	0.28	0.15	0.44
-0.23	-0.26	-0.36	-0.59	-0.38	-0.46	0
0.13	0.28	0.23	0.31	0.26	0.15	0.46
0.21	0.33	0.28	0.49	0.23	0.1	0.41
-0.15	-0.26	-0.33	-0.46	-0.33	-0.38	0.1
0.15	0.28	0.21	0.26	0.26	0.13	0.49
0.18	0.26	0.23	0.33	0.23	0.08	0.41
-0.28	-0.44	-0.49	-0.72	-0.38	-0.41	0.08
0.13	0.31	0.31	0.18	0.31	0.15	0.49
0	0.08	0.08	0.15	0.15	0.03	0.38
-0.36	-0.38	-0.44	-0.74	-0.41	-0.46	0.05
0.15	0.44	0.41	0.49	0.44	0.26	0.61
-0.05	0.03	-0.03	0.1	0	-0.1	0.33
-0.21	-0.15	-0.23	-0.41	-0.23	-0.31	0.23
0.21	0.44	0.36	0.56	0.38	0.23	0.61
0.05	0.08	0	0.05	-0.03	-0.1	0.36
-0.13	-0.21	-0.26	-0.41	-0.23	-0.28	0.23
0.26	0.36	0.33	0.38	0.33	0.18	0.56
0	-0.08	-0.05	-0.1	-0.03	-0.15	0.28
-0.21	-0.33	-0.33	-0.64	-0.28	-0.33	0.18
0.21	0.38	0.41	0.41	0.41	0.2	0.56
-0.15	-0.26	-0.26	-0.33	-0.15	-0.26	0.2
-0.15	-0.15	-0.15	-0.44	-0.13	-0.23	0.23
0.21	0.36	0.36	0.54	0.41	0.23	0.56
-0.08	-0.13	-0.15	-0.18	-0.13	-0.23	0.23
0.03	0	-0.08	-0.13	-0.05	-0.15	0.31
0.31	0.38	0.39	0.59	0.38	0.23	0.56
0	-0.15	-0.21	-0.23	-0.18	-0.26	0.18
0.03	-0.03	-0.08	-0.23	-0.05	-0.13	0.28
0.28	0.31	0.33	0.38	0.36	0.23	0.46
-0.13	-0.26	-0.28	-0.46	-0.26	-0.31	0.05
-0.05	-0.05	-0.08	-0.26	0	-0.08	0.23
0.18	0.31	0.33	0.44	0.36	0.2	0.41
-0.23	-0.31	-0.36	-0.46	-0.28	-0.31	0.03
0.03	0.13	0.1	0.1	0.15	0.08	0.33
0.18	0.28	0.23	0.46	0.26	0.18	0.36
-0.13	-0.21	-0.26	-0.31	-0.21	-0.2	0.1
0.1	0.15	0.1	0.18	0.13	0.08	0.31
0.21	0.23	0.21	0.38	0.26	0.18	0.36
-0.1	-0.26	-0.26	-0.33	-0.23	-0.23	0.05
0.08	0.08	0.08	0	0.1	0.05	0.23
0.13	0.15	0.21	0.26	0.26	0.13	0.26
-0.26	-0.38	-0.39	-0.67	-0.33	-0.33	-0.1
0.03	0.18	0.21	0.05	0.23	0.13	0.26
0	0.08	0.05	0.1	0.13	0.05	0.15
-0.23	-0.21	-0.28	-0.51	-0.23	-0.28	-0.05
0.08	0.26	0.21	0.33	0.28	0.2	0.31
0.05	0.15	0.08	0.18	0.08	0	0.15
-0.13	-0.13	-0.23	-0.26	-0.15	-0.18	0.03
0.15	0.31	0.23	0.33	0.26	0.18	0.28
-0.03	0.05	0	0.05	0.08	0.03	0.13
-0.18	-0.21	-0.26	-0.46	-0.18	-0.18	0
0.05	0.23	0.21	0.15	0.26	0.15	0.23
-0.15	-0.08	-0.08	-0.1	0.05	-0.03	0.08
-0.28	-0.21	-0.26	-0.49	-0.21	-0.26	-0.1
-0.03	0.26	0.26	0.33	0.36	0.26	0.28
-0.18	-0.03	-0.1	-0.08	-0.08	-0.1	0
-0.23	-0.08	-0.18	-0.26	-0.1	-0.1	0.03
0.08	0.36	0.28	0.49	0.33	0.26	0.28
-0.1	0	-0.13	-0.08	-0.1	-0.13	0.03
-0.1	0	-0.1	-0.1	-0.03	-0.05	0.08
0.15	0.31	0.23	0.33	0.23	0.13	0.18
-0.1	-0.13	-0.13	-0.18	-0.08	-0.13	-0.03
-0.13	-0.1	-0.15	-0.31	-0.08	-0.13	-0.05
0.08	0.23	0.21	0.18	0.26	0.15	0.15
-0.23	-0.23	-0.26	-0.36	-0.13	-0.18	-0.1
-0.15	-0.03	-0.1	-0.31	-0.03	-0.1	-0.05
0	0.21	0.18	0.28	0.31	0.2	0.18
-0.15	-0.08	-0.21	-0.26	-0.15	-0.2	-0.1
-0.05	0.1	0	0.03	0.1	0.05	0.1
0.13	0.33	0.23	0.38	0.26	0.15	0.15
-0.13	-0.08	-0.21	-0.23	-0.13	-0.15	-0.08
0	0.13	0.03	0	0.1	0.08	0.08
0.05	0.23	0.13	0.13	0.18	0.1	0.08
-0.23	-0.21	-0.28	-0.44	-0.13	-0.15	-0.13
-0.08	0.13	0.03	-0.1	0.08	0	-0.03
-0.1	0.13	0.08	0.1	0.21	0.13	0.08
-0.26	-0.13	-0.23	-0.36	-0.18	-0.18	-0.15
-0.1	0.13	0.05	0.05	0.13	0.1	0.05
9.01	17.87	19.49	14.9	17.44	14.31	11.47
-2.21	-5.51	-6.09	0.41	-4.67	-3.4	-2.89
-6.21	-8.56	-9.22	-12.18	-8.59	-6.95	-3.97
6.62	12.44	13.69	12.54	12.18	9.61	6.84
-2.65	-5.8	-6.16	-1.85	-4.08	-2.25	-0.97
-3.55	-4.41	-4.6	-7.56	-5.85	-5.88	-4.63
3.53	6.87	7.22	7.26	8.56	8.41	7.43
0.52	-0.21	0.36	3.67	-0.28	-0.92	-1.18
-6.05	-9.62	-11.07	-13.64	-10.23	-7.97	-5.2
6.1	11.8	13.41	13.13	13.57	11.7	8.71
-1.44	-4.03	-4.44	-0.97	-5.33	-4.93	-4.63
-6.36	-9.15	-10.25	-13.64	-7.87	-5.34	-2.71
8.42	15.69	17.7	17.54	15.64	12.19	8.3
-5.82	-11.64	-13.38	-8.92	-11.62	-8.51	-5.79
-2.14	-1.05	-0.26	-4.46	0	-0.33	0.03
6.28	10.36	10.76	12.28	9.72	8.23	6.02
-6.1	-10.74	-10.84	-7.8	-8.74	-6.8	-5.07
0.21	1.9	1.31	-2.51	0.08	-0.2	0.08
3.58	6.36	7.55	10.28	8.46	7.85	6.02
-3.63	-7.39	-8.22	-7.13	-8.33	-6.93	-5.68
-0.95	-0.15	-0.46	-3.95	-0.31	-0.13	0.41
4.25	7.72	8.99	11.51	9.64	8.56	6.22
-4.66	-8.69	-9.99	-9.36	-10.82	-9.4	-7.35
-1.29	0.15	0.41	-2.49	2.54	3.19	3.35
5.87	9.56	10.4	12.74	8.21	6.26	3.66
-7.62	-13.46	-14.69	-13.62	-12.31	-9.23	-6.45
2.63	6.77	7.55	4.13	6.59	5.21	3.87
3.06	3.95	4.06	8.28	4	3.73	2.51
-6.95	-11.1	-11.81	-12.18	-10	-7.9	-5.79
4.51	8.69	8.83	6.15	7.1	5.6	4.25
0.26	-0.38	0.1	4.97	1.92	2.43	1.72
-4.07	-6.62	-7.83	-10.51	-8.49	-7.44	-5.68
2.39	5.46	6.01	5.03	6.8	6.08	4.86
0.93	1.1	1.26	4.92	1.56	1.43	0.79
-4.64	-7.51	-8.71	-10.77	-8.64	-7.36	-5.5
2.6	6.23	7.22	6.72	8.18	7.41	5.86
1.21	0.87	0.51	3.36	-0.62	-0.89	-1.36
-6.1	-8.92	-9.45	-11.05	-7.36	-5.49	-3.53
5.02	9.51	10.02	9.13	8.87	7.18	5.2
-1.31	-2.95	-3.16	0.59	-2.44	-1.89	-1.54
-4.4	-6.23	-6.83	-9.23	-5.59	-4.29	-2.64
5.3	9.64	10.12	9.82	8.36	6.54	4.51
-2.96	-5.72	-5.78	-1.87	-3.36	-2.07	-1.36
-2.06	-2.23	-3.31	-7.46	-4.72	-4.55	-3.33
3.09	6.15	7.17	8.69	8.44	7.62	6.09
-2.09	-3.97	-4.62	-2.77	-4.82	-4.27	-3.71
-2.45	-2.74	-3.47	-6.67	-3.03	-2.5	-1.31
3.14	6.39	7.42	8.8	8.1	6.95	5.22
-1.93	-4.1	-5.37	-3.85	-6.05	-5.39	-4.17
-2.99	-2.97	-2.77	-4.46	-1	-0.43	0.31
4.76	8.13	8.17	9.13	6.74	5.34	3.89
-3.81	-6.95	-7.42	-5.31	-6	-4.86	-3.43
-1.03	-0.18	-0.62	-3.77	-0.33	-0.15	0.46
4.3	7.13	7.65	8.98	6.56	5.01	3.61
-5.28	-8.85	-9.55	-7.9	-7.18	-5.34	-3.61
1.34	3.69	3.36	-0.1	1.56	0.36	0.18
1.67	2.51	3.16	6.8	5.1	5.09	4.07
-3.37	-5.41	-6.39	-7.54	-7.15	-6.7	-5.43
0.41	1.9	2.05	0.26	2.8	2.61	2.53
1.75	3.15	3.62	6.54	3.74	3.02	1.97
-3.06	-5.46	-6.5	-7.26	-6.59	-5.78	-4.15
0.18	1.74	2.29	1.31	3.44	3.14	2.74
2.96	4.28	4.13	6.36	2.85	1.84	1
-4.82	-7.85	-8.17	-8.15	-6.44	-5.09	-3.46
2.32	5.03	4.93	2.87	4.08	3.04	2.38
1.39	1.46	1.87	4.74	2.18	1.58	0.97
-4.66	-7.28	-8.14	-9.85	-6.72	-5.42	-3.87
3.58	6.85	7.14	5.31	5.69	3.96	2.82
-1.08	-2.28	-2	1.8	0.03	0.59	0.46
-2.29	-3.21	-4.13	-7.08	-5.28	-5.19	-3.99
1.73	3.72	4.47	5.15	5.74	5.16	4.1
0.23	-0.23	-0.51	1.23	-1.1	-1.3	-1.38
-2.76	-4.18	-4.67	-6.31	-4.03	-3.5	-2.36
2.29	4.54	4.96	5.54	5.36	4.55	3.46
0.41	-0.28	-0.72	0.59	-1.49	-1.81	-1.74
-3.79	-5.33	-5.55	-7.08	-3.69	-2.71	-1.59
4.12	7.03	7.01	6.54	5.51	3.96	2.66
-1.75	-3.69	-3.65	-1.21	-2.23	-1.76	-1.38
-2.06	-2.56	-3.26	-6.18	-3.23	-2.96	-2.02
3.45	5.95	6.42	7.39	6.08	4.73	3.46
-2.76	-4.82	-5.06	-3.28	-3.85	-3.02	-2.23
-0.62	-0.18	-0.69	-3.59	-1.51	-1.89	-1.33
2.01	3.49	4.21	6.51	5.36	4.7	3.51
-1.47	-3	-3.75	-3.46	-4.26	-4.04	-3.2
-1.18	-1	-1.03	-2.69	-0.21	-0.2	0.08
2.45	4.1	4.24	5.59	4.13	3.4	2.48
-1.67	-3.38	-3.8	-3.51	-3.85	-3.65	-2.74
-1.16	-1.08	-1.28	-2.72	-0.21	0.08	0.38
3.32	5.28	5.44	6.62	4.38	2.99	1.84
-3.48	-5.97	-6.37	-5.59	-4.74	-3.65	-2.64
0.49	1.9	1.64	-0.97	0.85	0.23	0.13
1.98	2.9	3.29	5.59	3.82	3.22	2.3
-3.06	-5.08	-5.68	-6.41	-5.26	-4.55	-3.53
1.31	2.85	2.75	1.05	2.38	1.71	1.31
0.95	1.31	1.7	4.51	2.41	2.1	1.38
-2.06	-3.54	-4.42	-5.59	-4.77	-4.34	-3.25
0.72	1.97	2.36	2.13	3.1	2.61	2.07
1.52	1.69	1.44	2.97	1.1	0.74	0.31
-2.58	-4.03	-4.19	-5.54	-3.64	-3.32	-2.48
1	2.15	2.08	1.31	2.41	2.12	1.74
1.42	1.8	1.95	3.44	1.46	0.66	0.13
-3.4	-5.23	-5.57	-6.59	-4.26	-3.37	-2.28
2.21	4.28	4.29	3.38	3.44	2.27	1.61
-0.08	-0.56	-0.36	2.13	0.56	0.51	0.36
-2.45	-3.41	-4.03	-5.97	-4.08	-3.76	-2.69
2.16	3.97	4.24	4.44	4.28	3.35	2.69
-0.54	-1.26	-1.36	0.38	-0.95	-0.95	-0.74
-1.34	-2	-2.54	-4.77	-2.72	-2.71	-1.82
1.6	2.92	3.29	4.31	3.82	3.07	2.41
0.05	-0.67	-1.08	-0.38	-1.38	-1.58	-1.28
-1.88	-2.56	-2.72	-4.21	-2.05	-1.94	-1.25
2.03	3.38	3.42	3.72	3.31	2.48	1.87
-0.52	-1.31	-1.41	-0.51	-1.21	-1.46	-1.28
-1.98	-2.62	-2.93	-4.51	-2.21	-1.97	-1.2
2.6	4.36	4.57	4.97	3.92	2.76	1.97
-1.55	-2.9	-3.03	-1.87	-2.15	-1.87	-1.41
-0.77	-0.69	-1.13	-3.28	-1.44	-1.64	-1.08
2.03	3.36	3.72	5.39	4	3.09	2.23
-1.49	-2.8	-3.36	-2.9	-3.1	-2.84	-2.1
-0.36	0.08	-0.05	-1.8	0	-0.41	-0.28
1.55	2.38	2.47	3.97	2.72	2.17	1.59
-1.29	-2.28	-2.67	-3.21	-2.72	-2.79	-2.28
-0.57	-0.23	-0.31	-1.41	0.18	-0.03	0.13
1.55	2.51	2.52	3.46	2.28	1.53	0.95
-1.7	-2.62	-2.8	-3.13	-2.38	-2.33	-1.84
-0.52	0.03	-0.26	-1.36	-0.03	-0.28	-0.18
1.7	2.8	2.95	4.23	2.8	1.92	1.25
-2.21	-3.49	-3.85	-3.97	-3.21	-2.86	-2.23
0.54	1.44	1.21	-0.05	1.03	0.46	0.33
1.21	1.69	1.93	3.8	2.23	1.58	0.92
-1.85	-3.15	-3.72	-4.62	-3.49	-3.22	-2.48
0.88	1.87	2.03	1.36	2.08	1.35	0.87
0.67	0.59	0.49	2.08	0.74	0.46	0.1
-1.55	-2.33	-2.65	-3.95	-2.51	-2.58	-2.13
0.62	1.33	1.31	1.03	1.69	1.23	0.82
0.67	0.85	0.77	1.69	0.67	0.13	-0.26
-1.67	-2.54	-2.85	-3.59	-2.31	-2.2	-1.77
0.95	1.87	1.72	1.59	1.64	1.02	0.64
0.62	0.67	0.69	1.97	0.92	0.41	0.03
-1.65	-2.56	-3.11	-4.08	-2.8	-2.63	-2.02
1.42	2.51	2.57	2.49	2.56	1.79	1.18
0.26	-0.18	-0.33	1	-0.08	-0.36	-0.51
-1.39	-2.13	-2.59	-4.03	-2.31	-2.3	-1.79
1.65	2.59	2.72	3.15	2.87	2.02	1.33
-0.26	-0.97	-1.26	-0.41	-1.05	-1.23	-1.15
-1	-1.38	-1.57	-3	-1.21	-1.43	-1.15
1.31	2.1	2.03	2.59	2.05	1.38	0.84
-0.33	-0.85	-1.03	-0.56	-0.74	-0.97	-0.92
-0.93	-1.15	-1.49	-2.36	-1.23	-1.38	-1.15
1.44	2.21	2.05	2.8	2.08	1.46	0.95
-0.33	-0.82	-0.98	-0.23	-0.72	-0.97	-0.95
-0.59	-1	-1.54	-2.56	-1.46	-1.48	-1.13
1.62	2.49	2.65	3.49	2.72	1.92	1.23
-0.52	-1.44	-1.9	-1.59	-1.8	-1.79	-1.54
-0.41	-0.49	-0.74	-2	-0.49	-0.74	-0.61
1.57	2.21	2.18	3.13	2.21	1.53	0.9
-0.95	-1.85	-2.21	-2.46	-1.97	-1.97	-1.69
-0.05	0.13	0	-0.95	0.23	-0.13	-0.2
1.24	1.72	1.59	2.62	1.54	0.97	0.49
-0.88	-1.59	-1.85	-2.03	-1.46	-1.51	-1.25
0.18	0.44	0.1	-0.54	0.08	-0.28	-0.28
1.21	1.62	1.54	2.49	1.69	1.18	0.72
-0.77	-1.44	-1.8	-2.18	-1.72	-1.76	-1.43
0.23	0.46	0.13	-0.54	0.26	0	0
1.29	1.72	1.7	2.59	1.69	1.15	0.64
-1.06	-1.95	-2.41	-3.08	-2.28	-2.17	-1.74
0.49	1	0.95	0.28	1.1	0.66	0.46
0.88	1.1	0.95	1.82	0.85	0.41	0.1
-1.29	-1.9	-2.16	-3.03	-1.85	-1.76	-1.36
0.64	1.36	1.23	0.9	1.18	0.69	0.44
0.41	0.59	0.44	1.18	0.51	0.23	0.03
-1.03	-1.38	-1.64	-2.41	-1.44	-1.43	-1.13
0.7	1.36	1.13	0.97	0.97	0.59	0.33
0.44	0.54	0.51	1.31	0.72	0.43	0.2
-0.77	-1.23	-1.64	-2.46	-1.74	-1.74	-1.38
0.72	1.31	1.28	1.23	1.41	1.02	0.74
0.36	0.41	0.31	0.9	0.23	-0.08	-0.28
-1	-1.49	-1.85	-2.97	-1.69	-1.61	-1.23
0.88	1.64	1.7	1.74	1.77	1.28	0.82
0.05	-0.08	-0.33	-0.1	-0.46	-0.61	-0.64
-1.03	-1.21	-1.39	-2.38	-1.05	-1.02	-0.79
1.06	1.87	1.72	1.97	1.46	0.97	0.59
-0.33	-0.51	-0.67	-0.28	-0.41	-0.49	-0.44
-0.52	-0.54	-0.85	-1.67	-0.87	-0.92	-0.72
0.9	1.56	1.46	1.9	1.38	1.02	0.69
-0.28	-0.49	-0.59	-0.33	-0.36	-0.43	-0.44
-0.46	-0.54	-0.87	-1.8	-1	-1.05	-0.84
0.8	1.36	1.49	1.97	1.74	1.41	0.97
-0.28	-0.51	-0.74	-0.82	-0.9	-1	-0.92
-0.7	-0.74	-0.87	-1.72	-0.56	-0.56	-0.38
0.93	1.67	1.7	2.21	1.62	1.18	0.72
-0.72	-1.05	-1.28	-1.41	-1.15	-1.15	-0.9
-0.46	-0.23	-0.33	-0.95	-0.05	-0.13	-0.08
0.98	1.62	1.44	2.03	1.21	0.82	0.51
-0.88	-1.23	-1.36	-1.33	-0.9	-0.82	-0.59
0.1	0.41	0.13	-0.38	-0.1	-0.28	-0.2
0.72	1.05	1.08	1.97	1.26	1	0.77
-0.52	-0.95	-1.16	-1.26	-1.08	-1.05	-0.79
0.1	0.26	0.05	-0.33	0.03	-0.13	-0.08
0.54	0.85	0.95	1.74	1.23	1	0.72
-0.57	-0.92	-1.26	-1.8	-1.41	-1.38	-1.13
-0.13	0.1	0.1	-0.1	0.51	0.43	0.38
0.67	1.1	1.03	1.64	0.85	0.54	0.28
-0.9	-1.31	-1.52	-1.8	-1.23	-1.07	-0.77
0.23	0.69	0.59	0.62	0.69	0.56	0.44
0.62	0.87	0.72	1.38	0.56	0.38	0.26
-0.9	-1.26	-1.41	-1.69	-1	-0.79	-0.49
0.64	1.15	0.87	0.79	0.62	0.41	0.31
0.23	0.28	0.26	0.95	0.59	0.56	0.46
-0.54	-0.79	-1.08	-1.72	-1.15	-1.07	-0.79
0.44	0.79	0.67	0.69	0.79	0.66	0.54
0.18	0.28	0.23	0.64	0.38	0.31	0.18
-0.64	-0.82	-1.16	-1.9	-1.21	-1.1	-0.84
0.28	0.77	0.77	1	1.1	0.97	0.79
0.21	0.36	0.1	0.38	-0.03	-0.15	-0.18
-0.82	-0.97	-1.13	-1.59	-0.79	-0.64	-0.33
0.64	1.21	1.03	1.26	0.95	0.77	0.59
0.08	0.1	-0.03	0.28	-0.03	-0.05	0
-0.59	-0.82	-1	-1.44	-0.74	-0.56	-0.31
0.85	1.44	1.28	1.46	1	0.74	0.59
-0.28	-0.51	-0.54	-0.13	-0.13	0	0.08
-0.28	-0.28	-0.57	-1.36	-0.82	-0.77	-0.56
0.44	0.85	0.92	1.33	1.15	1.05	0.84
-0.28	-0.33	-0.49	-0.56	-0.54	-0.51	-0.41
-0.44	-0.33	-0.51	-1.13	-0.49	-0.46	-0.26
0.33	0.87	0.92	1.41	1.1	0.95	0.72
-0.28	-0.21	-0.46	-0.56	-0.64	-0.66	-0.51
-0.52	-0.38	-0.49	-0.69	-0.15	-0.05	0.05
0.67	1.31	1.13	1.56	0.9	0.66	0.49
-0.46	-0.59	-0.72	-0.62	-0.49	-0.41	-0.23
-0.21	0	-0.26	-0.56	-0.21	-0.18	-0.05
0.64	1.15	1.03	1.46	0.97	0.74	0.59
-0.67	-0.87	-0.98	-1.08	-0.69	-0.54	-0.33
-0.03	0.31	0.08	-0.46	-0.08	-0.18	-0.1
0.21	0.59	0.64	1.18	0.95	0.87	0.72
-0.57	-0.59	-0.82	-1.31	-0.92	-0.87	-0.64
-0.26	0.13	0.1	-0.1	0.31	0.28	0.31
0.23	0.69	0.62	1.05	0.64	0.54	0.44
-0.59	-0.56	-0.74	-1.08	-0.74	-0.66	-0.41
-0.13	0.21	0.15	0.21	0.36	0.41	0.44
0.44	0.87	0.72	1.03	0.51	0.38	0.33
-0.67	-0.87	-0.95	-1.08	-0.64	-0.46	-0.2
0.23	0.56	0.41	0.13	0.26	0.2	0.26
0.26	0.44	0.46	0.87	0.62	0.54	0.49
-0.64	-0.87	-1.03	-1.49	-0.9	-0.69	-0.44
0.28	0.64	0.57	0.41	0.54	0.43	0.41
0	0.08	0.1	0.54	0.38	0.43	0.41
-0.46	-0.54	-0.77	-1.31	-0.85	-0.74	-0.44
0.18	0.46	0.49	0.79	0.77	0.77	0.77
0.18	0.33	0.18	0.49	0.1	0.1	0.18
-0.46	-0.56	-0.74	-0.95	-0.54	-0.38	-0.08
0.36	0.72	0.62	0.9	0.67	0.66	0.69
0.18	0.28	0.13	0.38	0.1	0.1	0.23
-0.52	-0.64	-0.8	-0.97	-0.51	-0.33	-0.03
0.49	0.9	0.72	0.85	0.62	0.54	0.54
-0.15	-0.13	-0.15	0.13	0.1	0.18	0.28
-0.46	-0.46	-0.69	-1.15	-0.67	-0.54	-0.26
0.31	0.77	0.72	0.97	0.9	0.77	0.77
-0.28	-0.21	-0.36	-0.15	-0.18	-0.13	0.05
-0.36	-0.21	-0.46	-0.79	-0.38	-0.36	-0.03
0.28	0.72	0.64	1.18	0.9	0.82	0.82
-0.13	0	-0.28	-0.21	-0.31	-0.31	-0.03
-0.36	-0.23	-0.41	-0.49	-0.15	-0.08	0.23
0.41	0.85	0.64	0.97	0.64	0.54	0.61
-0.18	-0.18	-0.33	-0.33	-0.21	-0.2	0.08
-0.33	-0.23	-0.44	-0.69	-0.26	-0.2	0.1
0.41	0.9	0.77	0.92	0.72	0.51	0.56
-0.57	-0.56	-0.67	-0.74	-0.38	-0.33	-0.03
-0.21	0.15	-0.08	-0.62	-0.18	-0.26	0
0.08	0.59	0.54	0.85	0.74	0.61	0.64
-0.49	-0.28	-0.54	-0.79	-0.54	-0.51	-0.2
-0.26	0.21	0	-0.21	0.08	0.05	0.26
0.1	0.64	0.51	0.87	0.59	0.51	0.56
-0.39	-0.21	-0.46	-0.72	-0.54	-0.49	-0.18
-0.23	0.18	0.05	-0.03	0.21	0.23	0.38
0.21	0.74	0.54	0.64	0.41	0.33	0.38
-0.57	-0.46	-0.59	-0.9	-0.46	-0.33	-0.1
-0.15	0.31	0.13	-0.18	0.1	0.13	0.2
0.05	0.51	0.44	0.46	0.44	0.36	0.36
-0.64	-0.54	-0.69	-1.13	-0.56	-0.43	-0.2
-0.03	0.51	0.36	0.03	0.26	0.2	0.23
-0.05	0.31	0.28	0.44	0.38	0.38	0.36
-0.44	-0.28	-0.49	-0.97	-0.59	-0.51	-0.31
0.05	0.46	0.39	0.33	0.46	0.43	0.44
0.13	0.38	0.26	0.36	0.18	0.15	0.18
-0.31	-0.31	-0.41	-0.79	-0.44	-0.36	-0.18
0.15	0.41	0.39	0.36	0.38	0.36	0.33
0.15	0.26	0.26	0.21	0.13	0.08	0.08
-0.44	-0.56	-0.57	-0.92	-0.44	-0.31	-0.2
0.21	0.49	0.49	0.26	0.36	0.31	0.2
-0.08	-0.03	0.03	0	0.1	0.13	0.1
-0.41	-0.41	-0.49	-0.97	-0.49	-0.38	-0.28
0.23	0.54	0.51	0.51	0.54	0.46	0.38
-0.1	-0.03	-0.05	0	0	0	0.05
-0.18	-0.18	-0.28	-0.62	-0.31	-0.28	-0.13
0.31	0.54	0.54	0.77	0.59	0.51	0.49
0.05	0.03	-0.05	-0.05	-0.1	-0.1	0
-0.15	-0.21	-0.26	-0.51	-0.18	-0.15	-0.03
0.31	0.49	0.44	0.51	0.46	0.38	0.33
-0.03	-0.1	-0.15	-0.28	-0.1	-0.1	-0.05
-0.18	-0.23	-0.33	-0.64	-0.23	-0.18	-0.08
0.33	0.56	0.51	0.54	0.51	0.41	0.31
-0.13	-0.18	-0.28	-0.33	-0.15	-0.1	-0.05
-0.1	-0.03	-0.21	-0.46	-0.18	-0.13	-0.05
0.39	0.64	0.54	0.77	0.59	0.56	0.46
-0.1	-0.15	-0.31	-0.38	-0.28	-0.18	-0.1
0.05	0.15	-0.03	-0.15	0.05	0.1	0.15
0.33	0.54	0.44	0.72	0.46	0.46	0.36
-0.08	-0.13	-0.28	-0.44	-0.28	-0.18	-0.1
0	0.1	0	-0.1	0.08	0.13	0.1
0.28	0.49	0.39	0.44	0.36	0.33	0.23
-0.26	-0.26	-0.33	-0.54	-0.26	-0.18	-0.15
-0.08	0.13	-0.03	-0.26	0	0.05	0.03
0.13	0.44	0.41	0.46	0.41	0.38	0.23
-0.31	-0.28	-0.41	-0.59	-0.36	-0.2	-0.18
0	0.31	0.18	0.08	0.15	0.2	0.1
0.15	0.44	0.33	0.64	0.38	0.43	0.28
-0.21	-0.15	-0.33	-0.46	-0.36	-0.23	-0.23
0.13	0.36	0.21	0.31	0.31	0.38	0.26
0.21	0.38	0.26	0.46	0.23	0.31	0.15
-0.23	-0.23	-0.39	-0.59	-0.28	-0.13	-0.15
0.13	0.33	0.23	0.23	0.28	0.36	0.18
0.05	0.21	0.13	0.15	0.15	0.23	0.08
-0.33	-0.31	-0.36	-0.62	-0.26	-0.1	-0.15
0.03	0.28	0.23	0.13	0.23	0.28	0.13
-0.03	0.1	0.15	0.18	0.23	0.31	0.15
-0.28	-0.26	-0.33	-0.56	-0.33	-0.18	-0.18
0.08	0.31	0.33	0.38	0.38	0.46	0.33
0	0.1	0.1	0.21	0.1	0.2	0.13
-0.21	-0.26	-0.31	-0.51	-0.28	-0.1	-0.08
0.18	0.33	0.36	0.49	0.41	0.51	0.36
0.03	0	0	-0.05	-0.05	0.05	0.03
-0.23	-0.33	-0.28	-0.51	-0.18	-0.03	0
0.21	0.31	0.33	0.31	0.31	0.36	0.23
-0.13	-0.18	-0.13	-0.26	-0.03	0.1	0.05
-0.23	-0.26	-0.26	-0.59	-0.18	-0.03	-0.03
0.1	0.31	0.31	0.26	0.36	0.41	0.28
-0.13	-0.15	-0.13	-0.21	-0.03	0.13	0.08
-0.1	-0.1	-0.15	-0.38	-0.15	0	0
0.21	0.33	0.36	0.51	0.46	0.54	0.44
0	-0.03	-0.1	-0.13	-0.1	0.03	0.03
-0.05	-0.1	-0.18	-0.31	-0.05	0.13	0.13
0.28	0.41	0.36	0.44	0.41	0.49	0.38
-0.08	-0.21	-0.28	-0.46	-0.21	-0.03	0
-0.05	-0.05	-0.13	-0.38	0.03	0.15	0.15
0.23	0.33	0.26	0.26	0.28	0.36	0.26
-0.21	-0.26	-0.33	-0.49	-0.15	0.03	0.05
0	0.08	-0.05	-0.23	0	0.13	0.13
0.15	0.28	0.21	0.31	0.36	0.43	0.38
-0.13	-0.13	-0.28	-0.41	-0.18	0	0.05
0.03	0.13	-0.03	-0.1	0.08	0.2	0.26
0.15	0.31	0.18	0.36	0.36	0.46	0.44
-0.08	-0.1	-0.26	-0.38	-0.21	-0.08	0.05
-0.03	0.05	-0.03	-0.03	0.15	0.28	0.36
0.18	0.31	0.23	0.31	0.26	0.28	0.33
-0.28	-0.31	-0.39	-0.54	-0.23	-0.1	0.08
-0.05	0.1	0.03	-0.1	0.15	0.2	0.26
-0.03	0.18	0.1	0.1	0.21	0.2	0.26
-0.36	-0.33	-0.41	-0.59	-0.23	-0.13	0.05
0	0.28	0.13	0.13	0.18	0.15	0.28
-0.08	0.1	0	0.23	0.21	0.2	0.33
-0.18	-0.08	-0.26	-0.28	-0.18	-0.18	0.05
0.03	0.23	0.1	0.33	0.26	0.23	0.41
0.03	0.18	0.05	0.23	0.15	0.15	0.31
-0.18	-0.13	-0.28	-0.33	-0.18	-0.18	0.1
0	0.18	0.05	0.18	0.28	0.26	0.44
0	0.15	0.03	0.03	0.08	0	0.2
-0.36	-0.28	-0.39	-0.54	-0.13	-0.1	0.15
0	0.28	0.18	0.13	0.23	0.15	0.33
-0.23	-0.05	-0.08	-0.1	0.08	0.05	0.28
-0.33	-0.18	-0.26	-0.46	-0.15	-0.13	0.15
0	0.28	0.23	0.23	0.28	0.2	0.41
-0.23	-0.1	-0.1	-0.08	0.05	0.05	0.33
-0.15	-0.05	-0.1	-0.31	-0.13	-0.13	0.18
0.03	0.18	0.21	0.31	0.33	0.31	0.51
-0.05	0	-0.05	-0.15	-0.05	-0.08	0.2
-0.13	-0.13	-0.13	-0.31	-0.05	-0.05	0.23
0.08	0.15	0.15	0.15	0.23	0.2	0.44
-0.05	-0.08	-0.08	-0.28	-0.08	-0.1	0.18
-0.21	-0.26	-0.23	-0.41	-0.05	-0.03	0.26
0.1	0.26	0.23	0.15	0.21	0.15	0.36
-0.18	-0.23	-0.21	-0.26	-0.05	-0.05	0.26
-0.03	0	-0.08	-0.21	-0.05	-0.05	0.23
0.18	0.26	0.26	0.41	0.31	0.23	0.46
0	-0.1	-0.18	-0.18	-0.1	-0.08	0.23
0.13	0.13	0.05	0	0.03	-0.03	0.28
0.18	0.15	0.13	0.28	0.26	0.23	0.49
0.05	-0.05	-0.13	-0.28	-0.18	-0.2	0.13
0.03	-0.08	-0.08	-0.1	0.08	0.05	0.33
0.18	0.15	0.13	0.13	0.15	0.05	0.28
-0.1	-0.23	-0.23	-0.33	-0.13	-0.15	0.13
-0.05	-0.03	-0.05	-0.08	0.08	0.03	0.26
0.08	0.15	0.1	0.15	0.15	0.05	0.28
-0.21	-0.23	-0.28	-0.26	-0.08	-0.08	0.18
0.08	0.15	0.03	0.05	0.08	0	0.26
0.08	0.13	0.05	0.28	0.26	0.18	0.38
-0.05	-0.1	-0.26	-0.26	-0.15	-0.15	0.1
0.13	0.18	0.05	0.15	0.18	0.13	0.28
0.08	0.05	-0.05	0.1	0.13	0.1	0.23
-0.03	-0.1	-0.26	-0.41	-0.15	-0.2	0
