# Supplementary material for: Multi-Sensor and Decision-Level Fusion-Based Structural Damage Detection Using a One-Dimensional Convolutional Neural Network
Source: Sensors (Basel). 2021 Jun 8;21(12):3950. doi: 10.3390/s21123950 (PMC8226517; doi:10.3390/s21123950)
Supplement: Supplementary file 1 [file sensors-21-03950-s001.zip › Bridge model (E)/Damage3.xlsx]

## Sheet: Sheet1
7.34	13.98	17.46	14.98	15.9	11.91	8.37
-3.37	-7.49	-8.63	-2.46	-6	-2.4	-1.23
-2.06	-2.54	-4.19	-10.21	-8	-8.43	-6.61
4.4	8.15	10.97	14.31	15.67	15.38	12.24
-1.42	-4.31	-7.52	-7.95	-13.13	-12.52	-10.22
-4.17	-4.82	-3.08	-4.15	2.77	4.37	4.89
7.11	11.49	10.66	9.92	5.51	3.4	1.59
-4.79	-9.18	-9.61	-6.59	-6.64	-4.06	-2.07
-1.44	0.28	0.85	-2.15	0.54	0.1	0.33
6.1	8.21	7.01	7.51	4.8	4.19	3.1
-5.92	-8.59	-6.93	-3.69	-3.56	-2.22	-1.33
1.31	1.92	-0.87	-5.95	-4.21	-3.76	-2.74
3.22	6.18	8.83	12.36	10.87	9.79	7.53
-3.81	-7.49	-9.81	-9.18	-10.82	-8.64	-6.76
0.44	2.31	2.75	-1.03	2.36	1.69	1.77
3.35	4.9	5.6	9.18	7	6.95	5.2
-3.35	-6.1	-7.99	-9.28	-10.67	-9.86	-7.6
-0.77	0.67	2.16	1.31	5.9	6.52	5.91
4.87	6.97	5.75	6.15	1.31	0.08	-0.77
-5.77	-9.31	-8.78	-7.13	-5.21	-3.07	-1.46
1.62	4.23	3.83	0.56	1.97	1.25	0.84
3.27	4.28	4.44	6.26	3.85	3.35	2.61
-5.82	-8.72	-8.55	-7.08	-6.18	-4.45	-2.84
3.5	6.28	4.98	0.95	1.69	0.77	0.82
0.64	1.1	3.08	7.49	5.95	5.95	4.25
-3.14	-5.9	-8.32	-10.51	-10.51	-9.23	-6.96
2.32	4.95	6.32	5.13	7.59	6.67	5.38
1	1	0.67	3.67	0.28	0.54	-0.05
-3.06	-5.23	-6.27	-8.49	-7.08	-6.26	-4.61
1.34	3.72	5.03	5.03	7.21	6.95	5.48
2.99	2.87	1.46	2.54	-1.9	-2.38	-2.43
-5.9	-8.13	-7.22	-6.95	-3.49	-1.87	-0.72
4.61	7.64	6.81	4.62	3.9	2.71	1.64
-0.03	-0.79	-0.26	2.87	0.69	1.02	0.74
-4.4	-5.87	-6.29	-7.62	-5.33	-4.01	-2.89
4.92	7.85	7.42	5.69	5.13	3.73	2.64
-2.01	-3.31	-2.26	1.67	0.54	1.43	1.1
-1.67	-2.51	-4.26	-7.95	-6.69	-6.29	-4.89
2.55	4.87	6.34	7.1	8.15	7.49	5.81
-0.39	-1.54	-2.31	-0.72	-3.36	-2.96	-2.79
-2.39	-3.28	-3.6	-6.1	-3.23	-2.71	-1.69
2.34	4.74	5.68	6.56	6.56	5.9	4.33
0.26	-0.95	-2.11	-1.44	-4.1	-3.91	-3.17
-4.04	-4.8	-3.88	-4.46	-0.97	0.03	0.56
4.87	7.54	6.75	6	3.9	2.66	1.59
-2.42	-4.15	-3.47	-1.03	-1.54	-0.84	-0.41
-1.91	-2.15	-2.9	-5.23	-2.97	-2.43	-1.56
4.48	6.9	7.14	7.44	5.72	4.37	3.17
-3.61	-5.82	-5.52	-2.87	-3.15	-1.71	-1.1
0.46	1.05	-0.18	-4.15	-2.67	-2.99	-2.3
1.88	3.21	4.55	7.18	6.85	6.57	5.17
-1.39	-2.9	-4.16	-4.23	-5.8	-5.34	-4.33
-1.11	-0.92	-0.57	-2.21	0.67	0.95	1.33
2.7	4.38	4.57	6.18	4.18	3.63	2.43
-1.42	-3.03	-3.88	-4.1	-4.67	-4.11	-2.92
-2.11	-1.64	-0.9	-1.67	1.15	1.64	1.61
4.53	6.39	5.47	5.74	2.74	1.71	1
-3.86	-6	-5.44	-3.87	-2.87	-1.74	-0.95
0.54	1.62	0.69	-2.05	-0.64	-0.74	-0.41
2.94	4.15	4.62	6.54	4.59	3.81	2.82
-3.71	-5.8	-6.11	-5.44	-4.67	-3.45	-2.36
1.85	3.23	2.67	-0.44	0.85	0.08	0.18
0.88	1.26	2.16	5.1	4.18	4.29	3.43
-1.62	-2.9	-4.08	-5.51	-5.77	-5.44	-4.22
-0.1	0.79	1.39	0.59	3.03	3.12	2.92
1.93	2.9	2.7	4.13	1.77	1.28	0.69
-2.24	-3.82	-4.31	-4.82	-3.95	-3.27	-2.07
-0.13	1.13	1.59	0.82	2.46	2.45	2.15
3.06	3.8	3.21	3.8	1.38	0.72	0.38
-3.86	-5.74	-5.42	-5.03	-3.23	-2.1	-1.1
2.27	3.95	3.34	1.21	1.64	0.97	0.77
1.08	0.97	1.49	3.62	2.26	2.12	1.77
-2.65	-4.33	-4.93	-6.08	-4.56	-3.71	-2.56
2.63	4.21	4.24	2.67	3.21	2.38	1.95
-0.31	-0.92	-0.41	2.18	1.08	1.38	1.1
-1.08	-1.95	-2.88	-5.18	-4.21	-4.06	-2.94
0.85	1.95	2.83	3.21	4.18	4.01	3.41
1.18	1.03	0.49	1.44	-0.74	-0.84	-0.82
-2.29	-3.26	-3.21	-4.05	-2.41	-1.89	-0.97
1.44	2.8	2.93	2.64	2.97	2.71	2.2
1.26	1.1	0.74	1.49	-0.23	-0.54	-0.41
-3.22	-4.41	-4.24	-4.67	-2.41	-1.43	-0.56
3.32	5.05	4.57	3.15	2.72	1.76	1.28
-0.77	-1.74	-1.28	0.87	0.08	0.49	0.61
-1.52	-2.05	-2.67	-4.69	-3.13	-2.76	-1.84
2.5	3.97	4.21	3.95	3.85	3.12	2.59
-1.24	-2.21	-2.18	-0.64	-1.18	-0.69	-0.36
-0.44	-0.44	-1.08	-3.46	-2.13	-2.25	-1.43
0.9	1.97	2.57	3.77	3.82	3.71	3.1
0.18	-0.15	-0.82	-0.74	-1.97	-2.1	-1.56
-1.67	-2.05	-1.98	-2.9	-0.82	-0.46	0.2
1.93	3.38	3.31	3.56	2.77	2.22	1.72
-0.15	-0.92	-1.28	-0.85	-1.41	-1.35	-0.87
-2.03	-2.23	-2.23	-3.23	-1.1	-0.61	-0.03
3.06	4.67	4.34	4.03	2.82	1.92	1.38
-2.09	-3.28	-3.11	-1.72	-1.59	-0.89	-0.36
-0.18	0.33	-0.31	-2.41	-1.13	-1.28	-0.77
1.7	2.74	3	4.15	3.28	2.81	2.28
-1.7	-2.46	-2.72	-2.33	-2.38	-1.94	-1.28
0.13	0.77	0.36	-1.18	-0.23	-0.43	-0.03
0.72	1.67	2	3.51	2.74	2.61	2.15
-0.49	-0.92	-1.64	-2.23	-2.44	-2.43	-1.74
-1.08	-0.72	-0.62	-1.13	0.38	0.54	0.84
2.01	3.1	2.88	3.44	2.1	1.61	1.18
-1.34	-2.18	-2.39	-2.23	-2.13	-1.81	-1.18
-0.54	-0.21	-0.26	-1.23	0.28	0.41	0.56
2.42	3.31	3.16	3.67	2.1	1.38	0.95
-2.39	-3.72	-3.62	-3.15	-2.26	-1.53	-0.87
0.9	1.82	1.54	-0.1	0.51	0.08	0.1
0.85	1.13	1.44	2.95	1.97	1.87	1.51
-1.6	-2.33	-2.54	-3.05	-2.44	-2.12	-1.49
0.7	1.44	1.34	0.44	1	0.69	0.72
0.41	0.67	1.03	2.51	1.62	1.56	1.25
-0.59	-1.23	-1.67	-2.56	-2.38	-2.35	-1.69
-0.18	0.21	0.51	0.36	1.36	1.43	1.31
1.62	2	1.93	2.49	1.13	0.66	0.33
-1.57	-2.69	-2.8	-3.1	-2.21	-1.76	-1.15
0.62	1.31	1.44	0.79	1.46	1.23	0.97
1.42	1.49	1.36	2.1	0.77	0.43	0.18
-2.16	-3.15	-3	-3.33	-1.95	-1.38	-0.9
1.7	2.69	2.49	1.67	1.51	0.92	0.61
-0.08	-0.38	-0.1	1.31	0.62	0.74	0.56
-1.06	-1.41	-1.67	-2.67	-1.85	-1.69	-1.25
0.98	1.72	1.75	1.59	1.62	1.35	1.02
0.1	-0.05	0.08	0.95	0.46	0.56	0.41
-0.64	-0.95	-1.41	-2.56	-1.82	-1.79	-1.36
0.41	0.95	1.21	1.33	1.9	1.84	1.51
1	1.03	0.8	1.03	0.08	-0.23	-0.38
-1.52	-2.23	-2.34	-2.92	-1.59	-1.18	-0.74
1.26	2.18	2.23	1.92	1.97	1.56	1.05
0.36	-0.03	-0.26	0.28	-0.38	-0.41	-0.38
-1.57	-1.87	-1.82	-2.64	-1.13	-0.84	-0.51
1.67	2.67	2.44	2.15	1.64	1.1	0.74
-0.7	-1.15	-1.03	-0.18	-0.28	-0.05	0
-0.52	-0.41	-0.74	-1.9	-1.08	-1.12	-0.84
0.9	1.59	1.59	1.95	1.67	1.41	1.05
-0.28	-0.51	-0.54	-0.13	-0.33	-0.28	-0.28
-0.36	-0.46	-0.85	-1.87	-1.13	-1.15	-0.87
0.67	1.21	1.46	1.92	2	1.79	1.33
0.23	-0.03	-0.33	-0.36	-0.82	-1	-0.95
-1.13	-1.41	-1.41	-2.05	-0.67	-0.46	-0.26
1.39	2.21	2.23	2.33	1.85	1.3	0.79
-0.59	-1.1	-1.28	-1.03	-1.08	-0.97	-0.79
-0.8	-0.62	-0.57	-1.28	-0.15	-0.15	-0.1
1.36	2.13	1.93	2.13	1.36	0.92	0.54
-1.16	-1.59	-1.49	-1.08	-0.72	-0.49	-0.33
0.05	0.46	0.1	-0.82	-0.33	-0.51	-0.44
0.75	1.13	1.21	1.9	1.49	1.33	0.97
-0.46	-0.82	-0.95	-0.87	-0.85	-0.79	-0.69
-0.05	-0.03	-0.26	-1.03	-0.33	-0.41	-0.28
0.8	1.1	1.34	2.03	1.72	1.53	1.05
-0.15	-0.72	-1.03	-1.26	-1.36	-1.35	-1.18
-0.49	-0.51	-0.39	-0.77	0.26	0.36	0.31
1.26	1.67	1.62	2	1.23	0.89	0.46
-0.9	-1.54	-1.62	-1.67	-1.28	-1.02	-0.79
-0.08	0.28	0.36	-0.08	0.54	0.46	0.28
1.03	1.28	1.13	1.59	0.79	0.59	0.28
-1	-1.54	-1.44	-1.44	-0.82	-0.56	-0.44
0.57	0.9	0.64	0.05	0.21	0.03	-0.1
0.54	0.51	0.69	1.38	1.05	0.97	0.67
-0.33	-0.87	-1.03	-1.38	-1.08	-1.02	-0.9
0.39	0.41	0.33	-0.13	0.33	0.26	0.13
0.7	0.64	0.85	1.31	1.05	0.92	0.49
-0.31	-0.92	-1.23	-1.77	-1.46	-1.38	-1.18
0.15	0.31	0.49	0.31	0.95	0.92	0.59
0.93	1	0.85	1.21	0.44	0.23	-0.1
-0.82	-1.38	-1.46	-1.77	-1.03	-0.79	-0.67
0.59	1.03	0.95	0.77	0.9	0.74	0.41
0.67	0.54	0.36	0.74	0.23	0.15	-0.05
-0.72	-1.1	-1.1	-1.36	-0.64	-0.43	-0.38
1	1.26	0.95	0.64	0.54	0.36	0.08
0.36	0.08	0.15	0.67	0.56	0.61	0.38
-0.18	-0.59	-0.87	-1.49	-1	-0.95	-0.84
0.72	0.82	0.74	0.49	0.85	0.74	0.51
0.46	0.28	0.26	0.62	0.36	0.33	0.08
-0.28	-0.67	-1.03	-1.74	-1.15	-1.02	-0.82
0.52	0.85	0.92	0.9	1.21	1.12	0.77
0.52	0.41	0.1	0.18	-0.23	-0.28	-0.33
-0.57	-0.82	-0.95	-1.41	-0.59	-0.43	-0.28
0.82	1.28	1.1	0.97	0.9	0.74	0.49
0.28	0.05	-0.15	0	-0.15	-0.15	-0.15
-0.31	-0.51	-0.67	-1.15	-0.44	-0.33	-0.23
1.06	1.31	1.03	0.82	0.69	0.49	0.31
0.08	-0.26	-0.28	-0.05	0.08	0.13	0.08
0.03	-0.15	-0.51	-1.21	-0.74	-0.72	-0.61
0.72	0.92	0.87	0.95	1.03	0.92	0.64
0.15	-0.05	-0.26	-0.18	-0.28	-0.28	-0.31
-0.18	-0.26	-0.57	-1.21	-0.54	-0.51	-0.38
0.62	1	0.98	1.13	1.13	0.97	0.69
0.13	-0.03	-0.39	-0.46	-0.59	-0.59	-0.49
-0.28	-0.26	-0.39	-0.82	-0.08	-0.03	0.1
0.9	1.26	1.03	1.08	0.74	0.54	0.38
0	-0.31	-0.49	-0.51	-0.36	-0.31	-0.15
0	-0.03	-0.21	-0.69	-0.15	-0.15	-0.05
1	1.13	0.9	0.82	0.69	0.51	0.38
-0.08	-0.46	-0.51	-0.56	-0.28	-0.23	-0.1
0.26	0.18	-0.1	-0.82	-0.31	-0.38	-0.23
0.7	0.79	0.82	0.95	0.95	0.77	0.64
-0.05	-0.33	-0.54	-0.77	-0.59	-0.61	-0.41
0.08	0.13	-0.03	-0.59	0	-0.08	0.05
0.59	0.79	0.8	0.97	0.82	0.66	0.56
-0.05	-0.28	-0.51	-0.87	-0.67	-0.69	-0.44
0	0.1	0.08	-0.26	0.28	0.23	0.33
0.8	0.92	0.77	0.79	0.51	0.33	0.28
-0.13	-0.46	-0.54	-0.74	-0.41	-0.38	-0.15
0.31	0.31	0.18	-0.23	0.13	0.03	0.1
0.77	0.79	0.69	0.72	0.56	0.36	0.31
-0.21	-0.56	-0.64	-0.79	-0.46	-0.43	-0.28
0.41	0.51	0.31	-0.18	0.1	-0.05	0
0.46	0.51	0.54	0.82	0.67	0.51	0.41
-0.15	-0.33	-0.59	-0.87	-0.69	-0.66	-0.49
0.31	0.51	0.41	0.18	0.44	0.31	0.28
0.46	0.59	0.46	0.77	0.44	0.33	0.26
-0.05	-0.18	-0.44	-0.74	-0.56	-0.56	-0.38
0.33	0.49	0.39	0.38	0.49	0.46	0.38
0.72	0.74	0.49	0.67	0.26	0.15	0.08
-0.13	-0.41	-0.57	-0.72	-0.38	-0.28	-0.18
0.62	0.72	0.49	0.31	0.36	0.28	0.18
0.59	0.49	0.36	0.51	0.31	0.28	0.18
-0.15	-0.38	-0.54	-0.74	-0.46	-0.36	-0.28
0.59	0.79	0.57	0.38	0.41	0.33	0.23
0.31	0.31	0.21	0.49	0.31	0.31	0.18
-0.1	-0.13	-0.41	-0.74	-0.51	-0.43	-0.36
0.44	0.72	0.57	0.54	0.59	0.56	0.38
0.33	0.33	0.13	0.31	0.08	0.13	0.05
0.03	-0.08	-0.31	-0.64	-0.36	-0.26	-0.23
0.52	0.62	0.49	0.49	0.51	0.56	0.38
0.54	0.38	0.23	0.18	0.05	0.05	-0.08
-0.03	-0.31	-0.44	-0.69	-0.31	-0.13	-0.15
0.72	0.77	0.64	0.44	0.46	0.43	0.18
0.28	0.1	0	0.1	0.05	0.13	0
-0.05	-0.18	-0.33	-0.72	-0.33	-0.18	-0.26
0.59	0.79	0.64	0.54	0.54	0.54	0.31
0.08	0.03	-0.08	-0.03	-0.03	0.1	-0.03
0.05	0.1	-0.15	-0.59	-0.26	-0.13	-0.15
0.52	0.72	0.62	0.64	0.59	0.64	0.44
0.28	0.21	-0.03	-0.1	-0.13	0.03	-0.03
0.18	0.13	-0.08	-0.44	-0.1	0.03	0
0.64	0.69	0.54	0.49	0.49	0.59	0.41
0.39	0.21	0	-0.21	-0.13	-0.03	-0.08
0.1	-0.03	-0.21	-0.56	-0.13	0.08	0.05
0.72	0.85	0.67	0.51	0.46	0.51	0.33
0.13	-0.03	-0.15	-0.28	-0.15	0.05	0.03
0.08	0.18	0	-0.44	-0.08	0.08	0.08
0.52	0.77	0.62	0.56	0.49	0.56	0.44
-0.05	-0.05	-0.21	-0.33	-0.21	0.03	0.05
0.15	0.33	0.13	-0.26	0	0.15	0.15
0.44	0.62	0.51	0.54	0.46	0.59	0.49
0.15	0.08	-0.1	-0.31	-0.21	-0.03	0.03
0.26	0.28	0.13	-0.21	0.05	0.23	0.2
0.54	0.59	0.49	0.46	0.41	0.51	0.38
0.21	0.05	-0.1	-0.31	-0.23	-0.05	-0.03
0.18	0.18	0.08	-0.23	0.08	0.23	0.18
0.57	0.69	0.57	0.49	0.38	0.43	0.33
-0.05	-0.1	-0.23	-0.44	-0.26	-0.05	-0.03
0.21	0.41	0.23	-0.08	0.13	0.28	0.23
0.46	0.62	0.49	0.56	0.36	0.46	0.36
0.03	-0.03	-0.21	-0.36	-0.23	-0.03	0.05
0.39	0.54	0.36	0.18	0.21	0.33	0.28
0.46	0.49	0.33	0.49	0.31	0.46	0.38
0.21	0.08	-0.1	-0.28	-0.21	0	0.03
0.39	0.41	0.23	0.13	0.21	0.38	0.33
0.52	0.51	0.39	0.44	0.31	0.41	0.31
0.15	0	-0.15	-0.33	-0.23	-0.03	0.03
0.31	0.38	0.28	0.15	0.26	0.41	0.33
0.44	0.49	0.36	0.46	0.23	0.36	0.31
-0.03	-0.05	-0.18	-0.33	-0.21	0	0.08
0.31	0.51	0.36	0.28	0.28	0.41	0.38
0.33	0.44	0.28	0.36	0.18	0.31	0.28
0	0.03	-0.18	-0.33	-0.18	0.05	0.15
0.49	0.64	0.44	0.36	0.31	0.41	0.36
0.39	0.31	0.18	0.28	0.15	0.33	0.31
0.23	0.13	-0.05	-0.26	-0.15	0.03	0.05
0.44	0.44	0.31	0.23	0.26	0.41	0.36
0.39	0.33	0.23	0.23	0.15	0.31	0.23
0.13	0.03	-0.15	-0.36	-0.18	0.03	0.05
0.33	0.46	0.36	0.28	0.33	0.49	0.38
0.23	0.33	0.15	0.21	0.08	0.23	0.2
-0.03	0.05	-0.1	-0.28	-0.13	0.1	0.13
0.36	0.62	0.46	0.49	0.36	0.51	0.44
0.21	0.31	0.13	0.21	0.05	0.23	0.23
0.05	0.15	-0.03	-0.15	-0.05	0.18	0.2
0.41	0.59	0.44	0.41	0.31	0.46	0.38
0.18	0.21	0.08	0.05	0.05	0.26	0.26
0.15	0.21	0.03	-0.21	-0.05	0.15	0.15
0.33	0.49	0.39	0.31	0.33	0.49	0.41
0.18	0.26	0.13	0.08	0.03	0.23	0.23
0.05	0.21	0.03	-0.21	-0.05	0.18	0.2
0.23	0.51	0.41	0.38	0.36	0.54	0.49
0.05	0.23	0.08	-0.03	-0.05	0.18	0.23
-0.03	0.18	0.08	-0.15	0.03	0.28	0.33
0.23	0.54	0.44	0.38	0.33	0.54	0.51
0.05	0.15	0.05	-0.05	-0.05	0.2	0.28
0.05	0.18	0.15	-0.08	0.08	0.31	0.36
0.36	0.49	0.44	0.36	0.26	0.46	0.46
0.08	0.08	0.08	-0.08	0	0.23	0.28
0.15	0.23	0.18	-0.1	0.03	0.26	0.31
0.23	0.38	0.36	0.26	0.26	0.46	0.44
-0.03	0.08	0.03	-0.15	-0.08	0.18	0.23
0.03	0.23	0.18	-0.1	0.05	0.28	0.31
0.15	0.41	0.39	0.36	0.28	0.51	0.46
-0.03	0.13	0.08	-0.1	-0.1	0.15	0.23
0.03	0.28	0.23	0.08	0.13	0.38	0.41
0.18	0.44	0.41	0.38	0.23	0.43	0.44
0	0.08	0.03	-0.1	-0.08	0.2	0.28
0.13	0.31	0.26	0.13	0.18	0.41	0.44
0.23	0.33	0.28	0.26	0.18	0.38	0.41
0	0.05	0.03	-0.1	-0.05	0.2	0.28
0.15	0.31	0.26	0.13	0.13	0.38	0.41
0.13	0.31	0.28	0.28	0.18	0.38	0.41
-0.08	0.1	0.03	-0.03	-0.03	0.23	0.31
0.03	0.33	0.23	0.15	0.13	0.36	0.38
0.05	0.33	0.26	0.33	0.21	0.43	0.49
-0.08	0.13	0.03	-0.03	-0.1	0.15	0.26
0.08	0.31	0.26	0.26	0.21	0.46	0.51
0.18	0.33	0.28	0.38	0.18	0.38	0.41
0	0.03	-0.03	-0.08	-0.08	0.18	0.28
0.23	0.31	0.33	0.36	0.28	0.43	0.46
0.21	0.18	0.15	0.23	0.08	0.28	0.31
0	-0.03	0	-0.03	0.03	0.23	0.28
0.13	0.23	0.23	0.28	0.15	0.36	0.36
0.03	0.08	0.15	0.23	0.13	0.33	0.31
-0.05	0	0.03	0.08	0	0.26	0.28
0.08	0.23	0.26	0.36	0.18	0.38	0.36
0.03	0.13	0.18	0.41	0.18	0.41	0.38
0	0.05	0.05	0.13	-0.03	0.2	0.23
0.15	0.23	0.28	0.46	0.31	0.51	0.46
0.15	0.15	0.13	0.31	0.08	0.31	0.28
0	0	0	0.05	0.03	0.26	0.28
0.23	0.28	0.31	0.41	0.28	0.49	0.38
0.08	0.05	0.05	0.13	0.03	0.23	0.2
-0.03	0.03	0.05	0.08	0.1	0.31	0.28
0.08	0.23	0.23	0.31	0.18	0.36	0.28
-0.13	0.03	0.05	0.15	0.1	0.33	0.28
-0.13	0.05	0.05	0.03	0.03	0.26	0.23
0	0.23	0.23	0.26	0.21	0.41	0.36
-0.13	0.03	0.05	0.13	0.1	0.33	0.28
-0.05	0.08	0.05	-0.05	0	0.23	0.23
0.05	0.21	0.26	0.36	0.31	0.51	0.44
0.03	0.1	0.05	0.03	0	0.2	0.2
-0.05	0.05	0.03	-0.05	0.1	0.31	0.28
0.08	0.23	0.21	0.21	0.21	0.38	0.31
-0.1	0	-0.05	-0.18	-0.03	0.18	0.15
-0.13	0.05	0.03	-0.1	0.1	0.31	0.26
0	0.23	0.15	0.08	0.13	0.28	0.23
-0.18	0	-0.03	-0.1	0.05	0.26	0.23
-0.05	0.15	0.05	-0.08	0.05	0.2	0.2
0	0.23	0.15	0.15	0.21	0.36	0.36
-0.05	0.05	0	-0.08	0.03	0.2	0.23
0.03	0.15	0.05	-0.1	0.05	0.23	0.26
0.08	0.18	0.15	0.13	0.23	0.38	0.36
0.03	0.05	-0.05	-0.21	-0.05	0.1	0.15
0	0.08	0.08	-0.05	0.15	0.31	0.31
0.08	0.15	0.1	0.03	0.13	0.23	0.26
-0.08	-0.03	-0.03	-0.21	0	0.13	0.18
-0.08	0.08	0.05	-0.08	0.13	0.26	0.31
0.03	0.21	0.15	0.03	0.13	0.2	0.26
-0.15	-0.03	-0.08	-0.15	0.05	0.18	0.28
0.05	0.21	0.13	0	0.08	0.18	0.26
0.1	0.15	0.13	0.15	0.21	0.28	0.38
0.08	0.03	0	-0.1	0	0.1	0.23
0.26	0.15	0.13	0.03	0.13	0.2	0.31
0.23	0.08	0.1	0.1	0.15	0.23	0.28
0.18	-0.03	-0.08	-0.23	-0.08	0.03	0.1
0.18	0.03	0.08	0	0.15	0.23	0.23
0.18	0.03	0.05	-0.03	0.05	0.13	0.13
0.03	-0.1	-0.05	-0.15	0	0.08	0.1
0.08	0.05	0.08	0.08	0.13	0.23	0.2
0.13	0.1	0.1	0.1	0.1	0.15	0.15
0.03	-0.03	-0.03	0	0.08	0.18	0.2
0.23	0.26	0.21	0.21	0.15	0.2	0.18
0.13	0.13	0.08	0.18	0.15	0.23	0.23
0.13	0.1	0	-0.03	0.03	0.1	0.08
0.18	0.21	0.15	0.15	0.18	0.23	0.18
0.08	0.08	0.03	0.1	0.1	0.18	0.13
0.03	0.08	0	-0.08	0	0.08	0.03
-0.03	0.1	0.1	0.15	0.21	0.28	0.18
-0.05	0.1	0.05	0.03	0.03	0.1	0.03
-0.23	0.03	-0.03	0	0.08	0.15	0.1
-0.13	0.21	0.1	0.21	0.18	0.26	0.15
-0.15	0.15	0.05	0.13	0.08	0.15	0.08
-0.23	0.05	-0.03	0.08	0.1	0.2	0.13
0	0.28	0.15	0.23	0.13	0.18	0.1
-0.13	0.03	-0.03	0.13	0.13	0.2	0.13
-0.05	0.13	0	0.03	0.03	0.08	0.05
-0.05	0.13	0.05	0.1	0.15	0.2	0.13
-0.1	0.03	-0.05	-0.03	0.05	0.13	0.05
-0.1	0.1	-0.03	-0.1	0.03	0.05	0.03
-0.18	0.08	0	0.03	0.18	0.23	0.15
-0.15	0.13	0	-0.08	0	0.03	0
-0.26	0.03	-0.08	-0.13	0.08	0.1	0.1
-0.08	0.23	0.13	0.05	0.15	0.13	0.13
-0.1	0.1	-0.03	-0.1	0.03	0.05	0.08
-0.05	0.1	0	-0.1	0.1	0.13	0.13
0.13	0.23	0.1	0	0.1	0.08	0.1
0	-0.03	-0.1	-0.23	0.05	0.08	0.08
0.13	0.15	0.03	-0.21	0.03	0.03	0.03
0.1	0.05	0.03	-0.1	0.13	0.13	0.1
0.05	0	-0.08	-0.28	0	0.03	0.03
0.05	0.08	0.03	-0.21	0.08	0.05	0.03
9.04	16.08	13.97	8.92	8.39	6.67	5.71
-8.76	-13.87	-9.99	-1.62	-2.56	-1.58	-2.61
2.39	2.49	-4.42	-13.67	-11.59	-9.74	-5.58
5.07	10.44	18.23	24.85	24.13	20.34	14.13
-6.23	-13.05	-20.16	-20.85	-24.39	-19.8	-13.57
0.8	4.36	8.37	5.41	11.9	8.79	6.55
6.13	8.77	7.6	10.62	6.49	6.44	5.25
-7.67	-13.74	-15.44	-16.16	-16.33	-15.31	-11.62
1.93	6.44	8.55	6.67	13.28	13.11	11.6
6.57	7.98	5.91	6.9	-0.85	-3.3	-4.2
-11.2	-17.1	-16.18	-13.23	-8.05	-4.01	-0.64
7.98	14.1	13.38	7.82	7.08	3.25	1.41
0.26	-1.33	-0.8	4.15	2.62	3.96	3.89
-6.49	-9.33	-9.55	-10.39	-9.15	-8.28	-6.48
6.46	10.31	8.76	4.38	6	4.75	3.97
-1.03	-1.18	1.75	8.54	6.08	6.11	4.53
-3.86	-7.44	-11.74	-16.31	-16.13	-14.57	-10.65
3.37	7.9	11.43	11.82	15.92	14.39	11.73
2.11	1.26	-0.9	1.36	-4.49	-4.63	-4.35
-6.9	-10.36	-10.63	-12.31	-8.05	-6.29	-3.61
5.79	11.33	12.66	11.8	12.82	10.89	8.07
0.46	-1.77	-3.85	-1.95	-6.8	-6.36	-5.07
-7.44	-9.77	-8.04	-7.51	-2.23	-0.49	0.49
8.86	14.18	12.4	8.03	6.13	3.42	2.13
-4.71	-7.82	-5.83	-0.05	-0.21	1.18	1.43
-2.32	-2.92	-5.34	-8.95	-7.95	-7.44	-4.92
5.41	9.69	11.09	10.92	11.18	9.33	6.86
-3.61	-6.41	-6.37	-2.28	-4.26	-2.63	-2.18
-0.88	-1.56	-3.78	-9.03	-7.1	-7.23	-5.25
3.22	7.05	9.91	13.05	14.21	13.42	10.7
-0.95	-3.44	-6.11	-5.8	-10.64	-10.32	-8.63
-4.61	-5.31	-4.26	-5.74	0.13	1.41	2.3
6.85	11.41	11.53	11.62	8.69	6.59	4.07
-3.86	-8	-9.17	-6.92	-8.69	-7	-4.92
-3.27	-2.05	-0.74	-2.67	1.92	2.1	2.1
8.06	11.39	9.86	9.26	5.21	3.3	1.97
-7.88	-11.46	-9.91	-5.8	-4.69	-2.56	-1.38
1.96	4.03	1.9	-3.18	-1.92	-2.63	-2.07
3.12	5.36	6.96	9.95	8.85	8	6.22
-4.79	-7.74	-8.73	-7.64	-8.28	-6.75	-5.15
1.21	3.13	2.39	-1.82	0.59	-0.23	0.03
2.03	3.97	5.73	9.59	8.87	8.46	6.61
-2.5	-5.1	-7.52	-9.21	-11.03	-10.58	-8.19
-1.67	-0.18	1.52	0.46	5.74	5.93	5.53
5.15	7.67	6.86	7.64	3.41	1.76	0.54
-5.95	-9.46	-9.79	-8.69	-7.56	-5.75	-3.58
0.82	3.77	4.47	2.41	4.87	4.06	3.17
4.51	5.8	4.78	5.77	2.1	1.05	0.41
-7.6	-10.62	-9.48	-7.67	-4.95	-3.17	-1.69
4.69	7.92	6.19	1.9	1.92	0.41	0.1
0.18	0.41	2.26	6.9	5.36	5.29	4.3
-3.91	-5.97	-7.65	-9.49	-8.92	-7.74	-5.89
2.68	5.39	5.83	3.74	5.69	4.55	3.76
0.28	0.46	1.13	4.95	2.85	2.91	1.97
-2.68	-4.59	-6.45	-9.33	-8.85	-8.38	-6.35
0.67	3.08	5.01	5.54	8.39	8.2	6.73
3.01	3.54	2.03	2.9	-1.8	-2.53	-2.77
-5.92	-8.36	-7.78	-7.92	-4.36	-2.73	-1.25
3.61	7.15	7.14	5.62	5.44	4.14	2.74
1.06	0.33	-0.05	2.18	-0.56	-0.66	-0.64
-5.69	-7.39	-6.91	-7.41	-4.03	-2.61	-1.54
5.69	9.13	8.06	5.33	4.21	2.5	1.59
-2.47	-3.9	-2.47	2.26	1.31	2.17	1.79
-1.98	-2.62	-4.31	-7.85	-6.85	-6.59	-5.12
3.01	5.28	6.39	6.59	7.72	7	5.63
-1.08	-1.87	-2.05	0.28	-2.08	-1.81	-1.79
-2.14	-3.08	-4.08	-6.95	-4.87	-4.45	-3.07
1.88	4.56	6.09	7.23	8.15	7.49	5.81
0.54	-0.44	-2	-1.33	-4.74	-4.78	-4.07
-4.51	-5.46	-4.44	-5	-1.15	-0.08	0.77
4.79	7.87	7.42	6.44	4.69	3.32	2.07
-1.91	-3.87	-3.72	-1.46	-2.54	-1.87	-1.2
-2.76	-2.87	-2.95	-4.59	-2.08	-1.48	-0.84
4.87	7.46	7.24	6.82	4.92	3.5	2.38
-3.76	-6.18	-5.47	-2.46	-2.36	-1.05	-0.51
0.46	0.95	-0.44	-4.56	-3.13	-3.48	-2.71
2.01	3.54	5.01	7.36	7.13	6.67	5.2
-1.83	-3.51	-4.49	-3.92	-5.41	-4.88	-4.07
-0.72	-0.41	-0.41	-2.64	-0.03	0.03	0.44
2.42	3.97	4.75	6.92	5.39	4.96	3.56
-1.13	-2.9	-4.16	-4.31	-5.8	-5.34	-4.17
-2.34	-1.85	-0.72	-1.13	2	2.5	2.38
4.74	6.46	5.47	5.54	2.62	1.56	0.64
-3.94	-6.1	-5.62	-4.03	-3.28	-2.12	-1.2
0.21	1.23	0.69	-1.62	0.15	0.1	0.08
3.55	4.72	4.73	5.87	3.8	2.89	2.05
-4.38	-6.62	-6.32	-4.85	-3.92	-2.53	-1.74
2.32	3.82	2.77	-0.72	0.18	-0.61	-0.49
0.7	1.05	2.29	5.44	4.8	4.86	3.76
-1.85	-3.23	-4.49	-5.69	-5.95	-5.52	-4.38
0.36	1.33	1.8	0.72	2.92	2.81	2.53
1.6	2.36	2.49	4.56	2.44	2.15	1.33
-1.93	-3.49	-4.29	-5.31	-4.9	-4.4	-3.17
-0.39	0.74	1.62	1.49	3.46	3.63	3.05
3.37	4.13	3.24	3.82	0.74	-0.03	-0.49
-4.17	-6.21	-5.78	-5.31	-2.97	-1.74	-0.82
2.11	4.03	3.49	1.41	1.85	1.15	0.72
1.31	1.26	1.52	3.56	1.97	1.81	1.38
-3.58	-4.92	-5.16	-5.59	-4	-3.02	-2.13
3.12	4.87	4.31	2.51	2.62	1.71	1.28
-0.7	-1.05	-0.26	2.82	1.8	2.17	1.72
-1.26	-1.92	-3.16	-5.33	-4.8	-4.5	-3.41
0.98	2.31	3	3.44	4.36	4.14	3.43
0.82	0.9	0.41	1.72	-0.31	-0.38	-0.54
-2.11	-2.97	-3.42	-4.77	-3.1	-2.63	-1.69
1	2.54	2.9	3.21	3.72	3.53	2.84
1.65	1.62	0.87	1.51	-0.79	-1.12	-1.1
-3.73	-4.82	-4.44	-4.62	-2.13	-1.1	-0.36
3.37	5.23	4.57	3.44	2.67	1.76	1.08
-0.52	-1.31	-1.08	1.03	0.13	0.43	0.46
-2.27	-2.77	-3.21	-4.72	-2.9	-2.35	-1.66
3.01	4.72	4.55	4.13	3.49	2.68	2.05
-1.78	-2.59	-2.23	-0.08	-0.54	0.13	0.15
-0.52	-0.44	-1.46	-3.95	-2.87	-2.86	-2.1
0.98	2.26	2.95	4.21	4.28	4.14	3.33
-0.13	-0.44	-1.08	-0.49	-1.97	-1.89	-1.56
-1.55	-1.8	-1.95	-3.13	-1.31	-0.97	-0.38
1.57	3.03	3.24	3.87	3.38	3.07	2.28
0.1	-0.46	-1.1	-0.85	-1.97	-1.97	-1.56
-2.55	-2.9	-2.67	-3.31	-0.85	-0.13	0.26
3.35	5	4.55	4.23	2.69	1.76	1.08
-1.93	-3.21	-3	-1.59	-1.44	-0.77	-0.41
-0.62	-0.28	-0.74	-2.64	-1.15	-1.12	-0.79
2.37	3.49	3.49	4.23	3.18	2.61	1.92
-2.24	-3.21	-3.18	-2.08	-2	-1.3	-0.92
0.41	1.08	0.39	-1.62	-0.77	-1	-0.72
0.72	1.49	2.05	3.72	3.31	3.3	2.59
-0.57	-1.08	-1.87	-2.28	-2.77	-2.58	-2.07
-0.95	-0.67	-0.59	-1.51	0.31	0.51	0.67
1.78	2.74	2.72	3.46	2.44	2.12	1.43
-0.88	-1.77	-2.21	-2.41	-2.46	-2.2	-1.66
-1.11	-0.87	-0.64	-1.28	0.56	0.89	0.92
2.81	3.77	3.36	3.59	1.9	1.2	0.67
-2.55	-3.87	-3.7	-3.15	-2.1	-1.28	-0.72
0.62	1.54	1.18	-0.59	0.36	0.08	0.03
1.34	1.74	1.87	3.03	2	1.81	1.38
-2.03	-2.87	-2.95	-3.18	-2.31	-1.74	-1.18
1.06	1.92	1.57	0.13	0.67	0.28	0.31
0.23	0.46	0.92	2.46	1.95	2.04	1.61
-0.59	-1.13	-1.72	-2.92	-2.64	-2.53	-1.92
-0.18	0.18	0.46	0.05	1.31	1.43	1.36
1.44	1.9	1.82	2.31	1.26	0.95	0.59
-1.42	-2.36	-2.62	-3.26	-2.38	-1.99	-1.33
0.1	0.74	0.98	0.46	1.54	1.48	1.25
1.75	2.1	1.8	2.23	0.74	0.31	0.1
-2.47	-3.44	-3.26	-3.44	-1.87	-1.23	-0.59
1.44	2.67	2.39	1.28	1.33	0.79	0.56
0.15	0.08	0.23	1.46	0.79	0.87	0.74
-1.57	-1.92	-2.11	-2.92	-1.92	-1.64	-1.1
1.29	2.21	1.98	1.41	1.44	1.05	0.9
-0.23	-0.31	-0.03	1.21	0.77	0.92	0.77
-0.57	-0.82	-1.41	-2.74	-2.13	-2.12	-1.56
0.28	0.82	1.1	1.21	1.95	1.89	1.66
0.88	1	0.77	1.21	0.13	-0.1	-0.23
-1.49	-2.15	-2.31	-2.97	-1.8	-1.43	-0.84
0.82	1.72	1.9	1.74	2.03	1.74	1.33
0.64	0.49	0.18	0.64	-0.36	-0.43	-0.38
-1.96	-2.41	-2.26	-2.72	-1.23	-0.74	-0.33
1.75	2.8	2.52	2.15	1.59	1.12	0.79
-0.57	-1	-0.85	0.18	-0.15	0.13	0.2
-0.82	-0.87	-1.13	-2.1	-1.23	-1.07	-0.69
1.18	1.9	1.82	2.08	1.62	1.35	1.08
-0.52	-0.9	-0.74	0.05	-0.18	0.08	0.1
-0.33	-0.46	-0.87	-1.97	-1.41	-1.41	-1
0.54	0.97	1.31	1.9	2.03	1.99	1.61
0.31	0.05	-0.18	-0.1	-0.77	-0.87	-0.77
-1.08	-1.51	-1.54	-2.08	-0.92	-0.61	-0.26
1.24	1.97	2.11	2.46	1.95	1.61	1.13
-0.18	-0.74	-1	-0.59	-1.13	-1	-0.74
-1.08	-1.15	-1	-1.49	-0.28	-0.05	0.13
1.67	2.41	2.16	2.41	1.41	1.02	0.67
-1.03	-1.67	-1.52	-0.9	-0.69	-0.33	-0.13
-0.05	0.13	-0.15	-1.03	-0.46	-0.49	-0.33
1.03	1.38	1.41	2.05	1.49	1.33	1.05
-0.64	-1.1	-1.1	-0.82	-0.74	-0.54	-0.36
0.05	0.08	-0.28	-1.13	-0.59	-0.59	-0.36
0.7	1	1.26	2.03	1.82	1.76	1.41
-0.15	-0.56	-0.92	-1.13	-1.33	-1.3	-0.97
-0.62	-0.62	-0.59	-0.97	0.03	0.2	0.38
1.21	1.74	1.72	2.21	1.44	1.15	0.84
-0.72	-1.26	-1.49	-1.44	-1.36	-1.12	-0.69
-0.36	-0.03	0.03	-0.36	0.44	0.49	0.56
1.29	1.72	1.44	1.8	0.87	0.61	0.49
-1.11	-1.64	-1.59	-1.36	-0.85	-0.49	-0.13
0.41	0.82	0.49	-0.21	0.08	-0.08	0.03
0.67	0.74	0.8	1.49	1.1	1.05	0.92
-0.59	-1	-1.16	-1.31	-1.03	-0.87	-0.56
0.33	0.49	0.23	-0.28	0.13	0.05	0.2
0.54	0.72	0.9	1.67	1.26	1.18	0.97
-0.41	-0.77	-1.21	-1.59	-1.49	-1.38	-0.95
-0.15	0.21	0.23	0.05	0.79	0.82	0.82
0.88	1.23	1	1.49	0.67	0.51	0.38
-0.9	-1.28	-1.49	-1.67	-1.15	-0.89	-0.49
0.26	0.82	0.72	0.54	0.85	0.79	0.72
0.8	0.95	0.64	1.13	0.36	0.26	0.23
-0.98	-1.31	-1.36	-1.46	-0.74	-0.43	-0.13
0.8	1.23	0.9	0.49	0.46	0.28	0.26
0.33	0.26	0.26	0.85	0.67	0.77	0.69
-0.49	-0.77	-1.03	-1.49	-1.05	-0.87	-0.61
0.52	0.77	0.62	0.36	0.67	0.66	0.61
0.28	0.33	0.39	0.92	0.59	0.61	0.49
-0.46	-0.74	-1.13	-1.72	-1.26	-1.05	-0.69
0.23	0.69	0.77	0.85	1.15	1.15	1
0.49	0.56	0.28	0.56	0	0.03	0.05
-0.8	-1	-1.1	-1.49	-0.74	-0.51	-0.18
0.59	1.05	0.92	0.92	0.92	0.89	0.77
0.39	0.28	0.08	0.28	-0.05	-0.03	0.08
-0.67	-0.95	-1	-1.28	-0.54	-0.28	-0.03
0.98	1.28	1.03	0.77	0.64	0.49	0.38
0.08	-0.23	-0.21	0.23	0.21	0.36	0.38
-0.28	-0.44	-0.72	-1.31	-0.87	-0.74	-0.49
0.64	0.92	0.82	0.82	0.95	0.89	0.79
0.03	-0.05	-0.18	0.21	-0.03	0.03	0.05
-0.33	-0.41	-0.77	-1.36	-0.79	-0.66	-0.38
0.46	0.92	0.92	1.15	1.18	1.12	0.92
0.21	0.13	-0.23	-0.15	-0.46	-0.38	-0.26
-0.46	-0.49	-0.62	-0.97	-0.26	-0.1	0.05
0.82	1.18	0.98	1.13	0.85	0.74	0.59
0.1	-0.13	-0.33	-0.23	-0.28	-0.2	-0.08
-0.31	-0.38	-0.54	-0.9	-0.26	-0.08	0.03
0.98	1.23	0.95	0.9	0.69	0.59	0.44
-0.21	-0.46	-0.51	-0.33	-0.15	0.03	0.08
-0.03	-0.03	-0.33	-0.92	-0.49	-0.43	-0.28
0.62	0.9	0.85	1	0.97	0.89	0.72
-0.13	-0.28	-0.46	-0.38	-0.46	-0.33	-0.23
-0.08	0.05	-0.23	-0.74	-0.26	-0.2	-0.05
0.54	0.85	0.77	1.13	0.95	0.89	0.74
-0.03	-0.15	-0.49	-0.64	-0.64	-0.59	-0.36
-0.15	-0.1	-0.18	-0.44	0.1	0.18	0.28
0.77	1	0.8	0.9	0.59	0.49	0.38
-0.13	-0.41	-0.51	-0.54	-0.41	-0.31	-0.13
0.03	0.03	-0.1	-0.44	0	0.05	0.1
0.77	0.92	0.77	0.85	0.59	0.43	0.36
-0.39	-0.64	-0.67	-0.64	-0.38	-0.23	-0.1
0.15	0.33	0.08	-0.41	-0.1	-0.13	-0.05
0.39	0.64	0.62	0.92	0.77	0.74	0.59
-0.33	-0.38	-0.59	-0.72	-0.62	-0.51	-0.33
0.1	0.38	0.23	-0.1	0.18	0.18	0.23
0.36	0.64	0.57	0.95	0.62	0.59	0.49
-0.1	-0.18	-0.46	-0.72	-0.59	-0.56	-0.33
0.03	0.26	0.18	0.05	0.36	0.38	0.41
0.62	0.79	0.57	0.67	0.36	0.26	0.2
-0.26	-0.44	-0.57	-0.74	-0.41	-0.33	-0.15
0.23	0.41	0.26	0	0.23	0.2	0.2
0.57	0.67	0.51	0.62	0.41	0.31	0.26
-0.39	-0.51	-0.62	-0.74	-0.44	-0.36	-0.2
0.36	0.62	0.41	0.08	0.23	0.15	0.18
0.26	0.41	0.39	0.62	0.46	0.41	0.33
-0.26	-0.31	-0.54	-0.82	-0.56	-0.49	-0.28
0.31	0.62	0.49	0.31	0.46	0.38	0.36
0.26	0.33	0.23	0.41	0.26	0.28	0.28
-0.08	-0.13	-0.31	-0.69	-0.46	-0.43	-0.26
0.31	0.44	0.36	0.28	0.49	0.46	0.44
0.49	0.49	0.36	0.38	0.15	0.05	0.03
-0.21	-0.41	-0.51	-0.77	-0.36	-0.28	-0.15
0.39	0.59	0.49	0.31	0.38	0.28	0.2
0.31	0.31	0.18	0.26	0.13	0.08	0.08
-0.36	-0.38	-0.49	-0.72	-0.38	-0.33	-0.23
0.41	0.74	0.59	0.46	0.41	0.31	0.23
0.03	0.13	0.08	0.36	0.15	0.13	0.1
-0.18	-0.1	-0.31	-0.56	-0.38	-0.36	-0.23
0.36	0.64	0.59	0.64	0.56	0.43	0.36
0.1	0.1	0	0.18	0.03	0	0.03
-0.08	-0.05	-0.21	-0.49	-0.26	-0.26	-0.18
0.31	0.49	0.44	0.51	0.51	0.46	0.36
0.21	0.21	0.08	0.1	-0.03	-0.08	-0.1
-0.18	-0.23	-0.31	-0.49	-0.21	-0.15	-0.1
0.41	0.64	0.57	0.62	0.49	0.38	0.23
0.08	0.08	0	0.15	-0.05	-0.05	-0.05
-0.21	-0.13	-0.23	-0.36	-0.18	-0.13	-0.1
0.44	0.74	0.62	0.72	0.49	0.41	0.28
-0.08	-0.03	-0.13	0.05	-0.08	-0.03	0
-0.03	0.1	-0.08	-0.26	-0.13	-0.13	-0.08
0.44	0.67	0.54	0.77	0.51	0.43	0.33
0.08	0	-0.13	0	-0.13	-0.08	-0.08
0.1	0.13	-0.03	-0.15	-0.08	-0.08	-0.05
0.36	0.51	0.44	0.67	0.46	0.43	0.31
0.03	0.03	-0.13	-0.05	-0.18	-0.15	-0.15
-0.13	-0.03	-0.13	-0.23	-0.03	0.05	0.03
0.26	0.59	0.49	0.67	0.44	0.41	0.26
-0.18	-0.08	-0.18	-0.1	-0.15	-0.08	-0.08
-0.15	0.1	0	-0.1	0.03	0.13	0.1
0.31	0.64	0.54	0.74	0.44	0.43	0.28
-0.18	-0.1	-0.23	-0.13	-0.15	-0.03	0.03
0.08	0.31	0.15	0.03	0.08	0.15	0.13
0.33	0.49	0.39	0.59	0.41	0.49	0.38
0	-0.03	-0.18	-0.21	-0.18	-0.08	-0.05
0.21	0.23	0.08	-0.05	0.1	0.2	0.18
0.41	0.44	0.39	0.54	0.38	0.43	0.31
0.1	-0.08	-0.21	-0.26	-0.23	-0.08	-0.05
0.15	0.21	0.15	0.08	0.18	0.28	0.23
0.41	0.44	0.33	0.51	0.31	0.41	0.33
-0.03	-0.1	-0.18	-0.23	-0.18	-0.03	0.03
0.15	0.23	0.15	0.1	0.21	0.36	0.36
0.41	0.44	0.36	0.49	0.26	0.36	0.31
0.03	-0.15	-0.21	-0.23	-0.13	0.08	0.15
0.33	0.36	0.28	0.21	0.21	0.33	0.28
0.41	0.33	0.26	0.44	0.28	0.41	0.36
0.1	-0.08	-0.13	-0.23	-0.15	0.03	0.05
0.31	0.26	0.21	0.1	0.18	0.33	0.31
0.28	0.26	0.23	0.31	0.23	0.36	0.26
-0.05	-0.13	-0.21	-0.36	-0.21	0	0.03
0.13	0.28	0.28	0.23	0.28	0.41	0.31
0.21	0.26	0.23	0.33	0.15	0.33	0.26
-0.1	-0.08	-0.13	-0.21	-0.13	0.08	0.08
0.21	0.36	0.28	0.33	0.26	0.46	0.36
0.26	0.31	0.21	0.33	0.15	0.33	0.23
0.03	-0.05	-0.13	-0.18	-0.08	0.2	0.18
0.36	0.44	0.31	0.31	0.26	0.46	0.33
0.26	0.23	0.13	0.26	0.15	0.41	0.28
0.08	0.03	-0.1	-0.18	-0.1	0.15	0.08
0.28	0.41	0.28	0.31	0.28	0.49	0.33
0.13	0.23	0.1	0.26	0.13	0.36	0.2
-0.1	0.03	-0.13	-0.23	-0.13	0.15	0.08
0.1	0.44	0.28	0.36	0.31	0.54	0.38
0.03	0.26	0.05	0.15	0.05	0.33	0.23
-0.1	0.1	-0.08	-0.18	-0.05	0.26	0.18
0.21	0.49	0.31	0.36	0.31	0.56	0.38
0.13	0.26	0.08	0.1	0.05	0.33	0.2
0.03	0.13	-0.05	-0.18	0	0.28	0.2
0.31	0.46	0.28	0.28	0.26	0.51	0.33
0.08	0.13	0	0	0.05	0.33	0.18
-0.03	0.08	-0.08	-0.26	-0.05	0.26	0.13
0.15	0.36	0.26	0.21	0.26	0.54	0.33
-0.03	0.1	-0.03	-0.05	0	0.31	0.18
-0.08	0.13	-0.03	-0.18	-0.03	0.28	0.18
0.15	0.41	0.31	0.36	0.31	0.56	0.38
0.05	0.18	0	0	-0.03	0.31	0.18
0.08	0.23	0.03	-0.08	0.05	0.38	0.28
0.31	0.46	0.26	0.28	0.26	0.54	0.38
0.21	0.18	-0.05	-0.1	-0.03	0.28	0.2
0.23	0.23	0.05	-0.1	0.08	0.38	0.26
0.41	0.41	0.23	0.15	0.21	0.49	0.33
0.18	0.13	-0.03	-0.13	0	0.28	0.18
0.18	0.21	0.03	-0.18	0.05	0.33	0.26
0.28	0.44	0.28	0.21	0.26	0.49	0.33
0	0.05	-0.1	-0.21	-0.03	0.31	0.23
0.1	0.31	0.1	-0.13	0.08	0.33	0.26
0.18	0.36	0.21	0.23	0.26	0.56	0.46
0.1	0.18	-0.03	-0.15	-0.05	0.26	0.2
0.21	0.28	0.1	0.03	0.15	0.46	0.41
0.31	0.36	0.23	0.28	0.23	0.49	0.38
0.18	0.1	-0.05	-0.15	-0.05	0.26	0.23
0.21	0.21	0.13	0.03	0.15	0.43	0.36
0.28	0.31	0.18	0.13	0.13	0.43	0.33
0	0.03	-0.08	-0.23	-0.03	0.28	0.23
0.1	0.23	0.1	-0.05	0.1	0.38	0.31
0.13	0.31	0.21	0.13	0.18	0.43	0.33
-0.05	0.05	-0.08	-0.21	-0.05	0.28	0.26
0.18	0.36	0.21	0.05	0.13	0.38	0.33
0.15	0.28	0.15	0.18	0.21	0.51	0.41
0.13	0.15	0	-0.18	-0.05	0.28	0.23
0.23	0.31	0.18	0.05	0.18	0.49	0.41
0.28	0.28	0.15	0.13	0.13	0.43	0.36
0.18	0.13	-0.03	-0.18	-0.03	0.28	0.23
0.28	0.26	0.18	0.1	0.21	0.51	0.41
0.28	0.26	0.15	0.08	0.08	0.36	0.28
0.05	0.03	-0.05	-0.18	0	0.31	0.28
0.21	0.31	0.18	0.08	0.15	0.43	0.36
0.13	0.23	0.1	0.05	0.1	0.38	0.36
0.05	0.08	-0.03	-0.18	0	0.31	0.33
0.28	0.38	0.26	0.15	0.18	0.43	0.41
0.21	0.15	0.08	0.08	0.13	0.41	0.44
0.26	0.18	0.05	-0.13	-0.03	0.26	0.28
0.33	0.26	0.18	0.1	0.23	0.49	0.49
0.33	0.18	0.08	-0.05	0.05	0.31	0.33
0.26	0.08	-0.03	-0.26	-0.03	0.23	0.28
0.33	0.21	0.15	0.03	0.21	0.43	0.41
0.28	0.18	0.08	-0.1	0.03	0.23	0.26
0.1	0.03	-0.05	-0.23	0.03	0.28	0.33
0.31	0.36	0.23	0.08	0.18	0.36	0.36
0.13	0.15	0.03	-0.05	0.08	0.31	0.36
0.13	0.21	0.03	-0.15	0.05	0.28	0.31
0.31	0.36	0.21	0.13	0.18	0.38	0.41
0.18	0.15	0.03	-0.05	0.08	0.31	0.33
0.28	0.28	0.08	-0.13	0.03	0.26	0.31
0.36	0.33	0.21	0.13	0.23	0.43	0.41
0.31	0.21	0.03	-0.13	0.03	0.23	0.26
0.23	0.21	0.05	-0.18	0.05	0.26	0.26
0.28	0.28	0.13	0	0.15	0.36	0.33
0.18	0.23	0.05	-0.18	0	0.2	0.2
0.05	0.15	0	-0.21	0.1	0.33	0.36
0.23	0.44	0.26	0.08	0.18	0.33	0.31
0.03	0.15	0	-0.15	0.05	0.31	0.33
0.15	0.31	0.15	-0.08	0.1	0.31	0.31
0.23	0.38	0.18	0.08	0.18	0.38	0.38
0.1	0.18	0.03	-0.15	0.08	0.28	0.28
0.26	0.33	0.13	-0.13	0.08	0.28	0.28
0.21	0.28	0.15	0	0.21	0.41	0.36
0.15	0.21	0.03	-0.23	0	0.18	0.18
0.08	0.18	0.05	-0.21	0.08	0.26	0.23
0.13	0.31	0.18	-0.03	0.18	0.36	0.31
0.03	0.18	0.05	-0.21	0	0.15	0.15
-0.05	0.18	0.05	-0.18	0.1	0.31	0.28
0.08	0.41	0.23	0.08	0.15	0.31	0.28
-0.1	0.13	0	-0.15	0.05	0.28	0.28
0.1	0.36	0.21	-0.03	0.13	0.31	0.28
0.1	0.31	0.18	0.05	0.15	0.33	0.31
0.03	0.13	0.03	-0.18	0.03	0.2	0.18
0.18	0.31	0.18	-0.05	0.1	0.26	0.23
8.96	16.9	16.72	12.85	11.67	8.64	6.4
-10.17	-17.41	-15.51	-7.67	-8.18	-5.55	-4.71
5.02	7.82	2.49	-7.36	-5.41	-5.52	-3
3.22	6.44	13.48	22	20.49	18.22	12.78
-6.1	-12.28	-19.67	-22.62	-25.64	-21.7	-15.21
2.01	6.39	11.35	10.18	16.72	13.88	10.5
5.43	7.13	4.75	6.85	0.92	0.87	0.59
-8.91	-15.13	-15.95	-16.33	-14.13	-12.37	-8.76
4.94	11.23	13.02	10.69	14.82	13.54	11.24
3.86	2.85	0.64	2.97	-4.38	-5.37	-5.4
-10.35	-14.85	-13.59	-12.03	-6.44	-3.12	-0.13
9.81	16.1	14.92	10.03	8.08	4.29	2.1
-2.47	-5.28	-4.19	1.67	0.44	2.33	2.56
-4.64	-6.67	-7.83	-10.51	-9.1	-8.51	-6.71
6.64	10.82	10.45	7.85	9	7.54	6.09
-2.03	-3.51	-1.72	4.64	1.59	2.22	1.46
-3.19	-5.9	-9.58	-14.85	-13.69	-12.57	-9.17
4.38	9.03	12.51	14.18	17.1	15.67	12.44
0.72	-1.18	-3.83	-2.18	-8.44	-8.38	-7.45
-6.49	-9.28	-8.94	-10.59	-4.82	-2.89	-0.69
7.55	13.57	14.38	13.41	12.31	9.69	6.58
-2.19	-6.21	-8.06	-5.33	-8.87	-7.33	-5.25
-5.25	-5.97	-4.37	-5.26	-0.33	0.49	1
9.04	13.64	11.94	8.72	6.21	3.86	2.53
-6.26	-10.21	-8.19	-2.54	-2.36	-0.64	0.08
-0.23	0.15	-2.59	-7.23	-6.39	-6.29	-3.97
4.74	8.51	10.74	12.23	12.08	10.4	7.6
-3.94	-7.67	-8.68	-6	-7.95	-6.01	-4.43
0.1	0.33	-0.87	-5.87	-3.28	-3.86	-2.46
3.45	6.67	9.07	12.8	12.67	12.09	9.73
-1.85	-5.15	-7.83	-8.31	-12.36	-11.93	-9.6
-3.45	-3.36	-1.9	-3.23	3.1	4.24	4.71
7.78	11.77	11.45	11.67	7.13	4.73	2.46
-6.1	-11.39	-12.22	-9.85	-9.87	-7.36	-4.63
-0.15	2.54	3.65	0.79	4.36	3.5	2.89
6.75	8.49	7.17	8.05	3.8	2.61	1.77
-8.24	-11.98	-10.56	-7.64	-5.8	-3.73	-2.23
4.27	6.92	4.85	-0.26	0.46	-0.69	-0.54
1.57	2.56	4.6	8.64	7.46	7.16	5.63
-3.84	-6.95	-8.6	-9.13	-9.56	-8.23	-6.2
1.8	4.03	4.19	1.05	3.62	2.68	2.36
2.21	3.18	4.37	8	6.36	6.13	4.71
-3.09	-6.15	-8.27	-10.51	-11.21	-10.53	-7.96
0.08	2.03	3.96	3.21	8	7.95	6.89
4.87	6.21	5.14	5.97	0.95	-0.51	-1.28
-6.82	-10.77	-10.66	-9.67	-7.13	-4.83	-2.66
3.66	7.41	7.86	5.44	6.44	4.86	3.35
2.45	2	1.28	3.28	0.21	0.08	-0.15
-6.52	-9.13	-8.22	-7.77	-4.74	-3.3	-1.95
6	9.28	7.78	4.23	3.59	1.94	1.18
-1.36	-2.31	-0.36	4.59	3.41	3.88	3.15
-2.47	-4.23	-6.32	-9.56	-8.77	-7.92	-6.14
2.86	5.44	6.65	6.1	7.82	6.8	5.45
0.28	-0.44	-0.49	2.54	-0.13	0.1	-0.36
-2.68	-4.64	-5.96	-9	-7.39	-6.8	-4.94
2.14	4.77	6.6	7.56	9.28	8.87	7.02
2.14	1.51	-0.23	0.54	-4	-4.42	-4.1
-5.77	-7.92	-7.04	-7.36	-2.85	-1.15	0.05
5.64	9.41	8.99	7.56	5.92	4.14	2.51
-1.06	-3.23	-3.36	-0.54	-2.23	-1.48	-1.02
-3.81	-4.67	-4.52	-6.28	-3.1	-2.2	-1.36
6.08	8.98	8.17	6.72	5.05	3.55	2.41
-3.53	-5.74	-4.52	-0.26	-0.74	0.49	0.46
-0.39	-0.54	-2.41	-6.64	-5.56	-5.57	-4.33
2.83	4.69	6.14	7.72	8.49	8.02	6.4
-1.13	-2.51	-3.31	-2	-4.46	-4.06	-3.61
-1.8	-2.59	-3.08	-5.74	-2.8	-2.2	-1.2
2.99	5.59	6.78	8.18	7.87	7.08	5.2
-0.57	-2.56	-4.16	-3.62	-6.28	-5.83	-4.69
-3.4	-3.74	-2.62	-3.44	0.67	1.64	1.97
5.67	8.46	7.73	7.08	4.33	2.86	1.51
-3.61	-6.51	-6.24	-3.97	-3.77	-2.43	-1.46
-0.57	0.33	-0.05	-2.62	-0.59	-0.56	-0.38
4.17	5.92	5.96	6.77	4.77	3.83	2.69
-4.02	-6.69	-6.42	-4.49	-3.92	-2.48	-1.66
1.78	2.87	1.59	-2.49	-1.13	-1.69	-1.36
1.39	2.33	3.88	7.05	6.51	6.44	4.94
-1.6	-3.41	-4.88	-5.54	-6.72	-6.16	-5.04
-0.28	0.36	0.85	-0.67	2.23	2.35	2.25
2.91	4.21	4.42	6.39	3.95	3.5	2.18
-2.29	-4.44	-5.47	-5.8	-6.21	-5.34	-3.97
-0.98	0.28	1.28	0.77	3.49	3.76	3.15
4.61	5.77	4.62	4.95	1.56	0.69	0
-5.05	-7.39	-6.73	-5.39	-3.59	-2.02	-1.02
2.32	4.15	3.31	0.51	1.44	0.87	0.49
1.96	2.28	2.65	4.77	2.95	2.68	2
-3.91	-5.85	-5.98	-5.85	-4.56	-3.3	-2.43
3.09	4.95	4.19	1.23	1.92	1.07	0.82
-0.13	-0.33	0.8	4.1	3.44	3.88	2.94
-1.47	-2.56	-4.03	-6.26	-6.18	-5.83	-4.61
0.59	1.74	2.59	2.38	4.56	4.65	3.89
1.67	2.26	1.95	3.41	0.72	0.41	-0.18
-2.76	-4.46	-4.98	-6.05	-4.56	-3.6	-2.41
0.98	2.85	3.6	3.36	4.46	4.29	3.25
2.45	2.46	1.54	2.31	-0.59	-0.97	-1.15
-4.48	-6.21	-5.62	-5.69	-2.59	-1.23	-0.44
3.63	6.03	5.34	3.26	2.67	1.66	0.9
-0.49	-1.38	-0.85	1.72	0.79	1.33	1.08
-2.45	-3.18	-3.75	-5.39	-3.9	-3.19	-2.43
3.12	4.77	4.65	3.92	3.74	3.02	2.28
-1.31	-2	-1.41	1.23	0.26	0.84	0.59
-0.8	-1.23	-2.41	-5.08	-4.18	-3.96	-3
0.98	2.44	3.42	4.56	5.23	5.16	4.15
0.75	0.54	-0.33	0.31	-1.92	-1.94	-1.82
-2.6	-3.36	-3.39	-4.54	-2.13	-1.38	-0.56
2.29	4.21	4.34	4.54	4.05	3.58	2.61
0.31	-0.46	-1.1	-0.31	-2.03	-1.87	-1.49
-3.19	-3.74	-3.31	-4	-1.23	-0.31	0.18
4.17	6.03	5.26	4.49	2.9	1.89	1.13
-2.09	-3.49	-2.98	-0.85	-0.85	-0.05	0.23
-0.8	-0.69	-1.36	-3.72	-2.21	-2.04	-1.49
2.52	3.82	4.06	4.67	3.9	3.42	2.69
-1.98	-3	-2.9	-1.56	-1.85	-1.07	-0.77
-0.03	0.26	-0.59	-3.1	-1.9	-1.89	-1.25
0.98	2.1	2.98	4.74	4.49	4.47	3.56
-0.26	-0.9	-1.8	-1.87	-3.26	-3.09	-2.46
-1.52	-1.67	-1.41	-2.28	0	0.54	0.92
2.5	3.95	3.96	4.51	3.08	2.56	1.74
-1.18	-2.46	-2.93	-2.64	-2.9	-2.33	-1.56
-1.39	-1.13	-0.85	-1.85	0.31	0.74	0.84
3.37	4.56	4.08	4.28	2.28	1.53	1
-2.86	-4.46	-4.08	-2.92	-2.03	-1.05	-0.51
0.88	1.67	1.03	-1.18	-0.31	-0.56	-0.38
1.39	2	2.41	4.03	3.08	2.86	2.25
-2.01	-2.97	-3.26	-2.97	-2.92	-2.25	-1.59
0.72	1.51	1.16	-0.38	0.46	0.23	0.33
0.67	1.21	1.75	3.62	2.87	2.94	2.33
-0.77	-1.46	-2.36	-3.23	-3.49	-3.27	-2.43
-0.72	-0.18	0.23	-0.23	1.67	1.92	1.87
2.19	3.03	2.72	3.33	1.56	1.1	0.61
-2.01	-3.28	-3.49	-3.64	-2.74	-2.1	-1.25
0.21	1.13	1.23	0.44	1.56	1.51	1.31
2.06	2.46	2.08	2.77	1.05	0.64	0.44
-2.94	-4.08	-3.83	-3.74	-2.15	-1.28	-0.61
1.75	3.03	2.49	0.92	1.08	0.56	0.44
0.21	0.15	0.57	2.31	1.54	1.74	1.46
-1.57	-2.1	-2.57	-3.56	-2.74	-2.3	-1.61
1.11	2.05	1.93	1.33	1.67	1.41	1.25
0.13	0.21	0.49	1.97	1.18	1.33	1
-0.8	-1.36	-2.08	-3.49	-2.87	-2.68	-1.92
0.21	0.9	1.36	1.54	2.49	2.56	2.2
1.42	1.62	1.18	1.56	0.05	-0.2	-0.36
-2.11	-3.05	-3.11	-3.67	-2.03	-1.41	-0.72
1.31	2.44	2.44	1.97	2.13	1.76	1.31
0.67	0.44	0.15	0.97	-0.15	-0.18	-0.15
-2.14	-2.72	-2.62	-3.21	-1.51	-0.95	-0.44
2.11	3.36	2.95	2.28	1.69	1.12	0.82
-0.75	-1.15	-0.87	0.56	0.28	0.66	0.67
-0.82	-0.85	-1.41	-2.67	-1.97	-1.81	-1.28
1.16	2.03	2.05	2.28	2.23	2.02	1.69
-0.31	-0.44	-0.49	0.44	-0.23	-0.05	-0.03
-0.67	-0.87	-1.46	-2.87	-1.85	-1.74	-1.1
0.7	1.51	1.87	2.36	2.64	2.53	2.05
0.57	0.36	-0.18	0.03	-1.08	-1.18	-0.97
-1.65	-2.1	-2	-2.59	-0.95	-0.54	-0.05
1.73	2.8	2.7	2.64	2.05	1.58	1.13
-0.44	-1.05	-1.21	-0.62	-1	-0.82	-0.49
-1.29	-1.23	-1.21	-2.05	-0.67	-0.41	-0.1
1.8	2.77	2.49	2.56	1.62	1.18	0.87
-1.29	-1.8	-1.57	-0.67	-0.56	-0.2	0.05
-0.18	0.13	-0.36	-1.64	-1	-1.1	-0.69
0.85	1.54	1.72	2.54	2.13	1.92	1.61
-0.62	-0.97	-1.13	-0.85	-1.15	-1.02	-0.74
-0.39	-0.33	-0.62	-1.64	-0.79	-0.77	-0.36
0.82	1.49	1.82	2.62	2.28	2.07	1.61
-0.26	-0.72	-1.18	-1.46	-1.8	-1.76	-1.33
-0.98	-0.9	-0.72	-1.18	0.18	0.33	0.49
1.52	2.38	2.21	2.59	1.51	1.07	0.69
-1.16	-1.74	-1.82	-1.54	-1.38	-1.05	-0.69
-0.39	0.15	0.1	-0.51	0.23	0.23	0.26
1.24	1.92	1.75	2.33	1.21	0.89	0.59
-1.57	-1.97	-1.87	-1.56	-1.05	-0.64	-0.36
0.33	0.97	0.57	-0.41	-0.13	-0.31	-0.23
0.49	0.9	1.13	2.08	1.64	1.61	1.28
-0.77	-1.05	-1.28	-1.59	-1.49	-1.33	-1.08
-0.05	0.26	0.13	-0.46	0.23	0.28	0.31
0.7	1.15	1.36	2.15	1.51	1.41	0.95
-0.72	-1.18	-1.59	-2.1	-1.87	-1.64	-1.2
-0.33	0.18	0.41	0.15	1	1.07	0.9
1.13	1.56	1.36	1.77	0.72	0.54	0.26
-1.39	-1.85	-1.82	-1.97	-1.28	-0.89	-0.56
0.28	0.97	0.9	0.44	0.77	0.72	0.54
0.67	0.92	0.87	1.36	0.62	0.54	0.33
-1.26	-1.69	-1.64	-1.8	-1.05	-0.66	-0.41
0.72	1.33	1.13	0.46	0.49	0.28	0.15
0.15	0.1	0.39	1.21	0.97	1.1	0.84
-0.57	-0.9	-1.13	-1.85	-1.49	-1.33	-1.1
0.31	0.64	0.72	0.49	0.97	1	0.79
0.36	0.51	0.64	1.23	0.59	0.56	0.26
-0.77	-1.15	-1.41	-2.05	-1.51	-1.25	-0.92
0.18	0.79	1.05	1.03	1.44	1.38	1
0.52	0.69	0.41	0.74	-0.08	-0.1	-0.23
-1.26	-1.49	-1.39	-1.72	-0.79	-0.49	-0.31
0.72	1.46	1.31	1.1	0.95	0.82	0.54
0.13	0.08	0.08	0.56	0.15	0.23	0.08
-0.95	-1.1	-1.13	-1.62	-0.79	-0.49	-0.38
0.93	1.44	1.28	0.97	0.82	0.66	0.36
-0.21	-0.38	-0.21	0.36	0.31	0.54	0.36
-0.39	-0.51	-0.8	-1.64	-1.15	-1	-0.87
0.44	0.85	1	1.08	1.31	1.33	0.97
0.05	0	-0.03	0.18	-0.18	-0.1	-0.26
-0.72	-0.85	-0.98	-1.69	-0.9	-0.66	-0.49
0.41	1	1.18	1.38	1.36	1.3	0.9
0	-0.05	-0.26	-0.21	-0.56	-0.46	-0.46
-0.95	-0.97	-0.82	-1.23	-0.33	-0.05	0
0.82	1.36	1.26	1.26	0.87	0.79	0.46
-0.31	-0.54	-0.46	-0.23	-0.26	-0.05	-0.08
-0.52	-0.59	-0.62	-1.13	-0.49	-0.28	-0.26
0.85	1.23	1.21	1.15	0.92	0.82	0.49
-0.49	-0.79	-0.67	-0.33	-0.23	0	-0.08
-0.18	-0.13	-0.36	-1.15	-0.67	-0.59	-0.54
0.41	0.74	0.95	1.28	1.28	1.28	0.87
-0.28	-0.41	-0.57	-0.49	-0.72	-0.56	-0.61
-0.46	-0.36	-0.41	-0.9	-0.23	-0.05	-0.08
0.46	0.95	1.03	1.38	1.08	1.05	0.61
-0.31	-0.44	-0.64	-0.69	-0.77	-0.59	-0.56
-0.54	-0.36	-0.31	-0.51	0.13	0.33	0.2
0.82	1.23	1.05	1.28	0.72	0.64	0.28
-0.57	-0.87	-0.85	-0.69	-0.44	-0.15	-0.18
-0.13	0.08	-0.05	-0.51	-0.08	0.03	-0.1
0.7	0.9	0.82	1.08	0.85	0.82	0.49
-0.62	-0.85	-0.85	-0.82	-0.56	-0.31	-0.36
0.03	0.26	0.05	-0.46	-0.08	-0.03	-0.08
0.26	0.59	0.69	1.15	0.97	1.02	0.67
-0.44	-0.56	-0.77	-0.92	-0.87	-0.66	-0.56
-0.23	0.1	0.08	-0.15	0.31	0.41	0.28
0.36	0.69	0.62	1.05	0.64	0.69	0.44
-0.49	-0.56	-0.74	-0.97	-0.72	-0.54	-0.44
-0.15	0.1	0.1	0	0.41	0.56	0.41
0.59	0.85	0.72	0.87	0.46	0.41	0.18
-0.7	-0.95	-0.92	-0.92	-0.51	-0.23	-0.18
0.18	0.49	0.39	0	0.26	0.26	0.1
0.28	0.41	0.41	0.77	0.54	0.56	0.36
-0.67	-0.79	-0.85	-1	-0.64	-0.46	-0.44
0.15	0.51	0.39	0.13	0.31	0.31	0.18
-0.03	0.18	0.28	0.79	0.54	0.61	0.36
-0.49	-0.46	-0.69	-0.95	-0.77	-0.64	-0.51
0	0.41	0.41	0.44	0.62	0.64	0.46
0.18	0.41	0.31	0.67	0.26	0.28	0.13
-0.49	-0.51	-0.67	-0.87	-0.56	-0.41	-0.31
0.1	0.46	0.39	0.44	0.56	0.61	0.44
0.33	0.46	0.28	0.46	0.15	0.13	0.03
-0.62	-0.77	-0.82	-0.95	-0.46	-0.23	-0.15
0.41	0.74	0.62	0.49	0.46	0.38	0.2
0.05	0.03	0	0.33	0.21	0.28	0.2
-0.46	-0.49	-0.62	-0.87	-0.54	-0.38	-0.31
0.31	0.64	0.54	0.56	0.56	0.56	0.44
-0.1	-0.03	-0.03	0.31	0.15	0.23	0.18
-0.36	-0.31	-0.51	-0.82	-0.51	-0.38	-0.23
0.15	0.51	0.54	0.69	0.69	0.72	0.59
0.05	0.1	-0.05	0.13	-0.08	0	0
-0.36	-0.41	-0.46	-0.69	-0.33	-0.2	-0.1
0.33	0.54	0.51	0.59	0.56	0.59	0.46
0.1	0	-0.05	0.08	-0.1	-0.08	-0.05
-0.44	-0.56	-0.59	-0.82	-0.31	-0.13	-0.05
0.46	0.69	0.64	0.64	0.54	0.43	0.31
-0.18	-0.31	-0.31	-0.08	-0.08	0.05	0.05
-0.31	-0.26	-0.36	-0.64	-0.33	-0.23	-0.15
0.28	0.59	0.57	0.72	0.59	0.59	0.46
-0.23	-0.26	-0.31	-0.08	-0.15	-0.05	0
-0.18	-0.08	-0.23	-0.49	-0.23	-0.15	-0.05
0.26	0.46	0.49	0.79	0.64	0.66	0.54
-0.05	-0.1	-0.26	-0.18	-0.26	-0.2	-0.13
-0.23	-0.26	-0.31	-0.46	-0.1	0.03	0.1
0.39	0.54	0.51	0.67	0.54	0.51	0.41
-0.13	-0.31	-0.36	-0.31	-0.26	-0.18	-0.08
-0.23	-0.21	-0.23	-0.46	-0.05	0.05	0.1
0.39	0.56	0.51	0.64	0.46	0.43	0.36
-0.33	-0.41	-0.46	-0.38	-0.23	-0.1	0.03
-0.13	0.03	-0.08	-0.31	-0.05	0	0.13
0.26	0.49	0.44	0.62	0.54	0.54	0.51
-0.31	-0.36	-0.46	-0.46	-0.33	-0.2	0
0.05	0.21	0.05	-0.18	0.13	0.18	0.28
0.21	0.33	0.31	0.59	0.44	0.46	0.44
-0.18	-0.36	-0.54	-0.74	-0.51	-0.38	-0.18
0.1	0.13	0.1	0.03	0.31	0.33	0.41
0.31	0.28	0.18	0.28	0.21	0.2	0.26
-0.26	-0.41	-0.44	-0.54	-0.26	-0.18	-0.03
-0.05	0	-0.08	-0.21	0.08	0.15	0.23
0.23	0.41	0.36	0.46	0.38	0.36	0.38
-0.31	-0.36	-0.46	-0.44	-0.23	-0.1	0.08
0	0.23	0.08	-0.08	0.13	0.13	0.2
0.21	0.36	0.28	0.56	0.44	0.43	0.46
-0.31	-0.36	-0.51	-0.59	-0.41	-0.33	-0.15
0.15	0.26	0.1	-0.03	0.23	0.23	0.36
0.28	0.28	0.21	0.49	0.36	0.36	0.38
-0.08	-0.33	-0.51	-0.69	-0.44	-0.33	-0.15
0.18	0.23	0.21	0.15	0.38	0.36	0.41
0.28	0.18	0.05	0.18	0.08	0.08	0.15
-0.13	-0.31	-0.39	-0.54	-0.18	-0.13	0.08
0.18	0.31	0.18	0.18	0.28	0.26	0.33
0.13	0.15	0.03	0.13	0.13	0.13	0.2
-0.23	-0.23	-0.39	-0.46	-0.21	-0.13	0.1
0.15	0.33	0.15	0.15	0.26	0.26	0.36
0.15	0.18	0.05	0.23	0.21	0.2	0.31
-0.15	-0.28	-0.44	-0.54	-0.31	-0.26	-0.05
0.26	0.26	0.18	0.13	0.28	0.28	0.38
0.26	0.15	0.1	0.26	0.18	0.15	0.26
-0.15	-0.38	-0.49	-0.69	-0.36	-0.28	-0.05
0.28	0.33	0.31	0.28	0.44	0.36	0.38
0.05	-0.03	-0.15	-0.08	-0.08	-0.03	0.05
-0.15	-0.18	-0.28	-0.51	-0.1	-0.08	0.08
0.18	0.38	0.26	0.33	0.31	0.28	0.31
-0.03	0.03	-0.13	-0.05	-0.03	0	0.08
-0.15	-0.08	-0.26	-0.33	-0.15	-0.1	0.03
0.18	0.33	0.18	0.26	0.23	0.23	0.26
0.05	0.08	-0.08	0.08	0.08	0.1	0.2
-0.05	-0.08	-0.26	-0.31	-0.15	-0.1	0
0.26	0.28	0.15	0.18	0.28	0.31	0.31
0.1	0.08	-0.08	0.05	0	0	0.08
0	-0.13	-0.31	-0.41	-0.1	-0.03	0.1
0.33	0.46	0.33	0.44	0.38	0.33	0.31
0	-0.08	-0.26	-0.13	-0.1	-0.03	0.08
-0.08	0.05	-0.13	-0.23	-0.03	0	0.08
0.18	0.36	0.15	0.31	0.26	0.28	0.33
-0.08	0	-0.18	-0.08	-0.05	-0.03	0.08
0	0.05	-0.18	-0.21	-0.08	0	0.13
0.23	0.38	0.26	0.44	0.33	0.31	0.31
0	-0.1	-0.31	-0.23	-0.21	-0.13	0.03
0.13	0.13	0	-0.05	0.1	0.1	0.18
0.33	0.28	0.15	0.33	0.26	0.23	0.26
0	-0.13	-0.26	-0.31	-0.18	-0.15	-0.08
0.03	0.03	-0.1	-0.15	0.05	0.08	0.13
0.18	0.28	0.13	0.23	0.21	0.15	0.15
-0.1	-0.08	-0.23	-0.18	-0.08	-0.05	0.05
-0.05	0.1	-0.05	-0.08	0.03	0	0.03
0.03	0.26	0.1	0.31	0.21	0.18	0.2
-0.13	-0.03	-0.18	-0.08	-0.08	-0.08	0
0	0.15	-0.08	-0.08	0	0	0.08
0.18	0.36	0.23	0.44	0.36	0.28	0.28
-0.03	-0.05	-0.28	-0.23	-0.18	-0.15	-0.05
0.13	0.26	0.1	0.08	0.21	0.15	0.18
0.15	0.21	0.03	0.18	0.13	0.1	0.1
-0.05	0	-0.21	-0.31	-0.13	-0.15	-0.08
0.08	0.23	0.08	0.13	0.21	0.2	0.2
0	0.23	0	0.05	0.03	-0.03	0
-0.26	-0.05	-0.23	-0.23	-0.03	0	0.08
-0.03	0.31	0.08	0.08	0.1	0.08	0.13
-0.03	0.21	0.03	0.15	0.18	0.18	0.26
-0.1	0.08	-0.1	-0.13	-0.05	-0.05	0.05
0.03	0.23	0.03	0	0.1	0.13	0.18
0.1	0.28	0.15	0.26	0.26	0.2	0.23
-0.1	-0.08	-0.31	-0.41	-0.23	-0.23	-0.08
0.08	0.26	0.15	0.1	0.28	0.23	0.26
0.05	0.15	-0.03	0.03	0.03	0	0.05
-0.21	-0.05	-0.21	-0.41	-0.1	-0.08	-0.03
-0.1	0.18	0.08	0.08	0.15	0.13	0.13
-0.15	0.1	-0.08	-0.13	-0.05	-0.05	0
-0.21	0.08	-0.05	-0.05	0.08	0.1	0.13
-0.05	0.26	0.05	0.03	0.03	0.03	0.05
-0.1	0.21	0.08	0.15	0.21	0.18	0.18
-0.08	0.13	-0.13	-0.15	-0.1	-0.05	0
0.03	0.31	0.13	0.1	0.21	0.18	0.18
0.05	0.18	0.03	0.1	0.1	0.1	0.08
-0.1	0.03	-0.18	-0.33	-0.15	-0.13	-0.1
0.05	0.28	0.18	0.18	0.31	0.28	0.23
-0.1	0.08	-0.1	-0.13	-0.13	-0.13	-0.13
-0.26	0	-0.1	-0.26	0	0.03	0.08
-0.08	0.31	0.18	0.23	0.18	0.15	0.13
-0.18	0.08	-0.08	-0.13	-0.05	-0.03	0.03
-0.21	0.13	0.03	0	0.1	0.1	0.15
0.03	0.33	0.13	0.1	0.08	0.08	0.13
-0.08	0.13	0.03	0.05	0.13	0.13	0.18
0	0.13	-0.08	-0.21	-0.1	-0.1	0.03
0.1	0.26	0.18	0.15	0.26	0.18	0.2
0.03	0.05	-0.08	-0.1	-0.05	-0.05	0.03
-0.05	0	-0.05	-0.23	-0.03	-0.08	0
0	0.13	0.1	0.1	0.21	0.15	0.18
-0.1	0.03	-0.03	-0.15	-0.08	-0.15	-0.08
-0.28	-0.1	-0.13	-0.21	0	0	0.08
0	0.31	0.23	0.21	0.18	0.08	0.13
-0.23	-0.03	-0.1	-0.08	-0.03	-0.05	0.08
-0.13	0.15	0.08	0	0.08	0.03	0.08
0	0.26	0.15	0.21	0.13	0.08	0.15
-0.1	0.03	-0.05	-0.03	0.03	-0.03	0.08
0.05	0.18	0.08	-0.03	0.03	-0.05	0.05
0.08	0.15	0.13	0.21	0.21	0.13	0.15
-0.08	-0.05	-0.15	-0.18	-0.13	-0.18	-0.08
0	0.1	0.08	0	0.13	0.03	0.08
-0.03	0.08	0.03	0.13	0.1	0.03	0.08
-0.1	0.03	-0.03	-0.13	-0.05	-0.13	-0.03
-0.15	0.05	0.03	0.1	0.15	0.1	0.18
0	0.23	0.13	0.13	0.05	-0.05	0.05
-0.21	-0.03	-0.05	0	0.05	0.03	0.15
-0.05	0.15	0.05	0.08	0.05	-0.03	0.1
0.03	0.18	0.1	0.15	0.15	0.08	0.2
-0.13	-0.05	-0.08	-0.03	0	-0.05	0.05
0.08	0.1	0.03	-0.05	0.03	-0.05	0.08
0.03	0.08	0.13	0.23	0.23	0.13	0.15
-0.13	-0.15	-0.23	-0.28	-0.21	-0.26	-0.13
-0.05	0.13	0.13	0.13	0.21	0.08	0.13
-0.13	0	-0.05	0.05	0.03	-0.05	0.03
-0.21	0.03	-0.03	-0.13	-0.03	-0.13	-0.03
-0.21	0.08	0.03	0.15	0.15	0.05	0.1
-0.15	0.1	-0.03	0	-0.03	-0.13	-0.05
-0.18	0.05	0	0.1	0.1	0.03	0.1
-0.03	0.13	0.03	0.05	0.03	-0.05	0
0	0.13	0.1	0.18	0.15	0.05	0.1
-0.08	-0.05	-0.13	-0.05	0	-0.08	-0.05
0.08	0.15	0.05	0	0.08	-0.03	-0.03
