# Supplementary material for: Multi-Sensor and Decision-Level Fusion-Based Structural Damage Detection Using a One-Dimensional Convolutional Neural Network
Source: Sensors (Basel). 2021 Jun 8;21(12):3950. doi: 10.3390/s21123950 (PMC8226517; doi:10.3390/s21123950)
Supplement: Supplementary file 1 [file sensors-21-03950-s001.zip › Bridge model (E)/Damage4.xlsx]

## Sheet: Sheet1
4.61	9.95	17.75	24.31	24.23	21.52	15.9
-4.04	-9.87	-16.51	-16.77	-21.87	-17.91	-13.7
-0.05	2.28	5.01	1.03	7.33	6.13	5.02
6.21	10	10.3	14.28	10.21	10.32	8.09
-5.61	-11.72	-14.87	-16.59	-18.64	-17.25	-14.06
0.72	4.56	7.6	6.64	14.03	15.08	13.39
7.88	10.26	7.96	8.31	-1.03	-3.55	-5.02
-11	-17.59	-16.9	-14.18	-8.36	-3.35	-0.08
8.37	15.31	15.1	9.72	8.03	4.34	1.46
-0.05	-2.49	-2.52	2.59	0.41	2.68	3.12
-5.64	-7.46	-6.88	-7.85	-6.28	-5.39	-4.79
6.77	10.23	8.37	4.18	3.97	3.19	2.84
-2.01	-3.1	0.49	7.85	6.44	7.62	6.2
-0.62	-2.95	-7.27	-12.85	-14.44	-13.83	-11.42
1.24	3.82	7.5	9.31	13.39	13.77	11.65
3.53	3.8	2.39	4.21	-2.41	-2.91	-3.97
-5.9	-9.95	-10.86	-12.8	-9.23	-6.77	-4.2
4.64	9.77	12.12	12.36	13.57	12.37	9.42
1.93	0.03	-2.7	-1.46	-7.69	-7.31	-6.32
-7.52	-10.56	-8.35	-7.8	-1.31	1.35	2.41
9.79	15.62	13.89	10.26	5.87	3.14	1.23
-5.02	-9.33	-7.52	-1.21	-1.41	1.02	1.69
-0.77	-0.31	-2.34	-6.62	-5.85	-5.55	-4.43
5.25	8.54	9.68	11.08	9.51	8.43	6.63
-3.66	-6.87	-6.6	-2.1	-3.9	-1.89	-1.43
1.42	1.62	-0.9	-6.67	-6	-6.41	-5.17
1.7	3.87	7.19	12	13.15	13.57	11.04
0.64	-1.18	-4.34	-5.64	-10.95	-10.78	-9.37
-3.66	-4.77	-3.39	-4.03	2.08	3.88	4.2
6.52	10.72	10.71	11.69	7.05	5.37	2.69
-3.53	-7.72	-8.99	-7.74	-8.54	-6.57	-4.89
-1.8	-0.36	0.85	-0.33	3.36	4.01	3.48
7.37	10.31	8.78	9.31	3.59	2.25	1.02
-7.73	-11.95	-10.61	-6.87	-4.62	-1.69	-0.82
4.22	7.44	5.09	-0.03	-0.54	-1.43	-1.59
1.62	2.26	4.24	9.64	7.74	8.18	6.35
-3.27	-5.77	-7.68	-8.51	-9.18	-7.59	-6.32
2.52	4.72	4.67	2.23	3.59	3.12	2.43
0.72	1.33	2.67	7.95	5.59	6.41	4.99
-1.26	-3.15	-5.91	-8.98	-10.26	-9.71	-8.09
-0.93	0.74	3.08	3.97	7.9	8.74	7.3
4.48	5.92	4.29	4.72	-0.44	-1.1	-1.95
-5.51	-8.44	-8.01	-7.72	-4.69	-2.61	-1.61
2.83	5.9	5.88	4.59	4.51	4.17	2.82
2.24	2.74	2.44	4.56	0.85	0.72	-0.18
-5.67	-8.13	-7.88	-7.41	-4.46	-2.1	-1.08
5.43	9.44	8.12	5.1	3.31	1.94	0.64
-1.73	-2.72	-1.08	4.21	3.15	4.55	3.74
-1.8	-2.38	-5.01	-9.1	-8.46	-7.54	-6.25
2.7	5.59	6.99	7.41	8.59	8.25	6.68
-0.72	-1.28	-1.93	0.49	-2.28	-1.3	-1.69
-1.29	-1.87	-3.31	-6.95	-5	-4.22	-2.94
1.29	3.95	5.62	7.41	8.39	8.56	6.61
1.26	1.03	-1.18	-1.72	-5.33	-5.03	-4.35
-4.66	-5.46	-4.29	-4.23	-0.21	1.51	1.95
4.92	8.46	7.45	6.1	3.67	2.91	1.84
-1.93	-3.56	-3.18	-1.26	-1.69	-0.56	-0.13
-2.21	-2.23	-2.67	-4.85	-2.51	-1.35	-0.72
5.28	8.05	7.86	7.13	4.95	4.01	3.02
-3.97	-6.41	-5.6	-2.8	-2.1	-0.08	0.54
1.26	2.33	0.64	-4.51	-3.64	-3.91	-3.23
1.44	2.67	4.62	7.59	7.69	8.28	7.17
-1.26	-2.56	-3.96	-5.1	-6.46	-5.72	-4.99
-0.26	0.08	0.46	-1.92	0.97	1.56	1.97
1.83	3.26	4.13	6.18	4.44	4.57	3.43
-0.54	-2.03	-3.24	-4.64	-5.59	-4.88	-3.53
-1.73	-1.67	-0.31	-0.44	2.51	3.58	3.41
4.56	6.46	5.5	5.15	1.56	0.84	0.31
-3.61	-6.26	-5.29	-4.05	-2.36	-0.79	0.1
1.36	2.62	1.75	-1.1	-0.44	-0.2	-0.05
2.78	3.56	4.57	6.08	4.41	3.99	3.12
-3.61	-6.26	-6.55	-6.62	-5.18	-3.35	-2.13
3.37	5.18	4.98	1.59	1.92	1.07	0.84
-0.36	-1.08	0.57	4.08	3.56	4.55	3.87
-0.57	-1.74	-3.29	-6.69	-6.56	-6.16	-4.89
0.41	1.21	2.8	3.08	5.26	5.75	5.12
1.75	1.85	1.39	2.03	-0.49	-0.41	-0.69
-1.85	-3.44	-3.52	-4.95	-3.18	-2.3	-1.25
0.98	2.13	2.83	3.18	3.67	3.96	3.38
2.7	2.69	1.85	2.05	-0.51	-0.77	-0.72
-3.73	-5.62	-4.85	-4.46	-1.85	-0.36	0.38
3.99	5.69	4.55	2.59	1.67	1.12	0.77
-0.23	-1.05	-0.05	2.36	1.85	2.27	2.02
-1.98	-3.23	-4.31	-6.41	-4.64	-3.58	-2.51
3.35	5.28	5.5	4.82	4.64	3.91	3.15
-1.47	-2.9	-2.59	-0.1	-0.62	0.51	0.59
-0.03	0	-1.31	-4.62	-3.64	-3.6	-2.71
0.88	1.85	3.06	5.21	5.69	6.01	5.02
0.59	0.15	-1.23	-1.33	-3.44	-3.25	-2.69
-1.65	-2.13	-1.87	-2.51	-0.08	0.69	1.23
2.03	3.67	3.26	3.87	2.62	2.48	1.79
0	-0.54	-1.16	-0.74	-1.56	-1.3	-0.72
-1.98	-2.44	-2.62	-2.95	-0.85	0.18	0.67
3.71	5.67	4.91	4.31	2.59	1.74	1.28
-2.34	-3.97	-3.62	-1.64	-1.03	0.13	0.64
0.21	0.92	-0.33	-3.03	-2.13	-2.07	-1.46
1.88	2.9	3.57	5.21	4.72	4.55	3.81
-1.96	-3.18	-3.9	-3.87	-3.85	-2.91	-2.18
0.95	1.69	1.23	-1	0.56	0.54	0.77
0.64	1.21	1.85	4.18	3.23	3.55	2.82
-0.1	-0.9	-2.26	-3.59	-4.08	-3.65	-2.64
-0.8	-0.31	0.41	0.72	2.38	2.89	2.71
2.52	3.26	2.26	2.59	0.59	0.51	0.38
-1.8	-2.77	-2.59	-2.59	-1.51	-0.87	-0.31
0.28	0.74	0.31	-0.74	0.28	0.84	1.05
2.19	2.97	3	3.23	1.97	1.61	1.28
-2.7	-4.23	-4.13	-3.95	-2.49	-1.12	-0.33
2.03	3.18	2.57	0.18	0.56	0.28	0.36
0.46	0.31	1.13	3.21	2.59	3.07	2.77
-1.39	-2.21	-3.06	-4.85	-4.21	-3.45	-2.43
1.36	2.38	2.88	2	3.08	3.12	2.92
0.03	-0.08	0.08	1.13	0.08	0.56	0.54
-0.52	-1.15	-1.64	-3.92	-2.59	-2.02	-1.1
0.52	1.15	1.95	2	2.74	3.12	2.74
1.47	1.36	0.85	0.46	-0.82	-0.69	-0.36
-1.6	-2.51	-2.13	-2.74	-1.1	-0.23	0.46
1.78	2.85	2.47	1.44	1.21	1.3	1.2
0.49	0.38	0.57	1.1	0.54	0.84	0.97
-1.62	-2.33	-2.8	-4.1	-2.56	-1.48	-0.64
2.58	4.03	3.9	2.72	2.54	2.25	2.02
-0.95	-1.69	-1.54	-0.18	-0.44	0.43	0.74
-0.08	-0.05	-0.87	-3.26	-2.28	-1.89	-1.05
1.34	2.23	2.93	3.72	3.56	3.63	3.1
-0.28	-0.92	-1.52	-1.49	-2.21	-1.66	-0.97
-0.33	-0.23	-0.1	-1.64	-0.13	0.13	0.54
1.08	1.54	1.8	2.38	1.95	2.22	2.05
-0.08	-0.54	-0.69	-1.38	-1.51	-1.35	-0.92
-1.11	-1.28	-0.95	-1.59	0	0.61	0.95
1.7	2.64	2.36	1.87	1.28	1.12	1.02
-1.03	-1.56	-1.18	-1	-0.49	-0.05	0.26
-0.64	-0.49	-0.85	-2.41	-1.21	-0.77	-0.31
1.47	2.62	2.9	2.92	2.72	2.45	2.07
-1.8	-2.38	-2.54	-2.59	-2	-1.28	-0.72
0.15	0.82	0.54	-1.72	-0.08	0.03	0.31
0.67	1.26	1.85	2.74	2.44	2.48	1.97
-0.98	-1.67	-2.16	-3.36	-2.72	-2.25	-1.56
0.26	0.77	1.18	0.26	1.51	1.58	1.41
0.57	0.92	0.92	1.36	0.69	0.79	0.56
-0.93	-1.33	-1.36	-2.54	-1.33	-1.02	-0.61
-0.39	0.23	0.36	-0.49	0.82	1.07	0.92
0.75	1.41	1.39	1.08	0.92	0.79	0.59
-1.78	-2.18	-2.03	-2.51	-1.18	-0.64	-0.33
0.49	1.23	0.92	-0.21	0.51	0.59	0.51
0.46	0.92	1.34	2.26	1.69	1.64	1.31
-1.47	-2	-2.39	-2.97	-2.28	-1.61	-1.05
0.88	1.92	2.03	1.44	1.87	1.76	1.46
-0.13	-0.05	0	1.28	0.41	0.74	0.67
-1	-1.21	-1.62	-2.77	-1.77	-1.33	-0.87
0.64	1.36	1.64	1.92	2.05	2.2	1.79
-0.05	-0.23	-0.41	0.05	-0.59	-0.23	-0.15
-0.8	-1.03	-0.9	-1.54	-0.64	-0.2	-0.05
0.64	0.97	1	1.36	1	1.35	1.1
0.18	0.08	0.18	0.67	0.13	0.38	0.26
-0.98	-1.36	-1.44	-1.67	-1.1	-0.41	-0.2
1.08	1.64	1.49	1.38	1.23	1.48	1.2
-0.05	-0.18	-0.13	0.64	0.08	0.59	0.49
-0.59	-0.9	-1.49	-2.41	-1.59	-0.82	-0.49
1.49	2.28	2.31	2.51	2.15	2.27	1.69
-0.18	-0.74	-1.21	-0.77	-1.21	-0.46	-0.36
0.26	0.26	-0.18	-1.41	-0.44	0.05	0.15
1.26	1.67	1.52	2.05	1.51	1.87	1.36
-0.03	-0.56	-1.05	-1.44	-1.28	-0.64	-0.51
0.18	0.18	-0.03	-0.82	0.03	0.54	0.41
1.24	1.31	1.05	1.21	0.82	1.23	0.87
0.26	-0.28	-0.39	-0.56	-0.56	-0.05	-0.08
0.28	-0.13	-0.39	-0.9	-0.49	0.2	0.2
1.57	1.82	1.82	2.13	1.36	1.58	1.08
-0.08	-0.87	-1.05	-0.72	-1.08	-0.36	-0.36
0.59	0.46	0.18	-0.56	-0.15	0.36	0.26
1.52	1.62	1.7	2.46	1.46	1.71	1.15
-0.33	-1.18	-1.52	-1.74	-1.69	-0.92	-0.72
0.93	1.1	1.16	0.56	0.79	1.05	0.74
0.95	0.79	0.8	1.54	0.54	0.92	0.61
-0.18	-0.72	-0.77	-1.15	-1.05	-0.56	-0.49
0.72	0.85	0.92	1.03	0.67	0.95	0.69
0.54	0.56	0.57	1.26	0.36	0.66	0.46
-0.26	-0.46	-0.51	-0.44	-0.67	-0.28	-0.2
0.23	0.49	0.36	0.49	0.26	0.59	0.49
0.64	1.03	1.1	1.9	0.87	1	0.72
-0.54	-0.87	-1.03	-0.85	-1.21	-0.77	-0.54
0.57	1.05	1.1	1.21	0.9	1.05	0.87
0.49	0.69	0.69	1.69	0.46	0.54	0.36
-0.64	-0.95	-1.18	-1.51	-1.13	-0.72	-0.36
0.67	1.38	1.52	1.62	1.33	1.23	0.97
-0.15	-0.23	-0.31	0.23	-0.26	0	0.13
-0.44	-0.31	-0.33	-0.92	-0.38	-0.2	0.03
0.49	0.87	0.92	1.26	0.85	0.87	0.82
-0.1	-0.1	0	0.33	0.08	0.15	0.33
-0.31	-0.21	-0.31	-0.46	-0.38	-0.26	0.05
0.26	0.72	0.72	1.05	0.82	0.87	0.92
0	0.26	0.21	0.51	0.15	0.15	0.33
-0.72	-0.67	-0.9	-1.31	-0.69	-0.46	-0.05
0.49	1.26	1.28	1.36	1.28	1.12	1.08
-0.36	-0.31	-0.41	-0.21	-0.41	-0.38	-0.05
-0.59	-0.36	-0.39	-0.87	-0.18	-0.13	0.23
0.57	1.21	1.28	1.77	1.08	0.82	0.82
-0.75	-0.87	-0.9	-0.69	-0.64	-0.51	-0.1
-0.15	0.21	0.21	-0.26	0.18	0.08	0.28
0.18	0.46	0.49	0.77	0.56	0.51	0.64
-0.52	-0.54	-0.46	-0.67	-0.31	-0.31	0.03
-0.08	0.03	0	-0.28	-0.1	-0.1	0.18
0.21	0.38	0.62	1.1	0.74	0.69	0.79
-0.18	-0.31	-0.33	-0.21	-0.51	-0.51	-0.2
-0.26	-0.26	-0.28	-0.36	-0.08	0	0.28
0.46	0.82	0.9	1.31	0.85	0.66	0.64
-0.54	-0.85	-1.03	-1.18	-0.9	-0.74	-0.36
0.1	0.26	0.23	-0.18	0.41	0.38	0.49
0.52	0.56	0.46	0.77	0.38	0.26	0.28
-0.44	-0.87	-0.92	-1.21	-0.62	-0.46	-0.15
0.49	0.69	0.59	0.41	0.44	0.28	0.33
0.18	0.05	0.03	0.44	0.26	0.23	0.33
-0.21	-0.31	-0.44	-0.69	-0.36	-0.36	-0.15
0.23	0.33	0.15	0	0.26	0.23	0.28
0.18	0.21	0.21	0.28	0.41	0.41	0.38
-0.18	-0.38	-0.62	-1.13	-0.67	-0.59	-0.41
0.18	0.23	0.26	0	0.51	0.51	0.46
0.44	0.44	0.33	0.36	0.23	0.1	-0.03
-0.44	-0.69	-0.9	-1.36	-0.67	-0.54	-0.41
0.44	0.77	0.67	0.38	0.72	0.61	0.36
0.03	0.03	-0.21	-0.33	-0.21	-0.18	-0.23
-0.41	-0.41	-0.51	-1.21	-0.31	-0.15	-0.18
0.41	0.85	0.62	0.49	0.46	0.38	0.13
-0.23	-0.18	-0.28	-0.21	-0.05	0.05	-0.03
-0.13	0.03	-0.15	-0.64	-0.28	-0.23	-0.23
0.36	0.64	0.49	0.46	0.49	0.49	0.41
-0.03	0.1	-0.08	-0.13	-0.03	0.05	0.1
-0.05	0.08	-0.31	-0.9	-0.44	-0.33	-0.18
0.39	0.72	0.51	0.46	0.67	0.69	0.56
0.13	0.23	-0.1	-0.41	-0.33	-0.31	-0.26
-0.1	-0.08	-0.36	-0.97	-0.23	-0.05	-0.03
0.62	1.08	0.85	0.69	0.62	0.51	0.28
-0.13	-0.15	-0.44	-0.69	-0.46	-0.36	-0.31
0.05	0.33	0.13	-0.38	0.1	0.1	0.03
0.52	0.77	0.57	0.51	0.38	0.31	0.18
-0.13	-0.21	-0.36	-0.67	-0.21	-0.15	-0.1
0.36	0.49	0.23	-0.38	0.05	-0.05	-0.05
0.33	0.46	0.44	0.26	0.54	0.41	0.33
0.1	0	-0.1	-0.69	-0.23	-0.36	-0.28
0.15	0.23	0.15	-0.41	0.1	0	0.03
0.41	0.54	0.57	0.38	0.54	0.36	0.2
-0.03	-0.13	-0.26	-0.87	-0.44	-0.51	-0.49
0.13	0.23	0.18	-0.36	0.36	0.26	0.13
0.52	0.67	0.51	0.31	0.31	0.1	-0.13
-0.15	-0.33	-0.46	-0.9	-0.31	-0.28	-0.33
0.49	0.62	0.51	0.18	0.38	0.26	-0.03
0.52	0.44	0.31	0.44	0.28	0.18	-0.15
0.03	-0.18	-0.31	-0.46	-0.21	-0.18	-0.46
0.52	0.59	0.39	0.28	0.28	0.2	-0.2
0.23	0.21	0.18	0.28	0.31	0.28	-0.15
0.05	-0.08	-0.26	-0.56	-0.31	-0.28	-0.64
0.33	0.36	0.28	0.28	0.41	0.38	-0.15
0.31	0.28	0.21	0.54	0.26	0.2	-0.41
0.05	-0.1	-0.36	-0.33	-0.31	-0.26	-0.72
0.41	0.54	0.44	0.92	0.62	0.56	-0.13
0.36	0.33	0	0.49	0.03	0.03	-0.59
-0.03	-0.08	-0.33	-0.18	-0.08	0.03	-0.54
0.57	0.79	0.49	0.87	0.51	0.51	-0.23
0.15	0.13	-0.13	0.21	0	0.08	-0.49
0.21	0.1	-0.15	-0.15	-0.03	0.1	-0.44
0.49	0.56	0.36	0.67	0.38	0.41	-0.23
0.13	-0.03	-0.18	0.1	0.03	0.18	-0.36
0.03	0.03	-0.15	-0.23	-0.13	-0.03	-0.51
0.13	0.21	0.18	0.36	0.41	0.56	0.03
-0.1	-0.08	-0.18	-0.18	-0.1	0	-0.44
-0.26	-0.15	-0.23	-0.38	-0.05	0.1	-0.26
0.03	0.38	0.36	0.49	0.44	0.46	-0.03
-0.31	-0.05	-0.18	-0.26	-0.15	-0.05	-0.36
-0.39	0.05	-0.05	-0.18	0.1	0.18	-0.08
0	0.62	0.41	0.49	0.36	0.31	0.03
-0.57	-0.15	-0.33	-0.38	-0.13	-0.05	-0.15
-0.36	0.23	0.05	-0.23	0.08	0.1	-0.03
-0.23	0.31	0.18	0.18	0.28	0.28	0.1
-0.54	-0.18	-0.31	-0.56	-0.13	-0.08	-0.13
-0.33	0.18	0.08	-0.36	0.08	0.08	0.03
-0.46	0.05	0.08	0	0.33	0.36	0.28
-0.52	-0.1	-0.21	-0.54	-0.18	-0.2	-0.1
-0.52	-0.05	-0.08	-0.28	0.18	0.2	0.28
-0.33	0.1	0.1	-0.03	0.23	0.2	0.31
-0.57	-0.28	-0.36	-0.69	-0.23	-0.18	0.08
-0.31	0.03	0	-0.23	0.26	0.28	0.46
-0.15	0.15	0.05	-0.05	0.05	-0.03	0.18
-0.46	-0.38	-0.44	-0.67	-0.13	-0.05	0.28
-0.05	0.31	0.21	-0.05	0.15	0.05	0.28
-0.26	-0.1	-0.21	-0.26	0	0.03	0.36
-0.33	-0.08	-0.23	-0.54	-0.15	-0.13	0.2
-0.08	0.26	0.05	-0.13	0.05	0.08	0.38
-0.31	-0.08	-0.15	-0.28	0	0.05	0.41
-0.03	0.13	-0.15	-0.49	-0.26	-0.2	0.2
0.05	0.15	0.05	0.05	0.18	0.26	0.56
0.13	0.13	-0.08	-0.13	-0.13	-0.08	0.26
0	-0.1	-0.28	-0.38	-0.18	-0.13	0.23
0.18	0.18	0	0	0.13	0.18	0.41
0.15	0.1	-0.15	-0.41	-0.15	-0.18	0.1
-0.08	-0.13	-0.31	-0.69	-0.08	0	0.2
0.36	0.51	0.21	-0.21	0.1	0	0.1
0	-0.08	-0.26	-0.54	-0.05	-0.03	0.1
0.21	0.28	0	-0.38	-0.03	-0.08	0
0.21	0.33	0.08	-0.1	0.18	0.13	0.15
0.08	0.13	-0.13	-0.49	-0.03	0	0.03
0.21	0.31	0.05	-0.44	-0.03	-0.05	0.03
0.13	0.21	0.1	-0.13	0.26	0.23	0.31
0.15	0.23	0	-0.33	-0.13	-0.15	-0.03
0.05	0.08	-0.03	-0.18	0.1	0.08	0.15
0.18	0.31	0.18	0.1	0.15	0.08	0.05
0.03	0.03	-0.08	-0.26	-0.08	-0.1	-0.08
0	0.08	0	-0.21	0.1	0.08	0.05
0.13	0.31	0.18	-0.08	0.1	0.03	-0.03
-0.21	-0.13	-0.21	-0.41	-0.03	-0.03	-0.05
0.1	0.28	0.15	-0.05	0.08	0	-0.1
0	0.1	0.1	0.23	0.18	0.15	0.05
-0.13	-0.05	-0.08	-0.03	-0.08	-0.1	-0.13
0.05	0.21	0.18	0.33	0.18	0.1	0.05
-0.05	0	0.05	0.38	0.18	0.13	0.08
-0.03	0.03	0	0.03	-0.05	-0.13	-0.1
-0.13	0.03	0.05	0.23	0.23	0.15	0.1
0	0.21	0.13	0.13	0.08	-0.05	-0.05
-0.26	-0.05	-0.08	-0.1	0.03	-0.08	-0.08
-0.03	0.23	0.13	0.1	0.18	0.03	-0.03
-0.08	0.15	0.13	0.08	0.13	-0.05	-0.1
-0.18	-0.1	-0.1	-0.15	0.05	-0.05	-0.05
0.05	0.23	0.26	0.18	0.23	0	-0.05
-0.1	-0.1	0	0.05	0.18	0.05	0.03
0.03	0.05	0.08	0	0.05	-0.1	-0.13
0.1	0.08	0.18	0.36	0.31	0.13	0.05
0.05	0	0.03	0.13	0.08	-0.05	-0.13
0.05	0.1	0.05	0.03	0.08	-0.08	-0.13
0.13	0.18	0.13	0.23	0.26	0.15	0
0.13	0.18	0.05	0	0.03	-0.13	-0.23
-0.05	-0.03	-0.05	-0.08	0.1	0.05	-0.05
0.13	0.26	0.21	0.21	0.13	0.03	-0.15
0	0.05	0.05	0.13	0.08	0.05	-0.15
0.03	0.13	0.1	0.1	0	0	-0.23
0.23	0.33	0.28	0.36	0.18	0.13	-0.1
0.1	0.15	0.08	0.1	0.05	0.05	-0.15
0.23	0.36	0.18	-0.05	0.03	0	-0.23
0.31	0.36	0.23	0.05	0.21	0.23	-0.1
0.31	0.33	0.15	-0.26	-0.03	-0.03	-0.31
0.26	0.26	0.13	-0.26	0.08	0.08	-0.23
0.41	0.44	0.28	0	0.18	0.18	-0.2
0.28	0.23	0.13	-0.18	0	0.03	-0.36
0.26	0.21	0.1	-0.21	0.1	0.15	-0.26
0.44	0.44	0.36	0.03	0.18	0.18	-0.28
0.21	0.08	0.03	-0.28	0.03	0.13	-0.31
0.39	0.36	0.31	-0.08	0.1	0.13	-0.33
0.39	0.31	0.36	0.21	0.21	0.28	-0.2
0.26	0.21	0.18	-0.03	0.03	0.08	-0.36
0.36	0.36	0.36	0.21	0.18	0.2	-0.23
0.23	0.26	0.31	0.28	0.21	0.28	-0.18
0.15	0.18	0.18	0	0	0.05	-0.36
0.1	0.15	0.23	0.15	0.21	0.28	-0.15
0.1	0.23	0.31	0.23	0.15	0.18	-0.23
-0.03	0.05	0.1	0.03	0.03	0.1	-0.26
0.05	0.23	0.31	0.33	0.23	0.28	-0.13
0.15	0.23	0.33	0.46	0.18	0.2	-0.15
-0.08	0	0.1	0.23	0.08	0.13	-0.15
0.18	0.31	0.33	0.54	0.28	0.26	-0.05
0.05	0.18	0.21	0.46	0.18	0.2	-0.05
-0.15	0.08	0.1	0.23	0.1	0.13	-0.08
-0.05	0.26	0.28	0.44	0.26	0.23	0
-0.1	0.1	0.18	0.36	0.21	0.2	0
-0.15	0.1	0.1	0.15	0.08	0.05	-0.08
-0.13	0.21	0.23	0.33	0.26	0.23	0.08
-0.18	0.21	0.21	0.33	0.21	0.18	0.03
-0.28	0.1	0.05	0.13	0.08	0.1	0
-0.26	0.31	0.28	0.49	0.31	0.28	0.15
-0.31	0.23	0.15	0.41	0.18	0.15	0.08
-0.41	0.15	0.1	0.33	0.15	0.15	0.1
-0.31	0.36	0.33	0.69	0.36	0.31	0.18
-0.46	0.23	0.1	0.49	0.15	0.18	0.08
-0.54	0.36	0.15	0.46	0.21	0.23	0.1
-0.44	0.38	0.15	0.59	0.28	0.31	0.18
-0.49	0.21	0	0.36	0.13	0.15	0.05
-0.44	0.26	0.08	0.49	0.21	0.23	0.1
-0.49	0.26	0.15	0.64	0.26	0.28	0.18
-0.49	0.18	0.05	0.56	0.13	0.15	0.1
-0.46	0.08	0.03	0.59	0.18	0.2	0.15
-0.39	0.18	0.13	0.69	0.23	0.23	0.18
-0.57	0.03	-0.03	0.44	0.13	0.15	0.18
-0.49	0.05	0.05	0.36	0.13	0.18	0.2
-0.44	0.05	0.13	0.44	0.21	0.26	0.26
-0.46	-0.15	-0.03	0.15	0.05	0.13	0.18
-0.46	-0.18	0.03	0.28	0.13	0.15	0.2
-0.44	-0.21	-0.03	0.41	0.15	0.18	0.26
-0.54	-0.33	-0.1	0.31	0.08	0.1	0.2
-0.44	-0.28	-0.1	0.28	0.13	0.18	0.23
-0.49	-0.26	-0.05	0.31	0.15	0.18	0.23
-0.46	-0.31	-0.21	0.1	0.03	0.05	0.15
-0.41	-0.23	-0.15	0.26	0.15	0.2	0.2
-0.26	-0.13	-0.1	0.33	0.15	0.18	0.15
-0.28	-0.21	-0.21	0.28	0.08	0.08	0.1
-0.23	-0.15	-0.15	0.21	0.15	0.18	0.13
-0.21	-0.18	-0.21	0.03	0.1	0.1	0.05
-0.31	-0.26	-0.31	-0.15	0.08	0.1	0.05
-0.23	-0.13	-0.23	-0.18	0.13	0.1	0
-0.26	-0.21	-0.28	-0.15	0.08	0.08	-0.03
-0.23	-0.18	-0.26	-0.15	0.1	0.05	-0.05
-0.26	-0.1	-0.18	-0.08	0.15	0.08	-0.05
-0.31	-0.15	-0.28	-0.13	0.08	0.05	-0.08
-0.26	-0.13	-0.26	-0.1	0.05	0	-0.1
-0.23	-0.1	-0.21	-0.03	0.15	0.13	-0.03
2.29	7	9.4	9.05	12.49	11.73	9.5
2.88	2.26	-0.1	1.08	-5.13	-5.9	-5.86
-7.65	-10.31	-8.58	-7.87	-2.36	-0.18	1.1
6.36	10.87	9.66	6.74	4.21	1.66	-0.18
-2.24	-4.28	-3.26	1.08	0.51	1.89	2.13
-2.86	-3.54	-4.01	-5.95	-4.82	-4.78	-4.46
3.86	6.36	5.83	4.28	4.15	3.4	2.89
-1.96	-3.03	-0.82	4.54	3.21	3.73	2.69
-0.95	-2.13	-5.34	-10.23	-10.44	-10.38	-8.76
0.93	3.13	6.34	8.87	11.95	11.93	9.76
1.52	1.13	-0.8	-0.44	-5.56	-6.24	-6.84
-4.82	-7.18	-6.99	-8.33	-3.49	-1.76	-0.23
4.2	8.39	9.48	9.95	8.98	7.16	4.46
-0.7	-3.21	-5.11	-3.82	-6.87	-6.06	-4.81
-4.76	-5.51	-3.62	-3.69	1.08	1.97	2
7	10.74	8.89	6.87	3.21	1.28	0.03
-5.3	-8.72	-6.83	-2	-0.95	0.56	0.84
0.75	1.82	-0.51	-4.64	-4.36	-4.63	-3.97
2.83	4.82	6.45	8.9	8.26	7.33	5.61
-2.88	-5.59	-6.55	-4.69	-5.59	-4.34	-3.66
1.26	2.26	1.03	-3.18	-1.59	-2.53	-2.18
0.8	2.05	3.98	8.26	8.56	8.82	7.09
0	-1.46	-4.26	-6.31	-9.39	-9.69	-8.35
-2.6	-2.74	-1.21	-1.1	4.15	5.21	5.07
5.02	7.74	6.81	7.21	2.77	1.1	-0.51
-4.02	-7.44	-7.94	-7.08	-5.72	-4.17	-2.53
0.28	2.28	2.72	1.28	3.28	2.86	2.13
4.56	5.62	4.44	5.33	1.69	0.77	0.38
-5.92	-8.95	-7.99	-6.15	-3.44	-1.76	-1.02
4.66	7.23	5.19	1.31	0.54	-0.79	-0.87
-0.21	-0.77	0.98	5.49	5.05	5.34	4.28
-1.57	-3.15	-5.26	-7.69	-7.56	-7.08	-5.81
1.85	3.46	4.01	3.08	4.69	3.96	3.23
0.31	0.23	0.51	3.56	1.97	2.2	1.66
-1.06	-2.36	-4.19	-7.28	-6.77	-6.98	-5.76
-0.1	1.31	3.06	4.26	6.9	6.98	5.74
2.96	3.38	1.62	1.33	-2.31	-3.3	-3.46
-4.43	-6.39	-5.62	-5.54	-2	-0.84	-0.08
3.3	5.64	5.09	4.03	3.05	1.99	0.97
0.52	-0.08	-0.05	1.67	0.18	-0.1	-0.38
-3.48	-5.08	-5.06	-5.62	-3	-2.04	-1.43
4.48	7.18	6.34	4.33	3.03	1.46	0.51
-2.34	-3.95	-2.62	1.1	1.26	2.07	1.69
-0.36	-0.41	-2.44	-6.51	-5.8	-5.95	-5.12
1.31	2.95	4.65	5.97	7.18	6.7	5.25
-0.77	-1.51	-2.41	-1.74	-3.56	-3.37	-3.41
-1.29	-1.46	-1.8	-4.38	-1.92	-1.81	-1.18
1	2.82	3.96	5.31	5.69	5.29	3.69
0.36	-0.26	-1.82	-2.62	-4.64	-4.86	-4.22
-3.45	-3.8	-2.57	-2.38	1.1	1.94	1.82
4.22	6.64	5.6	4.38	2.03	0.79	-0.08
-2.91	-4.74	-4.03	-2.41	-1.33	-0.61	-0.31
-0.59	0.03	-0.59	-2.87	-1.38	-1.38	-1.28
2.99	4.54	4.78	5.23	3.82	2.89	2.07
-3.66	-5.54	-5.11	-3.64	-2.49	-1.35	-0.97
1.55	2.8	1.7	-2.03	-1.44	-2.38	-2.23
-0.1	0.23	1.93	5.26	5.36	5.65	4.79
-0.85	-1.59	-2.95	-4.64	-5.51	-5.67	-5.04
-0.7	-0.31	0.51	-0.05	2.41	2.53	2.51
1.26	2.26	2.47	4	2.08	1.64	0.74
-1.16	-2.36	-3	-3.77	-3.77	-3.53	-2.53
-1.08	-0.72	0.26	0.74	2.59	2.84	2.28
3.24	4.38	3.47	3.59	0.59	-0.41	-0.79
-3.73	-5.87	-4.93	-3.54	-1.56	-0.54	-0.05
2.11	3.54	2.62	0.51	0.26	-0.43	-0.69
0.77	0.62	1.57	3.8	2.92	2.66	2
-2.55	-4.03	-4.65	-5.23	-4.1	-3.32	-2.64
2.42	4.03	3.93	2.38	2.49	1.43	0.95
-1.24	-1.97	-1.16	2	1.62	2.22	1.77
-0.05	-0.28	-1.75	-4.56	-4.46	-4.83	-3.99
-0.36	0.31	1.57	3.18	4.69	4.86	4.12
1.44	1.72	0.64	0.87	-1.54	-1.97	-2.07
-2.09	-3	-2.93	-3.23	-1.28	-0.82	-0.2
1.24	2.51	2.47	3	2.67	2.33	1.66
1.21	1.08	0.28	0.72	-0.77	-1.15	-1.02
-3.04	-4.03	-3.6	-3.28	-0.9	-0.08	0.31
3.4	5.05	3.88	2.54	1.41	0.36	0
-1.55	-2.54	-1.72	0.67	0.97	1.33	1.28
-0.62	-0.85	-2.08	-4.21	-3.15	-3.12	-2.43
1.96	3.13	3.57	4.13	4	3.25	2.64
-1.44	-2.54	-2.7	-1.08	-1.54	-0.97	-0.74
0.46	0.74	-0.1	-2.49	-1.72	-2.17	-1.64
0.23	0.59	1.54	3.77	4	4.17	3.46
0.59	0.33	-0.92	-1.64	-3.18	-3.48	-2.94
-1.47	-2	-1.41	-1.28	0.9	1.33	1.49
2.03	3.08	2.59	2.87	1.33	0.79	0.2
-0.64	-1.62	-1.64	-1.1	-1.1	-1	-0.67
-1.13	-1.41	-1.39	-1.74	-0.36	0.03	0.03
2.73	3.85	3.52	3.33	1.92	0.97	0.44
-2.78	-4.28	-3.72	-2.13	-1.21	-0.36	-0.13
0.95	1.85	0.98	-1.31	-1	-1.53	-1.46
0.39	0.67	1.54	3.62	3.33	3.27	2.51
-1.31	-2.03	-2.77	-3.38	-3.38	-3.09	-2.64
0.64	1.33	1.34	0.38	1.38	1.1	0.9
0.05	0.28	0.62	2.54	1.59	1.69	1.1
-0.08	-0.49	-1.46	-2.77	-2.85	-2.94	-2.38
-0.82	-0.51	0.18	0.82	2.21	2.43	2.05
1.93	2.46	1.54	1.33	-0.18	-0.59	-0.82
-1.96	-2.77	-2.44	-2.36	-0.9	-0.49	-0.23
0.67	1.28	0.74	-0.21	0.31	0.33	0.26
1.11	1.56	1.57	2	1.31	0.87	0.46
-2.32	-3.26	-3.42	-3.38	-2	-1.15	-0.69
1.83	3.15	2.44	0.9	0.92	0.36	0.1
-0.57	-0.74	-0.31	1.69	1.49	1.89	1.64
-0.8	-0.9	-2.05	-3.87	-3.21	-2.94	-2.33
0.93	1.9	2.13	2.21	2.95	2.86	2.43
-0.23	-0.28	-0.77	-0.1	-0.85	-0.54	-0.54
-0.26	-0.31	-0.92	-2.62	-1.36	-1.23	-0.69
0.26	0.9	1.05	1.56	2.03	2.22	1.82
0.93	1.1	0.28	-0.38	-1.13	-1.23	-1
-1.62	-2.08	-1.93	-2.26	-0.51	0.13	0.44
1.57	2.67	2.05	1.08	0.79	0.56	0.36
-0.46	-0.67	-0.54	0.03	0.13	0.36	0.46
-1.11	-1.31	-1.85	-3.13	-1.8	-1.28	-0.82
1.83	3.08	2.93	2.46	2.18	1.74	1.41
-1.29	-1.97	-2	-0.82	-0.85	-0.2	-0.03
0.36	0.79	-0.03	-1.92	-1.31	-1.38	-0.95
0.57	1.18	1.67	3.03	2.77	2.86	2.3
-0.33	-0.62	-1.44	-1.8	-2.28	-1.99	-1.56
-0.36	0	0.08	-0.74	0.51	0.64	0.64
0.62	1.21	1.08	1.74	1.1	1.25	0.95
-0.39	-0.38	-0.72	-1.31	-1.31	-1.25	-1.1
-1.11	-0.9	-0.67	-0.85	0.23	0.72	0.74
1.31	2.33	2.03	1.69	0.79	0.49	0.23
-1.6	-1.92	-1.52	-1	-0.54	-0.05	0.08
-0.18	0.41	0	-1.21	-0.74	-0.56	-0.46
0.72	1.59	2	2.72	2.08	1.92	1.51
-1.65	-2.1	-2.18	-2.03	-1.95	-1.33	-0.97
0.44	1.28	1.23	0.08	0.51	0.43	0.41
-0.05	0.23	0.82	2.38	1.49	1.71	1.31
-0.72	-1.03	-1.39	-2.31	-2.23	-1.94	-1.46
-0.08	0.36	1	1.13	1.59	1.74	1.46
0.23	0.41	0.44	1	-0.03	0.13	-0.03
-1	-1.26	-1	-1.49	-0.87	-0.59	-0.33
-0.23	0.08	0.36	0.36	0.69	1.02	0.79
0.67	1	1.13	1.38	0.49	0.41	0.23
-1.57	-2.26	-1.87	-1.64	-0.92	-0.28	-0.08
0.93	1.56	1.46	0.95	0.64	0.56	0.41
-0.1	-0.21	0.36	1.74	1.05	1.25	1.02
-0.95	-1.36	-1.62	-2.21	-1.8	-1.33	-0.92
0.72	1.49	1.77	1.8	1.82	1.71	1.38
-0.52	-0.74	-0.62	0.38	-0.15	0.26	0.26
-0.52	-0.51	-0.74	-1.92	-1.08	-0.95	-0.64
0.28	0.67	1.05	1.64	1.8	1.94	1.69
0.08	-0.1	-0.36	-0.33	-0.77	-0.64	-0.51
-0.7	-0.85	-0.69	-1.05	-0.03	0.2	0.41
0.54	0.9	0.74	0.87	0.77	0.89	0.87
-0.05	-0.1	-0.08	0.1	0.1	0.18	0.33
-0.98	-1.28	-1.34	-1.56	-0.72	-0.23	0.13
1	1.62	1.46	1.28	1.18	1.07	1.05
-0.57	-0.92	-0.69	0.13	0	0.33	0.56
-0.26	-0.49	-0.87	-1.8	-1.08	-0.77	-0.26
1	1.46	1.7	2.36	1.97	1.89	1.74
-0.46	-1.15	-1.52	-1.23	-1.28	-0.84	-0.38
0.28	0.38	0.21	-0.69	0.1	0.13	0.44
0.46	0.56	0.57	1.38	1.08	1.28	1.23
-0.13	-0.38	-0.82	-1.31	-1.08	-0.89	-0.44
-0.18	-0.23	-0.26	-0.33	0.36	0.64	0.82
0.77	1.05	0.8	1.08	0.54	0.56	0.64
-0.31	-0.67	-0.72	-0.46	-0.38	-0.15	0.18
-0.03	-0.08	-0.39	-0.56	-0.23	0.05	0.36
1.03	1.46	1.31	1.82	1.21	1.07	1.05
-0.72	-1.23	-1.46	-1.15	-0.97	-0.51	-0.08
0.54	0.82	0.39	-0.33	0.15	0.23	0.44
0.62	0.82	0.82	1.67	1.15	1.23	1.15
-0.57	-1	-1.49	-2.05	-1.51	-1.07	-0.61
0.64	1.05	0.98	0.69	1	1.02	0.92
0.23	0.13	-0.05	0.51	0.1	0.43	0.49
-0.21	-0.31	-0.57	-1.23	-0.74	-0.51	-0.28
0.26	0.41	0.28	0.38	0.56	0.87	0.82
0.46	0.62	0.36	0.44	0.13	0.31	0.26
-0.36	-0.59	-0.74	-0.92	-0.51	-0.13	0
0.36	0.56	0.31	0	0.21	0.51	0.44
0.64	0.77	0.74	1.13	0.67	0.77	0.61
-0.54	-1.08	-1.31	-1.62	-1.21	-0.61	-0.41
0.85	1.21	1.18	0.82	0.95	1.05	0.82
0.1	-0.15	-0.18	0.44	0.03	0.38	0.28
-0.36	-0.62	-0.85	-1.77	-0.95	-0.54	-0.33
0.62	0.97	1.08	1.13	1.15	1.33	0.97
-0.15	-0.38	-0.59	-0.54	-0.56	-0.13	-0.15
-0.13	-0.05	-0.13	-0.74	-0.15	0.15	0.13
0.36	0.59	0.49	0.72	0.54	0.87	0.61
0.18	0.26	0.08	0.05	-0.08	0.18	0.13
-0.28	-0.31	-0.57	-0.72	-0.38	0.05	0.08
0.72	1.13	0.85	0.85	0.69	0.89	0.72
0.08	0.05	-0.15	0.18	-0.08	0.23	0.18
-0.13	-0.26	-0.69	-1.23	-0.64	-0.18	-0.03
0.98	1.41	1.26	1.51	1.15	1.2	0.9
-0.18	-0.46	-0.82	-0.56	-0.69	-0.26	-0.1
0.13	0.33	0.03	-0.46	-0.05	0.18	0.23
0.7	0.97	0.74	1.38	0.79	0.97	0.84
-0.28	-0.44	-0.8	-0.87	-0.74	-0.36	-0.13
0.28	0.56	0.28	0.1	0.33	0.51	0.61
0.44	0.59	0.26	0.74	0.33	0.61	0.67
0.08	0.1	-0.18	-0.18	-0.21	0.03	0.28
0.15	0.18	-0.15	-0.08	-0.1	0.23	0.44
0.72	1.03	0.82	1.21	0.69	0.82	0.84
-0.03	-0.23	-0.51	-0.33	-0.54	-0.2	0.08
0.26	0.38	0.05	-0.23	0.03	0.31	0.49
0.67	0.95	0.8	1.21	0.72	0.82	0.79
-0.26	-0.56	-0.95	-1.26	-0.95	-0.49	-0.1
0.54	0.87	0.72	0.41	0.59	0.74	0.77
0.39	0.41	0.21	0.64	0.13	0.43	0.49
0.03	-0.15	-0.39	-0.77	-0.51	-0.13	0.13
0.59	0.79	0.62	0.72	0.51	0.74	0.77
0.39	0.33	0.13	0.36	0.05	0.41	0.54
0.15	0.05	-0.13	-0.38	-0.26	0.1	0.31
0.46	0.44	0.23	0.21	0.23	0.61	0.69
0.59	0.56	0.54	0.64	0.38	0.61	0.67
-0.08	-0.46	-0.62	-0.92	-0.64	-0.13	0.13
0.62	0.74	0.74	0.51	0.59	0.84	0.84
0.31	0.18	0.15	0.33	0.03	0.36	0.44
-0.21	-0.38	-0.49	-1.08	-0.56	-0.08	0.18
0.62	1	0.95	0.92	0.77	1	0.95
-0.1	-0.15	-0.28	-0.31	-0.36	0.1	0.31
0	0.15	0.05	-0.51	-0.13	0.28	0.46
0.44	0.69	0.59	0.67	0.38	0.74	0.77
0.08	0.1	0.03	-0.08	-0.13	0.28	0.46
0.1	0.15	0	-0.31	-0.23	0.18	0.36
0.41	0.56	0.51	0.51	0.38	0.77	0.82
0.15	0.21	0.15	0.05	-0.08	0.28	0.38
-0.13	-0.18	-0.36	-0.87	-0.44	0.08	0.31
0.46	0.87	0.87	0.79	0.69	0.95	0.87
-0.13	-0.18	-0.36	-0.51	-0.49	0	0.13
0	0.18	0.1	-0.44	-0.03	0.38	0.46
0.49	0.85	0.74	0.97	0.51	0.79	0.69
-0.21	-0.21	-0.39	-0.51	-0.46	0.03	0.18
0.28	0.62	0.44	0.21	0.18	0.51	0.51
0.36	0.59	0.41	0.59	0.26	0.64	0.59
0.03	0.1	-0.08	-0.33	-0.23	0.15	0.23
0.26	0.46	0.21	-0.08	0	0.36	0.38
0.41	0.62	0.51	0.59	0.41	0.72	0.64
0.05	0.05	-0.15	-0.41	-0.38	-0.03	0.05
0.18	0.31	0.18	-0.13	0.08	0.46	0.49
0.49	0.72	0.67	0.77	0.46	0.69	0.59
-0.15	-0.28	-0.49	-0.79	-0.59	-0.15	0
0.33	0.56	0.51	0.28	0.41	0.72	0.69
0.44	0.54	0.39	0.62	0.13	0.43	0.44
-0.1	-0.21	-0.31	-0.56	-0.33	0.08	0.26
0.57	0.74	0.62	0.62	0.36	0.59	0.61
0.33	0.26	0.18	0.33	0.05	0.36	0.49
0.15	0.03	-0.05	-0.36	-0.23	0.08	0.28
0.49	0.51	0.33	0.18	0.15	0.38	0.51
0.33	0.33	0.31	0.23	0.23	0.41	0.51
0.1	-0.03	-0.23	-0.79	-0.46	-0.2	0.03
0.39	0.54	0.49	0.18	0.41	0.59	0.61
0.33	0.38	0.26	0.15	0.05	0.2	0.28
0.03	-0.03	-0.23	-0.77	-0.36	-0.13	0.1
0.57	0.82	0.72	0.67	0.59	0.64	0.67
0.26	0.23	0.03	-0.03	-0.18	0	0.18
0.13	0.13	0	-0.36	-0.05	0.15	0.36
0.62	0.79	0.62	0.62	0.38	0.46	0.54
0.18	0.1	0	-0.15	-0.08	0.13	0.31
0.26	0.28	0.15	-0.26	-0.05	0.1	0.26
0.49	0.59	0.49	0.38	0.33	0.43	0.51
0.18	0.18	0.13	-0.05	0	0.13	0.28
0.13	0.15	0	-0.49	-0.23	-0.08	0.13
0.41	0.64	0.64	0.54	0.54	0.61	0.64
0.13	0.1	0	-0.26	-0.26	-0.13	0.05
0.13	0.15	0.13	-0.26	0.03	0.2	0.33
0.49	0.67	0.67	0.72	0.41	0.49	0.44
0.05	-0.03	-0.05	-0.26	-0.28	-0.08	0
0.23	0.26	0.31	0.13	0.15	0.31	0.28
0.46	0.54	0.54	0.59	0.26	0.31	0.23
0	-0.13	-0.08	-0.26	-0.13	0.03	0.03
0.26	0.31	0.31	-0.03	0.05	0.13	0.05
0.28	0.33	0.41	0.38	0.33	0.38	0.26
0	-0.05	-0.03	-0.33	-0.18	-0.1	-0.15
0.21	0.26	0.28	-0.03	0.1	0.18	0.08
0.31	0.38	0.51	0.56	0.38	0.41	0.23
0.08	-0.03	-0.08	-0.33	-0.28	-0.2	-0.2
0.23	0.33	0.39	0.28	0.33	0.38	0.23
0.39	0.46	0.44	0.49	0.23	0.23	0.08
0	-0.08	-0.1	-0.36	-0.15	-0.08	-0.13
0.31	0.49	0.44	0.31	0.33	0.33	0.18
0.23	0.33	0.26	0.21	0.15	0.13	0.03
-0.08	-0.05	-0.08	-0.41	-0.05	-0.03	-0.05
0.26	0.51	0.41	0.18	0.26	0.2	0.08
0.05	0.21	0.15	0.1	0.23	0.23	0.1
-0.05	0.13	-0.05	-0.38	-0.15	-0.13	-0.18
0.13	0.44	0.31	0.23	0.36	0.36	0.26
0.1	0.36	0.21	0.23	0.18	0.18	0.1
-0.03	0.1	-0.1	-0.28	-0.13	-0.05	-0.05
0.26	0.54	0.44	0.56	0.46	0.46	0.36
0.18	0.31	0.13	0.23	0.03	0.05	0.03
0.03	0.05	-0.08	-0.13	0.03	0.1	0.13
0.41	0.59	0.41	0.54	0.33	0.33	0.23
0.15	0.13	0	0.08	0.05	0.1	0.1
0.08	0.1	-0.05	-0.18	-0.03	0.03	0.05
0.33	0.49	0.33	0.41	0.31	0.28	0.23
0.05	0.05	-0.05	0.05	0.05	0.1	0.1
0.18	0.23	0.05	-0.08	-0.05	-0.03	0.03
0.26	0.36	0.33	0.59	0.41	0.43	0.38
0.18	0.18	0.03	0.13	-0.05	0	0.03
0.13	0.15	0.08	0.1	0.13	0.18	0.2
0.41	0.46	0.39	0.62	0.38	0.41	0.33
0.15	0.08	-0.03	-0.05	-0.05	0	0.03
0.18	0.13	0.1	0	0.23	0.28	0.31
0.39	0.44	0.39	0.31	0.26	0.23	0.2
0	-0.13	-0.1	-0.31	0.03	0.1	0.15
0.15	0.23	0.21	-0.15	0.1	0.1	0.13
0.21	0.28	0.31	0.18	0.33	0.33	0.33
0	-0.03	-0.03	-0.28	-0.03	0	0.05
0.23	0.28	0.26	-0.03	0.15	0.15	0.2
0.23	0.28	0.33	0.33	0.36	0.36	0.33
0.15	0.13	0.05	-0.26	-0.13	-0.13	-0.03
0.21	0.28	0.31	0.18	0.31	0.33	0.28
0.31	0.38	0.33	0.26	0.18	0.15	0.08
0.08	0.05	0.03	-0.28	-0.05	0	-0.03
0.23	0.33	0.31	0.15	0.23	0.23	0.1
0.28	0.36	0.31	0.13	0.13	0.1	-0.03
-0.03	0	-0.03	-0.26	-0.03	0.05	-0.08
0.31	0.49	0.36	0.15	0.15	0.15	-0.05
0.13	0.26	0.21	0.18	0.21	0.26	0
0.13	0.26	0.05	-0.18	-0.1	-0.03	-0.2
0.28	0.54	0.39	0.36	0.28	0.33	0.05
0.26	0.38	0.23	0.28	0.15	0.26	-0.03
0.21	0.38	0.13	-0.05	-0.05	0.03	-0.2
0.31	0.49	0.31	0.38	0.33	0.46	0.13
0.31	0.49	0.23	0.1	0.03	0.1	-0.18
0.1	0.21	0	-0.21	0.05	0.2	-0.05
0.33	0.59	0.36	0.15	0.21	0.28	-0.03
0.1	0.26	0.05	-0.13	0.03	0.18	-0.1
0.03	0.23	0.08	-0.21	0.05	0.2	-0.08
0.23	0.49	0.28	0.15	0.18	0.31	0
0	0.18	0.08	-0.03	0.13	0.28	0.03
0.08	0.28	0.1	-0.15	-0.03	0.13	-0.08
0.15	0.38	0.31	0.28	0.33	0.49	0.2
0.08	0.18	0.05	-0.05	-0.03	0.15	-0.03
0.1	0.21	0.13	-0.08	0.05	0.23	0.08
0.18	0.28	0.26	0.28	0.26	0.41	0.18
0.1	0.13	0.08	-0.1	-0.05	0.08	-0.05
-0.03	0	0.05	-0.08	0.1	0.28	0.15
0.18	0.31	0.28	0.18	0.13	0.23	0.08
-0.1	-0.08	-0.05	-0.15	0	0.15	0.08
0.05	0.15	0.1	-0.03	0.05	0.18	0.1
0.1	0.26	0.23	0.31	0.21	0.28	0.23
-0.03	0.08	0.03	0.05	0.03	0.15	0.15
0.13	0.33	0.23	0.26	0.1	0.18	0.18
0.1	0.28	0.23	0.49	0.28	0.38	0.33
0.05	0.23	0.08	0.1	-0.03	0.08	0.1
0.05	0.26	0.18	0.28	0.23	0.33	0.33
0.08	0.31	0.21	0.31	0.15	0.26	0.23
-0.08	0.13	0	0	0	0.13	0.15
-0.03	0.26	0.15	0.23	0.21	0.33	0.33
0.03	0.33	0.21	0.28	0.13	0.2	0.2
-0.18	0.08	-0.03	0.05	0.05	0.23	0.26
0.05	0.44	0.28	0.33	0.15	0.26	0.26
-0.05	0.31	0.15	0.36	0.18	0.33	0.36
-0.08	0.26	0.05	0.13	0	0.15	0.2
0.05	0.44	0.26	0.41	0.21	0.36	0.38
-0.05	0.26	0.13	0.36	0.13	0.31	0.31
-0.05	0.23	0.1	0.1	-0.03	0.15	0.15
-0.08	0.26	0.21	0.38	0.23	0.38	0.33
-0.08	0.23	0.15	0.15	0.03	0.18	0.1
-0.26	0.05	0.03	-0.05	0.05	0.23	0.15
-0.13	0.26	0.18	0.1	0.15	0.31	0.2
-0.21	0.15	0.13	0.03	0.1	0.23	0.18
-0.28	0.05	-0.03	-0.13	0.03	0.23	0.18
-0.08	0.38	0.33	0.31	0.23	0.33	0.23
-0.21	0.1	0.05	0.13	0.13	0.31	0.28
-0.1	0.28	0.18	0.08	0.05	0.18	0.18
-0.1	0.26	0.23	0.28	0.26	0.41	0.36
-0.15	0.15	0.08	-0.05	0.03	0.18	0.2
-0.15	0.18	0.1	-0.1	0.1	0.26	0.26
-0.15	0.21	0.15	0.05	0.21	0.33	0.33
-0.21	0.15	0.08	-0.13	0	0.13	0.15
-0.28	0.08	0.05	-0.03	0.13	0.31	0.33
-0.15	0.28	0.21	0.18	0.13	0.23	0.26
-0.28	0.1	0.03	0.05	0.1	0.26	0.33
-0.23	0.21	0.1	0.08	0.08	0.23	0.31
-0.13	0.31	0.21	0.28	0.21	0.36	0.44
-0.26	0.1	0	0.05	0.03	0.23	0.33
-0.1	0.26	0.18	0.15	0.1	0.26	0.36
-0.13	0.18	0.18	0.31	0.21	0.38	0.44
-0.15	0.08	0.05	-0.03	-0.03	0.13	0.26
-0.15	0.08	0.15	0.13	0.15	0.31	0.38
-0.13	0.08	0.1	0.03	0.05	0.23	0.31
-0.21	0	0.03	-0.13	0	0.15	0.26
-0.18	0.03	0.05	-0.03	0.1	0.28	0.36
-0.1	0.15	0.18	0.08	0.1	0.23	0.31
-0.15	-0.03	0	-0.03	0.05	0.26	0.36
0.05	0.23	0.23	0.21	0.13	0.28	0.36
0.03	0.13	0.13	0.26	0.18	0.36	0.44
-0.03	0.05	0.03	0	0.03	0.2	0.31
0.08	0.18	0.18	0.15	0.21	0.38	0.44
-0.03	0.03	0.05	-0.03	0.13	0.33	0.38
-0.03	0.05	0.03	-0.23	0.05	0.23	0.28
-0.03	0.05	0.1	-0.03	0.21	0.41	0.44
0	0.08	0.08	-0.1	0.08	0.23	0.28
-0.08	0.03	0.03	-0.13	0.1	0.31	0.36
0.03	0.21	0.1	0.05	0.13	0.31	0.36
0	0.15	0.05	0	0.13	0.31	0.38
-0.05	0.1	-0.03	-0.08	0.08	0.28	0.38
0.1	0.26	0.13	0.1	0.15	0.33	0.44
0	0.08	0.03	0.05	0.13	0.31	0.44
0.05	0.1	0.03	-0.05	0.03	0.2	0.33
0.08	0.15	0.15	0.18	0.18	0.33	0.44
0	0	-0.03	-0.08	0	0.18	0.31
0	0.08	0.03	-0.08	0.08	0.23	0.31
6.18	10.64	11.81	16.31	14.03	13.9	11.37
-5.64	-11.85	-15.38	-17.13	-20.62	-20.01	-16.59
-1.21	1.56	4.47	3.54	12.77	14.21	13.49
9.3	13.44	11.63	11.59	2.13	-1.89	-4.1
-12.34	-20.59	-20.73	-16.95	-11.59	-6.03	-1.77
7.65	15.31	15.64	10.1	9.28	4.78	1.84
1.52	-0.79	-1.72	3.13	0.54	2.3	2.66
-7.57	-9.98	-9.12	-9.08	-6.97	-6.16	-5.12
7.13	11.15	8.63	3.9	3.67	2.25	2.1
-2.01	-2.97	0.36	7.85	7.1	7.97	6.68
-1.21	-3.41	-7.76	-12.72	-14.46	-14.41	-12.03
0.46	2.82	5.5	6.26	11.15	11.53	10.45
3.97	5.33	4.6	6.87	1.18	-0.03	-1.69
-6.59	-11.26	-13.28	-15.33	-12.67	-10.43	-7.27
3.42	8.82	11.38	11.28	14.44	13.26	10.65
3.3	2.67	-0.23	1.03	-6.03	-6.59	-6.25
-9.71	-14.03	-12.35	-11.26	-4.49	-1.38	0.49
10.02	17.05	15.72	11.39	8.23	4.7	2.43
-4.38	-8.54	-7.4	-1.08	-1.95	0.03	0.74
-2.83	-3.23	-4.91	-8.56	-6.64	-6.03	-4.56
6.54	11	11.63	11.33	9.67	7.64	5.71
-4.69	-8.44	-7.86	-2.67	-3.23	-0.84	-0.26
1.06	1.56	-1.21	-7.67	-7.36	-8.51	-7.35
1.24	3.62	6.55	10.51	13.13	13.67	11.73
0.39	-0.67	-3.13	-3.82	-9.15	-9.74	-8.99
-4.4	-6.21	-5.91	-7.31	-1.54	0.43	1.87
5.77	10.74	11.87	12.69	10.03	7.95	4.69
-2.29	-6.26	-8.42	-7.56	-9.92	-8.56	-6.84
-4.4	-3.95	-2.21	-3.13	2.31	3.27	3.2
9.04	13.49	11.76	11.05	5.39	2.99	1.23
-8.58	-13.67	-12.33	-7.8	-5.74	-2.94	-1.72
2.94	6.1	3.98	-1.56	-0.97	-2.02	-2
3.17	4.67	6.47	10.69	8.67	8.08	6.17
-5.15	-8.72	-10.17	-9.77	-9.49	-7.64	-6.2
3.09	5.97	5.37	1	2.46	0.92	0.49
0	0.64	2.54	8.18	7.39	8.05	6.63
-1.26	-3.15	-6.06	-9.49	-11.21	-11.45	-9.63
-1.57	-0.36	1.85	2.31	7.05	7.67	6.89
4.69	6.77	5.68	6.54	1.64	0.28	-0.72
-5.49	-8.87	-9.07	-8.77	-6.77	-5.21	-3.53
1.31	3.95	4.55	3.31	5.08	4.65	3.79
4.17	5.54	4.91	6.44	1.82	0.49	-0.36
-7.49	-11.54	-10.94	-9.36	-5.82	-3.32	-1.59
5.95	10.28	8.91	4.82	3.69	1.53	0.56
-1.06	-2.31	-0.39	5.46	4	4.63	3.89
-3.35	-5.21	-7.47	-10.82	-9.64	-8.66	-6.81
3.89	7.1	8.42	7.67	8.64	7.28	5.91
-1.52	-2.97	-2.75	1.23	-0.97	-0.03	-0.26
-1	-2.08	-3.83	-8	-7.03	-7.05	-5.27
0.72	2.87	5.14	7.51	9.51	9.53	7.68
2.11	1.87	-0.26	-0.33	-4.85	-5.42	-4.99
-5.2	-7.28	-6.34	-5.85	-1.97	-0.46	0.51
4.89	8.49	7.94	7.05	5.28	3.96	2.59
-0.62	-2.46	-2.7	-0.33	-2.08	-1.76	-1.43
-4.09	-5.44	-5.57	-6.69	-3.33	-2.07	-1.15
6.85	10.46	9.81	8.44	5.9	3.86	2.56
-4.64	-7.92	-6.93	-2.44	-2.03	-0.18	0.33
0.46	1.26	-0.85	-5.92	-4.8	-5.42	-4.69
2.63	4.26	6.04	9.28	8.98	8.71	7.3
-2.5	-4.46	-5.75	-5.21	-6.62	-5.88	-5.2
0.08	0.54	0.15	-2.85	-0.28	-0.49	0.03
1.39	2.95	4.13	7.39	6.36	6.26	4.79
-0.23	-1.72	-3.62	-4.77	-6.69	-6.64	-5.45
-2.65	-2.95	-1.75	-1.59	2.28	3.12	3.1
5.05	7.56	6.42	6.56	2.85	1.43	0.33
-3.66	-6.59	-6.19	-4.54	-3.44	-2.27	-1.25
0.03	1.08	0.23	-2.15	-0.38	-0.31	-0.26
4.15	5.95	6.24	7.49	5.1	3.73	2.56
-5.2	-8.56	-8.86	-7.54	-5.59	-3.65	-2.51
3.4	6	4.85	0.56	1.15	-0.33	-0.61
-0.1	-0.23	1.31	5.69	5.31	5.78	4.63
-1.78	-3.08	-5.24	-8.03	-8.15	-7.92	-6.55
0.67	2.26	3.21	3	5.49	5.29	4.63
1.36	1.9	1.52	3.44	0.9	0.64	-0.15
-2.09	-3.59	-4.75	-6.56	-5.26	-4.78	-3.51
0.23	1.82	2.83	3.54	5.1	5.03	4.05
3.3	3.9	2.34	2.44	-0.82	-1.58	-1.74
-4.92	-6.97	-6.14	-5.62	-2.41	-1.23	-0.46
3.66	5.97	4.65	2.36	1.97	1.05	0.56
0.26	-0.08	0.72	3.26	2.18	1.92	1.33
-3.55	-5.15	-6.16	-7.64	-5.44	-4.32	-3.17
3.94	6.74	6.52	4.82	4.62	3.09	2.2
-2.06	-3.33	-2.7	0.95	0.41	1.33	1.15
-0.7	-0.69	-2.47	-6.26	-5.59	-5.88	-4.76
1.08	2.64	4.11	5.8	7.08	6.87	5.63
0.33	-0.05	-1.41	-0.95	-3.56	-3.71	-3.35
-2.11	-2.74	-2.77	-4.13	-1.38	-0.97	-0.15
1.93	3.95	4.13	4.92	4.23	3.65	2.59
0.31	-0.41	-1.31	-0.97	-2.59	-2.81	-2.25
-3.14	-4	-3.65	-3.87	-0.9	-0.08	0.38
4.38	6.87	6.01	4.95	2.97	1.53	0.72
-2.76	-4.64	-4.01	-1.51	-1.05	-0.26	0.1
-0.54	-0.03	-1.28	-4.15	-2.87	-3.02	-2.41
2.68	4.41	5.03	6.44	5.56	4.7	3.61
-2.83	-4.49	-5.01	-3.95	-4.08	-3.22	-2.59
0.93	2	1.08	-1.85	-0.51	-1.1	-0.72
0.67	1.62	2.59	5.82	4.9	4.78	3.61
-0.44	-1.41	-3.18	-4.21	-5.46	-5.39	-4.3
-1.11	-0.54	0.23	0.28	2.54	2.58	2.28
2.76	3.82	2.85	3.77	1.44	0.92	0.38
-2.01	-3.23	-3.42	-3.33	-2.62	-2.45	-2
-0.44	0.15	-0.13	-0.85	0.72	1	1
2.88	4.18	3.72	4.23	2.18	1.12	0.36
-3.68	-5.41	-5.29	-4.26	-2.67	-1.64	-0.97
1.6	3.21	2.13	-0.33	0.1	-0.64	-0.77
0.82	1.31	2.05	4.9	3.8	3.6	2.77
-2.55	-3.64	-4.78	-5.62	-5.26	-4.68	-3.79
1.62	3.23	3.18	2.15	3.18	2.61	2.1
-0.05	0.13	0.28	2.85	1.28	1.28	0.64
-1.08	-1.9	-3.18	-5.13	-4.21	-4.06	-3.1
0.39	1.59	2.34	2.9	4.05	3.76	2.87
1.26	1.44	0.39	0.85	-1	-1.35	-1.49
-2.29	-3.26	-3.18	-3.64	-1.62	-1.28	-0.79
1.44	2.82	2.34	1.9	1.9	1.48	0.82
0.54	0.64	0.54	1.72	0.64	0.2	-0.15
-2.76	-3.74	-4.16	-4.69	-2.77	-2.07	-1.64
2.6	4.62	4.16	3.05	2.77	1.74	1
-1.21	-1.87	-1.57	0.87	0.46	0.79	0.44
-1.03	-1.18	-2.44	-4.62	-3.59	-3.53	-2.82
1.67	3.18	3.83	4.85	4.9	4.29	3.12
-0.72	-1.46	-2.26	-1.1	-2.36	-2.12	-1.95
-0.82	-0.79	-1.18	-2.95	-1.05	-1.18	-0.87
1.34	2.41	2.7	3.97	3.49	3.17	2.3
-0.28	-0.87	-1.75	-1.92	-2.56	-2.66	-2.38
-1.62	-1.67	-1.34	-1.97	0.18	0.36	0.33
2.09	3.23	2.67	2.51	1.56	1.05	0.59
-1.34	-1.95	-1.67	-1	-0.64	-0.56	-0.56
-0.95	-0.9	-1.49	-2.77	-1.54	-1.35	-1.1
2.06	3.36	3.47	3.95	3.15	2.45	1.69
-1.88	-2.82	-2.88	-1.74	-1.9	-1.43	-1.18
0.1	0.49	-0.26	-2.28	-1.1	-1.23	-0.95
1.26	2.18	2.93	4.77	3.92	3.48	2.51
-1.24	-2.44	-3.36	-3.74	-3.9	-3.55	-2.87
0.13	0.69	1.03	0	1.56	1.3	1.1
1.18	1.56	1.54	2.85	1.46	1.2	0.64
-1.16	-2.08	-2.44	-3.31	-2.54	-2.43	-1.79
-0.03	0.41	0.64	0.18	1.41	1.33	1.05
1.44	2	1.67	2.08	0.77	0.28	-0.03
-1.91	-2.82	-2.7	-2.64	-1.49	-1.15	-0.74
0.77	1.54	0.98	-0.15	0.23	-0.08	-0.1
1.03	1.46	1.75	3.03	2.21	1.79	1.33
-1.67	-2.64	-3.24	-3.64	-3.08	-2.71	-1.97
1.29	2.33	2.13	1.1	1.8	1.23	1.08
0.44	0.44	0.57	2.23	1.18	1	0.77
-1.21	-1.9	-2.77	-4.31	-3.23	-3.09	-2.23
1	2	2.34	2.23	3.03	2.53	2.1
0.31	0.13	-0.49	0.15	-0.9	-1.02	-0.82
-1.29	-1.56	-1.7	-2.85	-1.26	-1.33	-0.82
0.95	1.82	1.59	1.56	1.59	1.23	1.13
0.26	0.28	-0.03	0.31	-0.21	-0.56	-0.36
-1.47	-1.74	-1.9	-2.41	-1.26	-1.2	-0.61
1.36	2.28	1.8	1.36	1.21	0.66	0.64
-0.13	-0.18	0	1.08	0.54	0.26	0.41
-1.06	-1.59	-2.34	-3.59	-2.56	-2.43	-1.59
1.6	2.67	2.9	2.92	2.9	2.15	1.87
-0.52	-1.21	-1.49	-0.62	-1.26	-1.33	-0.87
-0.39	-0.59	-1	-2.77	-1.28	-1.53	-0.82
1.16	1.95	2.31	3.1	2.72	2.1	1.74
-0.54	-1.23	-1.8	-2	-2.13	-2.25	-1.59
-0.44	-0.31	-0.26	-1.23	0.23	-0.1	0.2
1.03	1.62	1.41	1.85	1.18	0.69	0.56
-0.54	-0.95	-1.08	-1.13	-0.92	-1.15	-0.72
-0.44	-0.44	-0.64	-1.23	-0.41	-0.56	-0.26
1.49	2.13	2.03	2.31	1.69	1.07	0.84
-0.9	-1.54	-1.57	-1.1	-1.05	-1.12	-0.74
0.03	0.08	-0.39	-1.64	-0.59	-0.79	-0.41
1.36	1.97	2.29	3.08	2.46	1.79	1.36
-1.21	-2.13	-2.57	-2.85	-2.44	-2.25	-1.61
0.41	0.97	1	-0.18	0.92	0.46	0.41
0.77	0.92	0.95	1.95	1.15	0.84	0.64
-0.93	-1.51	-1.8	-2.62	-1.9	-1.97	-1.46
0.39	0.87	1.03	0.72	1.26	0.87	0.74
0.57	0.72	0.54	1.08	0.36	0.05	-0.03
-0.82	-1.13	-1.13	-1.46	-0.85	-1	-0.67
0.23	0.54	0.36	-0.1	0.28	0.1	0.1
0.82	1.13	1.28	1.77	1.23	0.74	0.54
-0.93	-1.67	-1.85	-2.05	-1.67	-1.58	-1.2
0.72	1.13	1.16	0.51	0.97	0.54	0.44
0.59	0.56	0.8	1.85	0.95	0.51	0.28
-0.95	-1.72	-2.08	-2.95	-2.1	-2.04	-1.51
1	1.69	1.98	1.77	2.03	1.41	1
-0.05	-0.36	-0.54	0.21	-0.46	-0.61	-0.59
-0.62	-0.82	-0.92	-1.9	-0.85	-1.07	-0.77
0.75	1.26	1.31	1.72	1.38	0.97	0.64
0.13	-0.08	-0.21	0.21	-0.26	-0.56	-0.49
-0.46	-0.69	-0.74	-1	-0.54	-0.74	-0.59
0.9	1.21	1.1	1.38	1.03	0.61	0.41
0.21	0	0.08	0.67	0.21	-0.15	-0.2
-0.59	-1.08	-1.36	-1.97	-1.21	-1.23	-0.92
1.13	1.62	1.75	1.85	1.74	1.2	0.79
-0.23	-0.72	-0.77	-0.18	-0.59	-0.77	-0.69
-0.44	-0.69	-0.85	-1.77	-0.74	-0.89	-0.67
1.08	1.59	1.8	2.51	1.87	1.3	0.84
-0.54	-1.13	-1.34	-1.05	-1.23	-1.25	-1.02
-0.08	0.03	0.05	-0.51	0.23	-0.08	-0.08
0.82	1.03	0.9	1.64	0.97	0.64	0.38
-0.41	-0.72	-0.82	-0.74	-0.62	-0.77	-0.61
0.03	-0.05	-0.23	-0.46	-0.08	-0.23	-0.23
0.82	1.03	1	1.51	1.03	0.64	0.38
-0.21	-0.72	-0.82	-0.54	-0.62	-0.74	-0.67
0.03	-0.1	-0.39	-0.87	-0.33	-0.49	-0.44
0.88	1.21	1.31	1.97	1.51	1.05	0.61
-0.59	-1.18	-1.54	-1.64	-1.41	-1.41	-1.23
0.23	0.46	0.33	-0.28	0.54	0.26	0.1
0.59	0.85	0.77	1.62	0.9	0.54	0.18
-0.54	-1.05	-1.41	-1.69	-1.23	-1.25	-1.05
0.57	0.92	0.82	0.85	1	0.64	0.33
0.57	0.54	0.26	1.03	0.31	0.05	-0.15
-0.33	-0.64	-0.85	-1.03	-0.56	-0.69	-0.64
0.57	0.72	0.39	0.38	0.49	0.26	0.05
0.54	0.59	0.44	0.85	0.62	0.33	0.08
-0.44	-0.79	-1.13	-1.46	-0.9	-0.95	-0.84
0.57	0.79	0.54	0.21	0.67	0.41	0.18
0.46	0.51	0.41	0.95	0.62	0.31	0.03
-0.54	-0.92	-1.36	-1.92	-1.21	-1.2	-1.02
0.77	1.26	1.16	1.18	1.31	0.95	0.59
0.21	0.1	-0.23	0.33	-0.15	-0.28	-0.38
-0.39	-0.54	-0.82	-1.46	-0.59	-0.64	-0.54
0.85	1.18	0.95	1.13	1.03	0.74	0.41
0.15	-0.08	-0.28	-0.08	-0.21	-0.33	-0.36
-0.05	-0.36	-0.51	-0.9	-0.33	-0.41	-0.38
0.85	0.92	0.77	0.9	0.69	0.43	0.2
0.21	-0.13	-0.13	0.15	0.08	-0.08	-0.18
-0.08	-0.44	-0.72	-1.28	-0.72	-0.77	-0.69
0.75	0.95	0.95	1.05	1.13	0.87	0.49
0.03	-0.28	-0.46	-0.31	-0.38	-0.46	-0.56
-0.08	-0.28	-0.54	-1.23	-0.44	-0.46	-0.46
0.85	1.13	1.16	1.62	1.26	0.97	0.51
0.03	-0.44	-0.72	-0.62	-0.74	-0.77	-0.74
0.21	0.13	0.03	-0.26	0.18	0.08	-0.05
0.88	1	0.82	1.31	0.74	0.51	0.18
-0.1	-0.46	-0.64	-0.64	-0.46	-0.49	-0.49
0.26	0.23	0	-0.36	0.08	0	-0.18
0.75	0.85	0.67	0.9	0.72	0.51	0.18
-0.18	-0.49	-0.64	-0.72	-0.41	-0.43	-0.56
0.28	0.28	0	-0.44	-0.05	-0.15	-0.33
0.62	0.79	0.77	1.26	0.97	0.79	0.33
-0.18	-0.44	-0.77	-0.9	-0.79	-0.79	-0.87
0.18	0.36	0.18	-0.1	0.38	0.31	0.03
0.59	0.85	0.67	1.18	0.69	0.51	0.08
-0.39	-0.62	-0.9	-1.15	-0.79	-0.72	-0.77
0.39	0.62	0.49	0.44	0.64	0.54	0.15
0.54	0.56	0.41	0.82	0.28	0.13	-0.2
-0.21	-0.56	-0.67	-0.85	-0.44	-0.38	-0.51
0.59	0.69	0.51	0.33	0.36	0.2	-0.15
0.33	0.26	0.23	0.51	0.38	0.31	-0.08
-0.23	-0.46	-0.69	-1.1	-0.62	-0.59	-0.77
0.39	0.64	0.46	0.21	0.49	0.36	-0.05
0.15	0.23	0.18	0.54	0.38	0.31	-0.15
-0.15	-0.31	-0.64	-1.1	-0.77	-0.74	-0.92
0.41	0.72	0.69	0.95	0.92	0.82	0.28
0.33	0.38	0.13	0.46	-0.05	-0.1	-0.51
-0.28	-0.44	-0.59	-0.9	-0.38	-0.28	-0.54
0.62	0.92	0.77	0.9	0.79	0.69	0.1
0.1	0.05	-0.21	-0.13	-0.15	-0.13	-0.49
-0.26	-0.28	-0.44	-0.85	-0.18	-0.08	-0.41
0.59	0.92	0.64	0.64	0.51	0.41	-0.1
-0.13	-0.18	-0.21	-0.05	0.05	0.1	-0.28
-0.1	-0.03	-0.31	-0.77	-0.41	-0.38	-0.67
0.41	0.72	0.64	0.82	0.77	0.72	0.23
-0.08	-0.08	-0.26	-0.18	-0.21	-0.13	-0.44
-0.05	0.03	-0.26	-0.77	-0.28	-0.2	-0.44
0.46	0.72	0.64	0.97	0.85	0.87	0.36
0.08	-0.03	-0.26	-0.33	-0.46	-0.38	-0.61
0	-0.1	-0.15	-0.33	0.08	0.2	-0.05
0.7	0.85	0.74	1.03	0.54	0.49	0.03
-0.05	-0.38	-0.44	-0.46	-0.33	-0.18	-0.38
0.13	0.1	0	-0.36	0.03	0.1	-0.2
0.54	0.67	0.54	0.62	0.46	0.43	0.03
-0.28	-0.46	-0.54	-0.67	-0.31	-0.13	-0.38
0.28	0.38	0.15	-0.31	-0.05	0	-0.28
0.33	0.46	0.46	0.9	0.67	0.69	0.26
0.05	-0.08	-0.39	-0.49	-0.54	-0.41	-0.59
0.26	0.38	0.26	0.21	0.31	0.36	0.05
0.44	0.59	0.41	0.85	0.46	0.49	0.1
-0.05	-0.13	-0.41	-0.69	-0.51	-0.38	-0.51
0.21	0.33	0.18	0.15	0.46	0.56	0.2
0.52	0.69	0.41	0.49	0.21	0.18	-0.15
-0.28	-0.44	-0.59	-0.77	-0.31	-0.1	-0.26
0.41	0.67	0.44	0.26	0.31	0.31	0
0.23	0.33	0.18	0.44	0.28	0.33	0.05
-0.21	-0.23	-0.46	-0.67	-0.36	-0.18	-0.33
0.41	0.69	0.41	0.31	0.33	0.38	0.08
0.1	0.18	0.05	0.38	0.28	0.43	0.15
0	0.03	-0.36	-0.69	-0.49	-0.33	-0.44
0.36	0.54	0.41	0.59	0.62	0.72	0.41
0.33	0.33	0.13	0.36	0	0.08	-0.15
0	-0.13	-0.33	-0.54	-0.28	-0.1	-0.2
0.44	0.56	0.44	0.59	0.49	0.56	0.26
0.26	0.23	0	-0.03	-0.1	-0.03	-0.23
-0.23	-0.31	-0.44	-0.72	-0.18	0.03	-0.15
0.44	0.77	0.51	0.38	0.33	0.36	0.03
-0.13	-0.1	-0.21	-0.03	0.03	0.18	-0.05
0	0.1	-0.18	-0.46	-0.26	-0.13	-0.31
0.33	0.67	0.57	0.85	0.56	0.59	0.26
-0.03	0	-0.18	0.08	-0.1	0.05	-0.13
0.03	0.26	0.03	-0.21	-0.1	-0.03	-0.18
0.18	0.46	0.36	0.74	0.59	0.72	0.38
0	0.15	-0.1	-0.23	-0.31	-0.2	-0.36
-0.15	0	-0.1	-0.23	0.13	0.31	0.1
0.28	0.64	0.51	0.56	0.36	0.38	0.08
-0.23	-0.13	-0.21	-0.26	-0.18	-0.05	-0.18
-0.18	0.1	0.03	-0.15	0.08	0.18	0
0.18	0.62	0.49	0.54	0.31	0.33	0.08
-0.44	-0.26	-0.28	-0.31	-0.1	0.1	-0.03
-0.03	0.38	0.18	-0.15	-0.03	0.05	-0.05
0.03	0.38	0.41	0.67	0.51	0.61	0.41
-0.26	-0.1	-0.21	-0.33	-0.33	-0.18	-0.18
0.03	0.31	0.31	0.21	0.23	0.31	0.2
0.03	0.26	0.33	0.59	0.33	0.43	0.26
-0.18	-0.08	-0.13	-0.46	-0.33	-0.23	-0.23
-0.21	0.03	0.18	0.08	0.31	0.46	0.31
0.03	0.33	0.33	0.18	0.1	0.13	0.03
-0.52	-0.38	-0.26	-0.54	-0.15	0	-0.03
-0.08	0.28	0.28	0.1	0.18	0.26	0.15
-0.08	0.23	0.33	0.41	0.23	0.28	0.18
-0.33	-0.23	-0.21	-0.31	-0.18	-0.03	0
0.1	0.54	0.51	0.44	0.28	0.28	0.23
-0.13	0.05	0.15	0.41	0.26	0.38	0.36
-0.21	0.03	-0.08	-0.38	-0.28	-0.18	-0.08
0	0.31	0.36	0.38	0.46	0.54	0.49
-0.08	0.13	0.13	0.1	0.03	0.1	0.13
-0.26	-0.13	-0.08	-0.38	-0.13	-0.05	0.05
-0.03	0.26	0.36	0.38	0.41	0.46	0.44
-0.1	0.13	0.1	0.03	-0.05	-0.03	0.05
-0.44	-0.26	-0.18	-0.31	0	0.15	0.23
0.03	0.44	0.39	0.33	0.23	0.26	0.26
-0.31	-0.08	0	0.08	0.13	0.23	0.33
-0.28	-0.05	-0.05	-0.23	-0.13	0	0.13
0.05	0.36	0.46	0.56	0.38	0.41	0.46
-0.26	-0.15	-0.03	0.13	0.03	0.15	0.28
-0.13	0	0.05	-0.18	-0.13	-0.05	0.1
-0.05	0.1	0.36	0.51	0.44	0.51	0.54
-0.23	-0.15	-0.08	-0.28	-0.23	-0.13	0
-0.33	-0.21	-0.03	-0.31	0.05	0.18	0.26
-0.1	0.13	0.26	0.23	0.23	0.31	0.31
-0.31	-0.21	-0.05	-0.21	-0.1	-0.03	0.08
-0.28	-0.15	0	-0.05	0.08	0.2	0.26
0.03	0.31	0.41	0.51	0.26	0.28	0.28
-0.33	-0.31	-0.15	-0.03	-0.03	0.13	0.2
-0.1	0.13	0.15	0.08	0.03	0.13	0.2
-0.08	0.13	0.28	0.54	0.38	0.46	0.46
-0.31	-0.26	-0.18	-0.23	-0.18	-0.03	0.08
-0.13	0.08	0.21	0.1	0.21	0.26	0.26
-0.15	0	0.15	0.33	0.26	0.36	0.33
-0.33	-0.15	-0.1	-0.31	-0.18	-0.13	-0.05
-0.31	-0.03	0.1	0.1	0.28	0.36	0.36
-0.21	0.15	0.21	0.18	0.1	0.13	0.13
-0.52	-0.23	-0.18	-0.28	-0.05	0.08	0.13
-0.28	0.13	0.15	0.13	0.18	0.23	0.23
-0.21	0.18	0.21	0.33	0.21	0.28	0.28
-0.49	-0.23	-0.15	-0.13	-0.1	0.05	0.1
-0.1	0.26	0.28	0.31	0.18	0.26	0.28
-0.26	-0.03	0.13	0.38	0.23	0.31	0.31
-0.36	-0.21	-0.18	-0.33	-0.21	-0.1	0
-0.21	0.1	0.23	0.26	0.31	0.36	0.33
-0.33	-0.15	-0.05	-0.08	0	0.1	0.1
-0.41	-0.18	-0.08	-0.33	-0.08	0	0.03
-0.28	0	0.13	0.21	0.26	0.31	0.28
-0.26	0	0.08	0.08	0	0.03	0.05
-0.39	-0.23	-0.13	-0.08	0.03	0.1	0.15
-0.1	0.21	0.26	0.36	0.21	0.2	0.2
-0.21	-0.05	0.05	0.23	0.1	0.15	0.2
-0.26	-0.13	-0.1	-0.1	-0.05	0.03	0.1
-0.03	0.21	0.28	0.41	0.31	0.31	0.28
-0.26	-0.21	-0.1	0	0.03	0.1	0.13
-0.18	-0.08	-0.03	-0.18	-0.03	0	0.05
-0.1	0.03	0.18	0.36	0.33	0.36	0.31
-0.28	-0.21	-0.15	-0.18	-0.13	-0.08	-0.03
-0.31	-0.15	-0.05	-0.08	0.13	0.15	0.18
-0.21	0.03	0.1	0.23	0.18	0.2	0.2
-0.31	-0.18	-0.1	-0.08	0	0.05	0.1
-0.26	-0.1	-0.03	0.08	0.1	0.15	0.18
-0.05	0.1	0.15	0.36	0.18	0.2	0.2
-0.23	-0.21	-0.08	0.1	0.05	0.13	0.15
-0.13	-0.1	-0.05	-0.03	0	0.08	0.1
-0.03	0.05	0.21	0.36	0.28	0.31	0.28
-0.28	-0.38	-0.28	-0.28	-0.15	-0.05	-0.03
-0.13	-0.1	0.03	-0.08	0.1	0.13	0.1
-0.18	-0.15	0.03	0.13	0.18	0.23	0.15
-0.28	-0.31	-0.18	-0.33	-0.15	-0.08	-0.1
-0.21	-0.15	0.03	0.08	0.18	0.26	0.15
-0.13	-0.08	0.03	0.15	0.08	0.13	0.03
-0.21	-0.21	-0.13	-0.05	0.03	0.1	0.03
-0.08	-0.05	0.03	0.13	0.13	0.2	0.1
-0.03	0.03	0.08	0.23	0.18	0.2	0.1
-0.18	-0.26	-0.18	-0.15	-0.03	0.08	0
-0.03	0.03	0.05	0.08	0.15	0.18	0.05
-0.08	-0.08	0	0.13	0.21	0.23	0.1
-0.26	-0.26	-0.23	-0.38	-0.13	-0.05	-0.15
-0.13	0	0.08	0.05	0.23	0.26	0.08
-0.26	-0.15	-0.1	-0.1	0.03	0.08	-0.05
-0.31	-0.15	-0.15	-0.31	-0.03	0.03	-0.05
-0.15	0.08	0.08	0.15	0.23	0.26	0.1
-0.21	-0.05	-0.08	-0.03	0.03	0.05	-0.03
-0.23	-0.08	-0.08	-0.03	0.05	0.1	0.08
-0.08	0.08	0.05	0.15	0.13	0.18	0.1
-0.1	-0.05	0	0.08	0.1	0.13	0.08
-0.18	-0.21	-0.18	-0.21	-0.05	0.03	0
-0.03	0.03	0.08	0.08	0.18	0.18	0.1
