# Supplementary material for: Multi-Sensor and Decision-Level Fusion-Based Structural Damage Detection Using a One-Dimensional Convolutional Neural Network
Source: Sensors (Basel). 2021 Jun 8;21(12):3950. doi: 10.3390/s21123950 (PMC8226517; doi:10.3390/s21123950)
Supplement: Supplementary file 1 [file sensors-21-03950-s001.zip › Bridge model (E)/Damage5.xlsx]

## Sheet: Sheet1
6.44	12.8	18.39	21.44	20.77	17.15	12.44
-5.02	-10.36	-14.74	-11.54	-15.69	-11.65	-8.4
-0.44	1.54	2.16	-3.36	1.1	-0.15	0.15
4.89	8.41	9.55	14.51	12.21	12.55	10.29
-4.33	-8.67	-11.84	-13.03	-16.39	-15.61	-12.62
-1.26	0.95	3.11	2.18	9.13	10.22	9.78
6.98	9.92	8.35	9.54	1.95	-0.26	-1.69
-8.27	-13.39	-13.33	-11.08	-7.95	-4.4	-1.56
3.53	7.67	7.96	4.8	5	2.84	1.38
3.22	3.13	2.23	5.36	2.23	2.96	2.74
-6.72	-9.18	-7.88	-6.46	-5.05	-4.01	-3.28
4.53	6.9	4.26	-0.44	0.08	-0.33	-0.08
0.36	1.13	4.47	10.69	8.85	8.77	6.96
-3.19	-6.36	-9.89	-12.44	-13.39	-11.91	-9.6
1.75	4.59	6.55	5.46	8.72	8.02	7.02
2.14	2.44	2.18	6.05	1.87	1.87	0.61
-4.43	-7.21	-8.81	-11.03	-10.1	-9.12	-6.71
1.39	4.62	6.68	7.15	10.18	10.02	8.3
3.27	3.51	1.41	2.28	-3.38	-4.09	-4.07
-7.29	-10.36	-8.96	-7.85	-3.51	-1.48	0.03
5.28	9.67	8.55	5.28	4.46	2.73	1.72
-0.54	-1.85	-0.92	3.05	1.26	1.56	1.33
-4.76	-6.46	-7.52	-8.67	-6.74	-5.42	-3.61
5.38	9.31	9.19	7.36	6.67	4.83	3.51
-2.73	-4.85	-3.75	1.38	0.05	1.33	0.95
-0.93	-1.87	-4.31	-8.92	-8.05	-8.15	-6.35
2.01	4.72	6.96	9	10.72	10.17	8.22
-0.44	-1.72	-3.13	-2.05	-5.64	-5.65	-4.97
-3.22	-4.49	-4.62	-6.87	-2.97	-2.15	-0.77
3.5	6.69	7.86	9.28	8.23	7.05	5.25
-0.9	-3.15	-4.67	-3.9	-6.33	-6.03	-4.74
-4.46	-4.82	-3.44	-4.18	0.28	1	1.49
6.44	9.39	8.24	7.95	4.54	2.71	1.72
-4.84	-7.62	-6.6	-3.64	-3.05	-1.92	-1.02
-0.52	0.31	-0.77	-3.87	-2.13	-2.38	-1.89
3.86	5.92	6.45	8.15	6.39	5.09	3.99
-4.51	-6.95	-6.83	-4.87	-4.51	-3.35	-2.53
1.03	2.36	1.13	-3	-1.82	-2.84	-2.33
0.75	2.1	3.9	7.82	7.72	7.49	6.3
-1.6	-2.97	-4.75	-6.28	-7.56	-7.74	-6.68
-1.98	-1.21	-0.31	-1.54	2.21	2.33	2.36
2.83	4.82	4.98	6.74	4	2.89	1.97
-3.27	-5.26	-6.01	-6.39	-6.08	-5.57	-3.97
-1.65	-0.21	0.98	0.46	3	2.86	2.66
3.86	5.46	4.57	5.33	1.72	0.33	-0.26
-5.61	-7.98	-6.88	-5.23	-3.31	-2.3	-1.02
1.75	3.8	2.72	0.03	0.49	-0.49	-0.44
1.08	1.82	2.95	5.85	4.18	3.35	2.74
-4.12	-6.05	-6.81	-7.23	-5.97	-5.03	-3.61
2.19	4.62	4.39	2.05	2.77	1.33	1.08
-0.85	-0.85	0.1	3.82	3.05	3.09	2.53
-1.78	-2.56	-4.29	-7.08	-6.82	-7.16	-5.56
-0.18	1.44	2.67	3.56	5.62	5.26	4.69
1.42	2.13	1.28	2.46	-0.54	-1.43	-1.61
-3.55	-4.9	-5.24	-6.18	-3.9	-3.48	-2.1
1.08	3.38	3.72	3.82	4.28	3.48	2.64
1.57	1.72	0.74	1.62	-0.79	-1.66	-1.51
-4.97	-6.28	-5.88	-5.8	-2.64	-1.79	-0.87
3.97	6.74	5.62	3.8	2.74	1.12	0.56
-1.57	-2.62	-2.03	0.87	0.72	0.97	0.9
-2.27	-2.36	-3.39	-6.1	-4.28	-4.52	-3.89
2.7	4.33	4.34	4.13	4.44	3.53	3.05
-1.78	-2.46	-2.23	-0.18	-0.59	-0.56	-0.82
-0.59	-0.87	-2.29	-5.31	-3.97	-4.34	-3.33
0.44	1.8	2.95	4.54	5.59	5.16	4.05
0.77	0.44	-0.85	-0.9	-2.92	-3.48	-3.15
-2.96	-3.82	-3.54	-4.38	-1.36	-1	-0.38
2.83	4.77	4.6	4.72	3.77	2.68	1.66
-0.41	-1.69	-2.21	-1.49	-2.33	-2.56	-2.13
-2.58	-2.95	-2.8	-3.87	-1	-0.61	-0.2
4.02	5.87	5.32	4.77	3	1.41	0.51
-2.83	-4.87	-4.52	-2.8	-1.8	-1.07	-0.61
0.67	1.36	0.39	-2.64	-1.49	-2.27	-2.1
1.55	2.1	2.62	4.26	3.87	3.32	2.46
-1.67	-2.72	-3.06	-3.08	-2.97	-2.94	-2.51
0.46	0.67	0.15	-1.69	-0.36	-0.89	-0.67
1.08	1.59	2.34	4.26	3.72	3.27	2.38
-0.13	-1.26	-2.29	-3.08	-3.82	-4.17	-3.56
-1.36	-1.41	-0.74	-1.03	1.23	1.28	1.33
3.22	4.08	3.6	4.05	2.1	1.05	0.38
-2.14	-3.77	-3.8	-3.49	-2.85	-2.63	-1.92
0	0.51	0.51	-0.56	1	0.69	0.56
2.91	3.51	3.18	3.82	1.82	0.74	0.36
-3.42	-5	-4.67	-4	-2.46	-1.81	-1.25
2.11	3.44	2.75	0.46	0.56	-0.54	-0.51
0.03	-0.15	0.46	2.62	2.28	2.2	1.89
-1.36	-1.64	-2.18	-3.31	-3.1	-3.37	-2.74
0.41	1.1	0.98	0.36	1.23	0.87	0.95
0.33	1	1.41	2.9	1.95	1.51	1.05
-1.18	-1.69	-2.57	-3.92	-3.67	-3.76	-2.77
-0.57	0.23	0.92	1.1	2.56	2.38	2.07
1.88	2.64	2.16	2.62	0.44	-0.51	-0.69
-3.04	-4.28	-4.13	-4.36	-2.44	-1.94	-1.05
1.42	3	3.08	2	2.23	1.3	0.9
0.21	-0.08	-0.05	1.05	0.08	-0.26	-0.2
-2.55	-3.1	-2.9	-3.85	-1.85	-1.61	-1
2.06	3.31	3.06	2.05	1.74	0.72	0.44
-1.26	-1.82	-1.18	0.44	0.56	0.64	0.64
-0.62	-0.72	-1.26	-3.03	-2.38	-2.76	-2.18
0.7	1.13	1.49	1.9	2.49	2.15	1.84
0.18	0.1	0.08	0.82	-0.1	-0.51	-0.54
-1.21	-1.82	-2.34	-3.56	-2.26	-2.27	-1.59
0.9	1.77	2.18	2.56	3.1	2.66	2.18
0.72	0.31	-0.36	-0.23	-1.31	-1.81	-1.72
-2.14	-2.77	-2.62	-3.41	-1.03	-0.66	-0.18
2.45	3.59	3.24	2.9	2.28	1.35	0.72
-0.85	-1.77	-1.95	-1.23	-1.18	-1.05	-0.77
-1.11	-1	-1.05	-2.26	-0.67	-0.74	-0.61
2.03	2.77	2.26	2.26	1.62	1.07	0.69
-1.65	-2.13	-1.87	-1.21	-0.59	-0.38	-0.33
0.08	0.38	-0.49	-2.26	-1.38	-1.61	-1.33
0.64	1.26	1.57	2.36	2.44	2.2	1.66
-0.31	-0.59	-1.08	-1.13	-1.49	-1.51	-1.31
-0.59	-0.51	-0.92	-2.03	-0.85	-0.79	-0.54
1.24	2.03	2.08	2.87	2.41	2.15	1.51
-0.36	-0.79	-1.54	-2.08	-2.33	-2.33	-1.92
-0.8	-0.67	-0.69	-1.51	0.36	0.61	0.67
2.01	3	2.49	2.38	1.28	0.69	0.2
-1.55	-2.36	-2.57	-2.69	-1.69	-1.2	-0.77
0.39	1.08	0.8	-0.51	0.31	0.08	-0.03
1.34	1.56	1.31	1.82	1.08	0.84	0.59
-1.36	-1.85	-1.8	-2	-1.21	-0.95	-0.67
0.88	1.31	0.69	-0.56	-0.15	-0.38	-0.28
0.54	0.77	1.03	1.82	1.77	1.74	1.46
-0.59	-0.9	-1.46	-2.31	-2.05	-1.99	-1.59
0.15	0.44	0.31	-0.62	0.62	0.64	0.82
0.88	1.41	1.41	1.92	1.33	1.1	0.9
-0.93	-1.38	-1.85	-2.82	-2.18	-2.02	-1.36
-0.08	0.56	0.8	0.26	1.36	1.33	1.36
1.24	1.64	1.23	1.51	0.36	0.03	0.08
-1.88	-2.21	-2.08	-2.44	-1.31	-0.97	-0.36
0.7	1.62	1.36	0.77	0.87	0.59	0.72
0.18	0.44	0.39	0.97	0.49	0.36	0.51
-1.39	-1.46	-1.46	-2.03	-1.13	-1	-0.38
0.77	1.44	1.16	0.54	0.64	0.31	0.51
-0.15	0.05	0.41	1.36	0.97	0.79	0.97
-0.8	-1	-1.39	-2.13	-1.72	-1.79	-1
0.36	0.92	1.13	1.15	1.51	1.18	1.31
0.08	0.18	0.23	0.92	0.23	-0.05	0.18
-0.98	-1.28	-1.52	-2.46	-1.46	-1.48	-0.72
0.44	1.13	1.41	1.64	1.8	1.43	1.41
0.21	0.15	-0.13	0.28	-0.51	-0.82	-0.44
-1.24	-1.38	-1.26	-1.62	-0.51	-0.51	0.03
1.06	1.72	1.54	1.72	1.15	0.64	0.61
-0.26	-0.41	-0.41	0.08	-0.05	-0.26	0.08
-0.85	-0.87	-0.98	-1.54	-0.72	-0.82	-0.38
1.13	1.59	1.31	1.23	1.13	0.64	0.64
-0.46	-0.67	-0.57	-0.03	0.08	-0.08	0.1
-0.31	-0.41	-0.85	-1.85	-1.05	-1.25	-0.84
0.8	1.18	1.28	1.64	1.72	1.33	1.18
-0.21	-0.49	-0.67	-0.36	-0.62	-0.82	-0.67
-0.31	-0.41	-0.64	-1.54	-0.54	-0.72	-0.41
0.72	1.1	1.18	1.62	1.54	1.2	0.92
0.03	-0.28	-0.69	-0.92	-0.92	-1.12	-0.9
-0.57	-0.59	-0.57	-1.15	0.05	0	0.08
1.26	1.59	1.26	1.21	0.92	0.56	0.31
-0.31	-0.69	-0.74	-0.82	-0.46	-0.56	-0.46
-0.03	-0.13	-0.33	-1.05	-0.21	-0.26	-0.26
1.24	1.46	1.28	1.28	1	0.59	0.26
-0.46	-1	-1.03	-0.97	-0.56	-0.46	-0.44
0.41	0.38	0.05	-1	-0.36	-0.56	-0.61
0.82	0.82	0.95	1.36	1.26	1.07	0.67
-0.15	-0.69	-0.92	-1.23	-1.08	-1.07	-1.02
0.46	0.31	0.23	-0.46	0.21	0.08	-0.05
0.82	0.79	0.92	1.49	1	0.77	0.36
0.05	-0.46	-0.77	-1.18	-1.1	-1.12	-1
0.13	0.15	0.26	0.08	0.59	0.54	0.33
1.18	1.26	0.95	1.15	0.49	0.26	0.03
-0.46	-0.85	-0.92	-1	-0.62	-0.54	-0.46
0.52	0.64	0.41	0	0.28	0.2	0.05
0.9	0.92	0.82	1.08	0.62	0.41	0.2
-0.54	-0.97	-1	-1.21	-0.72	-0.56	-0.44
0.75	0.92	0.72	0.15	0.28	0.05	-0.03
0.31	0.23	0.41	1.03	0.74	0.69	0.54
-0.28	-0.56	-0.74	-1.23	-1.03	-1.02	-0.82
0.36	0.54	0.59	0.49	0.69	0.59	0.54
0.26	0.23	0.28	0.79	0.33	0.26	0.2
-0.28	-0.46	-0.59	-1.08	-0.82	-0.87	-0.59
0.13	0.28	0.46	0.62	0.79	0.77	0.72
0.59	0.64	0.49	0.64	0.03	-0.23	-0.18
-0.67	-1	-0.9	-1.03	-0.46	-0.38	-0.1
0.59	0.79	0.72	0.54	0.51	0.26	0.23
0.21	0.1	0.1	0.33	0.15	0	0.08
-0.59	-0.82	-0.85	-1.18	-0.54	-0.51	-0.31
0.75	1	0.82	0.67	0.56	0.26	0.23
-0.21	-0.36	-0.21	0.38	0.28	0.2	0.2
0	-0.15	-0.41	-0.87	-0.64	-0.77	-0.54
0.36	0.59	0.69	1.13	1	0.74	0.61
0.08	-0.03	-0.13	0.23	-0.08	-0.2	-0.13
-0.21	-0.21	-0.36	-0.77	-0.36	-0.51	-0.33
0.26	0.44	0.49	0.82	0.92	0.79	0.64
0.26	0.26	0	-0.08	-0.28	-0.54	-0.46
-0.59	-0.72	-0.69	-0.9	-0.08	-0.05	0.05
0.75	1.08	0.87	0.87	0.62	0.31	0.15
-0.21	-0.36	-0.44	-0.18	-0.13	-0.15	-0.13
-0.26	-0.13	-0.28	-0.64	-0.15	-0.18	-0.18
0.59	1.03	0.74	0.85	0.59	0.41	0.23
-0.46	-0.38	-0.49	-0.28	-0.08	0.05	0
0.05	0.44	-0.05	-0.64	-0.36	-0.36	-0.41
0.15	0.59	0.46	0.77	0.82	0.87	0.61
-0.05	0.13	-0.23	-0.41	-0.44	-0.33	-0.44
-0.1	0.13	-0.1	-0.56	-0.1	0.05	-0.08
0.31	0.69	0.57	0.74	0.64	0.74	0.36
-0.03	0.1	-0.26	-0.69	-0.56	-0.46	-0.56
-0.36	-0.13	-0.21	-0.59	0.15	0.41	0.18
0.62	1.08	0.77	0.49	0.31	0.28	-0.08
-0.49	-0.46	-0.57	-0.85	-0.31	-0.05	-0.2
0.08	0.49	0.23	-0.33	0.03	0.13	-0.18
0.39	0.77	0.57	0.56	0.41	0.49	0.08
-0.36	-0.28	-0.41	-0.64	-0.28	-0.03	-0.26
0.46	0.79	0.44	-0.13	0	0.05	-0.23
0.15	0.36	0.36	0.62	0.62	0.77	0.36
0.13	0.21	-0.15	-0.72	-0.54	-0.43	-0.59
0.13	0.33	0.23	-0.05	0.36	0.51	0.2
0.49	0.69	0.51	0.56	0.38	0.46	0.1
0.05	0	-0.26	-0.69	-0.46	-0.31	-0.44
0.15	0.31	0.28	0.18	0.49	0.66	0.36
0.67	0.87	0.57	0.54	0.13	0.13	-0.1
-0.33	-0.44	-0.46	-0.54	-0.13	0.13	0.03
0.54	0.85	0.59	0.36	0.23	0.31	0.08
0.23	0.33	0.23	0.51	0.28	0.41	0.23
-0.13	-0.1	-0.26	-0.31	-0.23	0	-0.05
0.57	0.79	0.59	0.56	0.26	0.28	0.15
0.08	0.08	0.15	0.74	0.38	0.54	0.41
0.15	0.15	-0.05	-0.13	-0.44	-0.36	-0.33
0.18	0.23	0.31	0.69	0.51	0.64	0.51
0.28	0.33	0.28	0.56	0.08	0.08	-0.03
-0.13	-0.26	-0.33	-0.44	-0.31	-0.18	-0.1
0.18	0.36	0.44	0.69	0.56	0.56	0.38
0.28	0.28	0.15	0.33	-0.08	-0.08	-0.1
-0.36	-0.38	-0.28	-0.1	0.03	0.15	0.15
0.54	0.77	0.64	0.9	0.33	0.28	0.18
-0.05	-0.08	-0.03	0.49	0.18	0.23	0.2
0	0.05	-0.1	0	-0.13	-0.08	-0.03
0.41	0.62	0.51	0.85	0.46	0.41	0.33
-0.03	-0.05	-0.08	0.33	0.15	0.23	0.23
0.15	0.26	0.03	-0.13	-0.18	-0.23	-0.18
0.15	0.31	0.33	0.72	0.67	0.66	0.56
0.18	0.26	0.08	0.1	-0.15	-0.18	-0.2
-0.1	-0.08	-0.15	-0.26	0.05	0.1	0.1
0.31	0.56	0.46	0.67	0.49	0.43	0.28
0.03	0.1	-0.08	-0.03	-0.13	-0.1	-0.1
-0.21	-0.1	-0.13	0.03	0.18	0.28	0.23
0.49	0.74	0.51	0.69	0.26	0.2	0.1
-0.21	-0.26	-0.21	0.08	0.08	0.2	0.18
0.13	0.21	0.1	0.03	-0.05	0	-0.05
0.28	0.36	0.39	0.64	0.44	0.49	0.36
-0.15	-0.23	-0.13	-0.05	-0.05	0.08	0
0.13	0.13	0.1	-0.23	-0.08	0	-0.08
0.05	0.08	0.28	0.41	0.49	0.61	0.36
0.05	-0.05	-0.08	-0.41	-0.31	-0.18	-0.28
-0.08	-0.08	0.08	-0.13	0.23	0.38	0.18
0.26	0.31	0.33	0.38	0.23	0.33	0.08
-0.05	-0.1	-0.13	-0.26	-0.15	0	-0.15
0.1	0.08	0.08	0.1	0.23	0.43	0.2
0.44	0.51	0.39	0.44	0.18	0.23	0
-0.05	-0.31	-0.26	-0.21	0.03	0.28	0.1
0.46	0.38	0.26	0.05	0.05	0.18	-0.05
0.36	0.13	0.18	0.31	0.36	0.54	0.28
0.15	-0.13	-0.18	-0.38	-0.15	0.05	-0.13
0.44	0.23	0.21	-0.05	0.21	0.36	0.15
0.28	0.05	0.18	0.21	0.33	0.51	0.26
0.21	-0.03	-0.13	-0.54	-0.28	-0.08	-0.23
0.18	0.1	0.18	0.1	0.38	0.59	0.36
0.33	0.31	0.21	0.13	0.05	0.23	0.05
0.03	-0.08	-0.1	-0.28	-0.05	0.2	0.08
0.26	0.31	0.26	0.18	0.23	0.49	0.28
0.39	0.41	0.28	0.15	0.08	0.28	0.13
-0.1	-0.13	-0.18	-0.33	-0.03	0.31	0.2
0.41	0.51	0.33	0.03	0.1	0.26	0.13
0.08	0.08	0.05	-0.05	0.15	0.41	0.28
0.03	0.03	-0.1	-0.54	-0.23	0.03	-0.05
0.23	0.36	0.26	-0.03	0.21	0.41	0.28
0	0.08	0.03	-0.05	0.08	0.31	0.18
0.05	0.15	-0.03	-0.44	-0.21	0.03	0.03
0.08	0.28	0.26	0.31	0.36	0.59	0.46
0.13	0.31	0.1	0.03	-0.08	0.15	0.1
-0.08	0.05	0	-0.05	0.05	0.31	0.28
0.26	0.44	0.33	0.46	0.23	0.46	0.38
0.15	0.23	0.15	0.23	0.05	0.26	0.23
0	-0.03	-0.05	-0.08	0.03	0.36	0.31
0.41	0.54	0.41	0.33	0.21	0.36	0.28
0	-0.05	-0.08	-0.05	0.08	0.38	0.33
0.13	0.23	0.03	-0.26	-0.1	0.13	0.1
0.21	0.33	0.23	0.23	0.31	0.56	0.46
0.05	0.15	-0.05	-0.1	-0.03	0.23	0.2
0.13	0.31	0.05	-0.1	0.03	0.28	0.26
0.08	0.36	0.18	0.41	0.33	0.61	0.54
0.13	0.33	0.03	0.03	-0.08	0.15	0.2
0	0.15	0	0.1	0.15	0.49	0.49
0.26	0.46	0.26	0.41	0.18	0.43	0.38
0.03	0.08	-0.05	0.05	0	0.31	0.33
0	0.13	0	0.05	0.1	0.38	0.36
0.23	0.36	0.23	0.26	0.15	0.38	0.36
-0.18	-0.15	-0.18	-0.18	0	0.31	0.31
0.08	0.26	0.08	-0.13	0	0.26	0.23
-0.03	0.18	0.15	0.21	0.26	0.49	0.44
-0.1	0.08	-0.08	-0.18	-0.1	0.18	0.2
0	0.28	0.15	0.15	0.15	0.36	0.36
0.08	0.26	0.13	0.36	0.21	0.46	0.44
0.13	0.28	0.08	0.1	-0.05	0.13	0.18
0.13	0.18	0.05	0.31	0.21	0.46	0.46
0.33	0.44	0.26	0.41	0.13	0.28	0.26
0.08	-0.03	-0.15	0	0	0.28	0.31
0.26	0.28	0.15	0.13	0.13	0.31	0.31
0.23	0.26	0.13	0.18	0.15	0.36	0.36
-0.08	0	-0.1	-0.21	0	0.23	0.28
0.18	0.38	0.23	0.13	0.13	0.31	0.33
-0.03	0.13	0.1	0.21	0.21	0.43	0.49
0.03	0.21	0.08	-0.03	-0.05	0.18	0.28
0.1	0.26	0.21	0.28	0.23	0.46	0.51
0.08	0.21	0.15	0.23	0.13	0.36	0.41
0.03	0.1	0.05	-0.03	-0.03	0.23	0.33
0.08	0.15	0.15	0.18	0.21	0.49	0.51
0.15	0.23	0.15	0.1	0.05	0.26	0.31
-0.13	-0.1	-0.1	-0.26	-0.03	0.26	0.33
0.08	0.21	0.18	-0.03	0.1	0.33	0.33
-0.08	0	0.03	-0.18	0.03	0.26	0.31
-0.13	-0.08	-0.03	-0.31	-0.03	0.23	0.31
0.03	0.15	0.21	0.03	0.1	0.33	0.36
-0.15	-0.1	-0.03	0	0.08	0.36	0.38
0.05	0.08	0.08	0	-0.03	0.23	0.28
0.15	0.18	0.18	0.36	0.21	0.49	0.51
0.21	0.18	0.13	0.21	0.05	0.33	0.38
0.15	0.1	0.05	0.1	0.03	0.31	0.36
0.23	0.18	0.15	0.26	0.21	0.49	0.46
0.18	0.1	0.03	0	0	0.26	0.31
0	-0.08	-0.1	-0.23	0.05	0.33	0.38
0.15	0.23	0.15	0	0.15	0.36	0.36
-0.03	-0.03	-0.1	-0.21	0.03	0.28	0.33
-0.03	0.15	0.03	-0.08	0.08	0.31	0.36
0.03	0.28	0.08	0.15	0.15	0.38	0.44
-0.13	0.13	-0.08	-0.03	0.05	0.33	0.44
0.03	0.31	0.05	0.03	0.08	0.33	0.41
0	0.21	0.05	0.18	0.18	0.46	0.54
0.03	0.18	0	0.03	0	0.28	0.36
0.03	0.08	0	0.05	0.08	0.36	0.46
0.1	0.13	0.13	0.18	0.13	0.38	0.44
0.03	-0.03	-0.05	-0.13	-0.05	0.23	0.33
-0.05	-0.03	-0.03	-0.15	0.05	0.33	0.41
0.05	0.15	0.1	-0.05	0.05	0.31	0.38
-0.18	-0.1	-0.13	-0.28	-0.05	0.26	0.36
0	0.15	0.05	-0.1	0.05	0.28	0.41
0	0.08	0.05	0.1	0.1	0.33	0.44
0.08	0.03	-0.05	-0.05	-0.03	0.23	0.38
0.26	0.23	0.15	0.23	0.13	0.28	0.44
0.26	0.08	0	0.18	0.1	0.33	0.49
0.28	0.13	0	0	0	0.15	0.31
0.26	0.05	-0.05	0	0.15	0.36	0.49
0.36	0.18	0.03	-0.05	0.08	0.2	0.33
0.21	-0.03	-0.15	-0.23	0.05	0.2	0.38
0.23	0.13	0.03	-0.03	0.13	0.26	0.41
0.23	0.13	0	0.03	0.1	0.23	0.41
0.1	0	-0.08	-0.08	0.08	0.23	0.46
0.28	0.31	0.13	0.21	0.13	0.26	0.44
0.13	0.1	-0.03	0.15	0.13	0.31	0.54
0.23	0.23	0.03	0.08	0.05	0.18	0.44
0.28	0.26	0.08	0.26	0.18	0.31	0.56
0.26	0.18	0	0.15	0.08	0.23	0.49
0.31	0.21	0.03	0.08	0.03	0.15	0.41
0.23	0.15	0.05	0.15	0.15	0.31	0.49
0.26	0.15	0.03	-0.03	-0.03	0.1	0.31
0.1	0	-0.08	-0.13	0.05	0.2	0.38
0.18	0.18	0.05	0	0.1	0.2	0.38
0.03	0.05	-0.05	-0.08	0.03	0.18	0.36
0	0.08	-0.03	-0.03	0.08	0.26	0.41
0.15	0.28	0.18	0.21	0.13	0.26	0.38
0.1	0.13	0.03	0.1	0.1	0.31	0.44
0.26	0.33	0.18	0.15	0.1	0.26	0.38
0.21	0.21	0.13	0.15	0.18	0.38	0.49
0.18	0.18	0.1	-0.08	0.05	0.23	0.33
0.18	0.15	0.08	-0.13	0.08	0.28	0.38
0.18	0.15	0.1	-0.08	0.15	0.33	0.38
0.13	0.13	0.05	-0.18	0	0.18	0.26
0.03	0.08	0.05	-0.1	0.13	0.31	0.38
0.13	0.28	0.18	0.08	0.1	0.26	0.33
-0.08	0.1	-0.03	-0.03	0.05	0.26	0.36
-0.03	0.26	0.13	0.1	0.1	0.28	0.38
0	0.26	0.1	0.21	0.13	0.31	0.36
-0.08	0.13	0.03	0.1	0.08	0.28	0.33
0.08	0.28	0.15	0.23	0.1	0.26	0.28
0	0.13	0.08	0.26	0.15	0.33	0.33
0.03	0.13	0.05	0.15	0	0.18	0.15
-0.05	0.1	0.05	0.15	0.1	0.26	0.2
-0.08	0.1	0.08	0.15	0.08	0.26	0.15
-0.18	0.05	-0.05	-0.08	-0.05	0.13	0.08
-0.18	0.13	0.05	0.08	0.1	0.28	0.2
-0.13	0.26	0.1	0.15	0.03	0.18	0.13
-0.26	0.08	-0.03	0.1	0.05	0.23	0.18
0	0.33	0.15	0.31	0.08	0.2	0.15
0.03	0.26	0.13	0.36	0.1	0.26	0.18
0.05	0.23	0.05	0.21	0.03	0.2	0.13
0.08	0.28	0.1	0.15	0.05	0.2	0.1
0.08	0.15	0.03	0.08	0.13	0.28	0.15
0.13	0.18	-0.03	-0.13	-0.03	0.1	-0.03
0.05	0.08	-0.03	-0.08	0.13	0.28	0.1
0.05	0.18	0	-0.03	0.05	0.15	0
-0.08	0.08	-0.08	-0.1	0.03	0.18	0.05
-0.05	0.21	0	0.03	0.1	0.28	0.1
0.03	0.28	0.03	-0.03	0.05	0.2	0.08
11.33	20.46	21.91	20.05	16.36	11.83	7.17
-5.3	-13.05	-16.13	-12.36	-14.62	-10.58	-7.35
-4.33	-2.38	0.62	-1.87	3.77	3.09	2.3
10.87	14.77	11.79	10.26	5.54	3.99	2.51
-9.53	-14.28	-11.22	-5.21	-3.69	-1.18	-0.77
2.63	4.26	0.54	-6.44	-5.59	-5.98	-5.4
3.53	6.44	9.43	12.98	13.03	12.24	9.68
-4.04	-7.67	-9.22	-7.1	-9.33	-7.41	-6.3
-0.08	0.92	-0.41	-6.15	-3.31	-3.76	-2.94
3.55	6.72	9.81	15.08	15.44	15.44	12.08
-2.21	-5.59	-9.45	-11.54	-16.64	-16.59	-14.21
-4.25	-3.97	-1.39	-1.36	6.87	9.15	9.17
8.86	14.08	13.05	12.28	5.8	2.71	0.1
-8.6	-15.36	-15.87	-12.59	-10.95	-7.13	-4.12
1.52	5.77	6.91	3.21	6.21	4.68	3.2
5.87	7.44	6.22	6.77	3.21	2.4	1.69
-9.53	-14.26	-12.53	-8.85	-6.1	-3.58	-1.92
6.28	10.64	7.78	1.31	0.67	-1.1	-0.92
-0.82	-0.72	2.93	9.46	9.39	9.97	7.27
-2.91	-6.05	-9.55	-12.49	-14.03	-12.7	-9.96
2.11	5.03	6.63	4.92	8.54	7.74	6.43
1.06	2.05	2.7	6.56	3.62	3.94	2.84
-3.37	-6.56	-9.19	-12.67	-12.62	-11.78	-9.17
0.1	3.26	6.04	7.03	11.74	12.19	10.37
5.56	6.64	4.34	4.41	-2.28	-3.88	-4.58
-9.73	-14.33	-13.33	-12.36	-6.74	-3.4	-1
7.44	13.23	12.82	9.62	8.49	6.06	3.84
-0.67	-2.64	-2.65	1.33	-1.56	-0.74	-0.36
-6.67	-8.67	-8.68	-9.82	-5.95	-4.04	-2.66
8.73	13.64	12.66	10.05	7.56	4.93	3.25
-5.23	-8.59	-6.93	-0.69	-0.44	1.92	2.05
0.31	0.49	-2.26	-8.33	-8.08	-8.71	-7.5
2.09	4.41	6.55	9.36	11.1	11.04	9.35
-0.54	-1.54	-2.7	-1.28	-4.51	-4.4	-4.1
-2.58	-3.82	-4.73	-8.1	-4.9	-4.19	-2.97
2.83	6.13	7.99	10.13	10.51	10.02	8.09
0.85	-0.79	-3.21	-3.26	-7.39	-7.54	-6.45
-6.23	-7.26	-5.5	-5.62	-0.21	1.56	2.66
7.62	11.82	10.61	9.33	5.87	3.86	2.18
-4.33	-7.54	-6.91	-3.74	-3.82	-2.48	-1.46
-2.03	-1.72	-2.39	-5.44	-2.26	-1.64	-0.82
6.52	9.82	9.86	10.26	7.18	5.24	3.66
-6.21	-10.08	-9.43	-5.72	-4.82	-2.4	-1.15
2.68	4.56	2.59	-3.28	-2.64	-3.68	-3.05
1.13	2.28	4.67	9.26	9.49	9.71	8.04
-1.62	-3.74	-5.98	-7.44	-9.28	-8.89	-7.45
-0.54	0.1	0.85	-1.08	2.64	2.91	3.1
2.91	4.82	5.44	8	5.69	5.16	3.41
-2.06	-4.54	-6.24	-7.64	-8.31	-7.64	-5.89
-2.06	-1.15	0.57	0.36	4.49	5.19	4.63
6.46	8.67	7.11	6.82	2.26	0.64	-0.38
-6.64	-10.44	-9.53	-7.36	-4.74	-2.68	-1.28
2.81	5.46	4.49	0.92	1.77	0.87	0.54
3.17	3.38	3.9	6.77	4.28	3.78	3.05
-6.08	-8.69	-8.73	-8.41	-6.33	-4.73	-3.53
4.92	7.39	6.37	2.54	2.74	1.23	1
-0.95	-1.56	0.1	4.85	4.54	5.37	4.58
-1.31	-2.54	-4.6	-7.8	-8.28	-8.36	-6.91
0.49	1.74	3.13	3.44	6.1	6.24	5.74
1.98	2.62	2.29	4.1	0.9	0.38	-0.31
-2.96	-5.15	-6.01	-7.46	-6	-5.11	-3.41
0.64	2.77	3.93	4.41	5.97	5.78	4.63
3.68	3.92	2.65	3.28	-0.74	-1.69	-1.79
-6.15	-8.74	-8.01	-7.46	-3.74	-1.92	-0.64
5.07	8.54	7.81	5.36	4.18	2.5	1.43
-0.77	-2.41	-1.93	1.44	0.26	0.84	0.9
-2.83	-3.8	-4.6	-6.87	-4.62	-3.96	-2.87
4.64	7.08	6.91	6.23	5.33	4.01	2.92
-2.91	-4.36	-3.65	-0.38	-0.74	0.23	0.28
0	0.03	-1.7	-5.8	-4.67	-4.93	-3.89
1.13	2.51	4.01	6.05	6.92	6.82	5.63
0.72	0.08	-1.26	-1.03	-3.49	-3.63	-3.28
-2.83	-3.59	-3.36	-4.49	-1.85	-1.3	-0.46
3.01	4.97	5.16	6.1	5.18	4.65	3.56
0.28	-0.87	-1.8	-1.28	-3.33	-3.53	-3.05
-3.89	-4.64	-4.11	-4.49	-0.95	0.2	0.84
5.79	8.26	7.42	6.44	3.95	2.2	1.15
-3.68	-5.97	-5.44	-2.8	-2.28	-1.02	-0.36
-0.23	0.64	-0.13	-3.26	-1.74	-2.12	-1.79
3.24	4.49	4.7	5.74	4.72	4.11	3.41
-3.42	-4.82	-4.55	-3.1	-3	-2.22	-1.82
1.08	1.9	0.82	-2.46	-1.51	-1.99	-1.41
0.49	1.26	2.72	5.54	5.41	5.44	4.33
-0.31	-1.05	-2.31	-3.54	-4.87	-4.96	-4.07
-2.01	-2.08	-1.31	-1.97	0.9	1.35	1.51
3.04	4.77	4.83	5.74	3.59	2.71	1.61
-2.09	-3.9	-4.26	-4.18	-4.21	-3.73	-2.79
-1.26	-0.67	-0.03	-1.05	1.49	1.76	1.59
3.91	5.28	4.96	5.28	2.33	1.12	0.26
-4.64	-6.97	-6.37	-5.18	-3.21	-1.79	-1
2.03	3.85	3.39	0.59	0.95	-0.08	-0.41
0.64	0.54	1.31	3.77	2.82	2.91	2.2
-2.81	-3.72	-3.8	-4.31	-3.85	-3.37	-2.74
1.67	2.59	2.34	0.87	1.54	1.07	0.79
-0.05	0.15	1.21	3.77	2.82	2.86	2.05
-0.98	-1.92	-3.03	-4.64	-4.77	-4.68	-3.87
-0.54	0.21	1.18	1.59	3.26	3.4	2.94
2.37	2.87	2.44	3.33	0.9	0.28	-0.33
-3.19	-4.67	-4.7	-5.08	-3.59	-2.89	-1.97
1.13	2.46	2.77	2.36	3.18	2.86	2.18
1.93	1.87	1.41	2.46	0.13	-0.43	-0.69
-4.09	-5.41	-4.88	-4.77	-2.46	-1.48	-0.72
3.22	4.97	4.39	3	2.23	1.15	0.59
-0.93	-1.67	-1.08	1.18	0.79	1.2	1.05
-1.73	-2.03	-2.59	-4.33	-3.08	-2.89	-2.33
1.85	2.97	2.9	2.64	2.77	2.33	1.82
-0.75	-1.08	-0.69	1.21	0.44	0.66	0.36
-0.7	-1.1	-2.18	-4.26	-3.46	-3.42	-2.61
0.59	1.51	2.29	3.38	4.05	3.94	3.05
1.08	0.92	0.13	0.41	-1.44	-1.76	-1.69
-2.45	-3.36	-3.39	-4.28	-1.9	-1.3	-0.64
2.39	3.92	3.85	3.85	3.33	2.61	1.74
-0.23	-1.1	-1.64	-1.03	-1.77	-1.74	-1.41
-2.03	-2.33	-2.23	-3.31	-0.82	-0.43	-0.1
3.37	4.72	4.01	3.62	2.31	1.3	0.67
-1.98	-3.05	-2.77	-1.28	-0.82	-0.31	-0.03
0	0.41	-0.41	-2.46	-1.54	-1.84	-1.49
1.83	2.46	2.49	3.28	3	2.63	2.18
-1.13	-1.72	-1.87	-1.28	-1.46	-1.3	-1.15
0.1	0.05	-0.74	-2.62	-1.49	-1.61	-1.15
1.08	1.8	2.34	3.67	3.62	3.37	2.71
0.13	-0.59	-1.49	-1.87	-2.8	-2.94	-2.51
-1.39	-1.54	-1.26	-2.1	0.1	0.43	0.67
2.73	3.62	3.36	3.72	2.36	1.74	1.08
-1.36	-2.38	-2.7	-2.64	-2.46	-2.15	-1.64
-0.67	-0.18	-0.05	-0.95	0.54	0.64	0.67
2.47	3.23	2.7	2.97	1.41	0.84	0.38
-2.37	-3.23	-2.88	-2.36	-1.44	-0.82	-0.49
0.72	1.49	0.85	-0.79	-0.38	-0.64	-0.61
0.93	1.36	1.77	2.95	2.28	2.17	1.64
-1.44	-2	-2.18	-2.38	-2.31	-1.94	-1.56
0.41	0.97	0.72	-0.54	0.18	0.08	0.08
0.54	1.05	1.59	3	2.31	2.25	1.56
-0.95	-1.44	-2.16	-3.28	-3.15	-2.99	-2.38
-0.46	0.18	0.62	0.05	1.72	1.84	1.54
1.49	2.15	1.87	2.33	0.82	0.43	-0.03
-1.96	-2.69	-2.72	-3.28	-2.08	-1.61	-1.08
0.52	1.51	1.7	1.1	1.62	1.38	0.97
1.21	1.38	1.1	1.56	0.41	0.18	0
-2.29	-2.77	-2.41	-2.69	-1.28	-0.82	-0.44
1.55	2.36	1.87	0.69	0.74	0.36	0.18
0	0	0.44	1.41	1.26	1.3	1.13
-1.24	-1.56	-1.87	-3	-2.23	-1.97	-1.51
1.08	1.67	1.67	0.9	1.54	1.3	1.18
0.1	0.08	0.39	1.41	0.82	0.87	0.67
-0.77	-1.15	-1.72	-3.08	-2.38	-2.25	-1.64
0.44	1.13	1.57	1.72	2.38	2.33	2.02
0.77	0.79	0.31	0.64	-0.46	-0.59	-0.56
-1.62	-1.95	-1.9	-2.67	-1.26	-0.92	-0.44
1.13	1.9	1.82	1.77	1.69	1.51	1.23
0.33	0.21	0	0.31	-0.38	-0.46	-0.33
-1.55	-1.9	-1.72	-2.13	-0.87	-0.46	-0.08
1.78	2.46	2.13	1.72	1.1	0.69	0.49
-0.52	-0.97	-0.64	0.33	0.18	0.41	0.51
-0.46	-0.69	-1.1	-2.31	-1.64	-1.48	-1.05
1.18	1.74	1.85	1.95	1.85	1.64	1.36
-0.49	-0.87	-0.82	-0.18	-0.54	-0.33	-0.23
-0.1	-0.23	-0.74	-2.15	-1.36	-1.3	-0.84
0.77	1.28	1.7	2.51	2.28	2.2	1.69
0.31	-0.03	-0.62	-0.59	-1.44	-1.43	-1.13
-0.77	-0.82	-0.74	-1.21	-0.1	0.08	0.26
1.55	2.05	1.77	2.18	1.36	1.12	0.77
-0.15	-0.59	-0.85	-0.79	-0.95	-0.87	-0.64
-0.62	-0.67	-0.72	-1.18	-0.1	0.13	0.2
2.01	2.41	1.95	1.85	1.05	0.64	0.38
-0.9	-1.56	-1.39	-0.85	-0.49	-0.18	0.03
0.41	0.49	0	-1.1	-0.62	-0.74	-0.59
1.16	1.36	1.46	2.03	1.69	1.48	1.25
-0.64	-1.13	-1.26	-1.23	-1.13	-0.95	-0.72
0.44	0.62	0.26	-0.87	-0.23	-0.33	-0.15
0.49	0.72	1	1.85	1.62	1.58	1.31
-0.1	-0.33	-0.85	-1.56	-1.59	-1.61	-1.23
-0.39	-0.21	0.03	-0.36	0.62	0.72	0.79
1.21	1.56	1.31	1.59	0.74	0.54	0.36
-0.67	-0.95	-1.05	-1.33	-1.03	-0.95	-0.54
-0.15	0.13	0.15	-0.18	0.44	0.51	0.51
1.18	1.69	1.44	1.44	0.59	0.26	0.18
-1.42	-1.8	-1.62	-1.54	-0.74	-0.38	-0.08
0.67	1.28	0.92	-0.05	0.08	-0.18	-0.15
0.13	0.36	0.62	1.46	1.1	1.07	0.9
-0.88	-0.97	-1.13	-1.54	-1.26	-1.1	-0.82
0.57	1	0.9	0.41	0.64	0.49	0.46
-0.13	0.1	0.39	1.33	0.87	0.92	0.69
-0.33	-0.36	-0.8	-1.56	-1.41	-1.38	-1
-0.28	0.13	0.44	0.62	1.21	1.28	1.1
0.67	1.03	0.72	0.87	0.15	0	-0.05
-1.08	-1.21	-1.18	-1.49	-0.74	-0.54	-0.28
0.28	0.85	0.82	0.69	0.9	0.87	0.72
0.46	0.74	0.57	0.9	0.18	0	-0.03
-1.39	-1.46	-1.36	-1.38	-0.59	-0.23	0
0.88	1.64	1.28	0.9	0.56	0.31	0.18
-0.46	-0.36	-0.23	0.54	0.46	0.64	0.59
-0.67	-0.44	-0.74	-1.31	-0.97	-0.87	-0.69
0.44	1	0.9	1	0.92	0.87	0.77
-0.39	-0.23	-0.15	0.62	0.21	0.33	0.28
-0.26	-0.15	-0.54	-1.13	-0.95	-0.95	-0.67
-0.03	0.33	0.59	1.23	1.26	1.33	1.1
0.36	0.49	0.18	0.38	-0.38	-0.49	-0.41
-0.95	-1.05	-1	-1.21	-0.44	-0.2	0
0.57	1.08	1	1.1	0.85	0.72	0.51
-0.05	-0.1	-0.23	-0.08	-0.31	-0.33	-0.26
-0.75	-0.85	-0.82	-1.08	-0.28	-0.08	0.05
1.08	1.56	1.28	1.28	0.67	0.36	0.2
-0.59	-0.9	-0.74	-0.1	-0.03	0.18	0.26
0.18	0.28	-0.08	-0.79	-0.54	-0.61	-0.46
0.57	0.69	0.72	1.18	1.03	0.95	0.79
-0.13	-0.36	-0.49	-0.36	-0.31	-0.26	-0.18
0.26	0.15	-0.18	-0.87	-0.36	-0.41	-0.26
0.41	0.44	0.57	1.1	1.15	1.15	0.92
0.46	0.18	-0.23	-0.56	-0.72	-0.82	-0.69
-0.26	-0.59	-0.49	-0.79	0.21	0.33	0.36
1.13	1.21	1	1	0.69	0.49	0.33
-0.1	-0.64	-0.72	-0.87	-0.49	-0.43	-0.26
0.03	-0.13	-0.15	-0.64	0.15	0.23	0.28
1.11	1.1	0.87	0.74	0.49	0.28	0.23
-0.46	-1	-0.87	-0.95	-0.26	0	0.18
0.7	0.67	0.39	-0.44	-0.13	-0.2	-0.13
0.59	0.33	0.44	0.74	0.74	0.84	0.79
0.03	-0.31	-0.44	-0.74	-0.59	-0.49	-0.31
0.52	0.31	0.13	-0.41	0	0.08	0.23
0.52	0.41	0.54	0.85	0.72	0.77	0.64
0.23	-0.13	-0.46	-1.03	-0.9	-0.79	-0.54
0.05	-0.05	0.05	-0.15	0.46	0.61	0.59
0.93	0.95	0.72	0.79	0.23	0.18	0.1
-0.31	-0.69	-0.74	-0.85	-0.51	-0.31	-0.15
0.46	0.59	0.44	0.31	0.36	0.38	0.33
0.7	0.74	0.49	0.72	0.23	0.18	0.13
-0.39	-0.59	-0.69	-0.77	-0.33	-0.08	0.05
0.82	1.1	0.64	0.28	0.18	0.1	0.05
0.21	0.21	0.1	0.51	0.49	0.61	0.54
0.1	0.1	-0.31	-0.79	-0.59	-0.54	-0.41
0.49	0.64	0.39	0.26	0.44	0.49	0.44
0.36	0.46	0.28	0.56	0.33	0.38	0.28
0.05	0	-0.44	-1	-0.67	-0.59	-0.44
0.23	0.46	0.41	0.36	0.69	0.79	0.69
0.52	0.69	0.31	0.15	-0.1	-0.1	-0.1
-0.39	-0.41	-0.57	-0.92	-0.28	-0.05	0.08
0.54	0.92	0.67	0.44	0.44	0.46	0.36
0.23	0.33	0.1	0.1	0	0.1	0.13
-0.31	-0.23	-0.36	-0.67	-0.21	0.03	0.1
0.64	1	0.69	0.41	0.31	0.31	0.23
-0.13	-0.05	-0.08	0.1	0.21	0.41	0.38
0	0.1	-0.21	-0.79	-0.51	-0.36	-0.28
0.28	0.54	0.49	0.38	0.59	0.66	0.56
0.03	0.13	0	-0.03	-0.08	0.05	0
-0.08	-0.03	-0.26	-0.79	-0.38	-0.23	-0.15
0.28	0.54	0.54	0.67	0.69	0.77	0.59
0.23	0.28	0	-0.13	-0.33	-0.26	-0.23
-0.26	-0.23	-0.26	-0.44	0.03	0.2	0.26
0.62	0.87	0.67	0.69	0.38	0.38	0.28
0	-0.05	-0.15	-0.1	-0.1	0.03	0.1
0	0.03	-0.08	-0.26	-0.05	0.1	0.15
0.64	0.79	0.62	0.72	0.36	0.36	0.33
-0.1	-0.26	-0.21	0	0.03	0.18	0.28
0.26	0.28	0.05	-0.26	-0.23	-0.18	-0.03
0.31	0.41	0.44	0.77	0.62	0.69	0.64
0	-0.03	-0.18	-0.15	-0.28	-0.18	-0.05
0.05	0.13	0.03	-0.15	0	0.1	0.23
0.23	0.44	0.44	0.82	0.51	0.61	0.64
0.03	0.03	-0.1	-0.15	-0.33	-0.28	-0.08
-0.08	-0.03	0.05	0.15	0.23	0.41	0.56
0.41	0.64	0.57	0.85	0.26	0.26	0.36
-0.23	-0.28	-0.28	-0.13	-0.18	0.03	0.33
0	0.18	0.15	0.1	0.08	0.18	0.36
0.28	0.44	0.39	0.51	0.26	0.33	0.51
-0.41	-0.38	-0.28	-0.31	-0.15	0.05	0.23
0.1	0.28	0.15	-0.18	-0.08	0.05	0.26
-0.05	0.18	0.36	0.54	0.44	0.54	0.59
-0.28	-0.21	-0.31	-0.54	-0.41	-0.23	0
-0.13	0.18	0.26	0.08	0.23	0.33	0.44
-0.05	0.21	0.23	0.41	0.26	0.41	0.49
-0.31	-0.1	-0.18	-0.46	-0.31	-0.18	0.05
-0.15	0.1	0.13	0.18	0.36	0.56	0.64
0.15	0.44	0.33	0.33	0.13	0.18	0.28
-0.39	-0.33	-0.31	-0.38	-0.1	0.13	0.33
0.05	0.36	0.28	0.18	0.21	0.33	0.38
0	0.21	0.15	0.21	0.18	0.33	0.46
-0.49	-0.28	-0.33	-0.51	-0.15	0.08	0.23
0.03	0.41	0.23	0.03	0.15	0.28	0.38
-0.31	0.05	0.03	0.18	0.23	0.46	0.54
-0.41	-0.05	-0.23	-0.51	-0.33	-0.1	0.08
-0.21	0.28	0.26	0.38	0.38	0.56	0.64
-0.31	0.13	0.03	0.26	0.03	0.28	0.38
-0.44	-0.03	-0.18	-0.23	-0.21	0.05	0.23
-0.28	0.23	0.18	0.44	0.36	0.61	0.67
-0.21	0.26	0.08	0.23	-0.05	0.18	0.31
-0.62	-0.21	-0.26	-0.21	-0.05	0.28	0.44
-0.15	0.38	0.28	0.38	0.18	0.38	0.46
-0.41	0	-0.03	0.18	0.05	0.28	0.41
-0.57	-0.15	-0.23	-0.21	-0.13	0.13	0.31
-0.15	0.38	0.28	0.41	0.23	0.38	0.46
-0.52	-0.18	-0.15	0.13	0.05	0.28	0.44
-0.36	-0.03	-0.13	-0.26	-0.21	0	0.2
-0.18	0.18	0.21	0.51	0.38	0.56	0.64
-0.18	0	-0.05	0.08	-0.08	0.13	0.28
-0.21	-0.1	-0.1	-0.05	-0.03	0.18	0.36
0.1	0.21	0.26	0.54	0.33	0.49	0.56
-0.03	-0.03	-0.03	0.05	-0.08	0.08	0.26
-0.21	-0.23	-0.15	-0.18	0.08	0.31	0.41
0.21	0.28	0.26	0.26	0.23	0.36	0.41
-0.18	-0.26	-0.21	-0.21	0.03	0.23	0.33
-0.1	-0.05	-0.1	-0.31	-0.03	0.18	0.31
0.13	0.23	0.23	0.28	0.31	0.46	0.51
-0.18	-0.21	-0.23	-0.18	-0.05	0.18	0.33
0.05	0.15	0.05	-0.05	0.03	0.18	0.31
0.08	0.13	0.08	0.41	0.28	0.54	0.61
-0.03	0	-0.13	-0.05	-0.15	0.05	0.2
-0.05	-0.03	-0.13	-0.03	0.08	0.36	0.49
0.18	0.23	0.15	0.38	0.21	0.38	0.41
-0.03	-0.1	-0.23	-0.18	-0.15	0.1	0.23
-0.03	-0.03	-0.08	0	0.1	0.28	0.33
0.26	0.28	0.13	0.21	0.1	0.23	0.28
-0.18	-0.23	-0.28	-0.23	-0.08	0.13	0.2
0.1	0.15	-0.03	-0.1	0	0.18	0.23
0.1	0.15	0.08	0.23	0.21	0.33	0.33
-0.08	-0.13	-0.28	-0.26	-0.1	0.1	0.2
0.18	0.26	0.13	0.18	0.13	0.2	0.28
0.18	0.1	0	0.33	0.23	0.36	0.46
0.15	0.1	-0.05	-0.03	-0.1	-0.03	0.13
0.13	0.08	-0.05	0.1	0.18	0.31	0.44
0.28	0.28	0.1	0.15	0.13	0.15	0.26
0	-0.1	-0.26	-0.36	-0.08	0.03	0.2
0.05	0.1	-0.03	-0.05	0.15	0.2	0.28
0.13	0.21	0.03	0.05	0.08	0.1	0.2
-0.21	-0.18	-0.26	-0.26	-0.05	0.08	0.2
0.13	0.28	0.15	0.15	0.1	0.15	0.26
-0.08	0.05	0	0.21	0.15	0.23	0.36
-0.15	0.03	-0.13	-0.13	-0.08	0.03	0.2
0	0.26	0.08	0.18	0.15	0.23	0.36
-0.1	0.08	-0.03	0.1	0.1	0.18	0.33
-0.08	0.08	-0.08	-0.23	-0.1	-0.03	0.18
-0.1	0.08	0.05	0.05	0.21	0.28	0.38
0.03	0.15	0.08	0	0.03	0.05	0.18
-0.21	-0.18	-0.18	-0.33	-0.05	0.03	0.18
0	0.15	0.13	-0.03	0.15	0.2	0.28
-0.13	0.05	0	-0.1	0.03	0.05	0.18
-0.31	-0.15	-0.21	-0.36	-0.05	0.03	0.18
-0.03	0.31	0.18	0.1	0.15	0.13	0.23
-0.21	-0.03	-0.13	-0.05	0.05	0.13	0.26
-0.1	0.21	0.03	-0.08	-0.03	-0.05	0.1
-0.05	0.23	0.1	0.26	0.23	0.23	0.33
-0.13	0.15	-0.03	0.03	0.05	0.03	0.13
-0.15	0.13	-0.08	-0.13	0	0	0.1
-0.15	0.18	0.05	0.15	0.23	0.2	0.26
-0.21	0.1	-0.05	-0.1	-0.05	-0.08	0.03
-0.39	-0.08	-0.13	-0.13	0.05	0.08	0.13
-0.15	0.26	0.15	0.23	0.15	0.1	0.13
-0.39	-0.1	-0.13	0.03	0.03	0	0.08
-0.39	0	-0.08	0.03	0.05	0.03	0.13
-0.23	0.15	0.13	0.28	0.18	0.1	0.18
-0.46	-0.15	-0.15	-0.05	0.03	0.03	0.13
-0.28	0.05	0	0	0.03	-0.05	0.05
-0.31	-0.05	-0.03	0.21	0.21	0.18	0.26
-0.26	-0.03	-0.05	0.05	-0.03	-0.08	0.03
-0.26	-0.1	-0.08	0.03	0.05	0.03	0.13
-0.21	-0.03	0.05	0.18	0.15	0.08	0.13
-0.33	-0.15	-0.13	-0.18	-0.08	-0.13	-0.03
-0.44	-0.26	-0.13	-0.13	0.08	0.05	0.1
-0.23	0	0.03	0.03	0.05	0	0.03
-0.49	-0.28	-0.21	-0.13	0	-0.03	0.05
-0.31	-0.03	-0.05	0.05	0.05	0.03	0.1
-0.31	0	0	0.26	0.13	0.08	0.13
-0.33	-0.15	-0.18	0.03	0.03	0.03	0.1
-0.21	0.03	0	0.15	0.08	0	0.08
-0.31	-0.15	-0.1	0.13	0.15	0.15	0.18
-0.26	-0.05	-0.1	-0.13	-0.05	-0.08	-0.03
-0.28	-0.13	-0.15	-0.08	0.1	0.1	0.13
-0.23	-0.03	-0.08	0	0.08	0.05	0.03
-0.31	-0.15	-0.23	-0.23	-0.05	-0.08	-0.05
-0.28	-0.03	-0.08	0	0.13	0.1	0.08
-0.21	0.08	-0.05	0	0.03	-0.03	-0.03
-0.41	-0.15	-0.26	-0.18	0	0.03	0.03
-0.21	0.1	-0.03	0	0.08	0.03	0
-0.26	-0.1	-0.15	-0.08	0.05	0.05	0.05
-0.23	-0.1	-0.13	-0.15	0	-0.03	-0.03
-0.1	-0.03	-0.05	0	0.08	0.03	0.05
-0.18	-0.15	-0.1	-0.05	0.08	0.03	0.05
-0.13	-0.13	-0.13	-0.26	-0.08	-0.13	-0.05
-0.18	-0.15	-0.08	-0.13	0.1	0.05	0.08
-0.13	-0.1	-0.13	-0.26	-0.08	-0.1	-0.05
-0.26	-0.23	-0.21	-0.38	-0.05	-0.1	-0.05
-0.13	-0.03	-0.1	-0.18	0.05	-0.03	0.03
-0.15	-0.05	-0.1	-0.15	-0.05	-0.15	-0.08
-0.13	-0.18	-0.18	-0.18	-0.03	-0.08	0
0.1	0.1	0.05	0.08	0.05	-0.1	-0.08
-0.05	-0.15	-0.15	-0.08	0.03	-0.05	0
0.03	0	-0.05	-0.1	-0.03	-0.18	-0.13
0.03	-0.08	-0.1	-0.08	0.08	-0.05	0
0.03	-0.05	-0.13	-0.15	0.03	-0.13	-0.13
0.05	-0.05	-0.15	-0.23	-0.05	-0.18	-0.15
0.03	-0.03	-0.05	-0.05	0.13	-0.03	-0.05
0.08	0.03	-0.1	-0.21	-0.05	-0.2	-0.2
-0.03	-0.05	-0.13	-0.21	0.08	-0.08	-0.05
0.13	0.15	0	-0.08	0.08	-0.1	-0.08
0.03	0.03	-0.13	-0.26	0	-0.13	-0.08
0.05	0.1	-0.1	-0.21	0.05	-0.08	-0.03
0.18	0.23	0	-0.1	0.03	-0.13	-0.05
0.05	0.08	-0.1	-0.18	0.03	-0.08	0
0.15	0.21	0	-0.15	0	-0.18	-0.08
0.05	0.13	-0.05	-0.21	0.05	-0.08	0.03
8.32	15.51	19.7	18.31	19.05	14.59	10.37
-4.09	-8.98	-10.74	-4.15	-8.44	-5.01	-3.66
-1.67	-1.95	-3.78	-10.92	-7.92	-8.77	-6.86
5.07	9.21	12.46	17	18.13	17.74	14.47
-1.73	-5.56	-9.58	-10.49	-16.39	-16.28	-13.77
-4.09	-4.44	-2.23	-3.21	4.92	6.52	7.04
8.45	12.98	11.92	11.64	5.9	2.96	0.77
-6.05	-11.59	-12.28	-9.56	-8.44	-5.55	-2.89
-0.41	2.15	3.11	0.28	2.64	1.18	0.36
6.8	8.26	6.42	7.28	4.05	3.55	3.05
-7.03	-10.21	-7.96	-4.31	-3.38	-2.48	-2.25
2.96	3.92	0.26	-5.72	-4.49	-4.5	-3.58
2.91	5.31	8.96	13.92	12.85	11.6	8.94
-3.68	-8.05	-11.38	-11.67	-13.54	-11.58	-9.22
1.18	3.36	4.34	0.92	4.64	3.5	3.1
3.66	4.67	5.39	9.82	7.13	6.98	5.17
-3.58	-7.1	-9.58	-11.72	-12.87	-12.34	-10.04
-0.03	1.92	4.11	4.05	9.1	9.48	8.45
5.51	6.92	4.93	5.03	-0.51	-1.99	-2.94
-6.67	-10.87	-10.02	-8.15	-5.05	-2.96	-1.43
3.32	6.64	5.88	2.38	3.15	1.87	1
2.88	3	3.31	5.95	3.62	3.12	2.25
-5.97	-9.21	-9.45	-8.56	-7.1	-5.52	-3.87
5.05	8.51	7.17	3.18	3.62	2.15	1.59
-0.21	-0.74	1.41	6.87	5.33	5.57	3.84
-2.45	-5.36	-8.66	-12.13	-12.1	-11.07	-8.45
3.12	6.36	8.5	8.23	10.95	9.79	7.86
0.62	-0.31	-1.28	1.21	-2.44	-2.17	-2.28
-3.19	-5.36	-6.39	-9.46	-6.77	-6.03	-4.35
2.91	6	7.5	8.26	9.39	8.79	6.84
1.78	0.59	-1.23	-0.54	-4.62	-4.88	-4.46
-5.79	-7.67	-6.57	-7.1	-2.33	-0.89	-0.1
6.52	10.15	9.01	7.44	5.15	3.45	2.07
-1.96	-4.1	-3.47	-0.1	-1.13	-0.33	-0.2
-2.96	-3.67	-4.57	-7.1	-4.72	-4.04	-3.23
5.87	8.77	8.6	8.31	6.97	5.42	3.89
-3.19	-5.59	-4.91	-1.28	-1.9	-0.77	-0.87
-0.21	-0.38	-2.44	-7.28	-5.77	-5.85	-4.79
2.83	5.05	7.06	9.74	10.21	9.56	7.45
-0.85	-2.85	-4.62	-4.49	-6.85	-6.49	-5.76
-2.09	-2.33	-2	-4.54	-0.54	-0.23	-0.08
4.02	6.41	6.91	8.41	6.64	5.72	4.1
-1.67	-3.95	-5.24	-5.28	-6.31	-5.75	-4.56
-2.52	-2.03	-0.95	-2.05	1.49	1.99	1.97
5.43	7.69	6.52	6.56	3.33	2.04	0.77
-4.09	-6.54	-5.68	-3.69	-2.77	-1.76	-1.05
0.36	1.13	-0.1	-3.26	-1.62	-1.66	-1.38
3.84	5.72	6.57	8.18	6.39	5.19	3.71
-3.97	-6.85	-7.29	-6.18	-5.8	-4.27	-3.28
1.85	3.46	2.65	-1.33	0.26	-0.59	-0.59
1.57	2.31	3.78	7.28	6.49	6.34	4.81
-2.06	-4.03	-5.88	-7.74	-8.31	-7.9	-6.58
0.13	1.41	2.52	1.56	4.62	4.52	3.97
2.7	3.69	3.26	4.9	2	1.46	0.44
-2.88	-4.85	-5.44	-6.54	-5.31	-4.57	-3.28
0.36	1.95	2.59	2.1	3.77	3.68	2.84
3.68	4.64	3.67	4.36	1.13	0.28	-0.23
-4.84	-7.15	-6.65	-5.69	-3.49	-2.17	-1.28
3.17	5.54	4.47	1.8	1.69	0.74	0.41
1.11	0.9	1.72	4.8	3.44	3.3	2.53
-3.45	-5	-5.91	-7.33	-6.1	-5.39	-4.38
3.32	5.26	5.26	3.41	4.28	3.37	2.92
-0.36	-0.79	-0.1	2.92	1.69	1.92	1.25
-1.49	-2.51	-3.98	-6.82	-6.13	-5.95	-4.61
0.88	2.56	3.93	4.49	6.21	5.9	4.86
1.52	1.56	0.59	1.36	-1.44	-1.81	-1.87
-3.24	-4.56	-4.47	-5.44	-3.03	-2.25	-1.2
2.24	4.49	4.67	4.54	4.31	3.6	2.64
1.13	0.54	0.13	1.23	-0.9	-1.2	-1.08
-3.76	-4.95	-4.67	-5.28	-2.64	-1.64	-0.82
4.2	6.69	6.32	5.13	3.69	2.35	1.43
-1.55	-3.15	-2.57	0	-0.38	0.31	0.44
-1.16	-1.36	-2.26	-5.23	-3.69	-3.63	-2.87
2.78	4.46	5.14	5.72	5.54	4.7	3.56
-1.78	-2.92	-3.06	-1.9	-2.51	-2.07	-1.77
-0.49	-0.28	-0.92	-3.69	-1.92	-2.07	-1.43
1.47	2.87	3.85	5.64	5.21	4.91	3.71
-0.08	-0.95	-2.05	-2.33	-3.8	-3.73	-3.23
-2.21	-2.1	-1.41	-2.1	0.23	0.61	0.9
3.06	4.64	4.29	4.69	3.03	2.4	1.46
-1.31	-2.41	-2.49	-1.87	-2.28	-2.02	-1.59
-1.78	-1.62	-1.57	-2.67	-0.51	-0.05	0.13
4.02	5.59	5.32	5.28	3.41	2.27	1.49
-3.42	-5.15	-4.67	-3.15	-2.44	-1.41	-1.05
0.85	1.92	1.26	-1.74	-0.72	-1.2	-1.05
1.49	2.15	2.88	4.64	4.03	3.88	3.1
-2.09	-2.95	-3.31	-3.56	-3.62	-3.19	-2.69
0.41	1.15	1.03	-0.77	0.64	0.43	0.56
0.88	1.64	2.34	4.13	3.26	3.14	2.25
-0.9	-1.64	-2.47	-3.64	-3.9	-3.71	-2.89
-0.95	-0.51	0.13	-0.13	1.77	2.07	1.84
2.7	3.85	3.54	4.13	1.9	1.15	0.46
-2.52	-4.1	-4.06	-3.87	-2.85	-2.1	-1.38
0.64	1.74	1.77	0.36	1.41	1.2	0.87
2.03	2.49	2.52	3.62	1.87	1.38	0.82
-3.27	-4.56	-4.49	-4.67	-2.97	-2.04	-1.38
2.19	3.67	3.29	1.41	1.67	0.92	0.54
-0.03	-0.26	0.36	2.56	1.82	2.07	1.59
-1.47	-1.9	-2.47	-3.87	-3.38	-3.14	-2.46
1.06	1.95	2.18	1.97	2.64	2.43	2
0.54	0.72	0.82	2.36	0.85	0.84	0.49
-1.34	-1.95	-2.49	-3.67	-2.95	-2.63	-1.92
0.54	1.46	1.9	2.05	2.9	2.89	2.41
1.7	1.82	1.34	1.8	0.03	-0.31	-0.51
-2.76	-3.72	-3.57	-3.9	-2.15	-1.38	-0.74
2.24	3.49	3.34	2.67	2.51	1.97	1.38
0.36	-0.13	-0.15	1.18	0	0.1	0.05
-2.21	-2.74	-2.7	-3.62	-1.97	-1.41	-0.92
2.55	3.77	3.47	2.85	2.41	1.79	1.31
-1.13	-1.67	-1.28	0.23	0	0.49	0.41
-0.67	-0.67	-1.34	-3.13	-2.18	-2.04	-1.54
1.06	2	2.36	3	2.95	2.81	2.2
-0.18	-0.46	-0.64	0.23	-0.77	-0.54	-0.54
-0.8	-1.05	-1.41	-2.62	-1.64	-1.41	-0.95
1.06	1.97	2.41	3.33	3.1	2.99	2.23
0.36	-0.08	-0.57	-0.49	-1.56	-1.53	-1.38
-1.78	-2.15	-1.95	-2.64	-0.72	-0.15	0.13
2.42	3.54	3.42	3.31	2.44	1.87	1.13
-1.16	-2.08	-2.08	-1.54	-1.46	-1	-0.74
-0.77	-0.56	-0.57	-1.8	-0.36	-0.2	-0.15
2.11	2.9	2.7	3.13	2.03	1.64	1.02
-1.73	-2.41	-2.16	-1.41	-1.13	-0.59	-0.46
0.28	0.74	0.21	-1.26	-0.64	-0.72	-0.64
0.98	1.49	1.8	2.85	2.46	2.45	1.82
-0.82	-1.21	-1.52	-1.54	-1.69	-1.43	-1.28
-0.23	0	-0.23	-1.28	-0.15	-0.05	0
1.13	1.74	2	2.97	2.44	2.33	1.66
-0.59	-1.15	-1.64	-2	-2.21	-2.02	-1.77
-0.75	-0.54	-0.26	-0.95	0.72	1.02	0.9
1.96	2.64	2.41	2.77	1.51	1.15	0.56
-1.85	-2.56	-2.59	-2.56	-1.8	-1.23	-0.97
0.15	0.92	0.87	-0.1	0.72	0.72	0.51
1.06	1.49	1.34	1.97	1.1	1.02	0.59
-1.78	-2.15	-2.03	-2.1	-1.36	-0.87	-0.67
0.67	1.33	0.92	-0.05	0.28	0.2	0.03
0.31	0.67	1.05	2.21	1.59	1.66	1.18
-0.85	-1.31	-1.7	-2.18	-2.05	-1.69	-1.38
0.36	0.85	0.85	0.36	0.97	1	0.74
0.62	0.85	1	2	1.21	1.2	0.69
-0.93	-1.51	-1.98	-2.87	-2.23	-1.92	-1.49
0.28	0.82	1.1	0.87	1.8	1.81	1.36
0.98	1.08	0.77	1.26	0.13	0.03	-0.28
-1.57	-2.1	-2.05	-2.46	-1.28	-0.82	-0.54
1.03	1.74	1.64	1.41	1.36	1.2	0.74
0.46	0.31	0.15	0.79	0.18	0.26	0.1
-1.34	-1.62	-1.59	-1.97	-1.03	-0.64	-0.49
1.34	1.9	1.49	1.13	0.97	0.82	0.51
-0.08	-0.28	-0.05	0.85	0.62	0.82	0.59
-0.59	-0.92	-1.34	-2.21	-1.62	-1.35	-1.13
0.95	1.31	1.41	1.41	1.64	1.61	1.23
0.1	-0.15	-0.08	0.67	0.03	0.15	-0.05
-0.62	-1.03	-1.31	-2.26	-1.41	-1.15	-0.82
0.67	1.15	1.49	1.82	1.95	1.92	1.43
0.23	-0.08	-0.39	-0.23	-0.79	-0.66	-0.64
-1.16	-1.33	-1.13	-1.77	-0.51	-0.18	-0.05
1.16	1.67	1.54	1.72	1.28	1.2	0.82
-0.31	-0.59	-0.57	-0.15	-0.41	-0.28	-0.26
-0.7	-0.87	-0.87	-1.26	-0.49	-0.18	-0.05
1.24	1.72	1.54	1.74	1.13	0.89	0.59
-0.54	-1	-0.85	-0.08	-0.21	0.1	0.15
-0.13	-0.21	-0.54	-1.38	-0.9	-0.82	-0.61
0.8	1.13	1.31	1.87	1.69	1.58	1.25
-0.49	-0.82	-0.98	-0.72	-0.92	-0.74	-0.61
-0.15	-0.13	-0.33	-1.18	-0.36	-0.28	-0.08
0.67	1.05	1.26	2.05	1.62	1.51	1.1
-0.26	-0.56	-0.95	-1.05	-1.28	-1.15	-0.82
-0.52	-0.33	-0.21	-0.46	0.38	0.51	0.56
1.08	1.49	1.18	1.62	0.85	0.72	0.54
-0.67	-0.95	-1.03	-0.87	-0.67	-0.49	-0.2
-0.13	0.08	-0.13	-0.46	0.08	0.23	0.31
1.08	1.41	1.23	1.56	0.95	0.77	0.61
-0.93	-1.28	-1.28	-1.03	-0.67	-0.33	-0.08
0.36	0.67	0.31	-0.49	-0.1	-0.13	-0.08
0.44	0.69	0.8	1.49	1.23	1.28	1.08
-0.67	-0.85	-1.13	-1.49	-1.21	-0.97	-0.74
0.08	0.51	0.33	-0.26	0.44	0.49	0.49
0.21	0.59	0.57	1.18	0.85	0.92	0.69
-0.52	-0.51	-0.92	-1.54	-1.18	-1	-0.72
-0.23	0.18	0.28	0.13	0.79	0.95	0.82
0.67	1.03	0.72	0.87	0.31	0.28	0.13
-0.88	-1.03	-1	-1.23	-0.64	-0.36	-0.18
0.28	0.62	0.44	0.08	0.41	0.54	0.36
0.49	0.72	0.64	0.79	0.46	0.43	0.26
-0.93	-1.26	-1.28	-1.62	-0.79	-0.38	-0.26
0.7	1.13	0.87	0.21	0.41	0.33	0.13
-0.03	-0.1	0.03	0.59	0.54	0.77	0.54
-0.39	-0.51	-0.82	-1.62	-1.08	-0.87	-0.74
0.49	0.74	0.72	0.59	0.9	0.97	0.74
0.13	0.1	0.05	0.44	0.13	0.28	0.13
-0.23	-0.38	-0.64	-1.28	-0.79	-0.61	-0.46
0.26	0.49	0.57	0.74	0.97	1.12	0.84
0.57	0.56	0.26	0.28	-0.18	-0.13	-0.18
-0.67	-0.95	-0.87	-1.1	-0.41	-0.08	0.03
0.85	1.1	0.92	0.79	0.64	0.66	0.46
0.18	0	-0.03	0.28	0.03	0.15	0.1
-0.49	-0.72	-0.77	-1.21	-0.54	-0.2	-0.13
0.9	1.18	1.05	0.82	0.67	0.64	0.44
-0.31	-0.54	-0.44	-0.08	0.03	0.33	0.31
-0.08	-0.08	-0.31	-1.05	-0.67	-0.51	-0.38
0.39	0.59	0.72	0.95	0.97	1.1	0.92
-0.05	-0.15	-0.23	-0.1	-0.31	-0.13	-0.08
-0.15	-0.18	-0.28	-0.77	-0.36	-0.15	0
0.36	0.51	0.59	1	0.85	1	0.82
0.23	0.13	-0.1	-0.18	-0.46	-0.38	-0.26
-0.44	-0.64	-0.59	-0.77	-0.1	0.2	0.31
0.88	1.1	0.95	0.95	0.56	0.51	0.36
-0.23	-0.59	-0.59	-0.46	-0.28	-0.05	0.05
0	-0.1	-0.18	-0.69	-0.15	-0.03	0.05
0.8	0.9	0.8	0.95	0.64	0.59	0.49
-0.44	-0.72	-0.69	-0.56	-0.28	-0.05	0.08
0.36	0.46	0.18	-0.41	-0.15	-0.15	-0.03
0.31	0.36	0.41	0.9	0.82	0.89	0.79
0	-0.1	-0.39	-0.54	-0.54	-0.46	-0.26
0.08	0.08	-0.05	-0.28	0.13	0.23	0.33
0.46	0.62	0.51	0.9	0.64	0.66	0.59
0.03	-0.13	-0.41	-0.64	-0.54	-0.49	-0.26
-0.1	-0.08	-0.15	-0.28	0.31	0.46	0.54
0.72	0.97	0.69	0.74	0.38	0.28	0.26
-0.57	-0.72	-0.82	-0.9	-0.36	-0.18	0.05
0.18	0.51	0.23	-0.15	0.21	0.2	0.31
0.28	0.51	0.36	0.59	0.44	0.43	0.46
-0.54	-0.54	-0.67	-0.82	-0.38	-0.18	0.03
0.28	0.67	0.39	0.08	0.18	0.15	0.23
-0.05	0.13	0.1	0.59	0.49	0.61	0.61
-0.18	-0.1	-0.36	-0.69	-0.54	-0.46	-0.23
0	0.21	0.1	0.1	0.38	0.54	0.54
0.21	0.41	0.31	0.51	0.28	0.33	0.28
-0.31	-0.36	-0.54	-0.87	-0.51	-0.33	-0.18
0.05	0.26	0.26	0.18	0.49	0.61	0.51
0.33	0.49	0.31	0.38	0.1	0.13	0.08
-0.54	-0.69	-0.69	-0.82	-0.28	0	0.05
0.41	0.72	0.54	0.44	0.36	0.41	0.28
-0.05	0	-0.05	0.28	0.15	0.33	0.28
-0.33	-0.31	-0.44	-0.64	-0.33	-0.1	-0.05
0.33	0.62	0.44	0.51	0.38	0.46	0.38
-0.18	-0.13	-0.1	0.26	0.18	0.38	0.33
-0.1	-0.03	-0.26	-0.59	-0.41	-0.28	-0.15
0.03	0.23	0.26	0.46	0.56	0.74	0.64
0.1	0.23	0.08	0.15	-0.05	0.08	0.08
-0.39	-0.31	-0.41	-0.67	-0.23	-0.03	0.08
0.13	0.49	0.41	0.54	0.51	0.66	0.56
-0.08	0.13	-0.03	0	-0.15	-0.03	0.03
-0.52	-0.36	-0.39	-0.56	-0.1	0.18	0.28
0.26	0.74	0.59	0.54	0.33	0.38	0.33
-0.39	-0.28	-0.28	-0.13	-0.05	0.2	0.31
-0.28	0	-0.1	-0.44	-0.21	-0.03	0.08
0.13	0.41	0.36	0.44	0.38	0.54	0.56
-0.36	-0.21	-0.18	-0.15	-0.1	0.13	0.2
-0.15	0	-0.13	-0.51	-0.26	-0.05	0.1
0	0.26	0.36	0.49	0.51	0.69	0.64
-0.15	-0.03	-0.15	-0.33	-0.31	-0.13	-0.03
-0.28	-0.15	-0.15	-0.49	0	0.18	0.28
0.21	0.49	0.46	0.44	0.38	0.46	0.41
-0.26	-0.21	-0.26	-0.51	-0.26	-0.13	0.03
-0.21	-0.05	-0.05	-0.36	0.08	0.23	0.33
0.31	0.56	0.46	0.44	0.28	0.28	0.31
-0.33	-0.36	-0.33	-0.38	-0.13	0.05	0.2
0.08	0.28	0.15	-0.13	0	0.05	0.15
0.18	0.33	0.28	0.49	0.41	0.49	0.51
-0.15	-0.1	-0.21	-0.28	-0.18	-0.08	0.08
0.05	0.21	0.03	-0.15	0.05	0.15	0.26
0.13	0.31	0.28	0.49	0.44	0.49	0.51
-0.1	-0.08	-0.28	-0.49	-0.33	-0.23	-0.05
-0.05	0.1	0.05	-0.03	0.23	0.36	0.44
0.21	0.41	0.28	0.46	0.21	0.26	0.31
-0.26	-0.26	-0.33	-0.38	-0.23	-0.08	0.08
0.03	0.21	0.13	0.18	0.23	0.33	0.41
0.18	0.33	0.23	0.44	0.18	0.23	0.28
-0.28	-0.31	-0.33	-0.31	-0.13	0.05	0.2
0.18	0.33	0.21	0.18	0.15	0.2	0.26
0.1	0.13	0.1	0.38	0.28	0.38	0.41
-0.1	-0.15	-0.23	-0.28	-0.21	-0.08	0
0.18	0.23	0.15	0.18	0.21	0.31	0.31
0.1	0.13	0.1	0.33	0.23	0.31	0.23
-0.1	-0.15	-0.31	-0.51	-0.28	-0.15	-0.1
0.08	0.18	0.15	0.21	0.36	0.43	0.33
0.1	0.15	0.03	0.1	0.03	0.13	0.05
-0.18	-0.21	-0.26	-0.38	-0.1	0.03	0.05
0.23	0.33	0.21	0.31	0.28	0.36	0.28
0.15	0.18	0.08	0.18	0.1	0.15	0.15
-0.08	-0.13	-0.21	-0.31	-0.05	0.08	0.13
0.33	0.46	0.31	0.26	0.26	0.26	0.23
0.05	0.08	-0.03	0.03	0.15	0.23	0.23
0	0.05	-0.18	-0.46	-0.18	-0.1	0
0.21	0.36	0.23	0.18	0.33	0.36	0.33
0.05	0.13	-0.03	-0.05	0.03	0.08	0.13
-0.05	0.03	-0.13	-0.38	-0.13	-0.08	0.03
0.13	0.28	0.21	0.31	0.33	0.38	0.38
0.05	0.13	-0.03	-0.05	-0.08	-0.05	0.03
-0.08	-0.05	-0.13	-0.23	0	0.13	0.2
0.23	0.41	0.28	0.31	0.23	0.26	0.26
0.03	0	-0.08	-0.08	0	0.1	0.15
-0.03	0	-0.05	-0.23	-0.03	0.08	0.1
0.31	0.33	0.28	0.23	0.21	0.26	0.2
-0.05	-0.1	-0.05	-0.1	0	0.1	0.08
0.05	0.03	-0.05	-0.33	-0.13	-0.05	-0.05
0.13	0.18	0.23	0.21	0.28	0.31	0.2
0	-0.08	-0.13	-0.33	-0.15	-0.05	-0.1
0.03	0.05	0	-0.26	0.03	0.08	0
0.23	0.26	0.21	0.23	0.26	0.33	0.2
0.13	0.08	-0.03	-0.15	-0.1	-0.05	-0.08
0.15	0.08	0.03	0	0.13	0.23	0.15
0.41	0.41	0.28	0.31	0.21	0.23	0.1
0.08	-0.08	-0.13	-0.18	-0.03	0.08	0.05
0.18	0.13	0.03	-0.13	0.05	0.13	0.05
0.26	0.26	0.18	0.15	0.21	0.26	0.15
0	-0.13	-0.18	-0.31	-0.08	0.05	0
0.15	0.18	0.08	-0.13	0.05	0.13	0.05
0.15	0.13	0.13	0.21	0.23	0.33	0.23
0.03	0	-0.1	-0.26	-0.15	-0.03	-0.05
0.13	0.13	0.08	0.03	0.15	0.28	0.23
0.18	0.23	0.13	0.18	0.15	0.28	0.2
0.03	0.03	-0.1	-0.18	-0.08	0.08	0.08
0.13	0.15	0.08	0.05	0.15	0.33	0.28
0.26	0.28	0.18	0.21	0.1	0.18	0.15
-0.03	-0.1	-0.15	-0.18	-0.03	0.13	0.13
0.23	0.23	0.15	0.05	0.1	0.18	0.13
0.15	0.13	0.08	0.08	0.15	0.23	0.18
-0.03	-0.08	-0.15	-0.36	-0.1	0.03	0.03
0.18	0.26	0.13	-0.05	0.15	0.2	0.18
0.05	0.1	0.05	0.05	0.18	0.23	0.18
0.08	0.13	-0.05	-0.26	-0.08	0	0.03
0.15	0.26	0.15	0.26	0.28	0.33	0.28
0.23	0.28	0.1	0.21	0.1	0.15	0.13
0.08	0.13	-0.03	-0.03	0.03	0.1	0.1
0.21	0.28	0.13	0.23	0.23	0.28	0.23
0.23	0.31	0.1	0.1	0.1	0.13	0.1
0.03	0.05	-0.15	-0.21	0.03	0.13	0.13
0.23	0.41	0.15	0.1	0.15	0.15	0.15
0.08	0.21	0.03	0.03	0.13	0.18	0.2
0.05	0.21	-0.03	-0.21	-0.03	0.03	0.08
0.18	0.41	0.21	0.21	0.23	0.26	0.26
0.03	0.21	-0.03	-0.05	0.03	0.13	0.18
0.08	0.33	0.05	-0.15	0	0.08	0.1
0.1	0.31	0.1	0.1	0.21	0.31	0.31
0.1	0.28	0.05	-0.08	-0.03	0.03	0.08
0.03	0.13	-0.03	-0.15	0.05	0.15	0.2
0.21	0.33	0.18	0.1	0.13	0.18	0.15
0.1	0.13	0	-0.1	0	0.1	0.13
0.03	0.1	0	-0.18	0.05	0.15	0.13
0.21	0.31	0.15	-0.05	0.1	0.18	0.13
-0.05	0.05	-0.05	-0.23	0.08	0.15	0.13
0.1	0.21	0	-0.33	0	0.08	0.05
0.13	0.28	0.18	0.03	0.21	0.28	0.2
0.1	0.15	-0.03	-0.18	-0.03	0.1	0.08
0.21	0.31	0.13	-0.03	0.08	0.13	0.08
0.21	0.23	0.1	0.13	0.18	0.28	0.23
0.21	0.28	0.08	-0.1	-0.03	0.05	0.03
0.1	0.15	0	-0.1	0.13	0.26	0.23
0.26	0.38	0.15	0.03	0.13	0.18	0.1
0.05	0.15	-0.05	-0.18	0.03	0.13	0.1
0.08	0.28	0.05	-0.03	0.1	0.2	0.13
0.15	0.36	0.13	0.13	0.1	0.18	0.13
-0.05	0.13	-0.08	-0.05	0.05	0.15	0.13
0.1	0.36	0.1	0.08	0.05	0.1	0.08
0	0.21	0	0.13	0.13	0.26	0.23
0.05	0.26	0	-0.05	-0.05	0.08	0.05
0.08	0.28	0.08	0.13	0.13	0.26	0.2
0.1	0.28	0.08	0.18	0.1	0.26	0.18
0.13	0.28	0.05	0.08	0	0.13	0.1
0.05	0.23	0.08	0.15	0.15	0.28	0.2
0.18	0.36	0.13	0.1	0.03	0.1	0.03
-0.05	0.08	-0.08	-0.15	0	0.13	0.08
0.08	0.28	0.08	-0.05	0.05	0.13	0.05
0	0.21	0.05	-0.05	0.05	0.15	0.05
-0.08	0.1	-0.05	-0.15	0	0.13	0.03
0.08	0.33	0.18	0.08	0.08	0.13	0.03
-0.05	0.1	0.03	0.1	0.13	0.23	0.13
0.08	0.26	0.13	0.03	0.03	0.05	0
0.03	0.18	0.13	0.15	0.18	0.28	0.18
0.08	0.21	0.13	0.05	0.08	0.15	0.08
0.03	0.15	0.08	-0.08	0.05	0.13	0.05
0.03	0.13	0.1	0	0.15	0.23	0.13
0.03	0.18	0.13	-0.03	0.03	0.08	0
-0.1	0	0.03	-0.08	0.08	0.18	0.08
0.03	0.26	0.21	0.08	0.08	0.1	0.03
-0.1	0.05	0.05	0	0.08	0.15	0.1
-0.08	0.15	0.08	0	0.05	0.13	0.08
-0.03	0.26	0.18	0.15	0.13	0.2	0.13
-0.13	0.13	0.05	0.1	0.1	0.23	0.18
0.03	0.28	0.18	0.18	0.05	0.13	0.1
-0.05	0.13	0.1	0.28	0.15	0.31	0.23
0	0.18	0.13	0.21	0.03	0.1	0.05
-0.1	0.03	0.03	0.1	0.05	0.18	0.15
-0.05	0.1	0.1	0.15	0.1	0.18	0.13
-0.13	0	-0.03	-0.08	-0.05	0.08	0.05
-0.21	-0.05	-0.03	-0.03	0.08	0.18	0.15
-0.03	0.15	0.1	0.08	0.05	0.1	0.1
-0.18	0	0	0.08	0.1	0.18	0.2
0	0.21	0.1	0.15	0.08	0.13	0.18
0	0.21	0.13	0.31	0.18	0.23	0.26
-0.03	0.1	0	0.13	0.08	0.15	0.2
0.05	0.23	0.1	0.15	0.1	0.13	0.2
-0.05	0.05	0.03	0.18	0.18	0.26	0.31
0	0.13	0.03	-0.03	0	0.03	0.08
-0.08	0	0	0.05	0.15	0.23	0.28
0	0.1	0.05	0.08	0.1	0.13	0.18
-0.1	-0.03	-0.05	-0.05	0.03	0.08	0.15
-0.1	0.03	0	0.08	0.15	0.23	0.28
-0.05	0.13	0.03	0.05	0.05	0.1	0.18
