# Supplementary material for: Multi-Sensor and Decision-Level Fusion-Based Structural Damage Detection Using a One-Dimensional Convolutional Neural Network
Source: Sensors (Basel). 2021 Jun 8;21(12):3950. doi: 10.3390/s21123950 (PMC8226517; doi:10.3390/s21123950)
Supplement: Supplementary file 1 [file sensors-21-03950-s001.zip › Bridge model (E)/Intact.xlsx]

## Sheet: Sheet1
6.49	11.33	12.61	12.54	11.87	9.35	6.79
-2.94	-6.18	-7.14	-4.18	-7.18	-5.47	-3.76
-2.16	-2.36	-2.49	-6.77	-1.44	-1.05	0.13
5.1	8.15	8.6	10.46	7.03	4.98	3.43
-4.22	-7.64	-8.37	-6.97	-6.03	-3.78	-1.69
1.03	2.97	3.39	0.21	1.31	-0.31	-0.38
1.03	1	0.39	3.03	2.21	2.94	3.41
-0.52	-0.59	0.08	-0.28	-0.49	-1.28	-1.18
-1.47	-2.49	-3.9	-5.23	-3.74	-2.81	-1.2
2.21	4.38	5.52	6.77	6.54	5.47	4.61
0	-1.33	-2.29	-1.92	-3.69	-3.6	-2.66
-3.37	-4.38	-4.62	-6.18	-2.8	-1.58	-0.08
5.61	8.8	9.32	10.18	7.98	5.88	4.12
-3.99	-7.36	-8.32	-7.67	-7.46	-5.95	-4.02
-0.28	0.95	1.13	-1.69	1.95	1.71	1.97
4.12	5.85	5.8	7.8	4.1	2.79	1.82
-4.87	-8.23	-8.6	-8.41	-6.23	-4.11	-2.23
2.86	5.31	5.21	2.69	3.1	1.48	1.05
0.54	0.03	0.18	3.36	1.95	2.17	2.1
-1.42	-2.49	-2.83	-4.41	-3.33	-3.14	-2.25
0.72	1.51	1.03	0.33	0.82	0.59	0.79
1.34	1.77	2.21	4.05	3.49	3.4	2.87
-1.03	-2.18	-3.13	-4.69	-4.9	-4.8	-3.84
-0.93	-0.82	-0.74	-0.77	1.69	2.35	2.71
4.04	5.8	5.88	6.51	3.64	2.07	0.9
-4.38	-7.51	-8.32	-8.54	-6.69	-4.68	-2.82
2.09	4.56	5.01	3.51	4.54	3.45	2.64
2.14	1.92	1.41	3.64	0.56	0.38	0.26
-4.64	-6.51	-6.52	-7.62	-4.56	-3.22	-1.82
4.25	6.97	6.47	5.44	4.26	2.76	2.05
-1.34	-2.54	-2.23	0.56	-0.28	0.46	0.67
-1.08	-1.26	-2.11	-4.64	-3.21	-3.07	-2.25
1.8	3.1	3.18	4	3.21	2.66	2.25
-0.23	-0.67	-0.67	0.67	0.13	0.51	0.51
-0.77	-0.97	-1.72	-3.97	-3.54	-3.65	-2.87
-0.05	0.64	1.08	2.26	3.46	3.81	3.56
2.09	2.9	2.59	2.18	0.23	-0.95	-1.23
-4.04	-5.97	-6.27	-6.72	-4.03	-2.53	-1.15
3.04	5.77	6.16	5.51	4.95	3.53	2.56
-0.36	-1.49	-1.82	-0.23	-1.67	-1.33	-0.9
-2.86	-3.49	-3.39	-5.08	-2.36	-1.69	-0.82
3.99	6.39	6.19	6.31	4.38	2.91	2.02
-2.78	-4.46	-4.24	-2.49	-2.1	-1.15	-0.38
0.21	0.87	0.05	-2.82	-1.44	-1.84	-1.33
1.44	2.51	3	4.62	3.87	3.3	2.74
-1.21	-2.15	-2.54	-2.92	-2.21	-1.81	-1.38
0	0.44	0.03	-1.82	-0.97	-1.48	-1.13
0.54	1.08	1.54	3.03	3.38	3.5	3.05
0.62	0.51	-0.08	-1.38	-2.13	-2.76	-2.56
-2.52	-3.41	-3.29	-3.36	-0.97	-0.1	0.67
3.27	5.21	5.21	4.8	3.69	2.4	1.43
-1.7	-3.28	-3.52	-2.97	-2.82	-2.12	-1.36
-1.21	-0.97	-1	-2.33	-0.38	-0.13	0.15
3.71	5.23	5.06	5.54	3.51	2.38	1.51
-3.42	-5.56	-5.44	-4.92	-3.38	-2.07	-1.2
1.85	3.15	2.49	-0.03	0.54	-0.26	-0.36
0.85	0.9	1.44	3.64	2.74	2.73	2.28
-1.52	-2.51	-3.16	-4.67	-3.54	-3.07	-2.33
1.06	1.8	1.7	0.92	1.41	0.82	0.69
0.26	0.15	0.44	1.72	1.74	1.94	1.61
-0.03	-0.46	-1.13	-3	-2.77	-3.02	-2.56
-0.93	-1.1	-0.77	-0.15	1.15	1.64	1.66
2.5	3.56	3.26	3	1.62	0.79	0.23
-1.91	-3.54	-3.65	-3.59	-2.62	-1.87	-1.18
0.75	1.54	1.23	0.38	1.13	0.92	0.74
2.11	2.69	2.67	3.44	1.97	1.25	0.72
-2.86	-4.64	-5.03	-5.36	-3.56	-2.33	-1.46
2.83	4.51	4.11	2.85	2.44	1.28	0.72
-0.28	-1.1	-0.87	1.18	0.72	1.2	1.02
-0.8	-1.26	-1.98	-4.1	-3.08	-2.94	-2.41
1.49	2.26	2.41	3.15	2.85	2.5	1.95
-0.13	-0.51	-0.64	0	-0.38	-0.18	-0.31
-0.28	-0.54	-1.1	-2.38	-1.87	-1.84	-1.49
0.21	0.69	0.95	2.13	2.13	2.22	1.77
1.6	1.85	1.28	0.95	-0.1	-0.51	-0.72
-2.06	-2.87	-2.85	-2.46	-1.74	-1.07	-0.64
2.01	3.08	2.59	2.38	1.82	1.51	1.02
0.57	0.49	0.49	1.41	0.33	0.13	-0.15
-2.03	-2.85	-3.29	-3.8	-2.54	-1.64	-1.02
2.83	4.44	4.29	4	3	1.99	1.1
-1.34	-2.36	-2.23	-0.85	-0.9	-0.18	-0.05
-0.31	-0.18	-0.72	-2.67	-1.85	-1.81	-1.56
1.36	2.18	2.57	3.95	3.13	2.81	2.07
-0.8	-1.44	-1.7	-1.77	-1.82	-1.43	-1.23
-0.13	0.13	-0.03	-0.95	-0.44	-0.51	-0.38
0.67	1.21	1.41	2.49	2.08	2.04	1.51
0.23	0.21	-0.26	-1	-1.13	-1.28	-1.18
-1.18	-1.41	-1.44	-1.36	-0.51	-0.13	0.05
1.78	2.92	2.67	2.33	1.97	1.48	0.92
-0.64	-1.18	-1.18	-1	-0.92	-0.77	-0.64
-0.8	-0.9	-1.26	-2.28	-1.03	-0.66	-0.44
2.27	3.44	3.6	3.67	2.85	2.02	1.25
-1.96	-3.13	-3.21	-2.95	-2.23	-1.41	-1
0.62	1.38	1.08	-0.59	0.13	-0.26	-0.28
0.77	1.13	1.44	2.77	2.21	2.15	1.61
-1	-1.54	-1.93	-2.95	-2.36	-2.02	-1.56
0.33	0.87	0.87	0.72	0.97	0.84	0.72
0.75	1.03	1.03	1.77	1.18	1.2	0.87
-0.33	-0.62	-0.95	-1.77	-1.54	-1.43	-1.1
-0.33	-0.15	-0.18	0.13	0.49	0.79	0.77
1.7	2.36	2.08	1.9	1.31	0.92	0.54
-1.39	-2.1	-2.13	-2	-1.59	-1.07	-0.74
0.44	0.9	0.59	-0.23	0.31	0.38	0.36
1.29	1.77	1.9	2.51	1.67	1.35	0.82
-1.73	-2.62	-2.8	-3.18	-2.41	-1.64	-1.13
1.26	2.13	1.95	1.33	1.31	0.95	0.61
0.31	0.28	0.46	1.59	0.92	1.07	0.79
-0.82	-1.28	-1.72	-2.77	-2.18	-1.76	-1.33
0.95	1.67	1.72	2.03	1.8	1.61	1.2
0.28	0.21	0.03	0.46	0.08	0.28	0.13
-0.31	-0.59	-0.9	-1.64	-1.28	-1.07	-0.82
0.52	0.87	0.85	1.33	1.21	1.33	1.05
0.9	1.13	0.98	0.85	0.33	0.2	0
-1.11	-1.69	-1.82	-1.92	-1.51	-0.92	-0.61
1.06	1.82	1.7	1.38	1.31	1.18	0.82
0.36	0.33	0.33	0.87	0.28	0.36	0.18
-1.29	-1.67	-1.9	-2.46	-1.77	-1.18	-0.77
1.49	2.44	2.44	2.54	1.97	1.66	1.2
-0.39	-0.69	-0.67	-0.05	-0.49	-0.13	-0.08
-0.44	-0.44	-0.77	-1.54	-1.13	-0.84	-0.54
1.16	1.9	1.95	2.72	1.87	1.69	1.31
-0.28	-0.56	-0.8	-0.67	-0.82	-0.49	-0.31
-0.23	0	-0.23	-0.64	-0.49	-0.41	-0.28
0.67	1.18	1.05	1.62	1.28	1.33	1.1
0	0.08	-0.08	-0.31	-0.41	-0.41	-0.38
-0.77	-0.87	-1.05	-1.13	-0.77	-0.41	-0.13
1.06	1.77	1.77	1.77	1.56	1.3	0.97
-0.33	-0.56	-0.57	-0.28	-0.54	-0.38	-0.28
-0.75	-0.74	-0.9	-1.38	-0.77	-0.46	-0.23
1.29	2.15	2.23	2.56	2	1.64	1.2
-0.93	-1.38	-1.49	-1.33	-1.23	-0.82	-0.59
0	0.38	0.21	-0.41	0.05	0.08	0.18
0.85	1.36	1.44	2.1	1.49	1.35	0.95
-0.62	-1	-1.16	-1.62	-1.18	-0.84	-0.54
0.23	0.51	0.44	0.18	0.28	0.28	0.2
0.64	0.9	0.92	1.15	1.05	1.07	0.84
-0.41	-0.64	-0.74	-1.15	-0.9	-0.72	-0.61
-0.13	-0.03	-0.15	-0.36	0.08	0.28	0.28
0.88	1.28	1.31	1.41	1.21	1.1	0.72
-0.67	-1.03	-1.18	-1.21	-1.13	-0.77	-0.59
0.08	0.31	0.18	0.03	0.28	0.46	0.41
1	1.46	1.44	2	1.26	1.12	0.77
-0.88	-1.33	-1.57	-1.56	-1.41	-0.92	-0.59
0.57	1.05	0.87	0.79	0.77	0.77	0.64
0.72	0.9	0.82	1.46	0.79	0.82	0.64
-0.77	-1.18	-1.41	-1.77	-1.28	-0.82	-0.51
0.75	1.15	1.05	1.1	0.87	0.84	0.67
0.33	0.26	0.26	0.56	0.38	0.59	0.49
-0.41	-0.64	-0.77	-1.15	-1	-0.69	-0.51
0.44	0.64	0.59	0.72	0.62	0.79	0.67
0.49	0.59	0.59	0.72	0.51	0.61	0.41
-0.52	-0.82	-1.03	-1.21	-1.1	-0.74	-0.54
0.49	0.77	0.69	0.64	0.85	0.97	0.79
0.62	0.77	0.69	0.95	0.44	0.43	0.26
-0.64	-1.15	-1.39	-1.67	-1.18	-0.69	-0.41
1	1.54	1.46	1.38	1.23	1.12	0.79
0.21	0	-0.1	0.23	-0.03	0.2	0.13
-0.41	-0.64	-0.85	-1.49	-0.9	-0.56	-0.38
0.82	1.31	1.28	1.41	1.21	1.12	0.82
-0.18	-0.33	-0.41	-0.56	-0.28	0	0
-0.33	-0.28	-0.49	-0.97	-0.59	-0.38	-0.28
0.52	0.95	0.9	1.03	1	1.07	0.82
0	0.03	-0.08	-0.13	-0.21	-0.03	-0.08
-0.41	-0.36	-0.57	-0.74	-0.59	-0.31	-0.18
0.62	1.21	1.1	1.26	1.13	1.12	0.87
-0.05	0.1	-0.13	-0.03	-0.28	-0.18	-0.15
-0.62	-0.54	-0.82	-1.03	-0.51	-0.15	-0.03
0.88	1.64	1.49	1.56	1.23	1.1	0.74
-0.57	-0.69	-0.85	-0.79	-0.64	-0.28	-0.2
-0.23	0.08	-0.05	-0.56	-0.18	-0.05	-0.03
0.57	1.03	1.03	1.28	1	1	0.72
-0.57	-0.64	-0.64	-0.87	-0.62	-0.33	-0.26
-0.13	0.13	0.03	-0.26	-0.08	0.05	0.03
0.33	0.74	0.82	0.97	0.92	0.97	0.72
-0.39	-0.44	-0.54	-0.74	-0.62	-0.38	-0.31
-0.18	0.05	0	-0.23	0.03	0.2	0.18
0.52	0.9	0.9	1.03	0.92	0.97	0.69
-0.33	-0.44	-0.51	-0.72	-0.64	-0.46	-0.36
-0.05	0.03	-0.03	-0.28	0.18	0.36	0.36
0.7	1.08	1.13	1.1	0.9	0.77	0.51
-0.67	-1.03	-1.08	-1.41	-0.82	-0.46	-0.28
0.18	0.51	0.49	0	0.44	0.41	0.31
0.33	0.51	0.54	0.62	0.64	0.69	0.54
-0.64	-0.79	-0.82	-1.28	-0.77	-0.51	-0.36
0.33	0.69	0.64	0.44	0.51	0.51	0.46
0.18	0.33	0.41	0.56	0.49	0.59	0.49
-0.26	-0.31	-0.44	-0.72	-0.62	-0.46	-0.26
0.18	0.46	0.39	0.49	0.51	0.59	0.54
0.41	0.67	0.59	0.67	0.46	0.49	0.44
-0.39	-0.51	-0.67	-0.77	-0.69	-0.49	-0.26
0.33	0.62	0.49	0.46	0.56	0.64	0.61
0.49	0.67	0.57	0.69	0.33	0.28	0.26
-0.54	-0.79	-0.92	-1.05	-0.77	-0.46	-0.18
0.64	1.05	0.92	0.87	0.69	0.59	0.51
0.13	0.1	0.03	0.23	0.08	0.18	0.23
-0.31	-0.41	-0.59	-0.92	-0.64	-0.49	-0.23
0.59	0.92	0.77	0.87	0.69	0.64	0.56
0.08	0.05	-0.03	0.05	0	0.1	0.18
-0.08	-0.1	-0.33	-0.59	-0.54	-0.43	-0.23
0.49	0.77	0.72	0.85	0.72	0.69	0.59
0.21	0.26	0.13	0.08	-0.1	-0.08	-0.03
-0.21	-0.23	-0.39	-0.64	-0.49	-0.36	-0.18
0.44	0.79	0.77	0.69	0.69	0.64	0.51
0.05	0.1	0.03	-0.15	-0.21	-0.18	-0.15
-0.39	-0.44	-0.51	-0.79	-0.44	-0.23	-0.13
0.62	1.05	1	1	0.74	0.61	0.41
-0.23	-0.31	-0.33	-0.21	-0.31	-0.18	-0.1
-0.15	0.03	-0.1	-0.23	-0.26	-0.18	-0.1
0.49	0.92	0.87	1.21	0.79	0.66	0.49
-0.28	-0.21	-0.33	-0.23	-0.33	-0.2	-0.13
-0.05	0.28	0.05	-0.03	-0.08	-0.08	-0.05
0.33	0.74	0.67	0.87	0.72	0.69	0.54
-0.15	-0.05	-0.21	-0.33	-0.38	-0.31	-0.28
-0.13	0.08	0	-0.1	-0.03	0.08	0.05
0.39	0.72	0.74	0.82	0.62	0.59	0.36
-0.28	-0.28	-0.31	-0.38	-0.44	-0.31	-0.31
-0.18	-0.03	0	-0.15	0.03	0.15	0.08
0.36	0.69	0.74	0.74	0.59	0.54	0.31
-0.46	-0.54	-0.49	-0.62	-0.44	-0.26	-0.26
0	0.21	0.18	0	0.13	0.2	0.08
0.31	0.59	0.67	0.85	0.62	0.59	0.33
-0.39	-0.49	-0.54	-0.62	-0.51	-0.31	-0.26
0.21	0.49	0.46	0.38	0.33	0.31	0.15
0.18	0.31	0.36	0.51	0.46	0.51	0.28
-0.28	-0.31	-0.33	-0.62	-0.44	-0.33	-0.36
0	0.18	0.21	0.15	0.33	0.41	0.26
0.18	0.36	0.41	0.33	0.36	0.33	0.15
-0.39	-0.49	-0.49	-0.64	-0.44	-0.28	-0.28
0.08	0.31	0.39	0.31	0.38	0.41	0.23
0.18	0.33	0.39	0.54	0.28	0.31	0.13
-0.46	-0.49	-0.49	-0.44	-0.44	-0.23	-0.2
0.18	0.54	0.44	0.56	0.41	0.41	0.26
0.05	0.23	0.21	0.56	0.26	0.31	0.18
-0.36	-0.36	-0.51	-0.46	-0.49	-0.26	-0.23
0.23	0.56	0.51	0.77	0.49	0.51	0.31
-0.03	0.05	0.03	0.31	0.05	0.2	0.08
-0.28	-0.26	-0.36	-0.33	-0.44	-0.26	-0.28
0.15	0.44	0.41	0.72	0.46	0.56	0.36
-0.08	0	0	0.15	-0.05	0.05	-0.08
-0.39	-0.33	-0.36	-0.33	-0.31	-0.1	-0.15
0.15	0.41	0.39	0.54	0.44	0.49	0.26
-0.08	0.03	0	0.1	0	0.1	-0.03
-0.31	-0.31	-0.36	-0.33	-0.28	-0.1	-0.18
0.28	0.59	0.57	0.67	0.54	0.51	0.26
-0.08	-0.08	-0.08	0.03	-0.03	0.05	-0.08
-0.21	-0.15	-0.28	-0.51	-0.23	-0.15	-0.18
0.28	0.56	0.54	0.51	0.62	0.56	0.31
-0.21	-0.26	-0.31	-0.51	-0.23	-0.13	-0.2
-0.15	-0.1	-0.13	-0.51	-0.1	-0.03	-0.13
0.21	0.38	0.44	0.33	0.51	0.51	0.26
-0.15	-0.23	-0.23	-0.49	-0.23	-0.15	-0.2
-0.15	-0.1	-0.08	-0.26	0.03	0.08	0
0.21	0.41	0.41	0.38	0.46	0.43	0.26
-0.21	-0.18	-0.21	-0.36	-0.15	-0.08	-0.1
-0.13	-0.03	-0.13	-0.31	0	0.1	0.05
0.26	0.54	0.49	0.44	0.51	0.49	0.31
-0.26	-0.28	-0.39	-0.44	-0.26	-0.1	-0.1
-0.05	0.13	0.03	-0.18	0.05	0.13	0.05
0.23	0.41	0.41	0.46	0.46	0.49	0.31
-0.28	-0.33	-0.41	-0.62	-0.38	-0.2	-0.2
0.03	0.18	0.1	0	0.18	0.26	0.18
0.1	0.23	0.18	0.23	0.28	0.36	0.23
-0.23	-0.28	-0.39	-0.51	-0.33	-0.15	-0.1
0.08	0.15	0.08	0.08	0.18	0.28	0.2
0.23	0.28	0.23	0.31	0.26	0.36	0.26
-0.13	-0.26	-0.31	-0.28	-0.26	-0.08	-0.08
0.18	0.21	0.1	0.13	0.18	0.28	0.26
0.31	0.31	0.26	0.36	0.31	0.36	0.28
-0.13	-0.33	-0.44	-0.49	-0.33	-0.13	-0.08
0.23	0.26	0.15	0.08	0.26	0.31	0.26
0.23	0.18	0.1	0.21	0.23	0.31	0.23
-0.1	-0.33	-0.46	-0.59	-0.36	-0.2	-0.13
0.28	0.31	0.26	0.36	0.38	0.38	0.33
0.18	0.08	0.03	0.18	0.13	0.15	0.15
-0.08	-0.23	-0.36	-0.33	-0.21	-0.1	-0.03
0.33	0.38	0.26	0.46	0.41	0.38	0.36
0.18	0.1	-0.05	0.13	0.13	0.13	0.18
0.03	-0.1	-0.28	-0.18	-0.1	-0.08	0.05
0.36	0.36	0.21	0.33	0.38	0.33	0.36
0.23	0.13	0.03	0.15	0.15	0.1	0.18
-0.03	-0.21	-0.33	-0.33	-0.15	-0.15	0.03
0.36	0.38	0.31	0.33	0.46	0.33	0.38
0.1	-0.03	-0.1	-0.03	0.05	0	0.15
-0.08	-0.23	-0.33	-0.44	-0.15	-0.13	0.05
0.36	0.41	0.31	0.44	0.44	0.36	0.44
0.05	-0.1	-0.18	-0.1	-0.05	-0.05	0.13
0.05	-0.03	-0.15	-0.13	-0.08	-0.08	0.13
0.33	0.41	0.31	0.46	0.38	0.31	0.36
0.05	0	-0.13	-0.13	-0.08	-0.1	0.1
0	0.03	-0.13	-0.23	-0.08	-0.08	0.08
0.26	0.41	0.28	0.18	0.33	0.28	0.33
-0.08	-0.05	-0.18	-0.36	-0.13	-0.13	0
-0.05	0	-0.15	-0.46	-0.13	-0.1	0.03
0.18	0.38	0.31	0.15	0.31	0.26	0.26
-0.1	-0.08	-0.18	-0.46	-0.26	-0.2	-0.1
-0.08	0.05	-0.05	-0.33	-0.05	-0.03	0.05
0.18	0.41	0.33	0.18	0.28	0.23	0.23
-0.18	-0.1	-0.23	-0.49	-0.28	-0.18	-0.08
-0.03	0.21	0.08	-0.18	0	0.08	0.1
0.15	0.41	0.31	0.15	0.21	0.23	0.2
-0.1	-0.05	-0.18	-0.41	-0.28	-0.15	-0.1
0.08	0.23	0.13	-0.1	0	0.08	0.08
0.18	0.33	0.28	0.13	0.15	0.2	0.13
-0.13	-0.1	-0.21	-0.46	-0.31	-0.18	-0.18
0.08	0.21	0.1	-0.13	0.05	0.1	0.03
0.15	0.23	0.18	0.05	0.13	0.18	0.08
-0.13	-0.15	-0.23	-0.46	-0.31	-0.18	-0.2
0.1	0.18	0.13	0	0.08	0.18	0.08
0.15	0.23	0.23	0.18	0.13	0.18	0.05
-0.13	-0.18	-0.21	-0.31	-0.26	-0.1	-0.15
0.13	0.26	0.21	0.1	0.18	0.2	0.08
0.1	0.18	0.15	0.1	0.15	0.18	0.05
-0.13	-0.18	-0.23	-0.44	-0.18	-0.1	-0.18
0.15	0.26	0.21	0	0.26	0.23	0.08
0.08	0.08	0.1	-0.1	0.13	0.13	-0.03
-0.1	-0.15	-0.21	-0.51	-0.15	-0.1	-0.18
0.15	0.23	0.23	0.05	0.31	0.26	0.08
0.05	0.08	0.05	-0.1	0.1	0.08	-0.03
-0.1	-0.08	-0.18	-0.38	-0.08	-0.08	-0.13
0.18	0.36	0.21	0.15	0.31	0.26	0.15
0.1	0.21	0.03	0.03	0.1	0.05	0.03
-0.03	0.05	-0.18	-0.18	-0.05	-0.05	-0.03
0.28	0.49	0.26	0.36	0.33	0.23	0.18
0.1	0.18	-0.03	0.1	0.05	0.03	0.05
0	0.08	-0.15	-0.08	-0.1	-0.08	-0.03
0.18	0.38	0.23	0.36	0.28	0.26	0.23
-0.03	0.08	-0.05	0.05	-0.03	0	0.05
-0.13	0	-0.13	-0.08	-0.1	-0.08	0.05
0.1	0.36	0.28	0.49	0.26	0.26	0.28
-0.13	0.05	-0.05	0.15	-0.1	-0.05	0.08
-0.13	0.13	0.03	0.18	-0.03	0.03	0.15
0.05	0.41	0.28	0.54	0.23	0.23	0.28
-0.15	0.13	0	0.18	-0.05	-0.03	0.13
-0.13	0.15	-0.03	0.13	-0.03	0.03	0.15
0.08	0.41	0.28	0.44	0.23	0.23	0.31
-0.15	0.05	-0.08	0	-0.1	-0.03	0.08
-0.05	0.13	0.03	0	-0.05	0.03	0.13
0.13	0.31	0.28	0.31	0.21	0.23	0.26
-0.1	-0.08	-0.1	-0.18	-0.15	-0.08	0.03
-0.03	0.08	0.05	-0.03	0.03	0.1	0.15
0.1	0.18	0.21	0.18	0.21	0.26	0.26
-0.08	-0.1	-0.1	-0.21	-0.1	-0.03	0.08
0.08	0.1	0.1	0.05	0.13	0.18	0.26
0.18	0.23	0.26	0.26	0.23	0.26	0.31
0	-0.08	-0.05	-0.08	-0.05	0.03	0.15
0.15	0.15	0.15	0.13	0.15	0.2	0.28
0.18	0.21	0.23	0.21	0.23	0.28	0.31
-0.08	-0.1	-0.1	-0.21	-0.08	0.03	0.13
0.03	0.13	0.1	0	0.13	0.23	0.26
0.05	0.13	0.15	0.13	0.18	0.26	0.28
-0.15	-0.15	-0.15	-0.23	-0.13	0	0.1
0.03	0.13	0.13	0.15	0.18	0.26	0.31
0.05	0.13	0.13	0.21	0.15	0.23	0.28
-0.13	-0.1	-0.13	-0.1	-0.08	0.05	0.18
0.08	0.21	0.13	0.21	0.21	0.31	0.36
0.08	0.13	0.05	0.1	0.13	0.23	0.31
-0.08	-0.1	-0.18	-0.21	-0.05	0.08	0.2
0.1	0.18	0.13	0.08	0.21	0.26	0.33
0.08	0.03	0.03	-0.03	0.1	0.18	0.26
-0.05	-0.15	-0.15	-0.28	-0.08	0.03	0.13
0.1	0.1	0.1	0	0.23	0.23	0.31
0	-0.03	-0.03	-0.13	0.1	0.1	0.23
-0.1	-0.13	-0.18	-0.31	-0.03	0	0.15
0.05	0.15	0.08	0.05	0.26	0.23	0.33
-0.05	0.05	-0.03	-0.03	0.1	0.08	0.26
-0.13	0	-0.13	-0.13	0.03	0	0.2
0.08	0.33	0.18	0.28	0.28	0.23	0.36
-0.08	0.1	-0.08	0.08	0.08	0.05	0.23
-0.13	0.1	-0.1	-0.03	0.03	0	0.23
-0.03	0.28	0.1	0.26	0.26	0.18	0.36
-0.18	0.05	-0.13	0	0	0	0.23
-0.21	0.03	-0.15	-0.03	0	0	0.2
-0.08	0.18	0.1	0.28	0.21	0.18	0.33
-0.21	-0.03	-0.13	0.08	-0.05	-0.03	0.15
-0.18	0.03	-0.08	0.15	0.03	0.03	0.23
-0.05	0.23	0.13	0.38	0.21	0.18	0.31
-0.21	0.05	-0.1	0.08	-0.03	-0.03	0.18
-0.18	0.13	-0.05	0.05	0.05	0.08	0.23
-0.03	0.31	0.13	0.23	0.21	0.18	0.31
-0.18	0.05	-0.13	-0.05	-0.05	-0.03	0.13
-0.13	0.1	-0.05	-0.05	0.03	0.05	0.18
0	0.21	0.13	0.13	0.21	0.18	0.23
-0.21	-0.13	-0.18	-0.31	-0.1	-0.08	0.05
-0.1	0.05	0	-0.15	0.1	0.08	0.15
-0.08	0.05	0.03	-0.1	0.15	0.13	0.18
-0.21	-0.13	-0.18	-0.38	-0.08	-0.05	0.03
-0.1	0.05	0	-0.13	0.1	0.13	0.15
-0.03	0.13	0.08	-0.03	0.15	0.15	0.15
-0.1	-0.03	-0.08	-0.18	-0.03	0	0.05
-0.03	0.13	0.05	-0.05	0.13	0.13	0.15
0	0.18	0.1	0	0.15	0.18	0.15
-0.18	-0.08	-0.15	-0.33	-0.08	-0.03	0
-0.05	0.13	0.05	-0.15	0.1	0.13	0.1
-0.05	0.1	0.03	-0.1	0.1	0.15	0.08
-0.15	-0.1	-0.15	-0.36	-0.15	-0.05	-0.05
0	0.15	0.08	0	0.13	0.18	0.1
-0.03	0.1	0	-0.05	0.03	0.08	0.03
-0.1	0	-0.1	-0.21	-0.05	0	0
0.05	0.23	0.08	0.05	0.13	0.18	0.13
0	0.15	-0.03	-0.08	0.03	0.08	0.08
5	7.9	9.96	13.28	9.92	7.92	5.38
-5.92	-10.49	-12.97	-13.08	-13.28	-10.35	-6.96
2.39	5.54	6.55	3.87	7.28	5.9	4.84
3.32	4.51	4.52	8.26	2.92	2.27	1.36
-6.54	-11.18	-12.51	-14.1	-10.62	-7.95	-5.04
5.82	11.03	12.15	10	10.18	7.41	5.45
-1.36	-4.21	-5.03	-0.64	-3.62	-2.07	-1.13
-2.29	-2.62	-2.44	-5.92	-3.23	-3.12	-1.77
3.12	4.82	4.7	5.77	4.56	3.86	3.1
-0.67	-1.46	-1.23	0.56	-0.62	-0.26	0.2
-1.42	-2.36	-2.88	-4.82	-3.46	-3.3	-2.48
1.26	2.69	2.67	3.1	3.31	3.12	3.05
1.8	1.92	2.34	4.49	2.08	1.38	0.84
-3.73	-5.92	-7.17	-9.18	-7.39	-6.13	-4.17
3.32	6.05	6.78	6.92	7.69	6.77	5.63
0.67	-0.03	-0.39	1.44	-1.87	-2.45	-2.56
-4.56	-6.8	-7.76	-10.1	-5.54	-3.55	-1.41
5.54	9.8	10.79	11.05	9	6.36	4.15
-2.78	-6.08	-7.22	-4.56	-6.13	-4.09	-2.28
-1.39	-0.87	-0.36	-3.64	-0.26	-0.69	-0.46
4.12	5.95	5.62	7.21	4.72	3.81	3.05
-3.04	-5.33	-4.91	-3.49	-3.18	-2.45	-1.72
0.54	1.26	0.39	-2.54	-1.05	-1.35	-0.69
1.39	2.38	3.06	5.49	4.38	4.04	3.28
-0.36	-1.51	-2	-2.23	-2.69	-2.38	-2.02
-1.55	-2	-2.54	-4.41	-2.41	-2.04	-1.28
2.83	4.72	5.42	7.13	6.23	5.57	4.3
-0.88	-2.59	-3.44	-3.46	-5.1	-4.88	-4.12
-2.34	-2.87	-2.88	-4.18	-0.46	0.66	1.38
5.15	7.92	8.24	9.33	5.77	3.81	2.07
-4.25	-7.9	-8.63	-7.77	-6.59	-4.5	-2.77
1.13	3.13	3.39	0.85	2.67	1.66	1.2
2.86	3.28	3.06	5.56	2.77	2.4	1.82
-3.79	-5.92	-5.98	-6.21	-4.56	-3.37	-2.46
2.7	4.38	3.78	2.03	2.08	1.18	0.79
0.41	0.05	0.51	3.64	2.26	2.61	2.15
-1	-1.9	-2.67	-4.49	-3.87	-3.68	-3.1
0.33	0.77	0.62	0.46	1.36	1.43	1.43
1.65	2.36	2.67	4.38	3.15	2.73	2.07
-1.49	-3.08	-4.06	-5.39	-4.95	-4.6	-3.66
-0.39	0.36	0.8	0.82	2.74	2.99	2.84
3.4	4.44	4.11	5.23	2.18	1.02	0.23
-4.17	-6.64	-6.93	-6.95	-4.92	-3.42	-2.13
2.81	4.97	4.91	3.97	3.9	2.86	1.95
0.85	0.62	0.44	2.8	0.54	0.38	0.31
-3.06	-4.72	-5.16	-6.26	-3.82	-2.71	-1.64
3.53	5.9	5.55	4.77	3.69	2.25	1.46
-1.13	-2.54	-2.36	0.21	0.05	0.84	0.87
-0.46	-0.54	-1.44	-4.1	-3.28	-3.53	-3.07
1.03	1.77	2	3.28	3.36	3.32	2.89
0.44	0.38	0.31	0.72	-0.15	-0.28	-0.64
-1.29	-2.23	-3.06	-4.31	-3.38	-2.91	-2.07
0.75	2.03	2.67	3.51	4.03	3.76	2.94
1.6	1.59	0.77	0.79	-1.05	-1.43	-1.49
-3.4	-4.77	-4.75	-5	-2.69	-1.56	-0.67
3.61	5.9	5.52	5.36	4.03	2.86	1.84
-0.82	-2.08	-2.18	-0.64	-1.46	-1.1	-0.82
-1.8	-2.26	-2.83	-4.54	-2.21	-1.53	-0.92
3.68	5.77	5.7	6.08	4.13	2.76	1.77
-2.76	-4.56	-4.67	-3.23	-2.46	-1.1	-0.28
0.64	1.69	0.95	-1.72	-1.08	-1.89	-1.92
0.9	1.31	1.72	4.03	3.62	3.71	3.12
-0.75	-1.18	-1.62	-2.51	-2.54	-2.56	-2.38
-0.33	-0.26	-0.57	-1.41	-0.38	-0.26	0
0.75	1.69	2.11	3.51	2.82	2.66	1.87
0.31	-0.13	-0.87	-1.72	-2.23	-2.27	-1.89
-1.88	-2.36	-2.13	-2.05	-0.26	0.33	0.54
3.17	4.87	4.47	4.44	2.9	1.87	1.08
-2.19	-3.69	-3.6	-3.08	-2.33	-1.64	-1.13
0.05	0.46	-0.08	-1.85	-0.33	-0.26	-0.05
2.58	3.67	3.98	4.9	3.38	2.4	1.51
-2.91	-4.82	-5.14	-5.13	-3.62	-2.33	-1.51
1.85	3.36	3.08	1.03	1.28	0.28	-0.03
0.05	-0.21	0.26	2.56	2.18	2.48	2.07
-0.67	-1.13	-1.85	-3.87	-3.21	-3.22	-2.66
0.26	0.77	0.98	1.28	1.92	1.87	1.64
1	1.38	1.23	1.82	1.08	0.84	0.51
-0.62	-1.21	-1.67	-2.59	-2.13	-2.04	-1.51
-0.36	-0.03	0.1	0.62	1.23	1.48	1.43
2.5	3.26	2.75	2.51	1.33	0.59	0.15
-2.5	-3.8	-3.72	-3.36	-2.23	-1.48	-0.87
1.49	2.54	2	0.95	1.15	0.74	0.59
1	1.23	1.52	2.82	1.8	1.38	0.95
-2.34	-3.54	-3.96	-4.69	-3.33	-2.43	-1.54
2.27	3.67	3.6	3.08	2.51	1.64	1.1
-0.46	-1.08	-0.77	1.13	0.49	0.89	0.84
-0.7	-1	-1.67	-3.38	-2.8	-2.68	-2.05
1.06	1.82	2.29	3.44	3.08	2.76	2.3
0.21	-0.08	-0.46	-0.15	-0.79	-0.66	-0.61
-0.64	-1	-1.16	-2	-1.31	-1.2	-0.82
0.64	1.15	1.26	2.1	1.8	1.81	1.46
1.06	1.08	0.85	0.59	-0.13	-0.49	-0.56
-1.7	-2.69	-2.7	-2.59	-1.67	-0.95	-0.46
2.01	3.08	2.88	2.41	1.85	1.25	0.77
-0.28	-0.82	-0.57	0.51	0.08	0.2	0.15
-1.26	-1.82	-2.26	-3.26	-2.36	-1.89	-1.36
2.14	3.33	3.54	3.95	3.15	2.45	1.82
-1.11	-2.08	-2.08	-1.13	-1.36	-0.84	-0.67
0.03	0.18	-0.28	-1.74	-1.18	-1.23	-0.87
1	1.67	2.16	3.85	2.9	2.63	2
-0.23	-0.79	-1.41	-1.77	-2.03	-1.76	-1.36
-0.49	-0.33	-0.28	-0.44	0.08	0.03	0.1
1.13	1.67	1.46	2.26	1.62	1.46	1.18
-0.21	-0.51	-0.69	-1.03	-0.97	-1.15	-1
-1	-1.23	-1.31	-1.26	-0.44	-0.1	0.18
1.91	2.77	2.65	2.59	1.85	1.2	0.74
-1.21	-1.97	-1.85	-1.23	-1	-0.61	-0.36
-0.18	0	-0.39	-1.28	-0.77	-0.77	-0.51
1.52	2.28	2.52	3.41	2.72	2.22	1.64
-1.34	-2.13	-2.36	-2.31	-2.08	-1.66	-1.23
0.41	0.9	0.59	-0.28	0.38	0.2	0.2
0.93	1.38	1.59	2.85	2.08	1.84	1.28
-0.8	-1.49	-2.08	-3	-2.31	-1.99	-1.49
0.31	0.74	0.9	0.79	1.23	1.05	0.84
0.93	1.08	0.9	1.21	0.79	0.74	0.46
-0.67	-1.21	-1.28	-2.08	-1.33	-1.15	-0.9
0.05	0.28	0.18	0.03	0.54	0.66	0.54
1.08	1.54	1.52	1.44	1.18	0.87	0.51
-1.24	-1.95	-2.08	-2.28	-1.51	-1.05	-0.77
0.67	1.31	1.03	0.28	0.59	0.49	0.33
0.7	1.03	1.18	1.85	1.49	1.38	0.92
-1.11	-1.59	-2.11	-2.87	-2.26	-1.79	-1.33
0.85	1.72	1.67	1.38	1.69	1.46	1.08
0.41	0.51	0.36	0.95	0.44	0.54	0.33
-1	-1.26	-1.64	-2.64	-1.69	-1.35	-1.05
0.75	1.51	1.57	1.85	1.77	1.64	1.23
0.1	0.13	-0.08	-0.15	-0.28	-0.13	-0.2
-0.95	-1.08	-1.08	-1.64	-0.92	-0.59	-0.41
0.59	1.21	1.08	1.18	0.9	0.92	0.69
0.18	0.36	0.41	0.49	0.36	0.43	0.31
-1.11	-1.26	-1.44	-1.64	-1.36	-0.95	-0.69
0.77	1.59	1.44	1.31	1.26	1.18	0.95
-0.05	0.1	0.18	0.72	0.31	0.38	0.23
-0.9	-1.13	-1.57	-2.26	-1.69	-1.23	-0.82
1	1.9	2.05	2.36	2.1	1.87	1.36
-0.26	-0.49	-0.69	-0.54	-0.82	-0.54	-0.46
-0.67	-0.69	-0.74	-1.56	-0.74	-0.49	-0.31
0.88	1.46	1.59	1.95	1.59	1.41	0.95
-0.46	-0.72	-0.74	-1.13	-0.79	-0.59	-0.49
-0.67	-0.62	-0.54	-0.97	-0.31	-0.13	-0.13
0.7	1.26	1.28	1.33	1.13	1	0.67
-0.49	-0.74	-0.54	-0.54	-0.28	-0.1	-0.1
-0.31	-0.33	-0.51	-0.95	-0.72	-0.49	-0.38
0.82	1.36	1.54	1.8	1.67	1.53	1.13
-0.41	-0.64	-0.72	-0.59	-0.74	-0.51	-0.49
-0.36	-0.31	-0.51	-1.05	-0.46	-0.26	-0.13
0.88	1.44	1.59	2.05	1.85	1.64	1.13
-0.62	-1.03	-1.26	-1.56	-1.36	-1.07	-0.82
-0.31	-0.18	-0.08	-0.41	0.33	0.43	0.36
0.9	1.33	1.34	1.77	1.13	0.97	0.64
-0.88	-1.38	-1.36	-1.49	-1.05	-0.69	-0.49
0.08	0.36	0.39	0.41	0.38	0.38	0.33
0.67	0.82	0.85	1.26	0.87	0.82	0.64
-0.75	-1.03	-1.03	-0.95	-0.67	-0.41	-0.23
0.23	0.44	0.18	0.1	0.08	0.1	0.15
0.52	0.77	0.9	1.44	1.28	1.28	1.05
-0.41	-0.79	-1.03	-1.1	-1.15	-0.92	-0.67
0.18	0.26	0.21	0.05	0.49	0.56	0.61
0.72	0.9	1.03	1.49	1.05	0.92	0.67
-0.67	-1.26	-1.52	-1.92	-1.44	-1.07	-0.67
0.28	0.56	0.69	0.67	1	0.97	0.84
0.52	0.59	0.49	0.69	0.36	0.36	0.28
-0.88	-1.33	-1.34	-1.67	-0.92	-0.56	-0.26
0.64	1.08	0.95	0.97	0.79	0.72	0.64
0.26	0.21	0.23	0.56	0.38	0.49	0.49
-0.41	-0.64	-0.85	-1.08	-0.85	-0.56	-0.28
0.57	0.97	0.82	0.87	0.74	0.72	0.67
0.18	0.21	0.18	0.41	0.46	0.61	0.56
-0.41	-0.56	-0.9	-1.41	-1.08	-0.87	-0.54
0.39	0.72	0.77	0.79	1.13	1.2	1.1
0.23	0.33	0.23	0.21	-0.03	0.05	0.03
-0.72	-0.95	-1.05	-1.49	-0.87	-0.49	-0.2
0.54	1.1	1.18	1.28	1.15	1.12	0.9
-0.05	-0.05	-0.18	-0.21	-0.31	-0.13	-0.05
-0.75	-0.72	-0.72	-0.95	-0.44	-0.1	0.1
0.7	1.31	1.13	1.1	0.85	0.79	0.64
-0.33	-0.33	-0.33	-0.23	-0.08	0.18	0.28
-0.33	-0.26	-0.51	-0.87	-0.64	-0.38	-0.23
0.67	1.13	1.08	1.15	1.05	1.05	0.87
-0.23	-0.36	-0.39	-0.36	-0.31	-0.05	-0.03
-0.13	-0.1	-0.28	-0.9	-0.56	-0.38	-0.23
0.44	0.72	0.9	1.08	1.15	1.2	0.92
-0.13	-0.31	-0.41	-0.82	-0.67	-0.49	-0.44
-0.39	-0.46	-0.41	-0.79	-0.15	0.08	0.15
0.52	0.87	0.98	0.97	0.9	0.87	0.61
-0.33	-0.54	-0.49	-0.77	-0.56	-0.36	-0.26
-0.21	-0.21	-0.18	-0.36	0	0.23	0.23
0.72	1.15	1.18	1.21	0.85	0.74	0.54
-0.57	-0.87	-0.85	-0.77	-0.49	-0.18	-0.05
0.13	0.41	0.26	-0.15	0.03	0.03	0.05
0.31	0.51	0.59	0.87	0.9	0.97	0.77
-0.39	-0.56	-0.64	-0.95	-0.69	-0.49	-0.36
0.03	0.08	0.05	-0.18	0.15	0.28	0.26
0.33	0.49	0.67	0.87	0.82	0.84	0.64
-0.36	-0.62	-0.74	-0.97	-0.85	-0.64	-0.46
-0.13	0.05	0.18	0.26	0.51	0.61	0.59
0.41	0.69	0.59	0.77	0.46	0.49	0.36
-0.7	-0.79	-0.82	-0.85	-0.54	-0.28	-0.13
0.05	0.38	0.26	0.28	0.36	0.46	0.44
0.36	0.59	0.57	0.74	0.54	0.54	0.41
-0.62	-0.92	-0.9	-0.85	-0.59	-0.28	-0.1
0.44	0.64	0.57	0.38	0.41	0.36	0.31
0.15	0.08	0.21	0.56	0.56	0.64	0.54
-0.41	-0.69	-0.82	-1.21	-0.82	-0.64	-0.49
0.23	0.36	0.39	0.36	0.69	0.69	0.59
0.05	0.05	0.03	0.05	0.21	0.31	0.23
-0.41	-0.62	-0.77	-1.21	-0.64	-0.46	-0.26
0.13	0.36	0.41	0.49	0.74	0.77	0.67
0.15	0.23	0.1	0.05	0.03	0.05	0.08
-0.46	-0.62	-0.67	-0.77	-0.36	-0.18	0
0.39	0.74	0.59	0.54	0.56	0.54	0.49
-0.03	0.05	-0.05	0.03	0.15	0.23	0.23
-0.49	-0.51	-0.72	-0.97	-0.54	-0.33	-0.13
0.39	0.77	0.62	0.49	0.69	0.61	0.51
-0.18	-0.23	-0.26	-0.15	-0.03	0.13	0.15
-0.36	-0.36	-0.57	-0.97	-0.62	-0.49	-0.28
0.23	0.59	0.67	0.87	0.87	0.84	0.74
-0.23	-0.23	-0.36	-0.31	-0.38	-0.26	-0.15
-0.44	-0.31	-0.41	-0.46	-0.23	-0.08	0.08
0.18	0.59	0.51	0.85	0.62	0.66	0.56
-0.23	-0.13	-0.28	-0.26	-0.33	-0.18	-0.05
-0.36	-0.26	-0.31	-0.18	-0.15	0.08	0.13
0.41	0.74	0.62	0.74	0.46	0.51	0.41
-0.21	-0.28	-0.23	-0.05	-0.21	0	0.05
-0.15	-0.21	-0.33	-0.56	-0.38	-0.15	-0.08
0.46	0.67	0.74	0.72	0.67	0.69	0.51
-0.33	-0.62	-0.59	-0.77	-0.51	-0.23	-0.18
-0.03	-0.05	-0.08	-0.62	-0.21	-0.05	-0.03
0.26	0.31	0.44	0.51	0.59	0.69	0.49
-0.21	-0.41	-0.49	-0.85	-0.62	-0.41	-0.31
0	-0.03	0	-0.1	0.1	0.26	0.2
0.41	0.49	0.46	0.51	0.41	0.46	0.36
-0.15	-0.36	-0.46	-0.62	-0.41	-0.23	-0.13
0.1	0.1	-0.03	-0.13	0.15	0.28	0.28
0.44	0.54	0.41	0.28	0.41	0.41	0.31
-0.28	-0.54	-0.62	-0.79	-0.36	-0.13	-0.05
0.21	0.26	0.13	-0.21	0.08	0.18	0.15
0.28	0.28	0.28	0.33	0.46	0.54	0.41
-0.23	-0.41	-0.54	-0.77	-0.54	-0.33	-0.26
0.08	0.18	0.08	0	0.26	0.36	0.31
0.18	0.31	0.26	0.38	0.33	0.43	0.33
-0.31	-0.41	-0.64	-0.79	-0.56	-0.33	-0.15
0.13	0.36	0.26	0.36	0.44	0.54	0.49
0.26	0.31	0.1	0.26	0.1	0.23	0.23
-0.21	-0.28	-0.44	-0.44	-0.31	-0.13	0.03
0.31	0.41	0.21	0.33	0.28	0.36	0.36
0.28	0.31	0.15	0.18	0.21	0.23	0.23
-0.23	-0.46	-0.62	-0.67	-0.38	-0.2	-0.05
0.28	0.41	0.26	0	0.31	0.26	0.28
-0.03	-0.05	-0.1	-0.1	0.15	0.23	0.28
-0.28	-0.38	-0.54	-0.87	-0.51	-0.38	-0.18
0.18	0.31	0.31	0.36	0.46	0.46	0.51
0.03	0.03	-0.05	0.03	-0.05	0	0.13
-0.21	-0.23	-0.39	-0.49	-0.36	-0.23	0.03
0.26	0.51	0.44	0.56	0.49	0.49	0.54
0	0.08	-0.13	-0.15	-0.18	-0.1	0.1
-0.21	-0.13	-0.28	-0.44	-0.21	-0.08	0.13
0.23	0.51	0.36	0.28	0.31	0.31	0.38
-0.1	-0.05	-0.13	-0.23	-0.13	0	0.1
-0.26	-0.18	-0.31	-0.51	-0.31	-0.18	-0.03
0.18	0.44	0.41	0.28	0.36	0.33	0.33
-0.23	-0.18	-0.21	-0.33	-0.18	-0.1	0
-0.26	-0.13	-0.28	-0.62	-0.31	-0.2	-0.08
0.13	0.46	0.39	0.38	0.49	0.46	0.44
-0.21	-0.13	-0.31	-0.44	-0.33	-0.26	-0.1
-0.13	0.05	-0.13	-0.31	-0.05	0	0.13
0.26	0.54	0.41	0.38	0.38	0.33	0.31
-0.08	-0.05	-0.21	-0.49	-0.26	-0.23	-0.05
-0.05	0	-0.08	-0.36	-0.03	-0.03	0.08
0.31	0.44	0.36	0.03	0.28	0.2	0.23
-0.23	-0.38	-0.36	-0.77	-0.26	-0.23	-0.1
-0.03	-0.03	-0.08	-0.69	-0.1	-0.13	0
0.18	0.21	0.33	-0.05	0.36	0.23	0.26
-0.21	-0.38	-0.33	-0.79	-0.36	-0.33	-0.18
0	0.05	0.05	-0.36	0.03	-0.05	0.05
0.15	0.26	0.31	0.18	0.36	0.28	0.28
-0.15	-0.18	-0.28	-0.62	-0.38	-0.38	-0.18
0.03	0.15	0.08	-0.1	0.18	0.15	0.23
0.28	0.44	0.33	0.21	0.23	0.13	0.18
-0.18	-0.28	-0.44	-0.64	-0.33	-0.28	-0.13
0.18	0.31	0.23	0.08	0.23	0.13	0.18
0.18	0.21	0.13	0.05	0.13	0.08	0.1
-0.18	-0.26	-0.31	-0.44	-0.28	-0.23	-0.1
0.13	0.21	0.1	0.05	0.05	0.05	0.13
0.08	0.08	0.08	0.21	0.18	0.18	0.23
-0.15	-0.21	-0.36	-0.31	-0.38	-0.31	-0.18
0.1	0.23	0.13	0.31	0.21	0.23	0.31
0.18	0.26	0.15	0.51	0.1	0.13	0.2
-0.13	-0.13	-0.31	-0.1	-0.36	-0.26	-0.05
0.21	0.41	0.28	0.67	0.31	0.31	0.36
0.15	0.26	0.08	0.36	-0.03	0	0.08
-0.21	-0.21	-0.31	-0.18	-0.26	-0.15	-0.03
0.18	0.38	0.26	0.44	0.21	0.2	0.2
-0.08	0	-0.05	0.13	-0.03	0.03	0.03
-0.26	-0.26	-0.28	-0.21	-0.28	-0.15	-0.1
0.1	0.33	0.31	0.49	0.21	0.2	0.15
-0.18	-0.08	-0.1	0.21	-0.05	0.05	0.05
-0.15	0.03	-0.13	0	-0.26	-0.18	-0.1
0.05	0.36	0.23	0.62	0.33	0.33	0.31
-0.05	0.23	0.03	0.31	-0.05	-0.03	0
-0.18	0.05	-0.21	0.03	-0.18	-0.08	-0.03
0.1	0.51	0.33	0.64	0.33	0.33	0.26
-0.1	0.13	-0.1	0.08	-0.15	-0.13	-0.08
-0.23	0	-0.15	-0.05	-0.1	-0.03	0.03
0.1	0.44	0.31	0.44	0.23	0.2	0.13
-0.31	-0.15	-0.23	-0.15	-0.15	-0.08	-0.05
-0.26	0	-0.1	-0.13	-0.13	-0.08	-0.05
-0.03	0.26	0.23	0.36	0.26	0.26	0.2
-0.31	-0.15	-0.21	-0.08	-0.18	-0.08	-0.03
-0.15	0.08	0.03	0.1	-0.05	-0.03	0.05
0	0.23	0.26	0.51	0.28	0.28	0.31
-0.13	0	-0.05	0	-0.18	-0.15	-0.03
-0.13	0	0	0.05	0.03	0.08	0.15
0.1	0.31	0.28	0.28	0.23	0.2	0.2
-0.18	-0.18	-0.18	-0.31	-0.23	-0.15	-0.05
-0.1	-0.08	-0.05	-0.26	-0.03	0.05	0.1
0.18	0.23	0.28	0.1	0.15	0.1	0.1
-0.26	-0.41	-0.33	-0.51	-0.28	-0.15	-0.08
0.05	0.1	0.15	-0.03	0	0.03	0.05
0.05	0	0.08	0.13	0.1	0.15	0.15
-0.08	-0.15	-0.18	-0.26	-0.23	-0.15	-0.08
0.1	0.13	0.05	0.1	0.05	0.08	0.08
0.18	0.18	0.13	0.23	0.15	0.18	0.15
0.13	0	-0.13	-0.1	-0.23	-0.18	-0.13
0.23	0.15	0.08	0.18	0.1	0.18	0.15
0.33	0.26	0.18	0.28	0.05	0.08	0.03
0	-0.23	-0.26	-0.23	-0.26	-0.15	-0.13
0.23	0.18	0.13	0.21	0.1	0.13	0.05
0.18	0.05	0.03	0.13	0.03	0.05	-0.05
-0.03	-0.21	-0.26	-0.18	-0.23	-0.1	-0.15
0.28	0.26	0.18	0.38	0.13	0.15	0.05
0.21	0.13	0.05	0.41	0.03	0.1	0.05
0.13	0.05	-0.13	0.18	-0.21	-0.1	-0.1
0.39	0.44	0.23	0.69	0.23	0.23	0.18
0.26	0.23	0	0.41	0.03	0.05	0.03
0.21	0.15	-0.1	0.15	-0.13	-0.05	-0.03
0.28	0.31	0.13	0.46	0.18	0.23	0.18
0.26	0.21	0.05	0.23	-0.05	0.03	-0.05
0.03	-0.08	-0.18	0.03	-0.15	-0.05	-0.08
0.23	0.28	0.21	0.41	0.15	0.18	0.1
0.05	0.05	-0.03	0.23	-0.03	0.03	-0.03
-0.08	-0.08	-0.18	-0.05	-0.13	-0.03	-0.05
0.21	0.38	0.28	0.49	0.28	0.26	0.15
-0.03	0.03	-0.1	0.13	-0.03	0.05	0.03
0.05	0.18	0	0.13	0	0.03	0.05
0.21	0.41	0.28	0.51	0.33	0.31	0.26
0.05	0.13	0	0.03	-0.03	0	0.03
0.05	0.18	0.03	0	0.05	0.05	0.08
0.1	0.33	0.21	0.18	0.26	0.23	0.18
-0.05	0.05	-0.13	-0.26	-0.08	-0.05	-0.05
-0.05	0.08	-0.05	-0.18	0.05	0.08	0.05
0.08	0.23	0.13	0.08	0.18	0.18	0.13
-0.08	0.05	-0.05	-0.05	-0.05	0	0
-0.05	0.08	-0.03	0.05	0	0.08	0.1
0.18	0.38	0.28	0.46	0.23	0.23	0.23
-0.03	0	-0.13	0.08	-0.1	-0.03	0.05
0.13	0.26	0.1	0.23	0.08	0.13	0.18
0.21	0.31	0.18	0.38	0.18	0.23	0.23
0.05	0.03	-0.1	-0.08	-0.15	-0.05	0.03
0.15	0.15	0.08	0.13	0.05	0.13	0.13
0.23	0.18	0.15	0.15	0.08	0.13	0.1
0.03	-0.13	-0.13	-0.18	-0.18	-0.1	-0.05
0.18	0.13	0.1	0.05	0.05	0.08	0.08
0.18	0.1	0.05	0.08	0.05	0.08	0.08
0.05	-0.03	-0.1	-0.15	-0.1	-0.05	-0.05
0.21	0.18	0.05	0.08	0.08	0.1	0.1
0.31	0.28	0.13	0.21	0.15	0.15	0.1
0.23	0.1	-0.05	0.03	-0.05	-0.03	-0.03
0.41	0.31	0.13	0.18	0.15	0.15	0.1
0.39	0.28	0.15	0.18	0.15	0.13	0.08
0.18	-0.03	-0.18	-0.31	-0.1	-0.05	-0.08
0.36	0.31	0.15	0.03	0.18	0.18	0.08
0.26	0.08	-0.05	-0.15	0.03	0.08	-0.03
0.18	0.03	-0.1	-0.26	-0.08	-0.03	-0.13
0.31	0.23	0.13	0.13	0.15	0.18	0.03
0.26	0.15	0.05	0.08	0.05	0.08	-0.03
0.23	0.15	0	0.08	0	0	-0.05
0.33	0.36	0.15	0.28	0.21	0.2	0.13
0.33	0.31	0.1	0.21	0.13	0.1	0.03
0.21	0.18	-0.05	-0.03	0	0.03	0
0.36	0.41	0.18	0.21	0.21	0.2	0.13
0.28	0.26	0.05	0.05	0.03	0.05	-0.03
0.18	0.13	-0.05	-0.15	-0.05	0	-0.05
0.31	0.36	0.23	0.15	0.18	0.15	0.03
0.13	0.08	-0.03	-0.13	-0.03	0	-0.08
0.1	0.1	-0.03	-0.18	-0.03	0	-0.08
0.21	0.28	0.18	0.15	0.18	0.18	0.08
0.08	0.1	-0.03	-0.05	-0.03	0	-0.03
0.13	0.26	0.13	0.13	0.05	0.05	0.03
0.26	0.36	0.18	0.26	0.18	0.15	0.13
0.23	0.31	0.13	0.15	0.03	0	0.05
0.18	0.26	0.05	0.05	0.03	0.05	0.08
0.26	0.38	0.23	0.1	0.18	0.13	0.13
0.08	0.15	0	-0.15	-0.03	-0.03	0
0.08	0.15	0.03	-0.21	0	0	0.05
0.18	0.26	0.18	0.08	0.13	0.08	0.1
0.03	0	-0.05	-0.15	-0.08	-0.05	0
0.13	0.21	0.13	0.1	0.05	0.03	0.08
0.13	0.26	0.18	0.26	0.15	0.13	0.18
0.05	0.13	0	0.03	-0.03	-0.05	0.05
8.99	16.95	18.75	15.31	16.18	12.04	8.76
-2.96	-7.54	-8.86	-2.44	-6.69	-4.42	-3.07
-3.53	-3.8	-3.62	-8.15	-4.54	-4.68	-3.12
5.12	8.33	8.68	9.28	8.59	7.18	5.45
-1.83	-3.82	-3.9	-1.13	-3.38	-2.63	-1.59
-2.52	-3.54	-3.88	-6.92	-3.97	-3.94	-2.84
3.17	5.82	5.83	5.62	6.18	5.42	4.81
0.75	0.05	0.59	4	0.44	-0.08	-0.38
-4.69	-7.41	-8.91	-11.87	-8.9	-7.54	-5.15
5.36	9.72	10.86	10.64	11.59	9.69	7.5
-0.8	-2.82	-3.21	-0.64	-4.38	-4.65	-4.4
-5.12	-7.49	-8.83	-12.57	-6.56	-4.52	-2.2
7.39	13.33	15.1	15.36	13.15	9.53	6.25
-4.74	-9.85	-11.61	-7.92	-10.05	-7.36	-4.66
-1.18	0.05	0.77	-3.67	0.92	-0.23	-0.33
5.51	8.26	8.19	10.28	7.39	5.95	4.43
-4.74	-8.39	-8.32	-6.23	-6.59	-5.52	-4.25
0.7	2.18	1.39	-2.72	0.1	-0.49	-0.23
2.7	4.59	5.42	8.26	6.49	5.65	4.25
-2.09	-4.49	-5.29	-5	-5.77	-5.09	-4.12
-1.21	-0.87	-1.46	-4.28	-1.21	-1.3	-0.61
4.07	6.92	7.81	10.54	8.51	7.23	5.25
-3.06	-6	-7.27	-7.21	-8.82	-8.08	-6.55
-1.75	-1.05	-1	-3.49	1.49	2.12	2.51
6.08	9.54	10.09	12.31	7.39	4.98	2.64
-6.59	-11.49	-12.69	-11.44	-10.33	-7.64	-5.1
2.21	5.85	6.39	3.1	5.41	3.65	2.66
3.09	3.67	3.42	7.08	3.05	2.71	1.97
-5.82	-8.64	-9.01	-9.31	-7.59	-6.03	-4.4
3.84	7.05	6.6	4.18	4.69	3.25	2.46
0.31	-0.03	0.46	4.87	2.15	2.38	1.74
-2.73	-4.13	-5.24	-7.44	-6.31	-5.93	-4.79
1.39	3.21	3.29	2.72	4.05	3.42	2.97
1.42	2.1	2.41	5.23	2.95	2.3	1.56
-3.09	-5.26	-6.47	-8.49	-7.18	-6.67	-5.15
0.77	2.9	3.7	3.56	5.64	5.14	4.25
2.96	3.69	3.47	5.46	1.51	0.28	-0.54
-5.54	-8.51	-9.04	-9.64	-7	-5.19	-3.46
4.04	7.67	8.14	7.36	7.05	5.21	3.56
0.15	-0.74	-1	2.03	-0.97	-0.87	-0.77
-4.2	-6.13	-6.57	-8.36	-5.08	-3.83	-2.51
5	8.67	8.66	7.72	6.56	4.34	2.87
-2.24	-4.44	-4.29	-0.79	-1.59	-0.54	-0.33
-1.03	-1.1	-2.16	-5.85	-4.13	-4.4	-3.92
2.24	4.03	4.6	6.08	5.97	5.47	4.35
-0.62	-1.44	-1.64	-0.64	-2.15	-1.97	-2.1
-1.8	-2.67	-3.49	-5.64	-3.67	-3.3	-2.46
1.96	4.1	5.09	6.41	6.33	5.62	4.2
0.54	-0.33	-1.23	-0.67	-3.15	-3.14	-2.94
-3.89	-5	-4.88	-5.95	-2.82	-1.64	-0.67
4.79	7.95	7.86	8.1	5.97	4.52	2.89
-2.09	-4.23	-4.42	-2.51	-3.69	-2.84	-2.28
-1.83	-2	-2.62	-5.15	-2.03	-1.35	-0.82
4.82	7.72	8.01	9.1	6.1	4.32	2.66
-4.2	-7.15	-7.5	-5.56	-5.1	-3.02	-1.79
1.11	2.77	2.11	-1.56	-0.33	-1.35	-1.72
1.75	2.38	3.06	6.33	5.03	5.11	4.05
-2.09	-3.41	-4.03	-4.82	-5.13	-4.73	-4.25
0.28	0.79	0.62	-0.74	0.92	0.92	0.84
1.39	2.59	3.24	5.64	3.85	3.4	2.13
-0.9	-2.28	-3.24	-4.36	-4.56	-4.09	-3.25
-1.24	-1.08	-0.69	-1.08	1.1	1.46	1.33
3.76	5.69	5.37	6.54	3.56	2.4	1.33
-3.45	-5.82	-5.98	-5.64	-4.56	-3.4	-2.51
0.82	2.28	1.75	-0.28	1.33	1.05	0.84
2.86	4.05	4.42	6.28	3.82	2.71	1.54
-4.3	-6.77	-7.45	-7.72	-5.82	-4.09	-2.87
2.88	5.46	5.32	3.23	3.33	1.87	1
-0.21	-0.56	-0.18	3.21	1.9	2.4	1.87
-1.73	-2.46	-3.47	-5.9	-5	-4.73	-3.79
0.95	2.49	2.88	3.38	3.97	3.63	2.87
0.77	1.05	0.85	2.33	0.54	0.33	-0.18
-1.91	-2.67	-3.29	-4.59	-3.56	-3.09	-2.33
0.52	1.97	2.21	3.08	3.18	3.07	2.46
1.91	2.54	2	2.36	0.51	0	-0.44
-3.66	-4.97	-5.01	-5.18	-3.54	-2.43	-1.54
2.37	4.51	4.06	3.51	3.03	2.3	1.64
0.21	0.18	0.51	2.33	0.85	0.64	0.2
-3.37	-4.51	-5.11	-6.49	-4.49	-3.27	-2.28
3.12	5.62	5.86	5.59	4.54	3.3	2.18
-1.67	-2.64	-2.34	-0.18	-1	-0.18	-0.2
-1.42	-1.44	-2.05	-4.46	-3.41	-3.17	-2.56
1.44	3.18	4.06	5.64	4.87	4.29	3.2
-0.88	-1.49	-1.87	-1.36	-2.26	-1.89	-1.74
-1.36	-1.28	-1.36	-2.82	-1.56	-1.38	-1.02
1.03	2.46	2.85	4.23	3.38	3.17	2.28
-0.08	-0.33	-0.59	-0.79	-1.67	-1.76	-1.72
-2.32	-2.97	-2.93	-3.31	-1.72	-0.87	-0.49
2.58	4.62	4.73	4.77	3.49	2.48	1.46
-1.7	-2.9	-2.72	-1.62	-1.8	-1.18	-1
-1.52	-1.38	-1.62	-3.1	-1.87	-1.53	-1.2
2.65	4.18	4.65	5.77	4.28	3.48	2.43
-2.5	-3.95	-3.88	-3.21	-3.15	-2.27	-1.87
0.03	0.62	0.33	-1.36	-0.46	-0.54	-0.44
1.39	2.31	3.06	5.28	3.72	3.32	2.33
-1.42	-2.62	-3.21	-3.77	-3.67	-2.96	-2.33
-0.21	0.31	0.59	0.23	0.9	0.77	0.51
1.55	2.05	1.98	3.33	2.18	2.07	1.51
-1.18	-2.08	-2.21	-2.95	-2.44	-2.27	-2.02
-0.64	-0.64	-0.67	-0.69	0.31	0.69	0.74
2.32	3.18	3.24	3.69	2.41	1.74	0.87
-2.21	-3.77	-3.8	-3.59	-2.69	-1.81	-1.33
0.33	0.9	0.69	-0.33	0.33	0.15	0.03
1.73	2.21	2.49	3.9	2.92	2.53	1.72
-2.29	-3.72	-4.06	-4.46	-3.56	-2.81	-2.18
1.03	1.85	1.67	0.92	1.59	1.33	1.02
0.88	1.1	1.41	3.08	1.97	1.79	1.1
-1.49	-2.85	-3.67	-4.82	-3.54	-2.84	-2.07
1.06	2.05	2.26	2.18	2.51	2.04	1.51
0.72	0.51	0.23	1.21	0.54	0.74	0.46
-1.16	-2.03	-2.44	-3.74	-2.51	-2.15	-1.69
0.64	1.26	1.18	1.28	1.87	1.87	1.51
1.03	1.18	1	1.33	0.69	0.46	0.1
-1.91	-3	-3.36	-3.95	-2.49	-1.76	-1.18
1.49	2.46	2.29	1.95	1.95	1.61	1.23
0.49	0.28	0.31	1.28	0.64	0.74	0.51
-1.7	-2.49	-3.06	-4.05	-2.97	-2.27	-1.54
1.73	2.92	2.85	2.92	2.8	2.4	1.89
0.05	-0.33	-0.59	0.31	-0.44	-0.1	-0.05
-1.39	-1.85	-2.41	-3.64	-2.36	-1.79	-1.2
1.7	2.9	2.83	3.44	2.82	2.43	1.95
-0.44	-0.92	-1.31	-1.05	-1.21	-0.77	-0.54
-0.93	-0.95	-1.26	-2.31	-1.44	-1.12	-0.67
1.16	1.95	1.85	2.44	1.95	1.87	1.59
-0.08	-0.31	-0.46	-0.56	-0.74	-0.64	-0.38
-1.36	-1.62	-1.85	-2.44	-1.56	-1.12	-0.59
1.52	2.59	2.54	2.64	2.18	1.84	1.51
-0.62	-1	-0.98	-0.67	-0.85	-0.66	-0.44
-0.93	-1.18	-1.59	-2.59	-1.72	-1.28	-0.67
1.73	2.85	3.16	3.59	2.85	2.27	1.74
-0.82	-1.74	-1.95	-1.85	-2	-1.46	-0.97
-0.39	-0.28	-0.36	-1.51	-0.69	-0.59	-0.31
1.49	2.13	2.39	3.03	2.31	1.97	1.46
-0.95	-1.77	-1.9	-2.46	-2.05	-1.69	-1.25
-0.18	-0.05	0.03	-0.67	0.03	0.03	0.1
1.18	1.62	1.77	2.28	1.59	1.35	0.97
-0.8	-1.51	-1.44	-1.82	-1.54	-1.25	-0.95
-0.13	-0.1	-0.08	-0.46	-0.21	-0.08	0
1.55	1.92	2.08	2.49	1.82	1.53	1.13
-0.93	-1.69	-1.7	-1.72	-1.64	-1.33	-1.05
0.15	0.18	-0.03	-0.62	-0.08	0.03	0.15
1.57	2	2.21	2.85	2.15	1.71	1.15
-1.06	-2.13	-2.44	-2.8	-2.28	-1.79	-1.28
0.59	0.85	0.87	0.28	0.82	0.64	0.51
1.34	1.36	1.44	2.15	1.44	1.23	0.84
-1.03	-2.03	-2.16	-2.85	-2.05	-1.69	-1.25
0.88	1.13	1.21	1.08	1.18	0.97	0.77
0.93	0.77	0.8	1.28	0.9	0.74	0.49
-0.75	-1.51	-1.67	-2.23	-1.41	-1.18	-0.84
0.72	0.97	0.87	0.79	0.92	0.77	0.59
0.98	0.92	0.95	1.31	1.15	0.97	0.72
-0.62	-1.41	-1.7	-2.13	-1.67	-1.38	-1.02
0.93	1.18	1.05	0.82	1.15	1.05	0.9
0.98	0.97	1	1.54	1.05	0.79	0.51
-0.82	-1.74	-2.26	-2.95	-2.03	-1.56	-1.02
1.18	1.82	1.85	1.72	1.95	1.58	1.23
0.46	0.15	-0.1	0.38	0.1	0.13	0.13
-0.8	-1.28	-1.59	-2.38	-1.41	-1.07	-0.67
1.21	1.85	1.75	2.13	1.8	1.53	1.23
0.26	-0.08	-0.28	0.05	-0.23	-0.1	0
-0.52	-0.77	-1.03	-1.31	-0.95	-0.66	-0.31
1.11	1.67	1.44	1.85	1.36	1.23	1.08
0.15	0.05	-0.13	0.18	-0.03	0.1	0.23
-0.57	-0.72	-1.16	-1.51	-1.26	-0.92	-0.51
1.03	1.72	1.57	1.85	1.59	1.51	1.36
0.08	-0.03	-0.23	0.1	-0.41	-0.26	-0.13
-0.67	-0.85	-1.18	-1.59	-1.23	-0.77	-0.33
1.21	2	2	2.41	1.8	1.64	1.33
-0.36	-0.59	-0.85	-0.67	-1.03	-0.66	-0.41
-0.59	-0.44	-0.57	-0.97	-0.62	-0.31	0
1.08	1.82	1.75	2.15	1.44	1.33	1.05
-0.57	-0.77	-0.85	-0.87	-0.95	-0.61	-0.31
-0.28	-0.08	-0.26	-0.67	-0.46	-0.18	0
0.98	1.64	1.64	1.9	1.31	1.18	0.97
-0.41	-0.74	-0.85	-0.95	-0.9	-0.54	-0.28
0	0.23	0.03	-0.59	-0.46	-0.31	-0.13
0.75	1.23	1.39	1.64	1.46	1.43	1.13
-0.44	-0.67	-0.82	-1.33	-1.18	-0.97	-0.72
-0.13	0.03	-0.08	-0.74	-0.03	0.15	0.28
0.85	1.41	1.59	1.64	1.38	1.23	0.9
-0.59	-1	-1.16	-1.8	-1.36	-1.02	-0.69
0.05	0.38	0.49	-0.03	0.49	0.54	0.51
1	1.41	1.41	1.49	1.05	0.87	0.67
-0.85	-1.26	-1.28	-1.77	-1.1	-0.77	-0.46
0.46	0.92	0.82	0.31	0.62	0.56	0.54
0.62	0.82	0.85	0.87	0.9	0.84	0.72
-0.64	-0.95	-1	-1.64	-0.97	-0.72	-0.41
0.49	0.74	0.67	0.23	0.51	0.51	0.51
0.54	0.64	0.85	0.85	0.92	0.95	0.82
-0.52	-0.87	-1	-1.62	-1.23	-1	-0.67
0.31	0.56	0.67	0.36	0.82	0.87	0.87
0.64	0.77	0.8	0.82	0.67	0.61	0.49
-0.77	-1.15	-1.26	-1.77	-1.13	-0.82	-0.41
0.57	0.9	0.9	0.72	1	0.97	0.9
0.49	0.59	0.57	0.59	0.41	0.36	0.36
-0.67	-1.15	-1.26	-1.64	-0.97	-0.59	-0.18
0.9	1.33	1.26	1.08	0.97	0.79	0.74
0.23	0.05	0.08	0.28	0.31	0.41	0.51
-0.44	-0.72	-0.95	-1.54	-1	-0.77	-0.38
0.7	1.13	1.05	1	1.1	1	0.95
0	-0.08	-0.1	0	0.1	0.2	0.33
-0.28	-0.44	-0.74	-1.36	-0.97	-0.77	-0.38
0.52	0.95	1.03	1.33	1.31	1.25	1.15
0.21	0.23	-0.03	0.03	-0.31	-0.23	-0.03
-0.49	-0.59	-0.74	-0.92	-0.59	-0.36	0.03
0.8	1.38	1.23	1.59	1.13	1.02	0.97
-0.08	-0.08	-0.31	-0.1	-0.36	-0.28	0
-0.52	-0.44	-0.69	-0.74	-0.46	-0.23	0.18
0.9	1.54	1.28	1.46	1	0.84	0.84
-0.39	-0.46	-0.57	-0.23	-0.36	-0.1	0.23
-0.23	-0.05	-0.36	-0.54	-0.62	-0.43	-0.05
0.62	1.18	1.13	1.64	1.15	1.1	1.15
-0.44	-0.49	-0.64	-0.41	-0.64	-0.41	-0.05
-0.26	0.03	-0.18	-0.38	-0.33	-0.2	0.2
0.41	0.9	0.92	1.41	1.13	1.07	1.13
-0.36	-0.31	-0.51	-0.62	-0.72	-0.61	-0.18
-0.33	-0.18	-0.21	-0.26	-0.03	0.13	0.49
0.62	1.1	1.13	1.33	0.92	0.77	0.82
-0.39	-0.62	-0.62	-0.74	-0.64	-0.49	-0.05
-0.13	0.03	0	-0.28	0	0.1	0.41
0.62	1.03	1.1	1.05	0.92	0.74	0.79
-0.72	-1	-0.98	-1.31	-0.74	-0.49	-0.08
0.15	0.46	0.39	-0.28	0.15	0.13	0.33
0.28	0.49	0.67	0.74	0.9	0.92	0.87
-0.39	-0.64	-0.74	-1.36	-0.92	-0.69	-0.33
0.13	0.33	0.41	0.1	0.46	0.54	0.59
0.44	0.56	0.62	0.64	0.64	0.69	0.67
-0.33	-0.54	-0.69	-1.18	-0.77	-0.56	-0.28
0.18	0.36	0.36	0.18	0.62	0.74	0.74
0.59	0.77	0.64	0.41	0.44	0.43	0.41
-0.52	-0.82	-0.9	-1.28	-0.64	-0.31	-0.05
0.49	0.72	0.59	0.21	0.51	0.56	0.56
0.41	0.46	0.44	0.33	0.41	0.51	0.49
-0.49	-0.72	-0.85	-1.28	-0.74	-0.38	-0.13
0.54	0.85	0.69	0.33	0.54	0.59	0.56
0.13	0.15	0.15	0.15	0.36	0.56	0.54
-0.31	-0.44	-0.72	-1.28	-0.85	-0.54	-0.31
0.41	0.69	0.64	0.54	0.82	0.92	0.82
0.23	0.23	0.08	0	0.03	0.23	0.23
-0.23	-0.36	-0.54	-0.97	-0.62	-0.31	-0.13
0.46	0.67	0.59	0.64	0.69	0.84	0.72
0.36	0.36	0.21	-0.03	-0.05	0.08	0.08
-0.33	-0.62	-0.74	-0.97	-0.54	-0.18	-0.03
0.67	1	0.82	0.54	0.62	0.64	0.49
0.03	-0.13	-0.21	-0.23	-0.05	0.18	0.18
-0.13	-0.28	-0.54	-1.03	-0.62	-0.33	-0.2
0.64	0.95	0.87	0.87	0.82	0.82	0.64
-0.03	-0.18	-0.36	-0.33	-0.28	-0.03	0.03
0	0.08	-0.23	-0.59	-0.38	-0.23	-0.13
0.49	0.79	0.67	0.92	0.9	0.92	0.77
0.03	0.05	-0.31	-0.41	-0.41	-0.28	-0.15
-0.1	0.03	-0.26	-0.33	-0.05	0.1	0.18
0.52	0.87	0.62	0.77	0.67	0.66	0.56
-0.05	-0.05	-0.28	-0.33	-0.31	-0.2	-0.08
-0.18	-0.08	-0.26	-0.23	-0.05	0.1	0.2
0.57	0.97	0.77	0.87	0.64	0.54	0.46
-0.33	-0.41	-0.51	-0.36	-0.28	-0.1	0.03
-0.05	0.18	-0.08	-0.23	-0.1	-0.05	0.05
0.41	0.74	0.67	0.9	0.82	0.77	0.69
-0.31	-0.36	-0.51	-0.54	-0.46	-0.31	-0.13
0.1	0.31	0.15	0	0.15	0.2	0.31
0.36	0.62	0.59	0.87	0.69	0.69	0.59
-0.15	-0.23	-0.41	-0.67	-0.49	-0.38	-0.18
0.08	0.21	0.15	0.05	0.31	0.38	0.41
0.44	0.59	0.51	0.41	0.41	0.41	0.38
-0.26	-0.44	-0.49	-0.79	-0.38	-0.23	-0.08
0.18	0.23	0.15	-0.18	0.18	0.26	0.31
0.36	0.49	0.51	0.33	0.46	0.43	0.41
-0.26	-0.54	-0.59	-0.87	-0.51	-0.28	-0.1
0.31	0.46	0.41	0.05	0.26	0.28	0.33
0.26	0.31	0.39	0.46	0.49	0.54	0.54
-0.18	-0.31	-0.46	-0.9	-0.59	-0.43	-0.18
0.23	0.46	0.41	0.28	0.54	0.56	0.59
0.28	0.41	0.28	0.23	0.26	0.28	0.36
-0.21	-0.33	-0.51	-0.85	-0.49	-0.31	-0.08
0.33	0.54	0.46	0.44	0.54	0.61	0.61
0.28	0.31	0.15	0.03	0	0.08	0.18
-0.26	-0.38	-0.46	-0.62	-0.33	-0.1	0.1
0.39	0.62	0.44	0.31	0.31	0.36	0.38
0.08	0.1	0.03	0.03	0.13	0.23	0.33
-0.23	-0.23	-0.44	-0.62	-0.46	-0.26	-0.08
0.33	0.59	0.44	0.33	0.41	0.43	0.49
0.08	0.13	0.05	0.18	0.08	0.18	0.26
-0.08	-0.13	-0.39	-0.59	-0.51	-0.36	-0.1
0.39	0.59	0.51	0.64	0.59	0.59	0.59
0.15	0.15	-0.05	-0.05	-0.18	-0.13	0
-0.15	-0.23	-0.39	-0.54	-0.33	-0.18	0
0.39	0.59	0.49	0.54	0.44	0.43	0.41
0.03	-0.05	-0.18	-0.28	-0.28	-0.18	-0.08
-0.18	-0.21	-0.31	-0.38	-0.23	-0.08	0
0.41	0.69	0.57	0.59	0.36	0.31	0.26
-0.13	-0.15	-0.26	-0.08	-0.15	-0.03	0.03
0	0.18	-0.1	-0.1	-0.26	-0.18	-0.1
0.26	0.59	0.41	0.79	0.54	0.49	0.41
-0.1	0.03	-0.23	0	-0.23	-0.18	-0.1
-0.05	0.13	-0.13	0.03	-0.1	-0.1	0
0.26	0.59	0.49	0.9	0.59	0.51	0.44
-0.13	-0.08	-0.26	-0.1	-0.36	-0.36	-0.23
-0.1	0.03	-0.05	0.18	0.13	0.1	0.18
0.28	0.59	0.46	0.77	0.38	0.26	0.23
-0.31	-0.26	-0.39	-0.18	-0.26	-0.2	-0.08
-0.08	0.15	0.03	0.23	0.08	0.08	0.13
0.21	0.46	0.36	0.62	0.36	0.31	0.26
-0.31	-0.26	-0.33	-0.1	-0.23	-0.1	-0.03
0.08	0.31	0.15	0.26	0.05	0.05	0.1
0.15	0.36	0.33	0.67	0.44	0.43	0.38
-0.13	-0.13	-0.23	-0.21	-0.36	-0.28	-0.15
0.08	0.18	0.13	0.15	0.15	0.23	0.23
0.23	0.33	0.31	0.41	0.31	0.31	0.23
-0.13	-0.23	-0.33	-0.51	-0.41	-0.28	-0.18
0.08	0.1	0.13	0.08	0.21	0.31	0.26
0.31	0.33	0.33	0.26	0.13	0.15	0.1
-0.26	-0.44	-0.41	-0.49	-0.36	-0.15	-0.08
0.26	0.38	0.36	0.28	0.18	0.23	0.2
0.1	0.13	0.15	0.26	0.1	0.2	0.18
-0.08	-0.18	-0.28	-0.33	-0.33	-0.13	-0.05
0.26	0.44	0.33	0.36	0.21	0.26	0.23
0.13	0.15	0.08	0.21	0.1	0.26	0.26
0	0.03	-0.18	-0.23	-0.41	-0.23	-0.18
0.23	0.31	0.23	0.33	0.26	0.41	0.36
0.23	0.28	0.18	0.21	-0.05	0.05	0.03
-0.13	-0.23	-0.33	-0.38	-0.36	-0.13	-0.05
0.26	0.44	0.36	0.41	0.23	0.33	0.26
0.1	0.1	0	0.05	-0.15	0	0
-0.15	-0.18	-0.28	-0.23	-0.28	-0.05	-0.03
0.33	0.54	0.39	0.49	0.21	0.28	0.18
0	0.05	-0.03	0.15	-0.05	0.13	0.08
-0.05	0	-0.21	-0.18	-0.33	-0.13	-0.15
0.33	0.54	0.39	0.54	0.31	0.38	0.23
0	-0.03	-0.18	-0.03	-0.18	0.03	-0.08
0.08	0.1	-0.1	-0.23	-0.23	-0.08	-0.15
0.23	0.31	0.23	0.36	0.33	0.41	0.2
0.1	0.05	-0.1	-0.23	-0.23	-0.1	-0.23
-0.05	-0.13	-0.18	-0.21	-0.1	0.05	-0.1
0.28	0.38	0.31	0.31	0.26	0.31	0.05
-0.03	-0.08	-0.15	-0.13	-0.13	-0.05	-0.18
-0.03	-0.03	-0.15	-0.1	-0.05	0.05	-0.1
0.28	0.49	0.36	0.51	0.38	0.31	0.1
-0.08	-0.1	-0.26	-0.08	-0.08	0	-0.1
0.05	0.23	0.03	0.05	0	0.03	-0.08
0.21	0.38	0.28	0.56	0.44	0.41	0.23
-0.13	-0.05	-0.23	-0.15	-0.21	-0.15	-0.2
-0.03	0.15	0.03	0.13	0.13	0.15	0.05
0.08	0.28	0.21	0.44	0.31	0.31	0.15
-0.21	-0.13	-0.28	-0.18	-0.23	-0.15	-0.18
-0.13	0.08	0.03	0.23	0.18	0.23	0.15
0.03	0.28	0.18	0.41	0.18	0.2	0.1
-0.26	-0.15	-0.21	0.05	-0.13	-0.03	0
-0.03	0.18	0.05	0.28	0.08	0.15	0.13
0.13	0.33	0.26	0.56	0.28	0.31	0.28
-0.18	-0.15	-0.26	-0.03	-0.21	-0.05	0
0.13	0.26	0.15	0.23	0.13	0.2	0.18
0.1	0.18	0.15	0.36	0.26	0.31	0.26
-0.1	-0.15	-0.26	-0.36	-0.31	-0.15	-0.1
0.08	0.18	0.18	0.21	0.21	0.31	0.23
0.08	0.1	0.1	0.08	0.05	0.15	0.1
-0.18	-0.21	-0.21	-0.33	-0.23	-0.1	-0.05
0.03	0.15	0.15	0.18	0.18	0.28	0.2
0.03	0.1	0.08	0.08	0.05	0.13	0.13
-0.15	-0.18	-0.21	-0.21	-0.13	0.03	0.03
0.13	0.31	0.23	0.28	0.21	0.28	0.2
0.05	0.1	0.05	0.18	0.1	0.2	0.15
-0.08	-0.05	-0.15	-0.15	-0.15	0	0
0.1	0.28	0.21	0.26	0.26	0.33	0.26
-0.03	0.08	0	0.05	0.05	0.15	0.1
-0.18	-0.1	-0.23	-0.36	-0.21	-0.03	-0.05
0.03	0.23	0.21	0.18	0.28	0.38	0.28
-0.1	0	-0.08	-0.13	-0.1	0.03	0
-0.21	-0.13	-0.15	-0.23	-0.08	0.1	0.08
0.1	0.31	0.26	0.31	0.23	0.31	0.2
-0.1	-0.03	-0.08	-0.05	-0.03	0.1	0.1
-0.1	0.03	-0.08	-0.03	-0.03	0.08	0.1
0.13	0.33	0.21	0.26	0.26	0.31	0.26
-0.1	-0.03	-0.1	-0.05	-0.03	0.1	0.1
-0.05	0	-0.1	-0.21	-0.1	0.03	0.03
0.08	0.21	0.18	0.21	0.26	0.36	0.26
-0.08	-0.1	-0.15	-0.21	-0.15	0	-0.03
-0.13	-0.08	-0.1	-0.21	-0.08	0.05	0.03
0.03	0.15	0.13	0.15	0.21	0.28	0.2
-0.18	-0.08	-0.15	-0.23	-0.15	-0.05	-0.05
-0.18	-0.05	-0.13	-0.1	0	0.13	0.13
0.05	0.31	0.21	0.28	0.21	0.26	0.18
-0.18	-0.08	-0.21	-0.08	-0.1	0.03	0.05
-0.03	0.18	0.05	0.13	0.05	0.13	0.1
0.08	0.28	0.21	0.38	0.23	0.26	0.23
-0.15	-0.08	-0.18	-0.08	-0.13	0	0.03
-0.03	0.15	0.05	0.08	0.03	0.1	0.08
0	0.13	0.1	0.21	0.15	0.26	0.23
-0.13	-0.05	-0.15	-0.15	-0.21	-0.08	-0.05
-0.08	0.03	0	0.1	0.05	0.18	0.18
0.05	0.18	0.15	0.33	0.08	0.18	0.15
-0.18	-0.15	-0.18	-0.03	-0.18	-0.03	0.05
0	0.13	0.08	0.28	0.08	0.18	0.2
0.1	0.18	0.13	0.33	0.1	0.18	0.2
-0.13	-0.1	-0.15	0	-0.13	0.03	0.08
0.1	0.18	0.08	0.15	0.05	0.18	0.2
0.13	0.13	0.13	0.23	0.13	0.23	0.23
-0.03	-0.15	-0.18	-0.26	-0.21	-0.03	0.03
0.18	0.18	0.21	0.1	0.13	0.23	0.18
0.1	-0.03	0	-0.08	0	0.15	0.13
