# Supplementary material for: Multi-Sensor and Decision-Level Fusion-Based Structural Damage Detection Using a One-Dimensional Convolutional Neural Network
Source: Sensors (Basel). 2021 Jun 8;21(12):3950. doi: 10.3390/s21123950 (PMC8226517; doi:10.3390/s21123950)
Supplement: Supplementary file 1 [file sensors-21-03950-s001.zip › Bridge model (N)/ACCú¿╬▐╦≡+╦≡╔╦60%+1000Nú⌐.csv]

6.73538	-3.56509	-13.4351	-8.25833	-14.7251	0.562687	7.88714
-6.19145	4.56861	14.7868	9.75393	15.988	0.477147	-7.34667
6.40463	-3.92277	-13.8896	-8.78826	-14.9565	0.133921	7.57158
-6.40537	3.73362	13.6526	8.52036	14.5436	-0.288464	-7.59078
6.06083	-4.28977	-14.4734	-9.38304	-15.1519	-0.303698	7.26967
-6.5705	2.98581	12.751	7.46802	13.1858	-0.961282	-7.80603
5.92045	-4.19765	-14.5278	-9.33817	-14.6928	-0.293842	7.18449
-6.51034	2.71336	12.6	7.17465	12.4746	-1.14196	-7.80369
6.06099	-3.48544	-13.8048	-8.40409	-13.3731	0.315851	7.38402
-6.25065	2.86887	13.102	7.55691	12.3526	-0.873058	-7.60388
6.35257	-2.44283	-12.6686	-6.99906	-11.594	1.23516	7.73721
-5.98757	3.03068	13.6379	7.9626	12.2343	-0.579942	-7.40591
6.55069	-1.60076	-11.8184	-5.89724	-10.0854	1.94041	8.00629
-5.91771	2.76627	13.5802	7.7197	11.5206	-0.704677	-7.41538
6.48002	-1.33057	-11.7423	-5.6329	-9.36231	2.07047	8.02552
-6.07126	1.99871	12.8024	6.69225	10.1117	-1.33338	-7.67084
6.16584	-1.56722	-12.333	-6.09149	-9.34525	1.69695	7.82561
-6.28261	1.0818	11.7764	5.39861	8.50949	-2.11489	-8.00786
5.80768	-1.87749	-12.9745	-6.6163	-9.45071	1.25101	7.60221
-6.31889	0.528603	11.1924	4.60714	7.43878	-2.52931	-8.18448
5.61461	-1.8204	-13.0386	-6.55017	-9.08665	1.16252	7.55062
-6.06137	0.614043	11.4127	4.73929	7.29814	-2.28734	-8.06458
5.63413	-1.31063	-12.3941	-5.77801	-8.15621	1.50061	7.69875
-5.59641	1.16638	12.1928	5.553	7.87377	-1.54435	-7.7144
5.71421	-0.690176	-11.5131	-4.82975	-7.15703	1.90832	7.87561
-5.14735	1.70717	12.8781	6.34784	8.53005	-0.766553	-7.34083
5.63073	-0.448151	-11.0829	-4.45547	-6.78779	1.88797	7.84409
-4.90363	1.82418	12.9138	6.52049	8.71542	-0.361684	-7.12422
5.27681	-0.815344	-11.4374	-5.01466	-7.37794	1.20812	7.49189
-4.88118	1.48261	12.265	6.03045	8.38412	-0.367013	-7.07806
4.75856	-1.56354	-12.2721	-6.1756	-8.60673	0.101471	6.9246
-4.92099	1.03312	11.425	5.41384	8.00933	-0.437051	-7.0434
4.31848	-2.17353	-12.8779	-7.16976	-9.74312	-0.908202	6.384
-4.82515	0.91443	11.0097	5.33965	8.18439	-0.135931	-6.81973
4.1493	-2.2352	-12.7017	-7.394	-10.2119	-1.41042	6.05768
-4.52356	1.28627	11.2574	6.06047	9.127	0.698488	-6.32899
4.25064	-1.7554	-11.7747	-6.87211	-10.0252	-1.41696	5.93475
-4.1409	1.88273	11.8255	7.19057	10.4762	1.80691	-5.68373
4.44358	-1.1276	-10.6655	-6.20584	-9.73341	-1.32842	5.82377
-3.91002	2.20356	12.0451	7.98842	11.5445	2.6954	-5.1053
4.52771	-0.794038	-10.0024	-6.06337	-9.94439	-1.59111	5.51543
-3.9971	1.89568	11.4403	7.92424	11.8323	3.01139	-4.75492
4.44967	-0.878742	-9.96292	-6.62487	-10.8083	-2.32507	4.95631
-4.37465	1.02544	10.1041	7.08586	11.4018	2.81228	-4.61055
4.34647	-1.08739	-10.1389	-7.43164	-11.8832	-3.22207	4.29438
-4.84304	0.0251946	8.63165	6.09969	10.8118	2.51211	-4.48844
4.43155	-0.949783	-9.87987	-7.75248	-12.4807	-3.79021	3.76289
-5.18564	-0.645691	7.65787	5.62624	10.6599	2.5464	-4.19445
4.81828	-0.205207	-8.82646	-7.16661	-12.2063	-3.74415	3.499
-5.3353	-0.856755	7.36321	5.83151	11.0944	3.02155	-3.68513
5.42297	0.978756	-7.20814	-5.8968	-11.2618	-3.22905	3.44156
-5.41864	-0.894352	7.34631	6.25931	11.6918	3.63111	-3.10781
6.0225	2.1249	-5.67407	-4.63457	-10.2796	-2.70463	3.38598
-5.64162	-1.21007	6.96944	6.21063	11.8028	3.90841	-2.68495
6.41831	2.8042	-4.80061	-4.0043	-9.82942	-2.58664	3.14883
-6.10811	-2.03222	5.90035	5.32612	11.0921	3.61286	-2.53507
6.57667	2.94853	-4.66635	-4.09308	-9.9888	-2.93092	2.71148
-6.71941	-3.15564	4.40959	3.8997	9.8304	2.93635	-2.57596
6.63699	2.87485	-4.82357	-4.41253	-10.3104	-3.40558	2.23198
-7.23752	-4.0818	3.17829	2.66676	8.69848	2.36041	-2.59074
6.7845	3.00706	-4.68005	-4.31498	-10.2008	-3.56761	1.91909
-7.46168	-4.39735	2.77023	2.23624	8.25843	2.27773	-2.40415
7.08886	3.51862	-3.98696	-3.53041	-9.40944	-3.22218	1.869
-7.37509	-4.08564	3.19665	2.62502	8.52043	2.68389	-2.0257
7.43589	4.17854	-3.04967	-2.39973	-8.24236	-2.58088	1.99231
-7.14366	-3.52146	3.92553	3.26876	8.95587	3.18771	-1.6432
7.60636	4.52268	-2.49633	-1.62082	-7.33469	-2.09545	2.08764
-6.97052	-3.1569	4.32239	3.49516	8.94131	3.32945	-1.47274
7.4412	4.21568	-2.7847	-1.70674	-7.15941	-2.09884	2.00351
-6.92657	-3.1557	4.16021	3.07256	8.26888	2.94815	-1.58748
6.96435	3.31842	-3.83377	-2.58316	-7.65779	-2.53761	1.76128
-6.89457	-3.27043	3.78627	2.39113	7.31023	2.30256	-1.86347
6.36585	2.24841	-5.07269	-3.64388	-8.28428	-3.00847	1.5411
-6.66947	-3.05706	3.81863	2.13675	6.70835	1.85278	-2.08376
5.85673	1.46218	-5.87321	-4.22275	-8.43404	-3.07182	1.54108
-6.13065	-2.24864	4.62614	2.72647	6.85313	1.88276	-2.11444
5.50924	1.10975	-6.02664	-4.10896	-7.91655	-2.59427	1.82028
-5.34644	-0.986004	6.01273	3.9607	7.56369	2.26783	-2.01091
5.20913	0.935808	-5.88572	-3.69483	-7.09702	-1.84708	2.25148
-4.52866	0.276764	7.35397	5.1659	8.22596	2.57019	-1.97139
4.7594	0.507111	-6.05507	-3.63658	-6.5892	-1.28085	2.6227
-3.87629	1.11279	8.06913	5.70771	8.26805	2.38214	-2.17768
4.05301	-0.415762	-6.87619	-4.29945	-6.74398	-1.15666	2.80687
-3.43342	1.43622	8.05073	5.46425	7.59312	1.6425	-2.65053
3.17521	-1.66192	-8.12314	-5.43515	-7.3477	-1.33145	2.86234
-3.07255	1.54321	7.71625	4.88907	6.63258	0.678194	-3.23219
2.35142	-2.76518	-9.15853	-6.35504	-7.77825	-1.37225	2.98157
-2.61305	1.85283	7.6502	4.62237	5.98692	-0.056943	-3.70724
1.7813	-3.3197	-9.42747	-6.46269	-7.49657	-0.908434	3.3287
-1.979	2.55702	8.125	4.96465	5.94333	-0.336413	-3.96472
1.4924	-3.29016	-8.89088	-5.71752	-6.47637	0.062573	3.89788
-1.27155	3.45708	8.87851	5.62971	6.24975	-0.328993	-4.07506
1.33128	-3.02713	-8.04757	-4.65648	-5.2234	1.16374	4.5084
-0.699082	4.11438	9.32035	5.96997	6.31949	-0.450658	-4.22319
1.09813	-2.97677	-7.52897	-3.95846	-4.36977	1.93012	4.94078
-0.420482	4.19503	9.00261	5.49399	5.70287	-1.02006	-4.55181
0.714503	-3.32079	-7.59702	-3.90562	-4.17396	2.16773	5.10339
-0.424448	3.7353	7.98389	4.26653	4.45425	-1.99094	-5.03872
0.288413	-3.83649	-7.95084	-4.17552	-4.33102	2.09085	5.09489
-0.540205	3.1176	6.79873	2.87449	3.10505	-2.97339	-5.50473
0.0258965	-4.08624	-7.99294	-4.12698	-4.24182	2.13014	5.1134
-0.572025	2.77484	6.05402	1.9843	2.26224	-3.52793	-5.74655
0.0629937	-3.77949	-7.33277	-3.34277	-3.51756	2.57008	5.28789
-0.452181	2.85647	5.96837	1.83951	2.14747	-3.49992	-5.69031
0.354468	-3.01455	-6.1185	-1.98971	-2.31008	3.30865	5.56854
-0.291067	3.12106	6.21925	2.09633	2.44174	-3.1293	-5.44407
0.707296	-2.20813	-4.93382	-0.709111	-1.20565	3.93061	5.76301
-0.283629	3.14174	6.22109	2.12781	2.56039	-2.84796	-5.20714
0.929447	-1.77311	-4.34905	-0.129906	-0.773325	4.03202	5.68769
-0.545751	2.66102	5.61435	1.55311	2.14017	-2.9264	-5.108
0.973714	-1.8041	-4.48828	-0.394914	-1.13105	3.53522	5.31199
-1.01171	1.8108	4.57319	0.566616	1.34697	-3.25309	-5.10106
0.963325	-2.01921	-4.9537	-1.07375	-1.87118	2.74514	4.78201
-1.47636	1.01948	3.6812	-0.200393	0.753725	-3.42447	-5.00588
1.0821	-1.99966	-5.15865	-1.52374	-2.39638	2.10624	4.30714
-1.74988	0.679138	3.47129	-0.177098	0.883354	-3.07412	-4.65813
1.41889	-1.53274	-4.79906	-1.40626	-2.3938	1.85613	4.00086
-1.80124	0.839403	3.99939	0.689398	1.78454	-2.17597	-4.05
1.88992	-0.785406	-4.08998	-0.948423	-2.07282	1.84982	3.80095
-1.77492	1.1742	4.79656	1.88511	2.98403	-1.07652	-3.34589
2.29939	-0.173123	-3.58463	-0.746982	-1.98329	1.69096	3.53009
-1.86757	1.24772	5.23897	2.72835	3.85488	-0.229797	-2.7599
2.48931	-0.0304294	-3.72363	-1.27413	-2.56223	1.06285	3.04732
-2.16454	0.864717	5.03675	2.89515	4.10255	0.151008	-2.39446
2.46008	-0.344982	-4.47183	-2.47893	-3.7682	-0.00374975	2.37046
-2.56865	0.223161	4.44738	2.64898	3.97625	0.244802	-2.1704
2.36692	-0.765409	-5.32946	-3.80028	-5.09111	-1.13779	1.67331
-2.87763	-0.25165	4.04494	2.59378	4.0379	0.456863	-1.90427
2.39509	-0.876285	-5.70937	-4.58192	-5.93031	-1.90398	1.15974
-2.94634	-0.25517	4.23667	3.15495	4.68048	1.07267	-1.46866
2.61239	-0.522375	-5.38366	-4.56233	-6.04358	-2.12954	0.91361
-2.80237	0.147486	4.91992	4.20978	5.78772	2.01178	-0.904895
2.91557	0.0748603	-4.64743	-4.05307	-5.7137	-2.02339	0.842523
-2.6229	0.570289	5.55366	5.16368	6.80806	2.87879	-0.397696
3.11385	0.501058	-4.06941	-3.66554	-5.50089	-1.99385	0.759782
-2.59355	0.610474	5.58235	5.40791	7.17938	3.26815	-0.133428
3.08361	0.486694	-4.02711	-3.80469	-5.7778	-2.31058	0.539521
-2.76351	0.162808	4.8693	4.7902	6.76146	3.07714	-0.156613
2.87073	0.128767	-4.39753	-4.33488	-6.41866	-2.88081	0.221209
-3.01169	-0.50554	3.79567	3.72472	5.93286	2.57821	-0.338718
2.65764	-0.182153	-4.65333	-4.68657	-6.89319	-3.31971	-0.0205533
-3.14822	-0.974812	2.95315	2.85955	5.28169	2.19683	-0.482142
2.62002	-0.0726819	-4.29019	-4.31983	-6.69273	-3.25926	-0.0173774
-3.06792	-1.00808	2.68073	2.57142	5.14185	2.17484	-0.474994
2.78728	0.513139	-3.24342	-3.17298	-5.74703	-2.64812	0.253861
-2.83356	-0.734736	2.81376	2.68926	5.34317	2.38751	-0.373855
3.01936	1.26523	-1.95712	-1.73472	-4.49526	-1.80144	0.646642
-2.62416	-0.538789	2.8389	2.66108	5.36857	2.45673	-0.350595
3.11885	1.75	-1.04807	-0.679661	-3.55224	-1.15999	0.955278
-2.59137	-0.744118	2.326	2.02529	4.78812	2.06735	-0.547148
2.98856	1.74918	-0.833398	-0.358988	-3.23769	-0.952382	1.07135
-2.73815	-1.34804	1.29188	0.808854	3.62362	1.23397	-0.953844
2.70739	1.42308	-1.10177	-0.553751	-3.34748	-1.03153	1.06003
-2.91545	-2.01423	0.208324	-0.464288	2.35587	0.306951	-1.40724
2.46393	1.16831	-1.31003	-0.685906	-3.34868	-1.01512	1.09539
-2.93884	-2.32962	-0.351027	-1.1609	1.56937	-0.286714	-1.70897
2.40202	1.2868	-1.043	-0.31258	-2.83706	-0.614158	1.30855
-2.73251	-2.12143	-0.146274	-1.01578	1.51451	-0.362721	-1.77214
2.50365	1.73396	-0.362809	0.497397	-1.88442	0.116947	1.67236
-2.38721	-1.5837	0.553864	-0.322155	1.93132	-0.107199	-1.68047
2.60294	2.14799	0.233283	1.20742	-0.99588	0.810335	2.01592
-2.08628	-1.11413	1.19508	0.314037	2.27264	0.0867037	-1.61399
2.51897	2.13539	0.209341	1.23943	-0.714172	1.06907	2.15632
-1.95872	-0.992114	1.38098	0.459415	2.14894	-0.0576841	-1.70052
2.19992	1.58229	-0.579403	0.438233	-1.19139	0.776766	2.04084
-1.97642	-1.15517	1.1842	0.191612	1.64099	-0.475126	-1.91091
1.76374	0.74382	-1.76674	-0.797565	-2.07045	0.185303	1.78595
-1.97814	-1.25277	1.07621	0.0212103	1.23038	-0.811232	-2.08186
1.40481	0.043352	-2.75676	-1.81893	-2.76642	-0.286396	1.58343
-1.80182	-0.935307	1.53083	0.460038	1.40245	-0.711567	-2.04834
1.24303	-0.255099	-3.17727	-2.2188	-2.91866	-0.379152	1.55016
-1.41972	-0.146894	2.6189	1.58238	2.23909	-0.115808	-1.78
1.23549	-0.239971	-3.14453	-2.12179	-2.65351	-0.185044	1.64144
-0.967385	0.81328	3.92117	2.93285	3.32964	0.679329	-1.41173
1.21943	-0.260259	-3.13455	-2.04611	-2.45365	-0.0541099	1.69526
-0.642191	1.51179	4.83287	3.85752	4.07395	1.23994	-1.14316
1.04976	-0.626142	-3.5705	-2.45474	-2.74485	-0.294588	1.5702
-0.552173	1.70816	5.01799	3.99511	4.1367	1.32236	-1.08718
0.720867	-1.34299	-4.45825	-3.3571	-3.53208	-0.907811	1.2663
-0.636357	1.52702	4.64982	3.53603	3.68915	1.04677	-1.18879
0.376296	-2.09047	-5.3591	-4.27841	-4.37393	-1.56902	0.93291
-0.720337	1.33869	4.24612	3.04379	3.24608	0.779575	-1.27878
0.199409	-2.46247	-5.71983	-4.61981	-4.71425	-1.86902	0.75763
-0.661691	1.44644	4.23431	2.9855	3.23226	0.82194	-1.21779
0.271997	-2.27735	-5.29796	-4.12269	-4.30827	-1.62513	0.824098
-0.467418	1.83344	4.59914	3.35092	3.6304	1.15697	-1.01357
0.512306	-1.71318	-4.34691	-3.06975	-3.40741	-1.01608	1.05047
-0.288715	2.1732	4.89666	3.6659	3.99428	1.45918	-0.816759
0.740823	-1.16267	-3.41625	-2.06485	-2.55833	-0.435496	1.2566
-0.297914	2.09404	4.62084	3.38644	3.814	1.35741	-0.79935
0.821162	-0.924146	-2.92617	-1.56721	-2.17614	-0.181572	1.30639
-0.547197	1.48381	3.62531	2.35385	2.93678	0.73847	-1.01467
0.76412	-0.974764	-2.85358	-1.54954	-2.23008	-0.229439	1.21269
-0.922482	0.590796	2.26079	0.944896	1.70459	-0.152228	-1.35147
0.712308	-1.00561	-2.77805	-1.55022	-2.29015	-0.266688	1.1215
-1.22848	-0.158814	1.12036	-0.201907	0.700552	-0.892312	-1.61812
0.817815	-0.689568	-2.24979	-1.07568	-1.89673	0.0375607	1.1885
-1.33594	-0.479616	0.598314	-0.663225	0.309697	-1.19971	-1.6885
1.11099	0.0335624	-1.18408	-0.0293795	-0.956794	0.746114	1.44635
-1.27385	-0.428271	0.613945	-0.531448	0.444255	-1.13279	-1.59294
1.46611	0.884398	0.0357524	1.17789	0.152017	1.58029	1.76968
-1.19489	-0.330637	0.714732	-0.30424	0.647424	-1.01716	-1.48347
1.6927	1.4441	0.833058	1.92727	0.856066	2.12028	1.96657
-1.2441	-0.497738	0.469323	-0.457906	0.485833	-1.16242	-1.50329
1.68007	1.46889	0.87295	1.86326	0.821801	2.12076	1.9244
-1.43685	-0.960125	-0.167089	-1.04875	-0.0862953	-1.59782	-1.66605
1.47982	1.06845	0.31069	1.16113	0.205393	1.69068	1.69364
-1.64278	-1.43261	-0.805552	-1.65989	-0.68108	-2.03824	-1.84111
1.26009	0.606586	-0.345058	0.377331	-0.48316	1.19476	1.44309
-1.68768	-1.53617	-0.929114	-1.73316	-0.783144	-2.1064	-1.85583
1.16873	0.405208	-0.643061	0.00434282	-0.790949	0.957405	1.3229
-1.49162	-1.09943	-0.306753	-1.02002	-0.163007	-1.6339	-1.63307
1.2158	0.49013	-0.543308	0.0878502	-0.676854	1.00753	1.34613
-1.13402	-0.300394	0.812853	0.207429	0.930291	-0.801649	-1.25508
1.26985	0.58234	-0.429919	0.212301	-0.525652	1.06853	1.38365
-0.794661	0.463338	1.8802	1.35217	1.94911	-0.00891566	-0.903228
1.17031	0.339843	-0.775619	-0.136911	-0.813237	0.799208	1.27559
-0.617765	0.872328	2.45432	1.93887	2.45693	0.424967	-0.721522
0.864562	-0.346487	-1.7312	-1.12922	-1.69593	0.0895296	0.968314
-0.606555	0.915374	2.51946	1.95807	2.44432	0.490294	-0.711551
0.458955	-1.24207	-2.97223	-2.42132	-2.85609	-0.827753	0.566194
-0.631127	0.871269	2.46063	1.83723	2.30319	0.467714	-0.741402
0.142699	-1.93214	-3.92623	-3.40062	-3.72789	-1.53947	0.256675
-0.542357	1.05962	2.72073	2.06511	2.48248	0.677954	-0.660659
0.0460045	-2.12877	-4.19769	-3.64407	-3.92105	-1.75819	0.169297
-0.300236	1.56182	3.41502	2.77183	3.10185	1.20227	-0.429291
0.145524	-1.87721	-3.85204	-3.22652	-3.5045	-1.52844	0.281253
-0.0135208	2.13682	4.21294	3.60156	3.83347	1.79845	-0.156978
0.291216	-1.49986	-3.33614	-2.63612	-2.92737	-1.17134	0.443556
0.141715	2.40027	4.58379	3.9812	4.14861	2.08098	-0.0206896
0.331276	-1.32658	-3.10472	-2.36988	-2.64629	-1.01592	0.504854
0.060005	2.12491	4.21179	3.57111	3.7336	1.82241	-0.125671
0.234371	-1.42878	-3.25417	-2.53527	-2.76006	-1.1342	0.432773
-0.209386	1.42221	3.24876	2.53804	2.74299	1.13563	-0.420746
0.112212	-1.56896	-3.45467	-2.77477	-2.94189	-1.29083	0.3363
-0.499741	0.659991	2.20166	1.43157	1.68689	0.39118	-0.73583
0.125871	-1.40318	-3.23041	-2.56953	-2.71897	-1.14495	0.372742
-0.655891	0.181711	1.5444	0.762982	1.04182	-0.0643155	-0.911879
0.351646	-0.772553	-2.36104	-1.67639	-1.87292	-0.540627	0.614711
-0.651634	0.0517181	1.36439	0.623104	0.89624	-0.164021	-0.919456
0.713477	0.149738	-1.08348	-0.34866	-0.640616	0.347121	0.983559
-0.601733	0.0289733	1.32554	0.643302	0.912918	-0.147894	-0.871497
1.03536	0.973089	0.0661735	0.835214	0.444068	1.12737	1.30223
-0.659825	-0.212471	0.974238	0.327271	0.635035	-0.342229	-0.921263
1.1721	1.37509	0.6452	1.39863	0.942327	1.47855	1.42566
-0.885489	-0.796215	0.138202	-0.516563	-0.114034	-0.871747	-1.12876
1.11513	1.33253	0.621661	1.31175	0.826731	1.37862	1.34577
-1.18822	-1.52213	-0.904896	-1.59153	-1.06101	-1.53733	-1.40384
0.990573	1.1167	0.368043	0.983308	0.473811	1.09956	1.18873
-1.39358	-2.00903	-1.62548	-2.32582	-1.67986	-1.95807	-1.5717
0.95219	1.05966	0.339807	0.909481	0.342061	0.973315	1.10757
-1.37813	-1.98695	-1.64735	-2.31088	-1.59698	-1.86357	-1.50792
1.05507	1.27945	0.696873	1.26214	0.593608	1.11733	1.15629
-1.16516	-1.50533	-1.0357	-1.61438	-0.879554	-1.30275	-1.23478
1.2108	1.58385	1.17035	1.74552	0.961624	1.33916	1.24582
-0.904929	-0.8919	-0.239442	-0.719871	0.0212049	-0.603632	-0.9025
1.25971	1.62902	1.28079	1.83558	0.969312	1.29596	1.21722
-0.756504	-0.497062	0.262505	-0.144637	0.62326	-0.11835	-0.671717
1.10237	1.2055	0.733268	1.21017	0.325312	0.780746	0.973496
-0.765905	-0.428618	0.326735	-0.0430396	0.779289	0.0420527	-0.591689
0.784779	0.421779	-0.327331	0.0255021	-0.821367	-0.0941575	0.564522
-0.837198	-0.486958	0.233044	-0.110062	0.764983	0.0730528	-0.570772
0.468641	-0.3623	-1.40667	-1.18326	-1.97255	-0.96469	0.156462
-0.817858	-0.348719	0.429475	0.142761	1.02504	0.293912	-0.460831
0.309902	-0.800628	-2.02668	-1.89924	-2.6475	-1.48099	-0.0906404
-0.628776	0.151225	1.14319	0.964114	1.78478	0.866495	-0.186404
0.3423	-0.813625	-2.07578	-2.00273	-2.73369	-1.56076	-0.139924
-0.334624	0.866372	2.16978	2.1325	2.83966	1.64216	0.185236
0.458608	-0.62844	-1.86548	-1.83117	-2.54317	-1.42952	-0.0964621
-0.0987067	1.43644	3.0089	3.10265	3.69044	2.25932	0.488945
0.503785	-0.57682	-1.85085	-1.8756	-2.53247	-1.41787	-0.113603
-0.058457	1.5585	3.23798	3.41187	3.91608	2.41393	0.585574
0.404344	-0.814975	-2.24245	-2.36034	-2.91358	-1.68078	-0.262946
-0.220336	1.21616	2.82787	3.02405	3.48865	2.0881	0.466503
0.229524	-1.19125	-2.82312	-3.04505	-3.47021	-2.06481	-0.4728
-0.456932	0.685976	2.1521	2.34012	2.78222	1.55638	0.256444
0.135269	-1.3674	-3.11669	-3.40792	-3.72654	-2.22961	-0.584381
-0.607843	0.317485	1.68485	1.86982	2.27117	1.16624	0.112995
0.236618	-1.09497	-2.77194	-3.06211	-3.33157	-1.92486	-0.480087
-0.603939	0.26262	1.62904	1.82775	2.15892	1.06818	0.103172
0.511488	-0.424058	-1.85236	-2.07087	-2.34966	-1.19986	-0.180533
-0.516607	0.368984	1.76961	1.97523	2.23176	1.10974	0.154905
0.813081	0.322972	-0.799773	-0.909757	-1.22455	-0.37771	0.16731
-0.493548	0.3201	1.66673	1.83198	2.05231	0.976015	0.121531
0.980665	0.791571	-0.102049	-0.107541	-0.447023	0.184709	0.400877
-0.633107	-0.0914578	1.03268	1.08645	1.33607	0.462511	-0.0928066
0.959975	0.857094	0.0689079	0.146655	-0.192317	0.359391	0.462935
-0.897994	-0.777814	-0.0102958	-0.124876	0.208542	-0.339292	-0.447567
0.837728	0.701423	-0.037925	0.11857	-0.214448	0.324558	0.436862
-1.13781	-1.4065	-0.998992	-1.29402	-0.864487	-1.09336	-0.78908
0.764192	0.646275	0.0162887	0.279465	-0.0766507	0.398581	0.469834
-1.20284	-1.64861	-1.47192	-1.91457	-1.42	-1.46772	-0.96477
0.827108	0.879548	0.482745	0.896544	0.471234	0.766505	0.646942
-1.05855	-1.4271	-1.31346	-1.85504	-1.34173	-1.38263	-0.93759
0.978172	1.29464	1.20466	1.79294	1.27203	1.3191	0.917383
-0.809574	-0.967719	-0.825986	-1.43629	-0.931731	-1.06112	-0.809558
1.0703	1.57046	1.72926	2.46888	1.87257	1.73238	1.13124
-0.614368	-0.613126	-0.47403	-1.15401	-0.653931	-0.842667	-0.73596
0.975304	1.42706	1.66132	2.48635	1.87668	1.72282	1.15674
-0.559359	-0.54992	-0.507124	-1.2706	-0.756579	-0.909952	-0.799262
0.687865	0.852242	0.975962	1.81064	1.2579	1.27404	0.984293
-0.593418	-0.667034	-0.764107	-1.60456	-1.07668	-1.14754	-0.943858
0.3333	0.118927	0.0429806	0.838122	0.384094	0.654562	0.734706
-0.574737	-0.657646	-0.814728	-1.685	-1.1821	-1.24438	-1.02358
0.0732339	-0.420139	-0.655463	0.0899239	-0.264265	0.213261	0.565587
-0.391566	-0.280801	-0.322639	-1.14553	-0.735153	-0.956142	-0.923173
-0.0158164	-0.596901	-0.888769	-0.183654	-0.45747	0.115437	0.550565
-0.0591188	0.42869	0.663598	-0.039856	0.21601	-0.315571	-0.655651
0.00499664	-0.542513	-0.835705	-0.17462	-0.374241	0.228543	0.62699
0.285404	1.17106	1.72578	1.1746	1.25275	0.37833	-0.357356
-0.00599089	-0.56288	-0.913459	-0.331246	-0.431052	0.246443	0.652878
0.485565	1.60439	2.38524	1.97199	1.89555	0.783486	-0.184812
-0.150465	-0.876639	-1.4171	-0.966426	-0.922151	-0.0490842	0.526887
0.483786	1.60124	2.45851	2.14451	1.96029	0.771908	-0.196067
-0.402838	-1.42593	-2.25891	-1.97563	-1.75942	-0.599624	0.275095
0.360735	1.33494	2.17685	1.93372	1.67814	0.516404	-0.310902
-0.625958	-1.91147	-3.01683	-2.89128	-2.52103	-1.10541	0.0350518
0.26559	1.12889	1.97801	1.80628	1.48734	0.339936	-0.380525
-0.677405	-2.02388	-3.2542	-3.23149	-2.77096	-1.25655	-0.0503648
0.294031	1.19157	2.14069	2.05795	1.66726	0.450254	-0.309892
-0.521557	-1.68669	-2.85644	-2.8659	-2.39523	-0.975569	0.0553978
0.411808	1.44946	2.5552	2.56442	2.10858	0.772452	-0.134588
-0.258029	-1.11691	-2.11642	-2.10789	-1.68669	-0.477611	0.254542
0.484329	1.61031	2.81241	2.87738	2.40171	1.01193	0.00846028
-0.0438478	-0.655335	-1.50111	-1.46103	-1.11142	-0.100615	0.392879
0.387649	1.40417	2.53707	2.58684	2.17017	0.895403	-0.00796646
0.0283291	-0.502372	-1.28647	-1.22359	-0.943878	-0.0413515	0.38135
0.111675	0.808275	1.69816	1.65922	1.38118	0.396316	-0.197745
-0.00130767	-0.570154	-1.35261	-1.26721	-1.06233	-0.208112	0.263954
-0.226722	0.076367	0.648645	0.481366	0.385976	-0.235322	-0.447681
0.00119634	-0.567933	-1.30127	-1.16476	-1.06696	-0.306661	0.178063
-0.470817	-0.45052	-0.135962	-0.42367	-0.341252	-0.661629	-0.604109
0.149061	-0.25043	-0.799103	-0.562103	-0.623389	-0.0889548	0.239551
-0.541931	-0.600854	-0.412067	-0.782966	-0.557701	-0.713458	-0.590603
0.43733	0.371196	0.130776	0.506965	0.245884	0.435895	0.445349
-0.494726	-0.493281	-0.335021	-0.756527	-0.419223	-0.511236	-0.463426
0.740839	1.02521	1.10392	1.61655	1.15692	0.997774	0.671719
-0.466697	-0.426852	-0.308792	-0.77481	-0.330433	-0.355571	-0.361427
0.90904	1.38495	1.66028	2.25934	1.65055	1.27159	0.769476
-0.56289	-0.630086	-0.641069	-1.16452	-0.600185	-0.476644	-0.391088
0.88148	1.31929	1.61177	2.22431	1.54018	1.12799	0.679706
-0.768025	-1.06988	-1.2804	-1.86376	-1.1788	-0.843207	-0.538753
0.731711	0.988063	1.17472	1.74135	1.04411	0.728701	0.477609
-0.956087	-1.47262	-1.84543	-2.45486	-1.68706	-1.18347	-0.679989
0.605263	0.707749	0.78398	1.28062	0.599345	0.391851	0.310129
-0.989571	-1.54013	-1.9229	-2.48879	-1.71371	-1.20064	-0.678429
0.60219	0.696409	0.740403	1.1702	0.508545	0.336531	0.278081
-0.829155	-1.18772	-1.39649	-1.84232	-1.14395	-0.810637	-0.495068
0.698417	0.90239	0.974488	1.33902	0.703315	0.511209	0.357233
-0.566295	-0.614463	-0.544362	-0.822864	-0.256644	-0.212175	-0.220738
0.768203	1.05252	1.11344	1.38848	0.811252	0.641965	0.42081
-0.352799	-0.149748	0.172511	0.062256	0.4871	0.266424	-0.00589461
0.688771	0.879392	0.794955	0.932529	0.469996	0.460087	0.34447
-0.283671	0.000845428	0.462097	0.48815	0.795409	0.420979	0.0561133
0.44284	0.344756	-0.0251901	-0.0685285	-0.364838	-0.0740542	0.109305
-0.326654	-0.0922279	0.412965	0.542103	0.756915	0.323239	-0.000949001
0.13717	-0.319369	-1.01789	-1.248	-1.36407	-0.729578	-0.17925
-0.354338	-0.152775	0.398473	0.61989	0.744777	0.250349	-0.0485568
-0.0773051	-0.784069	-1.72114	-2.09471	-2.0654	-1.17836	-0.371181
-0.252465	0.0661289	0.752724	1.07519	1.09275	0.4499	0.0283218
-0.119856	-0.872607	-1.88443	-2.32845	-2.21802	-1.24427	-0.386457
-0.0171318	0.571733	1.48005	1.90582	1.80502	0.929791	0.234293
-0.0380324	-0.687312	-1.64419	-2.0921	-1.95843	-1.0304	-0.27342
0.23717	1.11465	2.23193	2.72983	2.53344	1.44157	0.455815
0.0360208	-0.514846	-1.39356	-1.81073	-1.68051	-0.824575	-0.165358
0.365015	1.37868	2.57004	3.07117	2.84079	1.67041	0.548806
-0.00464069	-0.58728	-1.45317	-1.83379	-1.70631	-0.860423	-0.170734
0.302814	1.22533	2.30475	2.72654	2.53913	1.47952	0.451311
-0.153788	-0.890588	-1.80694	-2.14765	-2.02164	-1.12567	-0.284987
0.116812	0.797902	1.63878	1.921	1.83314	1.01391	0.231179
-0.295961	-1.1733	-2.11346	-2.38759	-2.28703	-1.37043	-0.394098
-0.0514331	0.403381	1.0031	1.12951	1.15561	0.58193	0.0311673
-0.298951	-1.14789	-1.98298	-2.13847	-2.11433	-1.30824	-0.366761
-0.0977135	0.268116	0.718159	0.708913	0.828379	0.410704	-0.0439321
-0.120896	-0.723687	-1.29816	-1.28243	-1.38738	-0.848948	-0.161391
-0.03557	0.363256	0.752008	0.63445	0.820475	0.471627	-0.0076547
0.153443	-0.0856068	-0.3223	-0.115312	-0.370327	-0.177511	0.137446
0.019342	0.438457	0.766622	0.548669	0.794621	0.514308	0.0240385
0.37614	0.443994	0.491607	0.862132	0.483116	0.383777	0.382153
-0.0525863	0.234982	0.411944	0.0795604	0.40157	0.280004	-0.0687296
0.448692	0.649852	0.839335	1.31245	0.867788	0.619542	0.474373
-0.273511	-0.293755	-0.37031	-0.830036	-0.415903	-0.277611	-0.308103
0.394129	0.580081	0.782343	1.29724	0.84397	0.57748	0.43696
-0.544716	-0.930952	-1.27695	-1.84675	-1.35335	-0.941191	-0.595057
0.331618	0.490776	0.672205	1.19507	0.761954	0.513072	0.388687
-0.719653	-1.35512	-1.86319	-2.48559	-1.96475	-1.38862	-0.782628
0.374611	0.625111	0.845647	1.37073	0.957397	0.668933	0.442651
-0.714987	-1.38197	-1.87656	-2.47302	-1.99681	-1.4352	-0.787256
0.534649	1.00517	1.33643	1.86305	1.4635	1.06692	0.610347
-0.571462	-1.09745	-1.44	-1.9463	-1.57224	-1.16687	-0.64985
0.708137	1.40387	1.83583	2.34208	1.97165	1.48015	0.78856
-0.416928	-0.77783	-0.940805	-1.33251	-1.07872	-0.860278	-0.498825
0.756701	1.51958	1.93346	2.36986	2.07209	1.60756	0.839611
-0.361936	-0.662604	-0.716681	-1.00665	-0.854785	-0.755577	-0.445492
0.61673	1.21372	1.44521	1.75506	1.58165	1.3112	0.700641
-0.411612	-0.762707	-0.790448	-1.002	-0.924203	-0.864254	-0.495641
0.350556	0.621681	0.565984	0.717555	0.696118	0.726881	0.434494
-0.46392	-0.856681	-0.863933	-1.00262	-0.989586	-0.965116	-0.54756
0.0987107	0.0492893	-0.274387	-0.268685	-0.154012	0.16052	0.181826
-0.395194	-0.676873	-0.573993	-0.620955	-0.688344	-0.790424	-0.477522
7.13945	-3.09037	-12.7603	-7.66834	-14.0615	1.25242	8.2996
-6.63492	4.07154	14.1089	9.18337	15.3595	-0.171991	-7.73259
6.88248	-3.3874	-13.1897	-8.22397	-14.3591	0.73593	7.92257
-6.91747	3.18995	12.9845	8.02895	14.0467	-0.786495	-7.87771
6.64788	-3.67885	-13.7668	-8.89269	-14.6949	0.129239	7.50877
-7.17858	2.37724	12.0972	7.07402	12.8578	-1.26009	-7.96339
6.60501	-3.54278	-13.8759	-8.98852	-14.4483	-0.0980951	7.27589
-7.22574	2.03208	11.9644	6.87679	12.3171	-1.22833	-7.82498
6.82058	-2.81247	-13.2465	-8.22738	-13.3658	0.245291	7.31538
-7.0758	2.11259	12.4863	7.35181	12.354	-0.744478	-7.49035
7.18962	-1.7267	-12.1676	-6.95442	-11.7756	0.921389	7.52038
-6.91799	2.20019	13.0422	7.85558	12.3895	-0.227983	-7.15323
7.49377	-0.772734	-11.2776	-5.88984	-10.3609	1.44113	7.66484
-6.94197	1.85909	12.9934	7.71067	11.8247	-0.124371	-7.01517
7.55408	-0.328618	-11.0702	-5.57689	-9.65147	1.43974	7.57646
-7.17708	0.993973	12.1794	6.74153	10.528	-0.551638	-7.12541
7.36384	-0.378203	-11.4953	-5.95778	-9.6219	0.959143	7.27035
-7.46693	-0.0716524	11.0211	5.40498	8.94275	-1.20964	-7.34375
7.08993	-0.531438	-11.9835	-6.41898	-9.7218	0.412802	6.9369
-7.58725	-0.841329	10.178	4.43147	7.74901	-1.61511	-7.45096
6.93159	-0.346992	-11.894	-6.28336	-9.32739	0.255657	6.79016
-7.40709	-1.01244	10.0435	4.27007	7.3567	-1.47249	-7.317
6.94708	0.295882	-11.0379	-5.36316	-8.26091	0.618175	6.8955
-6.97331	-0.684702	10.4644	4.76418	7.61879	-0.893547	-6.99703
6.99492	1.08191	-9.84489	-4.12645	-6.95479	1.19761	7.11514
-6.46516	-0.265183	10.8762	5.29294	7.96839	-0.302768	-6.68493
6.84545	1.50364	-9.02613	-3.33486	-6.11894	1.4963	7.21679
-6.06062	-0.152759	10.7387	5.25839	7.86314	-0.106952	-6.56271
6.37319	1.27024	-9.00179	-3.44059	-6.17664	1.21735	7.05848
-5.81179	-0.440196	9.94237	4.54544	7.19939	-0.383483	-6.66082
5.66821	0.546315	-9.56355	-4.22984	-6.92791	0.500552	6.70035
-5.61599	-0.852132	8.88937	3.60933	6.38838	-0.824251	-6.83476
4.97217	-0.175023	-10.0482	-4.99901	-7.71209	-0.189032	6.3544
-5.30191	-0.963372	8.19085	3.1255	6.03786	-0.977595	-6.87579
4.49316	-0.458671	-9.87486	-5.11608	-7.93158	-0.426867	6.21484
-4.77047	-0.535993	8.20045	3.4648	6.47511	-0.604213	-6.6728
4.25378	-0.257552	-9.00268	-4.51133	-7.50877	-0.154458	6.30716
-4.08719	0.278993	8.73361	4.39381	7.47231	0.126227	-6.30215
4.09377	0.0753774	-7.94564	-3.70964	-6.91437	0.291597	6.47497
-3.45127	1.03596	9.19536	5.23678	8.39268	0.752995	-5.97414
3.81676	0.0905663	-7.34844	-3.39252	-6.76067	0.461965	6.51046
-3.05635	1.32332	9.03411	5.38519	8.65854	0.870996	-5.87384
3.35624	-0.391196	-7.47719	-3.84919	-7.29725	0.158	6.32098
-2.94623	1.07679	8.17703	4.76405	8.18552	0.439471	-6.01805
2.82982	-1.13704	-8.02453	-4.74853	-8.20692	-0.409958	6.00034
-2.98253	0.626893	7.09764	3.88531	7.43752	-0.190705	-6.24155
2.44788	-1.68463	-8.3635	-5.39744	-8.84747	-0.786832	5.753
-2.95768	0.433446	6.44632	3.43646	7.04777	-0.557075	-6.32677
2.35515	-1.69571	-8.03485	-5.27161	-8.73682	-0.624467	5.73454
-2.76611	0.713343	6.52978	3.72521	7.30005	-0.45451	-6.17635
2.52656	-1.20749	-7.0912	-4.40641	-7.9052	0.0537159	5.93315
-2.49222	1.26306	7.06158	4.42563	7.88819	-0.0994547	-5.891
2.78888	-0.598398	-6.04851	-3.35685	-6.85502	0.875159	6.18085
-2.33845	1.62497	7.39458	4.83532	8.15427	0.0437412	-5.68887
2.94613	-0.303197	-5.49538	-2.76817	-6.17091	1.40475	6.28283
-2.45108	1.46515	7.05108	4.4404	7.61808	-0.362667	-5.72991
2.9156	-0.494056	-5.65732	-2.88829	-6.07988	1.47295	6.1645
-2.78968	0.853866	6.1174	3.33355	6.36971	-1.25354	-5.98584
2.77835	-0.963687	-6.23795	-3.39088	-6.29169	1.29453	5.92462
-3.15022	0.219545	5.18055	2.14893	5.00824	-2.20295	-6.25969
2.70901	-1.29581	-6.65348	-3.641	-6.23794	1.28857	5.75428
-3.32147	0.0155651	4.86254	1.56988	4.17965	-2.74904	-6.33809
2.83463	-1.1956	-6.48697	-3.20134	-5.52975	1.73838	5.7838
-3.24397	0.372454	5.33481	1.80711	4.08909	-2.74161	-6.1536
3.12621	-0.730556	-5.82114	-2.19147	-4.28533	2.55437	5.97512
-3.04297	1.01293	6.20125	2.46052	4.37399	-2.43897	-5.82926
3.4074	-0.293499	-5.18959	-1.21849	-3.06984	3.32613	6.14447
-2.91477	1.48823	6.82952	2.86249	4.42593	-2.28441	-5.57376
3.48088	-0.307564	-5.17114	-0.923529	-2.48271	3.62799	6.10071
-2.96471	1.53773	6.85231	2.61874	3.8922	-2.54534	-5.51389
3.27934	-0.896145	-5.93323	-1.49046	-2.70538	3.34279	5.79316
-3.12639	1.28616	6.44062	1.9183	2.95933	-3.1001	-5.59639
2.92151	-1.77827	-7.08536	-2.50322	-3.36605	2.74952	5.35238
-3.21975	1.13247	6.14782	1.37907	2.20685	-3.53431	-5.63285
2.62279	-2.47963	-7.97057	-3.27133	-3.837	2.3022	4.98891
-3.09504	1.42783	6.46277	1.56136	2.15845	-3.46495	-5.44865
2.52721	-2.69802	-8.1727	-3.37179	-3.73557	2.27206	4.82829
-2.74993	2.19581	7.42257	2.53094	2.88248	-2.83783	-5.01896
2.59631	-2.53159	-7.83376	-2.97647	-3.22888	2.5363	4.81331
-2.33418	3.10505	8.57464	3.8033	3.94198	-1.97099	-4.48854
2.6477	-2.384	-7.52102	-2.7003	-2.893	2.68321	4.75299
-2.04313	3.7088	9.30636	4.70365	4.7231	-1.3153	-4.06318
2.51278	-2.62162	-7.74827	-3.09009	-3.23676	2.35054	4.48006
-1.98039	3.76758	9.28926	4.86362	4.88725	-1.11886	-3.85716
2.18314	-3.26144	-8.5406	-4.16503	-4.27423	1.527	3.99063
-2.08919	3.41318	8.70581	4.4774	4.60585	-1.25221	-3.81306
1.8243	-3.94309	-9.39679	-5.37857	-5.49171	0.575698	3.45391
-2.20192	3.03253	8.09121	4.12527	4.40287	-1.32638	-3.75391
1.64695	-4.20566	-9.67711	-6.03054	-6.23443	-0.0384471	3.08433
-2.17238	2.95878	7.90869	4.30105	4.7262	-1.01099	-3.52702
1.74342	-3.84318	-9.09892	-5.79779	-6.20031	-0.0998221	2.97857
-1.99339	3.20399	8.17943	5.00698	5.57585	-0.30589	-3.12854
2.02196	-3.05484	-7.94354	-4.96296	-5.64858	0.205164	3.04643
-1.80902	3.44089	8.45417	5.73204	6.47882	0.446	-2.7116
2.28682	-2.27748	-6.82005	-4.16922	-5.16724	0.449576	3.08784
-1.8066	3.25459	8.15859	5.8377	6.83838	0.817344	-2.47003
2.39373	-1.84268	-6.18712	-3.90587	-5.19496	0.308795	2.95239
-2.0674	2.47427	7.0526	5.0563	6.39253	0.627157	-2.48716
2.35537	-1.73178	-6.01449	-4.13331	-5.67808	-0.186424	2.65528
-2.49342	1.32427	5.44264	3.71143	5.42207	0.0841998	-2.66845
2.31879	-1.61431	-5.8396	-4.33434	-6.12393	-0.681229	2.36091
-2.87341	0.268955	3.96959	2.4809	4.53775	-0.37223	-2.81277
2.43968	-1.12892	-5.15939	-3.94006	-5.99689	-0.781946	2.25044
-3.04073	-0.332977	3.13021	1.88311	4.20794	-0.411091	-2.76758
2.75467	-0.182784	-3.84519	-2.79275	-5.14363	-0.370021	2.37765
-2.99815	-0.491984	2.91034	1.89181	4.40094	-0.0608334	-2.54517
3.14736	0.959641	-2.26407	-1.28913	-3.92216	0.297946	2.62395
-2.90699	-0.557088	2.82607	1.98644	4.62948	0.326359	-2.30705
3.43014	1.86165	-1.02178	-0.0990684	-2.94254	0.778424	2.78527
-2.9481	-0.914811	2.34151	1.59782	4.3629	0.368464	-2.2287
3.47827	2.22917	-0.526746	0.321346	-2.62071	0.77054	2.72313
-3.16812	-1.66061	1.32525	0.590892	3.47473	-0.0295675	-2.35354
3.31699	2.11709	-0.704079	0.0509366	-2.88424	0.334033	2.46468
-3.43693	-2.50821	0.175526	-0.603198	2.36419	-0.589299	-2.55341
3.09763	1.87239	-1.07314	-0.383723	-3.25071	-0.170047	2.17611
-3.54993	-3.00829	-0.484972	-1.3105	1.65506	-0.870908	-2.62699
2.97997	1.85749	-1.12943	-0.434691	-3.21726	-0.368449	2.03059
-3.39009	-2.89836	-0.295435	-1.13279	1.71551	-0.614141	-2.45687
3.00814	2.16467	-0.740695	0.030485	-2.66273	-0.170584	2.07235
-3.01836	-2.30412	0.565105	-0.249481	2.38177	0.061923	-2.10027
3.07517	2.54238	-0.251383	0.620727	-1.95089	0.160022	2.1821
-2.62354	-1.63717	1.52228	0.730043	3.09864	0.755102	-1.74291
3.00728	2.59489	-0.208081	0.730201	-1.6498	0.214631	2.17157
-2.37648	-1.27756	2.04789	1.23862	3.35655	1.09218	-1.55479
2.70605	2.10403	-0.913001	0.0270514	-2.08069	-0.233089	1.93431
-2.30608	-1.29419	2.04598	1.17303	3.07676	1.00972	-1.5623
2.2371	1.22061	-2.15575	-1.26113	-3.04948	-1.03744	1.53474
-2.2909	-1.41703	1.88829	0.940531	2.64804	0.786281	-1.63553
1.79089	0.369064	-3.34301	-2.49504	-3.97764	-1.78016	1.16425
-2.16608	-1.27289	2.086	1.10497	2.5975	0.806482	-1.59782
1.54179	-0.0658117	-3.9334	-3.09483	-4.33586	-2.08326	0.997469
-1.85865	-0.694766	2.86249	1.91644	3.15916	1.24503	-1.37005
1.51636	-0.0245016	-3.83644	-2.96566	-4.04007	-1.89015	1.06148
-1.44803	0.134459	3.95721	3.09039	4.07476	1.9172	-1.03765
1.57802	0.197582	-3.45647	-2.54117	-3.49491	-1.49353	1.22145
-1.10911	0.810199	4.80531	4.00341	4.77588	2.41003	-0.789341
1.5422	0.201153	-3.34502	-2.41098	-3.25001	-1.2892	1.29363
-0.983389	1.00496	4.95144	4.15226	4.80445	2.3914	-0.775632
1.32893	-0.186735	-3.74154	-2.83122	-3.54551	-1.45272	1.19515
-1.07502	0.709446	4.38273	3.5235	4.15007	1.85846	-0.99585
1.02865	-0.768887	-4.37285	-3.50958	-4.11173	-1.79616	1.01076
-1.249	0.233593	3.52979	2.59222	3.24817	1.13493	-1.29994
0.828276	-1.13476	-4.67101	-3.835	-4.3818	-1.91781	0.924172
-1.33306	-0.032813	2.93557	1.95225	2.64138	0.620263	-1.50354
0.859162	-0.9897	-4.23079	-3.36572	-3.94378	-1.5237	1.06989
-1.24723	0.082842	2.84402	1.86273	2.56344	0.48481	-1.52783
1.09027	-0.392658	-3.13937	-2.18675	-2.87056	-0.66556	1.42387
-1.06236	0.409945	3.02451	2.06167	2.76673	0.547394	-1.45618
1.35042	0.283926	-1.91962	-0.856503	-1.66931	0.291127	1.81866
-0.94075	0.579157	2.97121	1.99247	2.72952	0.430713	-1.46312
1.45835	0.63517	-1.13953	0.00934348	-0.897259	0.940584	2.06926
-1.00219	0.327394	2.32594	1.2684	2.08465	-0.126147	-1.67036
1.35582	0.521792	-0.999577	0.186901	-0.75015	1.13509	2.10948
-1.22035	-0.275813	1.19336	0.0102879	0.934159	-1.04327	-2.04248
1.14161	0.155092	-1.21603	-0.0213364	-0.942012	1.07674	2.03293
-1.43397	-0.862796	0.0938264	-1.21273	-0.202237	-1.94182	-2.40541
0.985108	-0.0893764	-1.27929	-0.061453	-0.960104	1.13607	2.00949
-1.46785	-1.04115	-0.416932	-1.79885	-0.770527	-2.42221	-2.57473
0.990328	0.0219873	-0.876331	0.410397	-0.487879	1.54413	2.14472
-1.2688	-0.692257	-0.164663	-1.56144	-0.598594	-2.36135	-2.49373
1.11503	0.392876	-0.148633	1.24106	0.334312	2.1993	2.39256
-0.946731	-0.0573147	0.521902	-0.855761	-0.0157788	-1.99555	-2.27251
1.20399	0.669042	0.408697	1.88762	1.00908	2.73797	2.58805
-0.686274	0.458525	1.08299	-0.284676	0.419355	-1.7244	-2.09736
1.10878	0.511497	0.324478	1.83255	1.0617	2.81227	2.57388
-0.600008	0.607499	1.17546	-0.218108	0.36559	-1.79175	-2.08255
0.802842	-0.139457	-0.484461	0.985183	0.406465	2.35904	2.32246
-0.642133	0.488785	0.937312	-0.508593	-0.0362768	-2.09652	-2.18217
0.405622	-1.01099	-1.64014	-0.239269	-0.581344	1.65199	1.95929
-0.651812	0.456212	0.859349	-0.626636	-0.289375	-2.28157	-2.23105
0.0971095	-1.69612	-2.57744	-1.22411	-1.3431	1.09684	1.66953
-0.48933	0.821114	1.37156	-0.103765	0.0474331	-2.02752	-2.08101
-0.0134294	-1.95258	-2.95711	-1.60502	-1.55172	0.928151	1.55978
-0.153996	1.58968	2.47787	1.07157	0.992347	-1.31748	-1.72328
0.0349228	-1.87295	-2.9017	-1.52359	-1.3443	1.04236	1.5817
0.210008	2.44268	3.72874	2.41796	2.10783	-0.464274	-1.30111
0.0913669	-1.79407	-2.87098	-1.4843	-1.1916	1.09671	1.57716
0.421923	2.97019	4.548	3.30976	2.82336	0.119066	-1.00371
0.0176836	-2.01478	-3.27179	-1.92653	-1.50463	0.796306	1.40987
0.399181	2.97376	4.6528	3.43386	2.85636	0.223862	-0.926172
-0.196279	-2.54301	-4.10748	-2.84769	-2.28631	0.143886	1.08027
0.213722	2.60101	4.24017	2.99965	2.40401	-0.0115529	-1.00422
-0.418412	-3.07336	-4.94676	-3.77701	-3.10564	-0.545734	0.732536
0.0295932	2.21353	3.80404	2.54597	1.96416	-0.228084	-1.07241
-0.475372	-3.2168	-5.24287	-4.12513	-3.41964	-0.88004	0.546811
-0.026297	2.09677	3.7338	2.50339	1.93293	-0.137965	-0.998085
-0.290043	-2.80313	-4.75431	-3.63684	-2.99235	-0.689138	0.600592
0.0400985	2.23863	4.00852	2.85486	2.29407	0.246649	-0.78594
0.0547482	-2.01642	-3.73362	-2.58965	-2.07931	-0.155682	0.808765
0.0992575	2.34536	4.21927	3.15564	2.63775	0.625055	-0.572944
0.378408	-1.25476	-2.73222	-1.5805	-1.23023	0.328067	0.98989
0.0030448	2.07919	3.8973	2.89224	2.48943	0.647905	-0.51898
0.541185	-0.825686	-2.17642	-1.06935	-0.865874	0.463056	1.00646
-0.295499	1.33264	2.89309	1.90005	1.69223	0.197586	-0.678896
0.547783	-0.719564	-2.05211	-1.0408	-0.964859	0.267244	0.868329
-0.69862	0.328277	1.51448	0.515331	0.547299	-0.509055	-0.955228
0.533509	-0.639452	-1.94691	-1.04867	-1.10651	0.0452865	0.718087
-1.03016	-0.53363	0.316814	-0.656594	-0.396976	-1.07551	-1.16827
0.64623	-0.259832	-1.4106	-0.603131	-0.831094	0.130979	0.711417
-1.16247	-0.963848	-0.296262	-1.1796	-0.74552	-1.21825	-1.18938
0.920707	0.494964	-0.342	0.410883	-0.0274834	0.608214	0.888
-1.10767	-0.988067	-0.355586	-1.09374	-0.53889	-0.970688	-1.03455
1.24568	1.37385	0.905294	1.61556	0.958958	1.23088	1.135
-1.0026	-0.908158	-0.274432	-0.853773	-0.198715	-0.64059	-0.845474
1.44769	1.98168	1.77824	2.41293	1.58016	1.60337	1.27095
-0.997404	-1.05015	-0.500666	-0.947812	-0.178378	-0.555127	-0.77322
1.42305	2.07476	1.93534	2.43135	1.49788	1.47851	1.1832
-1.13383	-1.49549	-1.1445	-1.49504	-0.592241	-0.793923	-0.855574
1.21419	1.73773	1.49179	1.7966	0.832374	0.94039	0.911637
-1.30944	-2.00786	-1.87631	-2.13999	-1.11638	-1.12061	-0.984962
0.973285	1.30776	0.913529	1.02109	0.0583607	0.331908	0.614666
-1.358	-2.21575	-2.17923	-2.32906	-1.24204	-1.16773	-0.992878
0.844473	1.11008	0.65017	0.603469	-0.364345	-0.0127596	0.445913
-1.18375	-1.90834	-1.75971	-1.7527	-0.683535	-0.729962	-0.784605
0.856861	1.21218	0.794595	0.652565	-0.336248	-0.0211384	0.438089
-0.84244	-1.21043	-0.790642	-0.603786	0.382261	0.065724	-0.417686
0.909277	1.38508	1.02955	0.825016	-0.174626	0.0745381	0.483425
-0.503558	-0.49643	0.207924	0.553513	1.43648	0.847826	-0.0616547
0.856204	1.29775	0.896963	0.619801	-0.342548	-0.0653264	0.424285
-0.323021	-0.110644	0.757316	1.20196	2.0046	1.27717	0.129445
0.627695	0.791705	0.17817	-0.202938	-1.06402	-0.605918	0.182516
-0.327898	-0.115077	0.770458	1.2471	2.00344	1.2951	0.131163
0.291123	0.0226118	-0.909798	-1.40551	-2.12451	-1.39198	-0.173162
-0.404479	-0.262938	0.588205	1.05655	1.77637	1.14898	0.0597869
0.00704157	-0.641489	-1.85455	-2.42772	-3.01198	-2.0515	-0.474052
-0.397358	-0.215164	0.67817	1.13676	1.79338	1.17768	0.0729599
-0.0880517	-0.888085	-2.21925	-2.79468	-3.29099	-2.26905	-0.576483
-0.238548	0.17522	1.24015	1.70746	2.2579	1.52917	0.239488
0.0172561	-0.688339	-1.95949	-2.46269	-2.92144	-2.01718	-0.46822
-0.00367073	0.736748	2.03194	2.51108	2.93256	2.03346	0.481413
0.202814	-0.308718	-1.44088	-1.83513	-2.27534	-1.56645	-0.273812
0.14744	1.10854	2.54982	3.00496	3.31845	2.3299	0.63329
0.311404	-0.0962222	-1.14239	-1.43642	-1.83818	-1.26716	-0.154872
0.0964327	1.01991	2.41697	2.78171	3.0434	2.147	0.571089
0.271647	-0.204206	-1.27604	-1.49871	-1.82766	-1.27398	-0.183282
-0.141072	0.500186	1.67382	1.88713	2.15342	1.5151	0.309357
0.152713	-0.474128	-1.62178	-1.78562	-2.02921	-1.42926	-0.286768
-0.426842	-0.142721	0.747081	0.789638	1.08233	0.746804	-0.00861512
0.1064	-0.567495	-1.70952	-1.79206	-1.97835	-1.39671	-0.309666
-0.603876	-0.554703	0.127	0.0291945	0.327502	0.202638	-0.218805
0.241353	-0.24476	-1.20607	-1.16259	-1.34656	-0.939508	-0.140896
-0.611149	-0.59633	0.00619579	-0.179195	0.0857658	0.0255419	-0.258049
0.529486	0.42989	-0.200152	0.00287526	-0.224763	-0.12308	0.19213
-0.521804	-0.431773	0.15729	-0.081687	0.129589	0.0494173	-0.205311
0.820222	1.12162	0.842844	1.19931	0.921833	0.718318	0.538219
-0.47766	-0.380824	0.138421	-0.160894	0.0145626	-0.0500854	-0.21196
0.952228	1.47121	1.4225	1.88484	1.59339	1.22549	0.734349
-0.572068	-0.651974	-0.337033	-0.729533	-0.547081	-0.482734	-0.376379
0.874058	1.36043	1.3721	1.87745	1.62212	1.27719	0.726635
-0.771688	-1.16473	-1.15455	-1.66045	-1.43852	-1.16271	-0.660851
0.678073	0.987958	0.96419	1.4695	1.27808	1.06642	0.60536
-0.937479	-1.59935	-1.86747	-2.46372	-2.209	-1.76091	-0.915414
0.521952	0.698616	0.673549	1.17376	1.03432	0.932655	0.527579
-0.929243	-1.63623	-2.0288	-2.65172	-2.40938	-1.9502	-0.990324
0.5017	0.703843	0.789516	1.30551	1.18114	1.08481	0.589588
-0.71361	-1.19996	-1.52999	-2.10927	-1.9331	-1.65318	-0.849945
0.577236	0.915137	1.18547	1.73141	1.59529	1.43388	0.750183
-0.391614	-0.518531	-0.683686	-1.18108	-1.09774	-1.09977	-0.599541
0.607944	1.01951	1.42428	1.98034	1.84321	1.66561	0.864413
-0.123314	0.0495785	0.0153793	-0.407874	-0.402858	-0.649864	-0.404009
0.467854	0.734071	1.11169	1.62483	1.53287	1.49362	0.800016
-0.00712019	0.286402	0.266465	-0.116489	-0.151793	-0.519413	-0.361803
0.148784	0.0379976	0.217392	0.631165	0.635217	0.893005	0.544383
-0.00813761	0.271914	0.181943	-0.184198	-0.232845	-0.623964	-0.432487
-0.228447	-0.798891	-0.886031	-0.595187	-0.475642	0.131574	0.218492
0.00746705	0.304163	0.177031	-0.161205	-0.23102	-0.661278	-0.474503
-0.50168	-1.41079	-1.69315	-1.50187	-1.29209	-0.424427	-0.0123054
0.158698	0.645293	0.617067	0.346277	0.218391	-0.366934	-0.363106
-0.584975	-1.60117	-1.93272	-1.79067	-1.54118	-0.577942	-0.060579
0.44706	1.29505	1.50233	1.3361	1.11481	0.259494	-0.0952067
-0.525975	-1.47415	-1.74891	-1.61717	-1.36693	-0.434683	0.0226079
0.747557	1.97254	2.44204	2.38349	2.06667	0.936795	0.20189
-0.460797	-1.33372	-1.56133	-1.43847	-1.18975	-0.301344	0.0948053
0.901428	2.322	2.94024	2.95013	2.57678	1.30757	0.364951
-0.50281	-1.43211	-1.71685	-1.63201	-1.35638	-0.430548	0.0391242
0.837129	2.18063	2.76807	2.78626	2.41439	1.20554	0.318124
-0.651506	-1.76396	-2.20515	-2.18428	-1.85442	-0.812839	-0.140579
0.623532	1.69731	2.1293	2.11016	1.78138	0.775286	0.128292
-0.791566	-2.06603	-2.65856	-2.69195	-2.31348	-1.17814	-0.320458
0.413795	1.2104	1.49072	1.42643	1.14424	0.352234	-0.0502491
-0.78287	-2.02244	-2.63649	-2.6745	-2.29223	-1.20534	-0.352733
0.325573	0.983068	1.21479	1.12948	0.867562	0.199105	-0.0972462
-0.572064	-1.51608	-1.97386	-1.95449	-1.62794	-0.776253	-0.182189
0.352816	1.00566	1.28541	1.2051	0.938668	0.306688	-0.0181817
-0.238975	-0.730017	-0.92196	-0.808843	-0.575956	-0.0755482	0.10784
0.377673	1.01856	1.34011	1.26233	0.99746	0.413723	0.0650683
0.0591688	-0.0187635	0.0296384	0.228254	0.371192	0.542024	0.356219
0.270959	0.733893	0.977861	0.865536	0.642914	0.227323	0.0158128
0.203351	0.351724	0.513501	0.758196	0.845767	0.813979	0.444447
0.000683846	0.0790441	0.0967844	-0.0976121	-0.228202	-0.331334	-0.204448
0.198346	0.392979	0.546605	0.800842	0.866174	0.75775	0.382921
-0.336308	-0.729105	-1.00317	-1.30144	-1.31644	-1.04919	-0.500259
0.160989	0.364525	0.489618	0.74733	0.794072	0.637855	0.295768
-0.583105	-1.33595	-1.83073	-2.20927	-2.12896	-1.57159	-0.711077
0.220262	0.55005	0.736211	1.02198	1.02241	0.739938	0.316592
-0.637601	-1.50769	-2.06138	-2.46403	-2.33864	-1.66283	-0.730523
0.408513	1.01692	1.37898	1.72149	1.6418	1.1307	0.477582
-0.524844	-1.29645	-1.76593	-2.13965	-2.01451	-1.37444	-0.583292
0.630728	1.55013	2.11767	2.51753	2.35006	1.59357	0.679665
-0.372307	-0.986361	-1.33601	-1.66111	-1.54817	-0.99225	-0.400805
0.736711	1.81357	2.48353	2.90028	2.67726	1.79106	0.767391
-0.308462	-0.865072	-1.16802	-1.45943	-1.33685	-0.805927	-0.315676
0.638863	1.61125	2.20245	2.57141	2.34906	1.52615	0.649555
-0.363338	-0.999139	-1.35248	-1.63207	-1.47155	-0.881849	-0.357773
0.381893	1.04201	1.41027	1.67703	1.50189	0.89715	0.370692
-0.447574	-1.18731	-1.60943	-1.87286	-1.67235	-1.01633	-0.432737
0.109533	0.426504	0.551153	0.698695	0.581721	0.225308	0.0775874
-0.425873	-1.12705	-1.51888	-1.72472	-1.51996	-0.904573	-0.39931
-0.0445866	0.0652679	0.0415315	0.0900819	0.00790015	-0.18706	-0.0922679
-0.227881	-0.663994	-0.866276	-0.956711	-0.802073	-0.392204	-0.184693
-0.0552518	0.0187971	-0.0351767	-0.0546908	-0.133091	-0.277849	-0.112495
0.0899095	0.0710003	0.167308	0.230355	0.297085	0.387993	0.152485
-0.0165721	0.08063	0.0344641	-0.04335	-0.125989	-0.254033	-0.0807545
0.380274	0.745523	1.12071	1.33188	1.31379	1.10212	0.461226
-0.0589664	-0.0392802	-0.15124	-0.310386	-0.37229	-0.408627	-0.134087
0.51242	1.06645	1.58634	1.90325	1.83927	1.45761	0.609171
-0.239269	-0.46825	-0.76736	-1.04511	-1.04718	-0.872085	-0.334324
0.467181	0.991028	1.50303	1.87672	1.81177	1.41352	0.579093
-0.490498	-1.05579	-1.6031	-2.01623	-1.93834	-1.49408	-0.613711
0.345769	0.743812	1.18002	1.58521	1.5391	1.19515	0.475673
-0.669693	-1.4789	-2.20824	-2.72966	-2.59173	-1.94785	-0.822907
0.285127	0.627022	1.03428	1.47654	1.43532	1.10318	0.437738
-0.665602	-1.48427	-2.22928	-2.79527	-2.64924	-1.97487	-0.843394
0.346789	0.77447	1.24918	1.74479	1.68048	1.26845	0.525404
-0.482462	-1.07882	-1.67364	-2.21694	-2.11533	-1.57913	-0.676631
0.46739	1.04354	1.62484	2.17001	2.07239	1.54574	0.671224
-0.235707	-0.521644	-0.898755	-1.38227	-1.34732	-1.02063	-0.441143
0.510106	1.13032	1.73818	2.29243	2.18733	1.63002	0.733762
-0.0638331	-0.125477	-0.337229	-0.762627	-0.779477	-0.614922	-0.280639
0.375956	0.81626	1.2855	1.78311	1.72222	1.3027	0.61113
-0.0248573	-0.0224081	-0.172337	-0.558353	-0.596637	-0.495612	-0.255115
0.0863749	0.150791	0.336066	0.718051	0.747468	0.613643	0.324827
-0.0571099	-0.0752584	-0.215022	-0.56433	-0.610157	-0.524348	-0.299496
-0.228321	-0.57408	-0.703571	-0.460145	-0.328946	-0.144277	0.00789172
-0.0341928	-0.00190692	-0.075791	-0.358258	-0.43053	-0.416761	-0.281321
-0.424966	-1.03678	-1.38553	-1.26231	-1.05731	-0.648024	-0.193108
0.128944	0.385755	0.50435	0.338061	0.200346	0.0159538	-0.111696
-0.452038	-1.11909	-1.54392	-1.50358	-1.26962	-0.777737	-0.225286
0.401722	1.01593	1.4238	1.40888	1.17855	0.700123	0.177717
-0.381078	-0.977745	-1.39393	-1.41234	-1.17916	-0.689326	-0.162375
0.654143	1.59508	2.27296	2.40352	2.09138	1.33897	0.452291
-0.3422	-0.902074	-1.33398	-1.41707	-1.18287	-0.672286	-0.13888
0.751891	1.82195	2.63085	2.86024	2.51489	1.62839	0.573247
-0.416122	-1.07265	-1.61116	-1.78295	-1.52607	-0.907028	-0.238325
0.656679	1.61122	2.37572	2.64344	2.32464	1.48117	0.500711
-0.567914	-1.41149	-2.11404	-2.38546	-2.09433	-1.31312	-0.423669
0.45331	1.15222	1.76725	2.0317	1.77758	1.08489	0.320642
-0.673473	-1.63994	-2.45373	-2.79758	-2.49442	-1.60688	-0.564084
0.281967	0.757124	1.23654	1.48932	1.3019	0.749459	0.174954
-0.616928	-1.49733	-2.26746	-2.62069	-2.35933	-1.52219	-0.536592
0.228906	0.618035	1.04935	1.30189	1.16084	0.664499	0.150037
-0.382558	-0.948774	-1.50665	-1.7999	-1.63821	-1.02136	-0.322921
0.261736	0.664176	1.1078	1.3625	1.25512	0.757429	0.211392
-0.0701372	-0.220526	-0.485811	-0.678335	-0.645899	-0.331638	-0.0262143
0.260249	0.630701	1.04568	1.27551	1.21834	0.76257	0.235406
0.177658	0.363713	0.344568	0.250816	0.165354	0.220472	0.205044
0.117868	0.283448	0.540213	0.693662	0.728028	0.445384	0.112602
0.279359	0.618198	0.724425	0.701281	0.534347	0.447851	0.286515
-0.167159	-0.37908	-0.40782	-0.379109	-0.214808	-0.196045	-0.159553
0.270095	0.62013	0.75765	0.783356	0.565358	0.429241	0.256008
-0.48321	-1.10649	-1.44774	-1.55904	-1.25925	-0.911477	-0.467605
0.266027	0.628907	0.80054	0.881721	0.615723	0.426962	0.235653
-0.685973	-1.57516	-2.12731	-2.35108	-1.95219	-1.37653	-0.663954
0.36611	0.864499	1.15489	1.32036	0.987195	0.66237	0.328661
-0.704586	-1.62443	-2.22057	-2.50462	-2.06594	-1.42888	-0.675332
0.56815	1.31936	1.80731	2.07916	1.66437	1.12621	0.531955
-0.590233	-1.3661	-1.87982	-2.17953	-1.75057	-1.17866	-0.553297
0.765217	1.75196	2.4202	2.78575	2.30627	1.57316	0.733372
-0.470453	-1.08399	-1.49627	-1.79667	-1.39533	-0.908919	-0.42822
0.825926	1.86795	2.58308	2.99041	2.49912	1.70526	0.795858
-0.446482	-1.00524	-1.38297	-1.69414	-1.31161	-0.846474	-0.403951
0.69618	1.54773	2.1286	2.50984	2.07324	1.40104	0.662919
-0.514583	-1.12329	-1.53001	-1.86041	-1.48763	-0.983667	-0.476167
0.442585	0.942166	1.26587	1.571	1.2364	0.81106	0.402887
-0.572083	-1.21009	-1.62175	-1.95209	-1.60548	-1.08989	-0.537973
0.203033	0.3611	0.426121	0.642691	0.419033	0.245417	0.157439
-0.50209	-1.0054	-1.29951	-1.57944	-1.30433	-0.902025	-0.467546
0.0829579	0.0419181	-0.058597	0.0867958	-0.0473654	-0.0584325	0.034805
-0.26993	-0.43372	-0.461808	-0.633879	-0.481746	-0.343383	-0.228612
0.0787244	-0.0206839	-0.192111	-0.0980025	-0.166906	-0.106003	0.0312992
0.0438454	0.321133	0.632734	0.599471	0.602994	0.400816	0.0949876
0.0881736	-0.0510695	-0.28185	-0.241165	-0.247136	-0.122095	0.0421448
0.299272	0.941695	1.54004	1.63251	1.50441	1.01047	0.357636
-0.000700479	-0.295799	-0.665985	-0.705099	-0.626414	-0.353956	-0.0478586
0.398229	1.20518	1.94732	2.12028	1.90894	1.2614	0.45777
-0.213805	-0.810525	-1.41793	-1.56543	-1.37842	-0.857974	-0.265998
0.353027	1.13777	1.8872	2.0948	1.84965	1.18089	0.409128
-0.463973	-1.39959	-2.26279	-2.5204	-2.2282	-1.43863	-0.523406
0.269805	0.976584	1.68528	1.9075	1.65301	1.00845	0.322628
-0.614204	-1.75605	-2.77197	-3.10143	-2.74618	-1.78792	-0.679136
0.260333	0.970759	1.68473	1.92871	1.6621	0.99448	0.313859
-0.581041	-1.69176	-2.68277	-3.01983	-2.66776	-1.71577	-0.646141
0.351306	1.17824	1.96476	2.2414	1.95436	1.19569	0.409037
-0.39692	-1.2775	-2.09281	-2.3789	-2.08858	-1.29146	-0.456229
0.462163	1.41746	2.27359	2.56971	2.27537	1.4277	0.523164
-0.18337	-0.784694	-1.37914	-1.58754	-1.38449	-0.786496	-0.233765
0.468983	1.41184	2.22882	2.49809	2.24058	1.41171	0.52744
-0.0571301	-0.476298	-0.908217	-1.04575	-0.921796	-0.465382	-0.0995087
0.304502	1.01364	1.62786	1.80898	1.64666	0.999921	0.352971
-0.0430641	-0.411222	-0.764659	-0.849014	-0.785266	-0.388503	-0.0801902
6.47779	-4.12543	-14.2433	-8.95133	-15.286	0.231679	7.84582
-5.9716	5.01631	15.4558	10.3111	16.4055	0.70046	-7.34679
6.20975	-4.27016	-14.4119	-9.19492	-15.1944	0.0526291	7.62519
-6.23638	3.95929	14.0052	8.75896	14.5716	-0.375878	-7.70597
5.95768	-4.28789	-14.5194	-9.31329	-14.8283	0.0587955	7.49137
-6.48663	2.84504	12.5854	7.18386	12.577	-1.55728	-8.11192
5.91949	-3.75973	-13.9684	-8.66234	-13.6326	0.654804	7.62505
-6.554	2.0542	11.7128	6.16452	10.9967	-2.42389	-8.36721
6.17767	-2.52737	-12.5188	-7.00271	-11.4257	1.96425	8.08158
-6.46309	1.55606	11.3215	5.65511	9.82495	-2.96806	-8.46941
6.62232	-0.849798	-10.5047	-4.7236	-8.60062	3.68959	8.72738
-6.39211	0.979505	10.861	5.07313	8.55506	-3.54678	-8.58817
7.01616	0.75151	-8.61894	-2.58811	-5.89144	5.29267	9.32062
-6.51022	-0.0434176	9.77973	3.81288	6.65665	-4.54419	-8.90641
7.1621	1.85665	-7.41022	-1.1823	-3.86883	6.3643	9.67796
-6.83062	-1.55037	7.9892	1.76259	4.05711	-6.02025	-9.4555
7.04797	2.44491	-6.87598	-0.492058	-2.55164	6.89793	9.79857
-7.19486	-3.19547	5.94717	-0.579528	1.24944	-7.62159	-10.0733
6.85006	2.88513	-6.48268	0.0515507	-1.44803	7.2495	9.84546
-7.39202	-4.4973	4.3151	-2.46443	-1.04128	-8.81712	-10.5128
6.78551	3.61551	-5.6139	1.08248	-0.00499233	7.81125	9.99569
-7.31362	-5.18457	3.47288	-3.43438	-2.36196	-9.26912	-10.6137
6.93025	4.76628	-4.09236	2.75303	1.89067	8.65863	10.2784
-7.02792	-5.37738	3.2594	-3.63232	-2.82126	-9.05492	-10.4055
7.15406	6.03642	-2.34581	4.57551	3.77059	9.45701	10.5333
-6.72504	-5.4785	3.11928	-3.65489	-2.95848	-8.57642	-10.0677
7.2296	6.9311	-1.07253	5.78792	4.92664	9.708	10.5261
-6.57829	-5.86508	2.53306	-4.07241	-3.30326	-8.23393	-9.7814
7.02516	7.16586	-0.678226	5.95005	4.96249	9.13915	10.1297
-6.62251	-6.61011	1.40906	-4.98203	-3.96149	-8.11574	-9.58669
6.61932	6.90327	-0.948769	5.286	4.10547	7.92275	9.42333
-6.7361	-7.43741	0.149191	-5.93041	-4.53703	-7.93878	-9.35312
6.24356	6.62964	-1.2243	4.49839	3.02679	6.54793	8.63124
-6.74103	-7.9452	-0.66301	-6.2656	-4.44826	-7.28423	-8.88472
6.1048	6.77952	-0.922365	4.21245	2.32096	5.45044	7.94885
-6.55102	-7.93571	-0.725322	-5.65478	-3.40158	-5.94641	-8.07934
6.23681	7.4184	0.0220928	4.50263	2.06764	4.69702	7.39791
-6.2576	-7.60138	-0.280796	-4.3711	-1.6586	-4.12412	-7.01901
6.49757	8.23257	1.14691	4.87445	1.81981	3.97078	6.8235
-6.08156	-7.4137	0.0330553	-3.11884	0.118907	-2.30067	-5.91903
6.70405	8.81659	1.86858	4.6985	1.0107	2.85983	6.03103
-6.21724	-7.78466	-0.346902	-2.51872	1.33983	-0.899486	-4.97241
6.78789	9.01458	1.96259	3.73838	-0.556837	1.21346	4.95182
-6.68596	-8.75712	-1.4796	-2.6493	1.90832	0.0182317	-4.21038
6.84885	9.04612	1.74047	2.35716	-2.52363	-0.714605	3.70734
-7.31784	-9.97375	-2.87595	-3.01063	2.26308	0.774204	-3.49012
7.07275	9.33163	1.80367	1.2538	-4.22362	-2.44193	2.52531
-7.88413	-10.9606	-3.89102	-2.94794	2.99148	1.79252	-2.62151
7.58484	10.1654	2.58172	0.946411	-5.165	-3.60984	1.57571
-8.27716	-11.5042	-4.24518	-2.20114	4.32413	3.24	-1.53207
8.35149	11.4884	4.01059	1.40122	-5.37276	-4.23947	0.85298
-8.59062	-11.8147	-4.24994	-1.13547	5.92024	4.87652	-0.336673
9.19917	12.9265	5.5846	2.08247	-5.3399	-4.69831	0.192399
-9.03138	-12.3402	-4.54811	-0.46188	7.12249	6.23677	0.745331
9.93269	14.0573	6.73253	2.37555	-5.63323	-5.40717	-0.594191
-9.73453	-13.3795	-5.57826	-0.670835	7.47647	6.99729	1.55854
10.4647	14.7058	7.23337	2.05822	-6.45485	-6.51291	-1.56718
-10.6348	-14.8144	-7.20145	-1.63721	7.09232	7.23215	2.12881
10.8621	15.048	7.36176	1.46216	-7.49026	-7.77645	-2.60702
-11.4994	-16.1757	-8.79256	-2.71286	6.55723	7.35245	2.63483
11.2748	15.4448	7.65224	1.20107	-8.15845	-8.76061	-3.5005
-12.0927	-16.9865	-9.71464	-3.22607	6.47471	7.78044	3.25838
11.7965	16.1287	8.45595	1.67097	-8.07551	-9.17347	-4.10011
-12.3371	-17.1023	-9.78835	-2.98371	7.00469	8.62017	4.03467
12.3648	16.9836	9.62895	2.70868	-7.37492	-9.10068	-4.43363
-12.344	-16.7809	-9.38732	-2.38168	7.76679	9.58403	4.82131
12.7825	17.597	10.6041	3.68173	-6.62905	-8.9432	-4.67807
-12.2996	-16.4418	-9.10264	-2.0516	8.16943	10.2261	5.40757
12.851	17.5564	10.8069	3.95208	-6.4216	-9.10429	-5.01597
-12.303	-16.3179	-9.25859	-2.33696	7.89179	10.2921	5.67466
12.5175	16.7643	10.0976	3.35654	-6.90018	-9.66924	-5.48572
-12.2843	-16.2734	-9.6604	-3.01198	7.13857	9.91051	5.68092
11.9128	15.5166	8.8838	2.32238	-7.66483	-10.3316	-5.94472
-12.0596	-15.9175	-9.75554	-3.45294	6.47833	9.4811	5.60821
11.2469	14.2731	7.80068	1.51934	-8.08805	-10.6276	-6.17643
-11.4726	-14.9146	-9.06847	-3.11818	6.40149	9.35351	5.61424
10.6398	13.2974	7.20976	1.32217	-7.81467	-10.2955	-6.05712
-10.5144	-13.2502	-7.57178	-1.96386	6.94158	9.54811	5.70626
10.0285	12.459	6.92094	1.51595	-7.03979	-9.47276	-5.64962
-9.33476	-11.2548	-5.71824	-0.481551	7.64585	9.73337	5.73298
9.22806	11.3604	6.36833	1.4836	-6.33948	-8.57574	-5.14913
-8.13969	-9.37382	-4.11712	0.664821	7.91261	9.47533	5.49989
8.09707	9.68723	5.0972	0.724263	-6.19224	-7.95884	-4.72589
-7.05224	-7.85783	-3.10022	1.12404	7.43742	8.567	4.91982
6.67163	7.49376	3.16344	-0.717615	-6.57994	-7.62878	-4.39197
-6.0386	-6.60381	-2.50296	1.09582	6.42974	7.18512	4.0836
5.15658	5.1915	1.12136	-2.25762	-6.98926	-7.24143	-3.9984
-4.95497	-5.26817	-1.8261	1.14113	5.43448	5.75373	3.19603
3.78325	3.25349	-0.385588	-3.20309	-6.80748	-6.38058	-3.3628
-3.68104	-3.56669	-0.657818	1.70987	4.8934	4.61902	2.42562
2.64999	1.87444	-1.09779	-3.26365	-5.79171	-4.89378	-2.42355
-2.23828	-1.5309	0.968325	2.75306	4.78516	3.78759	1.78341
1.67143	0.85518	-1.30286	-2.73941	-4.24142	-3.01991	-1.29804
-0.798131	0.48341	2.56466	3.72787	4.62936	2.93387	1.12624
0.670599	-0.207341	-1.574	-2.25069	-2.74912	-1.21298	-0.201779
0.432129	2.05082	3.54877	4.00143	3.86054	1.67406	0.283558
-0.464658	-1.58403	-2.30345	-2.23475	-1.73726	0.193762	0.705269
1.35882	2.99823	3.69481	3.34169	2.2833	-0.107279	-0.790776
-1.68395	-3.19553	-3.3981	-2.60661	-1.14663	1.21954	1.42416
2.06613	3.53578	3.31528	2.10587	0.246971	-2.13722	-1.96246
-2.80629	-4.67347	-4.36306	-2.84085	-0.511128	2.18751	2.09459
2.7397	4.0856	3.0196	0.971124	-1.60547	-3.93975	-3.00297
-3.65199	-5.6443	-4.6958	-2.40074	0.649745	3.44034	2.86562
3.50922	4.94204	3.23718	0.418129	-2.81869	-5.18205	-3.75136
-4.17288	-6.0152	-4.28369	-1.17816	2.42892	5.04449	3.7619
4.33871	6.03782	3.88955	0.379565	-3.45294	-5.90788	-4.22378
-4.48469	-6.0469	-3.50469	0.392949	4.42855	6.71247	4.64893
5.05548	7.00687	4.47739	0.334307	-3.99634	-6.47339	-4.58389
-4.7796	-6.16151	-2.95869	1.63482	6.03259	8.00209	5.32384
5.49366	7.49137	4.50955	-0.232277	-4.93545	-7.23884	-4.99901
-5.18415	-6.63078	-3.03257	2.10798	6.84677	8.6385	5.66147
5.63304	7.44109	3.92203	-1.37649	-6.33287	-8.26392	-5.49773
-5.66778	-7.37939	-3.62651	1.91069	6.97078	8.7107	5.70333
5.61937	7.16209	3.14725	-2.61688	-7.75108	-9.2491	-5.94208
-6.07103	-8.05288	-4.24985	1.56714	6.89389	8.59038	5.62036
5.65165	7.07941	2.78274	-3.28781	-8.57916	-9.76628	-6.13467
-6.23397	-8.3012	-4.41641	1.59075	7.09295	8.63512	5.57743
5.82986	7.40863	3.13075	-3.04073	-8.49748	-9.5927	-5.97368
-6.12753	-8.06078	-4.03609	2.06165	7.64397	8.9068	5.60465
6.08495	7.9979	3.97465	-2.09769	-7.71307	-8.88416	-5.53332
-5.88445	-7.61353	-3.49437	2.55197	8.15386	9.12627	5.57668
6.24258	8.45859	4.7593	-1.06579	-6.78849	-8.05525	-5.00854
-5.70164	-7.37054	-3.34929	2.46373	8.07224	8.90224	5.31786
6.16556	8.47366	5.02229	-0.468039	-6.20827	-7.46538	-4.56996
-5.68832	-7.54709	-3.87949	1.51672	7.14154	8.0553	4.7511
5.86215	8.04025	4.73606	-0.360133	-6.02438	-7.15746	-4.24321
-5.78103	-7.98776	-4.84377	-0.00138153	5.62712	6.77989	3.97192
5.47934	7.46329	4.30281	-0.324915	-5.85028	-6.84957	-3.90428
-5.79608	-8.28512	-5.65041	-1.42692	4.13914	5.51321	3.1872
5.19005	7.11211	4.21721	0.161486	-5.19804	-6.1803	-3.39158
-5.57862	-8.10012	-5.80596	-2.20651	3.18298	4.61289	2.5657
5.06228	7.13098	4.66225	1.2821	-3.89192	-5.01375	-2.64562
-5.12792	-7.42687	-5.28487	-2.29261	2.79525	4.09842	2.11867
5.00859	7.32413	5.34807	2.69756	-2.23828	-3.56699	-1.76807
-4.59707	-6.58911	-4.5237	-2.13551	2.55453	3.66111	1.70536
4.85349	7.30189	5.71557	3.7709	-0.822175	-2.26234	-0.955062
-4.16895	-5.97394	-4.04934	-2.28382	1.95446	2.93258	1.15828
4.46841	6.77724	5.35116	4.02754	-0.0860042	-1.41923	-0.356744
-3.91108	-5.721	-4.04557	-2.91836	0.836344	1.79625	0.427571
3.87313	5.78778	4.29784	3.49859	-0.0131679	-1.02421	0.0286298
-3.72715	-5.617	-4.20698	-3.69324	-0.465133	0.494214	-0.370538
3.22583	4.67182	3.02291	2.68284	-0.160591	-0.757331	0.343884
-3.44136	-5.27549	-3.99099	-4.00627	-1.37508	-0.552774	-1.03833
2.7066	3.81326	2.06259	2.15506	-0.0168529	-0.254855	0.753624
-2.94414	-4.45178	-3.05866	-3.47808	-1.52391	-1.06682	-1.44599
2.38218	3.3498	1.6149	2.12334	0.591208	0.596636	1.30936
-2.28225	-3.24167	-1.55222	-2.25922	-1.03185	-1.12186	-1.62771
2.15786	3.07305	1.39965	2.28218	1.36267	1.56574	1.90517
-1.62486	-2.01174	0.00341522	-0.927887	-0.413651	-1.07869	-1.75051
1.85732	2.60344	0.900712	2.07924	1.76772	2.25712	2.35968
-1.13681	-1.12377	1.08855	-0.0651906	-0.185489	-1.30127	-1.98243
1.3699	1.70579	-0.196583	1.18661	1.4826	2.42613	2.56015
-0.859827	-0.671298	1.55996	0.158705	-0.483316	-1.87778	-2.36361
0.748398	0.494749	-1.72143	-0.19902	0.668054	2.17785	2.55416
-0.69169	-0.429659	1.72309	0.0712693	-0.984735	-2.56182	-2.77953
0.17683	-0.636786	-3.11896	-1.47112	-0.134371	1.89143	2.51525
-0.475646	-0.0513626	2.05932	0.199522	-1.18662	-2.9753	-3.05489
-0.16767	-1.31245	-3.8612	-2.0567	-0.409436	1.92851	2.6089
-0.129189	0.648117	2.82545	0.825456	-0.817792	-2.91232	-3.09391
-0.248592	-1.45556	-3.84102	-1.83815	-0.0558405	2.35676	2.86551
0.286364	1.53456	3.83482	1.74156	-0.0664303	-2.50743	-2.95809
-0.191986	-1.33469	-3.4352	-1.22016	0.553421	2.90747	3.1613
0.608284	2.24839	4.58775	2.39565	0.552676	-2.13834	-2.82193
-0.180317	-1.33787	-3.18967	-0.792394	0.882822	3.19862	3.3214
0.695021	2.47614	4.65195	2.31342	0.588824	-2.13887	-2.84081
-0.305437	-1.65944	-3.38341	-0.86068	0.665848	3.04426	3.26212
0.535909	2.19207	4.00115	1.47209	0.00269171	-2.54486	-3.03332
-0.4987	-2.14979	-3.81917	-1.21918	0.112334	2.60419	3.05898
0.262867	1.6823	3.04852	0.333614	-0.799555	-3.07034	-3.2692
-0.591369	-2.44326	-4.0011	-1.33849	-0.268459	2.25749	2.88744
0.052565	1.32902	2.34374	-0.492114	-1.27465	-3.33298	-3.37253
-0.45352	-2.25623	-3.54925	-0.812472	-0.0822355	2.30309	2.8848
-0.00709485	1.31977	2.1647	-0.695474	-1.15538	-3.15305	-3.25982
-0.100019	-1.61748	-2.51887	0.29334	0.628858	2.72442	3.04278
0.0185317	1.50965	2.32274	-0.477427	-0.645637	-2.69137	-3.00491
0.317614	-0.852964	-1.37719	1.46427	1.40799	3.20151	3.21444
-0.0315291	1.54812	2.33786	-0.356395	-0.242604	-2.3174	-2.77926
0.623291	-0.343316	-0.662913	2.10799	1.72639	3.3578	3.22844
-0.277658	1.173	1.84805	-0.724309	-0.325598	-2.31113	-2.71462
0.743346	-0.245981	-0.597271	1.98329	1.37721	3.04704	3.02061
-0.693445	0.437707	0.92636	-1.5057	-0.838522	-2.63488	-2.79689
0.751824	-0.394886	-0.944051	1.35651	0.617018	2.45778	2.68084
-1.11641	-0.312443	0.0485862	-2.19421	-1.32098	-2.95678	-2.87586
0.80259	-0.449258	-1.21881	0.771441	-0.0485094	1.95744	2.38053
-1.36902	-0.699054	-0.266645	-2.24035	-1.26546	-2.90793	-2.78326
1.00281	-0.172247	-1.07966	0.616541	-0.264185	1.80017	2.23798
-1.39354	-0.598969	0.140746	-1.48309	-0.516786	-2.36969	-2.46541
1.32519	0.376444	-0.597233	0.826099	-0.099594	1.9267	2.22671
-1.29246	-0.232105	0.949938	-0.282081	0.603744	-1.56407	-2.02538
1.62565	0.881736	-0.196999	0.945318	0.0131249	2.01165	2.1977
-1.24288	0.0195692	1.61164	0.752978	1.54615	-0.877709	-1.64213
1.75307	1.01632	-0.319268	0.506846	-0.370983	1.72133	1.99818
-1.3546	-0.0850285	1.77124	1.21931	1.95181	-0.561162	-1.43214
1.66699	0.698263	-1.05996	-0.57545	-1.34425	0.981233	1.59502
-1.58565	-0.462752	1.52618	1.20345	1.91255	-0.54198	-1.36332
1.47172	0.162349	-2.07294	-1.90482	-2.55108	0.0445017	1.10623
-1.78036	-0.784375	1.31939	1.17199	1.86866	-0.496957	-1.28833
1.33873	-0.213074	-2.8147	-2.87594	-3.44058	-0.69318	0.71562
-1.79683	-0.746808	1.56168	1.56553	2.23381	-0.1227	-1.06882
1.37603	-0.191404	-2.94501	-3.11506	-3.6733	-0.988641	0.536273
-1.62152	-0.321703	2.2859	2.42139	3.04718	0.610968	-0.691484
1.54693	0.1481	-2.57087	-2.74318	-3.36487	-0.925628	0.529563
-1.38245	0.213039	3.10304	3.32113	3.92538	1.42358	-0.28477
1.70358	0.486073	-2.14014	-2.25559	-2.97458	-0.831938	0.543174
-1.25318	0.479239	3.48896	3.70024	4.34775	1.92991	-0.0243807
1.70989	0.529973	-2.06761	-2.11282	-2.92658	-1.00524	0.438091
-1.32386	0.279172	3.17533	3.27558	4.0496	1.92688	-0.00207188
1.55569	0.25935	-2.39114	-2.36781	-3.26416	-1.46518	0.203861
-1.53786	-0.264848	2.34348	2.25893	3.21848	1.53871	-0.159739
1.36942	-0.0482113	-2.73433	-2.6261	-3.61286	-1.92883	-0.0295245
-1.74043	-0.815607	1.47638	1.1946	2.34511	1.1101	-0.338781
1.31809	-0.0329654	-2.607	-2.37057	-3.48224	-2.02969	-0.092794
-1.80028	-1.08624	0.987228	0.549867	1.84777	0.933231	-0.405088
1.47478	0.461548	-1.80315	-1.39106	-2.66553	-1.6066	0.0885757
-1.71059	-1.06022	0.91156	0.375693	1.76202	1.02267	-0.351913
1.76026	1.26167	-0.577648	0.0242657	-1.41902	-0.834606	0.433488
-1.59248	-0.997281	0.898652	0.298286	1.73485	1.11287	-0.300685
2.00508	1.99551	0.538404	1.28773	-0.279564	-0.0953186	0.764991
-1.59847	-1.22112	0.507357	-0.154991	1.32597	0.879691	-0.399387
2.0814	2.37661	1.13476	1.94279	0.333257	0.308991	0.942541
-1.79007	-1.85374	-0.423958	-1.15147	0.380579	0.211961	-0.698056
1.99889	2.41344	1.21626	1.98685	0.415804	0.371996	0.962276
-2.08476	-2.70366	-1.62299	-2.38871	-0.819414	-0.680249	-1.09923
1.89021	2.38207	1.16616	1.83634	0.34868	0.362662	0.947637
-2.31486	-3.39791	-2.56906	-3.30172	-1.74711	-1.40725	-1.4232
1.90007	2.58888	1.4153	1.96903	0.566739	0.588129	1.04006
-2.3541	-3.65744	-2.87761	-3.48293	-2.01881	-1.68226	-1.53799
2.06736	3.11417	2.08308	2.52987	1.19553	1.13012	1.27747
-2.21288	-3.5012	-2.58385	-2.9866	-1.6755	-1.52463	-1.4529
2.29241	3.73783	2.87165	3.20947	1.93956	1.76269	1.55622
-2.02676	-3.21803	-2.10123	-2.27782	-1.13619	-1.22508	-1.30222
2.41307	4.10242	3.2918	3.48634	2.30627	2.1146	1.70552
-1.9464	-3.12806	-1.88674	-1.86554	-0.859429	-1.10148	-1.23232
2.3291	3.98447	3.04071	3.03953	1.98755	1.94829	1.61557
-2.01682	-3.32376	-2.07833	-1.90939	-0.980831	-1.23917	-1.2817
2.0788	3.46373	2.23809	2.0091	1.10131	1.33815	1.31943
-2.1425	-3.59714	-2.39325	-2.11085	-1.21418	-1.42184	-1.34928
1.8099	2.86177	1.34021	0.902862	0.107315	0.611059	0.966116
-2.16655	-3.6114	-2.36745	-1.97323	-1.09358	-1.30744	-1.27604
1.66804	2.49897	0.800272	0.223124	-0.535416	0.0973915	0.706627
-1.99975	-3.17867	-1.7433	-1.22105	-0.362624	-0.709215	-0.97519
1.68853	2.45798	0.73743	0.102635	-0.703521	-0.112886	0.582107
-1.69568	-2.42164	-0.694734	-0.0440369	0.800046	0.241348	-0.507428
1.77424	2.53536	0.868833	0.230481	-0.678233	-0.220024	0.500716
-1.4123	-1.69073	0.288786	1.02788	1.89728	1.17821	-0.0418479
1.7765	2.41798	0.755729	0.123155	-0.896827	-0.533252	0.320432
-1.29176	-1.3043	0.76532	1.51797	2.47871	1.76484	0.266354
1.61676	1.94659	0.171504	-0.472292	-1.58221	-1.20219	-0.0277592
-1.35464	-1.31825	0.662317	1.35353	2.4663	1.93123	0.385278
1.35401	1.25988	-0.696819	-1.35954	-2.54203	-2.07319	-0.473606
-1.49106	-1.50402	0.306708	0.900618	2.18688	1.90009	0.418074
1.14418	0.703867	-1.37435	-2.03188	-3.29716	-2.78524	-0.85124
-1.55311	-1.54725	0.146377	0.660793	2.09234	1.9864	0.509941
1.12158	0.57448	-1.45634	-2.06166	-3.44146	-3.03235	-1.01947
-1.47356	-1.30619	0.387352	0.872293	2.39168	2.33113	0.725152
1.29474	0.893943	-0.918809	-1.43456	-2.95117	-2.78756	-0.964788
-1.31793	-0.926828	0.831452	1.32807	2.88388	2.77946	0.990947
1.53927	1.39714	-0.136276	-0.564886	-2.2001	-2.31338	-0.806379
-1.23058	-0.727032	1.0373	1.54899	3.11906	2.99754	1.15157
1.69398	1.73944	0.408728	0.0215223	-1.6679	-1.9512	-0.699292
-1.31877	-0.943058	0.6747	1.17238	2.75815	2.73506	1.08936
1.68458	1.76178	0.495297	0.0871209	-1.5717	-1.85625	-0.712597
-1.565	-1.53664	-0.205032	0.250657	1.84938	2.02749	0.818209
1.5765	1.60311	0.320369	-0.149973	-1.712	-1.88727	-0.778795
-1.83522	-2.21198	-1.19218	-0.77238	0.806603	1.18084	0.476765
1.51541	1.5722	0.319312	-0.211327	-1.65313	-1.73645	-0.754028
-1.97621	-2.62895	-1.81634	-1.38821	0.107407	0.550942	0.227121
1.60382	1.8831	0.796408	0.241385	-1.0923	-1.19476	-0.540502
-1.92714	-2.64795	-1.88846	-1.39914	-0.0547754	0.28891	0.137649
1.8129	2.46623	1.66107	1.1199	-0.122685	-0.340743	-0.173368
-1.75954	-2.41769	-1.62338	-1.05155	0.104445	0.24949	0.140517
1.99943	3.00533	2.47895	1.96305	0.818243	0.497262	0.197054
-1.61486	-2.23913	-1.44893	-0.824419	0.153701	0.131261	0.0959196
2.01353	3.16975	2.79539	2.28596	1.27287	0.976036	0.413705
-1.58811	-2.31236	-1.65128	-1.03932	-0.195291	-0.263392	-0.088208
1.81102	2.85801	2.47447	1.94801	1.10389	0.985089	0.426619
-1.64858	-2.56551	-2.13476	-1.59797	-0.845521	-0.854123	-0.375514
1.4829	2.26283	1.78881	1.25135	0.585181	0.714417	0.323535
-1.66089	-2.70178	-2.48671	-2.05394	-1.38055	-1.33237	-0.623525
1.18086	1.71101	1.19516	0.696969	0.176052	0.492513	0.254771
-1.4911	-2.42995	-2.29886	-1.96335	-1.38819	-1.39689	-0.691861
0.999472	1.4075	0.976532	0.593302	0.1601	0.524534	0.312632
-1.11494	-1.69791	-1.49346	-1.23877	-0.787726	-0.990361	-0.551478
0.907112	1.28445	1.03155	0.824446	0.431771	0.736376	0.460075
-0.642196	-0.744278	-0.395792	-0.22694	0.0976041	-0.350542	-0.308866
0.778126	1.07019	0.971666	0.955931	0.594536	0.844906	0.56365
-0.236861	0.0743274	0.50584	0.55192	0.781212	0.164475	-0.126005
0.498991	0.520623	0.445625	0.591314	0.289873	0.596604	0.503736
0.00429391	0.544916	0.924344	0.797802	0.977454	0.339962	-0.099065
0.065074	-0.369619	-0.564338	-0.301097	-0.502175	-0.0141268	0.275111
0.118772	0.74274	0.97478	0.647306	0.802855	0.250481	-0.191134
-0.407154	-1.34106	-1.7053	-1.34623	-1.42573	-0.718715	-0.00101619
0.238343	0.94614	1.05496	0.54351	0.657496	0.175457	-0.271091
-0.761768	-2.04891	-2.50412	-2.03685	-2.00417	-1.16154	-0.163147
0.474865	1.39194	1.50361	0.86504	0.883853	0.354281	-0.226493
-0.915895	-2.30949	-2.71154	-2.11062	-1.98943	-1.15545	-0.127103
0.823595	2.06759	2.30967	1.60965	1.47567	0.776907	-0.0601201
-0.916289	-2.22345	-2.47359	-1.73631	-1.53498	-0.807985	0.0559224
1.16078	2.70528	3.10327	2.38214	2.06751	1.17627	0.106485
-0.896328	-2.08098	-2.19833	-1.36531	-1.05902	-0.421553	0.245375
1.33662	2.98156	3.4336	2.69433	2.21177	1.2282	0.125013
-0.967011	-2.1239	-2.22271	-1.36569	-0.906327	-0.247513	0.3248
1.28949	2.76399	3.11301	2.33906	1.72354	0.801122	-0.0648772
-1.12736	-2.35147	-2.54121	-1.72648	-1.07433	-0.287694	0.293556
1.09189	2.21173	2.35761	1.5453	0.822739	0.0595872	-0.388118
-1.2651	-2.52316	-2.81026	-2.065	-1.21886	-0.299239	0.264786
0.893659	1.65348	1.61788	0.79598	-0.0349211	-0.657853	-0.690552
-1.24773	-2.35678	-2.62616	-1.93216	-0.935454	0.00163538	0.371391
0.808255	1.34112	1.23556	0.454967	-0.50285	-1.08953	-0.854105
-1.03226	-1.76566	-1.85757	-1.17542	-0.0941377	0.698339	0.654359
0.831023	1.27122	1.19565	0.496185	-0.594013	-1.23413	-0.880707
-0.706238	-0.946035	-0.768765	-0.0728927	1.0371	1.5864	1.02189
0.851629	1.21074	1.16346	0.544122	-0.644191	-1.32574	-0.88036
-0.426503	-0.243689	0.16563	0.867847	1.97914	2.31008	1.31211
0.749068	0.902981	0.773065	0.190291	-1.02113	-1.62361	-0.974273
-0.303609	0.0962479	0.609348	1.28785	2.39244	2.61685	1.41036
0.494254	0.290317	-0.0608616	-0.664302	-1.80994	-2.18405	-1.19004
-0.323187	0.0996649	0.602068	1.23415	2.31625	2.53083	1.32944
0.180298	-0.420606	-1.05186	-1.70888	-2.72179	-2.79463	-1.43147
-0.366055	0.0209519	0.500012	1.09536	2.10997	2.31113	1.19033
-0.0429909	-0.902414	-1.74228	-2.44306	-3.29752	-3.12287	-1.54701
-0.310077	0.123891	0.670045	1.2698	2.14654	2.23064	1.12016
-0.0797227	-0.948097	-1.84017	-2.54604	-3.24805	-2.9639	-1.44346
-0.131959	0.461533	1.18229	1.83115	2.50292	2.35196	1.14862
0.0418991	-0.622732	-1.43128	-2.10777	-2.6669	-2.39407	-1.15651
0.0717646	0.82946	1.7449	2.4563	2.89244	2.47715	1.18469
0.194262	-0.208151	-0.901831	-1.54332	-1.94997	-1.71115	-0.823116
0.160358	0.927784	1.93056	2.6711	2.89058	2.30952	1.0912
0.250689	0.0161145	-0.633141	-1.25888	-1.48607	-1.20818	-0.577424
0.0604466	0.602195	1.51413	2.21896	2.27422	1.69835	0.797592
0.183072	-0.0156348	-0.707261	-1.33248	-1.36088	-0.958097	-0.451674
-0.174466	-0.0261997	0.655355	1.26304	1.20718	0.77301	0.361908
0.0801829	-0.11678	-0.85479	-1.4604	-1.30638	-0.77695	-0.359415
-0.402495	-0.643195	-0.21456	0.265755	0.127972	-0.13856	-0.0666123
0.0722348	-0.0124992	-0.685505	-1.21119	-0.934577	-0.392895	-0.173615
-0.498848	-0.970316	-0.71144	-0.357399	-0.570568	-0.743016	-0.354589
0.22149	0.424096	-0.0190276	-0.386458	-0.0700411	0.314036	0.162559
-0.445922	-0.96171	-0.772657	-0.538126	-0.819136	-0.984622	-0.477701
0.466028	1.05189	0.947239	0.797194	1.08267	1.19208	0.580304
-0.338944	-0.817977	-0.676471	-0.577596	-0.893149	-1.06177	-0.528186
0.661923	1.55424	1.76749	1.84996	2.07059	1.91369	0.929409
-0.304334	-0.809595	-0.795675	-0.877635	-1.16515	-1.2474	-0.632277
0.690838	1.67202	2.07336	2.36358	2.52046	2.21285	1.08775
-0.395333	-1.05009	-1.28121	-1.5947	-1.78554	-1.65655	-0.843347
0.548007	1.39364	1.8399	2.3009	2.40597	2.07763	1.05021
-0.546379	-1.39673	-1.92397	-2.4892	-2.54291	-2.14413	-1.09485
0.341395	0.953229	1.38371	1.99464	2.04565	1.74807	0.927504
-0.62166	-1.5561	-2.30312	-3.08888	-3.01351	-2.41285	-1.24981
0.203656	0.640321	1.09787	1.86046	1.83621	1.52246	0.856701
-0.520185	-1.31227	-2.10562	-3.03964	-2.88331	-2.24631	-1.20788
0.187489	0.573055	1.13608	2.05415	1.93418	1.52586	0.894362
-0.255672	-0.699551	-1.36839	-2.37072	-2.19136	-1.68429	-0.98599
0.227133	0.613729	1.29557	2.34432	2.13699	1.62232	0.976175
0.0511465	0.0155743	-0.454059	-1.46821	-1.30416	-1.00238	-0.709171
0.195338	0.490975	1.18876	2.29938	2.05486	1.53766	0.973834
0.262205	0.529793	0.220893	-0.778534	-0.641283	-0.511506	-0.518589
0.009505	0.0294013	0.565055	1.6394	1.43507	1.09361	0.803209
0.324079	0.72383	0.493636	-0.474554	-0.366526	-0.333539	-0.468468
-0.297233	-0.695629	-0.472037	0.474882	0.38214	0.367367	0.498075
0.302595	0.736554	0.557773	-0.345502	-0.285932	-0.32773	-0.492334
-0.595525	-1.39956	-1.52251	-0.754355	-0.698979	-0.349076	0.191441
0.32315	0.835352	0.782187	0.00457425	-0.0308156	-0.223765	-0.464355
-0.754025	-1.79325	-2.17596	-1.59159	-1.39143	-0.757983	0.0193025
0.464224	1.1863	1.39065	0.808748	0.620648	0.145221	-0.306717
-0.734587	-1.79075	-2.30274	-1.88304	-1.5614	-0.769999	0.0220659
0.688722	1.70684	2.25715	1.91651	1.5391	0.694671	-0.057823
-0.614959	-1.55969	-2.12552	-1.85833	-1.43177	-0.557342	0.120059
0.867936	2.11825	2.98039	2.87683	2.31987	1.14295	0.152769
-0.522519	-1.37744	-2.01948	-1.91349	-1.38076	-0.406671	0.181235
0.879345	2.15686	3.1798	3.2613	2.58029	1.22526	0.202954
-0.531556	-1.40723	-2.20059	-2.27075	-1.62658	-0.488513	0.127323
0.700925	1.77718	2.78018	2.97451	2.24491	0.898506	0.0724535
-0.604393	-1.56954	-2.5467	-2.78373	-2.04595	-0.724077	-0.00477
0.427651	1.18708	2.06168	2.30957	1.59512	0.376072	-0.141288
-0.6221	-1.60854	-2.69134	-3.04131	-2.26843	-0.85284	-0.0939393
0.197858	0.688523	1.43823	1.70839	1.04631	-0.0342394	-0.297883
-0.480685	-1.30113	-2.3165	-2.68917	-1.97205	-0.646555	-0.0333775
0.0882761	0.450352	1.14102	1.41816	0.829747	-0.161159	-0.320364
-0.177503	-0.644208	-1.41504	-1.71702	-1.14805	-0.100768	0.181069
0.0603682	0.391635	1.05609	1.31446	0.829058	-0.0890389	-0.249774
0.180078	0.127132	-0.316406	-0.486282	-0.126616	0.547192	0.442261
-0.000954872	0.264828	0.84068	1.02738	0.697161	-0.0737043	-0.206027
0.451189	0.706116	0.545991	0.524535	0.657648	0.988528	0.609873
-0.188343	-0.12998	0.222267	0.267002	0.157519	-0.323902	-0.286983
0.56385	0.936171	0.94509	1.05871	0.977935	1.06874	0.614241
-0.491526	-0.770187	-0.757796	-0.910858	-0.749838	-0.821852	-0.485765
0.563316	0.915121	1.00657	1.24101	0.962051	0.892657	0.504814
-0.79846	-1.41265	-1.74806	-2.10901	-1.67166	-1.32418	-0.69132
0.568682	0.900895	1.07837	1.43609	0.960911	0.727693	0.405719
-0.97666	-1.77014	-2.33481	-2.86081	-2.19155	-1.54206	-0.771476
0.672362	1.09416	1.42852	1.92111	1.24501	0.782879	0.414011
-0.970885	-1.72387	-2.34043	-2.9581	-2.13154	-1.35909	-0.67327
0.862204	1.47025	2.01175	2.63378	1.7703	1.03846	0.521087
-0.841381	-1.40682	-1.94103	-2.58186	-1.67115	-0.916892	-0.462249
1.02811	1.79346	2.49053	3.19672	2.19931	1.2602	0.619173
-0.713793	-1.09459	-1.51476	-2.13739	-1.19387	-0.502535	-0.270556
1.0479	1.80218	2.49422	3.20019	2.16092	1.18631	0.587394
-0.680495	-0.990286	-1.34178	-1.92647	-0.983471	-0.326923	-0.194848
0.884391	1.41809	1.91161	2.52058	1.54376	0.738901	0.389203
-0.730475	-1.07169	-1.39101	-1.91449	-1.00833	-0.3676	-0.223924
8.1607	-0.116852	-8.23166	-3.71892	-11.0379	3.01296	8.79108
-7.6051	1.14748	9.6172	5.26171	12.3384	-1.92013	-8.21775
7.77552	-0.602694	-8.87107	-4.44406	-11.422	2.40958	8.37314
-7.72099	0.536859	8.80979	4.35471	11.1503	-2.40666	-8.29917
7.34694	-1.15332	-9.7114	-5.29731	-11.8067	1.70878	7.90214
-7.75861	0.0624588	8.29768	3.67435	10.0633	-2.73521	-8.29891
7.0636	-1.35489	-10.1742	-5.63961	-11.6192	1.34936	7.57998
-7.5459	0.0942433	8.56858	3.76473	9.59996	-2.54418	-8.05086
7.0078	-1.03194	-9.99048	-5.19857	-10.6257	1.51313	7.49315
-7.11304	0.572543	9.50509	4.53048	9.68961	-1.89265	-7.58637
7.08054	-0.404825	-9.42327	-4.30028	-9.14507	1.9754	7.543
-6.65015	1.09087	10.5119	5.35166	9.77534	-1.19518	-7.10229
7.05963	0.0457337	-9.09846	-3.65471	-7.85199	2.26296	7.51632
-6.33793	1.25421	11.0207	5.61486	9.30729	-0.875455	-6.79884
6.75962	-0.0727765	-9.53383	-3.829	-7.29016	2.01203	7.24897
-6.19737	1.00723	10.9393	5.21182	8.20439	-1.02677	-6.72217
6.17394	-0.765733	-10.7211	-4.80844	-7.4653	1.25197	6.75716
-6.07435	0.678074	10.6995	4.61913	6.92693	-1.34336	-6.73368
5.47937	-1.65161	-12.1148	-6.00954	-7.85571	0.382372	6.22797
-5.75895	0.726764	10.9054	4.52751	6.13212	-1.36074	-6.62149
4.88948	-2.27924	-13.0675	-6.75825	-7.85451	-0.149451	5.87019
-5.13918	1.40748	11.878	5.3275	6.1981	-0.808274	-6.26226
4.47399	-2.5089	-13.365	-6.85235	-7.2907	-0.214273	5.74395
-4.27687	2.59428	13.4298	6.83483	6.97015	0.192681	-5.71113
4.09869	-2.63416	-13.4038	-6.73482	-6.58965	-0.107089	5.71083
-3.35969	3.88137	15.006	8.43684	7.8953	1.2231	-5.1582
3.54164	-3.13284	-13.8455	-7.12122	-6.42645	-0.300035	5.54884
-2.57029	4.87261	16.0709	9.53552	8.43056	1.87386	-4.7882
2.68884	-4.25289	-15.0355	-8.38671	-7.15662	-1.04305	5.13874
-1.96512	5.45163	16.4672	9.9633	8.42656	2.03674	-4.64765
1.64273	-5.78252	-16.6824	-10.2256	-8.50081	-2.14167	4.56716
-1.44684	5.84128	16.498	10.0725	8.21153	1.96433	-4.61674
0.65328	-7.19463	-18.0633	-11.8633	-9.74318	-3.09274	4.06259
-0.85258	6.40544	16.6675	10.428	8.30966	2.05278	-4.50771
-0.0662659	-8.03723	-18.5708	-12.6342	-10.2692	-3.46201	3.81931
-0.0987385	7.33057	17.251	11.3214	8.99311	2.5076	-4.21816
-0.483738	-8.24428	-18.1398	-12.4475	-9.99716	-3.19533	3.85382
0.725579	8.42702	18.0167	12.4758	10.0073	3.14908	-3.82222
-0.740198	-8.1251	-17.2221	-11.7788	-9.3682	-2.62129	4.00592
1.3968	9.21898	18.3361	13.1884	10.701	3.51835	-3.52411
-1.00889	-8.06514	-16.3647	-11.2251	-8.93225	-2.1598	4.07543
1.7093	9.27566	17.6327	12.8313	10.4878	3.21556	-3.50357
-1.34291	-8.19379	-15.7569	-11.0021	-8.88183	-1.97947	3.98092
1.62692	8.53237	15.83	11.3259	9.28639	2.20981	-3.77219
-1.62952	-8.27762	-15.0936	-10.7731	-8.89574	-1.87102	3.8169
1.30794	7.33705	13.4244	9.20496	7.57984	0.86967	-4.15802
-1.67673	-7.90326	-13.8321	-9.92027	-8.39136	-1.42299	3.77182
0.975548	6.1709	11.1024	7.19319	6.02806	-0.318617	-4.43552
-1.35862	-6.79642	-11.6226	-8.03049	-6.975	-0.354796	3.97485
0.737422	5.26587	9.20542	5.6411	4.94365	-1.1216	-4.49755
-0.71169	-5.03804	-8.59421	-5.23087	-4.75167	1.24749	4.38815
0.505801	4.43756	7.49231	4.28073	4.06523	-1.71531	-4.4286
0.0830733	-3.02708	-5.30031	-2.13445	-2.27506	2.96539	4.82293
0.0869064	3.27545	5.40369	2.50828	2.81973	-2.49942	-4.4185
0.816681	-1.22196	-2.37269	0.556605	-0.181102	4.32382	5.0657
-0.636256	1.52977	2.60228	-0.0436463	0.853131	-3.7236	-4.58856
1.38475	0.153245	-0.126807	2.50203	1.22881	5.10383	5.02156
-1.58271	-0.630641	-0.66955	-3.1232	-1.6149	-5.23513	-4.87468
1.84172	1.22589	1.60035	3.89972	2.15152	5.46006	4.76874
-2.51377	-2.70118	-3.71035	-5.97943	-3.90318	-6.55311	-5.0624
2.3343	2.32417	3.25381	5.25171	3.06641	5.75345	4.48235
-3.19715	-4.18934	-5.84611	-7.87784	-5.34698	-7.20483	-4.94298
2.95917	3.66489	5.13849	6.88878	4.29515	6.22424	4.28367
-3.55841	-4.94082	-6.87805	-8.58967	-5.74966	-7.05198	-4.46335
3.6535	5.11892	7.09288	8.62059	5.67575	6.75933	4.13115
-3.70287	-5.19178	-7.14541	-8.47668	-5.45864	-6.35398	-3.7533
4.21063	6.25114	8.53358	9.80285	6.62196	6.94475	3.84257
-3.80181	-5.3274	-7.18651	-8.13352	-5.03212	-5.53305	-3.01528
4.41911	6.62231	8.8661	9.79385	6.54492	6.37404	3.23647
-3.94147	-5.55341	-7.29054	-7.8916	-4.77985	-4.83731	-2.36891
4.2191	6.12207	7.94805	8.45014	5.31298	4.97394	2.28334
-4.05173	-5.73546	-7.28622	-7.57043	-4.53456	-4.16413	-1.77076
3.74712	5.06006	6.2221	6.25747	3.37466	3.08402	1.14378
-3.96155	-5.51562	-6.70587	-6.64968	-3.81254	-3.17123	-1.06651
3.22736	3.93099	4.393	3.978	1.43261	1.21988	0.0592306
-3.53286	-4.60541	-5.18134	-4.71436	-2.22554	-1.58079	-0.130741
2.79605	3.04041	2.90546	2.09353	-0.0726409	-0.29332	-0.818267
-2.77274	-3.03331	-2.77388	-1.83329	0.169921	0.558071	1.01314
2.40464	2.29876	1.65467	0.49913	-1.24729	-1.52148	-1.51973
-1.84326	-1.16618	-0.000938655	1.40921	2.84373	2.84716	2.18314
1.88199	1.35204	0.167732	-1.3054	-2.56672	-2.79668	-2.20133
-0.962215	0.511757	2.46099	4.2544	5.10704	4.77584	3.14714
1.10091	-0.0652193	-1.90493	-3.69372	-4.39135	-4.37497	-2.98537
-0.264355	1.70465	4.18937	6.23693	6.54418	6.04237	3.77025
0.10844	-1.85147	-4.40535	-6.49852	-6.5819	-6.16057	-3.83236
0.275785	2.47127	5.24593	7.43534	7.2439	6.72003	4.09138
-0.886837	-3.56162	-6.70657	-9.0431	-8.52832	-7.72034	-4.54796
0.799574	3.12342	6.04589	8.31311	7.65194	7.14096	4.2702
-1.65576	-4.70596	-8.13067	-10.5852	-9.56018	-8.57298	-4.91695
1.42798	3.92743	6.95385	9.26567	8.1508	7.58519	4.44346
-2.10144	-5.07972	-8.40122	-10.8125	-9.40396	-8.51995	-4.85536
2.13828	4.8399	7.91775	10.2263	8.69305	8.01805	4.60267
-2.30581	-4.86825	-7.78074	-10.007	-8.33337	-7.76161	-4.46268
2.75623	5.49599	8.44501	10.6553	8.78947	8.08938	4.59235
-2.44254	-4.46266	-6.81188	-8.77313	-6.91621	-6.71932	-3.93868
3.07775	5.47384	7.96299	9.93992	7.87924	7.40422	4.23464
-2.63144	-4.14353	-5.88603	-7.56017	-5.57306	-5.71218	-3.43464
3.02644	4.63074	6.28554	7.89592	5.79508	5.85397	3.48314
-2.84679	-3.87724	-4.97111	-6.34961	-4.28925	-4.73959	-2.95411
2.7173	3.23589	3.80106	4.96104	2.944	3.74033	2.48117
-2.94374	-3.36986	-3.68829	-4.73231	-2.687	-3.52961	-2.37572
2.37084	1.78432	1.2158	1.9141	0.0471032	1.58677	1.47452
-2.77782	-2.3276	-1.66344	-2.30188	-0.389096	-1.80758	-1.57644
2.14608	0.639204	-0.944593	-0.660109	-2.35671	-0.214738	0.647215
-2.3273	-0.724543	1.114	0.939407	2.60659	0.424597	-0.559227
2.02943	-0.206289	-2.6679	-2.72827	-4.24259	-1.63968	0.0115906
-1.72785	1.12303	4.19167	4.47113	5.82583	2.81399	0.512938
1.86955	-1.0572	-4.35525	-4.7059	-6.00403	-2.9648	-0.560839
-1.19219	2.73569	6.89514	7.53164	8.57322	4.84822	1.4047
1.52526	-2.2028	-6.385	-6.99302	-8.02144	-4.46208	-1.19702
-0.870842	3.77646	8.74247	9.58457	10.3623	6.17364	1.95417
1.0016	-3.6246	-8.71087	-9.53831	-10.2572	-6.10707	-1.88699
-0.756463	4.25676	9.72894	10.6286	11.2014	6.80096	2.16766
0.463729	-4.96307	-10.822	-11.7861	-12.2059	-7.53727	-2.46491
-0.706598	4.48268	10.2606	11.1122	11.5142	7.04023	2.19007
0.121479	-5.7628	-12.0857	-13.0407	-13.2318	-8.29015	-2.71936
-0.571084	4.77701	10.7773	11.5126	11.7502	7.21364	2.17256
0.0802431	-5.79494	-12.1902	-12.9524	-13.0176	-8.12902	-2.5436
-0.325706	5.19294	11.357	11.9087	11.9879	7.37145	2.1408
0.273897	-5.20642	-11.3434	-11.7469	-11.7769	-7.20339	-2.00887
-0.102848	5.45241	11.625	11.8938	11.8541	7.23982	1.97018
0.525615	-4.39191	-10.0924	-10.0373	-10.0792	-5.92716	-1.30762
-0.0893869	5.16784	11.0559	10.9107	10.834	6.44785	1.49054
0.683886	-3.69816	-8.92015	-8.37636	-8.43656	-4.67648	-0.614527
-0.371654	4.17341	9.43279	8.74433	8.72849	4.85488	0.638113
0.729375	-3.18804	-7.9271	-6.89502	-6.97025	-3.54119	0.0274226
-0.854782	2.69475	7.08353	5.77124	5.88617	2.71301	-0.468777
0.775635	-2.63595	-6.82641	-5.29099	-5.40029	-2.31448	0.711432
-1.32502	1.2134	4.69339	2.75331	3.01204	0.529294	-1.59363
0.966972	-1.74986	-5.24329	-3.16284	-3.35431	-0.721387	1.56215
-1.60548	0.132689	2.83976	0.336565	0.702797	-1.26559	-2.5357
1.35139	-0.448445	-3.08806	-0.428676	-0.754406	1.29419	2.6041
-1.67847	-0.485448	1.62636	-1.34445	-0.919764	-2.57945	-3.25158
1.82444	1.01833	-0.71964	2.49432	2.01639	3.44782	3.7055
-1.67687	-0.904618	0.706429	-2.64717	-2.18978	-3.64746	-3.84954
2.1889	2.20241	1.23317	4.89622	4.30373	5.25735	4.64336
-1.75635	-1.44243	-0.340271	-4.0185	-3.52311	-4.7663	-4.46576
2.28929	2.75206	2.27178	6.22216	5.59513	6.34755	5.24311
-1.9563	-2.17148	-1.59637	-5.54729	-5.00216	-5.9945	-5.12538
2.12098	2.6472	2.35241	6.42607	5.84703	6.68611	5.48753
-2.16127	-2.83367	-2.69396	-6.83279	-6.2541	-7.05974	-5.70015
1.82808	2.19154	1.88108	5.955	5.47086	6.5679	5.51017
-2.18956	-3.02884	-3.07848	-7.26495	-6.71134	-7.54298	-5.99411
1.58793	1.76153	1.37256	5.36965	4.98251	6.35778	5.47713
-1.93484	-2.52144	-2.42923	-6.48654	-6.03972	-7.18998	-5.88764
1.47135	1.50673	1.03649	4.89622	4.58769	6.19325	5.44963
-1.44993	-1.42537	-0.907861	-4.67519	-4.39971	-6.1067	-5.42731
1.39112	1.24227	0.624645	4.26856	4.03577	5.88425	5.3374
-0.911725	-0.130765	0.946072	-2.43561	-2.34674	-4.69132	-4.79425
1.18296	0.624371	-0.329887	2.99195	2.86445	5.09244	4.98149
-0.498086	0.964112	2.58135	-0.39314	-0.455659	-3.36001	-4.17793
0.754617	-0.531185	-2.07271	0.81715	0.839348	3.64639	4.3004
-0.270404	1.71104	3.785	1.20091	1.04389	-2.27711	-3.65237
0.180366	-2.04872	-4.35012	-1.96393	-1.77158	1.73657	3.38076
-0.147915	2.27	4.76095	2.56083	2.35189	-1.29194	-3.1472
-0.337987	-3.47764	-6.52738	-4.64776	-4.31807	-0.170678	2.43745
0.00983825	2.92984	5.88825	4.09599	3.84792	-0.124039	-2.53279
-0.61289	-4.39678	-8.01143	-6.57508	-6.19008	-1.63481	1.67387
0.275851	3.83119	7.34651	5.99188	5.70367	1.35042	-1.75206
-0.600928	-4.69388	-8.63774	-7.55049	-7.20628	-2.51994	1.15294
0.581066	4.80574	8.89643	7.96904	7.65937	2.93586	-0.895813
-0.418028	-4.6008	-8.71673	-7.89796	-7.66465	-3.03401	0.779735
0.751966	5.46098	9.9923	9.41447	9.14449	4.20942	-0.161078
-0.232515	-4.46599	-8.71776	-8.12282	-8.02871	-3.5059	0.40515
0.63558	5.45335	10.1534	9.79604	9.66081	4.80297	0.278457
-0.125938	-4.45521	-8.85768	-8.46288	-8.51183	-4.08524	-0.0352508
0.217479	4.74303	9.31505	9.04515	9.13709	4.65969	0.391176
-0.0326244	-4.4191	-8.92292	-8.68676	-8.89148	-4.60443	-0.458187
-0.360758	3.62929	7.88117	7.60671	7.97666	4.06444	0.302433
0.198392	-4.02491	-8.45409	-8.28925	-8.69144	-4.70723	-0.692971
-0.902119	2.53205	6.42744	6.10895	6.75281	3.42095	0.192394
0.672303	-3.04041	-7.13493	-6.91872	-7.57822	-4.13768	-0.615236
-1.29576	1.68782	5.2815	4.90783	5.78745	2.94923	0.156416
1.35178	-1.54571	-5.07861	-4.6988	-5.65896	-2.96127	-0.2489
-1.58674	1.00163	4.31552	3.86687	4.94718	2.54251	0.138746
2.06748	0.0877553	-2.79567	-2.19804	-3.45325	-1.54806	0.241745
-1.91709	0.174259	3.11973	2.54803	3.82016	1.89676	-0.00749713
2.62577	1.43219	-0.873156	-0.073707	-1.56376	-0.332079	0.662649
-2.38614	-0.999202	1.41467	0.656717	2.12855	0.806918	-0.382911
2.93229	2.27406	0.392842	1.3401	-0.29553	0.469149	0.918719
-2.94531	-2.40498	-0.638217	-1.6246	0.0379332	-0.611783	-0.938908
3.03976	2.71946	1.14052	2.19326	0.492622	0.963863	1.06378
-3.41423	-3.64579	-2.48599	-3.68947	-1.89181	-1.95839	-1.4935
3.08615	3.05904	1.76029	2.91474	1.19857	1.44529	1.23564
-3.60581	-4.30896	-3.55581	-4.9081	-3.07766	-2.8115	-1.85393
3.17094	3.49854	2.52899	3.80435	2.09911	2.11338	1.52775
-3.45926	-4.25282	-3.65004	-5.0566	-3.31083	-3.01543	-1.94878
3.26489	3.96399	3.34313	4.73955	3.07844	2.87753	1.89794
-3.07608	-3.68626	-3.05341	-4.43835	-2.86878	-2.76378	-1.8661
3.22494	4.1367	3.76351	5.23107	3.67911	3.39746	2.18665
-2.63419	-2.98609	-2.27904	-3.61239	-2.26348	-2.42085	-1.77044
2.90594	3.69711	3.34691	4.7922	3.44398	3.33482	2.23291
-2.25201	-2.40427	-1.66623	-2.95394	-1.83488	-2.22791	-1.76742
2.28357	2.59003	2.01118	3.33739	2.28592	2.62087	1.99844
-1.90971	-1.89614	-1.14788	-2.39391	-1.5109	-2.12637	-1.82288
1.4902	1.1	0.142092	1.29288	0.591429	1.52846	1.60176
-1.48554	-1.19679	-0.358376	-1.53138	-0.912518	-1.8313	-1.79773
0.731692	-0.329794	-1.65323	-0.677175	-1.03215	0.487236	1.23368
-0.873888	-0.0764287	1.01666	-0.0179352	0.289958	-1.09106	-1.56822
0.148151	-1.3973	-2.95961	-2.12026	-2.17278	-0.21565	1.01912
-0.0912568	1.42881	2.92726	2.09278	2.05362	0.0739972	-1.13606
-0.271185	-2.12379	-3.80708	-3.06758	-2.86604	-0.614837	0.934332
0.711462	2.9894	4.92384	4.30266	3.92394	1.34043	-0.642785
-0.65116	-2.77482	-4.56294	-3.91545	-3.48526	-0.986201	0.84433
1.33929	4.17935	6.42576	5.96725	5.31048	2.28321	-0.277334
-1.10315	-3.58712	-5.55462	-5.01723	-4.36332	-1.57498	0.629171
1.67811	4.74909	7.09237	6.70947	5.86932	2.65665	-0.147188
-1.6119	-4.5262	-6.73471	-6.32094	-5.45653	-2.35427	0.29624
1.76103	4.76997	7.01994	6.63791	5.70463	2.54169	-0.210922
-2.02937	-5.27278	-7.66309	-7.34816	-6.32485	-3.0096	-0.0123403
1.72679	4.54293	6.61879	6.20735	5.23956	2.24945	-0.322802
-2.18038	-5.44898	-7.82021	-7.53162	-6.44454	-3.16245	-0.123024
1.70234	4.3426	6.26533	5.83124	4.8576	2.05764	-0.354291
-1.99448	-4.90226	-6.99805	-6.64086	-5.60234	-2.65468	0.0377553
1.69998	4.19514	5.99741	5.54734	4.59305	1.98591	-0.297809
-1.55957	-3.82253	-5.45907	-4.96005	-4.05987	-1.66991	0.387712
1.61014	3.86453	5.49278	4.99969	4.11411	1.78678	-0.271114
-1.05734	-2.60474	-3.74489	-3.08394	-2.36464	-0.59968	0.750604
1.29721	3.06143	4.35339	3.75484	3.0157	1.16092	-0.417864
-0.634038	-1.57001	-2.29337	-1.49894	-0.962544	0.236814	0.985323
0.724054	1.7112	2.47409	1.70456	1.19281	0.0274662	-0.782216
-0.307675	-0.762987	-1.16327	-0.276375	0.0854279	0.800651	1.08108
0.00479241	0.0657638	0.198838	-0.76848	-1.00544	-1.36682	-1.25758
0.0197184	0.0237272	-0.0701533	0.893066	1.07078	1.3119	1.1468
-0.659381	-1.4366	-1.87027	-3.00297	-2.97199	-2.59096	-1.65222
0.458851	1.02682	1.30866	2.36432	2.32733	2.02356	1.30641
-1.11323	-2.45815	-3.26839	-4.48971	-4.24084	-3.31706	-1.82181
1.02171	2.27007	3.00483	4.17188	3.89262	2.97244	1.58389
-1.34463	-2.97044	-3.95687	-5.18405	-4.77655	-3.52738	-1.76503
1.58845	3.49219	4.66184	5.92031	5.40671	3.90342	1.8681
-1.46912	-3.22125	-4.27821	-5.45647	-4.92829	-3.48029	-1.60745
1.97845	4.30157	5.74591	7.01846	6.32844	4.42756	1.98525
-1.61623	-3.49073	-4.61942	-5.72771	-5.09139	-3.46671	-1.48839
2.07206	4.44145	5.90704	7.0808	6.3062	4.29375	1.82352
-1.811	-3.83668	-5.06067	-6.08727	-5.35333	-3.55489	-1.44249
1.89127	3.96469	5.21773	6.19096	5.4213	3.566	1.41453
-1.9465	-4.03449	-5.29372	-6.20242	-5.40919	-3.52802	-1.37069
1.57765	3.18445	4.10745	4.82589	4.11765	2.57009	0.908798
-1.86827	-3.75761	-4.87191	-5.58758	-4.81118	-3.06246	-1.12289
1.28377	2.43775	3.04074	3.49828	2.871	1.65076	0.464057
-1.50135	-2.85106	-3.58652	-4.01498	-3.34888	-2.00257	-0.625115
1.06153	1.84376	2.18569	2.39308	1.85234	0.927602	0.132739
-0.918701	-1.47989	-1.66885	-1.73936	-1.25726	-0.513411	0.0498707
0.834286	1.24495	1.33094	1.28092	0.847793	0.239547	-0.163616
-0.298083	-0.0374124	0.33805	0.638187	0.909481	1.00801	0.723491
0.475538	0.377789	0.117962	-0.223813	-0.50258	-0.679625	-0.55314
0.197024	1.11257	1.93331	2.55806	2.63683	2.19259	1.23095
-0.0681949	-0.86289	-1.59568	-2.26653	-2.33739	-1.9352	-1.09027
0.520139	1.85981	2.96373	3.84165	3.76377	2.92874	1.52662
-0.709514	-2.27964	-3.53645	-4.53814	-4.37508	-3.32927	-1.6894
0.751357	2.3705	3.65341	4.72822	4.51655	3.38867	1.69552
-1.26428	-3.46915	-5.14688	-6.42239	-6.05002	-4.46015	-2.17029
1.01041	2.89968	4.34736	5.59339	5.24789	3.83809	1.86519
-1.57501	-4.08849	-5.95253	-7.3961	-6.88299	-4.9892	-2.3812
1.34305	3.54458	5.17575	6.57697	6.09248	4.38315	2.08896
-1.61641	-4.08199	-5.87551	-7.36961	-6.79629	-4.8669	-2.30322
1.66932	4.13208	5.90128	7.41325	6.80954	4.85431	2.29206
-1.49971	-3.69071	-5.24772	-6.70142	-6.12676	-4.34171	-2.05406
1.83398	4.32851	6.06867	7.59748	6.93628	4.91843	2.32308
-1.37414	-3.24064	-4.51868	-5.88148	-5.33175	-3.74827	-1.78979
1.72108	3.88845	5.34386	6.76233	6.13557	4.33328	2.07089
-1.30587	-2.88189	-3.89632	-5.14017	-4.62655	-3.24556	-1.58363
1.34492	2.85153	3.78318	4.97444	4.47011	3.14692	1.55661
-1.23113	-2.4865	-3.20759	-4.29415	-3.84146	-2.7123	-1.37776
0.846646	1.53338	1.82273	2.71955	2.3888	1.68601	0.928621
-1.0188	-1.78182	-2.08333	-2.94515	-2.6063	-1.87864	-1.04466
0.397363	0.31457	-0.00943901	0.583184	0.43154	0.339587	0.363221
-0.589917	-0.607754	-0.311745	-0.865985	-0.70798	-0.584988	-0.507088
0.0815751	-0.611782	-1.43979	-1.12942	-1.12238	-0.695809	-0.0526678
0.00185374	0.909171	1.92448	1.73709	1.66634	1.03976	0.179492
-0.148703	-1.33853	-2.58664	-2.54072	-2.39063	-1.51273	-0.366014
0.591986	2.40208	4.11402	4.29344	3.99317	2.6222	0.847089
-0.413285	-2.1132	-3.78197	-4.00348	-3.70498	-2.35818	-0.695346
1.01121	3.49377	5.7331	6.21527	5.73384	3.77679	1.32221
-0.785282	-3.08316	-5.22176	-5.71939	-5.25779	-3.37738	-1.11206
1.19397	4.03306	6.5685	7.25607	6.66579	4.3478	1.53704
-1.21055	-4.12356	-6.72878	-7.48334	-6.86462	-4.4429	-1.56102
1.20742	4.15922	6.80494	7.61039	6.97425	4.47695	1.56021
-1.5315	-4.88979	-7.82431	-8.76422	-8.03852	-5.20885	-1.88521
1.18167	4.15126	6.81932	7.68787	7.04268	4.45031	1.52595
-1.59788	-5.05628	-8.05752	-9.06424	-8.32234	-5.35016	-1.93623
1.19712	4.18326	6.84757	7.74455	7.11122	4.44782	1.51849
-1.37702	-4.55355	-7.33237	-8.27483	-7.618	-4.79947	-1.68364
1.21666	4.17698	6.78369	7.66068	7.0706	4.39218	1.5023
-0.976025	-3.61609	-5.97347	-6.74906	-6.25301	-3.79506	-1.23703
1.11509	3.86594	6.26676	7.03812	6.5519	4.01482	1.35236
-0.559493	-2.60525	-4.48156	-5.03644	-4.73463	-2.70392	-0.764139
0.783262	3.02136	4.98885	5.54165	5.24214	3.08687	0.960609
-0.229072	-1.74938	-3.17584	-3.49279	-3.38851	-1.7608	-0.370296
0.226061	1.66372	2.98455	3.21722	3.1791	1.63378	0.335234
0.0399908	-1.00585	-2.00495	-2.07145	-2.16585	-0.927679	-0.0339721
-0.423241	0.0924131	0.672458	0.5346	0.79142	-0.0367781	-0.385969
0.357684	-0.14823	-0.667835	-0.452281	-0.763518	0.0204426	0.353062
-0.985671	-1.29464	-1.3912	-1.88622	-1.35399	-1.51944	-1.02021
0.809374	0.997326	1.06221	1.60471	1.04784	1.25761	0.87543
-1.35386	-2.25508	-2.86184	-3.65869	-2.90653	-2.56789	-1.45792
1.36602	2.35803	3.07319	3.96795	3.15365	2.70905	1.50264
-1.55321	-2.83394	-3.78975	-4.8285	-3.91562	-3.226	-1.72325
1.88536	3.61667	4.91983	6.13821	5.0987	4.05135	2.08907
-1.69944	-3.27198	-4.49609	-5.73656	-4.70351	-3.73386	-1.93051
2.20279	4.40868	6.09476	7.54682	6.36271	4.91184	2.46589
-1.88707	-3.76568	-5.24394	-6.66031	-5.5326	-4.28644	-2.17252
2.24177	4.56216	6.35687	7.91946	6.6965	5.11366	2.55375
-2.09881	-4.27299	-5.97089	-7.5239	-6.33646	-4.8395	-2.43057
2.05952	4.19801	5.86785	7.42899	6.26278	4.77892	2.41006
-2.20936	-4.52206	-6.30104	-7.91281	-6.73287	-5.11917	-2.5786
1.79483	3.61676	5.03783	6.52549	5.47853	4.21341	2.17575
-2.08132	-4.2177	-5.82935	-7.38382	-6.31061	-4.82876	-2.47879
1.55931	3.06247	4.20309	5.57986	4.68505	3.66532	1.96399
-1.67662	-3.28114	-4.45161	-5.82456	-4.96243	-3.88895	-2.09258
1.35648	2.5469	3.38568	4.61836	3.90225	3.14595	1.77756
-1.09465	-1.93214	-2.47687	-3.5767	-2.99915	-2.52087	-1.51916
1.09074	1.86924	2.31927	3.35233	2.85642	2.45101	1.51877
-0.507184	-0.548876	-0.433373	-1.22529	-0.954961	-1.1064	-0.930991
0.658939	0.814584	0.719254	1.47693	1.25709	1.36351	1.0832
-0.0418641	0.583598	1.27787	0.779966	0.762774	0.0645493	-0.457324
0.0523142	-0.626057	-1.41646	-0.998835	-0.896822	-0.123078	0.463004
0.294415	1.43996	2.61175	2.37736	2.10653	0.963299	-0.106487
-0.61244	-2.18996	-3.71696	-3.65568	-3.22673	-1.74001	-0.222604
0.594728	2.21125	3.81909	3.83072	3.32989	1.78062	0.214291
-1.15977	-3.48814	-5.63741	-5.88563	-5.17868	-3.09217	-0.795645
0.953725	3.0933	5.15684	5.41337	4.69416	2.7137	0.600136
-1.46959	-4.25302	-6.79976	-7.26631	-6.36924	-3.90848	-1.1347
1.3714	4.07872	6.60464	7.09617	6.17919	3.75462	1.05076
-1.55084	-4.49712	-7.21243	-7.80037	-6.80686	-4.20069	-1.24819
1.73507	4.91776	7.81309	8.48912	7.42897	4.64911	1.45136
-1.517	-4.4602	-7.19914	-7.83663	-6.81847	-4.20892	-1.24913
1.89351	5.27885	8.32444	9.08397	7.97593	5.05891	1.64746
-1.48388	-4.38908	-7.09681	-7.74013	-6.74372	-4.17995	-1.25254
1.76554	4.98445	7.89514	8.61066	7.57042	4.80214	1.55553
-1.4717	-4.32698	-6.96564	-7.57657	-6.64245	-4.1561	-1.27771
1.39972	4.14067	6.67252	7.23307	6.36179	3.9857	1.22392
-1.38994	-4.08098	-6.54397	-7.06327	-6.24922	-3.94259	-1.233
0.93952	3.06169	5.09142	5.43456	4.79251	2.92813	0.797335
-1.1166	-3.39239	-5.48256	-5.82412	-5.20973	-3.27838	-0.994953
0.521378	2.04815	3.57106	3.68261	3.28826	1.93354	0.412729
-0.60783	-2.17269	-3.66861	-3.74257	-3.40818	-2.07314	-0.518002
0.183868	1.19016	2.24491	2.13067	1.98255	1.09151	0.107234
0.0501042	-0.615534	-1.37857	-1.12897	-1.12282	-0.520777	0.112858
-0.142331	0.345604	0.929534	0.584833	0.686475	0.256437	-0.191153
0.688022	0.905024	0.863281	1.43315	1.11568	1.00163	0.728524
-0.556989	-0.692176	-0.647403	-1.24458	-0.877662	-0.78102	-0.584198
1.16315	2.07085	2.61042	3.4436	2.85364	2.17155	1.18528
-1.08716	-1.97185	-2.54307	-3.40961	-2.76706	-2.0685	-1.09903
1.44553	2.80743	3.7518	4.77002	3.97694	2.91159	1.45235
-1.64097	-3.28556	-4.46412	-5.57881	-4.68253	-3.3938	-1.64235
1.61611	3.28132	4.50788	5.64646	4.70902	3.38876	1.61112
-2.05691	-4.27679	-5.91438	-7.20177	-6.12027	-4.3956	-2.05115
1.78135	3.71636	5.17895	6.39854	5.35598	3.82943	1.76938
-2.21197	-4.67451	-6.51661	-7.86233	-6.69853	-4.80009	-2.20176
1.97344	4.17805	5.85056	7.11923	6.00626	4.3002	1.96005
-2.10448	-4.47199	-6.25902	-7.54736	-6.40643	-4.6004	-2.09264
2.1149	4.49664	6.2893	7.55263	6.42314	4.62862	2.1046
-1.8469	-3.91095	-5.47425	-6.62262	-5.58166	-4.03963	-1.8365
2.07473	4.3887	6.10943	7.27686	6.21403	4.52619	2.06969
-1.57466	-3.28508	-4.56919	-5.53713	-4.63677	-3.41293	-1.5688
1.77215	3.68186	5.07978	6.04221	5.14356	3.81694	1.77257
-1.34385	-2.71929	-3.72098	-4.49108	-3.75188	-2.84566	-1.34519
1.24696	2.4673	3.33174	4.00043	3.34612	2.59283	1.25279
-1.09853	-2.09907	-2.77933	-3.3285	-2.77574	-2.22224	-1.10878
0.641982	1.0611	1.30587	1.64484	1.27093	1.17407	0.65411
-0.732426	-1.20281	-1.4482	-1.7346	-1.40903	-1.31891	-0.751765
0.110162	-0.19758	-0.524376	-0.495298	-0.600145	-0.0963975	0.130058
-0.194132	0.0718717	0.403796	0.425946	0.481595	-0.031389	-0.221006
-0.282445	-1.15714	-1.94172	-2.1736	-2.04691	-1.06644	-0.254256
0.449232	1.571	2.55605	2.90382	2.67295	1.48603	0.417419
-0.583923	-1.91256	-3.06726	-3.51613	-3.19326	-1.83341	-0.548895
1.04106	2.94703	4.52368	5.16013	4.6728	2.88252	1.00658
-0.894009	-2.67037	-4.17687	-4.81876	-4.31915	-2.60611	-0.855141
1.43464	3.87392	5.85355	6.69072	6.01979	3.82737	1.39845
-1.26231	-3.52924	-5.40097	-6.21805	-5.55557	-3.48283	-1.22268
1.58578	4.24831	6.40013	7.33015	6.56444	4.21427	1.54784
-1.62883	-4.35268	-6.54946	-7.50106	-6.70813	-4.32388	-1.5904
1.5681	4.22375	6.37177	7.30461	6.51791	4.19743	1.52869
-1.85541	-4.83795	-7.20579	-8.21024	-7.35404	-4.82263	-1.81883
1.50149	4.05687	6.1196	7.00092	6.23813	4.0366	1.46235
-1.82471	-4.7303	-7.02081	-7.96548	-7.1403	-4.7219	-1.78997
1.45168	3.88984	5.83981	6.63849	5.92627	3.87605	1.41543
-1.52924	-4.01482	-5.9766	-6.75177	-6.05032	-4.00672	-1.49626
1.37931	3.63998	5.42284	6.10196	5.47214	3.63167	1.34785
-1.08007	-2.93492	-4.41189	-4.94581	-4.42882	-2.92221	-1.04896
1.17779	3.08118	4.56463	5.06286	4.5671	3.07328	1.15081
-0.628225	-1.82249	-2.78833	-3.05995	-2.74506	-1.80253	-0.599224
0.769058	2.05131	3.04973	3.29126	2.99284	2.03558	0.744285
-0.260763	-0.873391	-1.38128	-1.40386	-1.27995	-0.844963	-0.233857
0.18204	0.621611	0.982413	0.910035	0.857124	0.590422	0.156695
0.0472723	-0.0432324	-0.136252	0.0731938	0.0195351	-0.00492161	0.0728328
-0.448596	-0.906744	-1.21814	-1.61162	-1.41165	-0.956994	-0.476401
0.388909	0.85874	1.20216	1.64271	1.41043	0.910011	0.415138
-0.963725	-2.17953	-3.06013	-3.72606	-3.31182	-2.24814	-0.994927
0.826644	1.95764	2.7994	3.47945	3.05941	2.02656	0.856875
-1.27954	-3.00605	-4.27616	-5.13422	-4.57083	-3.09064	-1.31516
1.31922	3.15531	4.51529	5.425	4.82346	3.24607	1.35727
-1.42955	-3.45032	-4.94904	-5.92312	-5.27226	-3.5497	-1.47161
1.73267	4.15427	5.93797	7.0239	6.28336	4.26765	1.78143
-1.5174	-3.72915	-5.37314	-6.41256	-5.71396	-3.84401	-1.56877
1.92735	4.64631	6.64303	7.8074	7.0063	4.77829	1.98784
-1.61878	-4.00074	-5.76461	-6.83724	-6.1137	-4.1319	-1.68217
1.85335	4.51931	6.47688	7.60532	6.8346	4.66283	1.92511
-1.71082	-4.21283	-6.05259	-7.11898	-6.39833	-4.35895	-1.78772
7.63777	-1.34754	-10.5174	-5.23047	-11.9951	2.59513	8.67769
-7.09889	2.33924	11.8143	6.63147	13.1995	-1.57029	-8.14405
7.29384	-1.73506	-10.9131	-5.61294	-12.159	2.14373	8.35295
-7.28007	1.57509	10.6204	5.20757	11.6842	-2.27394	-8.36028
6.96638	-2.05669	-11.2084	-5.71269	-12.0525	1.76195	8.07306
-7.45515	0.793697	9.39552	3.58987	9.9875	-2.99232	-8.59196
6.86444	-1.85945	-10.7843	-4.89251	-11.0973	1.89033	8.03356
-7.46626	0.335931	8.61014	2.32283	8.62261	-3.37305	-8.66885
7.07321	-0.957249	-9.38371	-2.91532	-9.07907	2.70597	8.30995
-7.33833	0.14455	8.1821	1.36079	7.54829	-3.46811	-8.61005
7.48449	0.421322	-7.31699	-0.160309	-6.34607	3.9793	8.79268
-7.25171	-0.179176	7.56065	0.152771	6.24838	-3.67943	-8.5989
7.87339	1.80042	-5.23977	2.62255	-3.58538	5.2412	9.26337
-7.3896	-1.04443	6.18841	-1.86248	4.19452	-4.42523	-8.82734
8.06487	2.81414	-3.66464	4.84081	-1.33732	6.13548	9.55629
-7.78426	-2.53249	3.96536	-4.75462	1.31439	-5.79544	-9.33572
8.06084	3.47446	-2.58729	6.46067	0.373556	6.68012	9.67856
-8.28225	-4.31363	1.35553	-7.98347	-1.89708	-7.46245	-9.97156
8.02581	4.13338	-1.53113	7.9565	1.99056	7.2246	9.79056
-8.65123	-5.87432	-0.930386	-10.7412	-4.69379	-8.90544	-10.4932
8.13945	5.16328	0.0139858	9.83939	3.98713	8.12975	10.058
-8.74244	-6.87141	-2.41921	-12.4799	-6.56585	-9.76648	-10.7343
8.43385	6.6095	2.10844	12.1418	6.38864	9.42432	10.4932
-8.58463	-7.34189	-3.15796	-13.2239	-7.52888	-10.0658	-10.7033
8.74781	8.09814	4.23213	14.2833	8.64894	10.7191	10.9158
-8.34131	-7.61559	-3.59357	-13.4445	-8.01049	-10.1207	-10.5471
8.83763	9.07884	5.62225	15.4373	9.99358	11.4548	11.0689
-8.16727	-8.00587	-4.15408	-13.6087	-8.43511	-10.2397	-10.4112
8.55558	9.21086	5.81181	15.1111	9.95961	11.2899	10.7992
-8.07496	-8.51904	-4.85513	-13.7505	-8.82916	-10.4313	-10.3053
7.95307	8.58514	4.93746	13.4744	8.69988	10.3194	10.1573
-7.91353	-8.80856	-5.23472	-13.3973	-8.75059	-10.354	-10.0786
7.2282	7.61106	3.5778	11.1817	6.81502	8.95712	9.34051
-7.4792	-8.4151	-4.67519	-11.9154	-7.60436	-9.55108	-9.5244
6.56471	6.66951	2.26793	8.84587	4.86217	7.58424	8.52722
-6.67583	-7.1154	-2.87748	-9.01847	-5.11224	-7.79689	-8.53859
5.99476	5.81684	1.09077	6.59395	2.94373	6.25217	7.73906
-5.603	-5.11372	-0.126802	-5.05209	-1.57794	-5.28905	-7.20853
5.39382	4.7744	-0.331958	4.05445	0.699781	4.67516	6.83889
-4.50083	-2.92345	2.86361	-0.822034	2.26608	-2.53472	-5.76282
4.60649	3.20301	-2.45704	0.768935	-2.30534	2.51005	5.6624
-3.59049	-1.02492	5.42124	2.91178	5.72331	-0.0138055	-4.41765
3.5995	1.03769	-5.36121	-3.31198	-6.12085	-0.30404	4.17628
-2.93299	0.436531	7.3346	5.88768	8.5511	2.11925	-3.23949
2.52062	-1.38181	-8.56832	-7.64101	-10.2362	-3.41331	2.53924
-2.41751	1.6745	8.8924	8.38464	11.0013	4.05962	-2.13339
1.61912	-3.48429	-11.2916	-11.3374	-13.8265	-6.22472	1.02039
-1.88847	2.99031	10.511	10.8236	13.4526	6.0846	-0.966318
1.0901	-4.81009	-12.9024	-13.6982	-16.2273	-8.25381	-0.161332
-1.3078	4.42888	12.2562	13.2565	15.9381	8.21489	0.276016
0.959939	-5.26613	-13.2759	-14.576	-17.2859	-9.3849	-0.956905
-0.818814	5.6466	13.6574	15.1699	17.9648	10.0866	1.42952
1.0964	-5.10818	-12.7656	-14.3536	-17.3386	-9.85601	-1.47994
-0.657086	6.10589	13.9778	15.775	18.7841	11.1467	2.24195
1.33166	-4.67418	-11.8408	-13.5491	-16.8478	-9.99163	-1.88295
-0.978162	5.44661	12.7293	14.56	17.9043	11.0227	2.54296
1.60183	-4.08032	-10.6719	-12.3634	-15.9825	-9.89536	-2.21456
-1.73882	3.74151	10.0252	11.6652	15.4388	9.77378	2.35909
1.99418	-3.11854	-8.98687	-10.5219	-14.4708	-9.34401	-2.36869
-2.72401	1.43906	6.49563	7.79045	12.0171	7.83116	1.88412
2.66319	-1.44028	-6.31696	-7.53845	-11.8428	-7.96972	-2.16714
-3.69422	-0.952983	2.846	3.71761	8.34282	5.68176	1.33188
3.67868	1.11219	-2.44884	-3.20331	-7.88321	-5.59319	-1.51343
-4.53472	-3.18855	-0.584285	-0.166084	4.75436	3.55046	0.790653
4.92513	4.28663	2.27092	2.08863	-2.93934	-2.44712	-0.498158
-5.29201	-5.36169	-3.92467	-3.98003	1.12566	1.32661	0.19187
6.13578	7.49468	7.03174	7.44244	2.17124	0.89268	0.629941
-6.07625	-7.69547	-7.47877	-8.03281	-2.8358	-1.22059	-0.587712
7.04134	10.1338	11.0002	11.9398	6.59985	3.82618	1.60932
-6.91337	-10.2221	-11.2861	-12.349	-7.15038	-4.12077	-1.57646
7.52099	11.9145	13.7749	15.1296	9.92261	6.05669	2.3167
-7.66649	-12.6141	-14.8953	-16.4243	-11.3422	-7.03525	-2.63093
7.6392	12.9429	15.5036	17.1559	12.2622	7.67615	2.80686
-8.08908	-14.3033	-17.53	-19.4069	-14.61	-9.37987	-3.49281
7.54188	13.5006	16.5813	18.4339	13.9899	8.94942	3.21285
-7.97037	-14.8014	-18.5268	-20.573	-16.2691	-10.6494	-3.93816
7.29834	13.7089	17.1821	19.1481	15.2615	9.98114	3.59093
-7.26435	-13.984	-17.7204	-19.745	-16.1389	-10.7034	-3.9081
6.81987	13.3553	17.0178	18.9923	15.7764	10.543	3.83941
-6.10704	-12.1293	-15.4958	-17.3465	-14.5942	-9.80397	-3.52506
5.92252	12.0293	15.525	17.3681	14.9618	10.2071	3.75942
-4.71156	-9.68921	-12.476	-14.0608	-12.2487	-8.38349	-2.98504
4.48448	9.45968	12.3335	13.8864	12.4381	8.68054	3.20911
-3.22236	-6.97036	-9.08687	-10.3572	-9.51766	-6.72418	-2.40911
2.57153	5.78457	7.63764	8.76533	8.38713	6.07367	2.22736
-1.64074	-3.97342	-5.33291	-6.24764	-6.3916	-4.79584	-1.76832
0.43071	1.53904	2.17535	2.80763	3.53165	2.88835	1.02824
0.12127	-0.511319	-0.956146	-1.45937	-2.5965	-2.37666	-0.939899
-1.64253	-2.63054	-3.16834	-3.02549	-1.25926	-0.264293	-0.128365
2.10236	3.48908	4.15105	4.11779	1.99005	0.641055	0.149924
-3.46082	-6.30451	-7.82529	-8.11422	-5.43026	-2.99737	-1.0885
4.18149	7.74865	9.61449	10.0732	7.00399	4.00815	1.41086
-5.00789	-9.42806	-11.7292	-12.3803	-8.92204	-5.28256	-1.86323
6.08964	11.6638	14.6116	15.5122	11.6264	7.14376	2.59745
-6.36773	-12.1609	-15.1054	-16.061	-11.9606	-7.29842	-2.55632
7.54229	14.5964	18.2688	19.4868	14.9822	9.42507	3.44143
-7.58389	-14.5752	-18.0572	-19.2635	-14.646	-9.12959	-3.22458
8.3942	16.2111	20.1297	21.5004	16.6106	10.5268	3.80854
-8.56351	-16.451	-20.288	-21.6651	-16.6775	-10.5644	-3.78462
8.69734	16.6038	20.3342	21.7032	16.6485	10.5524	3.7593
-9.10315	-17.3343	-21.1837	-22.6033	-17.4394	-11.1562	-4.04099
8.61931	16.1277	19.3793	20.6337	15.5931	9.86188	3.46892
-9.01793	-16.8203	-20.1979	-21.4925	-16.3871	-10.5061	-3.81594
8.29024	15.0649	17.6615	18.7268	13.8438	8.74236	3.07377
-8.27643	-14.8461	-17.2506	-18.2549	-13.4443	-8.55515	-3.08273
7.70287	13.4091	15.1763	15.9877	11.3999	7.18933	2.56895
-7.03862	-11.7713	-12.838	-13.4372	-9.1099	-5.66146	-2.00069
6.74524	10.9341	11.613	12.0914	7.95138	4.97156	1.83821
-5.56701	-8.18197	-7.76625	-7.91911	-4.18871	-2.40216	-0.823947
5.33684	7.48458	6.75813	6.81588	3.28128	1.92069	0.788492
-4.07681	-4.56324	-2.70375	-2.42911	0.656939	0.754351	0.248827
3.55561	3.24886	0.872346	0.447865	-2.35804	-1.7951	-0.522343
-2.63768	-1.08624	2.11313	2.77312	5.20043	3.65996	1.1708
1.65123	-1.21143	-5.27208	-6.17461	-8.20485	-5.63899	-1.86926
-1.1994	2.33566	6.80549	7.81364	9.57348	6.4269	2.01772
-0.068758	-5.2076	-10.732	-12.0278	-13.326	-8.94788	-2.97017
0.283112	5.77639	11.4808	12.8021	13.8924	9.15393	2.85927
-1.39472	-8.26232	-14.8576	-16.403	-17.0788	-11.268	-3.63867
1.72976	9.03997	15.8763	17.447	17.8998	11.667	3.63691
-2.29701	-10.2908	-17.5377	-19.1727	-19.3566	-12.5348	-3.86499
2.92204	11.6358	19.3208	21.0169	20.9283	13.4946	4.15061
-2.87841	-11.5016	-19.0617	-20.6431	-20.4517	-12.9753	-3.76943
3.61377	13.0215	21.0698	22.7034	22.2367	14.1123	4.17124
-3.24101	-12.1112	-19.7278	-21.1335	-20.6672	-12.8236	-3.47114
3.68249	12.9325	20.7608	22.114	21.4691	13.2737	3.59379
-3.37446	-12.1024	-19.5162	-20.6225	-19.9914	-12.0819	-2.9778
3.20326	11.5416	18.6367	19.5126	18.8785	11.1715	2.51189
-3.15325	-11.219	-18.0808	-18.7403	-18.0906	-10.5138	-2.18275
2.38717	9.32571	15.3614	15.6214	15.1425	8.30238	1.15526
-2.44428	-9.19737	-15.067	-15.1111	-14.6245	-7.87486	-0.970599
1.43405	6.74608	11.5757	11.1413	10.9162	5.14516	-0.260199
-1.24078	-6.05492	-10.5037	-9.77678	-9.6356	-4.19774	0.65166
0.415648	3.99249	7.5445	6.36984	6.4771	1.90218	-1.65189
0.283528	-2.20372	-4.96083	-3.36497	-3.70451	0.0960642	2.50276
-0.721586	0.985636	3.16184	1.20545	1.72764	-1.49982	-3.06924
1.84595	1.70816	0.666352	3.14495	2.26686	4.35568	4.29924
-2.04259	-2.38001	-1.71193	-4.48984	-3.46681	-5.16644	-4.57943
3.20223	5.11854	5.59728	8.89742	7.49428	8.02138	5.80147
-3.49603	-5.96158	-6.87149	-10.4811	-8.89802	-8.95904	-6.1375
4.2609	7.79949	9.50874	13.5295	11.6518	10.8705	6.92544
-4.87929	-9.29235	-11.665	-16.0496	-13.9112	-12.4166	-7.54867
5.08041	9.8512	12.5293	17.1634	14.8644	13.0089	7.7373
-5.92751	-11.7749	-15.2625	-20.281	-17.6718	-14.947	-8.55535
5.75592	11.4583	14.9051	20.0458	17.3731	14.6261	8.33893
-6.46031	-13.0009	-17.095	-22.5418	-19.6054	-16.1465	-8.98345
6.28966	12.612	16.617	22.1367	19.153	15.7181	8.73875
-6.47573	-12.9577	-17.1371	-22.7862	-19.6816	-16.0077	-8.8375
6.55174	13.0286	17.2656	22.9884	19.8012	16.007	8.81406
-6.1229	-11.9717	-15.8281	-21.4743	-18.3377	-14.864	-8.27493
6.36551	12.3354	16.3288	22.0261	18.7957	15.1287	8.39792
-5.57787	-10.4393	-13.705	-19.1775	-16.1133	-13.1223	-7.48301
5.65034	10.3785	13.5889	19.0089	15.9237	12.9415	7.42235
-4.91928	-8.556	-11.0331	-16.1793	-13.281	-10.9912	-6.55415
4.50736	7.40601	9.38627	14.3042	11.5349	9.70741	6.00288
-4.09852	-6.24895	-7.71438	-12.3762	-9.75295	-8.41226	-5.45421
3.1778	3.97492	4.49163	8.74908	6.41071	5.9974	4.39468
-3.02405	-3.35677	-3.53276	-7.54276	-5.32418	-5.23703	-4.10442
1.90501	0.649913	-0.311669	3.19973	1.34511	2.38769	2.85219
-1.69106	0.0925343	1.46589	-1.74162	-0.0502937	-1.50334	-2.50911
0.806163	-2.2773	-4.61439	-1.88652	-3.2438	-0.822075	1.49964
-0.251188	3.73378	6.77017	4.4574	5.54932	2.41748	-0.824962
-0.150002	-4.83928	-8.45039	-6.52655	-7.38259	-3.65984	0.309099
1.03751	6.97579	11.5537	10.1407	10.6413	5.93082	0.687949
-1.04909	-7.19161	-12.0177	-10.9111	-11.2623	-6.27843	-0.803833
1.9474	9.29937	15.0836	14.4927	14.4855	8.51491	1.80108
-1.9017	-9.3341	-15.2952	-14.9915	-14.8535	-8.67487	-1.84872
2.40304	10.5214	17.0861	17.1903	16.7987	9.98332	2.43751
-2.58522	-10.9848	-17.8729	-18.2963	-17.7361	-10.5633	-2.70087
2.49595	10.8268	17.7939	18.4549	17.8026	10.5166	2.68613
-2.90431	-11.7115	-19.1358	-20.1313	-19.2833	-11.5067	-3.16199
2.38303	10.5498	17.6476	18.7324	17.926	10.444	2.70087
-2.72334	-11.2196	-18.6609	-20.0113	-19.0611	-11.206	-3.09383
2.1502	9.88023	16.8916	18.2602	17.4033	9.95186	2.56584
-2.068	-9.57363	-16.5216	-17.9919	-17.1341	-9.72338	-2.52146
1.74989	8.72921	15.3893	16.8709	16.0912	8.95016	2.23424
-1.11764	-7.1808	-13.2648	-14.648	-14.0447	-7.4664	-1.62649
1.06102	6.85786	12.8014	14.1869	13.6477	7.20201	1.58867
-0.0937587	-4.54716	-9.57908	-10.7157	-10.4806	-4.94435	-0.635268
0.0214384	4.16082	8.97908	10.0444	9.9249	4.60611	0.572639
0.870856	-1.99086	-5.90225	-6.66869	-6.88178	-2.47987	0.31342
-1.27589	0.870711	4.24707	4.79863	5.25015	1.39952	-0.715065
1.78442	0.474497	-2.26183	-2.54476	-3.27867	-0.0905228	1.22258
-2.60275	-2.48769	-0.660651	-0.746279	0.360458	-1.88984	-2.04197
2.7333	3.00615	1.5435	1.85814	0.527331	2.37879	2.1755
-3.71873	-5.36571	-4.97244	-5.73855	-3.97018	-4.71222	-3.16579
3.75701	5.66302	5.57612	6.58535	4.59648	4.98688	3.2109
-4.50339	-7.47826	-8.27593	-9.70796	-7.32731	-6.78308	-3.96615
4.76242	8.22163	9.50672	11.2536	8.59708	7.51115	4.23618
-4.99756	-8.89451	-10.6424	-12.7015	-9.77917	-8.17249	-4.48447
5.54874	10.2312	12.6895	15.1339	11.8793	9.50138	5.05086
-5.32644	-9.87257	-12.3991	-15.0392	-11.6477	-9.13832	-4.84562
5.9275	11.2742	14.5205	17.5404	13.8327	10.5387	5.46529
-5.56965	-10.5782	-13.7438	-16.9006	-13.123	-9.84419	-5.12716
5.84596	11.2327	14.8083	18.2323	14.2569	10.5025	5.42386
-5.68186	-10.9124	-14.5126	-18.0754	-14.0316	-10.1877	-5.28033
5.41755	10.3544	13.8681	17.5181	13.4571	9.63646	5.03632
-5.52561	-10.5827	-14.2809	-18.0753	-13.9386	-9.87238	-5.16406
4.83496	9.06404	12.2652	15.9811	11.9892	8.36192	4.49223
-4.98847	-9.35622	-12.7132	-16.5151	-12.5003	-8.66275	-4.66358
4.23323	7.66731	10.4086	14.0443	10.2549	6.98288	3.92524
-4.09131	-7.29429	-9.88558	-13.4631	-9.78687	-6.6194	-3.79941
3.60976	6.17716	8.31086	11.7128	8.26251	5.51246	3.33337
-3.00171	-4.78002	-6.32328	-9.48368	-6.3205	-4.12636	-2.74051
2.86202	4.39315	5.69867	8.69406	5.73653	3.75159	2.61593
-1.94028	-2.31268	-2.71982	-5.33266	-2.79327	-1.68441	-1.70943
1.90968	2.16265	2.37362	4.78552	2.4775	1.54891	1.69427
-1.05021	-0.222317	0.45462	-1.53355	0.325624	0.375715	-0.85043
0.800874	-0.391675	-1.47485	0.211294	-1.32624	-0.972988	0.616774
-0.328493	1.48106	3.16155	1.84919	2.99905	2.04493	-0.159862
-0.28418	-2.86529	-5.26249	-4.37181	-5.09204	-3.41134	-0.437891
0.330365	3.01333	5.66789	5.07476	5.49562	3.5416	0.470092
-1.13657	-4.79545	-8.32152	-8.21129	-8.15365	-5.30635	-1.26363
1.01464	4.55683	8.19245	8.34554	8.0352	5.05113	1.13069
-1.64879	-5.94244	-10.29	-10.8808	-10.1494	-6.42117	-1.75575
1.69532	6.04353	10.6093	11.489	10.4912	6.50789	1.79526
-1.87094	-6.41129	-11.28	-12.4645	-11.1896	-6.8625	-1.96594
2.22604	7.15492	12.4484	13.961	12.3903	7.59412	2.3181
-1.95167	-6.5238	-11.703	-13.371	-11.6811	-6.95197	-2.04262
2.44432	7.54114	13.1987	15.1763	13.2159	7.95901	2.53573
-2.01188	-6.54504	-11.896	-13.933	-11.9545	-6.95312	-2.10505
2.29488	7.08723	12.6778	14.9099	12.7788	7.48576	2.39087
-2.05048	-6.47855	-11.8439	-14.1098	-11.9876	-6.86758	-2.15014
1.87679	6.01461	11.1752	13.454	11.3615	6.3941	1.98083
-1.95386	-6.08625	-11.2094	-13.5218	-11.4372	-6.45612	-2.06295
1.37598	4.73436	9.25217	11.4042	9.52011	5.09457	1.49083
-1.59924	-5.11192	-9.64127	-11.7847	-9.94746	-5.46257	-1.72066
0.935007	3.56524	7.35291	9.24072	7.69521	3.90659	1.06394
-0.969352	-3.52878	-7.11295	-8.87608	-7.48892	-3.86125	-1.10689
0.561994	2.5357	5.531	7.033	5.93799	2.85984	0.709311
-0.18777	-1.61502	-4.02538	-5.24563	-4.46048	-1.93144	-0.346072
0.149068	1.42231	3.5013	4.49461	3.9613	1.73161	0.319479
0.553436	0.204584	-0.98883	-1.5774	-1.4702	-0.098048	0.369979
-0.416442	-0.0110948	0.9687	1.33537	1.46752	0.285088	-0.219306
1.11857	1.63011	1.55117	1.6166	1.03923	1.34048	0.907521
-1.13789	-1.76707	-2.03456	-2.37684	-1.51422	-1.48448	-0.913155
1.50945	2.66212	3.55776	4.26196	3.03413	2.38749	1.27177
-1.88335	-3.55773	-5.07408	-6.13738	-4.55257	-3.29238	-1.63394
1.84038	3.54641	5.33076	6.64604	4.817	3.29199	1.58093
-2.46806	-4.98195	-7.56098	-9.27395	-7.06067	-4.74043	-2.20062
2.22722	4.53268	7.17837	9.06539	6.69713	4.3062	1.95414
-2.77993	-5.79603	-9.12728	-11.3542	-8.67053	-5.58684	-2.50374
2.67805	5.63732	9.093	11.4785	8.6658	5.44764	2.40134
-2.84997	-6.06599	-9.83653	-12.4158	-9.44349	-5.89797	-2.57538
3.07198	6.59773	10.6894	13.4417	10.3346	6.45339	2.80207
-2.81361	-6.08429	-10.0705	-12.8472	-9.75738	-5.96549	-2.55089
3.24327	7.05471	11.457	14.3848	11.1885	6.96316	2.99019
-2.79485	-6.11913	-10.186	-13.0195	-9.96458	-6.05644	-2.55381
3.1046	6.81925	11.129	14.0104	10.9565	6.78696	2.87805
-2.80416	-6.19329	-10.2133	-12.9612	-10.0913	-6.19294	-2.59459
2.71196	6.01281	9.87723	12.5054	9.80677	6.04597	2.52201
-2.72931	-6.06426	-9.82945	-12.3302	-9.8114	-6.1326	-2.56175
2.21985	4.97036	8.17849	10.396	8.21343	5.0756	2.07761
-2.42546	-5.41928	-8.62509	-10.701	-8.71335	-5.56322	-2.31157
1.7627	3.98383	6.45912	8.16367	6.60077	4.16828	1.68026
-1.83389	-4.13247	-6.45517	-7.94235	-6.64998	-4.35915	-1.78596
1.35663	3.08963	4.79991	5.92434	5.04727	3.36012	1.34614
-1.03697	-2.38382	-3.60009	-4.38841	-3.89897	-2.6994	-1.06659
0.899355	2.06813	2.93331	3.42278	3.28219	2.42972	0.971387
-0.207045	-0.548159	-0.611265	-0.669442	-1.00812	-0.956234	-0.323342
0.267388	0.653903	0.531077	0.340103	0.973336	1.10841	0.429275
0.510942	1.05875	2.03974	2.67008	1.55516	0.558387	0.302707
-0.56706	-1.21086	-2.44933	-3.33493	-1.926	-0.665779	-0.312289
1.09151	2.37884	4.23725	5.47181	3.67911	1.79067	0.79056
-1.49208	-3.28014	-5.63583	-7.16875	-5.04712	-2.65097	-1.1458
1.62398	3.60057	6.20978	7.95257	5.59492	2.93285	1.23365
-2.31933	-5.14021	-8.43242	-10.4906	-7.7959	-4.43672	-1.88658
2.21541	4.94836	8.24331	10.3967	7.58959	4.2121	1.74217
-2.90481	-6.47102	-10.3807	-12.7846	-9.71416	-5.70516	-2.39327
2.87854	6.44073	10.3497	12.8002	9.67451	5.64861	2.33109
-3.2333	-7.2301	-11.4134	-13.9656	-10.7335	-6.41519	-2.65253
3.49453	7.81075	12.1576	14.7542	11.4767	6.97666	2.88326
-3.40273	-7.61998	-11.8091	-14.332	-11.131	-6.77049	-2.76404
3.88139	8.65565	13.1174	15.6683	12.4455	7.79476	3.21864
-3.52324	-7.87091	-11.8939	-14.2431	-11.2316	-7.00285	-2.84014
3.91588	8.70132	12.8664	15.1631	12.2172	7.83062	3.21647
-3.61221	-8.01411	-11.7294	-13.7828	-11.0965	-7.14553	-2.90094
3.61407	7.97725	11.4684	13.3285	10.8551	7.11587	2.89571
-3.56847	-7.82647	-11.0361	-12.6733	-10.4458	-6.97755	-2.84813
3.10872	6.76796	9.34509	10.647	8.78091	5.93694	2.39171
-3.24677	-6.99225	-9.41247	-10.511	-8.87753	-6.18461	-2.53858
2.54313	5.38393	6.95768	7.64816	6.45486	4.60514	1.84928
-2.57504	-5.35752	-6.68139	-7.13752	-6.2133	-4.6129	-1.90097
1.9668	3.93613	4.49331	4.56736	4.06221	3.23074	1.31776
-1.62368	-3.08031	-3.094	-2.85721	-2.70176	-2.41888	-1.00467
1.31532	2.29264	1.80312	1.27637	1.45119	1.67951	0.730972
-0.572677	-0.559346	0.770129	1.67316	1.08073	0.00160078	-0.0272218
0.489275	0.249014	-1.36471	-2.46763	-1.63336	-0.256322	-0.0134676
0.398277	1.80404	4.33186	5.80178	4.55829	2.25079	0.85491
-0.532258	-2.22611	-5.02891	-6.66106	-5.21314	-2.61175	-0.939783
1.21223	3.82792	7.31984	9.21504	7.46215	4.15031	1.56802
-1.63474	-4.8681	-8.80824	-10.8751	-8.90902	-5.12548	-1.93651
1.91178	5.58667	9.82348	11.9957	9.88325	5.77761	2.15756
-2.6143	-7.21701	-12.0619	-14.4078	-12.0812	-7.34041	-2.80243
2.57973	7.2404	12.0597	14.3718	12.0391	7.29548	2.70886
-3.29263	-8.86784	-14.2342	-16.6574	-14.1745	-8.85417	-3.36173
3.22913	8.7989	14.0477	16.3664	13.9494	8.71642	3.23755
-3.61338	-9.68139	-15.1437	-17.4343	-15.0077	-9.53046	-3.56089
3.75259	10.0143	15.4602	17.6367	15.2874	9.79575	3.63944
-3.64822	-9.79958	-15.0024	-16.9822	-14.794	-9.51476	-3.47518
3.97402	10.4947	15.7781	17.641	15.5353	10.1456	3.74241
-3.51189	-9.46274	-14.1636	-15.7042	-13.888	-9.05164	-3.22362
3.76462	9.95627	14.6362	16.009	14.3297	9.48627	3.42215
-3.25549	-8.7793	-12.8039	-13.8173	-12.4685	-8.25391	-2.86183
3.13344	8.41934	12.0918	12.8306	11.7298	7.84255	2.69208
-2.8233	-7.6325	-10.793	-11.2097	-10.4068	-7.00871	-2.33814
2.22295	6.19915	8.60919	8.63603	8.20125	5.53304	1.6982
-2.10742	-5.79868	-7.85379	-7.61072	-7.42666	-5.09516	-1.54754
1.21399	3.70009	4.77387	4.0854	4.33003	2.96418	0.623576
-1.05712	-3.18394	-3.88461	-2.93768	-3.42646	-2.42077	-0.440849
0.215164	1.17586	0.960107	-0.391855	0.489939	0.390511	-0.4223
0.243681	0.00895264	0.812948	2.4604	1.29294	0.811426	0.89769
-0.777931	-1.35972	-2.79315	-4.73253	-3.28087	-2.17432	-1.4439
1.59381	3.31941	5.58816	7.86249	6.08158	4.14121	2.26721
-1.82517	-4.00976	-6.6133	-9.05855	-7.11044	-4.8339	-2.50153
2.77647	6.25076	9.74642	12.5062	10.2453	7.07245	3.45137
-2.93577	-6.76632	-10.4811	-13.3397	-10.9796	-7.58081	-3.60482
3.66942	8.51055	12.8805	15.9456	13.3764	9.31313	4.3283
-4.00146	-9.36776	-14.0351	-17.183	-14.5263	-10.1538	-4.64589
4.28147	10.0916	14.9825	18.1725	15.4667	10.8566	4.90726
-4.82524	-11.363	-16.6606	-19.9278	-17.1353	-12.1025	-5.42834
4.69109	11.1413	16.2645	19.4219	16.7273	11.8512	5.26763
-5.22659	-12.3416	-17.8055	-20.9872	-18.2541	-13.0179	-5.77296
4.93979	11.7333	16.8424	19.831	17.2745	12.3724	5.45272
-5.14422	-12.1587	-17.2872	-20.1787	-17.7005	-12.7573	-5.6208
4.96805	11.7305	16.5466	19.2332	16.9391	12.2859	5.40582
-4.65957	-10.9866	-15.3629	-17.7985	-15.7329	-11.4965	-5.05655
4.64699	10.8548	15.015	17.2579	15.3608	11.3174	5.00166
-3.92543	-9.16156	-12.516	-14.3897	-12.8364	-9.57544	-4.23677
3.88223	8.91166	12.0016	13.6613	12.2954	9.27597	4.14965
-3.05726	-6.94711	-9.1308	-10.389	-9.39708	-7.26138	-3.28058
2.70803	5.99269	7.65398	8.62413	7.89195	6.25683	2.88745
-2.07167	-4.40039	-5.30684	-5.9245	-5.51583	-4.61463	-2.20768
1.29662	2.49511	2.53846	2.77716	2.71787	2.65994	1.38996
-0.918426	-1.43993	-0.950514	-0.91325	-1.0998	-1.55608	-0.970066
-0.12628	-1.06271	-2.61547	-3.07526	-2.49677	-0.994296	-0.115204
0.422436	1.94563	3.93947	4.63092	3.85177	1.92382	0.450612
-1.39621	-4.29139	-7.26026	-8.32849	-7.20387	-4.31487	-1.46216
1.85855	5.52196	9.03114	10.3379	9.00626	5.5892	1.96062
-2.4692	-7.0611	-11.2098	-12.7719	-11.2165	-7.17036	-2.60557
3.18737	8.8164	13.669	15.4922	13.7069	8.96571	3.35599
-3.38471	-9.42398	-14.5325	-16.4733	-14.6014	-9.61113	-3.58332
4.18619	11.3154	17.1449	19.3258	17.244	11.5379	4.41235
-4.16761	-11.4048	-17.2623	-19.468	-17.3906	-11.6601	-4.41866
4.72442	12.7101	19.0361	21.3822	19.1924	12.9952	4.99754
-4.75172	-12.8376	-19.1748	-21.5155	-19.3577	-13.1495	-5.04396
4.81481	13.0094	19.3604	21.6845	19.5681	13.345	5.12315
-4.9888	-13.3872	-19.8164	-22.1315	-20.047	-13.7433	-5.31021
4.56737	12.4419	18.4411	20.5885	18.6926	12.8152	4.89887
-4.73871	-12.7456	-18.7738	-20.8779	-19.0442	-13.1332	-5.07742
4.0854	11.2316	16.5977	18.4485	16.8849	11.6304	4.42861
-3.97193	-10.8548	-15.9788	-17.6914	-16.2807	-11.262	-4.3171
3.38736	9.42949	13.9121	15.364	14.2266	9.84244	3.73217
-2.80516	-7.98324	-11.8125	-12.9954	-12.1376	-8.39946	-3.14748
2.41603	6.9322	10.2538	11.2065	10.5874	7.34939	2.75396
-1.44191	-4.59599	-6.92612	-7.50536	-7.26625	-5.01199	-1.77372
1.12585	3.66927	5.5372	5.89605	5.88178	4.08205	1.44995
-0.0628916	-1.11533	-1.91165	-1.87235	-2.25859	-1.52298	-0.377824
-0.423646	-0.197009	-0.00341773	-0.303153	0.343751	0.203676	-0.11924
1.2516	2.24979	2.93293	3.571	2.58771	1.85782	0.958997
-2.04614	-4.22701	-5.75342	-6.71713	-5.41237	-3.84545	-1.76652
2.51142	5.48377	7.57689	8.78173	7.24224	5.11421	2.24589
-3.50018	-7.86129	-10.9349	-12.4969	-10.6089	-7.50523	-3.24974
3.73207	8.58402	12.0093	13.7393	11.694	8.24283	3.49758
-4.60284	-10.6691	-14.9491	-16.9876	-14.6466	-10.344	-4.38501
4.84825	11.3764	15.9852	18.1716	15.6972	11.0684	4.64761
-5.30162	-12.5067	-17.5936	-19.9638	-17.3219	-12.2166	-5.11851
5.69883	13.4856	18.9839	21.5103	18.7299	13.214	5.53335
-5.65421	-13.4762	-19.005	-21.5675	-18.7699	-13.2236	-5.50627
6.10018	14.4955	20.4304	23.1296	20.215	14.2619	5.96949
-5.73722	-13.7299	-19.3901	-22.0182	-19.1953	-13.5153	-5.62332
5.95392	14.1849	20.0179	22.6959	19.844	13.9891	5.85621
-5.55947	-13.2835	-18.7694	-21.3361	-18.6167	-13.1063	-5.47727
5.30725	12.6577	17.8892	20.3622	17.7579	12.4986	5.23981
-5.04947	-11.9894	-16.9404	-19.3026	-16.8303	-11.848	-4.99604
4.31956	10.2711	14.5374	16.6618	14.4485	10.147	4.2794
-4.12665	-9.69006	-13.6891	-15.6887	-13.6212	-9.58281	-4.09905
3.16167	7.41623	10.5036	12.182	10.4563	7.32541	3.14597
-2.79906	-6.42839	-9.07857	-10.5664	-9.05147	-6.35358	-2.79465
1.92534	4.32063	6.10545	7.27078	6.09802	4.2614	1.93163
-1.20841	-2.54298	-3.57943	-4.45005	-3.59103	-2.4989	-1.22481
0.61095	1.01923	1.39654	1.99299	1.42636	0.989804	0.636883
0.416368	1.4351	2.0714	1.85703	2.02431	1.45041	0.381535
-0.801904	-2.49589	-3.62668	-3.64661	-3.56344	-2.49772	-0.758847
1.86517	5.01482	7.19033	7.60757	7.11222	5.00388	1.81462
-2.26235	-6.07898	-8.75458	-9.41179	-8.66304	-6.05606	-2.20508
3.03485	7.93861	11.4131	12.3977	11.3096	7.90456	2.9717
-3.61284	-9.35668	-13.4629	-14.7253	-13.3492	-9.31241	-3.54464
3.93611	10.1997	14.719	16.1934	14.5968	10.1461	3.86371
-4.64355	-11.8478	-17.0782	-18.8479	-16.9492	-11.7858	-4.56774
4.61959	11.8841	17.2149	19.097	17.0807	11.8146	4.54112
-5.19822	-13.1944	-19.0966	-21.2225	-18.9589	-13.1181	-5.11775
5.08404	12.9737	18.864	21.0561	18.7243	12.8913	5.00213
-5.25248	-13.3329	-19.419	-21.7292	-19.2786	-13.2451	-5.1696
5.24242	13.2739	19.3876	21.7573	19.2479	13.1813	5.15893
-4.90654	-12.4789	-18.3313	-20.6654	-18.1933	-12.3819	-4.82274
4.97492	12.5294	18.4242	20.7998	18.2891	12.4284	4.89105
-4.30039	-10.9443	-16.2529	-18.4746	-16.1216	-10.8398	-4.21667
4.22769	10.6368	15.8235	18.0138	15.6969	10.5293	4.14432
-3.51843	-8.92948	-13.4527	-15.4408	-13.3316	-8.81927	-3.43566
3.07895	7.7873	11.8432	13.6728	11.7283	7.67491	2.99703
[truncated: 21,600 more rows]
