# Supplementary material for: Multi-Sensor and Decision-Level Fusion-Based Structural Damage Detection Using a One-Dimensional Convolutional Neural Network
Source: Sensors (Basel). 2021 Jun 8;21(12):3950. doi: 10.3390/s21123950 (PMC8226517; doi:10.3390/s21123950)
Supplement: Supplementary file 1 [file sensors-21-03950-s001.zip › Bridge model (N)/ACCú¿╬▐╦≡+╦≡╔╦60%+800Nú⌐.csv]

5.3883	-2.85207	-10.7481	-6.60667	-11.78	0.45015	6.30971
-4.95316	3.65489	11.8294	7.80315	12.7904	0.381718	-5.87734
5.1237	-3.13821	-11.1117	-7.03061	-11.9652	0.107137	6.05727
-5.1243	2.9869	10.9221	6.81628	11.6349	-0.230771	-6.07262
4.84866	-3.43182	-11.5787	-7.50643	-12.1215	-0.242958	5.81574
-5.2564	2.38865	10.2008	5.97441	10.5486	-0.769026	-6.24483
4.73636	-3.35812	-11.6222	-7.47053	-11.7543	-0.235074	5.74759
-5.20827	2.17069	10.08	5.73972	9.97967	-0.913568	-6.24295
4.84879	-2.78835	-11.0438	-6.72327	-10.6984	0.252681	5.90721
-5.00052	2.2951	10.4816	6.04553	9.88205	-0.698446	-6.08311
5.08206	-1.95427	-10.1349	-5.59925	-9.27521	0.988128	6.18977
-4.79006	2.42455	10.9103	6.37008	9.78747	-0.463954	-5.92473
5.24055	-1.28061	-9.4547	-4.71779	-8.06833	1.55232	6.40503
-4.73417	2.21302	10.8642	6.17576	9.21652	-0.563742	-5.93231
5.18401	-1.06446	-9.39386	-4.50632	-7.48985	1.65638	6.42042
-4.85701	1.59897	10.2419	5.3538	8.08937	-1.06671	-6.13667
4.93267	-1.25378	-9.86642	-4.87319	-7.4762	1.35756	6.26049
-5.02609	0.865443	9.42115	4.31889	6.80759	-1.69191	-6.40629
4.64615	-1.50199	-10.3796	-5.29304	-7.56057	1.00081	6.08177
-5.05512	0.422882	8.9539	3.68571	5.95102	-2.02345	-6.54759
4.49169	-1.45632	-10.4309	-5.24013	-7.26932	0.930016	6.0405
-4.8491	0.491234	9.13019	3.79143	5.83852	-1.82987	-6.45166
4.5073	-1.04851	-9.9153	-4.62241	-6.52497	1.20048	6.159
-4.47713	0.933101	9.75425	4.4424	6.29901	-1.23548	-6.17152
4.57137	-0.552141	-9.21049	-3.8638	-5.72563	1.52665	6.30049
-4.11788	1.36574	10.3025	5.07828	6.82404	-0.613242	-5.87267
4.50459	-0.358521	-8.86636	-3.56438	-5.43023	1.51038	6.27527
-3.9229	1.45935	10.331	5.21639	6.97234	-0.289347	-5.69937
4.22145	-0.652275	-9.14992	-4.01172	-5.90235	0.9665	5.99351
-3.90494	1.18608	9.81199	4.82436	6.70729	-0.293611	-5.66245
3.80685	-1.25083	-9.81764	-4.94048	-6.88539	0.0811768	5.53968
-3.93679	0.826495	9.14001	4.33107	6.40747	-0.349641	-5.63472
3.45478	-1.73882	-10.3023	-5.7358	-7.7945	-0.726562	5.1072
-3.86012	0.731544	8.80776	4.27172	6.54751	-0.108745	-5.45578
3.31944	-1.78816	-10.1613	-5.9152	-8.16951	-1.12834	4.84614
-3.61885	1.02902	9.00595	4.84838	7.3016	0.55879	-5.06319
3.40051	-1.40432	-9.41978	-5.49769	-8.02016	-1.13357	4.7478
-3.31272	1.50619	9.46039	5.75246	8.38098	1.44553	-4.54698
3.55486	-0.902081	-8.53236	-4.96467	-7.78673	-1.06273	4.65902
-3.12802	1.76285	9.63609	6.39074	9.23561	2.15632	-4.08424
3.62217	-0.63523	-8.00196	-4.85069	-7.95551	-1.27289	4.41234
-3.19768	1.51654	9.15226	6.33939	9.46582	2.40911	-3.80394
3.55973	-0.702993	-7.97034	-5.2999	-8.64663	-1.86006	3.96505
-3.49972	0.82035	8.08325	5.66869	9.12141	2.24982	-3.68844
3.47717	-0.869909	-8.11116	-5.94531	-9.50654	-2.57765	3.43551
-3.87443	0.0201557	6.90532	4.87975	8.64946	2.00969	-3.59075
3.54524	-0.759827	-7.9039	-6.20199	-9.9846	-3.03217	3.01031
-4.14851	-0.516553	6.1263	4.50099	8.52792	2.03712	-3.35556
3.85462	-0.164165	-7.06117	-5.73329	-9.76504	-2.99532	2.7992
-4.26824	-0.685404	5.89057	4.66521	8.87552	2.41724	-2.94811
4.33837	0.783005	-5.76651	-4.71744	-9.00941	-2.58324	2.75325
-4.33491	-0.715481	5.87705	5.00745	9.3534	2.90489	-2.48624
4.818	1.69992	-4.53926	-3.70765	-8.2237	-2.1637	2.70878
-4.5133	-0.968053	5.57555	4.96851	9.44228	3.12673	-2.14796
5.13465	2.24336	-3.84049	-3.20344	-7.86354	-2.06931	2.51906
-4.88649	-1.62577	4.72028	4.2609	8.87372	2.89029	-2.02806
5.26133	2.35882	-3.73308	-3.27446	-7.99104	-2.34474	2.16919
-5.37553	-2.52451	3.52767	3.11976	7.86432	2.34908	-2.06077
5.3096	2.29988	-3.85886	-3.53002	-8.24828	-2.72446	1.78558
-5.79001	-3.26544	2.54264	2.13341	6.95878	1.88833	-2.07259
5.4276	2.40565	-3.74404	-3.45199	-8.16063	-2.85409	1.53527
-5.96935	-3.51788	2.21618	1.78899	6.60674	1.82218	-1.92332
5.67108	2.8149	-3.18957	-2.82433	-7.52755	-2.57775	1.4952
-5.90007	-3.26852	2.55732	2.10002	6.81635	2.14711	-1.62056
5.94871	3.34283	-2.43973	-1.91979	-6.59389	-2.0647	1.59385
-5.71493	-2.81717	3.14042	2.61501	7.16469	2.55017	-1.31456
6.08509	3.61814	-1.99707	-1.29666	-5.86775	-1.67636	1.67011
-5.57642	-2.52552	3.45791	2.79613	7.15305	2.66356	-1.17819
5.95296	3.37254	-2.22776	-1.36539	-5.72752	-1.67907	1.60281
-5.54125	-2.52456	3.32817	2.45804	6.61511	2.35852	-1.26998
5.57148	2.65473	-3.06702	-2.06653	-6.12623	-2.03009	1.40902
-5.51565	-2.61634	3.02902	1.91291	5.84818	1.84205	-1.49078
5.09268	1.79873	-4.05815	-2.9151	-6.62742	-2.40678	1.23288
-5.33557	-2.44565	3.05491	1.7094	5.36668	1.48223	-1.66701
4.68538	1.16975	-4.69857	-3.3782	-6.74723	-2.45746	1.23286
-4.90452	-1.79891	3.70091	2.18118	5.48251	1.50621	-1.69156
4.40739	0.8878	-4.82131	-3.28717	-6.33324	-2.07541	1.45623
-4.27715	-0.788803	4.81018	3.16856	6.05095	1.81426	-1.60873
4.1673	0.748646	-4.70858	-2.95587	-5.67762	-1.47767	1.80119
-3.62293	0.221411	5.88317	4.13272	6.58077	2.05615	-1.57711
3.80752	0.405689	-4.84406	-2.90926	-5.27136	-1.02468	2.09816
-3.10103	0.890231	6.4553	4.56617	6.61444	1.90571	-1.74215
3.24241	-0.33261	-5.50095	-3.43956	-5.39519	-0.925328	2.2455
-2.74674	1.14898	6.44059	4.3714	6.07449	1.314	-2.12042
2.54017	-1.32953	-6.49851	-4.34812	-5.87816	-1.06516	2.28987
-2.45804	1.23457	6.173	3.91125	5.30607	0.542555	-2.58575
1.88114	-2.21214	-7.32682	-5.08403	-6.2226	-1.0978	2.38526
-2.09044	1.48226	6.12016	3.6979	4.78954	-0.0455544	-2.96579
1.42504	-2.65576	-7.54198	-5.17015	-5.99726	-0.726747	2.66296
-1.5832	2.04562	6.5	3.97172	4.75466	-0.26913	-3.17177
1.19392	-2.63213	-7.1127	-4.57402	-5.18109	0.0500584	3.1183
-1.01724	2.76566	7.10281	4.50376	4.9998	-0.263195	-3.26005
1.06502	-2.42171	-6.43806	-3.72518	-4.17872	0.930993	3.60672
-0.559265	3.29151	7.45628	4.77598	5.05559	-0.360526	-3.37855
0.8785	-2.38142	-6.02318	-3.16677	-3.49582	1.5441	3.95263
-0.336385	3.35603	7.20209	4.3952	4.5623	-0.81605	-3.64145
0.571603	-2.65664	-6.07762	-3.12449	-3.33917	1.73419	4.08272
-0.339559	2.98824	6.38711	3.41322	3.5634	-1.59275	-4.03098
0.23073	-3.06919	-6.36067	-3.34042	-3.46481	1.67268	4.07591
-0.432164	2.49408	5.43899	2.29959	2.48404	-2.37872	-4.40379
0.0207172	-3.26899	-6.39435	-3.30158	-3.39346	1.70412	4.09072
-0.45762	2.21987	4.84321	1.58744	1.80979	-2.82234	-4.59724
0.0503949	-3.02359	-5.86622	-2.67422	-2.81405	2.05606	4.23031
-0.361745	2.28518	4.7747	1.47161	1.71797	-2.79993	-4.55225
0.283575	-2.41164	-4.8948	-1.59177	-1.84806	2.64692	4.45483
-0.232854	2.49685	4.9754	1.67707	1.95339	-2.50344	-4.35526
0.565837	-1.7665	-3.94706	-0.567289	-0.964522	3.14449	4.6104
-0.226903	2.51339	4.97687	1.70225	2.04832	-2.27837	-4.16571
0.743557	-1.41849	-3.47924	-0.103925	-0.61866	3.22562	4.55015
-0.436601	2.12882	4.49148	1.24249	1.71214	-2.34112	-4.0864
0.778971	-1.44328	-3.59063	-0.315931	-0.904836	2.82818	4.24959
-0.809365	1.44864	3.65855	0.453293	1.07757	-2.60247	-4.08085
0.77066	-1.61537	-3.96296	-0.859	-1.49694	2.19611	3.82561
-1.18109	0.815584	2.94496	-0.160315	0.60298	-2.73957	-4.00471
0.865683	-1.59973	-4.12692	-1.21899	-1.9171	1.68499	3.44571
-1.3999	0.543311	2.77703	-0.141678	0.706683	-2.4593	-3.7265
1.13511	-1.22619	-3.83925	-1.125	-1.91504	1.4849	3.20069
-1.44099	0.671523	3.19951	0.551518	1.42763	-1.74078	-3.24
1.51194	-0.628325	-3.27198	-0.758738	-1.65826	1.47986	3.04076
-1.41994	0.93936	3.83725	1.50809	2.38722	-0.861216	-2.67671
1.83951	-0.138499	-2.86771	-0.597586	-1.58663	1.35277	2.82407
-1.49405	0.998177	4.19117	2.18268	3.08391	-0.183837	-2.20792
1.99145	-0.0243435	-2.97891	-1.01931	-2.04979	0.850281	2.43786
-1.73163	0.691773	4.0294	2.31612	3.28204	0.120806	-1.91557
1.96807	-0.275986	-3.57746	-1.98314	-3.01456	-0.0029998	1.89637
-2.05492	0.178529	3.55791	2.11919	3.181	0.195842	-1.73632
1.89353	-0.612327	-4.26357	-3.04022	-4.07289	-0.910233	1.33865
-2.3021	-0.20132	3.23595	2.07502	3.23032	0.365491	-1.52342
1.91607	-0.701028	-4.56749	-3.66553	-4.74425	-1.52319	0.927791
-2.35707	-0.204136	3.38934	2.52396	3.74439	0.858139	-1.17493
2.08991	-0.4179	-4.30693	-3.64986	-4.83486	-1.70364	0.730888
-2.2419	0.117989	3.93594	3.36782	4.63018	1.60942	-0.723916
2.33246	0.0598882	-3.71794	-3.24246	-4.57096	-1.61871	0.674018
-2.09832	0.456231	4.44293	4.13095	5.44645	2.30303	-0.318157
2.49108	0.400846	-3.25553	-2.93243	-4.40071	-1.59508	0.607826
-2.07484	0.488379	4.46588	4.32633	5.74351	2.61452	-0.106743
2.46689	0.389355	-3.22169	-3.04375	-4.62224	-1.84846	0.431617
-2.21081	0.130247	3.89544	3.83216	5.40917	2.46171	-0.12529
2.29658	0.103014	-3.51803	-3.46791	-5.13492	-2.30465	0.176967
-2.40935	-0.404432	3.03653	2.97977	4.74628	2.06257	-0.270974
2.12612	-0.145722	-3.72266	-3.74926	-5.51455	-2.65577	-0.0164427
-2.51857	-0.77985	2.36252	2.28764	4.22535	1.75746	-0.385714
2.09602	-0.0581455	-3.43216	-3.45586	-5.35419	-2.6074	-0.0139019
-2.45434	-0.806467	2.14458	2.05713	4.11348	1.73987	-0.379995
2.22983	0.410511	-2.59474	-2.53839	-4.59762	-2.1185	0.203089
-2.26685	-0.587789	2.25101	2.15141	4.27454	1.91001	-0.299084
2.41548	1.01219	-1.5657	-1.38777	-3.59621	-1.44115	0.517313
-2.09933	-0.431031	2.27112	2.12886	4.29486	1.96539	-0.280476
2.49508	1.4	-0.838455	-0.543728	-2.84179	-0.927989	0.764222
-2.0731	-0.595295	1.8608	1.62023	3.83049	1.65388	-0.437718
2.39085	1.39934	-0.666718	-0.28719	-2.59015	-0.761905	0.857083
-2.19052	-1.07843	1.0335	0.647083	2.8989	0.987172	-0.763075
2.16592	1.13846	-0.881413	-0.443001	-2.67798	-0.825227	0.848022
-2.33236	-1.61138	0.166659	-0.371431	1.8847	0.245561	-1.12579
1.97114	0.934644	-1.04802	-0.548725	-2.67895	-0.812094	0.87631
-2.35107	-1.86369	-0.280821	-0.928719	1.2555	-0.229371	-1.36718
1.92161	1.02944	-0.834404	-0.250064	-2.26965	-0.491327	1.04684
-2.18601	-1.69715	-0.117019	-0.812627	1.21161	-0.290177	-1.41771
2.00292	1.38717	-0.290247	0.397917	-1.50754	0.0935577	1.33789
-1.90977	-1.26696	0.443091	-0.257724	1.54506	-0.0857595	-1.34438
2.08235	1.7184	0.186626	0.965934	-0.796704	0.648268	1.61274
-1.66902	-0.891303	0.95606	0.25123	1.81811	0.0693629	-1.2912
2.01518	1.70832	0.167473	0.991547	-0.571337	0.85526	1.72506
-1.56697	-0.793691	1.10478	0.367532	1.71916	-0.0461473	-1.36041
1.75994	1.26583	-0.463522	0.350586	-0.953112	0.621413	1.63267
-1.58114	-0.924135	0.947362	0.153289	1.31279	-0.380101	-1.52873
1.41099	0.595056	-1.41339	-0.638052	-1.65636	0.148243	1.42876
-1.58251	-1.00222	0.860968	0.0169682	0.984305	-0.648985	-1.66549
1.12385	0.0346816	-2.20541	-1.45515	-2.21314	-0.229117	1.26675
-1.44145	-0.748246	1.22467	0.36803	1.12196	-0.569253	-1.63867
0.994422	-0.204079	-2.54182	-1.77504	-2.33493	-0.303321	1.24013
-1.13577	-0.117515	2.09512	1.26591	1.79128	-0.0926461	-1.424
0.988392	-0.191977	-2.51562	-1.69743	-2.12281	-0.148035	1.31316
-0.773908	0.650624	3.13694	2.34628	2.66371	0.543463	-1.12938
0.975544	-0.208207	-2.50764	-1.63689	-1.96292	-0.043288	1.35621
-0.513753	1.20943	3.8663	3.08602	3.25916	0.991949	-0.914527
0.839807	-0.500914	-2.8564	-1.9638	-2.19588	-0.235671	1.25616
-0.441739	1.36653	4.01439	3.19609	3.30936	1.05789	-0.869744
0.576694	-1.07439	-3.5666	-2.68568	-2.82566	-0.726249	1.01304
-0.509086	1.22161	3.71985	2.82882	2.95132	0.837417	-0.951032
0.301037	-1.67237	-4.28728	-3.42273	-3.49915	-1.25522	0.746328
-0.576269	1.07095	3.3969	2.43503	2.59686	0.62366	-1.02302
0.159527	-1.96998	-4.57587	-3.69585	-3.7714	-1.49522	0.606104
-0.529352	1.15715	3.38745	2.3884	2.5858	0.657552	-0.974233
0.217598	-1.82188	-4.23837	-3.29815	-3.44661	-1.30011	0.659279
-0.373934	1.46675	3.67931	2.68073	2.90432	0.925575	-0.810859
0.409845	-1.37055	-3.47753	-2.4558	-2.72593	-0.81286	0.840377
-0.230972	1.73856	3.91732	2.93272	3.19542	1.16734	-0.653408
0.592659	-0.930135	-2.733	-1.65188	-2.04666	-0.348397	1.00528
-0.238331	1.67523	3.69668	2.70915	3.0512	1.08593	-0.63948
0.65693	-0.739317	-2.34094	-1.25377	-1.74091	-0.145258	1.04511
-0.437758	1.18704	2.90025	1.88308	2.34943	0.590776	-0.811735
0.611296	-0.779811	-2.28286	-1.23963	-1.78406	-0.183551	0.97015
-0.737986	0.472637	1.80864	0.755917	1.36367	-0.121782	-1.08117
0.569847	-0.804491	-2.22244	-1.24017	-1.83212	-0.21335	0.897203
-0.982781	-0.127051	0.89629	-0.161526	0.560442	-0.713849	-1.2945
0.654252	-0.551654	-1.79983	-0.860543	-1.51738	0.0300486	0.950801
-1.06875	-0.383693	0.478651	-0.53058	0.247758	-0.95977	-1.3508
0.888788	0.02685	-0.947266	-0.0235036	-0.765435	0.596891	1.15708
-1.01908	-0.342617	0.491156	-0.425158	0.355404	-0.906228	-1.27435
1.17289	0.707519	0.0286019	0.94231	0.121613	1.26423	1.41574
-0.955909	-0.26451	0.571785	-0.243392	0.517939	-0.813724	-1.18678
1.35416	1.15528	0.666446	1.54182	0.684853	1.69622	1.57326
-0.99528	-0.39819	0.375458	-0.366325	0.388667	-0.929932	-1.20263
1.34406	1.17511	0.69836	1.49061	0.657441	1.69661	1.53952
-1.14948	-0.7681	-0.133671	-0.839003	-0.0690362	-1.27826	-1.33284
1.18386	0.854759	0.248552	0.928904	0.164314	1.35254	1.35491
-1.31422	-1.14609	-0.644441	-1.32791	-0.544864	-1.63059	-1.47289
1.00807	0.485269	-0.276046	0.301864	-0.386528	0.955806	1.15447
-1.35015	-1.22894	-0.743291	-1.38652	-0.626515	-1.68512	-1.48466
0.934986	0.324167	-0.514449	0.00347426	-0.632759	0.765924	1.05832
-1.1933	-0.879542	-0.245402	-0.816019	-0.130406	-1.30712	-1.30646
0.972643	0.392104	-0.434646	0.0702801	-0.541483	0.806025	1.07691
-0.907217	-0.240315	0.650282	0.165943	0.744232	-0.641319	-1.00407
1.01588	0.465872	-0.343935	0.169841	-0.420521	0.854826	1.10692
-0.635729	0.37067	1.50416	1.08173	1.55929	-0.00713253	-0.722582
0.936245	0.271875	-0.620495	-0.109529	-0.65059	0.639366	1.02047
-0.494212	0.697863	1.96346	1.55109	1.96554	0.339974	-0.577217
0.69165	-0.277189	-1.38496	-0.903378	-1.35674	0.0716237	0.774651
-0.485244	0.732299	2.01557	1.56646	1.95545	0.392235	-0.569241
0.367164	-0.99366	-2.37779	-1.93706	-2.28488	-0.662202	0.452955
-0.504902	0.697015	1.9685	1.46979	1.84255	0.374171	-0.593121
0.114159	-1.54572	-3.14099	-2.72049	-2.98231	-1.23157	0.20534
-0.433886	0.847694	2.17658	1.65209	1.98599	0.542363	-0.528527
0.0368036	-1.70302	-3.35815	-2.91526	-3.13684	-1.40655	0.135438
-0.240189	1.24946	2.73202	2.21746	2.48148	0.961814	-0.343433
0.116419	-1.50176	-3.08163	-2.58122	-2.8036	-1.22275	0.225003
-0.0108166	1.70946	3.37035	2.88125	3.06677	1.43876	-0.125583
0.232973	-1.19989	-2.66891	-2.1089	-2.3419	-0.937069	0.354845
0.113372	1.92022	3.66703	3.18496	3.31889	1.66478	-0.0165517
0.265021	-1.06127	-2.48378	-1.8959	-2.11703	-0.812738	0.403883
0.048004	1.69993	3.36943	2.85689	2.98688	1.45793	-0.100537
0.187497	-1.14302	-2.60334	-2.02822	-2.20805	-0.907364	0.346219
-0.167509	1.13777	2.59901	2.03043	2.19439	0.908503	-0.336597
0.0897698	-1.25517	-2.76374	-2.21982	-2.35351	-1.03266	0.26904
-0.399793	0.527993	1.76133	1.14525	1.34951	0.312944	-0.588664
0.100697	-1.12254	-2.58433	-2.05562	-2.17518	-0.915961	0.298194
-0.524713	0.145369	1.23552	0.610386	0.833459	-0.0514524	-0.729503
0.281317	-0.618042	-1.88884	-1.34112	-1.49834	-0.432502	0.491769
-0.521307	0.0413745	1.09151	0.498484	0.716992	-0.131217	-0.735564
0.570781	0.11979	-0.866784	-0.278928	-0.512492	0.277696	0.786847
-0.481386	0.0231786	1.06043	0.514641	0.730334	-0.118316	-0.697198
0.828291	0.778471	0.0529388	0.668171	0.355254	0.901895	1.04178
-0.52786	-0.169977	0.779391	0.261817	0.508028	-0.273783	-0.73701
0.937683	1.10008	0.51616	1.1189	0.753861	1.18284	1.14053
-0.708391	-0.636972	0.110562	-0.41325	-0.0912274	-0.697397	-0.90301
0.892106	1.06602	0.497329	1.0494	0.661385	1.1029	1.07661
-0.95058	-1.21771	-0.723917	-1.27323	-0.848805	-1.22987	-1.12307
0.792458	0.893358	0.294435	0.786647	0.379049	0.87965	0.95098
-1.11486	-1.60723	-1.30038	-1.86066	-1.34389	-1.56646	-1.25736
0.761752	0.847726	0.271845	0.727585	0.273649	0.778652	0.886058
-1.10251	-1.58956	-1.31788	-1.8487	-1.27758	-1.49086	-1.20634
0.844057	1.02356	0.557498	1.00971	0.474886	0.893864	0.925031
-0.932128	-1.20426	-0.828563	-1.29151	-0.703643	-1.0422	-0.987822
0.968636	1.26708	0.936283	1.39641	0.769299	1.07133	0.996655
-0.723944	-0.71352	-0.191554	-0.575897	0.016964	-0.482906	-0.722
1.00776	1.30322	1.02463	1.46846	0.77545	1.03676	0.973775
-0.605203	-0.39765	0.210004	-0.11571	0.498608	-0.09468	-0.537373
0.881894	0.964396	0.586615	0.968134	0.260249	0.624596	0.778797
-0.612724	-0.342895	0.261388	-0.0344317	0.623431	0.0336421	-0.473351
0.627823	0.337423	-0.261865	0.0204017	-0.657094	-0.075326	0.451617
-0.669758	-0.389566	0.186435	-0.0880495	0.611986	0.0584422	-0.456618
0.374913	-0.28984	-1.12534	-0.946612	-1.57804	-0.771752	0.125169
-0.654286	-0.278975	0.34358	0.114209	0.820031	0.23513	-0.368665
0.247922	-0.640502	-1.62134	-1.51939	-2.118	-1.18479	-0.0725123
-0.503021	0.12098	0.914552	0.771291	1.42782	0.693196	-0.149123
0.27384	-0.6509	-1.66063	-1.60218	-2.18695	-1.24861	-0.111939
-0.267699	0.693098	1.73583	1.706	2.27173	1.31373	0.148189
0.366886	-0.502752	-1.49239	-1.46494	-2.03454	-1.14362	-0.0771697
-0.0789654	1.14915	2.40712	2.48212	2.95235	1.80746	0.391156
0.403028	-0.461456	-1.48068	-1.50048	-2.02598	-1.1343	-0.0908823
-0.0467656	1.2468	2.59038	2.7295	3.13286	1.93114	0.468459
0.323476	-0.65198	-1.79396	-1.88827	-2.33086	-1.34462	-0.210357
-0.176269	0.972931	2.2623	2.41924	2.79092	1.67048	0.373203
0.183619	-0.952999	-2.25849	-2.43604	-2.77617	-1.65185	-0.37824
-0.365546	0.548781	1.72168	1.8721	2.22578	1.24511	0.205155
0.108215	-1.09392	-2.49335	-2.72634	-2.98123	-1.78369	-0.467505
-0.486274	0.253988	1.34788	1.49585	1.81694	0.932994	0.0903961
0.189295	-0.875974	-2.21756	-2.44969	-2.66526	-1.53989	-0.38407
-0.483151	0.210096	1.30323	1.4622	1.72713	0.854544	0.0825377
0.409191	-0.339246	-1.48189	-1.65669	-1.87973	-0.959885	-0.144426
-0.413286	0.295187	1.41569	1.58018	1.78541	0.887792	0.123924
0.650465	0.258378	-0.639818	-0.727806	-0.97964	-0.302168	0.133848
-0.394838	0.25608	1.33338	1.46559	1.64185	0.780812	0.0972245
0.784532	0.633257	-0.081639	-0.0860328	-0.357619	0.147767	0.320701
-0.506486	-0.0731663	0.826143	0.869159	1.06885	0.370009	-0.0742453
0.76798	0.685675	0.0551263	0.117324	-0.153854	0.287513	0.370348
-0.718395	-0.622251	-0.00823665	-0.0999011	0.166834	-0.271434	-0.358054
0.670183	0.561138	-0.03034	0.0948558	-0.171559	0.259646	0.34949
-0.910247	-1.1252	-0.799194	-1.03522	-0.69159	-0.874692	-0.631264
0.611353	0.51702	0.013031	0.223572	-0.0613206	0.318865	0.375868
-0.962271	-1.31889	-1.17754	-1.53166	-1.136	-1.17418	-0.771816
0.661687	0.703638	0.386196	0.717235	0.376987	0.613204	0.517553
-0.846842	-1.14168	-1.05077	-1.48403	-1.07338	-1.1061	-0.750072
0.782537	1.03571	0.963727	1.43436	1.01762	1.05528	0.733906
-0.647659	-0.774175	-0.660789	-1.14903	-0.745385	-0.848895	-0.647646
0.856241	1.25637	1.38341	1.9751	1.49805	1.3859	0.90499
-0.491495	-0.490501	-0.379224	-0.923204	-0.523145	-0.674133	-0.588768
0.780243	1.14165	1.32905	1.98908	1.50134	1.37826	0.92539
-0.447487	-0.439936	-0.405699	-1.01648	-0.605263	-0.727962	-0.63941
0.550292	0.681794	0.78077	1.44851	1.00632	1.01923	0.787434
-0.474734	-0.533627	-0.611285	-1.28365	-0.861343	-0.91803	-0.755087
0.26664	0.0951413	0.0343845	0.670498	0.307275	0.523649	0.587765
-0.45979	-0.526117	-0.651783	-1.348	-0.945679	-0.995501	-0.818866
0.0585871	-0.336111	-0.52437	0.0719391	-0.211412	0.170609	0.452469
-0.313253	-0.224641	-0.258111	-0.916422	-0.588122	-0.764914	-0.738539
-0.0126531	-0.477521	-0.711015	-0.146923	-0.365976	0.0923493	0.440452
-0.047295	0.342952	0.530878	-0.0318848	0.172808	-0.252457	-0.524521
0.00399731	-0.434011	-0.668564	-0.139696	-0.299393	0.182835	0.501592
0.228324	0.936847	1.38062	0.939683	1.0022	0.302664	-0.285885
-0.00479271	-0.450304	-0.730767	-0.264997	-0.344842	0.197155	0.522302
0.388452	1.28351	1.90819	1.57759	1.51644	0.626789	-0.14785
-0.120372	-0.701311	-1.13368	-0.773141	-0.737721	-0.0392673	0.421509
0.387029	1.28099	1.96681	1.71561	1.56823	0.617526	-0.156854
-0.32227	-1.14075	-1.80713	-1.5805	-1.40754	-0.479699	0.220076
0.288588	1.06795	1.74148	1.54697	1.34251	0.413123	-0.248721
-0.500767	-1.52917	-2.41346	-2.31302	-2.01682	-0.884328	0.0280414
0.212472	0.903115	1.58241	1.44502	1.18987	0.271949	-0.30442
-0.541924	-1.61911	-2.60336	-2.58519	-2.21677	-1.00524	-0.0402918
0.235225	0.953258	1.71255	1.64636	1.33381	0.360204	-0.247914
-0.417246	-1.34935	-2.28515	-2.29272	-1.91618	-0.780455	0.0443183
0.329447	1.15956	2.04416	2.05153	1.68687	0.617961	-0.10767
-0.206423	-0.893525	-1.69314	-1.68631	-1.34935	-0.382089	0.203634
0.387463	1.28825	2.24992	2.3019	1.92137	0.80954	0.00676823
-0.0350783	-0.524268	-1.20088	-1.16882	-0.88914	-0.0804923	0.314303
0.310119	1.12334	2.02966	2.06947	1.73614	0.716323	-0.00637317
0.0226633	-0.401898	-1.02918	-0.978873	-0.755102	-0.0330812	0.30508
0.0893397	0.64662	1.35853	1.32738	1.10495	0.317053	-0.158196
-0.00104614	-0.456123	-1.08209	-1.01376	-0.849867	-0.166489	0.211163
-0.181378	0.0610936	0.518916	0.385093	0.308781	-0.188258	-0.358144
0.000957075	-0.454346	-1.04101	-0.931805	-0.853572	-0.245329	0.142451
-0.376653	-0.360416	-0.108769	-0.338936	-0.273002	-0.529303	-0.483287
0.119249	-0.200344	-0.639282	-0.449683	-0.498711	-0.0711638	0.191641
-0.433545	-0.480683	-0.329654	-0.626373	-0.446161	-0.570766	-0.472482
0.349864	0.296957	0.104621	0.405572	0.196707	0.348716	0.356279
-0.395781	-0.394625	-0.268017	-0.605221	-0.335378	-0.408989	-0.370741
0.592672	0.82017	0.883134	1.29324	0.925538	0.798219	0.537375
-0.373358	-0.341481	-0.247033	-0.619848	-0.264346	-0.284457	-0.289142
0.727232	1.10796	1.32822	1.80748	1.32044	1.01727	0.615581
-0.450312	-0.504069	-0.512855	-0.931618	-0.480148	-0.381315	-0.312871
0.705184	1.05543	1.28942	1.77945	1.23214	0.902393	0.543765
-0.61442	-0.855907	-1.02432	-1.49101	-0.943039	-0.674566	-0.431002
0.585369	0.790451	0.939777	1.39308	0.835285	0.58296	0.382087
-0.764869	-1.1781	-1.47635	-1.96389	-1.34965	-0.946775	-0.543991
0.484211	0.566199	0.627184	1.02449	0.479476	0.313481	0.248103
-0.791657	-1.2321	-1.53832	-1.99103	-1.37097	-0.960511	-0.542743
0.481752	0.557127	0.592323	0.936163	0.406836	0.269225	0.222465
-0.663324	-0.950178	-1.11719	-1.47386	-0.915156	-0.64851	-0.396055
0.558734	0.721912	0.77959	1.07121	0.562652	0.408967	0.285786
-0.453036	-0.49157	-0.43549	-0.658291	-0.205315	-0.16974	-0.176591
0.614563	0.842019	0.890749	1.11078	0.649002	0.513572	0.336648
-0.282239	-0.119798	0.138009	0.0498048	0.38968	0.213139	-0.00471569
0.551017	0.703514	0.635964	0.746023	0.375996	0.36807	0.275576
-0.226937	0.000676343	0.369677	0.39052	0.636327	0.336783	0.0448907
0.354272	0.275805	-0.0201521	-0.0548228	-0.291871	-0.0592433	0.0874441
-0.261323	-0.0737823	0.330372	0.433683	0.605532	0.258591	-0.000759201
0.109736	-0.255495	-0.814312	-0.998404	-1.09126	-0.583663	-0.1434
-0.28347	-0.12222	0.318778	0.495912	0.595821	0.200279	-0.0388455
-0.0618441	-0.627255	-1.37691	-1.67576	-1.65232	-0.942685	-0.296945
-0.201972	0.0529031	0.602179	0.86015	0.874203	0.35992	0.0226574
-0.0958847	-0.698086	-1.50754	-1.86276	-1.77441	-0.995414	-0.309166
-0.0137055	0.457387	1.18404	1.52466	1.44402	0.743833	0.187435
-0.0304259	-0.54985	-1.31535	-1.67368	-1.56674	-0.824323	-0.218736
0.189736	0.891718	1.78554	2.18387	2.02675	1.15325	0.364652
0.0288167	-0.411877	-1.11485	-1.44858	-1.34441	-0.65966	-0.132286
0.292012	1.10294	2.05603	2.45693	2.27263	1.33633	0.439045
-0.00371255	-0.469824	-1.16254	-1.46703	-1.36505	-0.688338	-0.136588
0.242251	0.980261	1.8438	2.18123	2.0313	1.18361	0.361049
-0.12303	-0.71247	-1.44555	-1.71812	-1.61731	-0.900538	-0.22799
0.0934495	0.638322	1.31103	1.5368	1.46652	0.81113	0.184943
-0.236769	-0.938644	-1.69077	-1.91007	-1.82962	-1.09634	-0.315278
-0.0411465	0.322705	0.802482	0.903606	0.924488	0.465544	0.0249338
-0.23916	-0.918311	-1.58639	-1.71078	-1.69146	-1.04659	-0.293409
-0.0781708	0.214493	0.574527	0.56713	0.662703	0.328563	-0.0351457
-0.0967167	-0.578949	-1.03852	-1.02595	-1.10991	-0.679158	-0.129113
-0.028456	0.290605	0.601606	0.50756	0.65638	0.377302	-0.00612376
0.122754	-0.0684855	-0.25784	-0.0922493	-0.296261	-0.142009	0.109957
0.0154736	0.350765	0.613298	0.438935	0.635697	0.411447	0.0192308
0.300912	0.355195	0.393285	0.689706	0.386493	0.307022	0.305722
-0.042069	0.187986	0.329555	0.0636483	0.321256	0.224003	-0.0549837
0.358954	0.519882	0.671468	1.04996	0.69423	0.495633	0.379498
-0.218809	-0.235004	-0.296248	-0.664029	-0.332722	-0.222089	-0.246482
0.315303	0.464065	0.625874	1.03779	0.675176	0.461984	0.349568
-0.435773	-0.744761	-1.02156	-1.4774	-1.08268	-0.752952	-0.476045
0.265295	0.392621	0.537764	0.956053	0.609563	0.410457	0.31095
-0.575722	-1.08409	-1.49055	-1.98847	-1.5718	-1.1109	-0.626102
0.299689	0.500089	0.676518	1.09659	0.765917	0.535147	0.35412
-0.571989	-1.10557	-1.50125	-1.97842	-1.59745	-1.14816	-0.629804
0.427719	0.804135	1.06914	1.49044	1.1708	0.853534	0.488277
-0.45717	-0.877963	-1.152	-1.55704	-1.25779	-0.933493	-0.51988
0.56651	1.12309	1.46867	1.87367	1.57732	1.18412	0.630848
-0.333543	-0.622264	-0.752644	-1.06601	-0.862973	-0.688223	-0.39906
0.605361	1.21566	1.54676	1.89589	1.65767	1.28605	0.671689
-0.289549	-0.530083	-0.573345	-0.805318	-0.683828	-0.604461	-0.356394
0.493384	0.970978	1.15617	1.40405	1.26532	1.04896	0.560512
-0.329289	-0.610166	-0.632358	-0.8016	-0.739362	-0.691403	-0.396513
0.280445	0.497345	0.452787	0.574044	0.556894	0.581505	0.347595
-0.371136	-0.685345	-0.691146	-0.8021	-0.791669	-0.772093	-0.438048
0.0789686	0.0394314	-0.21951	-0.214948	-0.12321	0.128416	0.145461
-0.316155	-0.541499	-0.459194	-0.496764	-0.550675	-0.632339	-0.382017
5.71156	-2.4723	-10.2083	-6.13467	-11.2492	1.00193	6.63968
-5.30794	3.25723	11.2871	7.3467	12.2876	-0.137593	-6.18607
5.50598	-2.70992	-10.5518	-6.57917	-11.4873	0.588744	6.33806
-5.53398	2.55196	10.3876	6.42316	11.2373	-0.629196	-6.30216
5.3183	-2.94308	-11.0134	-7.11415	-11.7559	0.103391	6.00701
-5.74287	1.90179	9.67774	5.65922	10.2863	-1.00807	-6.37071
5.28401	-2.83422	-11.1007	-7.19082	-11.5586	-0.0784761	5.82071
-5.78059	1.62566	9.57148	5.50143	9.85369	-0.982667	-6.25998
5.45647	-2.24998	-10.5972	-6.5819	-10.6926	0.196233	5.85231
-5.66064	1.69007	9.98908	5.88145	9.88317	-0.595582	-5.99228
5.7517	-1.38136	-9.73409	-5.56354	-9.42049	0.737111	6.0163
-5.5344	1.76015	10.4337	6.28446	9.91163	-0.182386	-5.72258
5.99501	-0.618187	-9.02211	-4.71187	-8.28876	1.1529	6.13187
-5.55358	1.48727	10.3947	6.16854	9.45978	-0.099497	-5.61214
6.04326	-0.262894	-8.85612	-4.46151	-7.72118	1.1518	6.06117
-5.74166	0.795178	9.74351	5.39322	8.42239	-0.44131	-5.70033
5.89107	-0.302562	-9.19622	-4.76622	-7.69752	0.767315	5.81628
-5.97355	-0.0573219	8.8169	4.32398	7.1542	-0.967708	-5.875
5.67195	-0.425151	-9.58676	-5.13519	-7.77744	0.330241	5.54952
-6.0698	-0.673063	8.14238	3.54517	6.19921	-1.29209	-5.96077
5.54528	-0.277593	-9.5152	-5.02669	-7.46191	0.204526	5.43213
-5.92568	-0.80995	8.03482	3.41606	5.88536	-1.17799	-5.8536
5.55766	0.236706	-8.83032	-4.29053	-6.60873	0.49454	5.5164
-5.57864	-0.547761	8.37148	3.81134	6.09503	-0.714838	-5.59762
5.59593	0.865526	-7.87591	-3.30116	-5.56383	0.95809	5.69211
-5.17213	-0.212147	8.70093	4.23435	6.37471	-0.242215	-5.34795
5.47636	1.20291	-7.2209	-2.66789	-4.89515	1.19704	5.77344
-4.84849	-0.122207	8.59098	4.20671	6.29051	-0.0855618	-5.25017
5.09855	1.01619	-7.20143	-2.75247	-4.94131	0.973881	5.64678
-4.64943	-0.352157	7.9539	3.63635	5.75951	-0.306786	-5.32866
4.53457	0.437052	-7.65084	-3.38387	-5.54233	0.400442	5.36028
-4.49279	-0.681705	7.1115	2.88747	5.1107	-0.659401	-5.46781
3.97774	-0.140019	-8.03859	-3.99921	-6.16967	-0.151226	5.08352
-4.24153	-0.770698	6.55268	2.5004	4.83029	-0.782076	-5.50063
3.59453	-0.366937	-7.89988	-4.09287	-6.34526	-0.341494	4.97187
-3.81638	-0.428794	6.56036	2.77184	5.18008	-0.483371	-5.33824
3.40302	-0.206042	-7.20215	-3.60907	-6.00702	-0.123567	5.04573
-3.26975	0.223195	6.98689	3.51504	5.97785	0.100982	-5.04172
3.27502	0.0603019	-6.35651	-2.96771	-5.5315	0.233278	5.17998
-2.76102	0.828768	7.35629	4.18943	6.71414	0.602396	-4.77931
3.05341	0.072453	-5.87876	-2.71401	-5.40854	0.369572	5.20837
-2.44508	1.05866	7.22729	4.30816	6.92683	0.696797	-4.69907
2.68499	-0.312957	-5.98175	-3.07936	-5.8378	0.1264	5.05678
-2.35698	0.861434	6.54162	3.81124	6.54841	0.351577	-4.81444
2.26386	-0.909636	-6.41962	-3.79882	-6.56554	-0.327967	4.80027
-2.38602	0.501514	5.67811	3.10825	5.95002	-0.152564	-4.99324
1.9583	-1.3477	-6.6908	-4.31795	-7.07797	-0.629466	4.6024
-2.36615	0.346757	5.15705	2.74917	5.63821	-0.44566	-5.06142
1.88412	-1.35657	-6.42788	-4.21729	-6.98945	-0.499574	4.58764
-2.21289	0.570675	5.22382	2.98017	5.84004	-0.363608	-4.94108
2.02124	-0.965995	-5.67296	-3.52513	-6.32416	0.0429728	4.74652
-1.99378	1.01045	5.64926	3.5405	6.31055	-0.0795638	-4.7128
2.23111	-0.478719	-4.83881	-2.68548	-5.48402	0.700127	4.94468
-1.87076	1.29998	5.91567	3.86825	6.52342	0.034993	-4.5511
2.35691	-0.242558	-4.39631	-2.21453	-4.93673	1.1238	5.02626
-1.96086	1.17212	5.64086	3.55232	6.09447	-0.290133	-4.58393
2.33248	-0.395245	-4.52586	-2.31063	-4.86391	1.17836	4.9316
-2.23175	0.683093	4.89392	2.66684	5.09577	-1.00283	-4.78867
2.22268	-0.770949	-4.99036	-2.7127	-5.03335	1.03562	4.7397
-2.52018	0.175636	4.14444	1.71914	4.00659	-1.76236	-5.00775
2.16721	-1.03665	-5.32278	-2.9128	-4.99035	1.03085	4.60342
-2.65717	0.0124521	3.89003	1.2559	3.34372	-2.19924	-5.07047
2.26771	-0.956483	-5.18958	-2.56107	-4.4238	1.3907	4.62704
-2.59518	0.297963	4.26785	1.44569	3.27127	-2.19329	-4.92288
2.50097	-0.584444	-4.65691	-1.75318	-3.42826	2.0435	4.78009
-2.43437	0.810343	4.961	1.96842	3.49919	-1.95118	-4.66341
2.72592	-0.234799	-4.15167	-0.974794	-2.45587	2.6609	4.91558
-2.33182	1.19059	5.46361	2.29	3.54074	-1.82753	-4.45901
2.7847	-0.246051	-4.13692	-0.738823	-1.98616	2.90239	4.88057
-2.37177	1.23019	5.48185	2.09499	3.11376	-2.03627	-4.41112
2.62347	-0.716916	-4.74659	-1.19237	-2.1643	2.67423	4.63453
-2.50112	1.02893	5.15249	1.53464	2.36747	-2.48008	-4.47711
2.33721	-1.42261	-5.66829	-2.00258	-2.69284	2.19961	4.2819
-2.5758	0.905974	4.91826	1.10325	1.76548	-2.82745	-4.50628
2.09823	-1.98371	-6.37646	-2.61706	-3.0696	1.84176	3.99113
-2.47603	1.14226	5.17022	1.24908	1.72676	-2.77196	-4.35892
2.02176	-2.15842	-6.53816	-2.69743	-2.98846	1.81765	3.86263
-2.19995	1.75665	5.93806	2.02475	2.30598	-2.27026	-4.01516
2.07705	-2.02527	-6.26701	-2.38117	-2.58311	2.02904	3.85065
-1.86734	2.48404	6.85971	3.04264	3.15358	-1.57679	-3.59083
2.11816	-1.9072	-6.01681	-2.16024	-2.3144	2.14656	3.8024
-1.6345	2.96704	7.44509	3.76292	3.77848	-1.05224	-3.25054
2.01022	-2.09729	-6.19862	-2.47207	-2.58941	1.88043	3.58405
-1.58431	3.01406	7.43141	3.8909	3.9098	-0.89509	-3.08573
1.74651	-2.60915	-6.83248	-3.33202	-3.41938	1.2216	3.1925
-1.67135	2.73054	6.96465	3.58192	3.68468	-1.00177	-3.05045
1.45944	-3.15448	-7.51743	-4.30285	-4.39337	0.460558	2.76313
-1.76154	2.42602	6.47297	3.30022	3.52229	-1.0611	-3.00312
1.31756	-3.36453	-7.74169	-4.82443	-4.98755	-0.0307577	2.46746
-1.7379	2.36702	6.32695	3.44084	3.78096	-0.808796	-2.82161
1.39474	-3.07454	-7.27914	-4.63823	-4.96024	-0.0798577	2.38286
-1.59471	2.56319	6.54355	4.00558	4.46068	-0.244712	-2.50283
1.61757	-2.44387	-6.35483	-3.97037	-4.51886	0.164131	2.43715
-1.44722	2.75271	6.76334	4.58563	5.18305	0.3568	-2.16928
1.82946	-1.82199	-5.45604	-3.33538	-4.13379	0.359661	2.47027
-1.44528	2.60368	6.52687	4.67016	5.47071	0.653875	-1.97602
1.91498	-1.47414	-4.94969	-3.1247	-4.15597	0.247036	2.36192
-1.65392	1.97941	5.64208	4.04504	5.11402	0.501725	-1.98973
1.8843	-1.38542	-4.81159	-3.30665	-4.54246	-0.14914	2.12423
-1.99474	1.05941	4.35411	2.96914	4.33766	0.0673598	-2.13476
1.85503	-1.29145	-4.67168	-3.46747	-4.89914	-0.544983	1.88873
-2.29873	0.215164	3.17567	1.98472	3.6302	-0.297784	-2.25022
1.95175	-0.903133	-4.12752	-3.15205	-4.79751	-0.625557	1.80035
-2.43259	-0.266382	2.50417	1.50649	3.36635	-0.328873	-2.21406
2.20374	-0.146227	-3.07615	-2.2342	-4.1149	-0.296017	1.90212
-2.39852	-0.393587	2.32827	1.51345	3.52075	-0.0486667	-2.03614
2.51789	0.767713	-1.81126	-1.0313	-3.13773	0.238357	2.09916
-2.32559	-0.445671	2.26085	1.58915	3.70358	0.261087	-1.84564
2.74411	1.48932	-0.817425	-0.0792548	-2.35403	0.622739	2.22822
-2.35848	-0.731848	1.87321	1.27825	3.49032	0.294771	-1.78296
2.78262	1.78333	-0.421397	0.257077	-2.09657	0.616432	2.17851
-2.53449	-1.32849	1.0602	0.472714	2.77979	-0.023654	-1.88283
2.65359	1.69367	-0.563263	0.0407493	-2.30739	0.267227	1.97174
-2.74954	-2.00657	0.140421	-0.482558	1.89136	-0.471439	-2.04273
2.4781	1.49791	-0.858516	-0.306978	-2.60057	-0.136037	1.74088
-2.83995	-2.40663	-0.387977	-1.0484	1.32405	-0.696726	-2.10159
2.38397	1.48599	-0.903548	-0.347753	-2.57381	-0.294759	1.62447
-2.71207	-2.31869	-0.236348	-0.906233	1.37241	-0.491313	-1.9655
2.40651	1.73173	-0.592556	0.024388	-2.13018	-0.136467	1.65788
-2.41469	-1.8433	0.452084	-0.199585	1.90542	0.0495384	-1.68022
2.46014	2.0339	-0.201107	0.496581	-1.56071	0.128018	1.74568
-2.09884	-1.30974	1.21782	0.584034	2.47891	0.604081	-1.39433
2.40582	2.07591	-0.166465	0.584161	-1.31984	0.171705	1.73726
-1.90118	-1.02205	1.63831	0.990894	2.68524	0.873745	-1.24383
2.16484	1.68323	-0.730401	0.0216411	-1.66455	-0.186471	1.54745
-1.84486	-1.03535	1.63678	0.938426	2.4614	0.807774	-1.24984
1.78968	0.976486	-1.7246	-1.0089	-2.43958	-0.829956	1.22779
-1.83272	-1.13362	1.51063	0.752425	2.11843	0.629025	-1.30843
1.43271	0.295251	-2.67441	-1.99604	-3.18211	-1.42413	0.931396
-1.73287	-1.01831	1.6688	0.883975	2.078	0.645186	-1.27825
1.23343	-0.0526494	-3.14672	-2.47586	-3.46869	-1.66661	0.797975
-1.48692	-0.555812	2.28999	1.53316	2.52733	0.996026	-1.09604
1.21309	-0.0196013	-3.06915	-2.37253	-3.23206	-1.51212	0.849187
-1.15842	0.107567	3.16576	2.47231	3.25981	1.53376	-0.830124
1.26242	0.158065	-2.76518	-2.03294	-2.79593	-1.19482	0.977158
-0.887289	0.648159	3.84425	3.20273	3.8207	1.92803	-0.631473
1.23376	0.160922	-2.67602	-1.92879	-2.60001	-1.03136	1.03491
-0.786711	0.803966	3.96115	3.32181	3.84356	1.91312	-0.620506
1.06314	-0.149388	-2.99323	-2.26498	-2.8364	-1.16217	0.956121
-0.860013	0.567557	3.50619	2.8188	3.32005	1.48677	-0.79668
0.822918	-0.615109	-3.49828	-2.80767	-3.28938	-1.43693	0.808607
-0.9992	0.186875	2.82383	2.07378	2.59854	0.907947	-1.03995
0.66262	-0.907807	-3.73681	-3.068	-3.50544	-1.53424	0.739338
-1.06645	-0.0262504	2.34846	1.5618	2.11311	0.49621	-1.20283
0.68733	-0.79176	-3.38463	-2.69258	-3.15502	-1.21896	0.855915
-0.99778	0.0662736	2.27521	1.49019	2.05075	0.387848	-1.22226
0.872214	-0.314126	-2.5115	-1.7494	-2.29645	-0.532448	1.1391
-0.84989	0.327956	2.41961	1.64933	2.21338	0.437915	-1.16494
1.08034	0.227141	-1.53569	-0.685202	-1.33545	0.232902	1.45493
-0.7526	0.463326	2.37697	1.59397	2.18361	0.34457	-1.1705
1.16668	0.508136	-0.911625	0.00747478	-0.717808	0.752467	1.65541
-0.801753	0.261915	1.86076	1.01472	1.66772	-0.100917	-1.33629
1.08465	0.417434	-0.799662	0.149521	-0.60012	0.908076	1.68758
-0.976282	-0.220651	0.954685	0.00823032	0.747328	-0.834612	-1.63398
0.913287	0.124074	-0.972825	-0.0170691	-0.753609	0.861391	1.62635
-1.14718	-0.690237	0.0750611	-0.970185	-0.161789	-1.55345	-1.92433
0.788087	-0.0715012	-1.02343	-0.0491624	-0.768083	0.908856	1.60759
-1.17428	-0.832924	-0.333545	-1.43908	-0.616422	-1.93776	-2.05979
0.792262	0.0175898	-0.701065	0.328317	-0.390303	1.2353	1.71578
-1.01504	-0.553806	-0.131731	-1.24915	-0.478875	-1.88908	-1.99498
0.892022	0.314301	-0.118906	0.992844	0.267449	1.75944	1.91405
-0.757385	-0.0458517	0.417522	-0.684609	-0.012623	-1.59644	-1.81801
0.963195	0.535233	0.326958	1.5101	0.807262	2.19037	2.07044
-0.549019	0.36682	0.866393	-0.227741	0.335484	-1.37952	-1.67789
0.887023	0.409197	0.259582	1.46604	0.849361	2.24981	2.0591
-0.480006	0.485999	0.940371	-0.174486	0.292472	-1.4334	-1.66604
0.642274	-0.111565	-0.387568	0.788146	0.325172	1.88723	1.85797
-0.513707	0.391028	0.749849	-0.406874	-0.0290214	-1.67722	-1.74573
0.324498	-0.808794	-1.31212	-0.191415	-0.465075	1.32159	1.56743
-0.52145	0.364969	0.68748	-0.501309	-0.2315	-1.82526	-1.78484
0.0776876	-1.3569	-2.06195	-0.979291	-1.07448	0.877472	1.33563
-0.391464	0.656891	1.09724	-0.0830119	0.0379465	-1.62201	-1.66481
-0.0107435	-1.56206	-2.36569	-1.28402	-1.24138	0.742521	1.24782
-0.123197	1.27174	1.98229	0.857252	0.793878	-1.05398	-1.37863
0.0279382	-1.49836	-2.32136	-1.21887	-1.07544	0.833891	1.26536
0.168006	1.95414	2.98299	1.93437	1.68627	-0.37142	-1.04089
0.0730936	-1.43525	-2.29679	-1.18744	-0.953283	0.877366	1.26173
0.337539	2.37615	3.6384	2.64781	2.25869	0.0952531	-0.802964
0.0141469	-1.61182	-2.61743	-1.54122	-1.2037	0.637045	1.1279
0.319344	2.37901	3.72224	2.74709	2.28509	0.17909	-0.740937
-0.157023	-2.03441	-3.28598	-2.27815	-1.82905	0.115108	0.864212
0.170978	2.08081	3.39214	2.39972	1.92321	-0.00924229	-0.803376
-0.334729	-2.45869	-3.95741	-3.02161	-2.48451	-0.436587	0.586029
0.0236745	1.77082	3.04323	2.03678	1.57133	-0.182467	-0.857929
-0.380298	-2.57344	-4.19429	-3.3001	-2.73572	-0.704032	0.437449
-0.0210376	1.67742	2.98704	2.00271	1.54634	-0.110372	-0.798468
-0.232035	-2.2425	-3.80345	-2.90947	-2.39388	-0.55131	0.480473
0.0320788	1.7909	3.20681	2.28389	1.83526	0.197319	-0.628752
0.0437986	-1.61313	-2.9869	-2.07172	-1.66345	-0.124545	0.647012
0.079406	1.87629	3.37541	2.52451	2.1102	0.500044	-0.458355
0.302726	-1.00381	-2.18578	-1.2644	-0.984182	0.262454	0.791912
0.00243584	1.66336	3.11784	2.31379	1.99154	0.518324	-0.415184
0.432948	-0.660548	-1.74114	-0.855484	-0.692699	0.370445	0.805172
-0.2364	1.06612	2.31447	1.52004	1.35379	0.158069	-0.543117
0.438226	-0.575651	-1.64169	-0.832643	-0.771887	0.213795	0.694663
-0.558896	0.262621	1.21159	0.412265	0.43784	-0.407244	-0.764183
0.426807	-0.511561	-1.55753	-0.838938	-0.885208	0.0362292	0.57447
-0.824129	-0.426904	0.253451	-0.525275	-0.317581	-0.860408	-0.934612
0.516984	-0.207865	-1.12848	-0.482505	-0.664876	0.104783	0.569134
-0.929973	-0.771079	-0.23701	-0.943684	-0.596416	-0.974601	-0.951507
0.736566	0.395972	-0.2736	0.328706	-0.0219867	0.486571	0.7104
-0.886136	-0.790454	-0.284469	-0.874994	-0.431112	-0.77655	-0.82764
0.996546	1.09908	0.724235	1.29244	0.767166	0.984708	0.908002
-0.802079	-0.726526	-0.219546	-0.683019	-0.158972	-0.512472	-0.67638
1.15815	1.58535	1.42259	1.93035	1.26413	1.28269	1.01676
-0.797923	-0.840118	-0.400533	-0.758249	-0.142702	-0.444101	-0.618576
1.13844	1.65981	1.54827	1.94508	1.19831	1.18281	0.946563
-0.907064	-1.19639	-0.915597	-1.19603	-0.473792	-0.635138	-0.684459
0.971352	1.39019	1.19343	1.43728	0.665899	0.752312	0.72931
-1.04755	-1.60629	-1.50105	-1.71199	-0.893107	-0.896486	-0.78797
0.778628	1.04621	0.730823	0.816871	0.0466885	0.265526	0.491733
-1.0864	-1.7726	-1.74338	-1.86325	-0.993629	-0.934181	-0.794303
0.675579	0.888063	0.520136	0.482775	-0.291476	-0.0102077	0.356731
-0.947	-1.52667	-1.40777	-1.40216	-0.546828	-0.58397	-0.627684
0.685489	0.969745	0.635676	0.522052	-0.268999	-0.0169107	0.350471
-0.673952	-0.968344	-0.632514	-0.483029	0.305809	0.0525792	-0.334149
0.727422	1.10807	0.82364	0.660013	-0.139701	0.0596305	0.38674
-0.402846	-0.397144	0.166339	0.44281	1.14919	0.678261	-0.0493238
0.684963	1.0382	0.71757	0.495841	-0.274039	-0.0522611	0.339428
-0.258417	-0.0885155	0.605853	0.961566	1.60368	1.02173	0.103556
0.502156	0.633364	0.142536	-0.16235	-0.85122	-0.484735	0.146013
-0.262318	-0.0920619	0.616366	0.997677	1.60275	1.03608	0.10493
0.232898	0.0180895	-0.727839	-1.12441	-1.69961	-1.11359	-0.138529
-0.323583	-0.210351	0.470564	0.845237	1.4211	0.919184	0.0478295
0.00563325	-0.513192	-1.48364	-1.94217	-2.40959	-1.6412	-0.379242
-0.317887	-0.172131	0.542536	0.90941	1.4347	0.942146	0.0583679
-0.0704414	-0.710468	-1.7754	-2.23575	-2.63279	-1.81524	-0.461187
-0.190838	0.140176	0.992119	1.36597	1.80632	1.22334	0.19159
0.0138048	-0.550671	-1.56759	-1.97015	-2.33715	-1.61375	-0.374576
-0.00293658	0.589398	1.62555	2.00887	2.34605	1.62677	0.38513
0.162251	-0.246975	-1.1527	-1.4681	-1.82027	-1.25316	-0.219049
0.117952	0.886835	2.03986	2.40397	2.65476	1.86392	0.506632
0.249123	-0.0769777	-0.913911	-1.14914	-1.47054	-1.01373	-0.123898
0.0771461	0.815927	1.93357	2.22537	2.43472	1.7176	0.456872
0.217318	-0.163365	-1.02083	-1.19896	-1.46213	-1.01918	-0.146626
-0.112858	0.400149	1.33906	1.50971	1.72274	1.21208	0.247486
0.122171	-0.379303	-1.29743	-1.42849	-1.62337	-1.14341	-0.229414
-0.341473	-0.114177	0.597665	0.63171	0.865861	0.597443	-0.00689209
0.0851201	-0.453996	-1.36762	-1.43365	-1.58268	-1.11737	-0.247733
-0.4831	-0.443762	0.1016	0.0233556	0.262002	0.16211	-0.175044
0.193082	-0.195808	-0.964859	-0.930068	-1.07725	-0.751607	-0.112717
-0.488919	-0.477064	0.00495663	-0.143356	0.0686126	0.0204335	-0.206439
0.423589	0.343912	-0.160121	0.00230021	-0.179811	-0.0984643	0.153704
-0.417443	-0.345419	0.125832	-0.0653496	0.103671	0.0395339	-0.164249
0.656177	0.897298	0.674275	0.959451	0.737466	0.574655	0.430575
-0.382128	-0.304659	0.110737	-0.128715	0.0116501	-0.0400683	-0.169568
0.761783	1.17697	1.138	1.50787	1.27471	0.980392	0.587479
-0.457654	-0.521579	-0.269626	-0.583626	-0.437665	-0.386187	-0.301103
0.699247	1.08834	1.09768	1.50196	1.2977	1.02175	0.581308
-0.617351	-0.931784	-0.923638	-1.32836	-1.15081	-0.930171	-0.528681
0.542458	0.790366	0.771352	1.1756	1.02247	0.853137	0.484288
-0.749983	-1.27948	-1.49397	-1.97098	-1.7672	-1.40873	-0.732331
0.417562	0.558893	0.538839	0.93901	0.827452	0.746124	0.422064
-0.743395	-1.30898	-1.62304	-2.12138	-1.9275	-1.56016	-0.79226
0.40136	0.563074	0.631613	1.04441	0.944913	0.867845	0.47167
-0.570888	-0.959968	-1.22399	-1.68742	-1.54648	-1.32254	-0.679956
0.461789	0.732109	0.948376	1.38513	1.27623	1.1471	0.600146
-0.313291	-0.414825	-0.546949	-0.944868	-0.878193	-0.879818	-0.479632
0.486356	0.815605	1.13943	1.58427	1.47456	1.33249	0.691531
-0.098651	0.0396628	0.0123034	-0.326299	-0.322286	-0.519891	-0.323207
0.374283	0.587257	0.889353	1.29987	1.2263	1.1949	0.640013
-0.00569616	0.229122	0.213172	-0.0931913	-0.121434	-0.415531	-0.289442
0.119027	0.0303981	0.173914	0.504932	0.508174	0.714404	0.435506
-0.00651009	0.217531	0.145555	-0.147358	-0.186276	-0.499171	-0.34599
-0.182757	-0.639113	-0.708825	-0.476149	-0.380514	0.105259	0.174793
0.00597364	0.243331	0.141625	-0.128964	-0.184816	-0.529023	-0.379602
-0.401344	-1.12863	-1.35452	-1.2015	-1.03367	-0.339542	-0.00984433
0.126959	0.516235	0.493654	0.277022	0.174712	-0.293547	-0.290485
-0.46798	-1.28093	-1.54618	-1.43254	-1.23294	-0.462353	-0.0484632
0.357648	1.03604	1.20186	1.06888	0.891852	0.207595	-0.0761654
-0.42078	-1.17932	-1.39913	-1.29373	-1.09355	-0.347746	0.0180863
0.598046	1.57803	1.95364	1.90679	1.65334	0.749436	0.161512
-0.368638	-1.06698	-1.24906	-1.15077	-0.951801	-0.241075	0.0758442
0.721142	1.8576	2.35219	2.3601	2.06143	1.04606	0.291961
-0.402248	-1.14569	-1.37348	-1.30561	-1.08511	-0.344438	0.0312994
0.669703	1.7445	2.21445	2.22901	1.93152	0.964428	0.254499
-0.521205	-1.41117	-1.76412	-1.74742	-1.48354	-0.650271	-0.112463
0.498825	1.35785	1.70344	1.68813	1.4251	0.620229	0.102634
-0.633252	-1.65282	-2.12685	-2.15356	-1.85079	-0.942513	-0.256367
0.331036	0.968318	1.19258	1.14115	0.915394	0.281788	-0.0401992
-0.626296	-1.61795	-2.1092	-2.1396	-1.83379	-0.964269	-0.282186
0.260458	0.786454	0.971836	0.903583	0.694049	0.159284	-0.0777969
-0.457652	-1.21286	-1.57909	-1.56359	-1.30235	-0.621002	-0.145751
0.282253	0.804526	1.02833	0.96408	0.750934	0.24535	-0.0145454
-0.19118	-0.584014	-0.737568	-0.647075	-0.460765	-0.0604386	0.0862716
0.302138	0.814848	1.07209	1.00986	0.797968	0.330978	0.0520547
0.0473351	-0.0150108	0.0237107	0.182603	0.296954	0.433619	0.284975
0.216767	0.587114	0.782289	0.692429	0.514331	0.181859	0.0126502
0.162681	0.281379	0.410801	0.606557	0.676614	0.651183	0.355558
0.000547077	0.0632352	0.0774275	-0.0780897	-0.182562	-0.265067	-0.163559
0.158676	0.314383	0.437284	0.640674	0.692939	0.6062	0.306337
-0.269046	-0.583284	-0.802536	-1.04115	-1.05315	-0.839349	-0.400207
0.128791	0.29162	0.391695	0.597864	0.635257	0.510284	0.236614
-0.466484	-1.06876	-1.46458	-1.76741	-1.70317	-1.25727	-0.568861
0.176209	0.44004	0.588969	0.817582	0.817926	0.59195	0.253273
-0.510081	-1.20615	-1.6491	-1.97123	-1.87091	-1.33026	-0.584418
0.32681	0.813536	1.10318	1.3772	1.31344	0.90456	0.382065
-0.419875	-1.03716	-1.41274	-1.71172	-1.61161	-1.09955	-0.466634
0.504582	1.2401	1.69414	2.01402	1.88005	1.27485	0.543732
-0.297846	-0.789089	-1.06881	-1.32889	-1.23853	-0.7938	-0.320644
0.589369	1.45086	1.98682	2.32022	2.14181	1.43285	0.613913
-0.24677	-0.692057	-0.934412	-1.16755	-1.06948	-0.644742	-0.252541
0.51109	1.289	1.76196	2.05713	1.87925	1.22092	0.519644
-0.290671	-0.799311	-1.08198	-1.30566	-1.17724	-0.705479	-0.286218
0.305514	0.833607	1.12822	1.34162	1.20151	0.71772	0.296554
-0.358059	-0.949845	-1.28754	-1.49829	-1.33788	-0.813067	-0.34619
0.0876264	0.341203	0.440923	0.558956	0.465377	0.180246	0.0620699
-0.340699	-0.901638	-1.2151	-1.37978	-1.21597	-0.723658	-0.319448
-0.0356693	0.0522143	0.0332252	0.0720655	0.00632012	-0.149648	-0.0738143
-0.182305	-0.531195	-0.69302	-0.765369	-0.641659	-0.313763	-0.147754
-0.0442014	0.0150377	-0.0281414	-0.0437527	-0.106473	-0.222279	-0.0899964
0.0719276	0.0568003	0.133847	0.184284	0.237668	0.310394	0.121988
-0.0132577	0.064504	0.0275712	-0.03468	-0.100792	-0.203226	-0.0646036
0.304219	0.596419	0.896572	1.06551	1.05104	0.881694	0.368981
-0.0471731	-0.0314242	-0.120992	-0.248309	-0.297832	-0.326901	-0.107269
0.409936	0.85316	1.26907	1.5226	1.47141	1.16609	0.487337
-0.191415	-0.3746	-0.613888	-0.836086	-0.837746	-0.697668	-0.267459
0.373745	0.792823	1.20242	1.50138	1.44942	1.13081	0.463274
-0.392398	-0.844633	-1.28248	-1.61298	-1.55067	-1.19527	-0.490969
0.276615	0.59505	0.944019	1.26816	1.23128	0.956118	0.380539
-0.535754	-1.18312	-1.76659	-2.18373	-2.07338	-1.55828	-0.658326
0.228101	0.501618	0.827422	1.18123	1.14825	0.882548	0.35019
-0.532482	-1.18742	-1.78343	-2.23622	-2.11939	-1.57989	-0.674715
0.277431	0.619576	0.999344	1.39584	1.34439	1.01476	0.420323
-0.38597	-0.863053	-1.33891	-1.77355	-1.69226	-1.2633	-0.541304
0.373912	0.83483	1.29987	1.73601	1.65791	1.23659	0.536979
-0.188565	-0.417315	-0.719004	-1.10581	-1.07785	-0.816502	-0.352914
0.408085	0.904258	1.39055	1.83394	1.74986	1.30402	0.58701
-0.0510665	-0.100381	-0.269783	-0.610102	-0.623582	-0.491938	-0.224511
0.300765	0.653008	1.0284	1.42649	1.37778	1.04216	0.488904
-0.0198858	-0.0179265	-0.13787	-0.446682	-0.47731	-0.39649	-0.204092
0.0690999	0.120633	0.268853	0.574441	0.597974	0.490915	0.259861
-0.0456879	-0.0602068	-0.172018	-0.451464	-0.488126	-0.419478	-0.239597
-0.182657	-0.459264	-0.562857	-0.368116	-0.263157	-0.115422	0.00631337
-0.0273542	-0.00152554	-0.0606328	-0.286607	-0.344424	-0.333409	-0.225057
-0.339973	-0.829423	-1.10842	-1.00985	-0.845847	-0.518419	-0.154487
0.103155	0.308604	0.40348	0.270449	0.160277	0.012763	-0.0893568
-0.36163	-0.895269	-1.23514	-1.20286	-1.01569	-0.62219	-0.180229
0.321377	0.812742	1.13904	1.1271	0.942841	0.560098	0.142174
-0.304862	-0.782196	-1.11515	-1.12987	-0.94333	-0.551461	-0.1299
0.523314	1.27606	1.81837	1.92282	1.67311	1.07117	0.361833
-0.27376	-0.721659	-1.06719	-1.13366	-0.946299	-0.537829	-0.111104
0.601512	1.45756	2.10468	2.2882	2.01191	1.30271	0.458598
-0.332898	-0.858122	-1.28893	-1.42636	-1.22086	-0.725623	-0.19066
0.525343	1.28898	1.90058	2.11475	1.85971	1.18493	0.400569
-0.454331	-1.12919	-1.69123	-1.90837	-1.67546	-1.0505	-0.338936
0.362648	0.921779	1.4138	1.62536	1.42206	0.867915	0.256514
-0.538779	-1.31195	-1.96298	-2.23806	-1.99554	-1.28551	-0.451267
0.225574	0.605699	0.989229	1.19146	1.04152	0.599567	0.139963
-0.493542	-1.19787	-1.81397	-2.09655	-1.88747	-1.21775	-0.429274
0.183124	0.494428	0.839482	1.04151	0.92867	0.531599	0.12003
-0.306046	-0.759019	-1.20532	-1.43992	-1.31056	-0.817086	-0.258337
0.209389	0.531341	0.886243	1.09	1.0041	0.605943	0.169114
-0.0561097	-0.176421	-0.388649	-0.542668	-0.516719	-0.26531	-0.0209715
0.208199	0.504561	0.836544	1.02041	0.97467	0.610056	0.188325
0.142126	0.290971	0.275655	0.200653	0.132283	0.176378	0.164036
0.0942947	0.226759	0.43217	0.55493	0.582423	0.356307	0.0900818
0.223487	0.494558	0.57954	0.561025	0.427477	0.358281	0.229212
-0.133727	-0.303264	-0.326256	-0.303287	-0.171846	-0.156836	-0.127642
0.216076	0.496104	0.60612	0.626685	0.452286	0.343393	0.204806
-0.386568	-0.885191	-1.1582	-1.24723	-1.0074	-0.729181	-0.374084
0.212822	0.503125	0.640432	0.705377	0.492579	0.341569	0.188522
-0.548779	-1.26013	-1.70184	-1.88086	-1.56175	-1.10122	-0.531163
0.292888	0.691599	0.923913	1.05629	0.789756	0.529896	0.262928
-0.563669	-1.29955	-1.77646	-2.00369	-1.65275	-1.1431	-0.540266
0.45452	1.05549	1.44585	1.66333	1.33149	0.900971	0.425564
-0.472187	-1.09288	-1.50386	-1.74362	-1.40046	-0.942924	-0.442638
0.612174	1.40157	1.93616	2.2286	1.84502	1.25853	0.586698
-0.376362	-0.867195	-1.19701	-1.43734	-1.11627	-0.727135	-0.342576
0.660741	1.49436	2.06646	2.39233	1.9993	1.36421	0.636687
-0.357186	-0.804191	-1.10638	-1.35531	-1.04929	-0.677179	-0.323161
0.556944	1.23819	1.70288	2.00787	1.6586	1.12083	0.530335
-0.411666	-0.898633	-1.22401	-1.48833	-1.1901	-0.786934	-0.380933
0.354068	0.753733	1.01269	1.2568	0.989123	0.648848	0.32231
-0.457666	-0.96807	-1.2974	-1.56168	-1.28439	-0.871909	-0.430378
0.162426	0.28888	0.340897	0.514153	0.335226	0.196333	0.125951
-0.401672	-0.80432	-1.03961	-1.26355	-1.04346	-0.72162	-0.374037
0.0663663	0.0335344	-0.0468776	0.0694367	-0.0378923	-0.046746	0.027844
-0.215944	-0.346976	-0.369446	-0.507103	-0.385397	-0.274706	-0.18289
0.0629795	-0.0165471	-0.153689	-0.078402	-0.133525	-0.0848023	0.0250393
0.0350764	0.256907	0.506187	0.479577	0.482395	0.320653	0.0759901
0.0705389	-0.0408556	-0.22548	-0.192932	-0.197709	-0.097676	0.0337158
0.239417	0.753356	1.23203	1.306	1.20353	0.808377	0.286109
-0.000560383	-0.23664	-0.532788	-0.564079	-0.501131	-0.283165	-0.0382869
0.318583	0.964143	1.55786	1.69622	1.52715	1.00912	0.366216
-0.171044	-0.64842	-1.13434	-1.25234	-1.10274	-0.686379	-0.212798
0.282421	0.910219	1.50976	1.67584	1.47972	0.944712	0.327302
-0.371178	-1.11968	-1.81023	-2.01632	-1.78256	-1.15091	-0.418724
0.215844	0.781267	1.34822	1.526	1.32241	0.806756	0.258103
-0.491364	-1.40484	-2.21757	-2.48114	-2.19694	-1.43033	-0.543309
0.208266	0.776607	1.34778	1.54297	1.32968	0.795584	0.251088
-0.464833	-1.3534	-2.14621	-2.41587	-2.13421	-1.37262	-0.516913
0.281045	0.94259	1.5718	1.79312	1.56349	0.956555	0.32723
-0.317536	-1.022	-1.67424	-1.90312	-1.67086	-1.03317	-0.364983
0.36973	1.13397	1.81887	2.05577	1.8203	1.14216	0.418531
-0.146696	-0.627755	-1.10331	-1.27003	-1.10759	-0.629197	-0.187012
0.375186	1.12947	1.78306	1.99848	1.79247	1.12937	0.421952
-0.0457041	-0.381039	-0.726573	-0.8366	-0.737437	-0.372306	-0.0796069
0.243601	0.810913	1.30229	1.44718	1.31733	0.799937	0.282377
-0.0344512	-0.328978	-0.611727	-0.679211	-0.628212	-0.310802	-0.0641521
5.18223	-3.30034	-11.3946	-7.16107	-12.2288	0.185343	6.27665
-4.77728	4.01304	12.3646	8.24887	13.1244	0.560368	-5.87743
4.9678	-3.41613	-11.5295	-7.35593	-12.1555	0.0421033	6.10015
-4.9891	3.16743	11.2041	7.00717	11.6573	-0.300702	-6.16478
4.76615	-3.43031	-11.6155	-7.45063	-11.8626	0.0470364	5.99309
-5.1893	2.27603	10.0683	5.74709	10.0616	-1.24583	-6.48953
4.73559	-3.00779	-11.1747	-6.92987	-10.9061	0.523843	6.10004
-5.2432	1.64336	9.37028	4.93161	8.79733	-1.93912	-6.69377
4.94213	-2.0219	-10.015	-5.60217	-9.14059	1.5714	6.46526
-5.17047	1.24485	9.05722	4.52409	7.85996	-2.37445	-6.77553
5.29786	-0.679838	-8.40375	-3.77888	-6.8805	2.95168	6.9819
-5.11368	0.783604	8.68883	4.05851	6.84405	-2.83742	-6.87054
5.61293	0.601208	-6.89515	-2.07049	-4.71315	4.23413	7.4565
-5.20818	-0.0347341	7.82378	3.05031	5.32532	-3.63535	-7.12512
5.72968	1.48532	-5.92818	-0.945843	-3.09507	5.09144	7.74237
-5.4645	-1.24029	6.39136	1.41007	3.24569	-4.8162	-7.5644
5.63837	1.95593	-5.50078	-0.393646	-2.04131	5.51834	7.83886
-5.75589	-2.55638	4.75774	-0.463623	0.999554	-6.09727	-8.05862
5.48005	2.30811	-5.18614	0.0412406	-1.15843	5.7996	7.87637
-5.91362	-3.59784	3.45208	-1.97154	-0.833026	-7.0537	-8.41021
5.42841	2.89241	-4.49112	0.865985	-0.00399387	6.249	7.99655
-5.85089	-4.14766	2.77831	-2.7475	-1.88957	-7.4153	-8.49095
5.5442	3.81302	-3.27389	2.20243	1.51254	6.9269	8.22273
-5.62233	-4.3019	2.60752	-2.90586	-2.25701	-7.24394	-8.32442
5.72325	4.82913	-1.87665	3.66041	3.01647	7.56561	8.42664
-5.38004	-4.3828	2.49543	-2.92392	-2.36678	-6.86114	-8.05418
5.78368	5.54488	-0.858027	4.63033	3.94132	7.7664	8.42091
-5.26263	-4.69207	2.02644	-3.25793	-2.64261	-6.58715	-7.82512
5.62013	5.73268	-0.54258	4.76004	3.96999	7.31132	8.10372
-5.29801	-5.28808	1.12725	-3.98563	-3.16919	-6.49259	-7.66935
5.29545	5.52262	-0.759015	4.2288	3.28438	6.3382	7.53866
-5.38888	-5.94993	0.119353	-4.74433	-3.62962	-6.35103	-7.48249
4.99485	5.30371	-0.979438	3.59872	2.42143	5.23834	6.905
-5.39282	-6.35616	-0.530408	-5.01248	-3.55861	-5.82739	-7.10778
4.88384	5.42362	-0.737892	3.36996	1.85677	4.36035	6.35908
-5.24082	-6.34857	-0.580257	-4.52382	-2.72126	-4.75713	-6.46347
4.98945	5.93472	0.0176742	3.6021	1.65411	3.75762	5.91833
-5.00608	-6.0811	-0.224637	-3.49688	-1.32688	-3.2993	-5.61521
5.19805	6.58606	0.917525	3.89956	1.45585	3.17663	5.4588
-4.86525	-5.93096	0.0264442	-2.49507	0.0951253	-1.84054	-4.73522
5.36324	7.05328	1.49487	3.7588	0.808564	2.28787	4.82482
-4.97379	-6.22773	-0.277521	-2.01497	1.07186	-0.719589	-3.97793
5.43031	7.21167	1.57007	2.99071	-0.44547	0.970769	3.96146
-5.34876	-7.00569	-1.18368	-2.11944	1.52666	0.0145854	-3.3683
5.47908	7.2369	1.39238	1.88573	-2.01891	-0.571684	2.96587
-5.85427	-7.979	-2.30076	-2.4085	1.81046	0.619363	-2.79209
5.6582	7.4653	1.44293	1.00304	-3.3789	-1.95354	2.02025
-6.3073	-8.76851	-3.11281	-2.35835	2.39318	1.43401	-2.09721
6.06788	8.1323	2.06538	0.757129	-4.132	-2.88787	1.26057
-6.62173	-9.20333	-3.39615	-1.76091	3.4593	2.592	-1.22566
6.68119	9.19072	3.20847	1.12098	-4.29821	-3.39157	0.682384
-6.8725	-9.4518	-3.39995	-0.908373	4.73619	3.90121	-0.269339
7.35934	10.3412	4.46768	1.66598	-4.27192	-3.75865	0.153919
-7.22511	-9.87214	-3.63849	-0.369504	5.69799	4.98942	0.596264
7.94615	11.2458	5.38602	1.90044	-4.50658	-4.32573	-0.475352
-7.78763	-10.7036	-4.4626	-0.536668	5.98118	5.59783	1.24683
8.37173	11.7647	5.78669	1.64657	-5.16388	-5.21033	-1.25375
-8.50783	-11.8516	-5.76116	-1.30977	5.67386	5.78572	1.70305
8.68969	12.0384	5.88941	1.16973	-5.99221	-6.22116	-2.08561
-9.1995	-12.9406	-7.03405	-2.17029	5.24579	5.88196	2.10786
9.01982	12.3558	6.12179	0.960857	-6.52676	-7.00849	-2.8004
-9.67415	-13.5892	-7.77171	-2.58085	5.17977	6.22435	2.60671
9.43716	12.9029	6.76476	1.33678	-6.46041	-7.33877	-3.28009
-9.86967	-13.6819	-7.83068	-2.38697	5.60375	6.89614	3.22774
9.89186	13.5869	7.70316	2.16694	-5.89994	-7.28055	-3.54691
-9.87523	-13.4248	-7.50985	-1.90534	6.21344	7.66722	3.85704
10.226	14.0776	8.48325	2.94538	-5.30324	-7.15456	-3.74246
-9.83971	-13.1534	-7.28211	-1.64128	6.53554	8.18087	4.32606
10.2808	14.0451	8.64548	3.16166	-5.13728	-7.28343	-4.01278
-9.84236	-13.0543	-7.40687	-1.86957	6.31343	8.23366	4.53973
10.014	13.4114	8.0781	2.68524	-5.52014	-7.73539	-4.38857
-9.82743	-13.0187	-7.72832	-2.40958	5.71085	7.92841	4.54474
9.53026	12.4133	7.10704	1.8579	-6.13186	-8.26524	-4.75578
-9.64771	-12.734	-7.80443	-2.76235	5.18267	7.58488	4.48657
8.99754	11.4184	6.24055	1.21547	-6.47044	-8.50207	-4.94114
-9.17811	-11.9317	-7.25478	-2.49454	5.12119	7.48281	4.49139
8.51185	10.6379	5.76781	1.05774	-6.25174	-8.23638	-4.8457
-8.41153	-10.6002	-6.05742	-1.57108	5.55326	7.63849	4.56501
8.02283	9.96717	5.53675	1.21276	-5.63183	-7.57821	-4.5197
-7.46781	-9.0038	-4.57459	-0.385241	6.11668	7.7867	4.58638
7.38245	9.08829	5.09467	1.18688	-5.07158	-6.86059	-4.1193
-6.51175	-7.49905	-3.29369	0.531857	6.33009	7.58027	4.39991
6.47765	7.74979	4.07776	0.57941	-4.95379	-6.36708	-3.78071
-5.64179	-6.28627	-2.48018	0.899228	5.94993	6.8536	3.93586
5.3373	5.99501	2.53075	-0.574092	-5.26395	-6.10303	-3.51358
-4.83088	-5.28305	-2.00237	0.876659	5.14379	5.7481	3.26688
4.12526	4.1532	0.897084	-1.80609	-5.59141	-5.79314	-3.19872
-3.96398	-4.21454	-1.46088	0.912901	4.34759	4.60298	2.55683
3.0266	2.60279	-0.30847	-2.56247	-5.44598	-5.10447	-2.69024
-2.94483	-2.85336	-0.526254	1.36789	3.91472	3.69522	1.9405
2.11999	1.49955	-0.878232	-2.61092	-4.63337	-3.91503	-1.93884
-1.79063	-1.22472	0.77466	2.20244	3.82812	3.03007	1.42673
1.33714	0.684144	-1.04229	-2.19153	-3.39314	-2.41593	-1.03843
-0.638505	0.386728	2.05172	2.98229	3.70349	2.34709	0.900991
0.53648	-0.165873	-1.2592	-1.80055	-2.1993	-0.970382	-0.161423
0.345703	1.64065	2.83902	3.20114	3.08843	1.33924	0.226847
-0.371726	-1.26722	-1.84276	-1.7878	-1.38981	0.15501	0.564215
1.08706	2.39858	2.95585	2.67336	1.82664	-0.0858229	-0.632621
-1.34716	-2.55643	-2.71848	-2.08529	-0.917304	0.975629	1.13933
1.6529	2.82862	2.65223	1.6847	0.197577	-1.70978	-1.56997
-2.24503	-3.73878	-3.49045	-2.27268	-0.408902	1.75001	1.67567
2.19176	3.26848	2.41568	0.7769	-1.28437	-3.1518	-2.40237
-2.9216	-4.51544	-3.75664	-1.92059	0.519796	2.75227	2.2925
2.80738	3.95363	2.58975	0.334503	-2.25496	-4.14564	-3.00109
-3.3383	-4.81216	-3.42695	-0.942529	1.94314	4.03559	3.00952
3.47097	4.83025	3.11164	0.303652	-2.76235	-4.7263	-3.37902
-3.58775	-4.83752	-2.80375	0.314359	3.54284	5.36998	3.71915
4.04439	5.60549	3.58191	0.267446	-3.19707	-5.17871	-3.66711
-3.82368	-4.9292	-2.36695	1.30785	4.82608	6.40167	4.25908
4.39493	5.9931	3.60764	-0.185821	-3.94836	-5.79107	-3.99921
-4.14732	-5.30463	-2.42606	1.68638	5.47742	6.9108	4.52917
4.50643	5.95288	3.13763	-1.10119	-5.0663	-6.61113	-4.39818
-4.53422	-5.90351	-2.9012	1.52855	5.57662	6.96856	4.56266
4.49549	5.72967	2.5178	-2.0935	-6.20086	-7.39928	-4.75366
-4.85683	-6.4423	-3.39988	1.25372	5.51511	6.8723	4.49629
4.52132	5.66353	2.22619	-2.63025	-6.86333	-7.81302	-4.90773
-4.98718	-6.64096	-3.53313	1.2726	5.67436	6.9081	4.46195
4.66389	5.9269	2.5046	-2.43258	-6.79799	-7.67416	-4.77894
-4.90202	-6.44862	-3.22887	1.64932	6.11518	7.12544	4.48372
4.86796	6.39832	3.17972	-1.67815	-6.17046	-7.10733	-4.42666
-4.70756	-6.09082	-2.79549	2.04158	6.52308	7.30101	4.46134
4.99407	6.76687	3.80744	-0.852632	-5.43079	-6.4442	-4.00683
-4.56131	-5.89643	-2.67943	1.97099	6.45779	7.12179	4.25429
4.93245	6.77892	4.01783	-0.374431	-4.96661	-5.9723	-3.65597
-4.55065	-6.03768	-3.10359	1.21338	5.71323	6.44424	3.80088
4.68972	6.4322	3.78885	-0.288107	-4.8195	-5.72597	-3.39457
-4.62483	-6.3902	-3.87502	-0.00110522	4.50169	5.42391	3.17753
4.38347	5.97063	3.44225	-0.259932	-4.68022	-5.47965	-3.12342
-4.63687	-6.62809	-4.52032	-1.14153	3.31131	4.41057	2.54976
4.15204	5.68969	3.37376	0.129189	-4.15844	-4.94424	-2.71326
-4.4629	-6.48009	-4.64477	-1.76521	2.54639	3.69031	2.05256
4.04982	5.70479	3.7298	1.02568	-3.11353	-4.011	-2.1165
-4.10233	-5.9415	-4.22789	-1.83408	2.2362	3.27874	1.69493
4.00687	5.85931	4.27846	2.15805	-1.79062	-2.85359	-1.41445
-3.67766	-5.27129	-3.61896	-1.70841	2.04363	2.92889	1.36428
3.88279	5.84151	4.57245	3.01672	-0.65774	-1.80987	-0.76405
-3.33516	-4.77916	-3.23947	-1.82706	1.56357	2.34607	0.926626
3.57472	5.42179	4.28093	3.22203	-0.0688034	-1.13538	-0.285395
-3.12886	-4.5768	-3.23645	-2.33469	0.669075	1.437	0.342057
3.0985	4.63022	3.43827	2.79887	-0.0105344	-0.819365	0.0229038
-2.98172	-4.4936	-3.36558	-2.95459	-0.372106	0.395371	-0.29643
2.58066	3.73745	2.41833	2.14627	-0.128473	-0.605865	0.275107
-2.75309	-4.22039	-3.19279	-3.20501	-1.10006	-0.442219	-0.830664
2.16528	3.05061	1.65007	1.72404	-0.0134823	-0.203884	0.6029
-2.35531	-3.56143	-2.44693	-2.78247	-1.21913	-0.85346	-1.15679
1.90574	2.67984	1.29192	1.69867	0.472966	0.477309	1.04749
-1.8258	-2.59333	-1.24178	-1.80738	-0.825477	-0.897489	-1.30217
1.72629	2.45844	1.11972	1.82575	1.09013	1.25259	1.52414
-1.29989	-1.60939	0.00273217	-0.74231	-0.330921	-0.862949	-1.40041
1.48585	2.08275	0.72057	1.66339	1.41417	1.80569	1.88775
-0.909446	-0.899016	0.870842	-0.0521525	-0.148391	-1.04101	-1.58594
1.09592	1.36463	-0.157266	0.949285	1.18608	1.9409	2.04812
-0.687861	-0.537038	1.24797	0.126964	-0.386653	-1.50223	-1.89089
0.598719	0.3958	-1.37715	-0.159216	0.534443	1.74228	2.04333
-0.553352	-0.343727	1.37847	0.0570154	-0.787788	-2.04946	-2.22362
0.141464	-0.509429	-2.49517	-1.1769	-0.107497	1.51315	2.0122
-0.380517	-0.0410901	1.64746	0.159618	-0.949299	-2.38024	-2.44392
-0.134136	-1.04996	-3.08896	-1.64536	-0.327549	1.54281	2.08712
-0.103351	0.518493	2.26036	0.660365	-0.654234	-2.32986	-2.47512
-0.198874	-1.16445	-3.07282	-1.47052	-0.0446724	1.88541	2.29241
0.229091	1.22765	3.06786	1.39325	-0.0531442	-2.00595	-2.36647
-0.153588	-1.06775	-2.74816	-0.976128	0.442737	2.32597	2.52904
0.486627	1.79871	3.6702	1.91652	0.442141	-1.71067	-2.25755
-0.144254	-1.0703	-2.55174	-0.633915	0.706258	2.55889	2.65712
0.556017	1.98091	3.72156	1.85074	0.471059	-1.7111	-2.27265
-0.24435	-1.32755	-2.70673	-0.688544	0.532679	2.43541	2.6097
0.428727	1.75365	3.20092	1.17767	0.00215337	-2.03589	-2.42666
-0.39896	-1.71983	-3.05534	-0.975348	0.0898672	2.08335	2.44719
0.210294	1.34584	2.43882	0.266891	-0.639644	-2.45627	-2.61536
-0.473095	-1.95461	-3.20088	-1.0708	-0.214767	1.80599	2.30995
0.042052	1.06322	1.87499	-0.393691	-1.01972	-2.66639	-2.69803
-0.362816	-1.80499	-2.8394	-0.649978	-0.0657884	1.84247	2.30784
-0.00567588	1.05582	1.73176	-0.556379	-0.924303	-2.52244	-2.60786
-0.0800153	-1.29398	-2.0151	0.234672	0.503087	2.17954	2.43422
0.0148254	1.20772	1.85819	-0.381942	-0.516509	-2.15309	-2.40393
0.254092	-0.682371	-1.10175	1.17142	1.12639	2.56121	2.57155
-0.0252233	1.2385	1.87029	-0.285116	-0.194083	-1.85392	-2.22341
0.498633	-0.274653	-0.530331	1.6864	1.38111	2.68624	2.58275
-0.222127	0.938402	1.47844	-0.579447	-0.260478	-1.8489	-2.17169
0.594677	-0.196785	-0.477817	1.58663	1.10176	2.43763	2.41649
-0.554756	0.350165	0.741088	-1.20456	-0.670818	-2.10791	-2.23751
0.601459	-0.315909	-0.755241	1.0852	0.493615	1.96622	2.14468
-0.893126	-0.249955	0.038869	-1.75537	-1.05678	-2.36542	-2.30069
0.642072	-0.359406	-0.975047	0.617153	-0.0388075	1.56595	1.90443
-1.09521	-0.559243	-0.213316	-1.79228	-1.01237	-2.32634	-2.22661
0.802252	-0.137798	-0.86373	0.493233	-0.211348	1.44014	1.79038
-1.11483	-0.479175	0.112597	-1.18647	-0.413428	-1.89575	-1.97233
1.06015	0.301155	-0.477786	0.660879	-0.0796752	1.54136	1.78137
-1.03397	-0.185684	0.75995	-0.225665	0.482996	-1.25125	-1.6203
1.30052	0.705389	-0.157599	0.756254	0.0105	1.60932	1.75816
-0.994304	0.0156553	1.28931	0.602383	1.23692	-0.702167	-1.31371
1.40246	0.813059	-0.255414	0.405477	-0.296786	1.37707	1.59855
-1.08368	-0.0680228	1.41699	0.975447	1.56144	-0.448929	-1.14571
1.33359	0.55861	-0.847968	-0.46036	-1.0754	0.784986	1.27601
-1.26852	-0.370202	1.22094	0.962761	1.53004	-0.433584	-1.09065
1.17738	0.129879	-1.65835	-1.52386	-2.04087	0.0356014	0.884984
-1.42429	-0.6275	1.05552	0.937589	1.49493	-0.397565	-1.03066
1.07098	-0.170459	-2.25176	-2.30076	-2.75247	-0.554544	0.572496
-1.43746	-0.597446	1.24934	1.25242	1.78705	-0.0981599	-0.855058
1.10083	-0.153123	-2.35601	-2.49205	-2.93864	-0.790913	0.429019
-1.29722	-0.257362	1.82872	1.93711	2.43775	0.488775	-0.553187
1.23755	0.11848	-2.05669	-2.19455	-2.69189	-0.740502	0.42365
-1.10596	0.170431	2.48243	2.6569	3.14031	1.13887	-0.227816
1.36286	0.388859	-1.71211	-1.80447	-2.37966	-0.66555	0.434539
-1.00255	0.383391	2.79116	2.96019	3.4782	1.54393	-0.0195046
1.36791	0.423978	-1.65409	-1.69025	-2.34126	-0.804195	0.350473
-1.05909	0.223338	2.54027	2.62046	3.23968	1.5415	-0.0016575
1.24456	0.20748	-1.91291	-1.89425	-2.61132	-1.17214	0.163089
-1.23029	-0.211879	1.87479	1.80714	2.57479	1.23097	-0.127791
1.09554	-0.038569	-2.18746	-2.10088	-2.89029	-1.54307	-0.0236196
-1.39234	-0.652486	1.1811	0.955682	1.87609	0.888076	-0.271025
1.05447	-0.0263723	-2.0856	-1.89646	-2.78579	-1.62375	-0.0742352
-1.44022	-0.868989	0.789783	0.439894	1.47821	0.746585	-0.32407
1.17982	0.369239	-1.44252	-1.11285	-2.13243	-1.28528	0.0708605
-1.36847	-0.848179	0.729248	0.300554	1.40962	0.818132	-0.28153
1.40821	1.00933	-0.462118	0.0194125	-1.13522	-0.667685	0.34679
-1.27398	-0.797825	0.718921	0.238629	1.38788	0.890295	-0.240548
1.60407	1.59641	0.430723	1.03018	-0.223651	-0.0762549	0.611992
-1.27877	-0.976899	0.405886	-0.123993	1.06078	0.703752	-0.31951
1.66512	1.90128	0.907807	1.55423	0.266605	0.247193	0.754033
-1.43206	-1.483	-0.339166	-0.921179	0.304463	0.169568	-0.558445
1.59911	1.93075	0.973008	1.58948	0.332643	0.297597	0.769821
-1.6678	-2.16293	-1.29839	-1.91097	-0.655531	-0.544199	-0.879387
1.51217	1.90566	0.932929	1.46907	0.278944	0.29013	0.75811
-1.85189	-2.71833	-2.05524	-2.64137	-1.39769	-1.1258	-1.13856
1.52006	2.0711	1.13224	1.57522	0.453391	0.470503	0.832051
-1.88328	-2.92595	-2.30209	-2.78635	-1.61505	-1.34581	-1.23039
1.65389	2.49133	1.66646	2.02389	0.956426	0.904096	1.02198
-1.77031	-2.80096	-2.06708	-2.38928	-1.3404	-1.21971	-1.16232
1.83393	2.99026	2.29732	2.56758	1.55165	1.41015	1.24497
-1.6214	-2.57442	-1.68098	-1.82226	-0.908953	-0.980065	-1.04178
1.93045	3.28194	2.63344	2.78907	1.84502	1.69168	1.36442
-1.55712	-2.50245	-1.50939	-1.49243	-0.687543	-0.881182	-0.985855
1.86328	3.18757	2.43257	2.43162	1.59004	1.55863	1.29245
-1.61346	-2.65901	-1.66267	-1.52751	-0.784664	-0.991335	-1.02536
1.66304	2.77099	1.79047	1.60728	0.881052	1.07052	1.05555
-1.714	-2.87771	-1.9146	-1.68868	-0.971341	-1.13747	-1.07942
1.44792	2.28942	1.07217	0.722289	0.0858517	0.488847	0.772893
-1.73324	-2.88912	-1.89396	-1.57858	-0.874867	-1.04596	-1.02083
1.33443	1.99918	0.640217	0.178499	-0.428333	0.0779132	0.565301
-1.5998	-2.54294	-1.39464	-0.976843	-0.290099	-0.567372	-0.780152
1.35083	1.96639	0.589944	0.0821076	-0.562817	-0.0903087	0.465686
-1.35655	-1.93731	-0.555788	-0.0352295	0.640037	0.193078	-0.405943
1.41939	2.02829	0.695067	0.184385	-0.542587	-0.176019	0.400573
-1.12984	-1.35258	0.231029	0.822305	1.51782	0.942566	-0.0334783
1.4212	1.93438	0.604583	0.0985241	-0.717462	-0.426601	0.256345
-1.03341	-1.04344	0.612256	1.21437	1.98297	1.41188	0.213083
1.29341	1.55727	0.137203	-0.377834	-1.26577	-0.961756	-0.0222074
-1.08371	-1.0546	0.529854	1.08282	1.97304	1.54498	0.308223
1.08321	1.0079	-0.557455	-1.08763	-2.03362	-1.65855	-0.378885
-1.19285	-1.20322	0.245366	0.720494	1.7495	1.52007	0.334459
0.915347	0.563094	-1.09948	-1.62551	-2.63772	-2.22819	-0.680992
-1.24249	-1.2378	0.117102	0.528634	1.67387	1.58912	0.407953
0.897264	0.459584	-1.16507	-1.64933	-2.75316	-2.42588	-0.815572
-1.17885	-1.04495	0.309882	0.697835	1.91334	1.86491	0.580122
1.03579	0.715154	-0.735047	-1.14765	-2.36094	-2.23004	-0.77183
-1.05434	-0.741463	0.665162	1.06246	2.30711	2.22356	0.792757
1.23141	1.11771	-0.109021	-0.451909	-1.76008	-1.8507	-0.645103
-0.984465	-0.581626	0.829837	1.23919	2.49525	2.39804	0.921253
1.35519	1.39155	0.326982	0.0172178	-1.33432	-1.56096	-0.559434
-1.05502	-0.754446	0.53976	0.937905	2.20652	2.18805	0.871488
1.34766	1.40942	0.396237	0.0696967	-1.25736	-1.485	-0.570078
-1.252	-1.22931	-0.164025	0.200525	1.4795	1.62199	0.654567
1.2612	1.28248	0.256295	-0.119978	-1.3696	-1.50982	-0.623036
-1.46818	-1.76958	-0.953746	-0.617904	0.645282	0.944674	0.381412
1.21232	1.25776	0.25545	-0.169062	-1.3225	-1.38916	-0.603222
-1.58097	-2.10316	-1.45307	-1.11057	0.0859253	0.440753	0.181696
1.28306	1.50648	0.637126	0.193108	-0.873843	-0.955807	-0.432402
-1.54171	-2.11836	-1.51077	-1.11931	-0.0438203	0.231128	0.110119
1.45032	1.97298	1.32885	0.895922	-0.098148	-0.272595	-0.138695
-1.40763	-1.93415	-1.29871	-0.841244	0.0835559	0.199592	0.112414
1.59955	2.40426	1.98316	1.57044	0.654595	0.39781	0.157643
-1.29189	-1.7913	-1.15915	-0.659535	0.122961	0.105009	0.0767357
1.61082	2.5358	2.23631	1.82877	1.01829	0.780829	0.330964
-1.27049	-1.84989	-1.32103	-0.831458	-0.156233	-0.210714	-0.0705664
1.44882	2.28641	1.97958	1.55841	0.883115	0.788071	0.341295
-1.31886	-2.05241	-1.70781	-1.27838	-0.676417	-0.683298	-0.300412
1.18632	1.81026	1.43105	1.00108	0.468144	0.571534	0.258828
-1.32871	-2.16142	-1.98937	-1.64315	-1.10444	-1.06589	-0.49882
0.944692	1.36881	0.956126	0.557575	0.140842	0.394011	0.203817
-1.19288	-1.94396	-1.83909	-1.57068	-1.11055	-1.11751	-0.553489
0.799577	1.126	0.781226	0.474642	0.12808	0.419627	0.250105
-0.891954	-1.35833	-1.19477	-0.991016	-0.630181	-0.792288	-0.441183
0.72569	1.02756	0.82524	0.659557	0.345417	0.589101	0.36806
-0.513757	-0.595423	-0.316633	-0.181552	0.0780833	-0.280434	-0.247093
0.622501	0.856154	0.777333	0.764745	0.475629	0.675925	0.45092
-0.189488	0.0594619	0.404672	0.441536	0.62497	0.13158	-0.100804
0.399193	0.416498	0.3565	0.473052	0.231898	0.477283	0.402989
0.00343513	0.435933	0.739475	0.638241	0.781964	0.27197	-0.079252
0.0520592	-0.295696	-0.45147	-0.240878	-0.40174	-0.0113014	0.220088
0.0950175	0.594192	0.779824	0.517844	0.642284	0.200385	-0.152907
-0.325723	-1.07285	-1.36424	-1.07698	-1.14059	-0.574972	-0.000812955
0.190675	0.756912	0.843969	0.434808	0.525997	0.140366	-0.216872
-0.609415	-1.63913	-2.0033	-1.62948	-1.60333	-0.929228	-0.130518
0.379892	1.11355	1.20289	0.692032	0.707082	0.283424	-0.181194
-0.732716	-1.84759	-2.16923	-1.6885	-1.59155	-0.92436	-0.101683
0.658876	1.65407	1.84774	1.28772	1.18053	0.621525	-0.048096
-0.733031	-1.77876	-1.97887	-1.38905	-1.22799	-0.646388	0.0447379
0.928625	2.16423	2.48262	1.90572	1.654	0.941013	0.0851877
-0.717063	-1.66479	-1.75866	-1.09225	-0.847215	-0.337242	0.1963
1.0693	2.38524	2.74688	2.15547	1.76942	0.982563	0.10001
-0.773609	-1.69912	-1.77817	-1.09255	-0.725061	-0.19801	0.25984
1.03159	2.2112	2.4904	1.87125	1.37883	0.640898	-0.0519018
-0.901889	-1.88118	-2.03296	-1.38119	-0.859461	-0.230155	0.234845
0.87351	1.76938	1.88609	1.23624	0.658191	0.0476697	-0.310495
-1.01208	-2.01853	-2.2482	-1.652	-0.975092	-0.239391	0.211829
0.714927	1.32278	1.2943	0.636784	-0.0279369	-0.526283	-0.552441
-0.998182	-1.88542	-2.10093	-1.54573	-0.748363	0.00130831	0.297113
0.646604	1.0729	0.988448	0.363974	-0.40228	-0.871625	-0.683284
-0.825808	-1.41253	-1.48606	-0.940337	-0.0753102	0.558671	0.523487
0.664818	1.01697	0.956523	0.396948	-0.47521	-0.987303	-0.704565
-0.56499	-0.756828	-0.615012	-0.0583142	0.829682	1.26912	0.817515
0.681303	0.968593	0.930768	0.435297	-0.515353	-1.06059	-0.704288
-0.341202	-0.194952	0.132504	0.694277	1.58331	1.84807	1.04969
0.599254	0.722385	0.618452	0.152233	-0.8169	-1.29888	-0.779418
-0.242888	0.0769983	0.487478	1.03028	1.91395	2.09348	1.12829
0.395403	0.232254	-0.0486893	-0.531442	-1.44795	-1.74724	-0.95203
-0.258549	0.0797319	0.481655	0.98732	1.853	2.02466	1.06355
0.144238	-0.336484	-0.841489	-1.3671	-2.17743	-2.23571	-1.14518
-0.292844	0.0167615	0.400009	0.87629	1.68798	1.8489	0.952265
-0.0343927	-0.721931	-1.39382	-1.95445	-2.63801	-2.4983	-1.23761
-0.248061	0.0991129	0.536036	1.01584	1.71723	1.78451	0.896128
-0.0637782	-0.758478	-1.47214	-2.03683	-2.59844	-2.37112	-1.15477
-0.105567	0.369226	0.945835	1.46492	2.00233	1.88157	0.918896
0.0335192	-0.498186	-1.14502	-1.68622	-2.13352	-1.91526	-0.925209
0.0574117	0.663568	1.39592	1.96504	2.31395	1.98172	0.947754
0.15541	-0.166521	-0.721465	-1.23466	-1.55998	-1.36892	-0.658493
0.128286	0.742227	1.54445	2.13688	2.31247	1.84762	0.872958
0.200551	0.0128916	-0.506513	-1.0071	-1.18886	-0.966544	-0.461939
0.0483573	0.481756	1.2113	1.77516	1.81937	1.35868	0.638074
0.146458	-0.0125079	-0.565808	-1.06598	-1.08871	-0.766478	-0.361339
-0.139573	-0.0209598	0.524284	1.01043	0.965744	0.618408	0.289527
0.0641463	-0.0934238	-0.683832	-1.16832	-1.04511	-0.62156	-0.287532
-0.321996	-0.514556	-0.171648	0.212604	0.102377	-0.110848	-0.0532899
0.0577878	-0.00999935	-0.548404	-0.96895	-0.747661	-0.314316	-0.138892
-0.399078	-0.776253	-0.569152	-0.285919	-0.456454	-0.594413	-0.283671
0.177192	0.339277	-0.0152221	-0.309167	-0.0560329	0.251229	0.130047
-0.356737	-0.769368	-0.618126	-0.430501	-0.655309	-0.787698	-0.382161
0.372823	0.84151	0.757791	0.637755	0.866137	0.953661	0.464243
-0.271156	-0.654382	-0.541177	-0.462077	-0.714519	-0.849414	-0.422549
0.529539	1.24339	1.41399	1.47996	1.65647	1.53096	0.743527
-0.243467	-0.647676	-0.63654	-0.702108	-0.932117	-0.997917	-0.505821
0.55267	1.33761	1.65868	1.89086	2.01637	1.77028	0.870204
-0.316266	-0.840076	-1.02496	-1.27576	-1.42843	-1.32524	-0.674677
0.438406	1.11491	1.47192	1.84072	1.92478	1.6621	0.840171
-0.437103	-1.11739	-1.53917	-1.99136	-2.03433	-1.7153	-0.87588
0.273116	0.762583	1.10697	1.59571	1.63652	1.39846	0.742003
-0.497328	-1.24488	-1.84249	-2.47111	-2.41081	-1.93028	-0.999848
0.162925	0.512257	0.878299	1.48837	1.46897	1.21797	0.685361
-0.416148	-1.04982	-1.6845	-2.43171	-2.30665	-1.79705	-0.966306
0.149991	0.458444	0.908864	1.64332	1.54734	1.22069	0.71549
-0.204537	-0.55964	-1.09471	-1.89657	-1.75309	-1.34743	-0.788792
0.181707	0.490983	1.03646	1.87545	1.7096	1.29785	0.78094
0.0409172	0.0124595	-0.363247	-1.17456	-1.04333	-0.801905	-0.567337
0.156271	0.39278	0.951009	1.83951	1.64389	1.23013	0.779067
0.209764	0.423835	0.176714	-0.622828	-0.513026	-0.409204	-0.414871
0.007604	0.023521	0.452044	1.31152	1.14805	0.874889	0.642567
0.259264	0.579064	0.394909	-0.379644	-0.293221	-0.266831	-0.374774
-0.237786	-0.556503	-0.37763	0.379905	0.305712	0.293894	0.39846
0.242076	0.589243	0.446218	-0.276402	-0.228745	-0.262184	-0.393867
-0.47642	-1.11965	-1.21801	-0.603484	-0.559184	-0.279261	0.153153
0.25852	0.668282	0.625749	0.0036594	-0.0246525	-0.179012	-0.371484
-0.60322	-1.4346	-1.74077	-1.27327	-1.11314	-0.606386	0.015442
0.371379	0.949042	1.11252	0.646998	0.496518	0.116177	-0.245374
-0.587669	-1.4326	-1.8422	-1.50644	-1.24912	-0.616	0.0176527
0.550978	1.36547	1.80572	1.53321	1.23128	0.555737	-0.0462584
-0.491968	-1.24775	-1.70041	-1.48667	-1.14541	-0.445874	0.096047
0.694349	1.6946	2.38431	2.30147	1.85589	0.914359	0.122215
-0.418015	-1.10195	-1.61558	-1.53079	-1.10461	-0.325337	0.144988
0.703476	1.72549	2.54384	2.60904	2.06423	0.980205	0.162363
-0.425245	-1.12578	-1.76047	-1.8166	-1.30127	-0.39081	0.101858
0.56074	1.42174	2.22414	2.37961	1.79593	0.718804	0.0579628
-0.483514	-1.25563	-2.03736	-2.22698	-1.63676	-0.579262	-0.003816
0.34212	0.949662	1.64934	1.84766	1.27609	0.300858	-0.11303
-0.49768	-1.28684	-2.15307	-2.43305	-1.81474	-0.682272	-0.0751515
0.158287	0.550819	1.15058	1.36671	0.837051	-0.0273915	-0.238306
-0.384548	-1.0409	-1.8532	-2.15134	-1.57764	-0.517244	-0.026702
0.0706208	0.360281	0.912812	1.13453	0.663797	-0.128927	-0.256291
-0.142003	-0.515367	-1.13203	-1.37361	-0.918444	-0.0806142	0.144855
0.0482946	0.313308	0.84487	1.05157	0.663246	-0.0712311	-0.199819
0.144062	0.101705	-0.253125	-0.389025	-0.101293	0.437753	0.353808
-0.000763897	0.211862	0.672544	0.821907	0.557729	-0.0589634	-0.164822
0.360951	0.564893	0.436793	0.419628	0.526119	0.790822	0.487899
-0.150675	-0.103984	0.177814	0.213602	0.126015	-0.259121	-0.229586
0.45108	0.748937	0.756072	0.846972	0.782348	0.854992	0.491393
-0.393221	-0.616149	-0.606237	-0.728686	-0.59987	-0.657481	-0.388612
0.450653	0.732097	0.805258	0.992805	0.769641	0.714126	0.403851
-0.638768	-1.13012	-1.39845	-1.68721	-1.33733	-1.05934	-0.553056
0.454946	0.720716	0.862699	1.14887	0.768729	0.582155	0.324576
-0.781328	-1.41612	-1.86785	-2.28864	-1.75324	-1.23365	-0.61718
0.537889	0.875326	1.14281	1.53689	0.996006	0.626303	0.331209
-0.776708	-1.3791	-1.87235	-2.36648	-1.70523	-1.08727	-0.538616
0.689763	1.1762	1.6094	2.10702	1.41624	0.83077	0.41687
-0.673105	-1.12546	-1.55282	-2.06549	-1.33692	-0.733514	-0.369799
0.822487	1.43477	1.99243	2.55738	1.75944	1.00816	0.495338
-0.571034	-0.875673	-1.21181	-1.70991	-0.955093	-0.402028	-0.216445
0.838321	1.44175	1.99538	2.56015	1.72873	0.949046	0.469916
-0.544396	-0.792229	-1.07342	-1.54118	-0.786777	-0.261539	-0.155879
0.707513	1.13447	1.52929	2.01646	1.23501	0.59112	0.311362
-0.58438	-0.857351	-1.11281	-1.53159	-0.806664	-0.29408	-0.179139
6.52856	-0.0934813	-6.58532	-2.97513	-8.83034	2.41037	7.03286
-6.08408	0.917981	7.69376	4.20937	9.87075	-1.5361	-6.5742
6.22042	-0.482155	-7.09685	-3.55525	-9.13762	1.92766	6.69851
-6.17679	0.429487	7.04783	3.48377	8.92025	-1.92533	-6.63934
5.87755	-0.922657	-7.76912	-4.23785	-9.44539	1.36702	6.32171
-6.20689	0.049967	6.63814	2.93948	8.05064	-2.18817	-6.63913
5.65088	-1.08391	-8.13939	-4.51168	-9.2954	1.07949	6.06399
-6.03672	0.0753947	6.85487	3.01179	7.67997	-2.03535	-6.44069
5.60624	-0.825555	-7.99238	-4.15886	-8.50056	1.2105	5.99452
-5.69044	0.458034	7.60407	3.62438	7.75169	-1.51412	-6.06909
5.66443	-0.32386	-7.53862	-3.44022	-7.31606	1.58032	6.0344
-5.32012	0.872692	8.40951	4.28132	7.82027	-0.956146	-5.68183
5.6477	0.036587	-7.27877	-2.92377	-6.2816	1.81037	6.01306
-5.07034	1.00337	8.81656	4.49189	7.44583	-0.700364	-5.43907
5.40769	-0.0582212	-7.62706	-3.0632	-5.83213	1.60962	5.79918
-4.95789	0.805786	8.75144	4.16946	6.56351	-0.821418	-5.37774
4.93915	-0.612586	-8.57691	-3.84675	-5.97224	1.00157	5.40573
-4.85948	0.54246	8.55961	3.6953	5.54154	-1.07469	-5.38694
4.3835	-1.32129	-9.69186	-4.80763	-6.28457	0.305898	4.98238
-4.60716	0.581411	8.72432	3.622	4.90569	-1.08859	-5.2972
3.91158	-1.82339	-10.454	-5.4066	-6.28361	-0.11956	4.69615
-4.11134	1.12598	9.50237	4.262	4.95848	-0.646619	-5.00981
3.57919	-2.00712	-10.692	-5.48188	-5.83256	-0.171418	4.59516
-3.4215	2.07542	10.7438	5.46787	5.57612	0.154145	-4.56891
3.27895	-2.10733	-10.7231	-5.38786	-5.27172	-0.0856709	4.56866
-2.68775	3.10509	12.0048	6.74947	6.31624	0.978479	-4.12656
2.83332	-2.50627	-11.0764	-5.69698	-5.14116	-0.240028	4.43907
-2.05623	3.89809	12.8568	7.62841	6.74445	1.49909	-3.83056
2.15107	-3.40231	-12.0284	-6.70937	-5.72529	-0.834441	4.11099
-1.5721	4.3613	13.1737	7.97064	6.74125	1.6294	-3.71812
1.31418	-4.62601	-13.3459	-8.18052	-6.80065	-1.71334	3.65373
-1.15747	4.67303	13.1984	8.058	6.56923	1.57146	-3.69339
0.522624	-5.7557	-14.4506	-9.49066	-7.79454	-2.47419	3.25007
-0.682064	5.12435	13.334	8.34237	6.64773	1.64222	-3.60617
-0.0530127	-6.42979	-14.8566	-10.1073	-8.21533	-2.76961	3.05544
-0.0789908	5.86445	13.8008	9.05713	7.19449	2.00608	-3.37453
-0.38699	-6.59542	-14.5119	-9.95799	-7.99772	-2.55626	3.08306
0.580463	6.74162	14.4134	9.9806	8.00584	2.51926	-3.05777
-0.592158	-6.50008	-13.7776	-9.42301	-7.49456	-2.09703	3.20473
1.11744	7.37519	14.6689	10.5507	8.56083	2.81468	-2.81929
-0.807115	-6.45211	-13.0918	-8.98011	-7.1458	-1.72784	3.26035
1.36744	7.42053	14.1062	10.265	8.39023	2.57245	-2.80286
-1.07432	-6.55503	-12.6055	-8.80171	-7.10546	-1.58358	3.18474
1.30154	6.8259	12.664	9.06069	7.42911	1.76785	-3.01775
-1.30361	-6.6221	-12.0749	-8.61852	-7.11659	-1.49681	3.05352
1.04635	5.86964	10.7395	7.36396	6.06387	0.695736	-3.32642
-1.34138	-6.32261	-11.0657	-7.93621	-6.71309	-1.1384	3.01746
0.780438	4.93672	8.88194	5.75455	4.82245	-0.254894	-3.54842
-1.08689	-5.43713	-9.2981	-6.42439	-5.58	-0.283837	3.17988
0.589938	4.21269	7.36434	4.51288	3.95492	-0.897276	-3.59804
-0.569352	-4.03043	-6.87537	-4.18469	-3.80134	0.997995	3.51052
0.404641	3.55005	5.99385	3.42458	3.25219	-1.37224	-3.54288
0.0664586	-2.42166	-4.24025	-1.70756	-1.82004	2.37231	3.85834
0.0695251	2.62036	4.32295	2.00662	2.25578	-1.99954	-3.5348
0.653345	-0.97757	-1.89815	0.445284	-0.144881	3.45906	4.05256
-0.509005	1.22382	2.08182	-0.034917	0.682505	-2.97888	-3.67085
1.1078	0.122596	-0.101445	2.00162	0.983052	4.08307	4.01725
-1.26617	-0.504513	-0.53564	-2.49856	-1.29192	-4.1881	-3.89975
1.47338	0.980711	1.28028	3.11978	1.72122	4.36805	3.81499
-2.01102	-2.16094	-2.96828	-4.78354	-3.12255	-5.24249	-4.04992
1.86744	1.85934	2.60304	4.20137	2.45312	4.60276	3.58588
-2.55772	-3.35147	-4.67689	-6.30227	-4.27758	-5.76386	-3.95438
2.36733	2.93191	4.1108	5.51102	3.43612	4.97939	3.42693
-2.84673	-3.95266	-5.50244	-6.87173	-4.59973	-5.64158	-3.57068
2.9228	4.09514	5.6743	6.89647	4.5406	5.40747	3.30492
-2.9623	-4.15343	-5.71633	-6.78134	-4.36692	-5.08318	-3.00264
3.3685	5.00091	6.82686	7.84228	5.29757	5.5558	3.07405
-3.04144	-4.26192	-5.74921	-6.50682	-4.0257	-4.42644	-2.41223
3.53529	5.29784	7.09288	7.83508	5.23594	5.09924	2.58917
-3.15317	-4.44273	-5.83243	-6.31328	-3.82388	-3.86984	-1.89513
3.37528	4.89766	6.35844	6.76011	4.25039	3.97915	1.82667
-3.24139	-4.58836	-5.82897	-6.05634	-3.62765	-3.3313	-1.41661
2.9977	4.04805	4.97768	5.00597	2.69973	2.46721	0.915021
-3.16924	-4.4125	-5.3647	-5.31975	-3.05003	-2.53698	-0.853207
2.58189	3.14479	3.5144	3.1824	1.14609	0.975905	0.0473845
-2.82629	-3.68433	-4.14507	-3.77148	-1.78043	-1.26463	-0.104593
2.23684	2.43233	2.32437	1.67483	-0.0581128	-0.234656	-0.654614
-2.21819	-2.42665	-2.2191	-1.46664	0.135937	0.446457	0.810513
1.92371	1.83901	1.32374	0.399304	-0.997829	-1.21719	-1.21578
-1.47461	-0.932947	-0.000750924	1.12737	2.27499	2.27773	1.74652
1.50559	1.08163	0.134186	-1.04432	-2.05338	-2.23735	-1.76106
-0.769772	0.409405	1.9688	3.40352	4.08563	3.82067	2.51771
0.880728	-0.0521755	-1.52394	-2.95497	-3.51308	-3.49998	-2.3883
-0.211484	1.36372	3.3515	4.98954	5.23534	4.8339	3.0162
0.0867522	-1.48118	-3.52428	-5.19881	-5.26552	-4.92845	-3.06589
0.220628	1.97701	4.19674	5.94827	5.79512	5.37602	3.27311
-0.70947	-2.84929	-5.36526	-7.23448	-6.82266	-6.17627	-3.63837
0.639659	2.49874	4.83671	6.65049	6.12155	5.71277	3.41616
-1.32461	-3.76477	-6.50453	-8.46815	-7.64814	-6.85838	-3.93356
1.14238	3.14194	5.56308	7.41254	6.52064	6.06815	3.55476
-1.68115	-4.06377	-6.72098	-8.64997	-7.52317	-6.81596	-3.88429
1.71062	3.87192	6.3342	8.18106	6.95444	6.41444	3.68214
-1.84465	-3.8946	-6.22459	-8.00559	-6.6667	-6.20929	-3.57014
2.20498	4.39679	6.75601	8.52423	7.03158	6.47151	3.67388
-1.95403	-3.57013	-5.44951	-7.0185	-5.53297	-5.37546	-3.15094
2.4622	4.37907	6.37039	7.95194	6.30339	5.92337	3.38771
-2.10515	-3.31482	-4.70883	-6.04813	-4.45845	-4.56974	-2.74771
2.42116	3.70459	5.02844	6.31673	4.63607	4.68317	2.78651
-2.27743	-3.10179	-3.97689	-5.07969	-3.4314	-3.79167	-2.36329
2.17384	2.58872	3.04085	3.96884	2.3552	2.99226	1.98493
-2.35499	-2.69589	-2.95063	-3.78585	-2.1496	-2.82369	-1.90058
1.89667	1.42745	0.972642	1.53128	0.0376825	1.26941	1.17962
-2.22226	-1.86208	-1.33075	-1.8415	-0.311277	-1.44607	-1.26115
1.71686	0.511363	-0.755674	-0.528087	-1.88537	-0.17179	0.517772
-1.86184	-0.579634	0.891198	0.751526	2.08527	0.339677	-0.447381
1.62354	-0.165031	-2.13432	-2.18262	-3.39407	-1.31174	0.0092725
-1.38228	0.898427	3.35334	3.5769	4.66066	2.25119	0.410351
1.49564	-0.845757	-3.4842	-3.76472	-4.80323	-2.37184	-0.448671
-0.953752	2.18855	5.51611	6.02531	6.85857	3.87858	1.12376
1.22021	-1.76224	-5.108	-5.59442	-6.41716	-3.56966	-0.957615
-0.696673	3.02117	6.99398	7.66765	8.28984	4.93891	1.56334
0.801283	-2.89968	-6.96869	-7.63064	-8.20575	-4.88566	-1.5096
-0.605171	3.40541	7.78315	8.50291	8.96112	5.44077	1.73413
0.370983	-3.97046	-8.65759	-9.42885	-9.76472	-6.02982	-1.97193
-0.565279	3.58615	8.20847	8.88976	9.21139	5.63218	1.75206
0.0971831	-4.61024	-9.66859	-10.4326	-10.5854	-6.63212	-2.17549
-0.456867	3.82161	8.62184	9.21006	9.40012	5.77091	1.73805
0.0641945	-4.63595	-9.7522	-10.3619	-10.4141	-6.50321	-2.03488
-0.260565	4.15435	9.08561	9.52693	9.59029	5.89716	1.71264
0.219118	-4.16513	-9.0747	-9.39755	-9.42153	-5.76271	-1.60709
-0.0822781	4.36193	9.29996	9.51507	9.4833	5.79186	1.57614
0.420492	-3.51353	-8.0739	-8.02987	-8.06335	-4.74172	-1.04609
-0.0715095	4.13427	8.84473	8.72856	8.66718	5.15828	1.19243
0.547109	-2.95853	-7.13612	-6.70109	-6.74925	-3.74119	-0.491622
-0.297323	3.33873	7.54623	6.99546	6.98279	3.88391	0.51049
0.5835	-2.55043	-6.34168	-5.51601	-5.5762	-2.83295	0.0219381
-0.683825	2.1558	5.66682	4.61699	4.70894	2.17041	-0.375022
0.620508	-2.10876	-5.46112	-4.23279	-4.32023	-1.85158	0.569146
-1.06002	0.970721	3.75471	2.20265	2.40963	0.423435	-1.2749
0.773577	-1.39989	-4.19463	-2.53027	-2.68345	-0.577109	1.24972
-1.28439	0.106151	2.27181	0.269252	0.562237	-1.01247	-2.02856
1.08111	-0.358756	-2.47045	-0.342941	-0.603525	1.03535	2.08328
-1.34278	-0.388358	1.30109	-1.07556	-0.735812	-2.06356	-2.60126
1.45955	0.814666	-0.575712	1.99546	1.61311	2.75826	2.9644
-1.34149	-0.723695	0.565143	-2.11774	-1.75182	-2.91797	-3.07963
1.75112	1.76192	0.986537	3.91697	3.44298	4.20588	3.71469
-1.40508	-1.15394	-0.272217	-3.2148	-2.81849	-3.81304	-3.57261
1.83143	2.20164	1.81743	4.97773	4.47611	5.07804	4.19449
-1.56504	-1.73718	-1.2771	-4.43784	-4.00172	-4.7956	-4.1003
1.69679	2.11776	1.88193	5.14086	4.67762	5.34888	4.39002
-1.72902	-2.26694	-2.15517	-5.46623	-5.00328	-5.64779	-4.56012
1.46246	1.75323	1.50487	4.764	4.37669	5.25432	4.40814
-1.75165	-2.42307	-2.46278	-5.81196	-5.36907	-6.03439	-4.79529
1.27034	1.40923	1.09805	4.29572	3.98601	5.08623	4.3817
-1.54787	-2.01715	-1.94339	-5.18923	-4.83178	-5.75199	-4.71011
1.17708	1.20538	0.829189	3.91698	3.67015	4.9546	4.3597
-1.15994	-1.1403	-0.726289	-3.74016	-3.51977	-4.88536	-4.34185
1.11289	0.993816	0.499716	3.41484	3.22862	4.7074	4.26992
-0.72938	-0.104612	0.756858	-1.94849	-1.87739	-3.75306	-3.8354
0.946368	0.499497	-0.26391	2.39356	2.29156	4.07395	3.98519
-0.398469	0.77129	2.06508	-0.314512	-0.364527	-2.68801	-3.34235
0.603694	-0.424948	-1.65817	0.65372	0.671478	2.91711	3.44032
-0.216323	1.36883	3.028	0.960731	0.835113	-1.82169	-2.9219
0.144293	-1.63897	-3.4801	-1.57114	-1.41726	1.38926	2.7046
-0.118332	1.816	3.80876	2.04866	1.88151	-1.03355	-2.51776
-0.270389	-2.78211	-5.22191	-3.71821	-3.45445	-0.136543	1.94996
0.0078706	2.34387	4.7106	3.27679	3.07834	-0.0992311	-2.02623
-0.490312	-3.51742	-6.40914	-5.26007	-4.95207	-1.30785	1.33909
0.220681	3.06495	5.87721	4.7935	4.56294	1.08033	-1.40165
-0.480742	-3.75511	-6.91019	-6.04039	-5.76502	-2.01595	0.922355
0.464852	3.84459	7.11714	6.37523	6.12749	2.34869	-0.71665
-0.334423	-3.68064	-6.97339	-6.31837	-6.13172	-2.42721	0.623788
0.601573	4.36879	7.99384	7.53158	7.3156	3.36754	-0.128862
-0.186012	-3.57279	-6.97421	-6.49826	-6.42297	-2.80472	0.32412
0.508464	4.36268	8.12275	7.83683	7.72865	3.84238	0.222765
-0.10075	-3.56416	-7.08614	-6.7703	-6.80946	-3.26819	-0.0282007
0.173983	3.79443	7.45204	7.23612	7.30968	3.72775	0.312941
-0.0260995	-3.53528	-7.13833	-6.94941	-7.11318	-3.68354	-0.36655
-0.288607	2.90343	6.30493	6.08537	6.38133	3.25155	0.241946
0.158714	-3.21993	-6.76327	-6.6314	-6.95316	-3.76579	-0.554377
-0.721695	2.02564	5.14195	4.88716	5.40225	2.73676	0.153915
0.537842	-2.43232	-5.70794	-5.53497	-6.06258	-3.31015	-0.492189
-1.03661	1.35026	4.2252	3.92627	4.62996	2.35939	0.125133
1.08143	-1.23657	-4.06289	-3.75904	-4.52717	-2.36902	-0.19912
-1.26939	0.801305	3.45242	3.0935	3.95775	2.03401	0.110997
1.65398	0.0702043	-2.23654	-1.75843	-2.7626	-1.23845	0.193396
-1.53367	0.139407	2.49578	2.03843	3.05613	1.51741	-0.00599771
2.10062	1.14575	-0.698524	-0.0589656	-1.25101	-0.265663	0.530119
-1.90891	-0.799362	1.13174	0.525373	1.70284	0.645534	-0.306329
2.34583	1.81925	0.314273	1.07208	-0.236424	0.375319	0.734975
-2.35625	-1.92398	-0.510574	-1.29968	0.0303465	-0.489426	-0.751126
2.43181	2.17557	0.912419	1.75461	0.394097	0.77109	0.851024
-2.73138	-2.91663	-1.98879	-2.95158	-1.51345	-1.56671	-1.1948
2.46892	2.44723	1.40823	2.33179	0.958852	1.15623	0.988508
-2.88465	-3.44717	-2.84465	-3.92648	-2.46213	-2.2492	-1.48314
2.53675	2.79883	2.02319	3.04348	1.67929	1.69071	1.2222
-2.76741	-3.40226	-2.92003	-4.04528	-2.64866	-2.41235	-1.55903
2.61191	3.17119	2.6745	3.79164	2.46275	2.30203	1.51835
-2.46086	-2.94901	-2.44273	-3.55068	-2.29503	-2.21103	-1.49288
2.57995	3.30936	3.01081	4.18485	2.94329	2.71797	1.74932
-2.10735	-2.38887	-1.82324	-2.88991	-1.81078	-1.93668	-1.41635
2.32476	2.95769	2.67753	3.83376	2.75519	2.66786	1.78633
-1.80161	-1.92341	-1.33299	-2.36315	-1.46791	-1.78233	-1.41394
1.82685	2.07202	1.60894	2.66992	1.82874	2.0967	1.59875
-1.52777	-1.51691	-0.918308	-1.91513	-1.20872	-1.7011	-1.4583
1.19216	0.880001	0.113673	1.03431	0.473143	1.22276	1.28141
-1.18843	-0.957435	-0.286701	-1.2251	-0.730014	-1.46504	-1.43819
0.585353	-0.263836	-1.32259	-0.54174	-0.82572	0.389789	0.986941
-0.69911	-0.061143	0.813327	-0.0143482	0.231966	-0.872845	-1.25458
0.118521	-1.11784	-2.36769	-1.69621	-1.73823	-0.17252	0.815294
-0.0730055	1.14305	2.34181	1.67422	1.6429	0.0591978	-0.908846
-0.216948	-1.69903	-3.04566	-2.45407	-2.29283	-0.49187	0.747466
0.569169	2.39152	3.93907	3.44213	3.13915	1.07234	-0.514228
-0.520928	-2.21986	-3.65035	-3.13236	-2.78821	-0.788961	0.675464
1.07143	3.34348	5.14061	4.7738	4.24839	1.82657	-0.221868
-0.882523	-2.8697	-4.4437	-4.01378	-3.49066	-1.25999	0.503337
1.34249	3.79927	5.6739	5.36757	4.69546	2.12532	-0.11775
-1.28952	-3.62096	-5.38777	-5.05675	-4.36522	-1.88342	0.236992
1.40883	3.81598	5.61595	5.31032	4.56371	2.03335	-0.168738
-1.6235	-4.21822	-6.13047	-5.87853	-5.05988	-2.40768	-0.00987221
1.38143	3.63434	5.29503	4.96588	4.19165	1.79956	-0.258241
-1.7443	-4.35918	-6.25617	-6.02529	-5.15563	-2.52996	-0.0984189
1.36187	3.47408	5.01227	4.66499	3.88608	1.64611	-0.283433
-1.59559	-3.92181	-5.59844	-5.31269	-4.48187	-2.12375	0.0302042
1.35999	3.35611	4.79793	4.43787	3.67444	1.58873	-0.238247
-1.24766	-3.05802	-4.36726	-3.96804	-3.2479	-1.33593	0.310169
1.28811	3.09163	4.39423	3.99975	3.29129	1.42943	-0.216892
-0.845871	-2.08379	-2.99591	-2.46715	-1.89171	-0.479744	0.600483
1.03777	2.44914	3.48271	3.00387	2.41256	0.928738	-0.334291
-0.50723	-1.25601	-1.83469	-1.19915	-0.770035	0.189451	0.788259
0.579243	1.36896	1.97927	1.36365	0.95425	0.0219729	-0.625773
-0.24614	-0.610389	-0.930617	-0.2211	0.0683423	0.640521	0.864863
0.00383393	0.0526111	0.159071	-0.614784	-0.804351	-1.09346	-1.00606
0.0157747	0.0189817	-0.0561226	0.714453	0.856627	1.04952	0.917437
-0.527505	-1.14928	-1.49622	-2.40238	-2.37759	-2.07277	-1.32177
0.367081	0.821453	1.04693	1.89145	1.86186	1.61885	1.04513
-0.890588	-1.96652	-2.61471	-3.59176	-3.39267	-2.65365	-1.45745
0.817366	1.81605	2.40386	3.3375	3.1141	2.37795	1.26711
-1.07571	-2.37635	-3.1655	-4.14724	-3.82124	-2.82191	-1.41202
1.27076	2.79375	3.72947	4.73625	4.32537	3.12274	1.49448
-1.17529	-2.577	-3.42257	-4.36517	-3.94263	-2.78424	-1.28596
1.58276	3.44126	4.59673	5.61477	5.06275	3.54205	1.5882
-1.29298	-2.79259	-3.69554	-4.58217	-4.07311	-2.77337	-1.19072
1.65765	3.55316	4.72563	5.66464	5.04496	3.435	1.45881
-1.4488	-3.06934	-4.04853	-4.86982	-4.28266	-2.84392	-1.15399
1.51302	3.17175	4.17419	4.95277	4.33704	2.8528	1.13162
-1.5572	-3.22759	-4.23498	-4.96193	-4.32736	-2.82241	-1.09655
1.26212	2.54756	3.28596	3.86071	3.29412	2.05607	0.727038
-1.49461	-3.00609	-3.89753	-4.47006	-3.84894	-2.44997	-0.898311
1.02702	1.9502	2.43259	2.79863	2.2968	1.3206	0.371246
-1.20108	-2.28085	-2.86922	-3.21198	-2.6791	-1.60206	-0.500092
0.849222	1.47501	1.74855	1.91446	1.48187	0.742081	0.106191
-0.734961	-1.18391	-1.33508	-1.39149	-1.00581	-0.410729	0.0398966
0.667429	0.995957	1.06475	1.02473	0.678234	0.191638	-0.130893
-0.238467	-0.02993	0.27044	0.51055	0.727585	0.806411	0.578793
0.38043	0.302231	0.0943698	-0.17905	-0.402064	-0.5437	-0.442512
0.157619	0.890052	1.54665	2.04645	2.10947	1.75407	0.984763
-0.0545559	-0.690312	-1.27655	-1.81322	-1.86992	-1.54816	-0.872218
0.416111	1.48785	2.37098	3.07332	3.01102	2.34299	1.2213
-0.567611	-1.82371	-2.82916	-3.63051	-3.50007	-2.66342	-1.35152
0.601085	1.8964	2.92273	3.78258	3.61324	2.71094	1.35641
-1.01142	-2.77532	-4.1175	-5.13791	-4.84001	-3.56812	-1.73623
0.808328	2.31974	3.47789	4.47471	4.19831	3.07047	1.49215
-1.26001	-3.27079	-4.76203	-5.91688	-5.50639	-3.99136	-1.90496
1.07444	2.83566	4.1406	5.26158	4.87398	3.50652	1.67116
-1.29313	-3.26559	-4.70041	-5.89569	-5.43703	-3.89352	-1.84257
1.33545	3.30567	4.72103	5.9306	5.44763	3.88345	1.83365
-1.19977	-2.95257	-4.19818	-5.36114	-4.90141	-3.47337	-1.64325
1.46718	3.46281	4.85494	6.07798	5.54902	3.93475	1.85847
-1.09932	-2.59252	-3.61495	-4.70518	-4.2654	-2.99862	-1.43184
1.37686	3.11076	4.27509	5.40986	4.90845	3.46663	1.65671
-1.0447	-2.30551	-3.11705	-4.11214	-3.70124	-2.59645	-1.2669
1.07594	2.28122	3.02655	3.97955	3.57609	2.51754	1.24529
-0.984907	-1.9892	-2.56607	-3.43532	-3.07317	-2.16984	-1.1022
0.677317	1.2267	1.45819	2.17564	1.91104	1.34881	0.742897
-0.815038	-1.42546	-1.66667	-2.35612	-2.08504	-1.50291	-0.835728
0.31789	0.251656	-0.00755121	0.466547	0.345232	0.271669	0.290577
-0.471934	-0.486203	-0.249396	-0.692788	-0.566384	-0.46799	-0.405671
0.0652601	-0.489426	-1.15183	-0.903533	-0.897901	-0.556647	-0.0421343
0.00148299	0.727337	1.53958	1.38967	1.33307	0.831811	0.143594
-0.118962	-1.07082	-2.06931	-2.03258	-1.91251	-1.21019	-0.292811
0.473589	1.92166	3.29121	3.43475	3.19453	2.09776	0.677671
-0.330628	-1.69056	-3.02558	-3.20278	-2.96399	-1.88655	-0.556277
0.80897	2.79501	4.58648	4.97221	4.58707	3.02143	1.05777
-0.628225	-2.46652	-4.17741	-4.57551	-4.20623	-2.7019	-0.889647
0.955175	3.22644	5.2548	5.80485	5.33263	3.47824	1.22963
-0.968443	-3.29885	-5.38302	-5.98667	-5.4917	-3.55432	-1.24882
0.965934	3.32738	5.44395	6.08831	5.5794	3.58156	1.24817
-1.2252	-3.91183	-6.25945	-7.01138	-6.43081	-4.16708	-1.50817
0.945333	3.32101	5.45546	6.1503	5.63415	3.56025	1.22076
-1.27831	-4.04502	-6.44602	-7.25139	-6.65787	-4.28013	-1.54899
0.957698	3.34661	5.47806	6.19564	5.68898	3.55825	1.21479
-1.10162	-3.64284	-5.8659	-6.61986	-6.0944	-3.83958	-1.34691
0.973331	3.34159	5.42696	6.12854	5.65648	3.51374	1.20184
-0.78082	-2.89287	-4.77878	-5.39924	-5.00241	-3.03604	-0.989628
0.892071	3.09276	5.0134	5.6305	5.24152	3.21186	1.08188
-0.447594	-2.0842	-3.58525	-4.02915	-3.7877	-2.16314	-0.611311
0.626609	2.41709	3.99108	4.43332	4.19371	2.4695	0.768487
-0.183257	-1.3995	-2.54067	-2.79423	-2.71081	-1.40864	-0.296236
0.180849	1.33098	2.38764	2.57377	2.54328	1.30703	0.268187
0.0319926	-0.804676	-1.60396	-1.65716	-1.73268	-0.742143	-0.0271777
-0.338593	0.0739305	0.537966	0.42768	0.633136	-0.0294225	-0.308775
0.286147	-0.118584	-0.534268	-0.361825	-0.610814	0.0163541	0.28245
-0.788537	-1.03571	-1.11296	-1.50898	-1.08319	-1.21555	-0.816169
0.647499	0.797861	0.849768	1.28376	0.838269	1.00609	0.700344
-1.08309	-1.80406	-2.28947	-2.92695	-2.32522	-2.05431	-1.16634
1.09282	1.88643	2.45855	3.17436	2.52292	2.16724	1.20211
-1.24256	-2.26715	-3.0318	-3.8628	-3.1325	-2.5808	-1.3786
1.50828	2.89334	3.93587	4.91057	4.07896	3.24108	1.67126
-1.35955	-2.61758	-3.59687	-4.58925	-3.76281	-2.98709	-1.54441
1.76224	3.52694	4.87581	6.03745	5.09017	3.92947	1.97271
-1.50966	-3.01255	-4.19515	-5.32825	-4.42608	-3.42915	-1.73802
1.79342	3.64973	5.08549	6.33557	5.3572	4.09093	2.043
-1.67905	-3.41839	-4.77671	-6.01912	-5.06917	-3.8716	-1.94445
1.64762	3.35841	4.69428	5.94319	5.01022	3.82313	1.92805
-1.76749	-3.61765	-5.04083	-6.33025	-5.38629	-4.09534	-2.06288
1.43586	2.89341	4.03026	5.22039	4.38283	3.37073	1.7406
-1.66506	-3.37416	-4.66348	-5.90706	-5.04849	-3.86301	-1.98303
1.24745	2.44998	3.36247	4.46389	3.74804	2.93225	1.57119
-1.34129	-2.62491	-3.56129	-4.65965	-3.96994	-3.11116	-1.67406
1.08518	2.03752	2.70854	3.69469	3.1218	2.51676	1.42204
-0.875724	-1.54571	-1.9815	-2.86136	-2.39932	-2.0167	-1.21533
0.872591	1.49539	1.85541	2.68186	2.28514	1.96081	1.21501
-0.405747	-0.439101	-0.346699	-0.980234	-0.763969	-0.885122	-0.744793
0.527151	0.651667	0.575403	1.18154	1.00567	1.09081	0.866557
-0.0334913	0.466878	1.02229	0.623972	0.610219	0.0516395	-0.36586
0.0418513	-0.500845	-1.13317	-0.799068	-0.717457	-0.0984626	0.370403
0.235532	1.15197	2.0894	1.90189	1.68522	0.770639	-0.0851892
-0.489952	-1.75197	-2.97356	-2.92455	-2.58138	-1.39201	-0.178083
0.475782	1.769	3.05527	3.06458	2.66391	1.42449	0.171433
-0.927815	-2.79051	-4.50992	-4.70851	-4.14294	-2.47374	-0.636516
0.76298	2.47464	4.12547	4.3307	3.75533	2.17096	0.480109
-1.17567	-3.40241	-5.43981	-5.81305	-5.0954	-3.12678	-0.907762
1.09712	3.26298	5.28371	5.67694	4.94335	3.0037	0.840608
-1.24067	-3.59769	-5.76994	-6.24029	-5.44549	-3.36055	-0.998554
1.38806	3.93421	6.25047	6.79129	5.94318	3.71929	1.16109
-1.2136	-3.56816	-5.75932	-6.2693	-5.45478	-3.36713	-0.999305
1.51481	4.22308	6.65955	7.26718	6.38074	4.04713	1.31797
-1.1871	-3.51126	-5.67745	-6.1921	-5.39498	-3.34396	-1.00204
1.41243	3.98756	6.31611	6.88853	6.05634	3.84172	1.24442
-1.17736	-3.46159	-5.57251	-6.06125	-5.31396	-3.32488	-1.02217
1.11977	3.31253	5.33802	5.78645	5.08943	3.18856	0.979135
-1.11195	-3.26478	-5.23517	-5.65061	-4.99938	-3.15407	-0.986397
0.751616	2.44935	4.07314	4.34765	3.83401	2.3425	0.637868
-0.893281	-2.71391	-4.38605	-4.65929	-4.16779	-2.62271	-0.795962
0.417103	1.63852	2.85685	2.94608	2.63061	1.54683	0.330184
-0.486264	-1.73815	-2.93489	-2.99406	-2.72654	-1.65852	-0.414401
0.147094	0.952131	1.79593	1.70454	1.58604	0.873212	0.0857872
0.0400834	-0.492427	-1.10286	-0.903178	-0.898253	-0.416622	0.0902867
-0.113865	0.276483	0.743627	0.467866	0.54918	0.20515	-0.152923
0.550418	0.724019	0.690625	1.14652	0.892545	0.801306	0.582819
-0.445592	-0.553741	-0.517922	-0.99566	-0.70213	-0.624816	-0.467358
0.930523	1.65668	2.08834	2.75488	2.28291	1.73724	0.94822
-0.869732	-1.57748	-2.03446	-2.72769	-2.21365	-1.6548	-0.879222
1.15642	2.24595	3.00144	3.81602	3.18155	2.32927	1.16188
-1.31278	-2.62845	-3.57129	-4.46305	-3.74602	-2.71504	-1.31388
1.29289	2.62506	3.60631	4.51717	3.76722	2.71101	1.2889
-1.64553	-3.42143	-4.7315	-5.76142	-4.89622	-3.51648	-1.64092
1.42508	2.97309	4.14316	5.11883	4.28478	3.06355	1.41551
-1.76958	-3.73961	-5.21329	-6.28986	-5.35882	-3.84007	-1.76141
1.57875	3.34244	4.68045	5.69538	4.805	3.44016	1.56804
-1.68359	-3.57759	-5.00722	-6.03788	-5.12515	-3.68032	-1.67411
1.69192	3.59731	5.03144	6.04211	5.13851	3.7029	1.68368
-1.47752	-3.12876	-4.3794	-5.2981	-4.46533	-3.23171	-1.4692
1.65979	3.51096	4.88754	5.82149	4.97122	3.62096	1.65575
-1.25973	-2.62806	-3.65535	-4.42971	-3.70942	-2.73034	-1.25504
1.41772	2.94548	4.06382	4.83377	4.11485	3.05355	1.41805
-1.07508	-2.17544	-2.97679	-3.59286	-3.0015	-2.27653	-1.07615
0.997571	1.97384	2.66539	3.20034	2.67689	2.07427	1.00223
-0.878822	-1.67926	-2.22347	-2.6628	-2.22059	-1.77779	-0.887021
0.513585	0.848881	1.04469	1.31587	1.01674	0.939252	0.523288
-0.585941	-0.962251	-1.15856	-1.38768	-1.12723	-1.05513	-0.601412
0.08813	-0.158064	-0.4195	-0.396238	-0.480116	-0.077118	0.104047
-0.155305	0.0574973	0.323037	0.340757	0.385276	-0.0251112	-0.176805
-0.225956	-0.925715	-1.55337	-1.73888	-1.63753	-0.853154	-0.203405
0.359386	1.2568	2.04484	2.32306	2.13836	1.18882	0.333935
-0.467139	-1.53005	-2.4538	-2.81291	-2.5546	-1.46673	-0.439116
0.832845	2.35763	3.61894	4.12811	3.73824	2.30601	0.805265
-0.715207	-2.13629	-3.34149	-3.85501	-3.45532	-2.08489	-0.684113
1.14771	3.09914	4.68284	5.35258	4.81583	3.0619	1.11876
-1.00985	-2.82339	-4.32077	-4.97444	-4.44445	-2.78626	-0.978147
1.26863	3.39865	5.1201	5.86412	5.25155	3.37142	1.23827
-1.30306	-3.48214	-5.23957	-6.00085	-5.36651	-3.4591	-1.27232
1.25448	3.379	5.09742	5.84368	5.21433	3.35794	1.22295
-1.48433	-3.87036	-5.76463	-6.56819	-5.88323	-3.8581	-1.45507
1.20119	3.2455	4.89568	5.60074	4.9905	3.22928	1.16988
-1.45977	-3.78424	-5.61665	-6.37238	-5.71224	-3.77752	-1.43197
1.16134	3.11188	4.67185	5.31079	4.74102	3.10084	1.13235
-1.22339	-3.21186	-4.78128	-5.40142	-4.84026	-3.20538	-1.19701
1.10345	2.91198	4.33827	4.88157	4.37772	2.90533	1.07828
-0.864055	-2.34793	-3.52951	-3.95665	-3.54305	-2.33777	-0.839172
0.942229	2.46494	3.6517	4.05028	3.65368	2.45862	0.920651
-0.50258	-1.45799	-2.23066	-2.44796	-2.19604	-1.44202	-0.479379
0.615246	1.64105	2.43978	2.63301	2.39428	1.62847	0.595428
-0.208611	-0.698713	-1.10502	-1.12309	-1.02396	-0.67597	-0.187085
0.145632	0.497289	0.785931	0.728028	0.685699	0.472337	0.125356
0.0378179	-0.0345859	-0.109002	0.058555	0.015628	-0.00393729	0.0582663
-0.358877	-0.725395	-0.974514	-1.2893	-1.12932	-0.765595	-0.381121
0.311127	0.686992	0.961727	1.31417	1.12835	0.728009	0.33211
-0.77098	-1.74362	-2.44811	-2.98085	-2.64945	-1.79851	-0.795941
0.661316	1.56612	2.23952	2.78356	2.44753	1.62125	0.6855
-1.02363	-2.40484	-3.42093	-4.10738	-3.65666	-2.47252	-1.05213
1.05538	2.52425	3.61223	4.34	3.85877	2.59685	1.08582
-1.14364	-2.76025	-3.95923	-4.7385	-4.21781	-2.83976	-1.17729
1.38614	3.32342	4.75038	5.61912	5.02669	3.41412	1.42514
-1.21392	-2.98332	-4.29851	-5.13005	-4.57117	-3.07521	-1.25502
1.54188	3.71705	5.31442	6.24592	5.60504	3.82263	1.59027
-1.29503	-3.20059	-4.61169	-5.46979	-4.89096	-3.30552	-1.34573
1.48268	3.61545	5.1815	6.08426	5.46768	3.73026	1.54009
-1.36866	-3.37026	-4.84207	-5.69518	-5.11866	-3.48716	-1.43018
6.11021	-1.07803	-8.4139	-4.18437	-9.59609	2.0761	6.94215
-5.67911	1.87139	9.45144	5.30517	10.5596	-1.25623	-6.51524
5.83507	-1.38804	-8.7305	-4.49035	-9.72716	1.71498	6.68236
-5.82406	1.26007	8.49636	4.16606	9.34739	-1.81915	-6.68822
5.5731	-1.64536	-8.96674	-4.57015	-9.64198	1.40956	6.45845
-5.96412	0.634957	7.51642	2.8719	7.99	-2.39386	-6.87357
5.49155	-1.48756	-8.62747	-3.91401	-8.87788	1.51226	6.42685
-5.97301	0.268745	6.88811	1.85826	6.89809	-2.69844	-6.93508
5.65857	-0.765799	-7.50697	-2.33226	-7.26325	2.16478	6.64796
-5.87066	0.11564	6.54568	1.08863	6.03863	-2.77449	-6.88804
5.98759	0.337057	-5.85359	-0.128247	-5.07685	3.18344	7.03414
-5.80137	-0.143341	6.04852	0.122217	4.9987	-2.94355	-6.87912
6.29871	1.44033	-4.19182	2.09804	-2.8683	4.19296	7.41069
-5.91168	-0.835541	4.95073	-1.48998	3.35561	-3.54019	-7.06187
6.45189	2.25131	-2.93171	3.87264	-1.06986	4.90838	7.64503
-6.2274	-2.02599	3.17229	-3.8037	1.05151	-4.63636	-7.46858
6.44867	2.77957	-2.06983	5.16854	0.298845	5.3441	7.74285
-6.6258	-3.4509	1.08442	-6.38677	-1.51767	-5.96996	-7.97724
6.42064	3.3067	-1.2249	6.3652	1.59245	5.77968	7.83245
-6.92098	-4.69945	-0.744309	-8.59298	-3.75503	-7.12435	-8.39457
6.51156	4.13062	0.0111886	7.87151	3.1897	6.5038	8.04642
-6.99395	-5.49713	-1.93537	-9.98395	-5.25268	-7.81318	-8.58746
6.74708	5.2876	1.68675	9.71346	5.11091	7.53946	8.39457
-6.86771	-5.87351	-2.52637	-10.5791	-6.0231	-8.05264	-8.56267
6.99825	6.47851	3.3857	11.4266	6.91915	8.57528	8.73265
-6.67305	-6.09248	-2.87485	-10.7556	-6.40839	-8.09656	-8.4377
7.0701	7.26307	4.4978	12.3498	7.99487	9.16388	8.85512
-6.53381	-6.40469	-3.32327	-10.887	-6.74809	-8.19175	-8.32895
6.84446	7.36869	4.64945	12.0889	7.96769	9.03191	8.63934
-6.45997	-6.81523	-3.88411	-11.0004	-7.06333	-8.34505	-8.24426
6.36246	6.86811	3.94997	10.7795	6.95991	8.25549	8.12584
-6.33082	-7.04685	-4.18778	-10.7179	-7.00047	-8.28319	-8.06285
5.78256	6.08885	2.86224	8.94538	5.45201	7.16569	7.47241
-5.98336	-6.73208	-3.74016	-9.5323	-6.08349	-7.64087	-7.61952
5.25177	5.33561	1.81434	7.0767	3.88973	6.06739	6.82178
-5.34067	-5.69232	-2.30199	-7.21478	-4.08979	-6.23751	-6.83087
4.79581	4.65347	0.872612	5.27516	2.35498	5.00174	6.19125
-4.4824	-4.09097	-0.101442	-4.04167	-1.26235	-4.23124	-5.76682
4.31505	3.81952	-0.265566	3.24356	0.559825	3.74013	5.47111
-3.60066	-2.33876	2.29088	-0.657627	1.81286	-2.02778	-4.61025
3.68519	2.56241	-1.96563	0.615148	-1.84427	2.00804	4.52992
-2.87239	-0.819937	4.337	2.32942	4.57865	-0.0110444	-3.53412
2.8796	0.83015	-4.28897	-2.64958	-4.89668	-0.243232	3.34103
-2.34639	0.349224	5.86768	4.71014	6.84088	1.6954	-2.59159
2.01649	-1.10545	-6.85465	-6.11281	-8.18895	-2.73065	2.03139
-1.93401	1.3396	7.11392	6.70771	8.80105	3.24769	-1.70672
1.29529	-2.78744	-9.03325	-9.06993	-11.0612	-4.97978	0.816312
-1.51077	2.39225	8.40883	8.65886	10.7621	4.86768	-0.773054
0.872077	-3.84807	-10.3219	-10.9585	-12.9818	-6.60305	-0.129066
-1.04624	3.54311	9.80497	10.6052	12.7505	6.57191	0.220813
0.767952	-4.21291	-10.6207	-11.6608	-13.8287	-7.50792	-0.765524
-0.655051	4.51728	10.9259	12.1359	14.3719	8.06925	1.14362
0.877121	-4.08654	-10.2125	-11.4829	-13.8709	-7.88481	-1.18395
-0.525669	4.88472	11.1822	12.62	15.0273	8.91738	1.79356
1.06533	-3.73935	-9.47262	-10.8393	-13.4782	-7.9933	-1.50636
-0.78253	4.35728	10.1834	11.648	14.3235	8.81816	2.03437
1.28147	-3.26426	-8.53752	-9.89075	-12.786	-7.91629	-1.77164
-1.39106	2.99321	8.0202	9.3322	12.3511	7.81902	1.88728
1.59535	-2.49483	-7.1895	-8.41756	-11.5766	-7.4752	-1.89495
-2.17921	1.15125	5.1965	6.23236	9.61365	6.26493	1.50729
2.13055	-1.15223	-5.05357	-6.03076	-9.47422	-6.37578	-1.73371
-2.95537	-0.762386	2.2768	2.97409	6.67426	4.54541	1.06551
2.94295	0.88975	-1.95907	-2.56264	-6.30657	-4.47455	-1.21075
-3.62777	-2.55084	-0.467428	-0.132867	3.80349	2.84037	0.632522
3.9401	3.4293	1.81674	1.6709	-2.35147	-1.9577	-0.398527
-4.23361	-4.28935	-3.13974	-3.18403	0.900527	1.06129	0.153496
4.90862	5.99575	5.6254	5.95395	1.73699	0.714144	0.503953
-4.861	-6.15637	-5.98302	-6.42625	-2.26864	-0.976472	-0.470169
5.63308	8.10701	8.80019	9.55184	5.27988	3.06094	1.28746
-5.5307	-8.17769	-9.0289	-9.87919	-5.7203	-3.29661	-1.26117
6.01679	9.53159	11.0199	12.1037	7.93809	4.84535	1.85336
-6.13319	-10.0913	-11.9162	-13.1395	-9.07376	-5.6282	-2.10474
6.11136	10.3543	12.4029	13.7247	9.80975	6.14092	2.24549
-6.47126	-11.4427	-14.024	-15.5256	-11.688	-7.5039	-2.79425
6.0335	10.8005	13.265	14.7471	11.1919	7.15954	2.57028
-6.3763	-11.8411	-14.8214	-16.4584	-13.0152	-8.51954	-3.15053
5.83867	10.9671	13.7457	15.3185	12.2092	7.98491	2.87274
-5.81148	-11.1872	-14.1763	-15.796	-12.9111	-8.56275	-3.12648
5.45589	10.6843	13.6142	15.1938	12.6211	8.43441	3.07153
-4.88563	-9.70348	-12.3966	-13.8772	-11.6753	-7.84317	-2.82005
4.73802	9.62347	12.42	13.8945	11.9695	8.16569	3.00754
-3.76925	-7.75136	-9.98084	-11.2486	-9.79898	-6.70679	-2.38803
3.58759	7.56775	9.86681	11.1092	9.95046	6.94443	2.56729
-2.57789	-5.57629	-7.2695	-8.28573	-7.61413	-5.37934	-1.92729
2.05722	4.62766	6.11011	7.01226	6.70971	4.85894	1.78189
-1.3126	-3.17874	-4.26633	-4.99811	-5.11328	-3.83667	-1.41466
0.344568	1.23123	1.74028	2.2461	2.82532	2.31068	0.822588
0.0970158	-0.409055	-0.764917	-1.16749	-2.0772	-1.90133	-0.751919
-1.31402	-2.10443	-2.53467	-2.42039	-1.0074	-0.211434	-0.102692
1.68189	2.79127	3.32084	3.29423	1.59204	0.512844	0.119939
-2.76866	-5.04361	-6.26023	-6.49138	-4.34421	-2.3979	-0.870798
3.34519	6.19892	7.69159	8.05852	5.60319	3.20652	1.12869
-4.00631	-7.54245	-9.38336	-9.90422	-7.13763	-4.22605	-1.49058
4.87171	9.33104	11.6892	12.4098	9.30115	5.71501	2.07796
-5.09419	-9.72869	-12.0843	-12.8488	-9.56852	-5.83874	-2.04506
6.03384	11.6771	14.6151	15.5894	11.9858	7.54005	2.75314
-6.06711	-11.6602	-14.4457	-15.4108	-11.7168	-7.30367	-2.57966
6.71536	12.9689	16.1037	17.2004	13.2885	8.42146	3.04683
-6.85081	-13.1608	-16.2304	-17.3321	-13.342	-8.45156	-3.02769
6.95787	13.283	16.2674	17.3625	13.3188	8.44195	3.00744
-7.28252	-13.8674	-16.947	-18.0827	-13.9515	-8.92497	-3.23279
6.89545	12.9022	15.5034	16.507	12.4745	7.88951	2.77514
-7.21434	-13.4562	-16.1583	-17.194	-13.1097	-8.40492	-3.05275
6.63219	12.0519	14.1292	14.9814	11.0751	6.99389	2.45901
-6.62114	-11.8769	-13.8005	-14.6039	-10.7555	-6.84412	-2.46618
6.1623	10.7273	12.141	12.7902	9.11991	5.75146	2.05516
-5.6309	-9.41706	-10.2704	-10.7497	-7.28792	-4.52917	-1.60055
5.39619	8.74732	9.29039	9.67313	6.3611	3.97725	1.47057
-4.45361	-6.54558	-6.213	-6.33529	-3.35097	-1.92173	-0.659158
4.26947	5.98767	5.4065	5.45271	2.62502	1.53655	0.630794
-3.26145	-3.65059	-2.163	-1.94328	0.525551	0.60348	0.199062
2.84449	2.59909	0.697877	0.358292	-1.88643	-1.43608	-0.417874
-2.11014	-0.868988	1.6905	2.2185	4.16034	2.92797	0.936644
1.32098	-0.969142	-4.21766	-4.93969	-6.56388	-4.51119	-1.49541
-0.959521	1.86853	5.44439	6.25092	7.65879	5.14152	1.61418
-0.0550064	-4.16608	-8.58558	-9.62226	-10.6608	-7.15831	-2.37614
0.22649	4.62111	9.18468	10.2417	11.1139	7.32314	2.28742
-1.11578	-6.60986	-11.886	-13.1224	-13.663	-9.01437	-2.91093
1.38381	7.23197	12.701	13.9576	14.3199	9.3336	2.90953
-1.83761	-8.23262	-14.0302	-15.3381	-15.4853	-10.0278	-3.09199
2.33763	9.30861	15.4566	16.8135	16.7427	10.7957	3.32049
-2.30273	-9.2013	-15.2493	-16.5145	-16.3613	-10.3802	-3.01555
2.89102	10.4172	16.8558	18.1628	17.7894	11.2898	3.33699
-2.59281	-9.68894	-15.7823	-16.9068	-16.5337	-10.2589	-2.77691
2.94599	10.346	16.6086	17.6912	17.1752	10.619	2.87503
-2.69957	-9.68194	-15.6129	-16.498	-15.9931	-9.66555	-2.38224
2.56261	9.23327	14.9094	15.6101	15.1028	8.93718	2.00951
-2.5226	-8.97518	-14.4647	-14.9922	-14.4725	-8.41105	-1.7462
1.90973	7.46057	12.2891	12.4971	12.114	6.6419	0.924204
-1.95543	-7.35789	-12.0536	-12.0889	-11.6996	-6.29989	-0.776479
1.14724	5.39686	9.26053	8.91301	8.73299	4.11613	-0.20816
-0.992628	-4.84393	-8.40297	-7.82142	-7.70848	-3.35819	0.521328
0.332518	3.19399	6.0356	5.09587	5.18168	1.52174	-1.32151
0.226823	-1.76297	-3.96867	-2.69197	-2.9636	0.0768513	2.00221
-0.577268	0.788508	2.52947	0.964356	1.38211	-1.19985	-2.4554
1.47676	1.36653	0.533082	2.51596	1.81349	3.48454	3.43939
-1.63407	-1.904	-1.36954	-3.59187	-2.77345	-4.13315	-3.66354
2.56178	4.09483	4.47783	7.11794	5.99542	6.4171	4.64118
-2.79682	-4.76927	-5.49719	-8.38491	-7.11841	-7.16723	-4.91
3.40872	6.23959	7.60699	10.8236	9.32146	8.6964	5.54035
-3.90343	-7.43388	-9.33202	-12.8397	-11.1289	-9.93326	-6.03894
4.06433	7.88096	10.0234	13.7307	11.8915	10.4071	6.18984
-4.74201	-9.41992	-12.21	-16.2248	-14.1374	-11.9576	-6.84428
4.60474	9.16662	11.9241	16.0367	13.8985	11.7009	6.67114
-5.16825	-10.4007	-13.676	-18.0334	-15.6843	-12.9172	-7.18676
5.03173	10.0896	13.2936	17.7093	15.3224	12.5745	6.991
-5.18058	-10.3662	-13.7097	-18.2289	-15.7453	-12.8062	-7.07
5.24139	10.4229	13.8125	18.3907	15.841	12.8056	7.05125
-4.89832	-9.57738	-12.6625	-17.1795	-14.6702	-11.8912	-6.61995
5.0924	9.86832	13.0631	17.6209	15.0366	12.103	6.71833
-4.46229	-8.35143	-10.964	-15.342	-12.8906	-10.4978	-5.9864
4.52027	8.30281	10.8711	15.2071	12.739	10.3532	5.93788
-3.93543	-6.8448	-8.82648	-12.9434	-10.6248	-8.79297	-5.24332
3.60589	5.92481	7.50902	11.4434	9.22793	7.76593	4.80231
-3.27882	-4.99916	-6.1715	-9.90093	-7.80236	-6.72981	-4.36337
2.54224	3.17994	3.59331	6.99926	5.12857	4.79792	3.51575
-2.41924	-2.68542	-2.82621	-6.03421	-4.25934	-4.18963	-3.28353
1.52401	0.519931	-0.249335	2.55978	1.07609	1.91015	2.28175
-1.35284	0.0740274	1.17272	-1.3933	-0.040235	-1.20268	-2.00729
0.64493	-1.82184	-3.69151	-1.50922	-2.59504	-0.65766	1.19972
-0.20095	2.98702	5.41614	3.56592	4.43946	1.93398	-0.65997
-0.120001	-3.87142	-6.76031	-5.22124	-5.90607	-2.92787	0.247279
0.830008	5.58063	9.24293	8.11257	8.51306	4.74466	0.550359
-0.839269	-5.75329	-9.61414	-8.72889	-9.00981	-5.02275	-0.643066
1.55792	7.43949	12.0669	11.5942	11.5884	6.81193	1.44086
-1.52136	-7.46728	-12.2362	-11.9932	-11.8828	-6.9399	-1.47897
1.92243	8.41709	13.6689	13.7522	13.4389	7.98666	1.95
-2.06817	-8.78786	-14.2983	-14.637	-14.1889	-8.45067	-2.1607
1.99676	8.66143	14.2351	14.7639	14.242	8.41327	2.14891
-2.32345	-9.3692	-15.3086	-16.105	-15.4266	-9.20538	-2.52959
1.90642	8.43983	14.118	14.9859	14.3408	8.35522	2.1607
-2.17867	-8.97565	-14.9287	-16.009	-15.2489	-8.96482	-2.47507
1.72016	7.90418	13.5133	14.6082	13.9227	7.96149	2.05267
-1.6544	-7.6589	-13.2173	-14.3935	-13.7073	-7.7787	-2.01717
1.39991	6.98337	12.3114	13.4967	12.873	7.16013	1.78739
-0.894113	-5.74464	-10.6119	-11.7184	-11.2358	-5.97312	-1.30119
0.848815	5.48628	10.2411	11.3495	10.9182	5.76161	1.27093
-0.075007	-3.63773	-7.66327	-8.5726	-8.38451	-3.95548	-0.508214
0.0171507	3.32865	7.18326	8.03552	7.93992	3.68489	0.458111
0.696685	-1.59269	-4.7218	-5.33495	-5.50542	-1.9839	0.250736
-1.02071	0.696569	3.39766	3.8389	4.20012	1.11961	-0.572052
1.42753	0.379598	-1.80946	-2.03581	-2.62293	-0.0724182	0.978062
-2.0822	-1.99015	-0.528521	-0.597023	0.288366	-1.51187	-1.63357
2.18664	2.40492	1.2348	1.48651	0.421865	1.90303	1.7404
-2.97498	-4.29257	-3.97795	-4.59084	-3.17615	-3.76977	-2.53263
3.00561	4.53042	4.4609	5.26828	3.67719	3.9895	2.56872
-3.60272	-5.9826	-6.62075	-7.76637	-5.86185	-5.42647	-3.17292
3.80993	6.5773	7.60538	9.00289	6.87766	6.00892	3.38894
-3.99804	-7.1156	-8.51394	-10.1612	-7.82334	-6.53799	-3.58757
4.43899	8.185	10.1516	12.1071	9.50341	7.6011	4.04069
-4.26115	-7.89806	-9.91924	-12.0314	-9.31816	-7.31066	-3.8765
4.742	9.01937	11.6164	14.0323	11.0662	8.43099	4.37223
-4.45572	-8.46253	-10.995	-13.5205	-10.4984	-7.87536	-4.10173
4.67677	8.98618	11.8466	14.5859	11.4055	8.40201	4.33909
-4.54549	-8.72996	-11.6101	-14.4604	-11.2253	-8.15017	-4.22426
4.33404	8.28355	11.0944	14.0145	10.7657	7.70917	4.02906
-4.42049	-8.46618	-11.4247	-14.4603	-11.1509	-7.8979	-4.13125
3.86797	7.25123	9.81217	12.7849	9.59135	6.68953	3.59378
-3.99077	-7.48498	-10.1706	-13.2121	-10.0002	-6.9302	-3.73087
3.38658	6.13385	8.32687	11.2354	8.20393	5.5863	3.14019
-3.27305	-5.83543	-7.90847	-10.7705	-7.82949	-5.29552	-3.03953
2.8878	4.94173	6.64868	9.37026	6.61001	4.40997	2.6667
-2.40137	-3.82401	-5.05863	-7.58694	-5.0564	-3.30109	-2.19241
2.28961	3.51452	4.55894	6.95525	4.58922	3.00127	2.09275
-1.55222	-1.85014	-2.17585	-4.26613	-2.23461	-1.34753	-1.36754
1.52774	1.73012	1.89889	3.82842	1.982	1.23913	1.35541
-0.840168	-0.177853	0.363696	-1.22684	0.260499	0.300572	-0.680344
0.640699	-0.31334	-1.17988	0.169035	-1.06099	-0.778391	0.493419
-0.262794	1.18485	2.52924	1.47935	2.39924	1.63594	-0.12789
-0.227344	-2.29223	-4.20999	-3.49745	-4.07363	-2.72907	-0.350312
0.264292	2.41067	4.53431	4.05981	4.39649	2.83328	0.376073
-0.909259	-3.83636	-6.65721	-6.56903	-6.52292	-4.24508	-1.01091
0.811711	3.64546	6.55396	6.67643	6.42816	4.04091	0.904554
-1.31903	-4.75395	-8.23197	-8.70465	-8.11953	-5.13694	-1.4046
1.35626	4.83483	8.48745	9.19119	8.39297	5.20631	1.43621
-1.49676	-5.12903	-9.02402	-9.97162	-8.9517	-5.49	-1.57275
1.78083	5.72394	9.95874	11.1688	9.91227	6.07529	1.85448
-1.56134	-5.21904	-9.36244	-10.6968	-9.34489	-5.56157	-1.63409
1.95545	6.03291	10.559	12.141	10.5728	6.36721	2.02858
-1.6095	-5.23603	-9.51684	-11.1464	-9.5636	-5.56249	-1.68404
1.8359	5.66979	10.1423	11.9279	10.223	5.98861	1.9127
-1.64038	-5.18284	-9.47509	-11.2878	-9.59009	-5.49406	-1.72011
1.50144	4.81169	8.9402	10.7632	9.08921	5.11528	1.58467
-1.56309	-4.869	-8.96752	-10.8174	-9.14978	-5.16489	-1.65036
1.10079	3.78749	7.40174	9.12338	7.61609	4.07566	1.19267
-1.2794	-4.08953	-7.71301	-9.42775	-7.95797	-4.37005	-1.37653
0.748006	2.85219	5.88233	7.39257	6.15617	3.12528	0.851154
-0.775482	-2.82302	-5.69036	-7.10087	-5.99114	-3.089	-0.885511
0.449595	2.02856	4.4248	5.6264	4.75039	2.28787	0.567449
-0.150216	-1.29201	-3.22031	-4.19651	-3.56839	-1.54516	-0.276857
0.119254	1.13785	2.80104	3.59569	3.16904	1.38529	0.255583
0.442748	0.163668	-0.791064	-1.26192	-1.17616	-0.0784384	0.295983
-0.333153	-0.00887586	0.77496	1.0683	1.17401	0.22807	-0.175444
0.894858	1.30409	1.24094	1.29328	0.831381	1.07239	0.726017
-0.910312	-1.41365	-1.62765	-1.90147	-1.21138	-1.18759	-0.730524
1.20756	2.12969	2.84621	3.40957	2.4273	1.90999	1.01741
-1.50668	-2.84619	-4.05927	-4.9099	-3.64206	-2.6339	-1.30715
1.4723	2.83713	4.26461	5.31683	3.8536	2.63359	1.26474
-1.97445	-3.98556	-6.04879	-7.41916	-5.64854	-3.79234	-1.7605
1.78177	3.62615	5.74269	7.25231	5.3577	3.44496	1.56331
-2.22395	-4.63683	-7.30182	-9.08333	-6.93642	-4.46947	-2.00299
2.14244	4.50986	7.2744	9.18276	6.93264	4.35811	1.92108
-2.27997	-4.85279	-7.86923	-9.93263	-7.5548	-4.71838	-2.0603
2.45758	5.27818	8.55152	10.7534	8.26767	5.16271	2.24166
-2.25089	-4.86743	-8.05637	-10.2778	-7.8059	-4.77239	-2.04071
2.59462	5.64376	9.16558	11.5078	8.95084	5.57053	2.39215
-2.23588	-4.8953	-8.14877	-10.4156	-7.97167	-4.84515	-2.04305
2.48368	5.4554	8.90318	11.2083	8.76523	5.42957	2.30244
-2.24333	-4.95464	-8.17063	-10.369	-8.07302	-4.95435	-2.07568
2.16957	4.81025	7.90179	10.0043	7.84542	4.83678	2.01761
-2.18345	-4.85141	-7.86356	-9.86414	-7.84912	-4.90608	-2.0494
1.77588	3.97629	6.54279	8.3168	6.57074	4.06048	1.66209
-1.94037	-4.33543	-6.90007	-8.56082	-6.97068	-4.45058	-1.84926
1.41016	3.18706	5.16729	6.53094	5.28062	3.33462	1.34421
-1.46711	-3.30598	-5.16414	-6.35388	-5.31999	-3.48732	-1.42877
1.0853	2.47171	3.83993	4.73948	4.03782	2.68809	1.07691
-0.829579	-1.90705	-2.88007	-3.51073	-3.11917	-2.15952	-0.853272
0.719484	1.65451	2.34665	2.73822	2.62575	1.94378	0.777109
-0.165636	-0.438527	-0.489012	-0.535554	-0.806497	-0.764988	-0.258674
0.21391	0.523122	0.424861	0.272082	0.778669	0.886732	0.34342
0.408753	0.846998	1.63179	2.13607	1.24413	0.44671	0.242165
-0.453648	-0.968689	-1.95946	-2.66794	-1.5408	-0.532623	-0.249831
0.87321	1.90307	3.3898	4.37744	2.94329	1.43253	0.632448
-1.19366	-2.62411	-4.50867	-5.735	-4.0377	-2.12077	-0.916636
1.29919	2.88045	4.96782	6.36206	4.47594	2.34628	0.986919
-1.85547	-4.11217	-6.74593	-8.39245	-6.23672	-3.54937	-1.50927
1.77233	3.95869	6.59465	8.31738	6.07167	3.36968	1.39374
-2.32385	-5.17681	-8.30458	-10.2277	-7.77133	-4.56413	-1.91462
2.30283	5.15258	8.27979	10.2402	7.73961	4.51889	1.86487
-2.58664	-5.78408	-9.13072	-11.1725	-8.58678	-5.13215	-2.12203
2.79562	6.2486	9.72605	11.8034	9.18139	5.58133	2.30661
-2.72219	-6.09598	-9.44728	-11.4656	-8.90481	-5.41639	-2.21123
3.10511	6.92452	10.4939	12.5346	9.95643	6.23581	2.57491
-2.8186	-6.29673	-9.51508	-11.3945	-8.98529	-5.60228	-2.27211
3.1327	6.96106	10.2931	12.1305	9.77373	6.26449	2.57318
-2.88977	-6.41129	-9.38354	-11.0262	-8.87719	-5.71643	-2.32075
2.89126	6.3818	9.17472	10.6628	8.6841	5.6927	2.31657
-2.85478	-6.26118	-8.82892	-10.1386	-8.35664	-5.58204	-2.2785
2.48697	5.41437	7.47607	8.5176	7.02472	4.74955	1.91337
-2.59741	-5.5938	-7.52998	-8.40879	-7.10203	-4.94769	-2.03086
2.0345	4.30714	5.56614	6.11853	5.16389	3.68411	1.47942
-2.06003	-4.28602	-5.34511	-5.71001	-4.97064	-3.69032	-1.52078
1.57344	3.14891	3.59465	3.65389	3.24977	2.58459	1.05421
-1.29895	-2.46425	-2.4752	-2.28577	-2.16141	-1.9351	-0.803738
1.05226	1.83411	1.4425	1.0211	1.16095	1.34361	0.584777
-0.458142	-0.447477	0.616103	1.33853	0.864582	0.00128063	-0.0217775
0.39142	0.199211	-1.09177	-1.9741	-1.30668	-0.205057	-0.0107741
0.318622	1.44323	3.46549	4.64143	3.64663	1.80063	0.683928
-0.425807	-1.78089	-4.02312	-5.32885	-4.17052	-2.0894	-0.751827
0.969782	3.06233	5.85588	7.37203	5.96972	3.32025	1.25442
-1.30779	-3.89448	-7.04659	-8.70005	-7.12721	-4.10039	-1.54921
1.52942	4.46934	7.85879	9.59657	7.9066	4.62209	1.72605
-2.09144	-5.77361	-9.64952	-11.5262	-9.66498	-5.87233	-2.24194
2.06379	5.79232	9.64772	11.4974	9.6313	5.83638	2.16709
-2.63411	-7.09428	-11.3874	-13.3259	-11.3396	-7.08334	-2.68938
2.58331	7.03912	11.2381	13.0931	11.1595	6.97313	2.59004
-2.8907	-7.74511	-12.115	-13.9474	-12.0062	-7.62437	-2.84871
3.00207	8.01144	12.3681	14.1094	12.2299	7.8366	2.91155
-2.91857	-7.83966	-12.0019	-13.5858	-11.8352	-7.61181	-2.78014
3.17922	8.39579	12.6225	14.1128	12.4283	8.11645	2.99393
-2.80951	-7.57019	-11.3309	-12.5634	-11.1104	-7.24131	-2.57889
3.01169	7.96502	11.709	12.8072	11.4638	7.58901	2.73772
-2.60439	-7.02344	-10.2431	-11.0539	-9.97478	-6.60313	-2.28946
2.50675	6.73547	9.67344	10.2645	9.38382	6.27404	2.15366
-2.25864	-6.106	-8.63441	-8.96775	-8.32543	-5.60697	-1.87051
1.77836	4.95932	6.88735	6.90883	6.561	4.42643	1.35856
-1.68593	-4.63895	-6.28304	-6.08858	-5.94133	-4.07612	-1.23803
0.971188	2.96007	3.8191	3.26832	3.46402	2.37135	0.498861
-0.845699	-2.54716	-3.10769	-2.35015	-2.74117	-1.93661	-0.352679
0.172131	0.940692	0.768086	-0.313484	0.391952	0.312409	-0.33784
0.194944	0.00716211	0.650358	1.96832	1.03435	0.649141	0.718152
-0.622345	-1.08778	-2.23452	-3.78602	-2.6247	-1.73946	-1.15512
1.27505	2.65553	4.47053	6.28999	4.86526	3.31297	1.81377
-1.46014	-3.20781	-5.29064	-7.24684	-5.68835	-3.86712	-2.00122
2.22118	5.00061	7.79713	10.0049	8.1962	5.65796	2.76109
-2.34861	-5.41306	-8.38487	-10.6718	-8.78366	-6.06465	-2.88386
2.93553	6.80844	10.3044	12.7565	10.7012	7.45051	3.46264
-3.20117	-7.4942	-11.2281	-13.7464	-11.6211	-8.12304	-3.71671
3.42517	8.07329	11.986	14.538	12.3734	8.68527	3.92581
-3.86019	-9.09039	-13.3285	-15.9422	-13.7083	-9.682	-4.34267
3.75287	8.91306	13.0116	15.5375	13.3819	9.48095	4.2141
-4.18127	-9.87331	-14.2444	-16.7898	-14.6033	-10.4143	-4.61837
3.95183	9.38664	13.474	15.8648	13.8196	9.89788	4.36217
-4.11538	-9.72694	-13.8298	-16.143	-14.1604	-10.2058	-4.49664
3.97444	9.3844	13.2373	15.3866	13.5513	9.82873	4.32466
-3.72766	-8.7893	-12.2903	-14.2388	-12.5863	-9.19722	-4.04524
3.71759	8.68387	12.012	13.8063	12.2887	9.05391	4.00133
-3.14035	-7.32925	-10.0128	-11.5118	-10.2691	-7.66035	-3.38941
3.10579	7.12933	9.60126	10.9291	9.83629	7.42077	3.31972
-2.4458	-5.55769	-7.30464	-8.31123	-7.51766	-5.80911	-2.62447
2.16642	4.79415	6.12319	6.89931	6.31356	5.00547	2.30996
-1.65733	-3.52031	-4.24548	-4.7396	-4.41266	-3.6917	-1.76614
1.03729	1.99609	2.03077	2.22172	2.17429	2.12795	1.11197
-0.734741	-1.15195	-0.760411	-0.7306	-0.879842	-1.24487	-0.776053
-0.101024	-0.850167	-2.09237	-2.46021	-1.99742	-0.795437	-0.092163
0.337949	1.5565	3.15158	3.70473	3.08141	1.53906	0.36049
-1.11697	-3.43312	-5.80821	-6.66279	-5.7631	-3.4519	-1.16973
1.48684	4.41757	7.22492	8.27034	7.20501	4.47136	1.5685
-1.97536	-5.64888	-8.96788	-10.2175	-8.97319	-5.73629	-2.08445
2.5499	7.05312	10.9352	12.3938	10.9656	7.17257	2.68479
-2.70776	-7.53918	-11.626	-13.1787	-11.6811	-7.6889	-2.86666
3.34895	9.0523	13.7159	15.4606	13.7952	9.23034	3.52988
-3.33408	-9.12383	-13.8098	-15.5744	-13.9125	-9.32804	-3.53492
3.77954	10.1681	15.2289	17.1057	15.3539	10.3962	3.99803
-3.80137	-10.2701	-15.3398	-17.2124	-15.4861	-10.5196	-4.03516
3.85185	10.4075	15.4883	17.3476	15.6544	10.676	4.09852
-3.99104	-10.7098	-15.8531	-17.7052	-16.0376	-10.9946	-4.24817
3.65389	9.9535	14.7529	16.4708	14.9541	10.2522	3.91909
-3.79096	-10.1965	-15.0191	-16.7023	-15.2354	-10.5066	-4.06194
3.26832	8.98526	13.2782	14.7588	13.5079	9.30431	3.54288
-3.17754	-8.68386	-12.7831	-14.1531	-13.0245	-9.00963	-3.45368
2.70989	7.54359	11.1297	12.2912	11.3813	7.87396	2.98573
-2.24412	-6.38659	-9.44999	-10.3963	-9.71005	-6.71957	-2.51799
1.93282	5.54576	8.20302	8.96523	8.46991	5.87951	2.20317
-1.15352	-3.6768	-5.5409	-6.00428	-5.813	-4.00959	-1.41897
0.900677	2.93541	4.42976	4.71684	4.70542	3.26564	1.15996
-0.0503133	-0.892263	-1.52932	-1.49788	-1.80687	-1.21838	-0.302259
-0.338917	-0.157607	-0.00273418	-0.242522	0.275001	0.162941	-0.0953922
1.00128	1.79983	2.34634	2.8568	2.07017	1.48626	0.767197
-1.63691	-3.38161	-4.60273	-5.3737	-4.3299	-3.07636	-1.41321
2.00914	4.38701	6.06151	7.02539	5.79379	4.09137	1.79671
-2.80015	-6.28903	-8.74795	-9.99748	-8.48712	-6.00418	-2.59979
2.98566	6.86721	9.60744	10.9915	9.35519	6.59426	2.79807
-3.68227	-8.53525	-11.9593	-13.5901	-11.7172	-8.27517	-3.50801
3.8786	9.10114	12.7881	14.5373	12.5578	8.85474	3.71809
-4.2413	-10.0054	-14.0748	-15.971	-13.8575	-9.7733	-4.09481
4.55906	10.7884	15.1871	17.2082	14.984	10.5712	4.42668
-4.52337	-10.781	-15.204	-17.254	-15.0159	-10.5788	-4.40502
4.88014	11.5964	16.3443	18.5037	16.172	11.4095	4.77559
-4.58978	-10.9839	-15.5121	-17.6146	-15.3562	-10.8122	-4.49866
4.76313	11.3479	16.0143	18.1567	15.8752	11.1913	4.68497
-4.44758	-10.6268	-15.0155	-17.0689	-14.8934	-10.485	-4.38182
4.2458	10.1262	14.3114	16.2898	14.2063	9.99889	4.19185
-4.03958	-9.59152	-13.5523	-15.442	-13.4643	-9.47842	-3.99683
3.45565	8.2169	11.6299	13.3294	11.5588	8.11762	3.42352
-3.30132	-7.75205	-10.9513	-12.5509	-10.897	-7.66625	-3.27924
2.52934	5.93298	8.40291	9.74563	8.36507	5.86033	2.51678
-2.23924	-5.14271	-7.26286	-8.45312	-7.24118	-5.08286	-2.23572
1.54027	3.4565	4.88436	5.81662	4.87842	3.40912	1.5453
-0.966724	-2.03439	-2.86355	-3.56004	-2.87282	-1.99912	-0.979851
0.48876	0.815381	1.11723	1.59439	1.14109	0.791843	0.509507
0.333094	1.14808	1.65712	1.48562	1.61945	1.16033	0.305228
-0.641523	-1.99671	-2.90134	-2.91729	-2.85075	-1.99818	-0.607077
1.49214	4.01185	5.75226	6.08605	5.68978	4.00311	1.4517
-1.80988	-4.86318	-7.00366	-7.52943	-6.93043	-4.84485	-1.76407
2.42788	6.35088	9.13044	9.91813	9.04771	6.32365	2.37736
-2.89027	-7.48535	-10.7703	-11.7803	-10.6794	-7.44993	-2.83572
3.14889	8.15976	11.7752	12.9547	11.6775	8.11689	3.09097
-3.71484	-9.47825	-13.6626	-15.0783	-13.5594	-9.42864	-3.65419
3.69568	9.50732	13.7719	15.2776	13.6646	9.45166	3.6329
-4.15858	-10.5555	-15.2773	-16.978	-15.1671	-10.4945	-4.0942
4.06723	10.379	15.0912	16.8448	14.9794	10.3131	4.0017
-4.20199	-10.6663	-15.5352	-17.3834	-15.4229	-10.5961	-4.13568
4.19394	10.6192	15.5101	17.4059	15.3983	10.545	4.12714
-3.92523	-9.98312	-14.665	-16.5323	-14.5547	-9.90549	-3.85819
3.97993	10.0235	14.7393	16.6399	14.6313	9.94272	3.91284
-3.44031	-8.75543	-13.0023	-14.7796	-12.8973	-8.67185	-3.37333
3.38215	8.50948	12.6588	14.411	12.5575	8.42342	3.31546
-2.81475	-7.14359	-10.7622	-12.3526	-10.6653	-7.05542	-2.74852
2.46316	6.22984	9.47455	10.9383	9.38261	6.13993	2.39762
[truncated: 21,600 more rows]
