# Supplementary material for: Multi-Sensor and Decision-Level Fusion-Based Structural Damage Detection Using a One-Dimensional Convolutional Neural Network
Source: Sensors (Basel). 2021 Jun 8;21(12):3950. doi: 10.3390/s21123950 (PMC8226517; doi:10.3390/s21123950)
Supplement: Supplementary file 1 [file sensors-21-03950-s001.zip › Steel frame/F4-100-1.xlsx]

## Sheet: F4-100-1
5.6619	6.32684	-89.067	-2.3794	-663.909	-602.326	-0.94372	3.26228	2.39391	1.2498	0	-0.68972	-0.58686
-6.44898	-8.1817	-371.138	-9.18852	-683.209	-705.806	-2.67813	-1.55468	0.66215	1.91295	3.00283	2.68223	1.81162
0.17773	-0.35573	-399.104	-1.08845	-688.752	-682.374	-0.73967	0.33133	0.10187	0.02551	-0.45806	-1.20062	-1.07166
0.10156	-0.25409	-376.736	-1.01251	-682.649	-694.371	0.96923	0.45876	-0.0764	0.63765	1.34873	1.12398	0.53583
0.33007	0.94013	-356.673	1.08845	-688.167	-686.892	-1.7089	-2.62512	-2.16471	-1.19878	-0.07634	0.10218	0.35722
1.19332	1.65159	-346.971	1.67064	-683.59	-692.328	-1.35182	-2.03892	-3.69273	-4.33602	-5.31857	-4.41929	-2.32193
-1.77728	-2.03272	-338.409	-0.73407	-687.43	-688.193	0.17854	-0.43327	-0.81495	-1.55587	-2.01037	-0.94517	-0.15309
1.87884	1.52454	-328.834	-1.29095	-684.175	-691.435	-0.73967	0.05097	1.12055	1.30081	1.09425	0.86853	0.17861
-2.25968	-3.0999	-321.943	-1.67064	-686.896	-688.806	-0.66316	-0.86654	-1.09509	0.20405	1.95947	2.01806	0.86754
-0.7363	-1.34668	-314.192	-4.20191	-684.633	-690.976	-0.38259	1.17238	2.31751	1.83643	1.0688	0.281	0.07655
-2.56436	-2.64254	-304.768	-1.46814	-686.54	-689.163	-0.81619	-1.22335	-0.96775	-0.94372	-0.68709	-0.5109	-0.15309
1.62494	2.64254	-291.165	2.27814	-684.913	-690.669	-0.17854	-0.53522	-1.40069	-2.04048	-2.39209	-1.94142	-1.19924
0.88864	1.65159	-280.424	2.83502	-686.286	-689.419	0.45911	-0.66265	-0.91682	-1.2753	-0.76343	-0.12773	0.10206
0.83786	0.8385	-273.686	0.73407	-685.141	-690.465	1.32631	1.22335	0.50934	-0.48461	-1.1706	-1.07289	-0.61238
-1.37104	-1.95649	-269.152	-1.84783	-686.108	-689.597	0.30607	0.71362	1.34976	1.42834	1.50142	1.25171	0.68893
-0.58396	-1.04177	-262.692	-2.17689	-685.294	-690.312	-0.15304	0.89203	2.0119	2.5251	2.90104	2.0436	0.9696
-0.68552	-0.8385	-254.054	-0.45563	-685.981	-689.725	0.89271	0.943	0.38201	0.8417	1.37418	0.68972	0.12758
0.10156	0.53359	-244.656	0.75938	-685.396	-690.235	0.96923	0.7646	0.12734	-0.02551	-0.27992	-0.61308	-0.35722
0.53318	1.21963	-235.46	1.77189	-685.93	-689.801	0.61214	-0.02549	-0.68761	-0.94372	-1.22149	-1.09844	-0.45928
0.71091	1.09259	-228.266	1.9997	-685.447	-690.159	0.53563	0	-0.91682	-1.02024	-1.24694	-0.99626	-0.51032
0.86325	0.78768	-221.958	0.65813	-685.904	-689.878	1.30081	1.35079	0.81495	0.91822	0.81433	0.56199	0.28067
-0.43162	-0.91472	-217.854	-0.96188	-685.472	-690.082	0.8417	1.24884	1.29882	2.01498	2.29029	1.55825	0.8165
-0.81247	-1.32127	-212.687	-1.84783	-685.904	-689.929	0.20405	0.89203	0.63668	1.2753	1.37418	0.66417	0.30619
-1.01559	-1.14341	-206.328	-1.29095	-685.497	-690.057	-0.61214	-0.30584	-0.58574	0	0.20358	-0.10218	-0.05103
0.30468	0.78768	-197.437	0.88595	-686.413	-689.98	-0.28057	-0.48424	-1.34976	-1.14777	-1.0688	-0.94517	-0.58686
0.40623	0.96554	-189.863	1.51876	-686.336	-690.082	0.15304	-0.20389	-0.94228	-0.99473	-0.99246	-0.71526	-0.25516
0.38085	0.38114	-184.29	0.35438	-687.15	-690.006	0.53563	0.53522	0	-0.30607	-0.68709	-0.63863	-0.15309
-0.30468	-0.78768	-180.338	-0.91126	-686.769	-690.057	-0.30607	0.02549	0.02547	0.33158	0.40716	0.281	0.22964
-0.27929	-0.86391	-175.728	-1.62001	-682.929	-690.031	-0.73967	-0.05097	0.28014	0.71417	1.14515	0.89408	0.45928
-0.9902	-1.37209	-170.762	-1.62001	-625.919	-690.082	-0.79069	-0.33133	-0.17827	0.05101	0.40716	0.20436	0.02552
-0.63474	-0.60982	-164.353	-0.96188	-571.629	-690.108	-0.8672	-0.53522	-0.66215	-0.89271	-0.96701	-0.86853	-0.56135
-0.33007	-0.02541	-157.666	0.15188	-532.241	-690.159	-0.8417	-0.89203	-1.06962	-1.42834	-1.47597	-1.0218	-0.58686
0.30468	0.53359	-151.384	0.60751	-504.575	-690.21	-0.30607	-0.35681	-0.40747	-0.94372	-1.0688	-0.66417	-0.3317
0.22851	0.07623	-146.596	0.15188	-488.123	-690.312	0.15304	0.25487	0.43294	0.05101	0	0.12773	0.17861
-0.12695	-0.53359	-142.72	-0.70876	-474.391	-690.389	0.22955	0.53522	0.84042	0.66316	0.71254	0.5109	0.35722
-0.63474	-1.01636	-138.819	-1.26564	-460.126	-690.516	-0.25506	0.12743	0.45841	0.58664	0.78888	0.45981	0.22964
-0.63474	-0.68604	-133.803	-0.81001	-440.521	-690.593	-0.48461	-0.22938	-0.20374	-0.17854	-0.0509	-0.25545	-0.25516
-0.2539	0.02541	-127.8	0.25313	-442.326	-690.746	-0.10202	-0.10195	-0.35654	-0.61214	-0.63619	-0.61308	-0.45928
0.15234	0.53359	-122.049	0.86063	-414.787	-690.848	0.48461	0.3823	0.05093	-0.25506	-0.30537	-0.22991	-0.12758
0.43162	0.48277	-117.312	0.78469	-371.813	-691.001	0.58664	0.50973	0.20374	0.12753	0.10179	0	0.05103
0.20312	-0.05082	-113.715	0.05063	-348.623	-691.052	0.53563	0.61168	0.35654	0.51012	0.5344	0.30654	0.20413
-0.07617	-0.35573	-110.169	-0.35438	-338.782	-691.205	0.30607	0.50973	0.35654	0.71417	0.81433	0.45981	0.22964
-0.30468	-0.45736	-106.293	-0.37969	-323.245	-691.231	0.20405	0.35681	0	0.4081	0.50895	0.15327	-0.02552
-0.2539	-0.22868	-101.809	-0.12656	-297.766	-691.384	0.02551	0.12743	-0.38201	-0.12753	-0.12724	-0.35763	-0.30619
0	0.10164	-97.1732	0.32907	-271.142	-691.359	-0.05101	-0.02549	-0.58574	-0.4081	-0.40716	-0.40872	-0.30619
0.2539	0.30491	-92.8161	0.48094	-245.028	-691.537	0.20405	0.22938	-0.20374	-0.05101	-0.02545	-0.02555	0.05103
0.22851	0.12705	-89.219	0.27844	-220.693	-691.333	0.4081	0.48424	0.05093	0.28057	0.33082	0.17882	0.25516
-0.07617	-0.30491	-86.2298	-0.30375	-203.172	-691.588	0.07652	0.25487	-0.05093	0.33158	0.38172	0.10218	0.10206
-0.35546	-0.559	-83.2154	-0.75938	-200.553	-687.504	-0.63765	-0.35681	-0.50934	-0.07652	0.12724	0	-0.05103
-0.58396	-0.73686	-79.9729	-0.86063	-191.221	-673.95	-0.8417	-0.53522	-0.73855	-0.58664	-0.45806	-0.38318	-0.3317
-0.40623	-0.43195	-76.1224	-0.50625	-172.455	-655.342	-0.58664	-0.30584	-0.43294	-0.56113	-0.5853	-0.48536	-0.35722
-0.07617	-0.07623	-72.044	-0.05063	-150.18	-634.13	-0.45911	-0.25487	-0.20374	-0.33158	-0.20358	-0.07664	-0.05103
0.07617	-0.05082	-68.5228	-0.05063	-130.346	-613.046	-0.25506	-0.02549	0.02547	-0.20405	-0.17813	-0.12773	0
-0.07617	-0.30491	-65.635	-0.25313	-111.986	-592.013	-0.22955	-0.05097	0.05093	-0.12753	-0.12724	-0.07664	0.05103
-0.12695	-0.30491	-62.7472	-0.45563	-119.666	-571.644	-0.48461	-0.17841	0.0764	-0.05101	0	0	0.02552
-0.38085	-0.53359	-59.91	-0.53157	-130.066	-550.968	-0.4081	-0.17841	-0.02547	-0.22955	-0.17813	-0.15327	-0.15309
-0.33007	-0.40654	-56.7435	-0.45563	-122.768	-530.88	-0.4081	-0.10195	0.05093	-0.25506	-0.27992	-0.22991	-0.22964
-0.20312	-0.17786	-53.3237	-0.07594	-111.808	-510.638	-0.22955	0.02549	0.17827	-0.07652	-0.0509	0.02555	-0.07655
0.02539	0.05082	-49.9292	0.22781	-95.5089	-490.753	0.25506	0.45876	0.50934	0.28057	0.25448	0.17882	0.10206
0.15234	0.12705	-46.864	0.35438	-79.311	-471.329	0.53563	0.63716	0.58574	0.45911	0.35627	0.15327	0.15309
0.12695	0.07623	-44.1282	0.30375	-64.9186	-452.516	0.4081	0.45876	0.30561	0.35708	0.30537	0.10218	0.07655
0.02539	0	-41.5443	0.2025	-54.0607	-434.189	0.15304	0.22938	0.0764	0.20405	0.20358	0.02555	-0.05103
-0.05078	-0.07623	-39.0112	0.12656	-43.5842	-416.091	0.25506	0.40778	0.1528	0.22955	0.15269	-0.05109	-0.12758
-0.02539	-0.02541	-36.2753	0.25313	-34.5825	-398.121	0.4081	0.53522	0.2292	0.33158	0.27992	0.05109	-0.07655
0.12695	0.12705	-33.4635	0.32907	-26.954	-380.815	0.33158	0.48424	0.25467	0.51012	0.5344	0.25545	0.12758
0.17773	0.07623	-30.9556	0.30375	-19.173	-363.713	0.4336	0.50973	0.1528	0.4336	0.40716	0.10218	0.10206
0.20312	0.10164	-28.5744	0.32907	-9.96791	-347.045	0.33158	0.35681	-0.0764	0.22955	0.20358	-0.02555	0.05103
0.12695	0.07623	-26.2945	0.17719	-1.75456	-331.04	0.02551	0.05097	-0.30561	0.10202	0.15269	-0.05109	0
-0.12695	-0.17786	-24.344	-0.12656	6.73851	-315.342	-0.25506	-0.15292	-0.48388	-0.15304	-0.10179	-0.25545	-0.17861
-0.2539	-0.35573	-22.4694	-0.405	11.0613	-300.027	-0.4081	-0.17841	-0.40747	-0.20405	-0.20358	-0.281	-0.20413
-0.27929	-0.40654	-20.4175	-0.48094	12.4599	-284.916	-0.45911	-0.17841	-0.25467	-0.07652	0	-0.05109	-0.02552
-0.12695	-0.22868	-18.087	-0.30375	15.1553	-269.932	-0.4336	-0.22938	-0.25467	-0.07652	0.02545	-0.05109	0.05103
-0.07617	-0.20327	-15.9338	-0.27844	23.0635	-255.434	-0.56113	-0.40778	-0.43294	-0.33158	-0.22903	-0.22991	-0.02552
-0.15234	-0.30491	-14.0339	-0.43032	31.6074	-241.369	-0.81619	-0.68814	-0.66215	-0.66316	-0.61075	-0.48536	-0.22964
-0.33007	-0.48277	-12.438	-0.63282	38.5494	-227.713	-0.99473	-0.7646	-0.66215	-0.73967	-0.71254	-0.53645	-0.3317
-0.38085	-0.53359	-10.6901	-0.73407	43.0502	-214.236	-0.91822	-0.61168	-0.38201	-0.56113	-0.5344	-0.35763	-0.25516
-0.30468	-0.48277	-8.76484	-0.63282	51.4415	-200.886	-0.79069	-0.45876	-0.1528	-0.33158	-0.25448	-0.12773	-0.10206
-0.22851	-0.38114	-6.76362	-0.53157	58.1292	-187.842	-0.58664	-0.28035	0.05093	-0.17854	-0.10179	-0.02555	0
-0.15234	-0.25409	-4.71174	-0.27844	65.122	-174.901	-0.45911	-0.25487	-0.02547	-0.22955	-0.15269	-0.10218	0
-0.05078	-0.07623	-2.68518	-0.05063	73.4116	-162.368	-0.38259	-0.25487	-0.0764	-0.28057	-0.20358	-0.17882	-0.07655
-0.10156	-0.10164	-0.93728	-0.02531	80.4807	-150.192	-0.30607	-0.17841	-0.10187	-0.30607	-0.25448	-0.22991	-0.17861
-0.15234	-0.17786	0.6333	-0.10125	85.5918	-138.323	-0.17854	0.02549	0.10187	-0.10202	-0.10179	-0.12773	-0.17861
-0.12695	-0.17786	2.22921	-0.07594	89.9655	-126.709	0.05101	0.30584	0.40747	0.28057	0.27992	0.17882	0
0.05078	0.02541	4.07844	0.17719	95.5343	-115.146	0.33158	0.53522	0.53481	0.51012	0.5344	0.30654	0.12758
0.17773	0.17786	6.00366	0.43032	102.705	-103.838	0.51012	0.58619	0.45841	0.53563	0.5344	0.25545	0.15309
0.22851	0.2795	7.72623	0.58219	109.215	-92.9384	0.45911	0.45876	0.20374	0.35708	0.35627	0.07664	0.02552
0.17773	0.25409	9.19549	0.58219	115.114	-82.3708	0.4081	0.3823	0.05093	0.20405	0.17813	-0.05109	-0.10206
0.10156	0.15245	10.4621	0.43032	120.657	-72.2117	0.4336	0.50973	0.20374	0.35708	0.27992	0.05109	-0.07655
0.07617	0.07623	11.7034	0.30375	125.489	-62.2567	0.4336	0.58619	0.33107	0.58664	0.55985	0.25545	0.05103
0.07617	0	12.9446	0.17719	130.117	-52.6081	0.38259	0.5607	0.35654	0.66316	0.66164	0.33209	0.15309
0.10156	0.05082	14.2872	0.2025	134.643	-43.0871	0.30607	0.40778	0.17827	0.45911	0.45806	0.17882	0.10206
0.12695	0.12705	15.7058	0.30375	138.483	-33.8213	0.12753	0.15292	-0.10187	0.17854	0.20358	-0.02555	0
0.07617	0.10164	16.9217	0.22781	142.043	-24.9129	-0.10202	-0.07646	-0.30561	-0.07652	-0.07634	-0.20436	-0.12758
-0.07617	-0.12705	17.8083	-0.07594	144.509	-16.3874	-0.35708	-0.25487	-0.38201	-0.22955	-0.25448	-0.30654	-0.20413
-0.20312	-0.30491	18.5176	-0.43032	145.832	-8.16816	-0.53563	-0.28035	-0.20374	-0.15304	-0.15269	-0.15327	-0.12758
-0.20312	-0.38114	19.4296	-0.50625	146.518	0.07658	-0.56113	-0.28035	-0.0764	-0.02551	0.02545	0	0
-0.15234	-0.33032	20.5695	-0.45563	147.637	8.16816	-0.56113	-0.33133	-0.10187	-0.10202	-0.0509	-0.05109	0
-0.12695	-0.25409	21.7601	-0.405	149.493	16.0556	-0.73967	-0.58619	-0.35654	-0.4081	-0.38172	-0.30654	-0.10206
-0.17773	-0.2795	22.7987	-0.43032	152.214	23.6877	-0.94372	-0.81557	-0.56028	-0.71417	-0.71254	-0.5109	-0.25516
-0.22851	-0.33032	23.7107	-0.48094	154.63	31.1156	-0.91822	-0.7646	-0.45841	-0.66316	-0.68709	-0.43427	-0.28067
-0.2539	-0.38114	24.572	-0.55688	156.384	38.4414	-0.81619	-0.5607	-0.17827	-0.45911	-0.43261	-0.281	-0.20413
-0.2539	-0.43195	25.4332	-0.63282	155.138	45.512	-0.68866	-0.40778	0.02547	-0.20405	-0.17813	-0.07664	-0.07655
-0.20312	-0.38114	26.4718	-0.53157	154.325	52.557	-0.58664	-0.33133	0.0764	-0.12753	-0.0509	-0.02555	0
-0.05078	-0.12705	27.7385	-0.2025	157.91	59.6021	-0.4081	-0.28035	0	-0.17854	-0.12724	-0.12773	-0.05103
0.02539	0	28.9797	0.05063	161.419	66.4429	-0.28057	-0.22938	-0.10187	-0.28057	-0.22903	-0.25545	-0.15309
0.05078	0.05082	30.0183	0.10125	164.013	72.9519	-0.22955	-0.17841	-0.10187	-0.25506	-0.25448	-0.22991	-0.17861
0	-0.05082	30.7529	0.02531	166.276	79.2567	-0.07652	0.02549	0.10187	0	0	-0.07664	-0.10206
0.02539	-0.02541	31.5129	0.05063	168.641	85.4849	0.17854	0.33133	0.35654	0.35708	0.35627	0.17882	0.05103
0.12695	0.07623	32.4502	0.2025	170.751	91.5855	0.33158	0.45876	0.40747	0.56113	0.61075	0.30654	0.15309
0.17773	0.17786	33.4381	0.35438	172.684	97.5075	0.35708	0.3823	0.25467	0.45911	0.50895	0.17882	0.12758
0.15234	0.22868	34.2994	0.43032	174.21	103.225	0.28057	0.25487	-0.02547	0.17854	0.20358	-0.05109	-0.02552
0.17773	0.2795	35.0847	0.48094	176.142	108.739	0.25506	0.22938	-0.0764	0.12753	0.12724	-0.10218	-0.10206
0.17773	0.22868	35.6927	0.37969	176.574	113.997	0.28057	0.30584	0.02547	0.22955	0.25448	0.02555	-0.02552
0.07617	0.02541	36.098	0.12656	176.371	119	0.20405	0.33133	0.10187	0.35708	0.38172	0.12773	0.02552
0.02539	-0.05082	36.478	-0.05063	177.566	123.799	0.07652	0.22938	0.10187	0.4081	0.45806	0.17882	0.07655
0.05078	0	37.0606	0.02531	178.787	128.623	-0.02551	0.10195	-0.05093	0.25506	0.30537	0.07664	0.05103
0.07617	0.10164	37.7952	0.12656	179.575	133.371	-0.12753	-0.07646	-0.25467	-0.05101	0.02545	-0.12773	-0.07655
0	0.02541	38.3272	0.02531	180.007	137.761	-0.35708	-0.30584	-0.40747	-0.28057	-0.22903	-0.30654	-0.15309
-0.10156	-0.10164	38.5805	-0.2025	180.033	141.947	-0.51012	-0.3823	-0.33107	-0.30607	-0.27992	-0.25545	-0.15309
-0.17773	-0.22868	38.7832	-0.405	179.6	146.031	-0.56113	-0.33133	-0.1528	-0.17854	-0.10179	-0.07664	-0.05103
-0.15234	-0.25409	39.1631	-0.48094	176.981	150.039	-0.56113	-0.28035	0	-0.02551	0.0509	0.05109	0.02552
-0.17773	-0.2795	39.5938	-0.48094	174.82	154.021	-0.58664	-0.35681	-0.0764	-0.15304	-0.07634	-0.07664	-0.02552
-0.15234	-0.20327	40.1764	-0.37969	176.295	157.875	-0.66316	-0.50973	-0.20374	-0.35708	-0.33082	-0.22991	-0.12758
-0.12695	-0.10164	40.7844	-0.25313	178.176	161.73	-0.68866	-0.58619	-0.28014	-0.48461	-0.48351	-0.33209	-0.20413
-0.07617	-0.05082	41.3417	-0.17719	179.168	165.431	-0.56113	-0.43327	-0.1528	-0.4336	-0.45806	-0.30654	-0.22964
-0.12695	-0.12705	41.7217	-0.27844	179.372	168.902	-0.48461	-0.30584	0.05093	-0.20405	-0.20358	-0.10218	-0.10206
-0.12695	-0.15245	42.051	-0.30375	179.422	172.297	-0.38259	-0.15292	0.2292	0.02551	0.0509	0.07664	0
-0.10156	-0.12705	42.507	-0.22781	179.575	175.769	-0.20405	-0.05097	0.25467	0.12753	0.12724	0.07664	0.02552
0	0.07623	43.2163	0.05063	180.058	179.164	-0.10202	-0.02549	0.17827	0.07652	0.07634	0.02555	-0.02552
0.05078	0.17786	43.9002	0.22781	180.414	182.456	-0.02551	-0.02549	0.0764	0	-0.02545	-0.07664	-0.07655
0.05078	0.20327	44.3562	0.25313	180.312	185.57	0.05101	0.05097	0.0764	0	-0.07634	-0.12773	-0.12758
0.07617	0.17786	44.6855	0.22781	180.16	188.506	0.12753	0.15292	0.17827	0.20405	0.15269	0.05109	-0.02552
0.07617	0.15245	44.9388	0.17719	179.575	191.339	0.22955	0.30584	0.30561	0.4336	0.40716	0.22991	0.07655
0.05078	0.10164	45.1921	0.12656	178.431	194.096	0.25506	0.30584	0.25467	0.4336	0.40716	0.17882	0.05103
0.05078	0.15245	45.5468	0.15188	177.973	196.7	0.12753	0.15292	0.05093	0.28057	0.25448	0.05109	0
0.10156	0.25409	45.9521	0.25313	178.405	199.252	0	0	-0.17827	0.07652	0.0509	-0.07664	-0.10206
0.10156	0.22868	46.2561	0.25313	178.863	201.703	0	-0.02549	-0.17827	-0.02551	-0.02545	-0.15327	-0.15309
0.05078	0.12705	46.3827	0.10125	178.888	203.923	-0.07652	-0.02549	-0.12734	0.05101	0.0509	-0.05109	-0.07655
-0.02539	0	46.3321	-0.12656	178.685	205.965	-0.20405	-0.10195	-0.10187	0.10202	0.12724	0	0
-0.12695	-0.10164	46.2814	-0.27844	178.482	207.982	-0.28057	-0.15292	-0.10187	0.07652	0.10179	0	0
-0.10156	-0.05082	46.4841	-0.22781	178.176	209.998	-0.38259	-0.28035	-0.2292	-0.05101	0	-0.07664	-0.02552
-0.12695	-0.02541	46.7121	-0.2025	178.075	211.913	-0.51012	-0.43327	-0.35654	-0.28057	-0.20358	-0.20436	-0.12758
-0.17773	-0.05082	46.8134	-0.27844	178.787	213.725	-0.61214	-0.53522	-0.38201	-0.4336	-0.38172	-0.33209	-0.20413
-0.17773	-0.10164	46.864	-0.35438	179.906	215.41	-0.66316	-0.53522	-0.28014	-0.38259	-0.30537	-0.20436	-0.15309
-0.15234	-0.12705	46.8894	-0.405	180.821	217.043	-0.61214	-0.43327	-0.10187	-0.20405	-0.12724	-0.07664	-0.05103
-0.20312	-0.17786	46.94	-0.45563	181.304	218.677	-0.56113	-0.3823	-0.05093	-0.17854	-0.10179	-0.07664	-0.07655
-0.20312	-0.15245	47.0667	-0.43032	181.635	220.209	-0.58664	-0.40778	-0.0764	-0.22955	-0.20358	-0.12773	-0.10206
-0.15234	-0.02541	47.3707	-0.25313	181.991	221.817	-0.53563	-0.43327	-0.12734	-0.30607	-0.27992	-0.17882	-0.15309
-0.10156	0.07623	47.7	-0.07594	182.372	223.425	-0.38259	-0.30584	-0.05093	-0.28057	-0.27992	-0.20436	-0.15309
-0.07617	0.12705	47.9533	-0.02531	182.55	224.88	-0.20405	-0.12743	0.12734	-0.10202	-0.10179	-0.07664	-0.07655
-0.07617	0.10164	48.08	-0.02531	182.22	226.233	-0.10202	0	0.25467	0.10202	0.12724	0.10218	0.02552
-0.10156	0.07623	48.156	-0.02531	182.118	227.534	0.02551	0.12743	0.35654	0.28057	0.27992	0.17882	0.07655
-0.05078	0.15245	48.3586	0.10125	182.092	228.836	0.15304	0.20389	0.33107	0.30607	0.33082	0.12773	0.05103
0	0.2795	48.7133	0.27844	182.092	230.138	0.17854	0.17841	0.20374	0.25506	0.27992	0.10218	0
0.02539	0.35573	48.9666	0.35438	181.864	231.287	0.20405	0.17841	0.1528	0.20405	0.17813	0.02555	-0.05103
0.02539	0.30491	49.0173	0.32907	181.253	232.359	0.28057	0.25487	0.1528	0.22955	0.15269	0	-0.07655
0.05078	0.33032	49.0679	0.30375	180.796	233.329	0.28057	0.28035	0.20374	0.35708	0.33082	0.12773	0.02552
0.05078	0.30491	49.0679	0.25313	179.956	234.171	0.22955	0.25487	0.17827	0.4081	0.43261	0.17882	0.07655
0	0.20327	48.9919	0.12656	178.939	234.937	0.15304	0.17841	0.05093	0.28057	0.25448	0.05109	0
-0.05078	0.20327	48.9666	0.07594	178.049	235.6	0	0	-0.10187	0.12753	0.12724	-0.02555	-0.05103
-0.05078	0.22868	48.9919	0.07594	177.185	236.29	-0.12753	-0.12743	-0.17827	0	0.02545	-0.07664	-0.07655
-0.10156	0.15245	48.9413	-0.02531	175.812	236.877	-0.17854	-0.17841	-0.20374	-0.05101	-0.0509	-0.12773	-0.10206
-0.12695	0.07623	48.7893	-0.2025	174.057	237.26	-0.33158	-0.28035	-0.20374	-0.07652	-0.0509	-0.07664	-0.05103
-0.20312	-0.02541	48.5359	-0.32907	172.836	237.668	-0.45911	-0.3823	-0.2292	-0.10202	-0.02545	-0.05109	-0.02552
-0.22851	-0.07623	48.3586	-0.405	171.565	238.051	-0.51012	-0.40778	-0.25467	-0.17854	-0.12724	-0.12773	-0.07655
-0.2539	-0.07623	48.2826	-0.43032	170.217	238.434	-0.66316	-0.58619	-0.35654	-0.33158	-0.27992	-0.22991	-0.12758
-0.27929	-0.07623	48.2066	-0.45563	168.743	238.715	-0.79069	-0.68814	-0.43294	-0.48461	-0.43261	-0.281	-0.17861
-0.2539	-0.07623	48.1306	-0.45563	167.268	239.046	-0.76518	-0.66265	-0.35654	-0.48461	-0.48351	-0.30654	-0.20413
-0.20312	-0.05082	48.1053	-0.405	165.361	239.378	-0.66316	-0.53522	-0.20374	-0.38259	-0.35627	-0.20436	-0.15309
-0.17773	-0.05082	48.08	-0.405	163.377	239.659	-0.58664	-0.45876	-0.10187	-0.25506	-0.22903	-0.10218	-0.07655
-0.20312	-0.05082	48.004	-0.405	161.877	239.889	-0.51012	-0.40778	-0.0764	-0.22955	-0.20358	-0.12773	-0.07655
-0.20312	0	48.0293	-0.27844	160.58	240.17	-0.4336	-0.33133	-0.05093	-0.20405	-0.17813	-0.12773	-0.10206
-0.12695	0.10164	48.1813	-0.10125	159.919	240.476	-0.30607	-0.22938	0	-0.12753	-0.10179	-0.07664	-0.07655
-0.10156	0.17786	48.2826	0	159.207	240.757	-0.10202	-0.07646	0.12734	0	0	0	-0.02552
-0.07617	0.20327	48.3333	0.07594	158.317	240.961	0.05101	0.07646	0.20374	0.12753	0.12724	0.05109	0
-0.02539	0.25409	48.3333	0.15188	156.588	241.114	0.15304	0.17841	0.25467	0.25506	0.27992	0.12773	0.05103
0.02539	0.30491	48.3586	0.22781	155.545	241.242	0.25506	0.25487	0.25467	0.33158	0.35627	0.15327	0.05103
0.05078	0.33032	48.3586	0.30375	154.808	241.369	0.33158	0.30584	0.2292	0.30607	0.30537	0.10218	0.02552
0.05078	0.35573	48.3333	0.32907	153.104	241.369	0.30607	0.28035	0.1528	0.28057	0.27992	0.05109	-0.02552
0.07617	0.38114	48.2826	0.32907	151.146	241.318	0.28057	0.25487	0.12734	0.28057	0.27992	0.07664	-0.02552
0.07617	0.35573	48.156	0.30375	149.239	241.216	0.30607	0.28035	0.1528	0.30607	0.33082	0.10218	0.02552
0.05078	0.30491	48.0293	0.25313	148.069	241.063	0.30607	0.28035	0.1528	0.33158	0.33082	0.12773	0.05103
0.02539	0.2795	47.8267	0.17719	147.281	240.757	0.17854	0.15292	0.05093	0.28057	0.30537	0.10218	0.05103
-0.05078	0.20327	47.5987	0.05063	146.722	240.399	0	0	-0.0764	0.15304	0.20358	0.02555	0
-0.07617	0.15245	47.396	-0.02531	146.366	240.067	-0.10202	-0.10195	-0.12734	0.02551	0.07634	-0.05109	-0.02552
-0.15234	0.10164	47.1427	-0.12656	145.552	239.659	-0.22955	-0.20389	-0.17827	-0.05101	0	-0.07664	-0.05103
-0.17773	0.02541	46.8894	-0.22781	144.56	239.2	-0.35708	-0.30584	-0.20374	-0.12753	-0.0509	-0.10218	-0.05103
-0.20312	-0.02541	46.6107	-0.32907	143.39	238.715	-0.48461	-0.40778	-0.2292	-0.20405	-0.12724	-0.12773	-0.05103
-0.22851	-0.05082	46.3574	-0.37969	142.297	238.23	-0.56113	-0.48424	-0.25467	-0.25506	-0.20358	-0.15327	-0.07655
-0.22851	-0.07623	46.1547	-0.43032	141.509	237.719	-0.63765	-0.5607	-0.30561	-0.35708	-0.30537	-0.22991	-0.12758
-0.27929	-0.12705	45.9268	-0.48094	140.746	237.209	-0.71417	-0.63716	-0.33107	-0.4336	-0.40716	-0.281	-0.15309
-0.2539	-0.12705	45.7494	-0.48094	140.085	236.698	-0.71417	-0.63716	-0.28014	-0.4336	-0.40716	-0.25545	-0.17861
-0.22851	-0.10164	45.6481	-0.43032	139.449	236.264	-0.61214	-0.53522	-0.17827	-0.35708	-0.33082	-0.17882	-0.12758
-0.22851	-0.07623	45.5721	-0.37969	138.762	235.805	-0.51012	-0.43327	-0.0764	-0.25506	-0.22903	-0.12773	-0.07655
-0.20312	-0.02541	45.4961	-0.30375	137.923	235.345	-0.4336	-0.3823	-0.05093	-0.20405	-0.15269	-0.10218	-0.05103
-0.17773	0	45.4455	-0.22781	137.11	234.911	-0.30607	-0.28035	0	-0.12753	-0.07634	-0.07664	-0.05103
-0.15234	0.07623	45.4201	-0.12656	136.271	234.503	-0.17854	-0.15292	0.05093	-0.07652	-0.02545	-0.05109	-0.05103
-0.10156	0.12705	45.4201	0	135.406	234.043	-0.05101	-0.05097	0.0764	0.02551	0.02545	-0.02555	-0.02552
-0.05078	0.17786	45.3948	0.07594	134.541	233.584	0.07652	0.05097	0.12734	0.12753	0.12724	0.05109	-0.02552
0	0.22868	45.3441	0.15188	133.575	233.125	0.20405	0.17841	0.17827	0.22955	0.20358	0.07664	0.02552
0.05078	0.2795	45.2428	0.22781	132.711	232.64	0.30607	0.25487	0.20374	0.30607	0.27992	0.12773	0.05103
0.07617	0.30491	45.1415	0.27844	131.795	232.103	0.30607	0.25487	0.12734	0.30607	0.30537	0.10218	0.02552
0.07617	0.2795	44.9895	0.27844	130.803	231.491	0.30607	0.22938	0.0764	0.25506	0.25448	0.07664	0
0.05078	0.2795	44.8122	0.25313	129.786	230.827	0.30607	0.22938	0.0764	0.28057	0.27992	0.07664	0
0.02539	0.25409	44.6095	0.22781	128.693	230.164	0.28057	0.22938	0.0764	0.28057	0.30537	0.10218	0.05103
0.02539	0.22868	44.3815	0.17719	127.523	229.398	0.22955	0.17841	0.05093	0.25506	0.30537	0.10218	0.05103
-0.02539	0.17786	44.1029	0.07594	126.404	228.581	0.12753	0.07646	-0.02547	0.20405	0.25448	0.07664	0.05103
-0.05078	0.12705	43.8242	0.02531	125.438	227.764	0	-0.02549	-0.10187	0.10202	0.15269	0	0.02552
-0.07617	0.07623	43.5202	-0.07594	124.523	226.871	-0.12753	-0.15292	-0.17827	0	0.0509	-0.07664	-0.02552
-0.10156	0.02541	43.2163	-0.17719	123.607	225.977	-0.28057	-0.28035	-0.2292	-0.12753	-0.0509	-0.12773	-0.07655
-0.15234	-0.05082	42.8616	-0.27844	122.743	225.033	-0.38259	-0.35681	-0.2292	-0.17854	-0.12724	-0.12773	-0.07655
-0.17773	-0.10164	42.5576	-0.35438	121.853	224.14	-0.4336	-0.40778	-0.20374	-0.22955	-0.15269	-0.15327	-0.07655
-0.17773	-0.10164	42.279	-0.35438	121.064	223.221	-0.48461	-0.43327	-0.20374	-0.25506	-0.20358	-0.15327	-0.07655
-0.17773	-0.10164	42.0763	-0.37969	120.174	222.327	-0.53563	-0.48424	-0.20374	-0.30607	-0.25448	-0.17882	-0.07655
-0.20312	-0.12705	41.823	-0.405	119.157	221.408	-0.56113	-0.50973	-0.20374	-0.35708	-0.30537	-0.20436	-0.10206
-0.20312	-0.15245	41.6203	-0.405	118.242	220.54	-0.51012	-0.48424	-0.1528	-0.33158	-0.27992	-0.17882	-0.10206
-0.17773	-0.10164	41.4684	-0.32907	117.454	219.724	-0.4336	-0.40778	-0.0764	-0.25506	-0.22903	-0.12773	-0.07655
-0.15234	-0.07623	41.367	-0.27844	116.411	218.881	-0.33158	-0.30584	0.02547	-0.17854	-0.12724	-0.07664	-0.05103
-0.15234	-0.05082	41.2657	-0.2025	115.368	218.09	-0.22955	-0.20389	0.0764	-0.07652	-0.0509	-0.02555	-0.02552
-0.10156	0	41.215	-0.10125	114.3	217.324	-0.10202	-0.12743	0.10187	-0.02551	0	-0.02555	-0.02552
-0.05078	0.07623	41.1644	0	113.588	216.533	-0.02551	-0.05097	0.10187	0.02551	0.02545	-0.02555	-0.02552
-0.02539	0.12705	41.0884	0.07594	112.673	215.742	0.05101	0	0.10187	0.07652	0.07634	0	-0.02552
-0.02539	0.12705	40.9364	0.10125	111.071	214.925	0.15304	0.10195	0.1528	0.15304	0.12724	0.05109	0
0.02539	0.15245	40.8097	0.15188	110.105	214.108	0.25506	0.20389	0.20374	0.25506	0.22903	0.10218	0.02552
0.05078	0.17786	40.6831	0.2025	109.367	213.291	0.30607	0.22938	0.17827	0.30607	0.27992	0.12773	0.05103
0.07617	0.17786	40.5311	0.22781	108.299	212.423	0.30607	0.20389	0.12734	0.28057	0.27992	0.07664	0.05103
0.05078	0.17786	40.3284	0.2025	107.384	211.504	0.28057	0.17841	0.0764	0.22955	0.22903	0.05109	0.02552
0.02539	0.15245	40.1004	0.17719	106.697	210.534	0.22955	0.12743	0.02547	0.20405	0.22903	0.05109	0.02552
0	0.10164	39.8218	0.10125	106.011	209.539	0.15304	0.07646	0	0.17854	0.20358	0.05109	0.02552
-0.02539	0.05082	39.5431	0.02531	105.299	208.492	0.07652	0.02549	-0.02547	0.15304	0.17813	0.02555	0.02552
-0.02539	0.02541	39.2391	-0.05063	104.51	207.446	-0.02551	-0.05097	-0.10187	0.07652	0.12724	0	0.02552
-0.05078	0	38.9352	-0.10125	103.697	206.399	-0.12753	-0.15292	-0.1528	-0.02551	0.02545	-0.05109	0
-0.07617	-0.05082	38.6058	-0.17719	102.858	205.302	-0.22955	-0.28035	-0.2292	-0.12753	-0.07634	-0.12773	-0.05103
-0.12695	-0.10164	38.2765	-0.25313	102.095	204.204	-0.35708	-0.35681	-0.25467	-0.20405	-0.15269	-0.15327	-0.07655
-0.15234	-0.17786	37.8965	-0.35438	101.332	203.055	-0.4336	-0.40778	-0.2292	-0.22955	-0.20358	-0.15327	-0.07655
-0.15234	-0.20327	37.5926	-0.37969	100.62	201.983	-0.45911	-0.40778	-0.17827	-0.25506	-0.20358	-0.12773	-0.05103
-0.15234	-0.17786	37.3646	-0.37969	100.01	200.937	-0.4336	-0.40778	-0.1528	-0.22955	-0.17813	-0.10218	-0.02552
-0.15234	-0.17786	37.1366	-0.35438	99.3994	199.89	-0.4336	-0.40778	-0.12734	-0.25506	-0.20358	-0.12773	-0.05103
-0.15234	-0.17786	36.9593	-0.32907	98.6366	198.869	-0.4336	-0.40778	-0.10187	-0.28057	-0.22903	-0.15327	-0.07655
-0.12695	-0.12705	36.8073	-0.27844	97.95	197.874	-0.35708	-0.35681	-0.0764	-0.22955	-0.20358	-0.12773	-0.07655
-0.10156	-0.10164	36.6806	-0.2025	97.3397	196.929	-0.25506	-0.25487	0.02547	-0.17854	-0.12724	-0.07664	-0.05103
-0.07617	-0.07623	36.554	-0.17719	96.6277	195.959	-0.15304	-0.15292	0.10187	-0.05101	-0.0509	-0.02555	-0.02552
-0.05078	-0.02541	36.478	-0.05063	95.9157	195.066	-0.02551	-0.05097	0.1528	0.02551	0.0509	0.02555	0
-0.02539	0.02541	36.3766	0.02531	95.1274	194.122	0.05101	0.02549	0.17827	0.07652	0.10179	0.02555	0
0.02539	0.07623	36.3006	0.10125	94.39	193.228	0.15304	0.10195	0.17827	0.12753	0.12724	0.02555	0.02552
0.05078	0.12705	36.174	0.15188	93.7797	192.284	0.22955	0.12743	0.17827	0.15304	0.15269	0.05109	0.02552
0.05078	0.12705	36.022	0.17719	93.0678	191.339	0.28057	0.20389	0.20374	0.22955	0.22903	0.07664	0.02552
0.05078	0.10164	35.8447	0.2025	92.3812	190.369	0.30607	0.22938	0.2292	0.28057	0.27992	0.10218	0.05103
0.07617	0.12705	35.6673	0.2025	91.5421	189.399	0.33158	0.22938	0.20374	0.30607	0.33082	0.12773	0.07655
0.07617	0.12705	35.49	0.2025	90.6266	188.404	0.30607	0.20389	0.12734	0.25506	0.27992	0.07664	0.05103
0.05078	0.10164	35.262	0.15188	89.7875	187.332	0.22955	0.10195	0.02547	0.17854	0.20358	0.02555	0
0.02539	0.07623	35.0087	0.10125	89.0246	186.234	0.12753	0.02549	-0.05093	0.12753	0.12724	0	0
-0.02539	0.02541	34.7047	0	88.2618	185.111	0.02551	-0.02549	-0.05093	0.07652	0.10179	0	-0.02552
-0.05078	-0.05082	34.3501	-0.07594	87.4227	183.962	-0.05101	-0.10195	-0.0764	0.02551	0.07634	-0.02555	-0.02552
-0.07617	-0.10164	34.0208	-0.17719	86.6089	182.814	-0.17854	-0.20389	-0.12734	-0.05101	0	-0.05109	-0.02552
-0.07617	-0.12705	33.7168	-0.22781	85.897	181.691	-0.25506	-0.28035	-0.17827	-0.12753	-0.07634	-0.10218	-0.02552
-0.12695	-0.15245	33.4128	-0.27844	85.1087	180.567	-0.35708	-0.35681	-0.2292	-0.22955	-0.17813	-0.15327	-0.07655
-0.15234	-0.20327	33.1088	-0.32907	84.2441	179.393	-0.45911	-0.43327	-0.25467	-0.30607	-0.22903	-0.17882	-0.10206
-0.17773	-0.22868	32.7795	-0.37969	83.5067	178.245	-0.48461	-0.45876	-0.2292	-0.30607	-0.22903	-0.15327	-0.07655
-0.17773	-0.25409	32.5008	-0.43032	82.693	177.147	-0.48461	-0.43327	-0.17827	-0.28057	-0.22903	-0.15327	-0.07655
-0.15234	-0.22868	32.2982	-0.37969	82.0318	176.101	-0.4336	-0.40778	-0.12734	-0.25506	-0.20358	-0.10218	-0.05103
-0.12695	-0.17786	32.1715	-0.32907	81.2944	175.079	-0.4081	-0.3823	-0.10187	-0.25506	-0.20358	-0.12773	-0.07655
-0.12695	-0.15245	32.0195	-0.27844	80.557	174.058	-0.33158	-0.33133	-0.0764	-0.25506	-0.20358	-0.15327	-0.07655
-0.10156	-0.10164	31.8929	-0.2025	79.9721	173.089	-0.25506	-0.25487	-0.02547	-0.17854	-0.15269	-0.10218	-0.07655
-0.05078	-0.07623	31.7662	-0.12656	79.4127	172.144	-0.12753	-0.12743	0.0764	-0.07652	-0.0509	-0.02555	-0.05103
-0.02539	-0.02541	31.6649	-0.05063	78.8787	171.225	0.02551	0	0.1528	0.05101	0.07634	0.02555	0
0	0.02541	31.5636	0.02531	78.2939	170.281	0.12753	0.10195	0.20374	0.12753	0.15269	0.07664	0.02552
0.02539	0.05082	31.4622	0.10125	77.709	169.362	0.20405	0.15292	0.20374	0.17854	0.20358	0.10218	0.05103
0.05078	0.12705	31.3863	0.2025	77.0225	168.468	0.28057	0.20389	0.20374	0.22955	0.22903	0.07664	0.02552
0.07617	0.15245	31.2849	0.25313	76.1833	167.524	0.33158	0.22938	0.17827	0.22955	0.25448	0.07664	0.02552
0.07617	0.15245	31.1076	0.25313	75.3696	166.554	0.35708	0.25487	0.17827	0.25506	0.27992	0.10218	0.02552
0.07617	0.12705	30.8796	0.2025	74.6576	165.533	0.33158	0.25487	0.17827	0.28057	0.30537	0.12773	0.02552
0.07617	0.12705	30.677	0.2025	73.8693	164.537	0.33158	0.22938	0.1528	0.28057	0.30537	0.12773	0.02552
0.07617	0.10164	30.4743	0.15188	73.1573	163.491	0.25506	0.17841	0.0764	0.22955	0.25448	0.07664	0.02552
0.05078	0.07623	30.221	0.10125	72.7505	162.393	0.15304	0.05097	-0.02547	0.12753	0.15269	0	0
0	0.02541	29.9423	0.02531	72.3945	161.321	0.05101	-0.02549	-0.0764	0.05101	0.07634	-0.02555	-0.02552
-0.02539	0	29.6383	-0.05063	72.0131	160.198	-0.05101	-0.10195	-0.10187	0	0.0509	-0.05109	-0.02552
-0.07617	-0.07623	29.309	-0.15188	71.3774	159.049	-0.15304	-0.17841	-0.12734	-0.05101	0.02545	-0.05109	-0.02552
-0.12695	-0.15245	28.9544	-0.27844	70.6145	157.901	-0.28057	-0.28035	-0.17827	-0.12753	-0.0509	-0.07664	-0.02552
-0.15234	-0.17786	28.6251	-0.32907	69.9534	156.778	-0.35708	-0.3823	-0.20374	-0.20405	-0.12724	-0.10218	-0.05103
-0.15234	-0.17786	28.3717	-0.35438	69.4194	155.68	-0.4336	-0.43327	-0.25467	-0.28057	-0.20358	-0.15327	-0.07655
-0.15234	-0.17786	28.1438	-0.37969	69.038	154.583	-0.48461	-0.48424	-0.28014	-0.35708	-0.27992	-0.17882	-0.10206
-0.17773	-0.20327	27.8904	-0.405	68.5548	153.51	-0.51012	-0.48424	-0.2292	-0.35708	-0.30537	-0.20436	-0.12758
-0.17773	-0.22868	27.6624	-0.405	68.0463	152.489	-0.48461	-0.45876	-0.17827	-0.33158	-0.27992	-0.15327	-0.10206
-0.12695	-0.17786	27.5105	-0.35438	67.4868	151.494	-0.4336	-0.3823	-0.10187	-0.28057	-0.20358	-0.12773	-0.07655
-0.12695	-0.15245	27.3838	-0.30375	66.8257	150.549	-0.33158	-0.33133	-0.0764	-0.22955	-0.17813	-0.10218	-0.07655
-0.10156	-0.10164	27.2825	-0.22781	66.2663	149.631	-0.25506	-0.25487	-0.05093	-0.20405	-0.15269	-0.10218	-0.07655
-0.07617	-0.05082	27.2065	-0.12656	65.8849	148.737	-0.15304	-0.17841	0	-0.12753	-0.07634	-0.05109	-0.05103
-0.05078	0	27.1305	-0.02531	65.6306	147.895	0	-0.05097	0.10187	-0.02551	0.02545	0	-0.02552
0	0.02541	27.0545	0.02531	65.3763	147.001	0.12753	0.07646	0.1528	0.10202	0.12724	0.07664	0.02552
0	0.05082	26.9278	0.07594	65.0711	146.134	0.20405	0.15292	0.17827	0.17854	0.22903	0.10218	0.05103
0.05078	0.10164	26.8265	0.15188	64.7151	145.291	0.28057	0.20389	0.17827	0.22955	0.25448	0.10218	0.02552
0.07617	0.15245	26.7505	0.22781	64.3846	144.449	0.33158	0.25487	0.17827	0.22955	0.27992	0.10218	0.02552
0.10156	0.17786	26.6492	0.27844	64.1049	143.555	0.35708	0.28035	0.1528	0.25506	0.27992	0.10218	0.02552
0.10156	0.15245	26.4718	0.25313	63.7234	142.637	0.35708	0.25487	0.12734	0.22955	0.25448	0.07664	0
0.10156	0.12705	26.2692	0.22781	63.2149	141.692	0.33158	0.25487	0.10187	0.25506	0.27992	0.07664	0.02552
0.10156	0.12705	26.0412	0.17719	62.7572	140.722	0.28057	0.22938	0.10187	0.25506	0.27992	0.10218	0.02552
0.05078	0.05082	25.7626	0.10125	62.274	139.676	0.20405	0.12743	0.02547	0.17854	0.20358	0.05109	0.02552
0.02539	0.02541	25.5346	0.05063	61.7146	138.655	0.10202	0.02549	-0.05093	0.07652	0.15269	0	0
0	0	25.2559	-0.02531	61.1297	137.634	0	-0.07646	-0.10187	0	0.07634	-0.02555	-0.02552
-0.02539	-0.05082	24.9773	-0.12656	60.5703	136.587	-0.12753	-0.15292	-0.1528	-0.05101	0.02545	-0.05109	-0.02552
-0.07617	-0.12705	24.648	-0.22781	59.9855	135.489	-0.22955	-0.25487	-0.17827	-0.12753	-0.0509	-0.07664	-0.05103
-0.10156	-0.17786	24.3186	-0.30375	59.4515	134.443	-0.33158	-0.33133	-0.20374	-0.17854	-0.10179	-0.10218	-0.05103
-0.12695	-0.20327	24.0653	-0.35438	58.9683	133.396	-0.38259	-0.3823	-0.2292	-0.25506	-0.17813	-0.12773	-0.07655
-0.12695	-0.22868	23.8373	-0.37969	58.4598	132.401	-0.45911	-0.43327	-0.25467	-0.33158	-0.25448	-0.17882	-0.12758
-0.12695	-0.22868	23.6347	-0.37969	57.9512	131.405	-0.48461	-0.45876	-0.25467	-0.38259	-0.30537	-0.20436	-0.12758
-0.12695	-0.22868	23.4574	-0.37969	57.3918	130.435	-0.45911	-0.45876	-0.20374	-0.35708	-0.30537	-0.17882	-0.12758
-0.12695	-0.22868	23.3054	-0.37969	56.8069	129.542	-0.4081	-0.40778	-0.1528	-0.30607	-0.25448	-0.15327	-0.10206
-0.10156	-0.20327	23.1787	-0.32907	56.2221	128.649	-0.33158	-0.33133	-0.0764	-0.25506	-0.17813	-0.10218	-0.07655
-0.07617	-0.17786	23.0774	-0.25313	55.7135	127.806	-0.25506	-0.25487	-0.02547	-0.20405	-0.12724	-0.07664	-0.05103
-0.05078	-0.12705	23.0267	-0.17719	55.3321	126.989	-0.15304	-0.17841	0.02547	-0.12753	-0.0509	-0.05109	-0.05103
-0.02539	-0.07623	23.0014	-0.07594	55.0778	126.198	-0.02551	-0.07646	0.05093	-0.05101	0.02545	0	-0.02552
0	-0.05082	22.9254	0	54.7472	125.432	0.07652	0.02549	0.10187	0.02551	0.07634	0.02555	-0.02552
0.05078	0	22.8494	0.07594	54.315	124.641	0.17854	0.10195	0.1528	0.10202	0.15269	0.05109	0
0.07617	0.02541	22.7734	0.12656	53.8827	123.901	0.28057	0.17841	0.17827	0.17854	0.20358	0.10218	0.02552
0.12695	0.05082	22.6974	0.17719	53.4504	123.11	0.30607	0.22938	0.17827	0.22955	0.25448	0.10218	0.02552
0.12695	0.07623	22.5707	0.2025	52.9927	122.318	0.35708	0.25487	0.1528	0.22955	0.25448	0.07664	0.02552
0.12695	0.07623	22.4187	0.2025	52.4587	121.501	0.33158	0.22938	0.10187	0.22955	0.25448	0.07664	0
0.15234	0.05082	22.2668	0.2025	51.9755	120.659	0.33158	0.22938	0.10187	0.20405	0.25448	0.05109	0
0.15234	0.05082	22.0894	0.17719	51.4924	119.766	0.28057	0.20389	0.05093	0.20405	0.25448	0.07664	0
0.10156	0	21.8614	0.10125	50.9838	118.872	0.20405	0.12743	0.02547	0.17854	0.20358	0.05109	0
0.07617	-0.05082	21.5828	0.02531	50.399	117.928	0.12753	0.05097	-0.02547	0.12753	0.17813	0.05109	0.02552
0.05078	-0.07623	21.3295	-0.02531	49.8904	117.009	0.02551	-0.02549	-0.0764	0.05101	0.12724	0	-0.02552
0.02539	-0.12705	21.0762	-0.12656	49.3564	116.039	-0.10202	-0.12743	-0.1528	-0.05101	0.02545	-0.05109	-0.05103
0	-0.17786	20.7975	-0.17719	48.8479	115.095	-0.17854	-0.22938	-0.17827	-0.12753	-0.0509	-0.10218	-0.05103
-0.02539	-0.22868	20.5442	-0.25313	48.3393	114.15	-0.28057	-0.28035	-0.20374	-0.20405	-0.12724	-0.12773	-0.07655
-0.05078	-0.25409	20.2909	-0.32907	47.8816	113.206	-0.33158	-0.33133	-0.20374	-0.22955	-0.15269	-0.15327	-0.07655
-0.05078	-0.2795	20.0629	-0.35438	47.5001	112.287	-0.38259	-0.3823	-0.20374	-0.28057	-0.20358	-0.15327	-0.10206
-0.05078	-0.2795	19.8602	-0.37969	47.1187	111.393	-0.4081	-0.40778	-0.20374	-0.28057	-0.22903	-0.15327	-0.10206
-0.05078	-0.2795	19.7082	-0.35438	46.7627	110.525	-0.4081	-0.3823	-0.17827	-0.30607	-0.25448	-0.15327	-0.10206
-0.05078	-0.2795	19.6069	-0.32907	46.4067	109.734	-0.35708	-0.33133	-0.12734	-0.28057	-0.22903	-0.12773	-0.10206
-0.02539	-0.25409	19.5056	-0.27844	46.127	108.943	-0.30607	-0.30584	-0.0764	-0.22955	-0.17813	-0.10218	-0.07655
0	-0.22868	19.4043	-0.22781	45.8473	108.177	-0.20405	-0.20389	0	-0.15304	-0.10179	-0.07664	-0.07655
0.02539	-0.17786	19.3536	-0.15188	45.593	107.462	-0.10202	-0.12743	0.05093	-0.05101	-0.02545	-0.02555	-0.02552
0.05078	-0.12705	19.3283	-0.07594	45.3387	106.773	-0.02551	-0.05097	0.0764	0	0.0509	0	-0.05103
0.10156	-0.10164	19.2776	0	45.0845	106.084	0.07652	0.02549	0.10187	0.05101	0.07634	0	-0.02552
0.12695	-0.05082	19.2523	0.07594	44.8556	105.42	0.15304	0.10195	0.12734	0.10202	0.10179	0.02555	-0.02552
0.15234	-0.02541	19.1763	0.12656	44.5759	104.731	0.22955	0.17841	0.1528	0.15304	0.15269	0.05109	-0.02552
0.17773	0	19.1003	0.17719	44.2707	104.042	0.30607	0.22938	0.17827	0.22955	0.20358	0.07664	0
0.20312	0	18.9989	0.17719	43.9147	103.353	0.33158	0.22938	0.17827	0.25506	0.25448	0.10218	0
0.20312	0	18.8469	0.17719	43.5333	102.613	0.30607	0.22938	0.12734	0.25506	0.25448	0.07664	0
0.20312	0	18.7203	0.17719	43.1519	101.872	0.28057	0.20389	0.10187	0.22955	0.22903	0.07664	0
0.17773	-0.02541	18.5683	0.12656	42.745	101.107	0.25506	0.17841	0.05093	0.20405	0.20358	0.05109	0
0.15234	-0.05082	18.3656	0.07594	42.3636	100.315	0.17854	0.10195	0	0.15304	0.17813	0.02555	-0.02552
0.12695	-0.10164	18.1377	0	41.9313	99.4729	0.10202	0.05097	-0.02547	0.12753	0.12724	0.02555	0
0.10156	-0.15245	17.8843	-0.07594	41.5245	98.6561	-0.02551	-0.05097	-0.0764	0.05101	0.07634	-0.02555	-0.02552
0.10156	-0.17786	17.6563	-0.15188	41.1176	97.8138	-0.10202	-0.12743	-0.12734	-0.02551	0.02545	-0.05109	-0.05103
0.05078	-0.22868	17.403	-0.22781	40.7108	96.9714	-0.20405	-0.20389	-0.17827	-0.10202	-0.07634	-0.10218	-0.07655
0.05078	-0.25409	17.175	-0.27844	40.3039	96.1291	-0.30607	-0.28035	-0.20374	-0.17854	-0.15269	-0.12773	-0.10206
0.05078	-0.2795	16.9471	-0.30375	39.9225	95.3123	-0.35708	-0.33133	-0.20374	-0.20405	-0.17813	-0.15327	-0.10206
0.02539	-0.30491	16.7444	-0.35438	39.5157	94.521	-0.38259	-0.35681	-0.17827	-0.22955	-0.20358	-0.15327	-0.10206
0.02539	-0.33032	16.5671	-0.37969	39.1342	93.7297	-0.4081	-0.35681	-0.1528	-0.22955	-0.20358	-0.12773	-0.07655
0.02539	-0.33032	16.4404	-0.35438	38.8037	92.9894	-0.38259	-0.33133	-0.12734	-0.22955	-0.20358	-0.12773	-0.10206
0.02539	-0.30491	16.3391	-0.30375	38.4731	92.2747	-0.33158	-0.30584	-0.10187	-0.20405	-0.17813	-0.12773	-0.10206
0.05078	-0.25409	16.2631	-0.25313	38.1679	91.6111	-0.25506	-0.25487	-0.05093	-0.17854	-0.15269	-0.10218	-0.07655
0.07617	-0.22868	16.2124	-0.2025	37.8374	90.9729	-0.20405	-0.17841	0	-0.10202	-0.10179	-0.07664	-0.07655
0.10156	-0.20327	16.1618	-0.12656	37.4814	90.3348	-0.10202	-0.07646	0.0764	-0.02551	-0.02545	-0.02555	-0.05103
0.12695	-0.15245	16.1364	-0.07594	37.1762	89.7222	0	0	0.10187	0.05101	0.0509	0	-0.02552
0.15234	-0.12705	16.1111	0	36.7694	89.1351	0.10202	0.07646	0.12734	0.10202	0.10179	0.02555	-0.02552
0.20312	-0.07623	16.0858	0.07594	36.3371	88.5735	0.17854	0.12743	0.12734	0.12753	0.10179	0.02555	-0.02552
0.22851	-0.05082	16.0604	0.12656	35.9048	87.9864	0.22955	0.17841	0.1528	0.20405	0.15269	0.05109	-0.02552
0.22851	-0.02541	16.0098	0.17719	35.4725	87.3993	0.28057	0.22938	0.17827	0.25506	0.20358	0.07664	0
0.22851	-0.05082	15.8831	0.17719	35.0403	86.7867	0.30607	0.25487	0.17827	0.25506	0.25448	0.07664	0
0.2539	-0.05082	15.7818	0.15188	34.6334	86.1486	0.30607	0.22938	0.1528	0.28057	0.25448	0.07664	0.02552
0.22851	-0.05082	15.6551	0.15188	34.252	85.5105	0.28057	0.20389	0.10187	0.22955	0.22903	0.07664	0
0.20312	-0.07623	15.5031	0.10125	33.896	84.8213	0.20405	0.15292	0.05093	0.17854	0.17813	0.02555	-0.02552
0.20312	-0.10164	15.3258	0.05063	33.4128	84.1321	0.12753	0.07646	0	0.12753	0.12724	0	-0.02552
0.17773	-0.15245	15.1232	-0.02531	32.9297	83.4174	0.05101	0	-0.05093	0.10202	0.10179	-0.02555	-0.05103
0.15234	-0.17786	14.8952	-0.07594	32.4974	82.6771	-0.05101	-0.07646	-0.0764	0.02551	0.0509	-0.02555	-0.05103
0.10156	-0.22868	14.6672	-0.15188	32.1669	81.9369	-0.12753	-0.15292	-0.10187	-0.02551	0	-0.05109	-0.05103
0.07617	-0.2795	14.4392	-0.22781	31.938	81.1967	-0.22955	-0.22938	-0.1528	-0.12753	-0.07634	-0.10218	-0.07655
0.05078	-0.2795	14.2365	-0.27844	31.6583	80.4564	-0.30607	-0.30584	-0.17827	-0.17854	-0.15269	-0.12773	-0.07655
0.05078	-0.30491	14.0592	-0.30375	31.4294	79.7417	-0.35708	-0.33133	-0.17827	-0.20405	-0.20358	-0.15327	-0.10206
0.02539	-0.33032	13.8819	-0.32907	31.226	79.0525	-0.38259	-0.35681	-0.17827	-0.22955	-0.20358	-0.15327	-0.10206
0.02539	-0.35573	13.7046	-0.35438	31.048	78.3889	-0.4081	-0.33133	-0.12734	-0.22955	-0.20358	-0.12773	-0.10206
0.02539	-0.33032	13.6032	-0.32907	30.87	77.7507	-0.38259	-0.33133	-0.10187	-0.20405	-0.20358	-0.12773	-0.07655
0.05078	-0.30491	13.5272	-0.27844	30.6157	77.1636	-0.33158	-0.28035	-0.0764	-0.17854	-0.17813	-0.10218	-0.07655
0.07617	-0.2795	13.5019	-0.22781	30.2852	76.5765	-0.25506	-0.22938	-0.05093	-0.15304	-0.15269	-0.10218	-0.07655
0.10156	-0.22868	13.4766	-0.15188	30.0309	76.066	-0.17854	-0.15292	0.02547	-0.10202	-0.10179	-0.07664	-0.07655
0.10156	-0.20327	13.4512	-0.10125	29.8529	75.53	-0.07652	-0.05097	0.10187	-0.02551	-0.02545	-0.02555	-0.05103
0.15234	-0.15245	13.4512	-0.02531	29.7512	75.045	0.02551	0.05097	0.1528	0.05101	0.0509	0	-0.02552
0.17773	-0.12705	13.4259	0.02531	29.6495	74.5345	0.10202	0.12743	0.17827	0.12753	0.12724	0.05109	0
0.20312	-0.10164	13.4006	0.07594	29.5732	74.0495	0.17854	0.17841	0.17827	0.15304	0.15269	0.05109	0
0.20312	-0.05082	13.3752	0.15188	29.4715	73.5645	0.25506	0.22938	0.20374	0.20405	0.17813	0.07664	0
0.22851	-0.02541	13.3246	0.2025	29.3443	73.0795	0.28057	0.25487	0.20374	0.22955	0.20358	0.07664	0
0.22851	-0.02541	13.2486	0.2025	29.1409	72.569	0.30607	0.25487	0.17827	0.25506	0.22903	0.07664	0
0.22851	-0.05082	13.1473	0.17719	28.8612	72.033	0.28057	0.25487	0.17827	0.25506	0.25448	0.07664	0.02552
0.22851	-0.05082	13.0206	0.15188	28.6069	71.4714	0.25506	0.22938	0.1528	0.22955	0.22903	0.07664	0
0.22851	-0.07623	12.894	0.12656	28.3272	70.8588	0.20405	0.15292	0.10187	0.17854	0.17813	0.02555	0
0.20312	-0.10164	12.7419	0.07594	27.9966	70.2717	0.10202	0.07646	0.02547	0.10202	0.12724	0	-0.02552
0.17773	-0.15245	12.5646	0	27.7169	69.6081	0.02551	0	-0.02547	0.05101	0.07634	-0.02555	-0.05103
0.15234	-0.17786	12.362	-0.07594	27.4372	68.9955	-0.07652	-0.07646	-0.05093	0	0.02545	-0.05109	-0.05103
0.12695	-0.22868	12.134	-0.17719	27.1066	68.3318	-0.17854	-0.15292	-0.0764	-0.05101	-0.02545	-0.07664	-0.05103
0.07617	-0.2795	11.9313	-0.22781	26.7506	67.6681	-0.25506	-0.22938	-0.12734	-0.12753	-0.10179	-0.10218	-0.07655
0.07617	-0.30491	11.754	-0.27844	26.4455	67.0555	-0.33158	-0.30584	-0.1528	-0.20405	-0.15269	-0.12773	-0.07655
0.05078	-0.33032	11.5767	-0.32907	26.242	66.4429	-0.38259	-0.33133	-0.1528	-0.22955	-0.20358	-0.15327	-0.10206
0.02539	-0.33032	11.4247	-0.32907	25.9623	65.8048	-0.4336	-0.3823	-0.1528	-0.28057	-0.22903	-0.15327	-0.10206
0.02539	-0.33032	11.298	-0.35438	25.6318	65.2177	-0.4336	-0.35681	-0.12734	-0.28057	-0.22903	-0.15327	-0.10206
0.05078	-0.33032	11.222	-0.32907	25.3266	64.7072	-0.38259	-0.33133	-0.10187	-0.25506	-0.22903	-0.15327	-0.10206
0.07617	-0.2795	11.1714	-0.27844	25.0978	64.1967	-0.33158	-0.28035	-0.05093	-0.20405	-0.17813	-0.10218	-0.07655
0.07617	-0.25409	11.146	-0.22781	24.9198	63.7372	-0.28057	-0.22938	-0.02547	-0.17854	-0.15269	-0.10218	-0.07655
0.10156	-0.22868	11.1207	-0.17719	24.7418	63.2777	-0.20405	-0.15292	0.02547	-0.12753	-0.10179	-0.07664	-0.07655
0.12695	-0.17786	11.146	-0.07594	24.5638	62.8693	-0.07652	-0.05097	0.10187	-0.05101	-0.02545	-0.02555	-0.05103
0.15234	-0.15245	11.1207	-0.02531	24.4366	62.4609	0.02551	0.02549	0.1528	0.02551	0.0509	0	-0.02552
0.17773	-0.10164	11.1207	0.05063	24.2841	62.0525	0.12753	0.10195	0.17827	0.12753	0.12724	0.05109	0
0.20312	-0.07623	11.1207	0.10125	24.1824	61.6696	0.20405	0.17841	0.20374	0.17854	0.17813	0.05109	0
0.22851	-0.05082	11.1207	0.15188	24.0552	61.2868	0.25506	0.22938	0.2292	0.20405	0.20358	0.07664	0
0.2539	0	11.0954	0.2025	23.9535	60.8783	0.30607	0.25487	0.20374	0.22955	0.22903	0.07664	0
0.2539	0	11.0447	0.2025	23.8009	60.4444	0.30607	0.25487	0.17827	0.22955	0.22903	0.07664	0
0.27929	0	10.9434	0.2025	23.5975	60.0105	0.30607	0.25487	0.17827	0.22955	0.25448	0.07664	0
0.27929	-0.02541	10.8421	0.17719	23.3941	59.5255	0.25506	0.22938	0.12734	0.22955	0.22903	0.07664	0
0.2539	-0.05082	10.7154	0.12656	23.1398	59.015	0.20405	0.17841	0.10187	0.17854	0.20358	0.05109	0
0.22851	-0.07623	10.5634	0.07594	22.8601	58.4789	0.12753	0.10195	0.05093	0.12753	0.15269	0.02555	-0.02552
0.17773	-0.12705	10.3861	0	22.6058	57.9174	0.02551	0.02549	0	0.07652	0.10179	0	-0.02552
0.17773	-0.15245	10.2088	-0.07594	22.4024	57.3813	-0.05101	-0.07646	-0.05093	0	0.0509	-0.05109	-0.05103
0.12695	-0.20327	10.0314	-0.15188	22.0972	56.8198	-0.15304	-0.15292	-0.0764	-0.05101	0	-0.07664	-0.05103
0.10156	-0.25409	9.82878	-0.22781	21.7667	56.2327	-0.25506	-0.22938	-0.12734	-0.12753	-0.07634	-0.10218	-0.07655
0.07617	-0.2795	9.65146	-0.27844	21.487	55.6711	-0.30607	-0.28035	-0.1528	-0.17854	-0.12724	-0.12773	-0.10206
0.07617	-0.2795	9.5248	-0.30375	21.2072	55.1351	-0.35708	-0.33133	-0.1528	-0.22955	-0.17813	-0.15327	-0.10206
0.07617	-0.2795	9.39814	-0.32907	20.8767	54.6246	-0.4081	-0.35681	-0.17827	-0.28057	-0.22903	-0.15327	-0.10206
0.07617	-0.30491	9.29681	-0.35438	20.3681	54.1141	-0.4081	-0.35681	-0.1528	-0.28057	-0.22903	-0.15327	-0.10206
0.07617	-0.30491	9.22082	-0.32907	19.5798	53.6546	-0.38259	-0.33133	-0.10187	-0.28057	-0.22903	-0.15327	-0.10206
0.10156	-0.2795	9.17015	-0.30375	18.9441	53.2462	-0.33158	-0.28035	-0.05093	-0.22955	-0.17813	-0.12773	-0.10206
0.10156	-0.25409	9.14482	-0.25313	18.9187	52.8378	-0.25506	-0.20389	-0.02547	-0.17854	-0.15269	-0.10218	-0.07655
0.12695	-0.20327	9.14482	-0.17719	19.0458	52.4804	-0.17854	-0.15292	0.02547	-0.12753	-0.10179	-0.07664	-0.07655
0.15234	-0.15245	9.17015	-0.10125	19.173	52.1486	-0.07652	-0.07646	0.0764	-0.05101	-0.02545	-0.02555	-0.05103
0.17773	-0.12705	9.19549	-0.02531	19.2238	51.8168	0.02551	0	0.10187	0	0.0509	0	-0.05103
0.20312	-0.10164	9.19549	0.02531	19.1984	51.485	0.10202	0.10195	0.1528	0.07652	0.10179	0.02555	-0.02552
0.22851	-0.05082	9.19549	0.10125	19.173	51.1786	0.17854	0.15292	0.17827	0.12753	0.15269	0.05109	0
0.2539	-0.02541	9.19549	0.15188	19.1221	50.8723	0.25506	0.22938	0.20374	0.17854	0.20358	0.07664	0
0.27929	0	9.19549	0.2025	19.0713	50.5405	0.30607	0.25487	0.20374	0.22955	0.22903	0.07664	0
0.27929	0	9.14482	0.17719	19.0204	50.1832	0.28057	0.22938	0.17827	0.20405	0.22903	0.07664	0
0.30468	0	9.06883	0.17719	18.9441	49.8258	0.28057	0.22938	0.1528	0.22955	0.22903	0.05109	0
0.27929	0	8.99283	0.15188	18.8678	49.4174	0.25506	0.22938	0.12734	0.20405	0.22903	0.05109	0
0.2539	-0.02541	8.86617	0.12656	18.7407	48.9835	0.20405	0.17841	0.10187	0.17854	0.20358	0.05109	0
0.2539	-0.07623	8.73951	0.05063	18.639	48.524	0.12753	0.10195	0.05093	0.12753	0.15269	0.02555	-0.02552
0.20312	-0.10164	8.56219	0	18.4864	48.0645	0.05101	0.05097	0	0.07652	0.12724	0	-0.02552
0.20312	-0.12705	8.4102	-0.05063	18.3338	47.6051	-0.05101	-0.05097	-0.02547	0.02551	0.0509	-0.02555	-0.05103
0.15234	-0.17786	8.23287	-0.12656	18.105	47.0946	-0.15304	-0.12743	-0.0764	-0.05101	-0.02545	-0.07664	-0.05103
0.12695	-0.20327	8.05555	-0.2025	17.9016	46.6096	-0.22955	-0.20389	-0.12734	-0.12753	-0.07634	-0.10218	-0.07655
0.10156	-0.22868	7.90356	-0.25313	17.7236	46.1246	-0.30607	-0.25487	-0.12734	-0.17854	-0.12724	-0.12773	-0.07655
0.10156	-0.25409	7.7769	-0.30375	17.5456	45.6651	-0.35708	-0.30584	-0.1528	-0.20405	-0.17813	-0.12773	-0.10206
0.10156	-0.2795	7.65024	-0.32907	17.3421	45.2057	-0.38259	-0.33133	-0.12734	-0.25506	-0.20358	-0.15327	-0.10206
0.10156	-0.2795	7.57424	-0.32907	17.1896	44.7973	-0.4081	-0.33133	-0.12734	-0.25506	-0.22903	-0.15327	-0.10206
0.10156	-0.25409	7.49825	-0.30375	17.0878	44.4144	-0.38259	-0.30584	-0.10187	-0.25506	-0.22903	-0.15327	-0.10206
0.10156	-0.25409	7.49825	-0.25313	16.9861	44.057	-0.33158	-0.25487	-0.05093	-0.20405	-0.20358	-0.12773	-0.10206
0.12695	-0.22868	7.47292	-0.22781	16.8336	43.7252	-0.25506	-0.20389	0	-0.15304	-0.15269	-0.10218	-0.07655
0.12695	-0.20327	7.47292	-0.17719	16.681	43.4189	-0.20405	-0.12743	0.05093	-0.10202	-0.10179	-0.07664	-0.07655
0.15234	-0.15245	7.49825	-0.10125	16.5539	43.1381	-0.10202	-0.05097	0.10187	-0.02551	-0.02545	-0.02555	-0.05103
0.17773	-0.10164	7.52358	-0.02531	16.4267	42.8829	0	0.02549	0.12734	0.02551	0.02545	0	-0.05103
0.20312	-0.05082	7.57424	0.05063	16.3504	42.6276	0.07652	0.10195	0.1528	0.07652	0.07634	0.02555	-0.02552
0.2539	-0.02541	7.57424	0.10125	16.2487	42.3723	0.15304	0.15292	0.17827	0.12753	0.10179	0.02555	-0.02552
0.2539	0	7.59958	0.15188	16.147	42.1171	0.20405	0.20389	0.20374	0.17854	0.15269	0.05109	-0.02552
0.27929	0.02541	7.57424	0.17719	16.0707	41.8618	0.22955	0.22938	0.20374	0.22955	0.20358	0.07664	0
0.27929	0.02541	7.54891	0.17719	15.9436	41.5811	0.22955	0.22938	0.17827	0.22955	0.20358	0.07664	0
0.27929	0.02541	7.49825	0.17719	15.8927	41.2492	0.22955	0.22938	0.1528	0.20405	0.20358	0.05109	0
0.27929	0.02541	7.42225	0.15188	15.8164	40.9174	0.20405	0.20389	0.12734	0.20405	0.20358	0.05109	-0.02552
0.2539	0	7.32092	0.10125	15.7147	40.5856	0.15304	0.15292	0.0764	0.15304	0.17813	0.02555	-0.02552
0.22851	-0.02541	7.19426	0.05063	15.5367	40.1772	0.07652	0.10195	0.05093	0.12753	0.15269	0.02555	-0.02552
0.20312	-0.05082	7.0676	0	15.3587	39.7943	0	0.02549	0.02547	0.07652	0.10179	0	-0.02552
0.17773	-0.10164	6.89028	-0.07594	15.1553	39.3859	-0.10202	-0.05097	-0.02547	0.02551	0.02545	-0.05109	-0.05103
0.15234	-0.12705	6.73829	-0.15188	14.9519	38.9519	-0.17854	-0.12743	-0.0764	-0.05101	-0.02545	-0.07664	-0.05103
0.12695	-0.15245	6.5863	-0.2025	14.7993	38.5435	-0.28057	-0.20389	-0.10187	-0.12753	-0.10179	-0.10218	-0.07655
0.10156	-0.17786	6.45964	-0.25313	14.6467	38.1351	-0.33158	-0.22938	-0.12734	-0.17854	-0.15269	-0.12773	-0.10206
0.10156	-0.20327	6.33298	-0.27844	14.4942	37.7267	-0.38259	-0.28035	-0.12734	-0.20405	-0.17813	-0.12773	-0.10206
0.10156	-0.20327	6.23165	-0.30375	14.3416	37.3438	-0.4081	-0.28035	-0.10187	-0.20405	-0.20358	-0.12773	-0.10206
0.07617	-0.22868	6.15566	-0.30375	14.2653	36.9865	-0.4081	-0.28035	-0.0764	-0.20405	-0.20358	-0.12773	-0.10206
0.10156	-0.20327	6.13032	-0.27844	14.2144	36.6802	-0.38259	-0.25487	-0.05093	-0.20405	-0.20358	-0.12773	-0.10206
0.10156	-0.17786	6.10499	-0.25313	14.1127	36.3739	-0.33158	-0.22938	-0.02547	-0.17854	-0.17813	-0.10218	-0.10206
0.12695	-0.15245	6.10499	-0.2025	14.0365	36.1186	-0.28057	-0.17841	0	-0.15304	-0.15269	-0.10218	-0.07655
0.12695	-0.12705	6.13032	-0.15188	13.9856	35.8633	-0.17854	-0.10195	0.0764	-0.07652	-0.07634	-0.05109	-0.07655
0.17773	-0.07623	6.18099	-0.07594	13.9602	35.6591	-0.10202	-0.02549	0.10187	0	0	-0.02555	-0.05103
0.17773	-0.05082	6.20632	-0.05063	13.9093	35.4294	-0.02551	0.05097	0.1528	0.05101	0.0509	0	-0.05103
0.20312	0	6.23165	0.02531	13.8839	35.2252	0.05101	0.10195	0.1528	0.07652	0.07634	0	-0.02552
0.22851	0.02541	6.28232	0.07594	13.833	35.0465	0.12753	0.15292	0.17827	0.12753	0.10179	0.02555	-0.02552
0.2539	0.05082	6.28232	0.12656	13.7567	34.8423	0.17854	0.20389	0.17827	0.17854	0.15269	0.05109	-0.02552
0.2539	0.05082	6.28232	0.15188	13.655	34.6126	0.20405	0.22938	0.20374	0.20405	0.17813	0.05109	-0.02552
0.2539	0.05082	6.23165	0.12656	13.5533	34.3829	0.20405	0.22938	0.17827	0.22955	0.20358	0.05109	0
0.2539	0.05082	6.20632	0.12656	13.477	34.1276	0.20405	0.22938	0.17827	0.20405	0.20358	0.05109	0
0.2539	0.05082	6.13032	0.10125	13.3753	33.8468	0.17854	0.17841	0.12734	0.20405	0.17813	0.02555	-0.02552
0.22851	0.02541	6.029	0.07594	13.2227	33.5405	0.10202	0.12743	0.0764	0.12753	0.12724	0	-0.02552
0.20312	0	5.92767	0	13.0447	33.2087	0.02551	0.07646	0.02547	0.10202	0.10179	-0.02555	-0.05103
0.17773	-0.02541	5.80101	-0.05063	12.8922	32.8769	-0.05101	0.02549	0	0.05101	0.0509	-0.02555	-0.05103
0.17773	-0.07623	5.67435	-0.10125	12.7396	32.545	-0.12753	-0.02549	-0.02547	0	0.02545	-0.05109	-0.05103
0.15234	-0.12705	5.52236	-0.17719	12.5362	32.1621	-0.20405	-0.10195	-0.0764	-0.05101	-0.0509	-0.07664	-0.07655
0.12695	-0.15245	5.37037	-0.22781	12.3582	31.8048	-0.30607	-0.20389	-0.10187	-0.12753	-0.12724	-0.12773	-0.07655
0.10156	-0.15245	5.26904	-0.27844	12.231	31.4474	-0.35708	-0.22938	-0.12734	-0.17854	-0.15269	-0.12773	-0.10206
0.07617	-0.17786	5.16771	-0.30375	12.1293	31.1156	-0.38259	-0.25487	-0.12734	-0.20405	-0.17813	-0.15327	-0.10206
0.07617	-0.20327	5.06638	-0.32907	12.0022	30.7838	-0.4081	-0.28035	-0.10187	-0.20405	-0.20358	-0.12773	-0.10206
0.07617	-0.20327	5.01572	-0.32907	11.9259	30.503	-0.38259	-0.25487	-0.0764	-0.20405	-0.17813	-0.12773	-0.07655
0.07617	-0.17786	4.99039	-0.30375	11.8496	30.2222	-0.35708	-0.22938	-0.05093	-0.17854	-0.17813	-0.12773	-0.10206
0.10156	-0.15245	4.99039	-0.25313	11.8242	29.9925	-0.30607	-0.20389	-0.02547	-0.15304	-0.15269	-0.10218	-0.07655
0.10156	-0.12705	5.01572	-0.2025	11.7733	29.7883	-0.25506	-0.15292	0	-0.12753	-0.12724	-0.10218	-0.07655
0.12695	-0.10164	5.01572	-0.15188	11.7225	29.6096	-0.17854	-0.07646	0.05093	-0.07652	-0.07634	-0.05109	-0.07655
0.17773	-0.07623	5.06638	-0.07594	11.697	29.4309	-0.07652	0	0.10187	0.02551	0	-0.02555	-0.05103
0.17773	-0.05082	5.09172	-0.02531	11.6462	29.2522	0	0.07646	0.1528	0.07652	0.07634	0	-0.02552
0.20312	0	5.14238	0.02531	11.5953	29.1246	0.07652	0.15292	0.1528	0.12753	0.10179	0.02555	-0.02552
0.20312	0.02541	5.19304	0.07594	11.5699	28.9715	0.12753	0.17841	0.17827	0.15304	0.12724	0.02555	0
0.22851	0.05082	5.19304	0.10125	11.4936	28.8183	0.17854	0.20389	0.17827	0.20405	0.15269	0.05109	-0.02552
0.22851	0.05082	5.19304	0.12656	11.4173	28.6396	0.20405	0.22938	0.17827	0.22955	0.20358	0.05109	0
0.22851	0.05082	5.16771	0.12656	11.3156	28.4354	0.20405	0.25487	0.17827	0.22955	0.20358	0.05109	0
0.22851	0.02541	5.11705	0.12656	11.1885	28.2312	0.20405	0.22938	0.1528	0.22955	0.20358	0.05109	0
0.22851	0.02541	5.06638	0.10125	11.0613	27.976	0.15304	0.17841	0.10187	0.20405	0.17813	0.02555	0
0.20312	0	4.99039	0.05063	10.9342	27.7207	0.07652	0.12743	0.05093	0.15304	0.12724	0	-0.02552
0.17773	-0.02541	4.88906	0	10.7816	27.4399	0.02551	0.07646	0	0.10202	0.07634	-0.02555	-0.02552
0.15234	-0.07623	4.7624	-0.07594	10.6036	27.1336	-0.05101	0	-0.02547	0.05101	0.0509	-0.05109	-0.05103
0.12695	-0.12705	4.63574	-0.12656	10.3748	26.8273	-0.12753	-0.05097	-0.05093	0	0	-0.05109	-0.05103
0.10156	-0.15245	4.48375	-0.2025	10.1713	26.4955	-0.20405	-0.12743	-0.0764	-0.05101	-0.0509	-0.07664	-0.05103
0.07617	-0.20327	4.35709	-0.25313	9.99334	26.1892	-0.30607	-0.20389	-0.12734	-0.12753	-0.10179	-0.10218	-0.07655
0.05078	-0.20327	4.25576	-0.27844	9.81534	25.8829	-0.35708	-0.22938	-0.12734	-0.15304	-0.15269	-0.12773	-0.07655
0.05078	-0.20327	4.17977	-0.30375	9.66277	25.6021	-0.38259	-0.28035	-0.1528	-0.20405	-0.20358	-0.15327	-0.07655
0.02539	-0.22868	4.10377	-0.32907	9.56106	25.3213	-0.4081	-0.28035	-0.12734	-0.20405	-0.20358	-0.15327	-0.07655
0.02539	-0.22868	4.05311	-0.32907	9.48477	25.0661	-0.38259	-0.25487	-0.10187	-0.20405	-0.20358	-0.12773	-0.07655
0.05078	-0.20327	4.05311	-0.30375	9.45934	24.8619	-0.35708	-0.22938	-0.05093	-0.17854	-0.17813	-0.12773	-0.07655
0.07617	-0.20327	4.05311	-0.25313	9.43392	24.6832	-0.30607	-0.17841	-0.02547	-0.12753	-0.15269	-0.10218	-0.07655
0.07617	-0.17786	4.07844	-0.2025	9.40849	24.5045	-0.25506	-0.12743	0	-0.10202	-0.12724	-0.10218	-0.07655
0.10156	-0.12705	4.10377	-0.15188	9.40849	24.3769	-0.15304	-0.05097	0.05093	-0.05101	-0.07634	-0.05109	-0.05103
0.12695	-0.07623	4.15443	-0.07594	9.43392	24.2492	-0.07652	0.02549	0.10187	0.02551	0	-0.02555	-0.02552
0.12695	-0.07623	4.2051	-0.02531	9.43392	24.1471	0.02551	0.10195	0.12734	0.10202	0.0509	0	-0.02552
0.15234	-0.02541	4.23043	0.02531	9.45934	24.045	0.10202	0.15292	0.1528	0.15304	0.10179	0.05109	0
0.17773	-0.02541	4.28109	0.07594	9.43392	23.9174	0.15304	0.20389	0.17827	0.17854	0.12724	0.05109	0
0.17773	0.02541	4.30643	0.12656	9.40849	23.8153	0.20405	0.22938	0.17827	0.22955	0.17813	0.05109	0.02552
0.20312	0.02541	4.30643	0.12656	9.35763	23.6622	0.20405	0.25487	0.1528	0.22955	0.17813	0.05109	0
0.20312	0.02541	4.28109	0.12656	9.28135	23.509	0.20405	0.25487	0.1528	0.22955	0.17813	0.05109	0
0.20312	0.02541	4.25576	0.12656	9.17963	23.3303	0.20405	0.22938	0.12734	0.22955	0.20358	0.05109	0.02552
0.17773	0	4.17977	0.10125	9.07792	23.1261	0.15304	0.20389	0.10187	0.20405	0.17813	0.05109	0
0.15234	-0.02541	4.10377	0.05063	8.95078	22.8964	0.10202	0.15292	0.05093	0.15304	0.12724	0.02555	0
0.12695	-0.05082	4.00244	0	8.82364	22.6411	0.02551	0.07646	0	0.10202	0.07634	-0.02555	-0.02552
0.12695	-0.07623	3.87578	-0.05063	8.69649	22.3859	-0.05101	0	-0.02547	0.05101	0.0509	-0.02555	-0.02552
0.07617	-0.12705	3.77446	-0.12656	8.56935	22.1306	-0.12753	-0.05097	-0.0764	0	0	-0.05109	-0.02552
0.05078	-0.15245	3.6478	-0.2025	8.39135	21.8243	-0.22955	-0.12743	-0.10187	-0.05101	-0.0509	-0.07664	-0.02552
0.02539	-0.17786	3.52114	-0.25313	8.28964	21.5691	-0.30607	-0.17841	-0.12734	-0.10202	-0.10179	-0.10218	-0.05103
0.02539	-0.20327	3.41981	-0.27844	8.18793	21.2883	-0.35708	-0.22938	-0.1528	-0.15304	-0.15269	-0.12773	-0.07655
0	-0.20327	3.34381	-0.30375	8.13707	21.033	-0.38259	-0.25487	-0.1528	-0.17854	-0.20358	-0.15327	-0.07655
0	-0.22868	3.29315	-0.32907	8.11164	20.8033	-0.4081	-0.28035	-0.1528	-0.20405	-0.22903	-0.15327	-0.07655
0	-0.20327	3.26782	-0.32907	8.06079	20.5991	-0.38259	-0.25487	-0.12734	-0.20405	-0.20358	-0.12773	-0.07655
0	-0.20327	3.26782	-0.30375	8.00993	20.4204	-0.35708	-0.22938	-0.0764	-0.15304	-0.20358	-0.12773	-0.07655
0.02539	-0.20327	3.26782	-0.25313	8.00993	20.2673	-0.30607	-0.17841	-0.05093	-0.12753	-0.15269	-0.10218	-0.05103
0.02539	-0.17786	3.29315	-0.2025	8.03536	20.1652	-0.22955	-0.12743	0	-0.10202	-0.12724	-0.07664	-0.05103
0.05078	-0.12705	3.34381	-0.15188	8.06079	20.0375	-0.15304	-0.05097	0.02547	-0.02551	-0.07634	-0.05109	-0.05103
0.07617	-0.10164	3.39448	-0.07594	8.06079	19.961	-0.05101	0.02549	0.0764	0.02551	0	-0.02555	-0.02552
0.10156	-0.05082	3.44514	0	8.06079	19.8844	0.02551	0.10195	0.12734	0.10202	0.07634	0.02555	0
0.12695	-0.02541	3.4958	0.05063	8.08621	19.8333	0.10202	0.15292	0.1528	0.15304	0.10179	0.05109	0
0.15234	-0.02541	3.52114	0.07594	8.03536	19.7312	0.15304	0.20389	0.17827	0.17854	0.15269	0.05109	0.02552
0.15234	0	3.54647	0.12656	7.9845	19.6546	0.20405	0.22938	0.17827	0.20405	0.17813	0.05109	0
0.17773	0.02541	3.5718	0.15188	7.93364	19.5781	0.20405	0.25487	0.17827	0.22955	0.17813	0.05109	0
0.15234	0.02541	3.54647	0.15188	7.85736	19.4249	0.20405	0.25487	0.1528	0.22955	0.20358	0.05109	0
0.17773	0	3.52114	0.12656	7.78107	19.2973	0.17854	0.25487	0.12734	0.22955	0.17813	0.05109	0
0.15234	0	3.47047	0.10125	7.70479	19.1186	0.15304	0.20389	0.10187	0.20405	0.17813	0.05109	0
0.12695	-0.02541	3.39448	0.05063	7.60308	18.9399	0.10202	0.15292	0.05093	0.17854	0.15269	0.02555	0
0.10156	-0.07623	3.29315	0	7.47593	18.7102	0.02551	0.10195	0.02547	0.10202	0.10179	0	-0.02552
0.07617	-0.10164	3.19182	-0.05063	7.37422	18.4805	-0.05101	0.02549	-0.02547	0.05101	0.0509	-0.02555	-0.02552
0.05078	-0.12705	3.06516	-0.12656	7.24708	18.2507	-0.12753	-0.05097	-0.05093	0	0	-0.05109	-0.05103
0.02539	-0.17786	2.9385	-0.17719	7.01822	17.9955	-0.20405	-0.10195	-0.10187	-0.05101	-0.0509	-0.07664	-0.05103
0.02539	-0.20327	2.83717	-0.22781	6.91651	17.7658	-0.30607	-0.15292	-0.12734	-0.10202	-0.10179	-0.10218	-0.07655
0	-0.22868	2.76118	-0.25313	6.86565	17.5105	-0.33158	-0.20389	-0.12734	-0.15304	-0.15269	-0.10218	-0.07655
-0.02539	-0.25409	2.68518	-0.30375	6.8148	17.3063	-0.38259	-0.22938	-0.1528	-0.17854	-0.17813	-0.12773	-0.10206
-0.02539	-0.25409	2.63452	-0.30375	6.78937	17.1021	-0.38259	-0.25487	-0.12734	-0.20405	-0.20358	-0.12773	-0.10206
-0.02539	-0.25409	2.60919	-0.30375	6.76394	16.9489	-0.38259	-0.22938	-0.10187	-0.17854	-0.20358	-0.12773	-0.10206
0	-0.22868	2.60919	-0.27844	6.71308	16.7958	-0.33158	-0.20389	-0.0764	-0.17854	-0.17813	-0.10218	-0.10206
0	-0.20327	2.63452	-0.22781	6.6368	16.6682	-0.28057	-0.15292	-0.05093	-0.12753	-0.15269	-0.07664	-0.07655
0	-0.20327	2.65985	-0.2025	6.50966	16.5661	-0.22955	-0.10195	0	-0.10202	-0.10179	-0.07664	-0.07655
0.02539	-0.17786	2.68518	-0.15188	6.2808	16.4895	-0.15304	-0.05097	0.02547	-0.05101	-0.0509	-0.05109	-0.07655
0.05078	-0.12705	2.76118	-0.07594	6.20452	16.4384	-0.07652	0.02549	0.0764	0	0	-0.02555	-0.05103
0.07617	-0.10164	2.81184	-0.02531	6.1028	16.3619	0	0.07646	0.10187	0.05101	0.0509	0	-0.05103
0.10156	-0.05082	2.86251	0.05063	6.02652	16.3363	0.07652	0.15292	0.12734	0.10202	0.10179	0.02555	-0.02552
0.10156	-0.02541	2.91317	0.07594	6.00109	16.2853	0.12753	0.20389	0.1528	0.15304	0.12724	0.05109	-0.02552
0.12695	-0.02541	2.9385	0.12656	6.00109	16.2342	0.17854	0.22938	0.1528	0.17854	0.15269	0.05109	-0.02552
0.15234	0	2.96383	0.15188	5.95023	16.1832	0.20405	0.25487	0.1528	0.20405	0.17813	0.07664	-0.02552
0.12695	-0.02541	2.9385	0.15188	5.87395	16.0811	0.20405	0.25487	0.1528	0.20405	0.20358	0.05109	-0.02552
0.12695	-0.02541	2.91317	0.12656	5.82309	15.9535	0.17854	0.22938	0.10187	0.20405	0.17813	0.05109	-0.02552
0.12695	-0.02541	2.86251	0.10125	5.69595	15.8003	0.15304	0.20389	0.10187	0.17854	0.17813	0.05109	-0.02552
0.10156	-0.05082	2.78651	0.05063	5.59424	15.6471	0.07652	0.15292	0.05093	0.15304	0.15269	0.02555	-0.02552
0.07617	-0.07623	2.68518	0	5.46709	15.4685	0.02551	0.10195	0.02547	0.10202	0.10179	0	-0.02552
0.05078	-0.10164	2.58386	-0.05063	5.31452	15.2643	-0.05101	0.02549	-0.02547	0.05101	0.07634	-0.02555	-0.05103
0.02539	-0.15245	2.48253	-0.10125	5.13653	15.0601	-0.12753	-0.05097	-0.05093	-0.02551	0	-0.05109	-0.05103
0	-0.17786	2.3812	-0.17719	5.03481	14.8303	-0.20405	-0.10195	-0.10187	-0.07652	-0.0509	-0.07664	-0.07655
0	-0.20327	2.27987	-0.2025	5.00938	14.6261	-0.25506	-0.15292	-0.12734	-0.12753	-0.10179	-0.10218	-0.07655
-0.02539	-0.22868	2.20388	-0.25313	4.98396	14.4219	-0.30607	-0.17841	-0.12734	-0.15304	-0.12724	-0.10218	-0.07655
-0.02539	-0.22868	2.12788	-0.27844	4.98396	14.2177	-0.35708	-0.22938	-0.12734	-0.17854	-0.15269	-0.12773	-0.10206
-0.02539	-0.25409	2.07722	-0.27844	5.00938	14.039	-0.35708	-0.22938	-0.10187	-0.17854	-0.17813	-0.10218	-0.10206
-0.02539	-0.22868	2.05189	-0.27844	5.06024	13.9114	-0.35708	-0.22938	-0.10187	-0.17854	-0.17813	-0.12773	-0.10206
-0.02539	-0.22868	2.07722	-0.22781	5.13653	13.8093	-0.30607	-0.17841	-0.0764	-0.15304	-0.15269	-0.10218	-0.07655
-0.02539	-0.20327	2.10255	-0.22781	5.16195	13.7072	-0.25506	-0.15292	-0.05093	-0.12753	-0.12724	-0.07664	-0.07655
0	-0.17786	2.12788	-0.17719	5.18738	13.6306	-0.20405	-0.10195	0	-0.10202	-0.10179	-0.05109	-0.07655
0.02539	-0.15245	2.17854	-0.12656	5.26367	13.5796	-0.12753	-0.02549	0.05093	-0.05101	-0.0509	-0.02555	-0.05103
0.05078	-0.10164	2.25454	-0.05063	5.33995	13.5285	-0.05101	0.05097	0.0764	0.02551	0.02545	0	-0.02552
0.05078	-0.10164	2.27987	0	5.39081	13.503	0.02551	0.07646	0.10187	0.05101	0.0509	0	-0.02552
0.07617	-0.05082	2.35587	0.05063	5.41624	13.4775	0.07652	0.15292	0.10187	0.10202	0.07634	0.02555	-0.02552
0.10156	-0.02541	2.3812	0.07594	5.44167	13.452	0.12753	0.17841	0.1528	0.15304	0.12724	0.05109	-0.02552
0.12695	0	2.43186	0.12656	5.46709	13.4264	0.20405	0.22938	0.1528	0.17854	0.17813	0.07664	0
0.12695	0	2.43186	0.12656	5.49252	13.3754	0.20405	0.22938	0.1528	0.20405	0.17813	0.07664	0
0.12695	0	2.43186	0.12656	5.39081	13.2988	0.20405	0.22938	0.12734	0.20405	0.17813	0.05109	0
0.10156	0	2.40653	0.12656	5.31452	13.1967	0.17854	0.20389	0.10187	0.17854	0.17813	0.05109	0
0.10156	-0.02541	2.35587	0.10125	5.21281	13.0691	0.15304	0.17841	0.0764	0.17854	0.17813	0.05109	0.02552
0.07617	-0.05082	2.27987	0.05063	5.06024	12.9414	0.07652	0.12743	0.02547	0.12753	0.12724	0.02555	0
0.05078	-0.07623	2.20388	0	4.88224	12.7628	0.02551	0.07646	0	0.07652	0.10179	0	-0.02552
0.05078	-0.10164	2.10255	-0.05063	4.72967	12.6096	-0.05101	0.02549	-0.02547	0.05101	0.0509	-0.02555	-0.02552
0.02539	-0.12705	2.00122	-0.10125	4.5771	12.4309	-0.10202	-0.05097	-0.05093	0	0	-0.05109	-0.02552
0	-0.15245	1.89989	-0.15188	4.42453	12.2267	-0.20405	-0.10195	-0.10187	-0.07652	-0.0509	-0.07664	-0.05103
-0.02539	-0.17786	1.8239	-0.2025	4.27196	12.048	-0.25506	-0.15292	-0.12734	-0.10202	-0.10179	-0.10218	-0.05103
-0.02539	-0.20327	1.7479	-0.25313	4.11939	11.8438	-0.28057	-0.20389	-0.12734	-0.15304	-0.12724	-0.10218	-0.07655
-0.05078	-0.22868	1.69724	-0.25313	4.06854	11.6907	-0.30607	-0.20389	-0.12734	-0.15304	-0.15269	-0.10218	-0.07655
-0.05078	-0.22868	1.64657	-0.27844	4.09396	11.5631	-0.30607	-0.20389	-0.10187	-0.15304	-0.15269	-0.10218	-0.05103
-0.05078	-0.22868	1.62124	-0.25313	4.17025	11.4354	-0.28057	-0.17841	-0.10187	-0.15304	-0.15269	-0.10218	-0.07655
-0.02539	-0.20327	1.64657	-0.22781	4.27196	11.3333	-0.25506	-0.17841	-0.0764	-0.15304	-0.12724	-0.10218	-0.07655
-0.02539	-0.17786	1.67191	-0.2025	4.37368	11.2568	-0.20405	-0.12743	-0.05093	-0.12753	-0.12724	-0.10218	-0.07655
0	-0.15245	1.72257	-0.15188	4.50082	11.2312	-0.15304	-0.07646	0	-0.07652	-0.07634	-0.05109	-0.05103
0.02539	-0.12705	1.77323	-0.10125	4.60253	11.1802	-0.07652	0	0.05093	-0.02551	-0.02545	-0.02555	-0.05103
0.02539	-0.10164	1.8239	-0.02531	4.65339	11.1547	0	0.05097	0.0764	0.02551	0.02545	0	-0.02552
0.05078	-0.07623	1.87456	0.02531	4.72967	11.1547	0.07652	0.12743	0.10187	0.10202	0.07634	0.02555	-0.02552
0.07617	-0.05082	1.92523	0.07594	4.78053	11.1547	0.12753	0.15292	0.12734	0.12753	0.10179	0.02555	-0.02552
0.10156	-0.02541	1.97589	0.10125	4.83139	11.1291	0.17854	0.20389	0.12734	0.15304	0.15269	0.05109	0
0.10156	-0.02541	2.02655	0.15188	4.88224	11.1291	0.22955	0.22938	0.1528	0.17854	0.17813	0.05109	0
0.10156	0	2.02655	0.15188	4.85681	11.0781	0.22955	0.22938	0.1528	0.20405	0.20358	0.07664	0
0.10156	-0.02541	2.02655	0.12656	4.83139	11.027	0.22955	0.22938	0.12734	0.20405	0.20358	0.07664	0
0.10156	-0.02541	1.97589	0.12656	4.78053	10.9249	0.20405	0.20389	0.10187	0.17854	0.17813	0.05109	-0.02552
0.10156	-0.05082	1.92523	0.10125	4.72967	10.8483	0.15304	0.15292	0.05093	0.15304	0.15269	0.02555	-0.02552
0.07617	-0.07623	1.87456	0.05063	4.67882	10.7207	0.10202	0.10195	0.02547	0.12753	0.12724	0	-0.05103
0.05078	-0.10164	1.79857	0	4.60253	10.5676	0.02551	0.05097	0	0.07652	0.10179	0	-0.05103
0.02539	-0.12705	1.69724	-0.05063	4.52625	10.4144	-0.02551	0	-0.05093	0.05101	0.0509	-0.02555	-0.05103
0	-0.17786	1.62124	-0.12656	4.44996	10.2613	-0.10202	-0.05097	-0.0764	0	0	-0.05109	-0.05103
0	-0.20327	1.51992	-0.17719	4.37368	10.0826	-0.17854	-0.12743	-0.10187	-0.07652	-0.0509	-0.07664	-0.07655
-0.02539	-0.22868	1.44392	-0.2025	4.29739	9.92942	-0.22955	-0.15292	-0.12734	-0.10202	-0.07634	-0.10218	-0.07655
-0.05078	-0.25409	1.39326	-0.22781	4.24653	9.77627	-0.25506	-0.20389	-0.12734	-0.15304	-0.12724	-0.10218	-0.10206
-0.05078	-0.25409	1.34259	-0.25313	4.22111	9.62312	-0.28057	-0.20389	-0.12734	-0.15304	-0.15269	-0.10218	-0.10206
-0.05078	-0.25409	1.29193	-0.25313	4.19568	9.49549	-0.28057	-0.20389	-0.10187	-0.15304	-0.12724	-0.10218	-0.10206
-0.05078	-0.25409	1.29193	-0.25313	4.22111	9.39339	-0.25506	-0.17841	-0.0764	-0.15304	-0.12724	-0.10218	-0.10206
-0.02539	-0.20327	1.31726	-0.2025	4.22111	9.34234	-0.22955	-0.15292	-0.05093	-0.12753	-0.10179	-0.07664	-0.07655
-0.02539	-0.20327	1.34259	-0.17719	4.24653	9.29129	-0.17854	-0.12743	-0.02547	-0.10202	-0.10179	-0.07664	-0.07655
-0.02539	-0.17786	1.39326	-0.12656	4.24653	9.24024	-0.12753	-0.07646	0	-0.05101	-0.0509	-0.05109	-0.07655
0	-0.15245	1.44392	-0.07594	4.27196	9.24024	-0.05101	0	0.05093	0	0	-0.02555	-0.05103
0.02539	-0.10164	1.49458	-0.02531	4.32282	9.24024	0.02551	0.05097	0.10187	0.05101	0.07634	0	-0.05103
0.05078	-0.07623	1.57058	0.02531	4.34825	9.24024	0.10202	0.12743	0.12734	0.10202	0.12724	0.02555	-0.02552
0.05078	-0.05082	1.62124	0.07594	4.37368	9.26576	0.15304	0.15292	0.1528	0.15304	0.15269	0.05109	-0.02552
0.07617	-0.02541	1.67191	0.12656	4.37368	9.24024	0.20405	0.20389	0.1528	0.17854	0.15269	0.05109	-0.02552
0.07617	-0.02541	1.67191	0.12656	4.34825	9.24024	0.22955	0.20389	0.1528	0.17854	0.20358	0.05109	-0.02552
0.10156	0	1.69724	0.15188	4.32282	9.21471	0.25506	0.22938	0.17827	0.20405	0.20358	0.05109	-0.02552
0.10156	-0.02541	1.67191	0.12656	4.24653	9.16366	0.22955	0.22938	0.1528	0.20405	0.20358	0.05109	-0.02552
0.07617	-0.02541	1.64657	0.10125	4.14482	9.08708	0.20405	0.20389	0.12734	0.17854	0.20358	0.05109	-0.02552
0.07617	-0.02541	1.62124	0.07594	4.09396	8.98498	0.15304	0.15292	0.10187	0.15304	0.17813	0.02555	-0.02552
0.07617	-0.05082	1.54525	0.05063	4.01768	8.88288	0.10202	0.10195	0.05093	0.10202	0.12724	0	-0.05103
0.05078	-0.07623	1.46925	0	3.94139	8.72973	0.02551	0.05097	0.02547	0.05101	0.07634	0	-0.05103
0.02539	-0.10164	1.39326	-0.05063	3.89054	8.62762	-0.02551	0	0	0.02551	0.0509	-0.02555	-0.05103
0	-0.15245	1.29193	-0.12656	3.81425	8.44894	-0.10202	-0.05097	-0.02547	-0.02551	0	-0.05109	-0.07655
-0.02539	-0.17786	1.21593	-0.17719	3.7634	8.29579	-0.17854	-0.12743	-0.05093	-0.07652	-0.0509	-0.07664	-0.07655
-0.05078	-0.17786	1.13994	-0.2025	3.73797	8.16816	-0.20405	-0.15292	-0.0764	-0.12753	-0.07634	-0.07664	-0.07655
-0.05078	-0.20327	1.08927	-0.22781	3.68711	8.01501	-0.25506	-0.17841	-0.0764	-0.15304	-0.12724	-0.10218	-0.07655
-0.07617	-0.20327	1.06394	-0.25313	3.68711	7.88738	-0.28057	-0.20389	-0.10187	-0.17854	-0.15269	-0.10218	-0.10206
-0.07617	-0.20327	1.01328	-0.25313	3.68711	7.78528	-0.28057	-0.20389	-0.0764	-0.17854	-0.15269	-0.10218	-0.07655
-0.05078	-0.20327	1.01328	-0.22781	3.71254	7.7087	-0.25506	-0.17841	-0.05093	-0.15304	-0.12724	-0.07664	-0.10206
-0.05078	-0.17786	1.03861	-0.2025	3.73797	7.65765	-0.20405	-0.12743	0	-0.12753	-0.10179	-0.05109	-0.07655
-0.05078	-0.15245	1.08927	-0.15188	3.7634	7.63213	-0.17854	-0.10195	0	-0.10202	-0.07634	-0.05109	-0.07655
-0.02539	-0.12705	1.13994	-0.10125	3.78882	7.63213	-0.10202	-0.05097	0.05093	-0.07652	-0.0509	-0.02555	-0.07655
0	-0.10164	1.1906	-0.05063	3.83968	7.63213	-0.02551	0.02549	0.10187	0	0.02545	0	-0.05103
0.02539	-0.05082	1.2666	0	3.86511	7.65765	0.05101	0.07646	0.12734	0.05101	0.07634	0.02555	-0.02552
0.02539	-0.05082	1.29193	0.05063	3.78882	7.65765	0.12753	0.15292	0.17827	0.10202	0.12724	0.05109	-0.02552
0.05078	-0.02541	1.36792	0.10125	3.7634	7.68318	0.17854	0.17841	0.17827	0.12753	0.15269	0.05109	-0.02552
0.07617	0.02541	1.41859	0.12656	3.7634	7.7087	0.22955	0.22938	0.17827	0.17854	0.17813	0.07664	0
0.07617	0.02541	1.44392	0.15188	3.73797	7.7087	0.25506	0.22938	0.20374	0.17854	0.20358	0.07664	0
0.07617	0.02541	1.44392	0.15188	3.71254	7.68318	0.25506	0.25487	0.17827	0.20405	0.20358	0.07664	0
0.07617	0.02541	1.41859	0.15188	3.61083	7.63213	0.22955	0.22938	0.17827	0.17854	0.20358	0.07664	0
0.07617	0.02541	1.41859	0.12656	3.53454	7.58108	0.20405	0.20389	0.1528	0.17854	0.20358	0.07664	0
0.05078	0	1.36792	0.10125	3.43283	7.5045	0.15304	0.17841	0.10187	0.15304	0.17813	0.05109	0
0.05078	-0.02541	1.29193	0.05063	3.30569	7.37687	0.10202	0.10195	0.0764	0.10202	0.12724	0.02555	-0.02552
0.02539	-0.05082	1.21593	0	3.17854	7.27477	0.02551	0.05097	0.05093	0.05101	0.10179	0	-0.02552
0	-0.10164	1.13994	-0.05063	3.10226	7.14714	-0.02551	0	0	0	0.0509	0	-0.02552
-0.02539	-0.12705	1.03861	-0.12656	3.02597	6.99399	-0.10202	-0.07646	-0.02547	-0.02551	0	-0.02555	-0.05103
-0.05078	-0.15245	0.96261	-0.15188	2.97512	6.84084	-0.17854	-0.10195	-0.05093	-0.07652	-0.02545	-0.05109	-0.05103
-0.05078	-0.17786	0.91195	-0.17719	2.94969	6.71321	-0.22955	-0.15292	-0.0764	-0.12753	-0.07634	-0.07664	-0.05103
-0.07617	-0.17786	0.86129	-0.2025	2.92426	6.58558	-0.25506	-0.17841	-0.0764	-0.15304	-0.10179	-0.07664	-0.07655
-0.07617	-0.17786	0.83595	-0.2025	2.92426	6.48348	-0.28057	-0.17841	-0.0764	-0.17854	-0.12724	-0.07664	-0.07655
-0.07617	-0.17786	0.81062	-0.22781	2.92426	6.38138	-0.28057	-0.17841	-0.05093	-0.17854	-0.12724	-0.07664	-0.07655
-0.07617	-0.17786	0.81062	-0.2025	2.94969	6.33033	-0.25506	-0.17841	-0.02547	-0.15304	-0.12724	-0.07664	-0.07655
-0.07617	-0.15245	0.83595	-0.17719	2.94969	6.27928	-0.20405	-0.12743	0	-0.12753	-0.10179	-0.05109	-0.05103
-0.07617	-0.15245	0.86129	-0.15188	2.97512	6.25375	-0.17854	-0.07646	0.02547	-0.10202	-0.07634	-0.02555	-0.05103
-0.05078	-0.12705	0.91195	-0.10125	3.00054	6.25375	-0.10202	-0.02549	0.05093	-0.07652	-0.02545	0	-0.05103
-0.02539	-0.07623	0.98794	-0.05063	3.02597	6.27928	-0.02551	0.02549	0.10187	0	0.02545	0.02555	-0.02552
-0.02539	-0.05082	1.03861	0.02531	3.02597	6.3048	0.05101	0.10195	0.12734	0.02551	0.07634	0.05109	-0.02552
0.02539	-0.02541	1.1146	0.07594	3.0514	6.35585	0.12753	0.15292	0.1528	0.10202	0.12724	0.07664	0
0.02539	0.02541	1.16527	0.12656	3.0514	6.38138	0.17854	0.20389	0.17827	0.12753	0.15269	0.07664	0
0.05078	0.02541	1.21593	0.15188	3.0514	6.4069	0.22955	0.22938	0.17827	0.15304	0.17813	0.10218	0.02552
0.05078	0.05082	1.24126	0.17719	3.02597	6.43243	0.22955	0.25487	0.20374	0.17854	0.20358	0.10218	0.02552
0.05078	0.02541	1.24126	0.15188	3.00054	6.4069	0.22955	0.25487	0.17827	0.17854	0.20358	0.07664	0
0.05078	0.05082	1.24126	0.15188	2.94969	6.38138	0.22955	0.25487	0.1528	0.17854	0.20358	0.10218	0
0.05078	0.02541	1.21593	0.15188	2.89883	6.33033	0.20405	0.22938	0.12734	0.15304	0.20358	0.10218	0.02552
0.02539	0	1.16527	0.10125	2.82255	6.25375	0.15304	0.17841	0.10187	0.12753	0.17813	0.07664	0
0	0	1.08927	0.07594	2.74626	6.15165	0.10202	0.12743	0.05093	0.10202	0.12724	0.07664	0
-0.02539	-0.02541	1.03861	0.02531	2.66998	6.04955	0.05101	0.07646	0.02547	0.05101	0.10179	0.05109	0
-0.02539	-0.05082	0.96261	-0.02531	2.59369	5.94744	-0.02551	0.02549	0	0	0.0509	0.02555	0
-0.05078	-0.10164	0.86129	-0.07594	2.49198	5.79429	-0.10202	-0.05097	-0.02547	-0.05101	0.02545	0	-0.02552
-0.07617	-0.12705	0.78529	-0.12656	2.44112	5.66666	-0.17854	-0.10195	-0.0764	-0.10202	-0.0509	-0.02555	-0.02552
-0.10156	-0.15245	0.73463	-0.17719	2.41569	5.53904	-0.20405	-0.12743	-0.0764	-0.12753	-0.07634	-0.02555	-0.05103
-0.10156	-0.15245	0.68396	-0.17719	2.41569	5.43693	-0.22955	-0.15292	-0.0764	-0.15304	-0.10179	-0.02555	-0.05103
-0.10156	-0.15245	0.65863	-0.2025	2.41569	5.30931	-0.28057	-0.17841	-0.10187	-0.17854	-0.12724	-0.05109	-0.05103
-0.10156	-0.15245	0.6333	-0.2025	2.41569	5.25826	-0.25506	-0.17841	-0.0764	-0.17854	-0.12724	-0.05109	-0.05103
-0.10156	-0.15245	0.65863	-0.17719	2.46655	5.2072	-0.22955	-0.15292	-0.05093	-0.15304	-0.12724	-0.02555	-0.02552
-0.07617	-0.12705	0.65863	-0.15188	2.49198	5.18168	-0.20405	-0.10195	-0.02547	-0.12753	-0.07634	0	-0.02552
-0.07617	-0.10164	0.70929	-0.12656	2.51741	5.15615	-0.15304	-0.07646	0	-0.10202	-0.07634	0	-0.02552
-0.07617	-0.10164	0.73463	-0.07594	2.56826	5.15615	-0.10202	-0.02549	0.02547	-0.07652	-0.02545	0.02555	-0.02552
-0.05078	-0.05082	0.81062	-0.02531	2.61912	5.18168	-0.02551	0.05097	0.0764	-0.02551	0.02545	0.02555	0
-0.05078	-0.02541	0.88662	0.02531	2.66998	5.23273	0.05101	0.10195	0.10187	0.02551	0.07634	0.07664	0
0	0	0.93728	0.07594	2.6954	5.25826	0.10202	0.15292	0.12734	0.07652	0.12724	0.07664	0.02552
0	0.02541	0.98794	0.12656	2.72083	5.30931	0.15304	0.17841	0.12734	0.10202	0.15269	0.10218	0.02552
0.02539	0.05082	1.03861	0.12656	2.72083	5.33483	0.20405	0.22938	0.1528	0.15304	0.17813	0.10218	0.02552
0.02539	0.05082	1.06394	0.15188	2.72083	5.36036	0.22955	0.22938	0.1528	0.17854	0.20358	0.12773	0.02552
0.05078	0.05082	1.08927	0.17719	2.6954	5.36036	0.22955	0.25487	0.1528	0.17854	0.20358	0.12773	0.02552
0.05078	0.07623	1.06394	0.15188	2.66998	5.33483	0.20405	0.22938	0.12734	0.17854	0.20358	0.12773	0.05103
0.02539	0.05082	1.03861	0.12656	2.61912	5.28378	0.17854	0.20389	0.10187	0.15304	0.17813	0.10218	0.02552
0.02539	0.02541	0.98794	0.12656	2.56826	5.23273	0.15304	0.17841	0.0764	0.12753	0.17813	0.10218	0.02552
0	0	0.93728	0.05063	2.49198	5.13063	0.07652	0.12743	0.02547	0.10202	0.12724	0.07664	0.02552
-0.02539	0	0.86129	0.02531	2.41569	5.02853	0.02551	0.07646	0	0.05101	0.10179	0.07664	0.02552
-0.05078	-0.05082	0.78529	-0.02531	2.31398	4.92642	-0.05101	0.02549	-0.02547	0	0.0509	0.02555	0
-0.05078	-0.05082	0.70929	-0.07594	2.23769	4.7988	-0.10202	-0.05097	-0.05093	-0.02551	0	0	0
-0.07617	-0.07623	0.6333	-0.12656	2.16141	4.69669	-0.15304	-0.10195	-0.0764	-0.07652	-0.02545	-0.02555	-0.02552
-0.07617	-0.07623	0.58263	-0.15188	2.11055	4.56907	-0.20405	-0.12743	-0.10187	-0.12753	-0.07634	-0.02555	-0.02552
-0.10156	-0.10164	0.53197	-0.17719	2.08512	4.46696	-0.22955	-0.15292	-0.10187	-0.15304	-0.10179	-0.05109	-0.02552
-0.10156	-0.10164	0.50664	-0.2025	2.08512	4.39039	-0.25506	-0.17841	-0.10187	-0.15304	-0.10179	-0.05109	-0.02552
-0.10156	-0.10164	0.48131	-0.17719	2.08512	4.31381	-0.25506	-0.15292	-0.0764	-0.15304	-0.10179	-0.02555	-0.02552
-0.10156	-0.10164	0.50664	-0.17719	2.11055	4.26276	-0.22955	-0.15292	-0.0764	-0.15304	-0.10179	-0.02555	-0.02552
-0.10156	-0.07623	0.53197	-0.15188	2.16141	4.26276	-0.17854	-0.10195	-0.02547	-0.12753	-0.07634	0	-0.02552
-0.07617	-0.05082	0.5573	-0.10125	2.23769	4.26276	-0.12753	-0.07646	0	-0.10202	-0.0509	0	0
-0.07617	-0.02541	0.60797	-0.07594	2.28855	4.26276	-0.07652	-0.02549	0.05093	-0.05101	0	0.02555	0
-0.05078	0	0.68396	-0.02531	2.33941	4.31381	0	0.05097	0.0764	0	0.02545	0.05109	0
-0.02539	0.02541	0.73463	0.02531	2.39026	4.33934	0.05101	0.10195	0.10187	0.05101	0.07634	0.07664	0.02552
0	0.05082	0.81062	0.07594	2.44112	4.39039	0.12753	0.15292	0.12734	0.10202	0.12724	0.07664	0.02552
0	0.07623	0.86129	0.10125	2.46655	4.44144	0.15304	0.17841	0.1528	0.12753	0.12724	0.07664	0.02552
0.02539	0.10164	0.88662	0.12656	2.46655	4.46696	0.17854	0.20389	0.1528	0.15304	0.17813	0.10218	0.02552
0.02539	0.10164	0.91195	0.15188	2.44112	4.49249	0.22955	0.22938	0.1528	0.17854	0.20358	0.10218	0.05103
0.02539	0.10164	0.91195	0.15188	2.39026	4.46696	0.22955	0.22938	0.1528	0.17854	0.20358	0.10218	0.05103
0	0.07623	0.91195	0.12656	2.33941	4.46696	0.20405	0.20389	0.12734	0.15304	0.17813	0.10218	0.02552
0	0.10164	0.88662	0.10125	2.33941	4.41591	0.17854	0.17841	0.10187	0.12753	0.17813	0.07664	0.02552
0	0.07623	0.86129	0.10125	2.28855	4.36486	0.12753	0.15292	0.0764	0.10202	0.15269	0.07664	0.02552
-0.02539	0.05082	0.78529	0.02531	2.23769	4.28829	0.07652	0.10195	0.05093	0.07652	0.12724	0.05109	0.02552
-0.05078	0.02541	0.70929	-0.02531	2.16141	4.18618	0	0.05097	0	0.02551	0.07634	0.02555	0.02552
-0.07617	0	0.6333	-0.05063	2.08512	4.08408	-0.05101	0	-0.02547	0	0.0509	0.02555	0.02552
-0.07617	-0.02541	0.58263	-0.10125	2.00884	3.98198	-0.10202	-0.05097	-0.05093	-0.05101	0	0	0
-0.10156	-0.05082	0.50664	-0.12656	1.93255	3.87988	-0.15304	-0.10195	-0.0764	-0.10202	-0.0509	-0.02555	0
-0.12695	-0.07623	0.45597	-0.17719	1.85627	3.77778	-0.20405	-0.12743	-0.0764	-0.12753	-0.07634	-0.05109	-0.02552
-0.12695	-0.07623	0.40531	-0.2025	1.80541	3.67567	-0.22955	-0.15292	-0.0764	-0.15304	-0.07634	-0.05109	-0.02552
-0.12695	-0.07623	0.37998	-0.2025	1.72913	3.62462	-0.22955	-0.15292	-0.0764	-0.15304	-0.10179	-0.05109	0
-0.12695	-0.07623	0.37998	-0.2025	1.72913	3.57357	-0.20405	-0.15292	-0.0764	-0.12753	-0.10179	-0.02555	0
-0.12695	-0.07623	0.37998	-0.2025	1.72913	3.52252	-0.20405	-0.12743	-0.05093	-0.12753	-0.10179	-0.05109	-0.02552
-0.12695	-0.05082	0.43064	-0.15188	1.80541	3.52252	-0.15304	-0.10195	-0.02547	-0.10202	-0.07634	-0.02555	0
-0.10156	-0.05082	0.45597	-0.12656	1.85627	3.52252	-0.10202	-0.05097	0	-0.07652	-0.0509	-0.02555	0
-0.10156	0	0.50664	-0.07594	1.90713	3.54805	-0.05101	0	0.05093	-0.02551	0	0	0
-0.07617	0.02541	0.58263	-0.02531	2.00884	3.5991	0.02551	0.07646	0.0764	0.02551	0.0509	0.02555	0.02552
-0.05078	0.05082	0.6333	0.02531	2.03427	3.65015	0.07652	0.12743	0.10187	0.05101	0.10179	0.05109	0.02552
-0.05078	0.07623	0.70929	0.05063	2.08512	3.7012	0.12753	0.15292	0.12734	0.10202	0.12724	0.07664	0.05103
-0.02539	0.07623	0.73463	0.07594	2.11055	3.72672	0.17854	0.20389	0.12734	0.12753	0.15269	0.07664	0.05103
-0.02539	0.10164	0.78529	0.12656	2.13598	3.77778	0.20405	0.22938	0.1528	0.15304	0.17813	0.07664	0.05103
-0.02539	0.10164	0.78529	0.10125	2.13598	3.8033	0.22955	0.22938	0.1528	0.17854	0.20358	0.07664	0.05103
-0.02539	0.10164	0.81062	0.12656	2.11055	3.8033	0.22955	0.22938	0.12734	0.17854	0.20358	0.07664	0.05103
-0.02539	0.10164	0.78529	0.10125	2.08512	3.77778	0.20405	0.20389	0.10187	0.15304	0.17813	0.07664	0.05103
-0.02539	0.10164	0.75996	0.07594	2.03427	3.72672	0.17854	0.17841	0.10187	0.15304	0.17813	0.07664	0.05103
-0.05078	0.07623	0.73463	0.05063	1.98341	3.67567	0.12753	0.12743	0.05093	0.10202	0.12724	0.05109	0.02552
-0.05078	0.05082	0.68396	0	1.90713	3.5991	0.07652	0.10195	0.02547	0.07652	0.10179	0.02555	0.02552
-0.07617	0.02541	0.60797	-0.05063	1.85627	3.497	0.02551	0.05097	0	0.02551	0.07634	0	0.02552
-0.10156	0	0.53197	-0.10125	1.77998	3.39489	-0.05101	-0.02549	-0.02547	-0.02551	0.02545	-0.02555	0.02552
-0.12695	-0.02541	0.43064	-0.15188	1.72913	3.29279	-0.10202	-0.07646	-0.05093	-0.05101	-0.02545	-0.02555	0
-0.12695	-0.02541	0.40531	-0.17719	1.7037	3.21621	-0.15304	-0.10195	-0.0764	-0.10202	-0.0509	-0.05109	0
-0.17773	-0.05082	0.35465	-0.2025	1.65284	3.11411	-0.20405	-0.12743	-0.10187	-0.12753	-0.07634	-0.05109	0
-0.17773	-0.05082	0.30398	-0.22781	1.62741	3.03754	-0.20405	-0.15292	-0.10187	-0.15304	-0.10179	-0.07664	-0.02552
-0.17773	-0.05082	0.30398	-0.22781	1.60199	2.96096	-0.22955	-0.15292	-0.0764	-0.15304	-0.10179	-0.07664	-0.02552
-0.15234	-0.05082	0.30398	-0.22781	1.62741	2.93543	-0.20405	-0.15292	-0.0764	-0.12753	-0.10179	-0.05109	0
-0.15234	-0.02541	0.30398	-0.2025	1.65284	2.90991	-0.17854	-0.10195	-0.05093	-0.12753	-0.10179	-0.05109	-0.02552
-0.15234	0	0.35465	-0.17719	1.67827	2.90991	-0.12753	-0.07646	-0.02547	-0.10202	-0.07634	-0.02555	0
-0.12695	0	0.37998	-0.12656	1.7037	2.93543	-0.07652	-0.05097	0	-0.07652	-0.0509	-0.02555	0
-0.12695	0.02541	0.43064	-0.07594	1.75456	2.96096	-0.02551	0.02549	0.05093	-0.02551	0	0	0
-0.10156	0.07623	0.50664	-0.05063	1.77998	3.01201	0.05101	0.05097	0.0764	0.02551	0.0509	0.02555	0.02552
-0.10156	0.10164	0.5573	0	1.83084	3.06306	0.10202	0.12743	0.12734	0.07652	0.10179	0.05109	0.02552
-0.07617	0.12705	0.60797	0.05063	1.85627	3.11411	0.15304	0.15292	0.12734	0.12753	0.12724	0.07664	0.05103
-0.07617	0.12705	0.65863	0.07594	1.85627	3.13964	0.20405	0.17841	0.12734	0.15304	0.15269	0.07664	0.05103
-0.05078	0.15245	0.68396	0.10125	1.85627	3.21621	0.22955	0.20389	0.1528	0.15304	0.17813	0.07664	0.05103
-0.05078	0.15245	0.70929	0.10125	1.83084	3.21621	0.22955	0.20389	0.1528	0.17854	0.20358	0.07664	0.05103
-0.05078	0.15245	0.70929	0.10125	1.77998	3.21621	0.22955	0.20389	0.12734	0.17854	0.20358	0.07664	0.02552
-0.05078	0.15245	0.68396	0.07594	1.75456	3.19069	0.20405	0.17841	0.10187	0.15304	0.17813	0.07664	0.05103
-0.07617	0.15245	0.65863	0.05063	1.7037	3.16516	0.17854	0.15292	0.0764	0.12753	0.17813	0.05109	0.05103
-0.07617	0.12705	0.6333	0.02531	1.65284	3.11411	0.12753	0.10195	0.05093	0.10202	0.12724	0.02555	0.02552
-0.10156	0.10164	0.5573	-0.02531	1.57656	3.03754	0.05101	0.07646	0.02547	0.07652	0.10179	0.02555	0.02552
-0.12695	0.07623	0.50664	-0.07594	1.5257	2.93543	0	0.02549	-0.02547	0.02551	0.0509	0	0.02552
-0.12695	0.05082	0.43064	-0.12656	1.47484	2.85886	-0.05101	-0.02549	-0.02547	0	0.02545	0	0.02552
-0.15234	0.02541	0.37998	-0.17719	1.42399	2.73123	-0.10202	-0.07646	-0.0764	-0.05101	0	-0.02555	0
-0.17773	0	0.30398	-0.2025	1.37313	2.62913	-0.17854	-0.12743	-0.10187	-0.10202	-0.0509	-0.05109	0
-0.17773	0	0.25332	-0.22781	1.3477	2.55255	-0.20405	-0.15292	-0.10187	-0.12753	-0.07634	-0.07664	0
-0.17773	0	0.25332	-0.25313	1.32227	2.5015	-0.22955	-0.15292	-0.10187	-0.15304	-0.10179	-0.07664	0
-0.17773	0	0.22799	-0.25313	1.32227	2.45045	-0.22955	-0.15292	-0.10187	-0.15304	-0.10179	-0.05109	0
-0.17773	0	0.22799	-0.25313	1.32227	2.3994	-0.20405	-0.15292	-0.0764	-0.15304	-0.10179	-0.05109	0
-0.17773	0.02541	0.22799	-0.22781	1.37313	2.37387	-0.17854	-0.12743	-0.05093	-0.12753	-0.10179	-0.05109	0
-0.17773	0.02541	0.27865	-0.2025	1.39856	2.37387	-0.15304	-0.10195	-0.02547	-0.10202	-0.07634	-0.02555	0
-0.15234	0.05082	0.32931	-0.15188	1.44942	2.42492	-0.07652	-0.05097	0	-0.05101	-0.02545	-0.02555	0
-0.15234	0.07623	0.37998	-0.10125	1.47484	2.45045	-0.02551	0	0.05093	-0.02551	0	0	0.02552
-0.12695	0.10164	0.43064	-0.05063	1.5257	2.5015	0.02551	0.05097	0.0764	0.02551	0.0509	0.02555	0.02552
-0.10156	0.15245	0.50664	-0.02531	1.55113	2.57808	0.10202	0.12743	0.10187	0.07652	0.10179	0.05109	0.05103
-0.10156	0.17786	0.5573	0.02531	1.60199	2.62913	0.15304	0.15292	0.12734	0.12753	0.15269	0.07664	0.05103
-0.07617	0.17786	0.58263	0.05063	1.60199	2.68018	0.20405	0.17841	0.12734	0.12753	0.15269	0.07664	0.05103
-0.07617	0.17786	0.60797	0.07594	1.60199	2.7057	0.20405	0.20389	0.12734	0.15304	0.17813	0.07664	0.05103
-0.07617	0.20327	0.6333	0.07594	1.57656	2.73123	0.22955	0.20389	0.12734	0.17854	0.20358	0.07664	0.05103
-0.07617	0.20327	0.6333	0.07594	1.55113	2.73123	0.22955	0.20389	0.10187	0.17854	0.20358	0.07664	0.05103
-0.07617	0.17786	0.60797	0.05063	1.50027	2.73123	0.17854	0.17841	0.0764	0.15304	0.17813	0.07664	0.05103
6.09352	6.53011	2.10255	-1.13907	-714.74	-683.267	-0.02551	4.46015	4.04927	2.78016	1.09425	-0.05109	-0.22964
-9.74964	-11.6373	-12.2353	-7.18881	-665.943	-682.629	-3.41781	-2.31928	0.05093	1.98947	3.8935	3.52521	2.32193
2.79287	2.76958	-0.81062	-0.63282	-699.152	-696.055	-0.38259	1.93698	0.81495	0.28057	-0.73798	-1.83924	-1.68404
-1.62494	-1.75322	-2.17854	-1.03782	-675.428	-684.901	0.25506	-0.15292	-0.43294	0.68866	2.03582	1.94142	1.09718
1.75189	3.15072	3.24249	2.15158	-693.685	-694.115	-3.03522	-3.08387	-3.10699	-2.39757	-1.78134	-1.45607	-0.58686
0.2539	0.81309	2.76118	2.15158	-679.293	-686.687	-2.01498	-2.44671	-4.50768	-5.35626	-6.28559	-4.8791	-2.50054
-1.2187	-1.16881	-0.6333	-0.96188	-690.939	-692.788	-0.10202	0.20389	-0.02547	-0.96923	-1.67955	-0.71526	-0.07655
1.62494	1.27045	0.43064	-1.41751	-681.378	-687.734	-1.53036	-0.12743	1.01868	1.60688	1.73045	1.48161	0.40825
-3.02137	-3.76053	-4.23043	-2.53127	-689.261	-691.92	-1.37733	-0.79008	-0.81495	0.58664	2.54477	2.50341	1.12269
-1.09176	-1.54995	-4.25576	-4.96129	-682.7	-688.398	-1.14777	1.19787	2.67405	2.04048	1.0688	0.15327	0
-2.84364	-2.46467	-3.97711	-0.91126	-688.142	-691.333	-1.42834	-1.63114	-1.7063	-1.83643	-1.50142	-1.07289	-0.51032
2.23429	3.81135	3.47047	3.29065	-683.641	-688.908	-0.79069	-0.79008	-1.57896	-2.44858	-2.90104	-2.24796	-1.42888
1.09176	2.15977	4.38242	3.44253	-687.379	-690.95	0.20405	-0.68814	-1.04415	-1.60688	-1.04336	-0.15327	0.10206
0.83786	0.8385	2.3812	0.63282	-684.302	-689.24	1.12226	1.58017	0.99322	-0.28057	-1.1706	-1.07289	-0.66341
-1.54877	-2.13436	-1.97589	-2.32877	-686.794	-690.644	0.02551	1.04495	2.11377	2.21902	2.34119	1.91588	0.9696
-0.81247	-1.16881	-2.60919	-2.40471	-684.811	-689.495	-0.58664	0.96849	2.36844	2.9587	3.51179	2.50341	1.14821
-0.68552	-0.58441	-1.46925	-0.25313	-686.362	-690.44	0.51012	0.91752	0.30561	0.66316	1.19604	0.5109	-0.10206
0.05078	0.88932	1.06394	1.29095	-685.243	-689.674	0.73967	0.73911	0	-0.30607	-0.63619	-0.89408	-0.53583
0.91403	2.00731	3.47047	2.50596	-685.981	-690.286	0.68866	0.22938	-0.40747	-0.94372	-1.45052	-1.27725	-0.56135
0.76169	1.37209	3.47047	2.63252	-685.726	-689.827	0.51012	0.17841	-0.66215	-0.81619	-1.01791	-0.74081	-0.3317
1.2187	1.29586	2.73585	0.91126	-686.413	-690.184	1.53036	1.96246	1.34976	1.47935	1.32328	0.91962	0.40825
-0.58396	-0.99095	-0.45597	-1.03782	-686.667	-689.904	0.81619	1.55468	1.88457	2.67813	2.97738	2.06915	1.07166
-0.9902	-1.29586	-2.05189	-1.94908	-686.082	-690.133	0.12753	1.12141	0.94228	1.60688	1.705	0.81744	0.30619
-1.11715	-0.91472	-1.79857	-1.03782	-688.244	-689.98	-1.02024	-0.50973	-0.84042	-0.12753	0.12724	-0.17882	-0.17861
0.33007	1.14341	0.96261	1.21501	-664.722	-690.108	-0.51012	-0.50973	-1.52803	-1.37733	-1.42507	-1.22616	-0.84202
0.4824	1.32127	2.4572	1.84783	-601.38	-690.031	0.10202	-0.07646	-0.86588	-0.99473	-1.1706	-0.84299	-0.38274
0.50779	0.73686	2.00122	0.68344	-552.66	-690.082	0.38259	0.63716	0.12734	-0.12753	-0.48351	-0.38318	-0.02552
-0.22851	-0.58441	-0.15199	-0.91126	-536.894	-690.057	-0.35708	0.25487	0.40747	0.79069	0.83977	0.58754	0.43377
-0.33007	-0.8385	-1.64657	-1.74658	-550.244	-690.108	-0.94372	-0.05097	0.38201	0.91822	1.37418	1.0218	0.51032
-1.04098	-1.27045	-2.33054	-1.74658	-549.964	-690.108	-1.2498	-0.5607	-0.40747	-0.10202	0.27992	0.07664	-0.12758
-0.86325	-0.60982	-1.49458	-1.08845	-528.121	-690.159	-1.47935	-1.01946	-1.06962	-1.2498	-1.19604	-0.99626	-0.71444
-0.43162	0.15245	0.02533	0.07594	-495.904	-690.184	-1.30081	-1.09592	-1.19695	-1.6834	-1.83224	-1.27725	-0.79099
0.02539	0.50818	0.91195	0.45563	-476.12	-690.286	-0.53563	-0.40778	-0.28014	-0.94372	-1.09425	-0.58754	-0.3317
0.30468	0.40654	0.86129	0.15188	-462.135	-690.337	-0.10202	0.20389	0.68761	0.17854	0.15269	0.30654	0.28067
-0.12695	-0.35573	-0.32931	-0.65813	-445.327	-690.465	0	0.40778	0.96775	0.73967	0.86522	0.71526	0.43377
-0.58396	-0.76227	-1.31726	-1.31626	-431.519	-690.542	-0.38259	0.10195	0.63668	0.53563	0.66164	0.35763	0.10206
-0.81247	-0.66063	-1.31726	-0.88595	-411.609	-690.72	-1.02024	-0.71362	-0.43294	-0.53563	-0.38172	-0.43427	-0.45928
-0.35546	0.17786	-0.076	0.10125	-388.215	-690.771	-0.51012	-0.35681	-0.38201	-0.89271	-1.01791	-0.84299	-0.73996
-0.02539	0.60982	1.08927	0.78469	-389.461	-690.95	0.28057	0.30584	0.30561	-0.20405	-0.22903	-0.05109	-0.15309
0.50779	0.78768	1.57058	0.83532	-401.412	-691.001	0.61214	0.71362	0.66215	0.4081	0.35627	0.25545	0.12758
0.15234	0.05082	0.70929	0.07594	-393.326	-691.18	0.68866	0.79008	0.68761	0.68866	0.71254	0.45981	0.28067
-0.05078	-0.02541	0.10133	-0.22781	-373.593	-691.18	0.22955	0.48424	0.48388	0.81619	0.91612	0.56199	0.25516
-0.30468	-0.12705	-0.12666	-0.12656	-349.869	-691.384	0.17854	0.28035	-0.02547	0.35708	0.48351	0.12773	-0.12758
-0.20312	0.12705	0.30398	0.07594	-322.177	-691.282	0.05101	0.15292	-0.35654	-0.12753	-0.15269	-0.38318	-0.45928
-0.17773	0.20327	0.68396	0.27844	-290.468	-691.588	-0.12753	0.02549	-0.43294	-0.22955	-0.25448	-0.281	-0.30619
0.17773	0.38114	0.96261	0.37969	-268.676	-691.231	0.33158	0.45876	0.05093	0.15304	0.10179	0.05109	-0.02552
0.40623	0.48277	1.03861	0.45563	-249.096	-691.563	0.48461	0.58619	0.20374	0.53563	0.61075	0.43427	0.30619
0.22851	0.22868	0.65863	0.10125	-231.983	-680.842	0.20405	0.35681	0.02547	0.51012	0.61075	0.30654	0.17861
-0.33007	-0.33032	-0.22799	-0.58219	-215.632	-660.396	-0.30607	-0.10195	-0.40747	0.02551	0	-0.20436	-0.20413
-0.58396	-0.50818	-0.83595	-0.83532	-197.883	-639.695	-0.94372	-0.63716	-0.91682	-0.66316	-0.61075	-0.5109	-0.45928
-0.4824	-0.22868	-0.58263	-0.53157	-181.762	-617.922	-0.89271	-0.58619	-0.68761	-0.63765	-0.55985	-0.38318	-0.40825
-0.27929	-0.02541	-0.12666	-0.27844	-167.98	-596.659	-0.51012	-0.15292	-0.02547	-0.07652	0.02545	0.12773	-0.02552
-0.10156	0	-0.02533	-0.25313	-158.597	-575.268	-0.10202	0.25487	0.38201	0.15304	0.07634	0.07664	0.07655
-0.17773	-0.07623	-0.17732	-0.2025	-150.612	-554.567	-0.17854	0.02549	0.20374	0.05101	0.02545	0.05109	0.07655
0.02539	0.15245	-0.10133	-0.2025	-138.788	-534.428	-0.66316	-0.40778	-0.05093	-0.07652	0	0.05109	0.02552
-0.27929	-0.22868	-0.50664	-0.405	-127.828	-514.237	-0.48461	-0.28035	-0.17827	-0.51012	-0.55985	-0.43427	-0.38274
-0.40623	-0.2795	-0.65863	-0.50625	-115.445	-494.633	-0.48461	-0.17841	0.05093	-0.38259	-0.5344	-0.35763	-0.43377
-0.30468	-0.10164	-0.45597	-0.37969	-101.663	-475.362	-0.58664	-0.17841	0.28014	0.02551	0.07634	0.20436	-0.07655
-0.22851	-0.07623	-0.27865	-0.17719	-87.7278	-455.911	0.17854	0.53522	0.78948	0.38259	0.25448	0.17882	-0.02552
0.10156	0.25409	0.22799	0.25313	-73.5896	-436.971	0.56113	0.73911	0.89135	0.61214	0.48351	0.33209	0.15309
0.2539	0.53359	0.78529	0.58219	-59.7058	-418.516	0.4081	0.45876	0.56028	0.56113	0.55985	0.35763	0.20413
0.05078	0.30491	0.65863	0.405	-48.5427	-400.699	0.4081	0.35681	0.20374	0.15304	0.07634	-0.10218	-0.12758
-0.05078	0.20327	0.40531	0.22781	-38.6511	-383.317	0.22955	0.30584	0.10187	0.07652	-0.07634	-0.20436	-0.28067
-0.07617	0.20327	0.35465	0.2025	-27.8949	-366.215	0.33158	0.48424	0.30561	0.4081	0.35627	0.20436	-0.10206
-0.02539	0.17786	0.45597	0.17719	-18.4355	-349.393	0.53563	0.73911	0.58574	0.81619	0.81433	0.48536	0.12758
0.10156	0.17786	0.53197	0.12656	-9.61191	-332.98	0.66316	0.84106	0.53481	0.79069	0.68709	0.30654	0.12758
0.17773	0.30491	0.70929	0.35438	-1.14428	-316.746	0.48461	0.43327	0.02547	0.38259	0.35627	0.07664	0.02552
0.33007	0.559	1.03861	0.48094	8.13707	-301.278	0.07652	0.02549	-0.38201	0.05101	0.10179	-0.07664	-0.07655
0	0.17786	0.68396	0.15188	18.0033	-286.013	0.05101	-0.02549	-0.53481	-0.25506	-0.27992	-0.40872	-0.35722
-0.17773	-0.05082	0.20266	-0.30375	28.7595	-271.489	-0.28057	-0.12743	-0.48388	-0.20405	-0.25448	-0.30654	-0.3317
-0.35546	-0.30491	-0.30398	-0.68344	42.0331	-257.246	-0.51012	-0.20389	-0.28014	0.07652	0.15269	0.10218	-0.07655
-0.33007	-0.30491	-0.43064	-0.68344	55.0269	-242.952	-0.35708	-0.07646	-0.12734	0.12753	0.20358	0.10218	0.02552
-0.10156	-0.02541	-0.10133	-0.35438	67.2834	-228.76	-0.38259	-0.22938	-0.33107	-0.12753	-0.02545	-0.05109	0.02552
-0.10156	0.02541	0.10133	-0.27844	76.463	-215.206	-0.66316	-0.63716	-0.71308	-0.56113	-0.48351	-0.40872	-0.20413
-0.27929	-0.15245	-0.12666	-0.53157	84.7272	-202.111	-1.04575	-0.96849	-0.96775	-0.96923	-0.91612	-0.68972	-0.45928
-0.45701	-0.40654	-0.65863	-0.88595	92.3558	-189.399	-1.04575	-0.81557	-0.66215	-0.8417	-0.86522	-0.58754	-0.4848
-0.4824	-0.45736	-0.91195	-0.91126	100.518	-176.688	-0.8672	-0.53522	-0.20374	-0.38259	-0.30537	-0.10218	-0.20413
-0.30468	-0.30491	-0.78529	-0.78469	108.376	-164.206	-0.66316	-0.30584	0.1528	-0.02551	0.10179	0.17882	0.02552
-0.2539	-0.25409	-0.60797	-0.63282	115.038	-151.877	-0.38259	-0.15292	0.17827	-0.10202	-0.0509	0	-0.02552
-0.07617	0.05082	-0.15199	-0.15188	121.878	-139.701	-0.4336	-0.35681	-0.12734	-0.38259	-0.30537	-0.20436	-0.15309
0	0.25409	0.22799	0.05063	128.159	-128.036	-0.35708	-0.33133	-0.1528	-0.4336	-0.38172	-0.25545	-0.25516
-0.15234	0.05082	0.10133	-0.05063	133.397	-116.575	-0.05101	0.02549	0.0764	-0.30607	-0.38172	-0.30654	-0.35722
-0.17773	-0.02541	-0.076	-0.17719	138.432	-105.548	0.07652	0.30584	0.43294	0.17854	0.12724	0.10218	-0.12758
-0.10156	0.02541	-0.076	-0.12656	143.645	-94.8017	0.38259	0.63716	0.84042	0.79069	0.83977	0.61308	0.20413
0.05078	0.22868	0.22799	0.2025	148.578	-83.8258	0.76518	0.89203	0.84042	0.8672	0.86522	0.53645	0.20413
0.20312	0.48277	0.73463	0.58219	151.756	-73.1816	0.81619	0.79008	0.50934	0.63765	0.61075	0.25545	0.07655
0.27929	0.66063	1.13994	0.78469	152.341	-63.1246	0.66316	0.53522	0.1528	0.33158	0.30537	0.05109	-0.07655
0.20312	0.559	1.06394	0.70876	151.528	-53.2207	0.61214	0.53522	0.02547	0.20405	0.10179	-0.07664	-0.22964
0.10156	0.33032	0.70929	0.405	151.095	-43.8528	0.81619	0.86654	0.43294	0.58664	0.43261	0.15327	-0.12758
0.10156	0.22868	0.48131	0.22781	151.375	-34.7147	0.71417	0.84106	0.58574	0.94372	0.91612	0.56199	0.12758
0.07617	0.17786	0.37998	0.10125	153.613	-25.7808	0.63765	0.7646	0.50934	0.91822	0.91612	0.5109	0.17861
0.05078	0.22868	0.43064	0.17719	155.723	-16.8979	0.56113	0.5607	0.17827	0.53563	0.48351	0.15327	0.02552
0.17773	0.48277	0.75996	0.43032	156.613	-8.27027	0.25506	0.15292	-0.25467	0.10202	0.07634	-0.10218	-0.12758
0.02539	0.33032	0.70929	0.22781	156.893	-0.1021	0	-0.10195	-0.43294	-0.17854	-0.20358	-0.25545	-0.22964
-0.17773	0	0.20266	-0.22781	157.198	7.65765	-0.22955	-0.17841	-0.33107	-0.20405	-0.25448	-0.25545	-0.25516
-0.27929	-0.22868	-0.37998	-0.63282	159.156	15.1877	-0.4081	-0.20389	-0.0764	0.07652	0.07634	0.07664	-0.05103
-0.33007	-0.33032	-0.65863	-0.78469	161.877	22.7688	-0.4081	-0.17841	0.0764	0.17854	0.22903	0.20436	0.05103
-0.2539	-0.22868	-0.58263	-0.68344	162.284	30.2733	-0.53563	-0.3823	-0.17827	-0.12753	-0.10179	-0.07664	-0.05103
-0.22851	-0.12705	-0.43064	-0.55688	141.229	37.548	-0.79069	-0.7646	-0.58574	-0.63765	-0.66164	-0.45981	-0.28067
-0.27929	-0.10164	-0.40531	-0.53157	104.002	44.5931	-0.99473	-0.96849	-0.76401	-0.94372	-0.99246	-0.63863	-0.43377
-0.30468	-0.17786	-0.5573	-0.63282	83.0998	51.485	-0.89271	-0.79008	-0.48388	-0.79069	-0.86522	-0.5109	-0.40825
-0.33007	-0.2795	-0.73463	-0.78469	76.107	58.1216	-0.71417	-0.53522	-0.0764	-0.4081	-0.43261	-0.17882	-0.22964
-0.30468	-0.35573	-0.86129	-0.88595	70.7925	64.6051	-0.61214	-0.35681	0.17827	-0.07652	-0.02545	0.10218	-0.02552
-0.27929	-0.2795	-0.75996	-0.70876	69.216	71.2162	-0.4081	-0.25487	0.17827	-0.07652	-0.02545	0.02555	-0.02552
-0.12695	0	-0.30398	-0.30375	70.0551	77.7762	-0.22955	-0.25487	0.02547	-0.22955	-0.20358	-0.17882	-0.15309
-0.02539	0.22868	0.22799	0.02531	72.6488	84.081	-0.17854	-0.28035	-0.12734	-0.33158	-0.30537	-0.25545	-0.22964
-0.05078	0.20327	0.40531	0.07594	75.4968	90.1051	0	-0.07646	0	-0.20405	-0.25448	-0.20436	-0.22964
-0.07617	0.10164	0.27865	-0.02531	78.2939	95.9504	0.28057	0.28035	0.33107	0.20405	0.15269	0.07664	-0.07655
0	0.15245	0.25332	0	80.9638	101.643	0.53563	0.58619	0.61121	0.63765	0.66164	0.40872	0.12758
0.07617	0.22868	0.40531	0.15188	84.1678	107.233	0.68866	0.66265	0.56028	0.73967	0.78888	0.43427	0.17861
0.10156	0.33032	0.6333	0.30375	87.9058	112.721	0.63765	0.50973	0.25467	0.45911	0.48351	0.12773	0.02552
0.15234	0.43195	0.83595	0.48094	91.898	118.055	0.53563	0.33133	-0.05093	0.17854	0.15269	-0.07664	-0.15309
0.20312	0.53359	0.96261	0.55688	96.1954	123.084	0.56113	0.40778	-0.05093	0.17854	0.12724	-0.05109	-0.15309
0.15234	0.38114	0.81062	0.37969	100.137	127.908	0.61214	0.53522	0.12734	0.38259	0.33082	0.07664	-0.07655
0.07617	0.17786	0.45597	0.07594	102.959	132.375	0.56113	0.58619	0.28014	0.61214	0.5853	0.281	0.07655
0	0.10164	0.22799	-0.07594	105.68	136.715	0.4081	0.45876	0.25467	0.66316	0.71254	0.38318	0.17861
-0.02539	0.15245	0.22799	0	108.503	141.156	0.30607	0.28035	0.02547	0.38259	0.43261	0.12773	0.05103
-0.05078	0.17786	0.32931	0.05063	111.834	145.393	0.15304	0.05097	-0.2292	0.02551	0.02545	-0.15327	-0.12758
-0.07617	0.17786	0.30398	-0.02531	114.758	149.375	-0.15304	-0.20389	-0.40747	-0.25506	-0.22903	-0.25545	-0.20413
-0.17773	0	0	-0.27844	117.479	153.128	-0.33158	-0.30584	-0.30561	-0.25506	-0.17813	-0.12773	-0.15309
-0.20312	-0.15245	-0.37998	-0.53157	120.124	156.727	-0.30607	-0.15292	0.02547	0	0.0509	0.05109	-0.05103
-0.2539	-0.22868	-0.6333	-0.63282	123.76	160.402	-0.28057	-0.12743	0.12734	0.07652	0.12724	0.10218	0
-0.2539	-0.22868	-0.70929	-0.63282	128.82	163.95	-0.4081	-0.30584	0	-0.10202	-0.07634	-0.05109	-0.07655
-0.20312	-0.10164	-0.5573	-0.48094	133.524	167.422	-0.56113	-0.53522	-0.2292	-0.4081	-0.40716	-0.281	-0.20413
-0.17773	0	-0.35465	-0.30375	137.974	170.919	-0.51012	-0.53522	-0.25467	-0.56113	-0.61075	-0.40872	-0.30619
-0.17773	0.02541	-0.27865	-0.30375	141.712	174.212	-0.33158	-0.33133	0.02547	-0.35708	-0.45806	-0.22991	-0.22964
-0.17773	-0.07623	-0.37998	-0.405	145.196	177.326	-0.22955	-0.17841	0.28014	-0.02551	-0.0509	0.05109	-0.05103
-0.17773	-0.12705	-0.48131	-0.48094	148.425	180.389	-0.10202	0	0.45841	0.20405	0.20358	0.17882	0.05103
-0.15234	-0.05082	-0.37998	-0.35438	151.655	183.503	0.05101	0.05097	0.40747	0.22955	0.22903	0.17882	0.05103
-0.07617	0.12705	0.02533	-0.07594	155.087	186.566	0.17854	0.07646	0.28014	0.12753	0.07634	0	-0.05103
-0.02539	0.25409	0.37998	0.15188	157.783	189.552	0.25506	0.07646	0.12734	0	-0.10179	-0.15327	-0.15309
0.02539	0.33032	0.58263	0.22781	159.843	192.335	0.30607	0.10195	0.12734	0.02551	-0.07634	-0.10218	-0.15309
0.05078	0.2795	0.53197	0.15188	161.673	194.938	0.4081	0.28035	0.28014	0.30607	0.20358	0.15327	-0.02552
0.05078	0.20327	0.37998	0.05063	163.403	197.491	0.56113	0.48424	0.45841	0.56113	0.48351	0.281	0.07655
0.02539	0.17786	0.32931	0.02531	164.928	199.89	0.56113	0.43327	0.33107	0.53563	0.45806	0.22991	0.05103
0.05078	0.22868	0.40531	0.07594	166.276	202.213	0.38259	0.20389	0.02547	0.28057	0.25448	0.05109	-0.02552
0.10156	0.33032	0.58263	0.2025	167.471	204.51	0.30607	0.07646	-0.1528	0.05101	0	-0.12773	-0.15309
0.07617	0.30491	0.6333	0.2025	168.361	206.706	0.33158	0.10195	-0.1528	0.02551	-0.02545	-0.12773	-0.12758
0.05078	0.22868	0.50664	0	168.641	208.569	0.22955	0.10195	-0.02547	0.17854	0.17813	0.05109	-0.02552
-0.10156	0	0.12666	-0.27844	168.743	210.356	0.12753	0.05097	0	0.22955	0.25448	0.07664	0.02552
-0.15234	-0.07623	-0.12666	-0.37969	168.768	212.066	0.02551	-0.02549	-0.05093	0.17854	0.20358	0.07664	0.02552
-0.15234	0	-0.10133	-0.32907	168.971	213.827	-0.12753	-0.20389	-0.20374	-0.05101	0.02545	-0.07664	-0.05103
-0.15234	0.02541	-0.05066	-0.30375	169.073	215.512	-0.25506	-0.3823	-0.35654	-0.30607	-0.27992	-0.281	-0.17861
-0.15234	0	-0.12666	-0.35438	168.819	217.043	-0.4081	-0.48424	-0.38201	-0.4336	-0.43261	-0.33209	-0.22964
-0.15234	-0.05082	-0.32931	-0.45563	168.437	218.498	-0.38259	-0.40778	-0.20374	-0.33158	-0.33082	-0.20436	-0.15309
-0.15234	-0.12705	-0.50664	-0.53157	168.285	219.928	-0.30607	-0.28035	0.02547	-0.15304	-0.10179	-0.05109	-0.07655
-0.17773	-0.15245	-0.60797	-0.58219	168.209	221.281	-0.28057	-0.25487	0.0764	-0.10202	-0.0509	-0.02555	-0.05103
-0.20312	-0.12705	-0.6333	-0.53157	168.209	222.582	-0.30607	-0.30584	0.02547	-0.17854	-0.15269	-0.10218	-0.10206
-0.17773	0	-0.45597	-0.32907	168.463	223.986	-0.25506	-0.30584	0	-0.28057	-0.27992	-0.17882	-0.15309
-0.12695	0.12705	-0.20266	-0.12656	168.615	225.365	-0.02551	-0.12743	0.1528	-0.17854	-0.22903	-0.15327	-0.12758
-0.07617	0.15245	-0.05066	-0.05063	168.692	226.641	0.15304	0.05097	0.33107	0.02551	0	0.02555	-0.02552
-0.05078	0.15245	0	-0.05063	168.565	227.764	0.28057	0.20389	0.48388	0.25506	0.25448	0.17882	0.05103
-0.05078	0.12705	-0.02533	-0.05063	168.387	228.887	0.4336	0.35681	0.53481	0.4081	0.38172	0.22991	0.07655
-0.02539	0.22868	0.10133	0.07594	168.209	229.985	0.53563	0.40778	0.48388	0.4336	0.40716	0.20436	0.05103
0.05078	0.35573	0.40531	0.27844	167.98	231.057	0.53563	0.35681	0.33107	0.35708	0.33082	0.12773	0
0.07617	0.38114	0.58263	0.35438	167.624	232.027	0.61214	0.40778	0.28014	0.30607	0.20358	0	-0.07655
0.07617	0.38114	0.6333	0.35438	167.217	232.92	0.66316	0.48424	0.30561	0.35708	0.25448	0.05109	-0.02552
0.12695	0.38114	0.6333	0.32907	166.708	233.686	0.68866	0.50973	0.35654	0.51012	0.43261	0.20436	0.05103
0.10156	0.30491	0.53197	0.2025	166.098	234.324	0.68866	0.50973	0.35654	0.56113	0.50895	0.22991	0.07655
0.05078	0.25409	0.43064	0.10125	165.564	234.886	0.51012	0.33133	0.12734	0.4081	0.38172	0.12773	0.02552
-0.02539	0.20327	0.37998	0.02531	165.005	235.371	0.30607	0.12743	-0.05093	0.20405	0.17813	0	-0.05103
-0.05078	0.17786	0.35465	0	164.445	235.83	0.22955	0.05097	-0.12734	0.10202	0.07634	-0.07664	-0.07655
-0.07617	0.15245	0.32931	-0.07594	163.733	236.264	0.10202	-0.05097	-0.17827	0	0	-0.10218	-0.10206
-0.10156	0.05082	0.17732	-0.25313	162.767	236.494	-0.07652	-0.17841	-0.20374	-0.02551	0	-0.05109	-0.05103
-0.17773	-0.05082	-0.10133	-0.43032	161.928	236.698	-0.20405	-0.28035	-0.20374	-0.10202	-0.07634	-0.07664	-0.05103
-0.20312	-0.12705	-0.30398	-0.53157	161.216	236.928	-0.30607	-0.3823	-0.28014	-0.20405	-0.17813	-0.15327	-0.10206
-0.22851	-0.12705	-0.40531	-0.58219	160.453	237.081	-0.45911	-0.53522	-0.35654	-0.35708	-0.33082	-0.22991	-0.15309
-0.2539	-0.15245	-0.45597	-0.60751	159.766	237.26	-0.58664	-0.63716	-0.43294	-0.51012	-0.50895	-0.33209	-0.22964
-0.2539	-0.15245	-0.53197	-0.60751	159.181	237.413	-0.56113	-0.58619	-0.33107	-0.51012	-0.5344	-0.30654	-0.22964
-0.17773	-0.10164	-0.50664	-0.53157	158.698	237.617	-0.45911	-0.45876	-0.1528	-0.38259	-0.38172	-0.20436	-0.12758
-0.17773	-0.10164	-0.48131	-0.50625	158.291	237.796	-0.33158	-0.35681	-0.02547	-0.25506	-0.25448	-0.12773	-0.10206
-0.17773	-0.10164	-0.48131	-0.48094	157.859	237.872	-0.28057	-0.30584	0.02547	-0.20405	-0.20358	-0.10218	-0.07655
-0.17773	-0.02541	-0.37998	-0.35438	157.554	238.025	-0.20405	-0.25487	0.02547	-0.17854	-0.15269	-0.10218	-0.10206
-0.12695	0.07623	-0.20266	-0.2025	157.223	238.204	-0.02551	-0.07646	0.12734	-0.07652	-0.10179	-0.05109	-0.07655
-0.05078	0.15245	0.02533	-0.02531	156.766	238.408	0.20405	0.15292	0.25467	0.05101	0.02545	0	-0.05103
0	0.20327	0.17732	0.07594	156.257	238.536	0.4081	0.30584	0.38201	0.22955	0.20358	0.10218	0.02552
0.07617	0.2795	0.30398	0.15188	155.723	238.561	0.51012	0.40778	0.40747	0.35708	0.33082	0.17882	0.05103
0.10156	0.33032	0.40531	0.25313	155.215	238.638	0.63765	0.50973	0.38201	0.4336	0.38172	0.17882	0.05103
0.10156	0.35573	0.48131	0.32907	154.579	238.638	0.73967	0.58619	0.38201	0.45911	0.38172	0.15327	0.02552
0.10156	0.38114	0.5573	0.37969	153.841	238.561	0.73967	0.58619	0.30561	0.4336	0.38172	0.12773	0
0.12695	0.38114	0.58263	0.37969	153.079	238.383	0.73967	0.5607	0.28014	0.45911	0.40716	0.12773	0
0.15234	0.40654	0.60797	0.37969	152.316	238.204	0.76518	0.61168	0.30561	0.51012	0.43261	0.17882	0.05103
0.15234	0.38114	0.58263	0.32907	151.477	237.949	0.73967	0.58619	0.28014	0.51012	0.48351	0.20436	0.07655
0.10156	0.30491	0.50664	0.22781	150.561	237.566	0.58664	0.43327	0.1528	0.4081	0.40716	0.12773	0.05103
0.02539	0.22868	0.37998	0.10125	149.646	237.106	0.4081	0.25487	0	0.25506	0.27992	0.05109	0
-0.02539	0.15245	0.22799	-0.02531	148.705	236.621	0.25506	0.15292	-0.0764	0.15304	0.15269	-0.02555	-0.05103
-0.10156	0.07623	0.10133	-0.15188	147.688	236.111	0.10202	0.02549	-0.10187	0.02551	0.0509	-0.07664	-0.07655
-0.15234	0.02541	-0.02533	-0.25313	146.594	235.498	-0.05101	-0.10195	-0.12734	-0.02551	0	-0.07664	-0.07655
-0.15234	0	-0.17732	-0.32907	145.603	234.937	-0.17854	-0.22938	-0.17827	-0.12753	-0.10179	-0.10218	-0.07655
-0.17773	-0.05082	-0.30398	-0.43032	144.611	234.35	-0.28057	-0.33133	-0.20374	-0.22955	-0.20358	-0.17882	-0.12758
-0.22851	-0.10164	-0.43064	-0.50625	143.594	233.737	-0.4081	-0.43327	-0.25467	-0.35708	-0.33082	-0.22991	-0.15309
-0.2539	-0.15245	-0.58263	-0.58219	142.551	233.099	-0.53563	-0.53522	-0.30561	-0.4336	-0.43261	-0.281	-0.22964
-0.27929	-0.17786	-0.65863	-0.60751	141.56	232.486	-0.51012	-0.50973	-0.25467	-0.4336	-0.43261	-0.25545	-0.22964
-0.2539	-0.15245	-0.6333	-0.55688	140.797	231.95	-0.4336	-0.43327	-0.12734	-0.33158	-0.35627	-0.20436	-0.17861
-0.20312	-0.10164	-0.53197	-0.48094	140.008	231.44	-0.30607	-0.33133	-0.02547	-0.25506	-0.25448	-0.12773	-0.12758
-0.17773	-0.05082	-0.40531	-0.37969	139.22	230.955	-0.20405	-0.28035	0	-0.22955	-0.20358	-0.10218	-0.10206
-0.15234	0	-0.25332	-0.27844	138.381	230.444	-0.12753	-0.20389	0.02547	-0.20405	-0.17813	-0.12773	-0.12758
-0.12695	0.07623	-0.10133	-0.17719	137.567	229.934	0.02551	-0.05097	0.10187	-0.07652	-0.07634	-0.07664	-0.12758
-0.10156	0.10164	0	-0.10125	136.804	229.423	0.17854	0.07646	0.1528	0.02551	0	-0.02555	-0.12758
-0.02539	0.17786	0.15199	0	135.965	228.913	0.33158	0.20389	0.2292	0.15304	0.12724	0.05109	-0.07655
0.02539	0.22868	0.30398	0.12656	135.152	228.428	0.48461	0.35681	0.28014	0.28057	0.25448	0.12773	-0.02552
0.07617	0.30491	0.43064	0.22781	134.287	227.943	0.61214	0.45876	0.28014	0.35708	0.30537	0.12773	0
0.12695	0.35573	0.5573	0.30375	133.372	227.356	0.66316	0.43327	0.20374	0.35708	0.30537	0.12773	-0.02552
0.12695	0.35573	0.58263	0.32907	132.482	226.692	0.61214	0.40778	0.12734	0.33158	0.30537	0.10218	-0.02552
0.07617	0.30491	0.53197	0.27844	131.465	226.003	0.63765	0.45876	0.1528	0.33158	0.30537	0.07664	-0.05103
0.05078	0.2795	0.48131	0.22781	130.447	225.263	0.63765	0.48424	0.17827	0.38259	0.35627	0.12773	-0.02552
0.05078	0.2795	0.45597	0.17719	129.43	224.446	0.53563	0.40778	0.10187	0.38259	0.38172	0.15327	0.02552
0.05078	0.22868	0.40531	0.12656	128.439	223.629	0.45911	0.30584	0.02547	0.28057	0.30537	0.10218	0
0.02539	0.20327	0.32931	0.07594	127.371	222.787	0.35708	0.20389	-0.05093	0.15304	0.17813	0.02555	-0.05103
-0.02539	0.15245	0.22799	-0.02531	126.252	221.842	0.17854	0.05097	-0.1528	0.02551	0.07634	-0.05109	-0.07655
-0.10156	0.05082	0.02533	-0.17719	125.107	220.872	0.02551	-0.07646	-0.17827	-0.07652	-0.02545	-0.12773	-0.12758
-0.15234	-0.02541	-0.17732	-0.30375	123.912	219.877	-0.12753	-0.15292	-0.17827	-0.12753	-0.07634	-0.10218	-0.12758
-0.17773	-0.05082	-0.32931	-0.37969	122.921	218.907	-0.17854	-0.20389	-0.12734	-0.12753	-0.07634	-0.07664	-0.07655
-0.17773	-0.05082	-0.40531	-0.405	122.056	217.962	-0.22955	-0.25487	-0.12734	-0.20405	-0.15269	-0.10218	-0.10206
-0.17773	-0.07623	-0.45597	-0.405	121.192	217.018	-0.28057	-0.33133	-0.1528	-0.30607	-0.25448	-0.17882	-0.15309
-0.20312	-0.07623	-0.48131	-0.405	120.352	216.073	-0.35708	-0.3823	-0.17827	-0.35708	-0.33082	-0.20436	-0.17861
-0.20312	-0.07623	-0.48131	-0.405	119.539	215.18	-0.30607	-0.33133	-0.10187	-0.33158	-0.33082	-0.17882	-0.17861
-0.20312	-0.07623	-0.48131	-0.405	118.75	214.287	-0.22955	-0.22938	0.02547	-0.25506	-0.25448	-0.12773	-0.15309
-0.20312	-0.05082	-0.40531	-0.35438	117.937	213.393	-0.15304	-0.15292	0.10187	-0.15304	-0.12724	-0.05109	-0.12758
-0.15234	0	-0.27865	-0.25313	117.174	212.576	-0.02551	-0.05097	0.17827	-0.05101	-0.0509	0	-0.07655
-0.12695	0.07623	-0.10133	-0.12656	116.487	211.785	0.10202	0.02549	0.20374	-0.02551	-0.02545	-0.02555	-0.07655
-0.05078	0.15245	0.10133	0	115.75	210.994	0.20405	0.07646	0.17827	0.02551	0	-0.02555	-0.10206
-0.05078	0.17786	0.22799	0.05063	114.962	210.152	0.28057	0.15292	0.20374	0.07652	0.0509	-0.02555	-0.10206
-0.02539	0.17786	0.27865	0.10125	114.097	209.309	0.4081	0.28035	0.25467	0.17854	0.12724	0.05109	-0.07655
0	0.22868	0.32931	0.15188	113.258	208.492	0.51012	0.3823	0.30561	0.30607	0.25448	0.12773	-0.02552
0.05078	0.2795	0.43064	0.2025	112.444	207.65	0.56113	0.40778	0.28014	0.35708	0.33082	0.15327	0
0.05078	0.2795	0.48131	0.22781	111.605	206.757	0.56113	0.3823	0.20374	0.30607	0.27992	0.10218	-0.02552
0.02539	0.25409	0.48131	0.2025	110.766	205.812	0.51012	0.33133	0.10187	0.22955	0.22903	0.05109	-0.07655
0.02539	0.25409	0.48131	0.2025	109.927	204.842	0.4336	0.28035	0.02547	0.20405	0.20358	0.02555	-0.07655
0.02539	0.22868	0.43064	0.12656	109.062	203.847	0.38259	0.25487	0.02547	0.20405	0.20358	0.05109	-0.05103
-0.02539	0.15245	0.32931	0	108.121	202.775	0.30607	0.20389	0	0.17854	0.17813	0.05109	-0.05103
-0.05078	0.10164	0.20266	-0.07594	107.231	201.703	0.17854	0.10195	-0.0764	0.12753	0.15269	0.02555	-0.05103
-0.07617	0.07623	0.12666	-0.12656	106.367	200.631	0.07652	-0.02549	-0.1528	0	0.02545	-0.05109	-0.07655
-0.10156	0.02541	0.02533	-0.2025	105.502	199.533	-0.05101	-0.12743	-0.2292	-0.12753	-0.10179	-0.12773	-0.12758
-0.15234	0	-0.10133	-0.27844	104.638	198.41	-0.20405	-0.25487	-0.25467	-0.20405	-0.15269	-0.15327	-0.15309
-0.17773	-0.07623	-0.27865	-0.37969	103.748	197.287	-0.25506	-0.28035	-0.2292	-0.22955	-0.20358	-0.17882	-0.15309
-0.20312	-0.12705	-0.43064	-0.43032	102.858	196.164	-0.28057	-0.28035	-0.17827	-0.25506	-0.20358	-0.12773	-0.12758
-0.17773	-0.10164	-0.45597	-0.405	102.069	195.091	-0.30607	-0.30584	-0.12734	-0.22955	-0.17813	-0.07664	-0.10206
-0.20312	-0.10164	-0.48131	-0.405	101.307	194.045	-0.33158	-0.30584	-0.12734	-0.25506	-0.20358	-0.12773	-0.12758
-0.20312	-0.10164	-0.48131	-0.37969	100.62	193.024	-0.28057	-0.28035	-0.10187	-0.28057	-0.27992	-0.15327	-0.15309
-0.17773	-0.02541	-0.40531	-0.30375	100.01	192.054	-0.20405	-0.22938	-0.02547	-0.22955	-0.25448	-0.12773	-0.15309
-0.15234	0	-0.30398	-0.22781	99.3486	191.058	-0.10202	-0.12743	0.05093	-0.15304	-0.15269	-0.07664	-0.12758
-0.12695	0.02541	-0.22799	-0.17719	98.7383	190.14	0.02551	0	0.17827	-0.02551	-0.02545	0	-0.07655
-0.10156	0.07623	-0.12666	-0.07594	98.1534	189.17	0.17854	0.12743	0.25467	0.10202	0.10179	0.05109	-0.02552
-0.07617	0.15245	0.02533	0.02531	97.594	188.276	0.28057	0.20389	0.28014	0.17854	0.17813	0.07664	0
-0.02539	0.20327	0.17732	0.12656	96.9837	187.383	0.38259	0.28035	0.25467	0.22955	0.17813	0.07664	-0.02552
0	0.22868	0.30398	0.2025	96.348	186.438	0.4336	0.30584	0.2292	0.22955	0.20358	0.07664	-0.02552
0.02539	0.25409	0.37998	0.22781	95.6614	185.494	0.51012	0.3823	0.25467	0.30607	0.25448	0.10218	-0.02552
0	0.22868	0.40531	0.22781	94.9494	184.549	0.58664	0.43327	0.28014	0.35708	0.30537	0.12773	-0.02552
0.05078	0.25409	0.45597	0.25313	94.1612	183.579	0.58664	0.43327	0.25467	0.4081	0.35627	0.15327	0
0.05078	0.25409	0.45597	0.22781	93.3729	182.533	0.51012	0.35681	0.1528	0.35708	0.33082	0.12773	0
0	0.20327	0.45597	0.17719	92.5592	181.486	0.4336	0.28035	0.05093	0.25506	0.22903	0.02555	-0.05103
-0.02539	0.17786	0.40531	0.12656	91.7455	180.389	0.33158	0.17841	-0.05093	0.17854	0.15269	0	-0.07655
-0.05078	0.15245	0.32931	0.02531	90.8809	179.266	0.22955	0.10195	-0.0764	0.15304	0.12724	0	-0.07655
-0.10156	0.05082	0.20266	-0.10125	89.9909	178.117	0.12753	0.02549	-0.10187	0.07652	0.07634	-0.02555	-0.07655
-0.15234	-0.02541	0.05066	-0.2025	89.1772	176.943	0	-0.07646	-0.1528	0.02551	0.02545	-0.05109	-0.07655
-0.17773	-0.05082	-0.076	-0.27844	88.3889	175.794	-0.12753	-0.17841	-0.20374	-0.05101	-0.0509	-0.07664	-0.07655
-0.20312	-0.07623	-0.20266	-0.32907	87.6515	174.646	-0.22955	-0.30584	-0.28014	-0.17854	-0.17813	-0.17882	-0.12758
-0.2539	-0.12705	-0.30398	-0.405	86.8887	173.497	-0.33158	-0.3823	-0.30561	-0.28057	-0.27992	-0.22991	-0.15309
-0.2539	-0.17786	-0.40531	-0.45563	86.1258	172.323	-0.4336	-0.43327	-0.30561	-0.33158	-0.30537	-0.22991	-0.15309
-0.27929	-0.17786	-0.50664	-0.48094	85.4392	171.251	-0.4336	-0.40778	-0.2292	-0.30607	-0.30537	-0.17882	-0.15309
-0.2539	-0.17786	-0.53197	-0.48094	84.829	170.179	-0.35708	-0.35681	-0.1528	-0.25506	-0.27992	-0.15327	-0.12758
-0.22851	-0.12705	-0.48131	-0.405	84.2695	169.183	-0.33158	-0.33133	-0.12734	-0.25506	-0.22903	-0.12773	-0.10206
-0.20312	-0.10164	-0.40531	-0.35438	83.7101	168.162	-0.28057	-0.30584	-0.10187	-0.22955	-0.22903	-0.15327	-0.12758
-0.17773	-0.07623	-0.30398	-0.25313	83.227	167.243	-0.15304	-0.17841	-0.02547	-0.17854	-0.20358	-0.15327	-0.12758
-0.15234	0	-0.20266	-0.15188	82.7947	166.299	-0.02551	-0.05097	0.0764	-0.05101	-0.0509	-0.05109	-0.07655
-0.10156	0.02541	-0.05066	-0.05063	82.2861	165.38	0.12753	0.10195	0.17827	0.10202	0.07634	0.05109	-0.02552
-0.07617	0.07623	0.02533	0	81.7521	164.486	0.28057	0.22938	0.2292	0.20405	0.15269	0.07664	0
-0.05078	0.12705	0.15199	0.10125	81.2181	163.567	0.38259	0.30584	0.25467	0.28057	0.25448	0.12773	0.02552
0	0.20327	0.30398	0.22781	80.6841	162.7	0.48461	0.35681	0.2292	0.33158	0.30537	0.12773	0.02552
0	0.22868	0.43064	0.30375	80.0993	161.806	0.56113	0.40778	0.20374	0.33158	0.27992	0.10218	0
0.02539	0.22868	0.45597	0.30375	79.4381	160.862	0.56113	0.43327	0.20374	0.35708	0.30537	0.10218	0
0.02539	0.22868	0.43064	0.27844	78.7516	159.866	0.56113	0.43327	0.20374	0.4081	0.35627	0.12773	0.02552
0.02539	0.20327	0.43064	0.25313	78.1159	158.896	0.56113	0.45876	0.20374	0.4336	0.38172	0.15327	0.02552
0.02539	0.20327	0.40531	0.22781	77.4802	157.901	0.51012	0.3823	0.12734	0.38259	0.35627	0.10218	0.02552
-0.02539	0.15245	0.37998	0.17719	76.7936	156.803	0.38259	0.25487	0	0.28057	0.25448	0.05109	0
-0.05078	0.12705	0.30398	0.10125	76.107	155.706	0.28057	0.12743	-0.0764	0.17854	0.17813	0	-0.02552
-0.10156	0.05082	0.20266	0	75.4205	154.608	0.17854	0.07646	-0.10187	0.10202	0.10179	-0.02555	-0.02552
-0.15234	-0.02541	0.076	-0.12656	74.683	153.459	0.02551	-0.05097	-0.12734	0.07652	0.07634	-0.02555	-0.02552
-0.20312	-0.07623	-0.076	-0.25313	73.9711	152.311	-0.10202	-0.15292	-0.17827	-0.02551	0	-0.05109	-0.02552
-0.2539	-0.15245	-0.25332	-0.35438	73.3354	151.188	-0.20405	-0.25487	-0.2292	-0.12753	-0.10179	-0.12773	-0.07655
-0.2539	-0.15245	-0.32931	-0.37969	72.7505	150.064	-0.30607	-0.35681	-0.25467	-0.20405	-0.17813	-0.15327	-0.10206
-0.27929	-0.17786	-0.40531	-0.405	72.1656	148.992	-0.4081	-0.43327	-0.30561	-0.30607	-0.27992	-0.20436	-0.12758
-0.30468	-0.20327	-0.48131	-0.45563	71.6062	147.895	-0.4336	-0.45876	-0.28014	-0.35708	-0.35627	-0.22991	-0.15309
-0.27929	-0.20327	-0.53197	-0.45563	71.1231	146.848	-0.4336	-0.43327	-0.2292	-0.33158	-0.33082	-0.20436	-0.12758
-0.2539	-0.20327	-0.50664	-0.43032	70.6654	145.853	-0.38259	-0.3823	-0.1528	-0.28057	-0.25448	-0.15327	-0.10206
-0.2539	-0.17786	-0.48131	-0.405	70.2585	144.934	-0.30607	-0.33133	-0.10187	-0.22955	-0.22903	-0.12773	-0.10206
-0.22851	-0.12705	-0.37998	-0.32907	69.8771	143.989	-0.22955	-0.25487	-0.0764	-0.17854	-0.20358	-0.12773	-0.07655
-0.20312	-0.07623	-0.22799	-0.2025	69.4957	143.122	-0.10202	-0.17841	-0.02547	-0.12753	-0.10179	-0.07664	-0.07655
-0.17773	-0.02541	-0.10133	-0.10125	69.1651	142.305	0.05101	-0.02549	0.0764	-0.02551	-0.02545	-0.02555	-0.05103
-0.15234	0.02541	0.02533	0	68.7583	141.462	0.17854	0.07646	0.12734	0.10202	0.07634	0.02555	-0.02552
-0.10156	0.07623	0.15199	0.05063	68.3514	140.62	0.30607	0.17841	0.17827	0.20405	0.20358	0.07664	0.02552
-0.05078	0.12705	0.25332	0.15188	67.9445	139.803	0.4081	0.28035	0.17827	0.28057	0.25448	0.10218	0.02552
-0.02539	0.15245	0.32931	0.2025	67.4868	138.986	0.48461	0.33133	0.17827	0.30607	0.27992	0.10218	0.02552
0.02539	0.20327	0.45597	0.27844	67.0291	138.144	0.51012	0.35681	0.1528	0.33158	0.30537	0.10218	0.02552
0	0.20327	0.45597	0.27844	66.5206	137.276	0.53563	0.35681	0.12734	0.33158	0.27992	0.07664	0
0.02539	0.17786	0.45597	0.25313	65.9357	136.357	0.53563	0.35681	0.10187	0.33158	0.30537	0.10218	0
0	0.17786	0.43064	0.22781	65.3763	135.413	0.48461	0.33133	0.0764	0.35708	0.33082	0.12773	0.05103
-0.02539	0.12705	0.37998	0.15188	64.766	134.443	0.4081	0.28035	0.02547	0.30607	0.30537	0.07664	0.02552
-0.07617	0.07623	0.30398	0.07594	64.1557	133.422	0.30607	0.17841	-0.02547	0.22955	0.22903	0.05109	0.02552
-0.10156	0.05082	0.22799	0.02531	63.5963	132.426	0.20405	0.07646	-0.10187	0.15304	0.17813	0	0
-0.12695	0	0.12666	-0.07594	62.9606	131.405	0.07652	-0.02549	-0.1528	0.05101	0.07634	-0.02555	-0.02552
-0.17773	-0.05082	-0.02533	-0.17719	62.3249	130.333	-0.07652	-0.12743	-0.20374	-0.02551	0	-0.07664	-0.05103
-0.22851	-0.12705	-0.17732	-0.27844	61.6892	129.287	-0.17854	-0.22938	-0.2292	-0.10202	-0.07634	-0.10218	-0.05103
-0.2539	-0.15245	-0.32931	-0.35438	61.1043	128.24	-0.25506	-0.28035	-0.2292	-0.15304	-0.12724	-0.12773	-0.07655
-0.2539	-0.17786	-0.40531	-0.405	60.5449	127.245	-0.33158	-0.35681	-0.25467	-0.22955	-0.20358	-0.15327	-0.10206
-0.2539	-0.17786	-0.45597	-0.43032	60.0109	126.224	-0.4081	-0.40778	-0.28014	-0.28057	-0.27992	-0.17882	-0.10206
-0.27929	-0.20327	-0.48131	-0.405	59.5786	125.305	-0.4081	-0.40778	-0.2292	-0.28057	-0.27992	-0.17882	-0.10206
-0.27929	-0.17786	-0.45597	-0.37969	59.1718	124.411	-0.33158	-0.35681	-0.1528	-0.25506	-0.27992	-0.15327	-0.10206
-0.2539	-0.15245	-0.40531	-0.35438	58.7649	123.518	-0.28057	-0.30584	-0.10187	-0.20405	-0.20358	-0.10218	-0.07655
-0.2539	-0.15245	-0.35465	-0.32907	58.3835	122.65	-0.22955	-0.25487	-0.05093	-0.15304	-0.15269	-0.07664	-0.05103
-0.22851	-0.12705	-0.27865	-0.25313	58.0275	121.859	-0.10202	-0.15292	0.02547	-0.07652	-0.07634	-0.05109	-0.05103
-0.17773	-0.02541	-0.10133	-0.12656	57.6969	121.093	0	-0.05097	0.0764	0	0	-0.02555	-0.02552
-0.15234	0	0.05066	-0.02531	57.3409	120.327	0.10202	0.02549	0.10187	0.05101	0.07634	0	-0.02552
-0.12695	0.05082	0.15199	0.02531	56.9595	119.587	0.20405	0.12743	0.12734	0.12753	0.10179	0.05109	0
-0.10156	0.10164	0.25332	0.12656	56.6035	118.847	0.33158	0.20389	0.1528	0.20405	0.17813	0.07664	0
-0.05078	0.12705	0.32931	0.15188	56.1966	118.107	0.4081	0.28035	0.17827	0.28057	0.25448	0.12773	0.02552
-0.02539	0.15245	0.40531	0.2025	55.7898	117.341	0.45911	0.33133	0.1528	0.30607	0.27992	0.12773	0.02552
-0.02539	0.15245	0.40531	0.2025	55.3066	116.549	0.45911	0.30584	0.12734	0.30607	0.27992	0.10218	0.02552
-0.02539	0.15245	0.43064	0.2025	54.8489	115.733	0.4336	0.28035	0.0764	0.30607	0.27992	0.10218	0.02552
-0.02539	0.15245	0.43064	0.17719	54.3404	114.916	0.4081	0.25487	0.05093	0.28057	0.27992	0.07664	0.02552
-0.05078	0.10164	0.37998	0.12656	53.8064	114.048	0.35708	0.22938	0	0.25506	0.25448	0.07664	0
-0.10156	0.07623	0.27865	0.05063	53.247	113.129	0.25506	0.15292	-0.05093	0.20405	0.22903	0.07664	0.02552
-0.12695	0.02541	0.20266	-0.02531	52.6875	112.236	0.15304	0.07646	-0.10187	0.15304	0.17813	0.02555	0
-0.15234	-0.02541	0.076	-0.10125	52.1281	111.317	0.02551	-0.05097	-0.1528	0.05101	0.10179	-0.02555	-0.02552
-0.17773	-0.07623	-0.02533	-0.17719	51.5687	110.372	-0.07652	-0.12743	-0.20374	-0.02551	0	-0.07664	-0.05103
-0.22851	-0.12705	-0.17732	-0.25313	51.0347	109.453	-0.17854	-0.22938	-0.25467	-0.12753	-0.07634	-0.10218	-0.07655
-0.22851	-0.15245	-0.30398	-0.32907	50.4753	108.534	-0.28057	-0.28035	-0.2292	-0.15304	-0.12724	-0.10218	-0.07655
-0.2539	-0.17786	-0.37998	-0.35438	49.9667	107.641	-0.30607	-0.30584	-0.2292	-0.20405	-0.15269	-0.10218	-0.07655
-0.2539	-0.20327	-0.45597	-0.37969	49.509	106.748	-0.33158	-0.33133	-0.20374	-0.22955	-0.20358	-0.12773	-0.07655
-0.2539	-0.20327	-0.45597	-0.37969	49.0767	105.905	-0.33158	-0.33133	-0.17827	-0.22955	-0.20358	-0.12773	-0.07655
-0.2539	-0.17786	-0.45597	-0.35438	48.6953	105.114	-0.30607	-0.30584	-0.1528	-0.22955	-0.20358	-0.12773	-0.10206
-0.2539	-0.15245	-0.37998	-0.30375	48.3393	104.348	-0.25506	-0.25487	-0.10187	-0.17854	-0.15269	-0.10218	-0.07655
-0.22851	-0.12705	-0.32931	-0.25313	48.0087	103.608	-0.15304	-0.17841	-0.02547	-0.12753	-0.10179	-0.05109	-0.05103
-0.20312	-0.10164	-0.22799	-0.17719	47.7036	102.893	-0.05101	-0.07646	0.02547	-0.02551	-0.02545	0	-0.02552
-0.17773	-0.02541	-0.10133	-0.10125	47.4239	102.23	0.05101	0	0.0764	0.05101	0.0509	0.02555	-0.02552
-0.12695	0	0.02533	0	47.1187	101.566	0.17854	0.10195	0.10187	0.10202	0.12724	0.05109	0
-0.12695	0.05082	0.15199	0.07594	46.7882	100.902	0.25506	0.15292	0.12734	0.17854	0.15269	0.05109	0
-0.10156	0.10164	0.22799	0.15188	46.4576	100.264	0.33158	0.20389	0.12734	0.20405	0.20358	0.07664	0
-0.07617	0.10164	0.30398	0.17719	46.1016	99.6005	0.4081	0.28035	0.1528	0.28057	0.25448	0.10218	0
-0.05078	0.15245	0.35465	0.2025	45.7202	98.9369	0.45911	0.30584	0.1528	0.33158	0.30537	0.12773	0.02552
-0.05078	0.12705	0.37998	0.2025	45.2879	98.2732	0.45911	0.30584	0.12734	0.33158	0.30537	0.12773	0.02552
-0.05078	0.12705	0.37998	0.2025	44.8556	97.533	0.4336	0.28035	0.0764	0.30607	0.30537	0.10218	0.02552
-0.05078	0.12705	0.37998	0.17719	44.3979	96.7672	0.38259	0.25487	0.02547	0.28057	0.25448	0.07664	0
-0.07617	0.07623	0.35465	0.12656	43.9402	95.9759	0.30607	0.17841	-0.02547	0.22955	0.22903	0.05109	0
-0.12695	0.02541	0.25332	0.02531	43.4316	95.1846	0.22955	0.10195	-0.0764	0.17854	0.17813	0.05109	0
-0.15234	-0.02541	0.15199	-0.05063	42.9231	94.3678	0.12753	0.02549	-0.12734	0.10202	0.12724	0.02555	-0.02552
-0.17773	-0.05082	0.05066	-0.12656	42.4399	93.5765	0.02551	-0.07646	-0.17827	0.05101	0.07634	-0.02555	-0.02552
-0.20312	-0.10164	-0.05066	-0.2025	41.9822	92.7342	-0.10202	-0.15292	-0.2292	-0.05101	0	-0.05109	-0.05103
-0.2539	-0.12705	-0.17732	-0.25313	41.5245	91.9174	-0.20405	-0.25487	-0.25467	-0.12753	-0.10179	-0.10218	-0.07655
-0.2539	-0.15245	-0.27865	-0.30375	41.0922	91.1261	-0.25506	-0.30584	-0.25467	-0.17854	-0.15269	-0.12773	-0.07655
-0.27929	-0.20327	-0.37998	-0.35438	40.6853	90.3348	-0.30607	-0.33133	-0.25467	-0.20405	-0.17813	-0.12773	-0.10206
-0.27929	-0.20327	-0.43064	-0.37969	40.3039	89.569	-0.33158	-0.33133	-0.20374	-0.20405	-0.17813	-0.10218	-0.10206
-0.27929	-0.20327	-0.45597	-0.35438	39.9988	88.9054	-0.30607	-0.30584	-0.17827	-0.20405	-0.17813	-0.10218	-0.07655
-0.27929	-0.17786	-0.43064	-0.32907	39.6936	88.2672	-0.28057	-0.28035	-0.1528	-0.20405	-0.17813	-0.10218	-0.07655
-0.2539	-0.12705	-0.35465	-0.25313	39.4394	87.6291	-0.20405	-0.22938	-0.10187	-0.17854	-0.15269	-0.07664	-0.07655
-0.22851	-0.10164	-0.27865	-0.2025	39.1596	86.9909	-0.12753	-0.17841	-0.05093	-0.12753	-0.10179	-0.05109	-0.07655
-0.20312	-0.07623	-0.20266	-0.15188	38.9308	86.3783	-0.02551	-0.05097	0.02547	-0.02551	-0.02545	0	-0.05103
-0.17773	0	-0.076	-0.05063	38.7019	85.8168	0.10202	0.05097	0.10187	0.07652	0.07634	0.05109	-0.02552
-0.12695	0.05082	0.02533	0.02531	38.4731	85.2552	0.20405	0.12743	0.12734	0.15304	0.15269	0.07664	0
-0.10156	0.07623	0.15199	0.12656	38.2697	84.6937	0.30607	0.20389	0.1528	0.20405	0.17813	0.10218	0
-0.07617	0.12705	0.25332	0.2025	38.0408	84.1321	0.38259	0.28035	0.1528	0.22955	0.22903	0.10218	0
-0.05078	0.17786	0.32931	0.25313	37.7611	83.545	0.4336	0.33133	0.17827	0.28057	0.27992	0.12773	0.02552
-0.05078	0.17786	0.37998	0.25313	37.456	82.9579	0.45911	0.35681	0.1528	0.30607	0.30537	0.12773	0.02552
-0.05078	0.17786	0.37998	0.22781	37.1254	82.3198	0.45911	0.35681	0.1528	0.33158	0.33082	0.15327	0.02552
-0.05078	0.15245	0.37998	0.22781	36.744	81.6816	0.4336	0.30584	0.10187	0.30607	0.33082	0.12773	0.02552
-0.05078	0.15245	0.37998	0.17719	36.388	81.0435	0.38259	0.28035	0.05093	0.25506	0.27992	0.10218	0
-0.07617	0.12705	0.35465	0.12656	35.9811	80.3543	0.28057	0.17841	-0.02547	0.17854	0.20358	0.05109	-0.02552
-0.12695	0.07623	0.27865	0.07594	35.5488	79.6396	0.17854	0.10195	-0.0764	0.12753	0.15269	0.02555	-0.02552
-0.15234	0.02541	0.17732	-0.02531	35.142	78.8994	0.07652	0.02549	-0.10187	0.05101	0.10179	0	-0.02552
-0.17773	-0.02541	0.05066	-0.10125	34.7351	78.1846	-0.02551	-0.05097	-0.12734	0	0.0509	0	-0.02552
-0.22851	-0.07623	-0.076	-0.2025	34.3283	77.4444	-0.15304	-0.15292	-0.17827	-0.07652	-0.02545	-0.05109	-0.05103
-0.2539	-0.12705	-0.20266	-0.25313	33.9468	76.7552	-0.22955	-0.25487	-0.2292	-0.17854	-0.10179	-0.10218	-0.07655
-0.27929	-0.15245	-0.27865	-0.30375	33.5909	76.066	-0.30607	-0.30584	-0.25467	-0.22955	-0.17813	-0.12773	-0.10206
-0.27929	-0.15245	-0.35465	-0.35438	33.2857	75.3768	-0.35708	-0.35681	-0.25467	-0.28057	-0.22903	-0.12773	-0.10206
-0.27929	-0.17786	-0.40531	-0.37969	32.9806	74.7387	-0.38259	-0.35681	-0.20374	-0.28057	-0.22903	-0.12773	-0.10206
-0.30468	-0.15245	-0.43064	-0.37969	32.7263	74.1261	-0.35708	-0.33133	-0.1528	-0.25506	-0.22903	-0.10218	-0.10206
-0.27929	-0.12705	-0.40531	-0.32907	32.4974	73.539	-0.30607	-0.28035	-0.12734	-0.22955	-0.20358	-0.07664	-0.10206
-0.2539	-0.10164	-0.30398	-0.27844	32.3194	73.003	-0.25506	-0.22938	-0.0764	-0.20405	-0.15269	-0.07664	-0.07655
-0.22851	-0.05082	-0.22799	-0.2025	32.1669	72.4925	-0.17854	-0.15292	-0.02547	-0.15304	-0.12724	-0.05109	-0.07655
-0.20312	-0.02541	-0.12666	-0.10125	31.9889	72.0075	-0.07652	-0.05097	0.02547	-0.10202	-0.0509	-0.02555	-0.05103
-0.17773	0.02541	-0.02533	-0.02531	31.8363	71.548	0.07652	0.05097	0.10187	0.02551	0.0509	0.02555	-0.02552
-0.12695	0.07623	0.076	0.05063	31.6329	71.0885	0.17854	0.17841	0.17827	0.10202	0.12724	0.07664	0
-0.10156	0.10164	0.17732	0.12656	31.4294	70.6036	0.28057	0.25487	0.20374	0.20405	0.20358	0.12773	0.02552
-0.07617	0.15245	0.27865	0.2025	31.226	70.1441	0.35708	0.30584	0.20374	0.22955	0.25448	0.12773	0.02552
-0.05078	0.20327	0.37998	0.27844	31.0226	69.6847	0.4081	0.35681	0.20374	0.25506	0.27992	0.12773	0.02552
-0.02539	0.22868	0.43064	0.30375	30.7683	69.2252	0.4336	0.3823	0.20374	0.28057	0.30537	0.12773	0.02552
-0.05078	0.20327	0.43064	0.27844	30.4632	68.6891	0.4336	0.3823	0.17827	0.28057	0.30537	0.12773	0.02552
-0.05078	0.17786	0.40531	0.25313	30.1326	68.1021	0.4081	0.35681	0.1528	0.28057	0.30537	0.12773	0.02552
-0.02539	0.17786	0.40531	0.22781	29.8274	67.515	0.35708	0.33133	0.12734	0.28057	0.30537	0.12773	0.02552
-0.05078	0.15245	0.35465	0.15188	29.4969	66.9279	0.25506	0.22938	0.05093	0.20405	0.22903	0.07664	0
-0.10156	0.10164	0.27865	0.10125	29.1409	66.3408	0.15304	0.12743	-0.02547	0.10202	0.15269	0.02555	-0.02552
-0.12695	0.07623	0.20266	0.02531	28.7849	65.7027	0.05101	0.05097	-0.0764	0.05101	0.10179	0	-0.02552
-0.17773	0.02541	0.076	-0.05063	28.4289	65.0645	-0.05101	-0.02549	-0.10187	-0.02551	0.0509	-0.02555	-0.05103
-0.20312	-0.05082	-0.05066	-0.17719	28.0475	64.4009	-0.15304	-0.12743	-0.12734	-0.07652	-0.02545	-0.02555	-0.05103
-0.2539	-0.07623	-0.17732	-0.22781	27.7423	63.7627	-0.25506	-0.20389	-0.1528	-0.15304	-0.07634	-0.07664	-0.07655
-0.2539	-0.10164	-0.27865	-0.27844	27.4626	63.1756	-0.35708	-0.25487	-0.17827	-0.22955	-0.15269	-0.10218	-0.10206
-0.27929	-0.10164	-0.30398	-0.30375	27.2083	62.5886	-0.4081	-0.30584	-0.20374	-0.28057	-0.22903	-0.12773	-0.12758
-0.27929	-0.12705	-0.37998	-0.32907	26.9795	61.9759	-0.4336	-0.35681	-0.20374	-0.30607	-0.25448	-0.15327	-0.12758
-0.27929	-0.12705	-0.40531	-0.35438	26.7761	61.4399	-0.4336	-0.33133	-0.1528	-0.30607	-0.25448	-0.12773	-0.12758
-0.2539	-0.10164	-0.35465	-0.30375	26.6235	60.9549	-0.38259	-0.28035	-0.10187	-0.25506	-0.20358	-0.10218	-0.10206
-0.2539	-0.07623	-0.30398	-0.25313	26.4963	60.4955	-0.30607	-0.20389	-0.05093	-0.20405	-0.15269	-0.07664	-0.10206
-0.22851	-0.05082	-0.22799	-0.17719	26.3692	60.0871	-0.22955	-0.15292	0	-0.15304	-0.12724	-0.05109	-0.07655
-0.20312	0	-0.12666	-0.10125	26.2675	59.6786	-0.12753	-0.07646	0.05093	-0.10202	-0.0509	-0.02555	-0.07655
-0.15234	0.05082	0.02533	-0.02531	26.1658	59.3213	0	0.02549	0.10187	0	0.02545	0	-0.05103
-0.15234	0.07623	0.10133	0.05063	26.0641	58.9639	0.10202	0.12743	0.1528	0.07652	0.07634	0.05109	-0.05103
-0.10156	0.12705	0.20266	0.12656	25.9115	58.6066	0.20405	0.22938	0.20374	0.17854	0.17813	0.10218	-0.02552
-0.07617	0.15245	0.27865	0.2025	25.7843	58.2492	0.28057	0.28035	0.20374	0.22955	0.22903	0.12773	0
-0.05078	0.20327	0.35465	0.25313	25.6318	57.8919	0.35708	0.33133	0.20374	0.28057	0.25448	0.12773	0
-0.02539	0.22868	0.43064	0.27844	25.4283	57.509	0.38259	0.35681	0.20374	0.28057	0.27992	0.12773	-0.02552
-0.02539	0.22868	0.45597	0.30375	25.1995	57.1006	0.38259	0.35681	0.17827	0.28057	0.27992	0.12773	-0.02552
-0.02539	0.20327	0.43064	0.27844	24.9452	56.6411	0.38259	0.35681	0.1528	0.28057	0.27992	0.10218	-0.02552
-0.02539	0.17786	0.43064	0.25313	24.6655	56.1561	0.33158	0.30584	0.12734	0.28057	0.27992	0.10218	-0.02552
-0.05078	0.15245	0.35465	0.17719	24.3604	55.6456	0.25506	0.22938	0.0764	0.22955	0.22903	0.07664	-0.02552
-0.07617	0.12705	0.27865	0.12656	24.0552	55.1351	0.17854	0.17841	0.02547	0.17854	0.17813	0.05109	-0.02552
-0.12695	0.07623	0.20266	0.05063	23.7755	54.5991	0.07652	0.07646	-0.02547	0.10202	0.12724	0.02555	-0.05103
-0.15234	0.02541	0.10133	-0.02531	23.4449	54.0375	-0.02551	-0.02549	-0.0764	0.02551	0.0509	-0.02555	-0.07655
-0.20312	-0.02541	-0.02533	-0.12656	23.1144	53.4504	-0.12753	-0.10195	-0.10187	-0.05101	-0.02545	-0.05109	-0.07655
-0.20312	-0.07623	-0.15199	-0.17719	22.8346	52.9144	-0.22955	-0.20389	-0.1528	-0.12753	-0.07634	-0.07664	-0.10206
-0.22851	-0.10164	-0.25332	-0.22781	22.5549	52.3528	-0.28057	-0.22938	-0.1528	-0.17854	-0.12724	-0.07664	-0.10206
-0.22851	-0.12705	-0.30398	-0.27844	22.3261	51.8423	-0.33158	-0.28035	-0.1528	-0.22955	-0.20358	-0.10218	-0.12758
-0.2539	-0.12705	-0.35465	-0.27844	22.1227	51.3573	-0.38259	-0.33133	-0.1528	-0.25506	-0.22903	-0.12773	-0.12758
-0.2539	-0.15245	-0.35465	-0.27844	21.9192	50.8723	-0.38259	-0.30584	-0.12734	-0.25506	-0.25448	-0.12773	-0.12758
-0.22851	-0.12705	-0.32931	-0.25313	21.8175	50.4895	-0.33158	-0.28035	-0.0764	-0.22955	-0.22903	-0.10218	-0.12758
-0.22851	-0.10164	-0.25332	-0.2025	21.6904	50.0811	-0.25506	-0.20389	-0.02547	-0.17854	-0.17813	-0.07664	-0.10206
-0.20312	-0.07623	-0.17732	-0.15188	21.5632	49.7492	-0.17854	-0.15292	0.02547	-0.12753	-0.10179	-0.05109	-0.10206
-0.17773	-0.05082	-0.10133	-0.07594	21.487	49.4174	-0.07652	-0.05097	0.0764	-0.05101	-0.0509	0	-0.07655
-0.15234	0	0.02533	0	21.4107	49.1111	0.02551	0.02549	0.10187	0	0.02545	0.02555	-0.05103
-0.12695	0.05082	0.12666	0.07594	21.3344	48.8048	0.12753	0.10195	0.1528	0.07652	0.07634	0.05109	-0.05103
-0.10156	0.07623	0.22799	0.15188	21.2327	48.5495	0.22955	0.17841	0.17827	0.15304	0.12724	0.07664	-0.05103
-0.05078	0.12705	0.32931	0.22781	21.131	48.2687	0.30607	0.25487	0.20374	0.20405	0.17813	0.10218	-0.02552
-0.02539	0.15245	0.37998	0.27844	20.9784	47.9624	0.35708	0.30584	0.20374	0.25506	0.22903	0.12773	-0.02552
-0.02539	0.15245	0.45597	0.27844	20.8258	47.6306	0.38259	0.33133	0.20374	0.28057	0.25448	0.12773	-0.02552
-0.02539	0.12705	0.45597	0.27844	20.6224	47.2732	0.4081	0.30584	0.17827	0.28057	0.25448	0.12773	-0.02552
-0.02539	0.12705	0.45597	0.27844	20.4444	46.9159	0.35708	0.28035	0.12734	0.25506	0.25448	0.10218	-0.02552
-0.02539	0.12705	0.45597	0.25313	20.2155	46.533	0.33158	0.25487	0.10187	0.22955	0.22903	0.10218	-0.02552
-0.05078	0.07623	0.40531	0.2025	19.9867	46.0991	0.28057	0.20389	0.05093	0.20405	0.20358	0.07664	-0.02552
-0.07617	0.05082	0.32931	0.12656	19.707	45.6651	0.20405	0.15292	0.02547	0.17854	0.17813	0.07664	-0.02552
-0.10156	0	0.22799	0.07594	19.4527	45.2057	0.10202	0.07646	-0.02547	0.10202	0.12724	0.05109	-0.05103
-0.12695	-0.05082	0.12666	0	19.1984	44.7207	0	-0.02549	-0.0764	0.02551	0.0509	0	-0.07655
-0.15234	-0.10164	0	-0.07594	18.9187	44.2357	-0.10202	-0.10195	-0.12734	-0.05101	-0.02545	-0.05109	-0.07655
-0.17773	-0.12705	-0.10133	-0.12656	18.7153	43.7762	-0.17854	-0.17841	-0.1528	-0.12753	-0.10179	-0.07664	-0.10206
-0.20312	-0.15245	-0.17732	-0.17719	18.4864	43.2913	-0.25506	-0.22938	-0.17827	-0.17854	-0.15269	-0.10218	-0.12758
-0.20312	-0.15245	-0.25332	-0.22781	18.283	42.8573	-0.28057	-0.25487	-0.17827	-0.20405	-0.17813	-0.10218	-0.12758
-0.22851	-0.17786	-0.30398	-0.25313	18.1304	42.4234	-0.30607	-0.28035	-0.1528	-0.20405	-0.20358	-0.10218	-0.12758
-0.20312	-0.20327	-0.30398	-0.22781	18.0033	42.0405	-0.30607	-0.25487	-0.12734	-0.20405	-0.20358	-0.10218	-0.12758
-0.20312	-0.17786	-0.27865	-0.2025	17.9016	41.6832	-0.25506	-0.22938	-0.10187	-0.20405	-0.17813	-0.10218	-0.12758
-0.17773	-0.12705	-0.20266	-0.15188	17.8253	41.4024	-0.20405	-0.17841	-0.05093	-0.15304	-0.15269	-0.07664	-0.10206
-0.17773	-0.10164	-0.12666	-0.07594	17.749	41.0961	-0.12753	-0.10195	0.02547	-0.10202	-0.07634	-0.02555	-0.10206
-0.15234	-0.07623	-0.05066	-0.02531	17.6981	40.8153	-0.02551	-0.02549	0.0764	-0.02551	0	0	-0.07655
-0.12695	-0.02541	0.05066	0.05063	17.6473	40.5856	0.07652	0.05097	0.10187	0.05101	0.0509	0.02555	-0.07655
-0.10156	0	0.15199	0.12656	17.571	40.3303	0.15304	0.12743	0.12734	0.10202	0.10179	0.05109	-0.05103
-0.07617	0.02541	0.25332	0.17719	17.5201	40.1006	0.22955	0.17841	0.12734	0.15304	0.12724	0.05109	-0.05103
-0.05078	0.07623	0.32931	0.22781	17.4184	39.8964	0.30607	0.25487	0.1528	0.20405	0.15269	0.07664	-0.05103
-0.02539	0.10164	0.40531	0.30375	17.3167	39.6411	0.35708	0.30584	0.17827	0.25506	0.20358	0.10218	-0.05103
0	0.10164	0.43064	0.30375	17.1641	39.3859	0.38259	0.30584	0.17827	0.28057	0.25448	0.10218	-0.02552
0	0.10164	0.45597	0.30375	17.0116	39.1051	0.4081	0.33133	0.1528	0.30607	0.25448	0.10218	-0.02552
0	0.07623	0.45597	0.27844	16.8336	38.7732	0.35708	0.28035	0.10187	0.28057	0.25448	0.10218	-0.02552
-0.02539	0.05082	0.43064	0.25313	16.6301	38.4669	0.33158	0.22938	0.0764	0.25506	0.22903	0.07664	-0.05103
-0.05078	0.05082	0.37998	0.2025	16.4267	38.1096	0.25506	0.17841	0.02547	0.20405	0.17813	0.05109	-0.05103
-0.07617	0	0.30398	0.12656	16.1724	37.7012	0.17854	0.10195	-0.02547	0.15304	0.12724	0.02555	-0.05103
-0.10156	-0.05082	0.20266	0.05063	15.9436	37.3183	0.07652	0.05097	-0.05093	0.07652	0.10179	0	-0.07655
-0.12695	-0.07623	0.10133	0	15.7147	36.9099	0	-0.02549	-0.10187	0.02551	0.02545	-0.02555	-0.07655
-0.15234	-0.12705	0	-0.07594	15.4859	36.5015	-0.10202	-0.12743	-0.1528	-0.05101	-0.02545	-0.05109	-0.10206
-0.17773	-0.15245	-0.10133	-0.12656	15.3079	36.1186	-0.17854	-0.17841	-0.17827	-0.12753	-0.10179	-0.07664	-0.10206
-0.17773	-0.17786	-0.20266	-0.15188	15.1044	35.7102	-0.25506	-0.22938	-0.17827	-0.17854	-0.15269	-0.12773	-0.12758
-0.20312	-0.20327	-0.25332	-0.2025	14.9519	35.3528	-0.28057	-0.25487	-0.17827	-0.17854	-0.17813	-0.10218	-0.12758
-0.20312	-0.22868	-0.30398	-0.22781	14.7993	34.9699	-0.28057	-0.25487	-0.1528	-0.20405	-0.17813	-0.10218	-0.12758
-0.20312	-0.20327	-0.30398	-0.2025	14.6976	34.6636	-0.25506	-0.22938	-0.12734	-0.20405	-0.17813	-0.10218	-0.12758
-0.17773	-0.17786	-0.27865	-0.17719	14.6213	34.3829	-0.22955	-0.20389	-0.0764	-0.17854	-0.15269	-0.07664	-0.10206
-0.17773	-0.15245	-0.20266	-0.12656	14.5704	34.1276	-0.15304	-0.15292	-0.05093	-0.12753	-0.15269	-0.07664	-0.10206
-0.17773	-0.12705	-0.15199	-0.07594	14.545	33.8979	-0.10202	-0.10195	0	-0.10202	-0.10179	-0.05109	-0.10206
-0.12695	-0.10164	-0.05066	0	14.4942	33.6937	0.02551	0	0.0764	-0.02551	-0.02545	0	-0.07655
-0.10156	-0.05082	0.02533	0.07594	14.4687	33.4895	0.10202	0.07646	0.10187	0.05101	0.0509	0.02555	-0.07655
-0.07617	-0.02541	0.12666	0.12656	14.4179	33.3108	0.17854	0.15292	0.1528	0.12753	0.10179	0.05109	-0.05103
-0.05078	0.02541	0.22799	0.2025	14.3924	33.1576	0.28057	0.22938	0.1528	0.17854	0.15269	0.07664	-0.05103
-0.02539	0.05082	0.30398	0.25313	14.3416	32.979	0.33158	0.28035	0.17827	0.20405	0.17813	0.07664	-0.05103
-0.02539	0.07623	0.35465	0.30375	14.2399	32.8003	0.38259	0.30584	0.17827	0.22955	0.22903	0.10218	-0.02552
0	0.10164	0.40531	0.30375	14.1382	32.5961	0.4081	0.33133	0.17827	0.25506	0.25448	0.10218	-0.02552
0	0.07623	0.40531	0.30375	13.9856	32.3663	0.4081	0.33133	0.1528	0.25506	0.27992	0.12773	-0.02552
-0.02539	0.07623	0.37998	0.25313	13.833	32.1111	0.38259	0.30584	0.12734	0.22955	0.25448	0.10218	-0.02552
-0.02539	0.05082	0.35465	0.22781	13.6296	31.8048	0.30607	0.22938	0.0764	0.20405	0.20358	0.07664	-0.05103
-0.05078	0.02541	0.32931	0.17719	13.4516	31.473	0.22955	0.15292	0	0.12753	0.15269	0.02555	-0.05103
-0.07617	0	0.25332	0.12656	13.2482	31.1411	0.15304	0.10195	-0.02547	0.10202	0.12724	0.02555	-0.05103
-0.10156	-0.05082	0.15199	0.05063	13.0447	30.8093	0.05101	0.02549	-0.0764	0.02551	0.07634	0	-0.07655
-0.12695	-0.07623	0.05066	-0.02531	12.8159	30.4519	-0.02551	-0.05097	-0.10187	-0.02551	0.02545	-0.02555	-0.07655
-0.15234	-0.15245	-0.076	-0.10125	12.6125	30.0946	-0.10202	-0.12743	-0.1528	-0.10202	-0.0509	-0.05109	-0.10206
-0.17773	-0.15245	-0.17732	-0.15188	12.4345	29.7372	-0.20405	-0.20389	-0.17827	-0.17854	-0.10179	-0.10218	-0.10206
-0.20312	-0.17786	-0.25332	-0.2025	12.2819	29.3799	-0.25506	-0.25487	-0.17827	-0.20405	-0.15269	-0.10218	-0.12758
-0.20312	-0.20327	-0.27865	-0.22781	12.1802	29.0736	-0.28057	-0.28035	-0.20374	-0.25506	-0.20358	-0.12773	-0.12758
-0.20312	-0.22868	-0.32931	-0.22781	12.053	28.7928	-0.30607	-0.28035	-0.1528	-0.25506	-0.17813	-0.10218	-0.12758
-0.20312	-0.22868	-0.32931	-0.2025	12.0022	28.5375	-0.25506	-0.25487	-0.12734	-0.22955	-0.17813	-0.07664	-0.10206
-0.20312	-0.20327	-0.30398	-0.17719	11.9513	28.2823	-0.22955	-0.20389	-0.0764	-0.20405	-0.15269	-0.07664	-0.10206
-0.17773	-0.17786	-0.25332	-0.12656	11.9259	28.1036	-0.15304	-0.15292	-0.0764	-0.17854	-0.12724	-0.07664	-0.10206
-0.15234	-0.12705	-0.15199	-0.07594	11.9259	27.9249	-0.10202	-0.07646	0	-0.12753	-0.07634	-0.05109	-0.10206
-0.12695	-0.10164	-0.076	0	11.9259	27.7973	0	0	0.05093	-0.05101	0	0	-0.07655
-0.10156	-0.07623	0.02533	0.07594	11.9005	27.6441	0.12753	0.07646	0.10187	0.02551	0.07634	0.02555	-0.05103
-0.07617	-0.02541	0.10133	0.12656	11.9005	27.5165	0.20405	0.17841	0.1528	0.10202	0.12724	0.07664	-0.02552
-0.05078	0	0.17732	0.17719	11.875	27.3634	0.28057	0.22938	0.1528	0.15304	0.17813	0.10218	-0.02552
-0.02539	0.02541	0.25332	0.25313	11.8496	27.2613	0.35708	0.28035	0.17827	0.20405	0.22903	0.12773	-0.02552
0	0.05082	0.32931	0.27844	11.7988	27.1081	0.38259	0.30584	0.1528	0.22955	0.25448	0.12773	-0.02552
0	0.05082	0.35465	0.30375	11.7225	26.9549	0.4081	0.33133	0.1528	0.22955	0.27992	0.12773	-0.02552
0	0.05082	0.37998	0.30375	11.5953	26.7763	0.4081	0.33133	0.12734	0.22955	0.27992	0.12773	0
0	0.02541	0.35465	0.27844	11.4428	26.521	0.38259	0.28035	0.10187	0.22955	0.27992	0.12773	0
-0.02539	0	0.32931	0.22781	11.2902	26.2913	0.33158	0.22938	0.05093	0.17854	0.25448	0.10218	0
-0.05078	-0.02541	0.27865	0.17719	11.1122	26.0105	0.22955	0.17841	-0.02547	0.12753	0.17813	0.05109	-0.02552
-0.07617	-0.07623	0.20266	0.12656	10.9342	25.7042	0.15304	0.07646	-0.05093	0.05101	0.12724	0.02555	-0.05103
-0.10156	-0.10164	0.10133	0.05063	10.7562	25.4234	0.05101	0.02549	-0.0764	0	0.07634	0	-0.05103
-0.12695	-0.15245	0	-0.05063	10.5782	25.0916	-0.02551	-0.05097	-0.12734	-0.05101	0.02545	-0.02555	-0.07655
-0.17773	-0.20327	-0.10133	-0.12656	10.3748	24.7598	-0.12753	-0.15292	-0.1528	-0.12753	-0.02545	-0.05109	-0.07655
-0.20312	-0.22868	-0.22799	-0.17719	10.2222	24.4534	-0.20405	-0.20389	-0.20374	-0.20405	-0.07634	-0.07664	-0.07655
-0.20312	-0.25409	-0.27865	-0.2025	10.0951	24.1727	-0.25506	-0.25487	-0.20374	-0.22955	-0.12724	-0.10218	-0.10206
-0.22851	-0.25409	-0.32931	-0.22781	9.99334	23.9174	-0.30607	-0.28035	-0.2292	-0.28057	-0.17813	-0.12773	-0.10206
-0.22851	-0.2795	-0.32931	-0.25313	9.89163	23.6622	-0.30607	-0.28035	-0.20374	-0.28057	-0.17813	-0.10218	-0.10206
-0.22851	-0.2795	-0.35465	-0.25313	9.84077	23.4324	-0.28057	-0.25487	-0.1528	-0.25506	-0.17813	-0.10218	-0.10206
-0.20312	-0.25409	-0.30398	-0.2025	9.81534	23.2537	-0.22955	-0.22938	-0.12734	-0.22955	-0.15269	-0.07664	-0.10206
-0.20312	-0.22868	-0.22799	-0.15188	9.81534	23.1006	-0.17854	-0.15292	-0.0764	-0.17854	-0.10179	-0.05109	-0.07655
-0.17773	-0.20327	-0.17732	-0.07594	9.81534	22.973	-0.10202	-0.10195	-0.05093	-0.15304	-0.07634	-0.05109	-0.07655
-0.15234	-0.15245	-0.076	-0.02531	9.81534	22.8453	0	-0.02549	0.02547	-0.07652	0	0	-0.05103
-0.12695	-0.12705	0.02533	0.05063	9.84077	22.7432	0.10202	0.07646	0.05093	0	0.07634	0.02555	-0.02552
-0.10156	-0.10164	0.10133	0.10125	9.84077	22.6411	0.20405	0.15292	0.10187	0.07652	0.12724	0.05109	-0.02552
-0.07617	-0.05082	0.17732	0.17719	9.84077	22.5646	0.28057	0.22938	0.12734	0.12753	0.20358	0.10218	0
-0.05078	-0.02541	0.25332	0.22781	9.81534	22.4625	0.33158	0.25487	0.12734	0.15304	0.22903	0.10218	0
-0.02539	0	0.32931	0.25313	9.78991	22.3604	0.38259	0.30584	0.1528	0.20405	0.25448	0.10218	0
-0.02539	0	0.35465	0.27844	9.6882	22.2327	0.38259	0.30584	0.10187	0.20405	0.25448	0.10218	0
-0.02539	0	0.35465	0.27844	9.58649	22.054	0.38259	0.30584	0.10187	0.20405	0.27992	0.10218	0
-0.02539	0	0.35465	0.22781	9.45934	21.8754	0.35708	0.28035	0.0764	0.20405	0.25448	0.07664	0
-0.05078	-0.02541	0.30398	0.2025	9.30677	21.6712	0.30607	0.22938	0.02547	0.15304	0.22903	0.07664	0
-0.07617	-0.05082	0.25332	0.15188	9.1542	21.4414	0.22955	0.17841	0	0.12753	0.20358	0.05109	-0.02552
-0.10156	-0.07623	0.17732	0.07594	8.97621	21.1862	0.15304	0.10195	-0.05093	0.05101	0.15269	0.02555	-0.02552
-0.12695	-0.12705	0.10133	0.02531	8.82364	20.9309	0.07652	0.02549	-0.10187	0	0.10179	0	-0.05103
-0.15234	-0.17786	0	-0.05063	8.62021	20.6757	-0.02551	-0.05097	-0.12734	-0.07652	0.0509	-0.02555	-0.05103
-0.17773	-0.22868	-0.12666	-0.15188	8.44221	20.3949	-0.10202	-0.12743	-0.17827	-0.12753	-0.02545	-0.05109	-0.07655
-0.20312	-0.22868	-0.22799	-0.2025	8.31507	20.1396	-0.17854	-0.17841	-0.20374	-0.17854	-0.0509	-0.07664	-0.10206
-0.22851	-0.25409	-0.27865	-0.22781	8.21336	19.8844	-0.25506	-0.22938	-0.20374	-0.22955	-0.10179	-0.10218	-0.10206
-0.22851	-0.2795	-0.32931	-0.25313	8.11164	19.6291	-0.28057	-0.25487	-0.2292	-0.28057	-0.17813	-0.12773	-0.12758
-0.2539	-0.2795	-0.35465	-0.27844	8.03536	19.4249	-0.30607	-0.28035	-0.2292	-0.28057	-0.17813	-0.12773	-0.12758
-0.22851	-0.25409	-0.35465	-0.25313	8.03536	19.2462	-0.28057	-0.25487	-0.20374	-0.25506	-0.17813	-0.10218	-0.12758
-0.22851	-0.25409	-0.30398	-0.22781	8.00993	19.0931	-0.22955	-0.20389	-0.1528	-0.22955	-0.15269	-0.10218	-0.10206
-0.20312	-0.22868	-0.27865	-0.2025	7.9845	18.9399	-0.17854	-0.15292	-0.10187	-0.20405	-0.10179	-0.07664	-0.10206
-0.20312	-0.20327	-0.20266	-0.15188	8.00993	18.8378	-0.10202	-0.10195	-0.0764	-0.12753	-0.0509	-0.05109	-0.10206
-0.17773	-0.15245	-0.10133	-0.07594	8.03536	18.7613	0	-0.02549	-0.02547	-0.07652	0.02545	-0.02555	-0.07655
-0.15234	-0.10164	0	0	8.08621	18.6847	0.07652	0.07646	0.02547	0	0.07634	0.02555	-0.05103
-0.12695	-0.07623	0.076	0.05063	8.08621	18.6081	0.17854	0.12743	0.05093	0.05101	0.12724	0.05109	-0.05103
-0.10156	-0.02541	0.17732	0.12656	8.08621	18.5571	0.25506	0.20389	0.0764	0.10202	0.17813	0.07664	-0.05103
-0.07617	0	0.22799	0.15188	8.08621	18.4805	0.30607	0.25487	0.0764	0.15304	0.20358	0.07664	-0.05103
-0.05078	0	0.27865	0.2025	8.06079	18.4039	0.35708	0.28035	0.10187	0.17854	0.25448	0.10218	-0.05103
-0.05078	0.02541	0.30398	0.2025	7.9845	18.3018	0.35708	0.30584	0.0764	0.20405	0.25448	0.07664	-0.05103
-0.05078	0.02541	0.32931	0.2025	7.90822	18.1997	0.35708	0.30584	0.05093	0.20405	0.27992	0.07664	-0.05103
-0.05078	0.02541	0.30398	0.17719	7.8065	18.0465	0.33158	0.25487	0.02547	0.17854	0.25448	0.07664	-0.05103
-0.05078	0	0.27865	0.12656	7.67936	17.8679	0.28057	0.22938	-0.02547	0.15304	0.22903	0.07664	-0.05103
-0.07617	-0.02541	0.22799	0.10125	7.55222	17.6892	0.22955	0.17841	-0.05093	0.12753	0.20358	0.05109	-0.05103
-0.10156	-0.05082	0.15199	0.02531	7.39965	17.4595	0.15304	0.10195	-0.0764	0.07652	0.15269	0.02555	-0.07655
-0.12695	-0.07623	0.05066	-0.02531	7.24708	17.2553	0.07652	0.02549	-0.12734	0.02551	0.12724	0	-0.07655
-0.17773	-0.12705	-0.05066	-0.10125	7.09451	17	-0.02551	-0.05097	-0.17827	-0.05101	0.0509	-0.02555	-0.10206
-0.17773	-0.15245	-0.12666	-0.15188	6.94194	16.7703	-0.12753	-0.12743	-0.2292	-0.12753	0	-0.05109	-0.10206
-0.20312	-0.17786	-0.22799	-0.2025	6.8148	16.5405	-0.17854	-0.17841	-0.2292	-0.15304	-0.07634	-0.07664	-0.12758
-0.22851	-0.20327	-0.30398	-0.25313	6.71308	16.3363	-0.22955	-0.22938	-0.25467	-0.20405	-0.10179	-0.10218	-0.12758
-0.22851	-0.22868	-0.32931	-0.27844	6.6368	16.1321	-0.25506	-0.25487	-0.25467	-0.22955	-0.12724	-0.10218	-0.12758
-0.22851	-0.22868	-0.35465	-0.30375	6.56051	15.9279	-0.28057	-0.25487	-0.2292	-0.22955	-0.15269	-0.10218	-0.15309
-0.22851	-0.20327	-0.35465	-0.27844	6.53508	15.8003	-0.25506	-0.22938	-0.20374	-0.22955	-0.12724	-0.10218	-0.12758
-0.22851	-0.20327	-0.30398	-0.25313	6.53508	15.6727	-0.20405	-0.20389	-0.1528	-0.20405	-0.12724	-0.07664	-0.12758
-0.20312	-0.17786	-0.25332	-0.2025	6.53508	15.545	-0.15304	-0.15292	-0.12734	-0.17854	-0.07634	-0.05109	-0.12758
-0.20312	-0.15245	-0.20266	-0.17719	6.56051	15.4685	-0.07652	-0.07646	-0.0764	-0.12753	-0.02545	-0.02555	-0.10206
-0.17773	-0.10164	-0.10133	-0.10125	6.61137	15.4174	0	0	-0.02547	-0.05101	0.02545	0	-0.10206
-0.15234	-0.07623	0	-0.02531	6.6368	15.3919	0.10202	0.05097	0	0.02551	0.10179	0.02555	-0.07655
-0.12695	-0.02541	0.076	0.02531	6.6368	15.3408	0.17854	0.12743	0.02547	0.05101	0.12724	0.05109	-0.07655
-0.10156	-0.02541	0.15199	0.07594	6.66223	15.2898	0.22955	0.17841	0.05093	0.10202	0.15269	0.05109	-0.07655
-0.07617	0	0.22799	0.12656	6.66223	15.2387	0.28057	0.22938	0.05093	0.15304	0.17813	0.07664	-0.07655
-0.07617	0.02541	0.27865	0.12656	6.6368	15.1877	0.33158	0.25487	0.05093	0.17854	0.22903	0.07664	-0.05103
-0.05078	0.02541	0.27865	0.15188	6.58594	15.1111	0.35708	0.28035	0.0764	0.20405	0.25448	0.10218	-0.05103
-0.05078	0.02541	0.30398	0.15188	6.50966	15.009	0.33158	0.25487	0.02547	0.20405	0.25448	0.10218	-0.05103
-0.07617	0	0.30398	0.12656	6.43337	14.8814	0.30607	0.22938	0	0.17854	0.25448	0.07664	-0.07655
-0.07617	0	0.27865	0.10125	6.33166	14.7538	0.28057	0.17841	-0.02547	0.15304	0.22903	0.05109	-0.05103
-0.10156	-0.05082	0.20266	0.05063	6.20452	14.5751	0.20405	0.12743	-0.0764	0.10202	0.20358	0.05109	-0.07655
-0.12695	-0.10164	0.12666	-0.02531	6.07737	14.3709	0.12753	0.05097	-0.10187	0.05101	0.15269	0.02555	-0.07655
-0.15234	-0.12705	0.05066	-0.07594	5.95023	14.2177	0.05101	0	-0.12734	0.02551	0.10179	0	-0.10206
-0.17773	-0.17786	-0.05066	-0.15188	5.79766	13.988	-0.05101	-0.07646	-0.17827	-0.05101	0.0509	-0.02555	-0.10206
-0.17773	-0.20327	-0.12666	-0.2025	5.69595	13.8093	-0.10202	-0.12743	-0.20374	-0.10202	0	-0.05109	-0.12758
-0.20312	-0.22868	-0.22799	-0.25313	5.59424	13.6051	-0.17854	-0.20389	-0.2292	-0.15304	-0.07634	-0.07664	-0.12758
-0.22851	-0.25409	-0.27865	-0.30375	5.49252	13.4009	-0.22955	-0.22938	-0.2292	-0.20405	-0.10179	-0.10218	-0.15309
-0.2539	-0.2795	-0.32931	-0.32907	5.41624	13.2222	-0.25506	-0.25487	-0.2292	-0.20405	-0.12724	-0.10218	-0.12758
-0.2539	-0.2795	-0.35465	-0.32907	5.39081	13.0946	-0.25506	-0.22938	-0.20374	-0.20405	-0.12724	-0.07664	-0.12758
-0.22851	-0.2795	-0.32931	-0.30375	5.39081	12.967	-0.22955	-0.22938	-0.1528	-0.20405	-0.10179	-0.07664	-0.12758
-0.22851	-0.25409	-0.30398	-0.27844	5.39081	12.8649	-0.17854	-0.17841	-0.12734	-0.17854	-0.10179	-0.05109	-0.12758
-0.20312	-0.22868	-0.22799	-0.22781	5.41624	12.8138	-0.12753	-0.12743	-0.10187	-0.15304	-0.07634	-0.05109	-0.10206
-0.20312	-0.22868	-0.17732	-0.17719	5.44167	12.7372	-0.05101	-0.07646	-0.05093	-0.10202	0	-0.02555	-0.10206
-0.15234	-0.17786	-0.076	-0.12656	5.49252	12.7117	0.02551	0	0	-0.02551	0.0509	0.02555	-0.07655
-0.15234	-0.15245	0	-0.07594	5.51795	12.6862	0.12753	0.05097	0.02547	0.02551	0.10179	0.05109	-0.07655
-0.12695	-0.12705	0.076	0	5.54338	12.6607	0.20405	0.12743	0.05093	0.07652	0.15269	0.07664	-0.05103
-0.10156	-0.10164	0.15199	0.05063	5.56881	12.6351	0.25506	0.17841	0.0764	0.12753	0.17813	0.07664	-0.05103
-0.07617	-0.10164	0.22799	0.07594	5.59424	12.5841	0.30607	0.22938	0.0764	0.15304	0.20358	0.07664	-0.05103
-0.07617	-0.07623	0.27865	0.10125	5.56881	12.5586	0.33158	0.25487	0.10187	0.17854	0.22903	0.10218	-0.02552
-0.05078	-0.07623	0.30398	0.12656	5.51795	12.5075	0.35708	0.25487	0.10187	0.20405	0.27992	0.10218	-0.02552
-0.07617	-0.10164	0.30398	0.10125	5.44167	12.4054	0.33158	0.22938	0.0764	0.20405	0.27992	0.10218	-0.02552
-0.07617	-0.10164	0.30398	0.07594	5.36538	12.3033	0.30607	0.20389	0.05093	0.17854	0.25448	0.10218	-0.02552
-0.07617	-0.12705	0.25332	0.02531	5.26367	12.1757	0.25506	0.17841	0	0.12753	0.20358	0.05109	-0.02552
-0.10156	-0.15245	0.20266	0	5.13653	12.048	0.20405	0.10195	-0.05093	0.10202	0.17813	0.05109	-0.05103
-0.12695	-0.20327	0.15199	-0.07594	5.00938	11.8694	0.10202	0.05097	-0.0764	0.05101	0.12724	0.02555	-0.05103
-0.15234	-0.22868	0.05066	-0.12656	4.90767	11.7162	0.05101	-0.02549	-0.10187	0	0.07634	0	-0.05103
-0.17773	-0.2795	-0.05066	-0.2025	4.78053	11.512	-0.05101	-0.07646	-0.1528	-0.05101	0.02545	-0.02555	-0.07655
-0.20312	-0.33032	-0.15199	-0.25313	4.65339	11.3589	-0.12753	-0.15292	-0.17827	-0.12753	-0.02545	-0.05109	-0.07655
-0.20312	-0.33032	-0.20266	-0.30375	4.5771	11.1802	-0.17854	-0.20389	-0.20374	-0.15304	-0.07634	-0.07664	-0.10206
-0.22851	-0.35573	-0.25332	-0.32907	4.50082	11.0015	-0.22955	-0.22938	-0.20374	-0.17854	-0.10179	-0.07664	-0.10206
-0.22851	-0.38114	-0.30398	-0.32907	4.44996	10.8483	-0.25506	-0.25487	-0.17827	-0.20405	-0.12724	-0.07664	-0.10206
-0.22851	-0.38114	-0.30398	-0.35438	4.42453	10.7207	-0.22955	-0.25487	-0.1528	-0.20405	-0.12724	-0.07664	-0.10206
-0.22851	-0.38114	-0.30398	-0.32907	4.42453	10.6186	-0.20405	-0.20389	-0.12734	-0.17854	-0.12724	-0.07664	-0.10206
-0.20312	-0.35573	-0.25332	-0.30375	4.44996	10.5676	-0.17854	-0.17841	-0.10187	-0.15304	-0.10179	-0.05109	-0.10206
-0.20312	-0.33032	-0.20266	-0.25313	4.47539	10.491	-0.10202	-0.12743	-0.0764	-0.12753	-0.07634	-0.05109	-0.10206
-0.15234	-0.30491	-0.12666	-0.2025	4.50082	10.4655	-0.02551	-0.05097	-0.02547	-0.07652	-0.02545	0	-0.07655
-0.12695	-0.2795	-0.05066	-0.12656	4.55167	10.4399	0.05101	0.02549	0.02547	-0.02551	0.0509	0.02555	-0.05103
-0.10156	-0.22868	0.02533	-0.07594	4.60253	10.4655	0.12753	0.10195	0.0764	0.05101	0.12724	0.07664	-0.05103
-0.10156	-0.20327	0.10133	-0.02531	4.62796	10.4399	0.20405	0.15292	0.10187	0.10202	0.15269	0.07664	-0.02552
-0.07617	-0.17786	0.17732	0.02531	4.65339	10.4399	0.25506	0.20389	0.10187	0.15304	0.17813	0.10218	-0.02552
-0.05078	-0.15245	0.22799	0.07594	4.67882	10.4144	0.30607	0.25487	0.12734	0.17854	0.22903	0.10218	0
-0.05078	-0.15245	0.30398	0.10125	4.65339	10.4144	0.33158	0.25487	0.12734	0.20405	0.25448	0.10218	0
-0.02539	-0.12705	0.32931	0.10125	4.60253	10.3634	0.33158	0.28035	0.10187	0.22955	0.25448	0.10218	0
-0.02539	-0.15245	0.32931	0.07594	4.52625	10.2868	0.33158	0.25487	0.0764	0.20405	0.25448	0.12773	0
-0.05078	-0.17786	0.30398	0.02531	4.44996	10.2102	0.30607	0.22938	0.05093	0.20405	0.22903	0.10218	-0.02552
-0.05078	-0.17786	0.25332	0	4.34825	10.0826	0.22955	0.17841	0.02547	0.15304	0.20358	0.07664	-0.02552
-0.07617	-0.22868	0.20266	-0.05063	4.22111	9.95495	0.15304	0.10195	-0.02547	0.10202	0.15269	0.05109	-0.05103
-0.10156	-0.25409	0.12666	-0.10125	4.11939	9.82732	0.07652	0.05097	-0.05093	0.05101	0.12724	0.05109	-0.05103
-0.12695	-0.30491	0.05066	-0.17719	3.99225	9.67417	0	-0.02549	-0.10187	0	0.0509	0	-0.05103
-0.15234	-0.33032	-0.02533	-0.22781	3.89054	9.49549	-0.05101	-0.07646	-0.12734	-0.05101	0.02545	-0.02555	-0.05103
-0.17773	-0.35573	-0.12666	-0.27844	3.78882	9.31681	-0.15304	-0.12743	-0.17827	-0.10202	-0.02545	-0.02555	-0.07655
-0.20312	-0.38114	-0.20266	-0.32907	3.71254	9.18918	-0.20405	-0.17841	-0.17827	-0.15304	-0.07634	-0.05109	-0.07655
-0.22851	-0.40654	-0.25332	-0.35438	3.63625	9.01051	-0.25506	-0.20389	-0.20374	-0.17854	-0.12724	-0.07664	-0.10206
-0.20312	-0.40654	-0.27865	-0.37969	3.61083	8.88288	-0.25506	-0.22938	-0.20374	-0.20405	-0.15269	-0.07664	-0.10206
-0.20312	-0.40654	-0.30398	-0.37969	3.5854	8.78078	-0.25506	-0.20389	-0.1528	-0.20405	-0.12724	-0.07664	-0.10206
-0.20312	-0.40654	-0.27865	-0.37969	3.5854	8.7042	-0.22955	-0.17841	-0.12734	-0.17854	-0.12724	-0.05109	-0.07655
-0.17773	-0.38114	-0.22799	-0.32907	3.63625	8.65315	-0.17854	-0.12743	-0.10187	-0.15304	-0.07634	-0.02555	-0.07655
-0.17773	-0.35573	-0.17732	-0.27844	3.66168	8.6021	-0.12753	-0.10195	-0.0764	-0.12753	-0.07634	-0.02555	-0.07655
-0.15234	-0.33032	-0.10133	-0.22781	3.71254	8.6021	-0.05101	-0.02549	-0.02547	-0.07652	-0.02545	0	-0.05103
-0.12695	-0.30491	-0.02533	-0.17719	3.7634	8.6021	0.02551	0.05097	0.02547	0	0.0509	0.02555	-0.05103
-0.10156	-0.25409	0.05066	-0.10125	3.83968	8.6021	0.12753	0.10195	0.05093	0.05101	0.10179	0.07664	-0.02552
-0.10156	-0.22868	0.12666	-0.07594	3.86511	8.62762	0.20405	0.17841	0.0764	0.12753	0.15269	0.10218	0
-0.07617	-0.20327	0.20266	0	3.89054	8.62762	0.25506	0.22938	0.10187	0.15304	0.20358	0.10218	0
-0.05078	-0.17786	0.25332	0.02531	3.91597	8.65315	0.30607	0.28035	0.10187	0.17854	0.22903	0.12773	0
-0.05078	-0.15245	0.30398	0.05063	3.89054	8.62762	0.33158	0.28035	0.10187	0.20405	0.25448	0.12773	-0.02552
-0.02539	-0.17786	0.32931	0.05063	3.86511	8.6021	0.33158	0.28035	0.0764	0.20405	0.25448	0.12773	-0.02552
-0.02539	-0.17786	0.32931	0.02531	3.81425	8.55105	0.33158	0.28035	0.0764	0.20405	0.25448	0.10218	-0.02552
-0.05078	-0.20327	0.27865	0	3.73797	8.47447	0.28057	0.25487	0.02547	0.17854	0.22903	0.10218	-0.02552
-0.05078	-0.20327	0.25332	-0.02531	3.66168	8.37237	0.22955	0.20389	0	0.15304	0.20358	0.07664	-0.02552
-0.07617	-0.25409	0.17732	-0.07594	3.55997	8.24474	0.15304	0.12743	-0.05093	0.10202	0.15269	0.05109	-0.05103
-0.10156	-0.2795	0.12666	-0.12656	3.43283	8.14264	0.07652	0.07646	-0.0764	0.05101	0.12724	0.05109	-0.05103
-0.12695	-0.30491	0.05066	-0.17719	3.33111	7.98949	0.02551	0.02549	-0.10187	0	0.07634	0.02555	-0.05103
-0.15234	-0.35573	-0.05066	-0.25313	3.2294	7.83633	-0.07652	-0.05097	-0.12734	-0.05101	0.02545	0	-0.07655
-0.17773	-0.40654	-0.12666	-0.32907	3.12769	7.68318	-0.15304	-0.10195	-0.17827	-0.10202	-0.02545	-0.02555	-0.07655
-0.20312	-0.43195	-0.20266	-0.35438	3.0514	7.55555	-0.20405	-0.15292	-0.20374	-0.15304	-0.07634	-0.05109	-0.10206
-0.20312	-0.43195	-0.25332	-0.37969	3.00054	7.42792	-0.22955	-0.20389	-0.20374	-0.17854	-0.12724	-0.07664	-0.10206
-0.20312	-0.45736	-0.27865	-0.405	2.94969	7.3003	-0.25506	-0.20389	-0.20374	-0.20405	-0.12724	-0.07664	-0.12758
-0.20312	-0.45736	-0.27865	-0.405	2.94969	7.19819	-0.25506	-0.20389	-0.17827	-0.20405	-0.15269	-0.07664	-0.12758
-0.20312	-0.43195	-0.25332	-0.37969	2.97512	7.14714	-0.22955	-0.17841	-0.1528	-0.17854	-0.12724	-0.05109	-0.12758
-0.20312	-0.43195	-0.22799	-0.35438	3.00054	7.09609	-0.17854	-0.12743	-0.10187	-0.15304	-0.10179	-0.02555	-0.10206
-0.17773	-0.40654	-0.17732	-0.30375	3.0514	7.07057	-0.10202	-0.07646	-0.0764	-0.10202	-0.0509	-0.02555	-0.10206
-0.15234	-0.38114	-0.10133	-0.25313	3.10226	7.07057	-0.05101	-0.02549	-0.05093	-0.07652	-0.02545	0	-0.10206
-0.12695	-0.35573	0	-0.17719	3.17854	7.09609	0.05101	0.05097	0	0	0.0509	0.05109	-0.07655
-0.12695	-0.33032	0.076	-0.12656	3.25483	7.09609	0.12753	0.12743	0.05093	0.05101	0.10179	0.07664	-0.05103
-0.10156	-0.30491	0.15199	-0.07594	3.28026	7.12162	0.20405	0.17841	0.0764	0.10202	0.15269	0.10218	-0.05103
-0.07617	-0.2795	0.20266	-0.02531	3.33111	7.17267	0.25506	0.22938	0.0764	0.15304	0.20358	0.10218	-0.02552
-0.05078	-0.25409	0.27865	0.02531	3.33111	7.17267	0.30607	0.28035	0.10187	0.17854	0.22903	0.12773	-0.02552
-0.05078	-0.22868	0.30398	0.02531	3.33111	7.17267	0.33158	0.28035	0.10187	0.20405	0.22903	0.12773	-0.05103
-0.05078	-0.22868	0.32931	0.02531	3.30569	7.17267	0.33158	0.28035	0.0764	0.20405	0.25448	0.12773	-0.02552
-0.05078	-0.25409	0.30398	0.02531	3.25483	7.12162	0.30607	0.28035	0.05093	0.20405	0.25448	0.10218	-0.02552
-0.05078	-0.25409	0.27865	0	3.17854	7.04504	0.28057	0.25487	0.02547	0.17854	0.22903	0.10218	-0.02552
-0.07617	-0.2795	0.25332	-0.02531	3.10226	6.96846	0.22955	0.20389	0	0.15304	0.20358	0.10218	-0.05103
-0.10156	-0.30491	0.17732	-0.10125	3.00054	6.86636	0.17854	0.15292	-0.05093	0.10202	0.15269	0.05109	-0.05103
-0.10156	-0.35573	0.10133	-0.15188	2.89883	6.76426	0.10202	0.07646	-0.0764	0.05101	0.12724	0.05109	-0.05103
-0.12695	-0.35573	0.05066	-0.2025	2.82255	6.63663	0.02551	0.02549	-0.10187	0	0.07634	0.02555	-0.05103
-0.15234	-0.40654	-0.05066	-0.25313	2.6954	6.48348	-0.05101	-0.05097	-0.1528	-0.05101	0.02545	0	-0.07655
-0.17773	-0.43195	-0.12666	-0.30375	2.61912	6.35585	-0.12753	-0.10195	-0.17827	-0.10202	-0.02545	-0.02555	-0.07655
-0.17773	-0.45736	-0.20266	-0.35438	2.54283	6.22823	-0.17854	-0.12743	-0.17827	-0.15304	-0.0509	-0.05109	-0.10206
-0.20312	-0.48277	-0.25332	-0.37969	2.49198	6.1006	-0.20405	-0.17841	-0.20374	-0.17854	-0.10179	-0.07664	-0.10206
-0.20312	-0.48277	-0.27865	-0.37969	2.46655	5.9985	-0.22955	-0.20389	-0.20374	-0.20405	-0.12724	-0.07664	-0.10206
-0.20312	-0.45736	-0.27865	-0.405	2.49198	5.92192	-0.22955	-0.17841	-0.17827	-0.20405	-0.12724	-0.05109	-0.10206
-0.17773	-0.45736	-0.25332	-0.37969	2.51741	5.87087	-0.20405	-0.15292	-0.1528	-0.17854	-0.10179	-0.05109	-0.10206
-0.17773	-0.43195	-0.22799	-0.32907	2.51741	5.84534	-0.17854	-0.10195	-0.10187	-0.15304	-0.07634	-0.02555	-0.10206
-0.17773	-0.40654	-0.15199	-0.30375	2.56826	5.81982	-0.10202	-0.05097	-0.0764	-0.10202	-0.02545	-0.02555	-0.07655
-0.15234	-0.38114	-0.10133	-0.25313	2.64455	5.81982	-0.02551	0	-0.02547	-0.07652	0	0	-0.07655
-0.12695	-0.33032	-0.02533	-0.17719	2.6954	5.84534	0.05101	0.07646	0	0	0.07634	0.02555	-0.05103
-0.10156	-0.30491	0.076	-0.12656	2.74626	5.87087	0.12753	0.12743	0.02547	0.05101	0.12724	0.05109	-0.05103
-0.07617	-0.25409	0.15199	-0.07594	2.79712	5.89639	0.17854	0.20389	0.05093	0.10202	0.15269	0.07664	-0.02552
-0.07617	-0.22868	0.20266	-0.02531	2.82255	5.94744	0.22955	0.22938	0.0764	0.12753	0.17813	0.07664	-0.02552
-0.05078	-0.20327	0.25332	0	2.84797	5.94744	0.28057	0.28035	0.0764	0.17854	0.22903	0.10218	-0.02552
-0.02539	-0.20327	0.30398	0.02531	2.84797	5.97297	0.30607	0.28035	0.0764	0.17854	0.25448	0.10218	-0.02552
-0.02539	-0.20327	0.30398	0.02531	2.82255	5.94744	0.30607	0.28035	0.0764	0.20405	0.25448	0.10218	-0.02552
-0.02539	-0.17786	0.30398	0	2.77169	5.92192	0.28057	0.28035	0.05093	0.17854	0.25448	0.10218	-0.02552
-0.05078	-0.20327	0.27865	-0.02531	2.6954	5.87087	0.25506	0.25487	0.02547	0.15304	0.22903	0.07664	-0.02552
-0.05078	-0.22868	0.25332	-0.05063	2.61912	5.79429	0.20405	0.20389	0	0.12753	0.20358	0.05109	-0.05103
-0.07617	-0.25409	0.17732	-0.10125	2.54283	5.71771	0.12753	0.15292	-0.05093	0.10202	0.17813	0.05109	-0.05103
-0.10156	-0.2795	0.10133	-0.15188	2.44112	5.61561	0.05101	0.10195	-0.0764	0.05101	0.12724	0.02555	-0.05103
-0.10156	-0.30491	0.02533	-0.2025	2.36484	5.51351	-0.02551	0.02549	-0.12734	0	0.10179	0	-0.07655
-0.12695	-0.33032	-0.05066	-0.27844	2.26312	5.38588	-0.10202	-0.02549	-0.1528	-0.05101	0.02545	-0.02555	-0.07655
-0.15234	-0.35573	-0.12666	-0.30375	2.18684	5.28378	-0.15304	-0.07646	-0.17827	-0.10202	-0.02545	-0.05109	-0.07655
-0.15234	-0.35573	-0.17732	-0.35438	2.13598	5.15615	-0.20405	-0.12743	-0.17827	-0.12753	-0.0509	-0.05109	-0.10206
-0.17773	-0.38114	-0.22799	-0.37969	2.08512	5.05405	-0.25506	-0.15292	-0.20374	-0.15304	-0.07634	-0.07664	-0.10206
-0.17773	-0.38114	-0.25332	-0.37969	2.08512	4.95195	-0.28057	-0.15292	-0.17827	-0.17854	-0.10179	-0.07664	-0.10206
-0.17773	-0.38114	-0.25332	-0.37969	2.08512	4.9009	-0.25506	-0.15292	-0.17827	-0.17854	-0.10179	-0.07664	-0.10206
-0.15234	-0.35573	-0.22799	-0.35438	2.13598	4.84985	-0.22955	-0.12743	-0.12734	-0.15304	-0.10179	-0.05109	-0.10206
-0.15234	-0.33032	-0.20266	-0.32907	2.13598	4.7988	-0.20405	-0.10195	-0.10187	-0.12753	-0.07634	-0.05109	-0.10206
-0.12695	-0.30491	-0.15199	-0.27844	2.21227	4.7988	-0.12753	-0.05097	-0.0764	-0.07652	-0.02545	-0.02555	-0.07655
-0.12695	-0.25409	-0.076	-0.25313	2.26312	4.82432	-0.07652	0.02549	-0.02547	-0.02551	0.02545	0	-0.05103
-0.10156	-0.22868	0	-0.17719	2.33941	4.84985	-0.02551	0.10195	0	0.02551	0.07634	0.02555	-0.05103
-0.07617	-0.20327	0.076	-0.15188	2.39026	4.87537	0.05101	0.15292	0.02547	0.07652	0.12724	0.05109	-0.05103
-0.05078	-0.15245	0.15199	-0.10125	2.46655	4.92642	0.12753	0.20389	0.05093	0.10202	0.15269	0.05109	-0.02552
-0.02539	-0.12705	0.20266	-0.05063	2.49198	4.95195	0.17854	0.22938	0.05093	0.15304	0.20358	0.07664	-0.02552
0	-0.10164	0.25332	0	2.51741	4.97747	0.20405	0.28035	0.0764	0.17854	0.22903	0.10218	0
0	-0.07623	0.27865	0	2.51741	5.003	0.22955	0.30584	0.0764	0.20405	0.25448	0.10218	-0.02552
0	-0.10164	0.30398	0	2.49198	4.97747	0.22955	0.28035	0.05093	0.20405	0.25448	0.10218	-0.02552
0	-0.10164	0.30398	0	2.44112	4.95195	0.20405	0.28035	0.02547	0.17854	0.25448	0.07664	-0.02552
-0.02539	-0.10164	0.27865	-0.02531	2.39026	4.92642	0.17854	0.25487	0	0.15304	0.22903	0.07664	-0.02552
-0.02539	-0.12705	0.25332	-0.07594	2.31398	4.84985	0.12753	0.20389	-0.02547	0.12753	0.20358	0.05109	-0.02552
-0.05078	-0.12705	0.17732	-0.12656	2.23769	4.77327	0.05101	0.15292	-0.0764	0.10202	0.17813	0.02555	-0.02552
-0.05078	-0.15245	0.10133	-0.17719	2.13598	4.67117	0	0.07646	-0.10187	0.05101	0.12724	0	-0.05103
-0.07617	-0.20327	0.02533	-0.22781	2.0597	4.56907	-0.07652	0.02549	-0.12734	0	0.07634	-0.02555	-0.05103
-0.10156	-0.22868	-0.05066	-0.27844	1.98341	4.46696	-0.15304	-0.02549	-0.1528	-0.05101	0.02545	-0.05109	-0.05103
-0.12695	-0.22868	-0.10133	-0.30375	1.90713	4.36486	-0.20405	-0.07646	-0.17827	-0.10202	-0.02545	-0.05109	-0.07655
-0.12695	-0.25409	-0.17732	-0.35438	1.85627	4.26276	-0.25506	-0.10195	-0.20374	-0.12753	-0.0509	-0.07664	-0.07655
-0.12695	-0.25409	-0.20266	-0.35438	1.83084	4.16066	-0.28057	-0.12743	-0.20374	-0.12753	-0.07634	-0.07664	-0.07655
-0.15234	-0.2795	-0.25332	-0.405	1.80541	4.05856	-0.30607	-0.15292	-0.17827	-0.15304	-0.07634	-0.07664	-0.07655
-0.12695	-0.25409	-0.22799	-0.37969	1.80541	4.00751	-0.28057	-0.12743	-0.17827	-0.15304	-0.07634	-0.07664	-0.07655
-0.12695	-0.25409	-0.22799	-0.35438	1.85627	3.98198	-0.25506	-0.10195	-0.1528	-0.12753	-0.0509	-0.05109	-0.07655
-0.10156	-0.22868	-0.17732	-0.32907	1.8817	3.98198	-0.22955	-0.05097	-0.12734	-0.10202	-0.0509	-0.05109	-0.07655
-0.10156	-0.17786	-0.10133	-0.25313	1.93255	3.98198	-0.15304	0	-0.0764	-0.05101	0	-0.02555	-0.05103
-0.07617	-0.15245	-0.05066	-0.22781	1.98341	4.00751	-0.10202	0.05097	-0.05093	-0.02551	0.02545	0	-0.05103
-0.05078	-0.12705	0.02533	-0.17719	2.0597	4.03303	-0.02551	0.10195	0	0.05101	0.10179	0.02555	-0.02552
-0.05078	-0.10164	0.076	-0.12656	2.11055	4.05856	0.05101	0.17841	0.02547	0.10202	0.15269	0.05109	-0.02552
-0.02539	-0.05082	0.15199	-0.07594	2.16141	4.10961	0.10202	0.20389	0.02547	0.12753	0.17813	0.05109	-0.02552
0	-0.05082	0.20266	-0.05063	2.18684	4.16066	0.15304	0.25487	0.05093	0.15304	0.20358	0.07664	0
0	-0.02541	0.25332	-0.02531	2.21227	4.18618	0.17854	0.28035	0.0764	0.20405	0.22903	0.07664	0
0	-0.02541	0.27865	0	2.21227	4.21171	0.20405	0.28035	0.05093	0.20405	0.25448	0.07664	0
0.02539	0	0.30398	0	2.18684	4.21171	0.20405	0.28035	0.05093	0.22955	0.25448	0.07664	0
0	-0.02541	0.30398	-0.02531	2.11055	4.16066	0.17854	0.25487	0.02547	0.20405	0.25448	0.07664	0
0	-0.02541	0.27865	-0.05063	2.0597	4.13513	0.12753	0.22938	0	0.17854	0.22903	0.05109	0
-0.02539	-0.05082	0.22799	-0.10125	1.98341	4.05856	0.07652	0.17841	-0.05093	0.12753	0.17813	0.02555	-0.02552
-0.02539	-0.07623	0.17732	-0.15188	1.90713	3.98198	0.02551	0.12743	-0.0764	0.10202	0.15269	0.02555	-0.02552
-0.05078	-0.10164	0.10133	-0.2025	1.83084	3.9054	-0.05101	0.07646	-0.10187	0.05101	0.10179	0	-0.02552
-0.07617	-0.15245	0.02533	-0.25313	1.72913	3.8033	-0.12753	0	-0.1528	0	0.0509	-0.02555	-0.05103
-0.10156	-0.17786	-0.05066	-0.30375	1.67827	3.7012	-0.17854	-0.05097	-0.17827	-0.05101	0.02545	-0.05109	-0.05103
-0.12695	-0.20327	-0.12666	-0.35438	1.60199	3.5991	-0.25506	-0.10195	-0.20374	-0.10202	-0.02545	-0.07664	-0.07655
-0.15234	-0.20327	-0.15199	-0.37969	1.55113	3.52252	-0.28057	-0.12743	-0.20374	-0.12753	-0.0509	-0.07664	-0.07655
-0.15234	-0.22868	-0.20266	-0.405	1.5257	3.42042	-0.30607	-0.15292	-0.20374	-0.15304	-0.10179	-0.10218	-0.10206
-0.15234	-0.22868	-0.22799	-0.405	1.5257	3.36937	-0.30607	-0.15292	-0.17827	-0.15304	-0.07634	-0.07664	-0.07655
-0.15234	-0.22868	-0.22799	-0.37969	1.55113	3.31832	-0.30607	-0.12743	-0.1528	-0.12753	-0.07634	-0.07664	-0.07655
-0.12695	-0.20327	-0.17732	-0.35438	1.57656	3.29279	-0.25506	-0.10195	-0.12734	-0.12753	-0.07634	-0.07664	-0.07655
-0.12695	-0.17786	-0.15199	-0.32907	1.62741	3.29279	-0.22955	-0.07646	-0.10187	-0.10202	-0.0509	-0.05109	-0.07655
-0.10156	-0.15245	-0.076	-0.27844	1.67827	3.31832	-0.15304	0	-0.0764	-0.05101	0	-0.02555	-0.07655
-0.10156	-0.12705	-0.02533	-0.22781	1.75456	3.31832	-0.10202	0.05097	-0.02547	0	0.02545	0	-0.07655
-0.07617	-0.10164	0.05066	-0.17719	1.80541	3.36937	-0.02551	0.10195	0	0.05101	0.10179	0.02555	-0.05103
-0.07617	-0.07623	0.10133	-0.12656	1.85627	3.42042	0.02551	0.17841	0.05093	0.10202	0.15269	0.02555	-0.05103
-0.05078	-0.02541	0.17732	-0.07594	1.90713	3.47147	0.10202	0.20389	0.05093	0.15304	0.17813	0.05109	-0.02552
-0.02539	-0.02541	0.22799	-0.05063	1.93255	3.497	0.15304	0.25487	0.05093	0.17854	0.20358	0.05109	-0.05103
-0.02539	0	0.27865	-0.02531	1.95798	3.54805	0.17854	0.25487	0.0764	0.17854	0.22903	0.07664	-0.05103
0	0	0.30398	-0.02531	1.95798	3.57357	0.20405	0.28035	0.0764	0.20405	0.22903	0.07664	-0.05103
-0.02539	0	0.30398	-0.02531	1.90713	3.54805	0.17854	0.25487	0.05093	0.20405	0.25448	0.05109	-0.05103
0	0	0.30398	-0.02531	1.85627	3.52252	0.15304	0.25487	0.02547	0.20405	0.22903	0.05109	-0.02552
-0.02539	-0.02541	0.27865	-0.05063	1.80541	3.497	0.10202	0.20389	0	0.15304	0.20358	0.05109	-0.05103
-0.05078	-0.05082	0.22799	-0.10125	1.72913	3.44594	0.05101	0.15292	-0.05093	0.12753	0.17813	0.02555	-0.07655
-0.07617	-0.07623	0.17732	-0.15188	1.62741	3.34384	-0.02551	0.10195	-0.0764	0.07652	0.12724	0	-0.07655
-0.10156	-0.10164	0.10133	-0.2025	1.55113	3.29279	-0.07652	0.05097	-0.10187	0.05101	0.10179	-0.02555	-0.07655
-0.12695	-0.12705	0.02533	-0.25313	1.47484	3.19069	-0.15304	0	-0.12734	0	0.0509	-0.05109	-0.07655
-0.12695	-0.17786	-0.05066	-0.30375	1.39856	3.06306	-0.20405	-0.05097	-0.1528	-0.05101	0.02545	-0.05109	-0.07655
-0.15234	-0.20327	-0.12666	-0.35438	1.3477	2.98648	-0.28057	-0.12743	-0.17827	-0.10202	-0.02545	-0.07664	-0.10206
-0.15234	-0.20327	-0.15199	-0.35438	1.32227	2.90991	-0.30607	-0.15292	-0.17827	-0.12753	-0.07634	-0.07664	-0.10206
-0.17773	-0.22868	-0.17732	-0.37969	1.27142	2.80781	-0.33158	-0.17841	-0.20374	-0.15304	-0.10179	-0.10218	-0.12758
-0.17773	-0.22868	-0.20266	-0.37969	1.27142	2.75676	-0.33158	-0.17841	-0.17827	-0.15304	-0.10179	-0.10218	-0.10206
-0.17773	-0.22868	-0.17732	-0.37969	1.29685	2.73123	-0.33158	-0.15292	-0.1528	-0.12753	-0.07634	-0.10218	-0.10206
-0.15234	-0.20327	-0.15199	-0.35438	1.3477	2.7057	-0.28057	-0.12743	-0.12734	-0.10202	-0.0509	-0.07664	-0.10206
-0.15234	-0.20327	-0.12666	-0.32907	1.37313	2.7057	-0.25506	-0.07646	-0.0764	-0.07652	-0.02545	-0.07664	-0.10206
-0.12695	-0.15245	-0.05066	-0.27844	1.44942	2.73123	-0.17854	-0.02549	-0.05093	-0.02551	0	-0.05109	-0.07655
-0.12695	-0.12705	0.02533	-0.2025	1.5257	2.78228	-0.10202	0.02549	0	0.02551	0.0509	-0.02555	-0.05103
-0.10156	-0.10164	0.076	-0.15188	1.57656	2.80781	-0.05101	0.10195	0.02547	0.07652	0.10179	0	-0.05103
-0.07617	-0.07623	0.15199	-0.10125	1.62741	2.85886	0.02551	0.15292	0.05093	0.12753	0.15269	0.02555	-0.05103
-0.07617	-0.05082	0.20266	-0.07594	1.67827	2.90991	0.07652	0.17841	0.0764	0.15304	0.17813	0.05109	-0.02552
-0.05078	-0.02541	0.25332	-0.02531	1.7037	2.96096	0.12753	0.22938	0.10187	0.17854	0.20358	0.05109	-0.02552
-0.05078	-0.02541	0.30398	0	1.7037	2.98648	0.15304	0.25487	0.0764	0.20405	0.22903	0.05109	-0.02552
-0.02539	0	0.32931	0.02531	1.72913	3.03754	0.15304	0.25487	0.0764	0.22955	0.25448	0.07664	-0.02552
-0.02539	-0.02541	0.32931	0	1.67827	3.01201	0.15304	0.25487	0.0764	0.20405	0.25448	0.05109	-0.02552
-0.02539	-0.02541	0.30398	-0.02531	1.62741	3.01201	0.12753	0.22938	0.05093	0.20405	0.22903	0.05109	-0.02552
-0.05078	-0.05082	0.27865	-0.05063	1.57656	2.96096	0.07652	0.20389	0.02547	0.17854	0.22903	0.05109	-0.02552
-0.07617	-0.05082	0.25332	-0.07594	1.5257	2.93543	0.02551	0.15292	0	0.15304	0.17813	0.02555	-0.02552
-0.07617	-0.10164	0.17732	-0.12656	1.44942	2.83333	-0.02551	0.10195	-0.02547	0.10202	0.15269	0	-0.05103
-0.10156	-0.12705	0.10133	-0.17719	1.3477	2.75676	-0.10202	0.02549	-0.0764	0.05101	0.10179	-0.02555	-0.05103
-0.12695	-0.15245	0.05066	-0.22781	1.27142	2.68018	-0.17854	-0.02549	-0.10187	0.02551	0.0509	-0.02555	-0.05103
-0.15234	-0.20327	-0.02533	-0.27844	1.19513	2.57808	-0.22955	-0.07646	-0.12734	-0.02551	0.02545	-0.05109	-0.07655
-0.15234	-0.22868	-0.10133	-0.32907	1.14428	2.47597	-0.28057	-0.12743	-0.1528	-0.07652	-0.02545	-0.07664	-0.07655
-0.17773	-0.25409	-0.15199	-0.32907	1.09342	2.3994	-0.33158	-0.15292	-0.1528	-0.10202	-0.0509	-0.07664	-0.10206
-0.17773	-0.25409	-0.17732	-0.35438	1.09342	2.32282	-0.35708	-0.17841	-0.1528	-0.12753	-0.10179	-0.10218	-0.10206
-0.17773	-0.25409	-0.17732	-0.35438	1.06799	2.27177	-0.35708	-0.17841	-0.12734	-0.12753	-0.10179	-0.10218	-0.10206
-0.17773	-0.25409	-0.17732	-0.35438	1.09342	2.24625	-0.33158	-0.15292	-0.10187	-0.10202	-0.10179	-0.07664	-0.10206
-0.17773	-0.22868	-0.15199	-0.32907	1.14428	2.22072	-0.30607	-0.12743	-0.0764	-0.07652	-0.07634	-0.07664	-0.10206
-0.15234	-0.22868	-0.10133	-0.27844	1.19513	2.24625	-0.25506	-0.10195	-0.02547	-0.05101	-0.02545	-0.05109	-0.07655
-0.15234	-0.20327	-0.05066	-0.25313	1.24599	2.27177	-0.20405	-0.05097	0	-0.02551	0	-0.02555	-0.07655
-0.12695	-0.17786	0.02533	-0.17719	1.29685	2.2973	-0.12753	0	0.05093	0.02551	0.02545	0	-0.05103
-0.10156	-0.15245	0.076	-0.12656	1.37313	2.34835	-0.07652	0.05097	0.0764	0.07652	0.07634	0.02555	-0.05103
-0.07617	-0.12705	0.15199	-0.10125	1.42399	2.3994	0	0.12743	0.10187	0.12753	0.12724	0.05109	-0.05103
-0.05078	-0.10164	0.20266	-0.05063	1.47484	2.45045	0.05101	0.15292	0.12734	0.17854	0.15269	0.05109	-0.02552
-0.05078	-0.07623	0.25332	0	1.50027	2.5015	0.10202	0.20389	0.1528	0.20405	0.17813	0.05109	-0.05103
-0.05078	-0.07623	0.27865	0.02531	1.50027	2.55255	0.12753	0.20389	0.1528	0.22955	0.20358	0.07664	-0.05103
-0.02539	-0.05082	0.32931	0.05063	1.50027	2.57808	0.15304	0.22938	0.1528	0.25506	0.22903	0.07664	-0.02552
6.01736	6.04734	-76.6797	-32.78	-717.766	-705.729	-193.616	4.33271	4.43128	2.9842	1.14515	-0.02555	-0.15309
-10.2574	-12.3996	-140.567	-99.0234	-664.824	-674.971	-240.139	-2.54866	-0.38201	1.55587	3.66447	3.49967	2.37297
2.91981	2.69335	-122.936	-90.5689	-699.814	-700.65	-220.091	2.01344	0.84042	0.05101	-1.1197	-2.17133	-1.91368
-1.92962	-2.23599	-120.2	-85.8101	-674.97	-681.71	-210.68	0.05097	-0.05093	1.02024	2.41753	2.35014	1.47991
1.9804	3.20153	-109.206	-78.596	-694.041	-696.515	-206.879	-2.80352	-2.75045	-2.16801	-1.60321	-1.37943	-0.35722
-0.02539	0.35573	-107.813	-76.9507	-678.988	-684.773	-200.146	-2.21733	-4.53315	-5.61132	-6.61641	-5.18564	-2.60261
-0.83786	-0.8385	-106.47	-77.2038	-691.193	-694.319	-192.264	0.40778	0.17827	-0.8417	-1.62865	-0.68972	-0.05103
1.39643	0.96554	-103.329	-76.1407	-681.149	-686.458	-188.489	-0.28035	0.86588	1.42834	1.62865	1.43052	0.38274
-3.02137	-3.98921	-104.671	-74.7738	-689.464	-692.992	-182.266	-0.40778	-0.66215	0.45911	2.21395	2.22242	0.89305
-1.04098	-1.72781	-102.24	-75.5838	-682.548	-687.53	-176.986	1.55468	3.15792	2.42307	1.29783	0.30654	0.10206
-2.79287	-2.59172	-98.6678	-68.9772	-688.32	-692.073	-171.758	-1.1469	-1.09509	-1.32631	-1.0688	-0.76635	-0.30619
2.58975	3.91299	-88.5604	-63.0287	-683.489	-688.295	-166.274	-0.30584	-1.42616	-2.29554	-2.7738	-2.22242	-1.37785
1.29487	2.18517	-84.5833	-60.7252	-687.506	-691.435	-160.458	-0.33133	-0.89135	-1.47935	-0.99246	-0.17882	0.17861
0.78708	0.66063	-84.406	-62.1174	-684.15	-688.806	-155.026	1.83503	1.14602	-0.15304	-1.1197	-1.04735	-0.58686
-1.57416	-2.2614	-86.1792	-63.3577	-686.947	-691.001	-151.557	1.37627	2.41938	2.49959	2.49388	1.96697	1.02063
-0.93942	-1.44831	-84.6593	-61.7124	-684.658	-689.214	-147.756	1.24884	2.54671	3.13724	3.71537	2.63114	1.22476
-0.60935	-0.71145	-80.9101	-57.9155	-686.54	-690.669	-142.273	1.29981	0.50934	0.91822	1.45052	0.68972	0.02552
0.10156	0.68604	-76.1731	-54.878	-684.989	-689.495	-138.064	0.89203	0.28014	0	-0.38172	-0.74081	-0.43377
0.83786	1.67699	-71.588	-51.9164	-686.26	-690.414	-133.881	0.40778	-0.43294	-1.02024	-1.62865	-1.48161	-0.63789
0.93942	1.37209	-69.1308	-50.1192	-685.243	-689.699	-130.31	0.10195	-0.91682	-1.12226	-1.42507	-1.07289	-0.56135
1.37104	1.27045	-67.5602	-50.1698	-686.082	-690.286	-125.439	1.80955	1.01868	1.17328	1.04336	0.71526	0.25516
-0.58396	-1.27045	-68.9535	-51.0304	-685.396	-689.827	-122.174	1.58017	1.8591	2.5251	2.72291	1.89033	0.9696
-1.2187	-1.88027	-68.9028	-50.752	-685.981	-690.184	-119.113	1.29981	1.06962	1.6834	1.705	0.84299	0.35722
-1.24409	-1.32127	-66.6736	-48.322	-685.472	-689.904	-116.69	-0.45876	-0.66215	0.05101	0.33082	0.02555	-0.02552
0.30468	0.88932	-61.6326	-44.4238	-685.904	-690.108	-112.533	-0.48424	-1.50256	-1.35182	-1.22149	-1.04735	-0.68893
0.55857	1.19422	-57.9848	-42.2976	-685.523	-689.98	-108.477	-0.12743	-0.96775	-1.12226	-1.32328	-0.99626	-0.45928
0.40623	0.50818	-56.6168	-42.1457	-685.981	-690.082	-104.626	0.71362	0.10187	-0.33158	-0.78888	-0.58754	-0.10206
-0.33007	-0.8385	-56.8702	-42.4241	-685.803	-690.031	-102.05	0.33133	0.45841	0.66316	0.63619	0.43427	0.35722
-0.27929	-1.01636	-56.4648	-41.9938	-686.692	-690.082	-99.3715	0.07646	0.50934	0.94372	1.42507	1.04735	0.4848
-0.96481	-1.44831	-55.3756	-40.7282	-686.006	-690.082	-96.4128	-0.35681	-0.20374	0.05101	0.43261	0.17882	-0.12758
-0.88864	-0.91472	-52.9437	-38.9816	-688.066	-690.133	-93.5561	-0.7646	-0.81495	-1.04575	-1.04336	-0.86853	-0.66341
-0.45701	-0.05082	-49.6252	-36.5009	-675.885	-690.184	-90.3423	-0.86654	-1.01868	-1.63239	-1.90858	-1.40498	-0.89305
0.10156	0.43195	-46.8134	-34.6025	-635.556	-690.261	-86.4654	-0.20389	-0.30561	-1.07125	-1.34873	-0.81744	-0.51032
0.63474	0.58441	-44.8375	-33.6912	-601.431	-690.337	-83.1496	0.43327	0.81495	0.25506	0.17813	0.35763	0.25516
-0.05078	-0.50818	-44.6348	-33.59	-574.019	-690.44	-80.2164	0.63716	1.12055	0.91822	1.0688	0.86853	0.56135
-0.58396	-1.06718	-44.4828	-33.4634	-555.686	-690.542	-77.6658	0.61168	1.04415	0.94372	0.94157	0.48536	0.22964
-0.96481	-1.01636	-43.1403	-31.8687	-531.427	-690.669	-75.6253	-0.28035	-0.12734	-0.10202	0.0509	-0.15327	-0.28067
-0.22851	0.17786	-40.0244	-29.5906	-502.337	-690.797	-72.6411	-0.12743	-0.33107	-0.66316	-0.71254	-0.71526	-0.66341
-0.02539	0.45736	-37.3899	-27.9959	-469	-690.899	-69.2743	0.45876	0.2292	-0.17854	-0.22903	-0.15327	-0.17861
0.43162	0.58441	-35.566	-26.9327	-436.554	-691.052	-66.6472	0.68814	0.40747	0.20405	0.12724	0	0
0.2539	-0.05082	-35.034	-26.7302	-409.905	-691.129	-63.9691	0.89203	0.58574	0.58664	0.50895	0.25545	0.15309
0.07617	-0.17786	-34.2994	-26.0468	-386.18	-691.256	-62.0306	0.5607	0.40747	0.81619	0.96701	0.58754	0.22964
-0.20312	-0.35573	-33.3621	-25.2874	-364.108	-691.282	-59.9136	0.30584	0	0.45911	0.63619	0.25545	-0.07655
-0.4824	-0.50818	-32.1969	-24.4774	-343.639	-691.41	-57.6181	0.22938	-0.35654	-0.15304	-0.25448	-0.48536	-0.51032
-0.22851	-0.10164	-30.3223	-23.0093	-322.965	-691.41	-55.6541	-0.10195	-0.66215	-0.48461	-0.55985	-0.53645	-0.4848
0.17773	0.25409	-28.4224	-21.8449	-302.368	-691.512	-53.0015	0.28035	-0.1528	-0.05101	-0.0509	0	-0.07655
0.40623	0.33032	-27.0292	-20.9336	-282.509	-691.384	-50.5529	0.58619	0.17827	0.35708	0.43261	0.33209	0.30619
0.02539	-0.12705	-26.4972	-20.6045	-264.048	-691.205	-48.6145	0.45876	0.12734	0.48461	0.5344	0.281	0.28067
-0.38085	-0.559	-26.2945	-20.5033	-247.036	-686.56	-47.0841	0.05097	-0.12734	0.22955	0.27992	0	-0.02552
-0.68552	-0.81309	-25.7372	-19.8452	-230.076	-679.668	-45.7578	-0.63716	-0.91682	-0.66316	-0.38172	-0.33209	-0.35722
-0.53318	-0.50818	-24.3946	-18.858	-213.446	-673.286	-43.8193	-0.58619	-0.73855	-0.79069	-0.68709	-0.53645	-0.51032
-0.50779	-0.43195	-22.9507	-17.7695	-195.697	-666.624	-41.3963	-0.12743	-0.0764	-0.30607	-0.20358	-0.05109	-0.15309
-0.07617	-0.10164	-21.4815	-16.7823	-179.066	-659.809	-39.0497	0.33133	0.43294	0.05101	-0.0509	-0.02555	-0.02552
0	-0.10164	-20.3669	-15.8204	-162.818	-650.288	-37.1368	0.17841	0.25467	0	0	0.02555	0.05103
0.17773	0.07623	-19.2523	-15.1623	-147.078	-635.764	-35.6319	-0.02549	0.20374	0	0.0509	0.05109	0.02552
-0.20312	-0.35573	-18.7456	-14.732	-132.278	-616.671	-33.719	0.02549	0.1528	-0.20405	-0.20358	-0.20436	-0.22964
-0.40623	-0.45736	-18.0617	-14.1751	-118.369	-596.557	-32.0356	0.12743	0.25467	-0.15304	-0.25448	-0.22991	-0.30619
-0.35546	-0.33032	-16.9724	-13.4157	-105.146	-576.238	-30.3777	0.17841	0.40747	0.10202	0.17813	0.15327	-0.07655
-0.20312	-0.12705	-15.6045	-12.3273	-91.4912	-555.537	-28.1331	0.71362	0.76401	0.4336	0.43261	0.281	0.02552
0.07617	0.20327	-14.1099	-11.2895	-77.175	-535.117	-26.1182	0.99398	0.96775	0.79069	0.78888	0.48536	0.28067
0.17773	0.30491	-12.9193	-10.5301	-64.2066	-515.232	-24.4858	0.89203	0.73855	0.76518	0.73798	0.35763	0.28067
0.10156	0.22868	-12.134	-9.9479	-52.1027	-495.705	-23.185	0.58619	0.20374	0.30607	0.25448	-0.05109	-0.05103
0.05078	0.17786	-11.45	-9.49227	-40.3548	-476.74	-21.9607	0.3823	-0.02547	0.12753	0.10179	-0.12773	-0.22964
-0.05078	0.02541	-10.8421	-9.11258	-29.6495	-457.979	-20.3793	0.61168	0.20374	0.35708	0.30537	0.05109	-0.17861
-0.10156	-0.10164	-10.1581	-8.65695	-19.1984	-439.447	-18.9	0.73911	0.33107	0.56113	0.55985	0.20436	-0.05103
0.05078	-0.02541	-9.29681	-8.1507	-9.45934	-421.452	-17.5737	0.66265	0.28014	0.63765	0.63619	0.281	0.10206
0.20312	0.12705	-8.30887	-7.366	0.43228	-403.456	-16.2473	0.43327	-0.0764	0.33158	0.38172	0.07664	0.07655
0.22851	0.25409	-7.37159	-6.70787	10.2476	-386.022	-15.0741	0.20389	-0.33107	0.05101	0.07634	-0.12773	-0.02552
-0.07617	-0.02541	-6.94095	-6.50537	18.7153	-369.252	-14.0283	-0.07646	-0.56028	-0.22955	-0.17813	-0.30654	-0.17861
-0.30468	-0.2795	-6.71296	-6.42943	25.9115	-352.941	-13.3141	-0.40778	-0.76401	-0.4081	-0.30537	-0.35763	-0.30619
-0.50779	-0.559	-6.56097	-6.35349	33.1331	-336.911	-12.1664	-0.33133	-0.45841	-0.22955	-0.10179	-0.12773	-0.15309
-0.4824	-0.559	-6.05433	-5.89786	41.0159	-320.907	-10.687	-0.05097	-0.10187	0.02551	0.12724	0.05109	0.02552
-0.2539	-0.30491	-5.09172	-5.11317	49.0767	-305.004	-9.64128	-0.28035	-0.33107	-0.17854	0.02545	-0.02555	0.05103
-0.17773	-0.22868	-4.25576	-4.5816	56.9086	-289.74	-8.77407	-0.68814	-0.76401	-0.71417	-0.5344	-0.45981	-0.22964
-0.30468	-0.35573	-3.79979	-4.22722	64.2574	-274.808	-7.90687	-0.943	-0.99322	-1.09676	-1.01791	-0.76635	-0.4848
-0.40623	-0.43195	-3.47047	-3.89816	71.1994	-260.233	-6.73359	-0.73911	-0.63668	-0.91822	-0.86522	-0.58754	-0.4848
-0.45701	-0.53359	-3.06516	-3.54378	77.8107	-245.836	-5.38177	-0.40778	-0.17827	-0.51012	-0.40716	-0.25545	-0.28067
-0.27929	-0.40654	-2.3812	-3.03753	84.3967	-231.746	-4.234	-0.25487	0.10187	-0.15304	0.02545	0.10218	-0.05103
-0.22851	-0.33032	-1.62124	-2.45533	91.2369	-217.809	-2.90769	0	0.30561	0.02551	0.17813	0.15327	0.07655
-0.17773	-0.10164	-0.70929	-1.62001	98.3823	-203.923	-1.63239	0.10195	0.2292	-0.05101	0.07634	0.02555	0.02552
-0.05078	0.15245	0.27865	-0.93657	105.095	-190.548	-0.61214	0.07646	0.02547	-0.17854	-0.07634	-0.12773	-0.12758
-0.12695	0.05082	0.86129	-0.55688	110.918	-177.581	0.4081	0.15292	0.02547	-0.15304	-0.10179	-0.15327	-0.22964
-0.15234	0	1.24126	-0.27844	116.03	-164.971	1.47935	0.45876	0.33107	0.22955	0.27992	0.12773	-0.10206
-0.15234	-0.02541	1.64657	0.10125	120.937	-152.566	2.75465	0.89203	0.78948	0.76518	0.81433	0.5109	0.15309
0.07617	0.17786	2.43186	0.73407	126.099	-140.263	3.90242	1.07044	0.81495	0.91822	0.96701	0.5109	0.17861
0.2539	0.43195	3.36914	1.41751	131.083	-128.24	4.6676	0.84106	0.40747	0.63765	0.71254	0.30654	0.07655
0.22851	0.45736	4.02777	1.82252	135.66	-116.728	5.40728	0.68814	0.12734	0.33158	0.30537	0	-0.12758
0.20312	0.43195	4.40775	2.12627	140.008	-105.446	6.19796	0.66265	0.05093	0.22955	0.15269	-0.10218	-0.22964
0.12695	0.2795	4.61041	2.22752	143.746	-94.6741	6.98865	0.79008	0.28014	0.51012	0.48351	0.15327	-0.10206
0.02539	0.07623	4.71174	2.22752	147.154	-84.2342	7.70282	0.84106	0.45841	0.79069	0.83977	0.43427	0.10206
-0.05078	-0.02541	4.88906	2.3794	150.409	-73.9474	8.34047	0.73911	0.40747	0.76518	0.86522	0.43427	0.17861
-0.07617	0.02541	5.34503	2.75909	153.816	-63.8393	8.95261	0.53522	0.17827	0.53563	0.66164	0.281	0.15309
0.02539	0.25409	6.029	3.26534	157.249	-53.9099	9.38622	0.12743	-0.25467	0.07652	0.20358	-0.02555	-0.02552
-0.12695	0.07623	6.30765	3.31597	160.071	-44.4399	9.76881	-0.12743	-0.50934	-0.33158	-0.25448	-0.35763	-0.25516
-0.30468	-0.22868	6.15566	3.13878	162.487	-35.4549	10.1004	-0.33133	-0.45841	-0.4081	-0.33082	-0.33209	-0.28067
-0.33007	-0.35573	6.07966	3.13878	164.852	-26.5465	10.585	-0.35681	-0.2292	-0.25506	-0.12724	-0.10218	-0.17861
-0.33007	-0.48277	6.15566	3.26534	167.268	-17.7147	11.3247	-0.22938	0	-0.10202	0	0.02555	-0.10206
-0.2539	-0.38114	6.53563	3.59441	169.607	-8.98498	11.8093	-0.43327	-0.17827	-0.30607	-0.20358	-0.12773	-0.12758
-0.30468	-0.33032	6.96628	3.94878	172.074	-0.48498	12.2174	-0.71362	-0.48388	-0.71417	-0.63619	-0.43427	-0.28067
-0.33007	-0.2795	7.37159	4.25254	174.388	7.81081	12.753	-0.81557	-0.61121	-0.94372	-0.91612	-0.63863	-0.43377
-0.30468	-0.22868	7.75157	4.55629	176.447	15.9279	13.3397	-0.73911	-0.43294	-0.79069	-0.68709	-0.40872	-0.35722
-0.38085	-0.35573	7.92889	4.60692	178.227	23.7387	14.1558	-0.3823	0	-0.38259	-0.27992	-0.10218	-0.15309
-0.43162	-0.50818	8.00489	4.70817	180.211	31.4474	14.9465	-0.10195	0.30561	-0.07652	0.0509	0.07664	-0.02552
-0.30468	-0.33032	8.48619	5.16379	182.499	39.1306	15.5332	-0.07646	0.28014	0.02551	0.20358	0.12773	0.02552
-0.12695	-0.05082	9.29681	5.7713	184.864	46.7627	16.1963	-0.07646	0.0764	-0.12753	0.0509	-0.05109	-0.10206
-0.05078	0.10164	10.0061	6.25224	187.076	54.2162	16.8595	0	-0.10187	-0.33158	-0.25448	-0.30654	-0.28067
0	0.15245	10.4874	6.55599	188.907	61.2612	17.3696	0.05097	-0.0764	-0.22955	-0.17813	-0.22991	-0.28067
0.02539	0.12705	10.6901	6.70787	190.407	68.1021	18.0072	0.30584	0.17827	0.10202	0.20358	0.05109	-0.12758
0.02539	0.05082	10.8167	6.83443	191.857	74.8408	18.7979	0.68814	0.50934	0.51012	0.5853	0.281	0.02552
0.05078	0.12705	11.0701	7.08756	193.281	81.3243	19.3336	0.79008	0.50934	0.66316	0.76343	0.38318	0.12758
0.07617	0.20327	11.45	7.39131	194.654	87.6801	19.6141	0.5607	0.2292	0.48461	0.61075	0.22991	0.07655
0.07617	0.2795	11.83	7.72038	195.875	93.9339	19.9967	0.45876	-0.05093	0.15304	0.25448	-0.05109	-0.12758
0.12695	0.35573	12.21	7.97351	196.815	99.9579	20.4048	0.45876	-0.0764	0.10202	0.20358	-0.05109	-0.12758
0.07617	0.25409	12.3366	7.94819	197.477	105.574	20.7109	0.48424	0.02547	0.28057	0.40716	0.12773	-0.02552
-0.05078	0	12.134	7.77101	197.909	110.934	20.9659	0.50973	0.12734	0.38259	0.55985	0.20436	0.02552
-0.12695	-0.10164	11.982	7.74569	198.316	116.141	21.1955	0.40778	0.10187	0.4081	0.61075	0.25545	0.07655
-0.10156	-0.02541	12.1593	7.94819	198.901	121.348	21.3996	0.22938	-0.05093	0.20405	0.43261	0.12773	0.02552
-0.12695	0	12.4126	8.1507	199.587	126.504	21.5781	-0.02549	-0.33107	-0.20405	-0.02545	-0.20436	-0.20413
-0.12695	0	12.5646	8.20132	199.994	131.303	21.6291	-0.28035	-0.50934	-0.51012	-0.38172	-0.38318	-0.30619
-0.15234	-0.10164	12.514	8.20132	200.274	135.923	21.7566	-0.3823	-0.40747	-0.48461	-0.33082	-0.22991	-0.25516
-0.22851	-0.25409	12.362	8.12538	200.299	140.441	22.1647	-0.15292	-0.02547	-0.22955	-0.0509	-0.02555	-0.10206
-0.30468	-0.35573	12.21	8.10007	200.325	144.908	22.5728	-0.02549	0.17827	-0.05101	0.10179	0.05109	-0.02552
-0.33007	-0.35573	12.3113	8.25195	200.553	149.222	22.7514	-0.20389	0.0764	-0.15304	0.02545	0.02555	-0.02552
-0.27929	-0.17786	12.666	8.5557	200.884	153.485	22.8789	-0.3823	-0.10187	-0.35708	-0.17813	-0.12773	-0.12758
-0.2539	-0.07623	13.0459	8.85945	201.291	157.85	23.287	-0.30584	-0.10187	-0.51012	-0.38172	-0.30654	-0.25516
-0.20312	-0.02541	13.3752	9.03664	201.291	161.934	23.6951	-0.15292	0.0764	-0.38259	-0.30537	-0.20436	-0.22964
-0.17773	-0.10164	13.5019	9.06195	201.138	165.788	23.9757	-0.05097	0.2292	-0.12753	0.02545	0.05109	-0.10206
-0.15234	-0.15245	13.5019	9.08727	201.037	169.54	24.3327	0.10195	0.35654	0.07652	0.22903	0.15327	-0.02552
-0.12695	-0.10164	13.6792	9.28977	201.164	173.369	24.7408	0.28035	0.38201	0.15304	0.22903	0.07664	-0.07655
-0.05078	0.07623	14.1605	9.66946	201.367	177.122	25.0979	0.28035	0.28014	0.10202	0.15269	0.02555	-0.10206
0.05078	0.25409	14.6418	9.97321	201.418	180.721	25.251	0.15292	0.02547	-0.07652	0	-0.10218	-0.17861
0.02539	0.22868	14.8445	10.0491	201.214	184.09	25.4805	0.17841	-0.02547	-0.10202	-0.0509	-0.12773	-0.20413
0	0.15245	14.8192	10.0238	200.833	187.306	25.7611	0.35681	0.1528	0.15304	0.20358	0.07664	-0.07655
-0.02539	0.07623	14.7685	9.99852	200.477	190.42	26.0417	0.50973	0.30561	0.4336	0.5344	0.30654	0.07655
-0.05078	0.02541	14.7685	9.99852	200.172	193.407	26.1947	0.45876	0.17827	0.38259	0.50895	0.20436	0.05103
-0.02539	0.07623	14.9205	10.1251	199.943	196.266	26.1182	0.17841	-0.1528	0.10202	0.25448	0.02555	-0.07655
0.02539	0.17786	15.1738	10.3023	199.714	199.099	26.1692	0.02549	-0.35654	-0.12753	0.02545	-0.10218	-0.15309
0	0.12705	15.2752	10.3276	199.384	201.856	26.3222	0.02549	-0.35654	-0.20405	-0.07634	-0.17882	-0.20413
-0.02539	0.02541	15.1738	10.1757	198.697	204.255	26.3222	-0.02549	-0.30561	-0.15304	-0.02545	-0.12773	-0.17861
-0.12695	-0.17786	14.8698	9.97321	197.909	206.501	26.2457	-0.12743	-0.30561	-0.12753	0.0509	-0.02555	-0.10206
-0.20312	-0.22868	14.6672	9.92259	197.273	208.824	26.3477	-0.12743	-0.2292	-0.12753	0.02545	-0.02555	-0.07655
-0.17773	-0.17786	14.7178	10.0745	196.815	211.147	26.4242	-0.20389	-0.30561	-0.25506	-0.10179	-0.12773	-0.12758
-0.15234	-0.07623	14.8698	10.2263	196.358	213.368	26.3987	-0.40778	-0.48388	-0.48461	-0.30537	-0.25545	-0.20413
-0.15234	-0.12705	14.8952	10.201	195.747	215.435	26.3987	-0.48424	-0.48388	-0.61214	-0.40716	-0.281	-0.22964
-0.22851	-0.20327	14.7178	10.1504	194.985	217.401	26.5773	-0.35681	-0.25467	-0.45911	-0.30537	-0.20436	-0.17861
-0.2539	-0.25409	14.6165	10.1504	194.273	219.366	26.7813	-0.17841	-0.02547	-0.25506	-0.0509	-0.02555	-0.07655
-0.22851	-0.22868	14.6165	10.201	193.586	221.23	26.9089	-0.12743	0.05093	-0.15304	0.07634	0.07664	-0.05103
-0.20312	-0.17786	14.7432	10.3276	192.95	223.093	27.0364	-0.15292	-0.02547	-0.22955	-0.0509	-0.05109	-0.10206
-0.15234	-0.05082	15.0218	10.606	192.467	225.033	27.2149	-0.10195	-0.05093	-0.30607	-0.17813	-0.17882	-0.17861
-0.05078	0.12705	15.3511	10.8845	191.882	226.896	27.4955	0.05097	0.0764	-0.22955	-0.12724	-0.10218	-0.15309
0.02539	0.15245	15.5791	10.9857	191.145	228.606	27.725	0.22938	0.20374	-0.05101	0.0509	0	-0.12758
0	0.07623	15.5791	10.9604	190.204	230.164	27.8781	0.35681	0.30561	0.15304	0.25448	0.12773	-0.02552
-0.02539	0.07623	15.5538	10.9604	189.314	231.619	28.0821	0.50973	0.43294	0.35708	0.43261	0.25545	0.05103
0	0.15245	15.6805	11.1629	188.627	233.201	28.2607	0.58619	0.40747	0.4336	0.5344	0.281	0.07655
0.07617	0.30491	16.0098	11.3401	187.89	234.631	28.3627	0.5607	0.30561	0.38259	0.48351	0.17882	0.02552
0.07617	0.33032	16.1871	11.416	187.051	235.983	28.3627	0.48424	0.12734	0.25506	0.35627	0.10218	-0.02552
0.07617	0.30491	16.1871	11.3907	186.11	237.158	28.3627	0.50973	0.10187	0.25506	0.33082	0.07664	-0.02552
0.05078	0.22868	16.1111	11.3148	185.093	238.255	28.3882	0.53522	0.12734	0.33158	0.40716	0.15327	0
0.07617	0.20327	16.0604	11.2135	184.025	239.174	28.3117	0.43327	0.05093	0.35708	0.48351	0.20436	0.02552
0.02539	0.10164	15.9338	11.087	182.932	240.016	28.1331	0.25487	-0.10187	0.17854	0.33082	0.07664	-0.02552
-0.05078	0.02541	15.7818	10.9857	181.889	240.859	28.0056	0.07646	-0.28014	-0.02551	0.07634	-0.07664	-0.12758
-0.02539	0.07623	15.8071	10.9857	180.897	241.625	27.8526	-0.07646	-0.38201	-0.17854	-0.0509	-0.12773	-0.15309
-0.05078	0.02541	15.7564	10.9351	179.804	242.339	27.725	-0.20389	-0.45841	-0.28057	-0.12724	-0.15327	-0.15309
-0.12695	-0.10164	15.5538	10.7326	178.609	242.901	27.5975	-0.30584	-0.43294	-0.33158	-0.20358	-0.17882	-0.12758
-0.2539	-0.22868	15.2245	10.5301	177.439	243.411	27.47	-0.3823	-0.40747	-0.33158	-0.17813	-0.15327	-0.07655
-0.27929	-0.2795	15.0218	10.4542	176.396	243.896	27.368	-0.43327	-0.38201	-0.35708	-0.17813	-0.12773	-0.07655
-0.27929	-0.25409	14.9712	10.4795	175.506	244.432	27.2914	-0.53522	-0.45841	-0.48461	-0.30537	-0.20436	-0.12758
-0.2539	-0.25409	14.9965	10.5048	174.591	244.968	27.2149	-0.58619	-0.50934	-0.63765	-0.45806	-0.30654	-0.20413
-0.22851	-0.20327	15.0218	10.5554	173.701	245.479	27.2149	-0.58619	-0.45841	-0.63765	-0.48351	-0.30654	-0.22964
-0.15234	-0.17786	15.0472	10.606	172.811	245.989	27.3169	-0.45876	-0.33107	-0.56113	-0.40716	-0.25545	-0.20413
-0.12695	-0.15245	15.0472	10.6567	171.87	246.449	27.4445	-0.30584	-0.1528	-0.4081	-0.25448	-0.15327	-0.15309
-0.12695	-0.12705	15.0725	10.7073	170.955	246.832	27.521	-0.20389	-0.0764	-0.28057	-0.15269	-0.07664	-0.10206
-0.10156	-0.05082	15.1485	10.8085	170.09	247.291	27.6485	-0.07646	-0.02547	-0.20405	-0.10179	-0.05109	-0.07655
-0.02539	0.05082	15.3511	11.011	169.302	247.802	27.8271	0.10195	0.05093	-0.10202	0	-0.02555	-0.07655
0.02539	0.15245	15.5791	11.1882	168.488	248.236	27.9801	0.25487	0.12734	0.02551	0.15269	0.07664	-0.02552
0.07617	0.22868	15.7058	11.2642	167.573	248.567	28.0821	0.3823	0.20374	0.17854	0.27992	0.15327	0.02552
0.07617	0.22868	15.7311	11.2895	166.607	248.874	28.1841	0.53522	0.25467	0.30607	0.38172	0.17882	0.02552
0.12695	0.2795	15.7311	11.3401	165.615	249.103	28.2352	0.58619	0.28014	0.4081	0.50895	0.22991	0.07655
0.15234	0.30491	15.7818	11.3907	164.623	249.257	28.2097	0.61168	0.25467	0.4336	0.5344	0.22991	0.05103
0.15234	0.30491	15.8071	11.3654	163.581	249.41	28.1841	0.61168	0.1528	0.33158	0.40716	0.10218	-0.02552
0.17773	0.35573	15.8324	11.3907	162.563	249.41	28.0566	0.53522	0.05093	0.28057	0.33082	0.07664	-0.05103
0.20312	0.35573	15.8071	11.3401	161.47	249.359	27.9291	0.48424	0.02547	0.28057	0.35627	0.10218	-0.02552
0.17773	0.2795	15.6805	11.2135	160.3	249.231	27.8271	0.43327	0	0.25506	0.30537	0.07664	-0.02552
0.12695	0.20327	15.4778	11.0617	159.105	249.001	27.6485	0.35681	-0.02547	0.20405	0.30537	0.07664	-0.02552
0.05078	0.12705	15.2752	10.9098	157.935	248.67	27.3935	0.17841	-0.12734	0.12753	0.25448	0.07664	0
-0.05078	0.05082	15.0725	10.7832	156.817	248.389	27.2149	0.07646	-0.20374	-0.02551	0.12724	-0.02555	-0.05103
-0.10156	0	14.8952	10.6567	155.672	248.031	27.0109	-0.07646	-0.25467	-0.12753	0	-0.10218	-0.07655
-0.15234	-0.02541	14.7685	10.5554	154.503	247.649	26.7558	-0.25487	-0.33107	-0.22955	-0.0509	-0.10218	-0.07655
-0.15234	-0.07623	14.5912	10.4288	153.333	247.24	26.6028	-0.30584	-0.33107	-0.30607	-0.15269	-0.12773	-0.10206
-0.17773	-0.15245	14.3632	10.3023	152.189	246.806	26.4497	-0.35681	-0.30561	-0.38259	-0.25448	-0.20436	-0.15309
-0.17773	-0.17786	14.2365	10.2263	151.121	246.372	26.2712	-0.45876	-0.35654	-0.4336	-0.33082	-0.20436	-0.17861
-0.17773	-0.17786	14.1605	10.1757	150.104	245.964	26.1437	-0.48424	-0.35654	-0.51012	-0.40716	-0.25545	-0.22964
-0.15234	-0.17786	14.1352	10.201	149.112	245.606	26.1182	-0.45876	-0.33107	-0.53563	-0.50895	-0.30654	-0.25516
-0.12695	-0.10164	14.1605	10.2516	148.171	245.224	26.1182	-0.40778	-0.25467	-0.48461	-0.43261	-0.22991	-0.20413
-0.10156	-0.07623	14.2365	10.3023	147.23	244.866	26.1692	-0.28035	-0.12734	-0.35708	-0.27992	-0.12773	-0.15309
-0.10156	-0.05082	14.2619	10.3276	146.264	244.509	26.2712	-0.12743	0	-0.22955	-0.15269	-0.07664	-0.10206
-0.07617	0	14.3125	10.3782	145.323	244.126	26.2967	-0.02549	0.05093	-0.10202	0	0	-0.02552
-0.05078	0.07623	14.4139	10.4795	144.408	243.743	26.3222	0.05097	0.05093	-0.02551	0.07634	0.05109	-0.02552
0	0.12705	14.5405	10.5554	143.518	243.411	26.3987	0.17841	0.05093	0.02551	0.0509	0	-0.07655
0.07617	0.22868	14.6672	10.6567	142.628	243.028	26.3987	0.25487	0.05093	0.07652	0.10179	0.05109	-0.07655
0.15234	0.2795	14.7432	10.7073	141.636	242.594	26.3987	0.33133	0.0764	0.17854	0.20358	0.10218	-0.05103
0.15234	0.25409	14.7178	10.682	140.644	242.135	26.3987	0.43327	0.10187	0.22955	0.22903	0.10218	-0.05103
0.17773	0.2795	14.6672	10.6567	139.627	241.573	26.3222	0.43327	0.05093	0.25506	0.25448	0.10218	-0.05103
0.20312	0.30491	14.6418	10.6313	138.635	240.986	26.1947	0.3823	0	0.22955	0.25448	0.10218	-0.05103
0.17773	0.2795	14.5912	10.5807	137.618	240.374	26.0927	0.3823	-0.02547	0.20405	0.20358	0.05109	-0.07655
0.12695	0.25409	14.4645	10.5048	136.55	239.71	25.9396	0.33133	-0.05093	0.15304	0.15269	0.05109	-0.05103
0.10156	0.22868	14.3632	10.4035	135.482	238.97	25.7611	0.25487	-0.0764	0.17854	0.20358	0.10218	-0.02552
0.07617	0.15245	14.1859	10.2516	134.414	238.179	25.557	0.17841	-0.12734	0.12753	0.17813	0.07664	0
0	0.07623	13.9579	10.0998	133.295	237.362	25.353	0.10195	-0.1528	0.05101	0.10179	0.02555	-0.02552
-0.05078	0.02541	13.7552	9.97321	132.227	236.494	25.0724	-0.05097	-0.2292	-0.05101	0.02545	-0.02555	-0.05103
-0.07617	-0.02541	13.5526	9.84665	131.134	235.626	24.8429	-0.15292	-0.28014	-0.17854	-0.10179	-0.10218	-0.12758
-0.10156	-0.05082	13.3752	9.7454	130.117	234.784	24.6388	-0.22938	-0.30561	-0.30607	-0.25448	-0.17882	-0.17861
-0.07617	-0.02541	13.2739	9.69477	129.1	233.89	24.4348	-0.30584	-0.30561	-0.35708	-0.30537	-0.17882	-0.17861
-0.07617	-0.07623	13.1219	9.59352	128.083	232.997	24.3072	-0.33133	-0.2292	-0.35708	-0.30537	-0.15327	-0.15309
-0.10156	-0.10164	12.9699	9.5429	127.116	232.18	24.2307	-0.30584	-0.1528	-0.35708	-0.35627	-0.17882	-0.17861
-0.07617	-0.07623	12.9193	9.51758	126.201	231.338	24.1542	-0.28035	-0.10187	-0.30607	-0.30537	-0.12773	-0.15309
-0.10156	-0.05082	12.9193	9.51758	125.311	230.521	24.0777	-0.25487	-0.05093	-0.28057	-0.27992	-0.10218	-0.12758
-0.10156	-0.05082	12.9193	9.5429	124.446	229.73	24.0777	-0.17841	0.05093	-0.25506	-0.25448	-0.10218	-0.12758
-0.10156	0	12.9699	9.59352	123.556	228.938	24.1032	-0.05097	0.1528	-0.12753	-0.12724	0	-0.07655
-0.05078	0.10164	13.0966	9.64415	122.666	228.198	24.1032	0.05097	0.20374	0	0	0.05109	-0.02552
-0.02539	0.10164	13.1473	9.66946	121.776	227.407	24.1032	0.12743	0.2292	0.05101	0.0509	0.05109	-0.02552
0.02539	0.15245	13.1979	9.69477	120.912	226.615	24.0522	0.17841	0.2292	0.07652	0.07634	0.02555	-0.05103
0.07617	0.22868	13.2739	9.7454	120.098	225.85	24.0522	0.25487	0.20374	0.10202	0.07634	0.02555	-0.07655
0.12695	0.25409	13.3246	9.77071	119.234	225.033	24.0012	0.30584	0.20374	0.12753	0.07634	0.02555	-0.10206
0.15234	0.2795	13.3499	9.77071	118.293	224.216	23.8991	0.30584	0.1528	0.15304	0.10179	0.05109	-0.07655
0.15234	0.2795	13.2739	9.66946	117.301	223.297	23.7971	0.33133	0.1528	0.20405	0.12724	0.05109	-0.05103
0.12695	0.22868	13.1473	9.59352	116.335	222.404	23.6951	0.33133	0.1528	0.22955	0.17813	0.07664	-0.02552
0.10156	0.22868	13.0713	9.5429	115.394	221.459	23.5421	0.28035	0.0764	0.20405	0.17813	0.07664	-0.02552
0.07617	0.20327	12.9953	9.46696	114.402	220.464	23.338	0.20389	0.02547	0.15304	0.12724	0.05109	-0.02552
0.05078	0.17786	12.8686	9.34039	113.436	219.443	23.1085	0.10195	-0.0764	0.05101	0.0509	0	-0.05103
0.02539	0.12705	12.7166	9.21383	112.419	218.422	22.9044	0.02549	-0.10187	0	0.02545	-0.02555	-0.05103
0	0.07623	12.514	9.06195	111.376	217.324	22.6748	-0.07646	-0.1528	-0.05101	-0.02545	-0.05109	-0.07655
-0.02539	0	12.286	8.91008	110.384	216.227	22.4198	-0.15292	-0.20374	-0.15304	-0.12724	-0.10218	-0.10206
-0.05078	-0.05082	12.058	8.78351	109.418	215.129	22.1902	-0.28035	-0.25467	-0.25506	-0.22903	-0.15327	-0.15309
-0.07617	-0.07623	11.906	8.70758	108.503	214.057	21.9862	-0.35681	-0.28014	-0.35708	-0.33082	-0.20436	-0.17861
-0.05078	-0.05082	11.7793	8.68226	107.613	213.01	21.8331	-0.35681	-0.2292	-0.4081	-0.40716	-0.22991	-0.17861
-0.05078	-0.07623	11.678	8.60632	106.697	211.938	21.7056	-0.3823	-0.17827	-0.38259	-0.40716	-0.20436	-0.15309
-0.05078	-0.10164	11.5513	8.5557	105.782	210.892	21.6036	-0.33133	-0.0764	-0.33158	-0.33082	-0.15327	-0.12758
-0.07617	-0.10164	11.45	8.50507	104.943	209.871	21.5526	-0.28035	0	-0.28057	-0.27992	-0.10218	-0.10206
-0.07617	-0.07623	11.3994	8.50507	104.104	208.875	21.5016	-0.20389	0.0764	-0.22955	-0.20358	-0.07664	-0.07655
-0.07617	-0.02541	11.4247	8.5557	103.341	207.931	21.5016	-0.10195	0.12734	-0.15304	-0.15269	-0.05109	-0.07655
-0.02539	0.05082	11.526	8.63164	102.603	207.012	21.5016	0	0.20374	-0.10202	-0.10179	-0.02555	-0.05103
0.05078	0.12705	11.6273	8.70758	101.866	206.119	21.5271	0.07646	0.25467	-0.02551	-0.02545	0	-0.05103
0.10156	0.17786	11.7034	8.7582	101.103	205.174	21.5016	0.17841	0.28014	0.05101	0.02545	0.05109	-0.05103
0.12695	0.20327	11.7287	8.7582	100.315	204.23	21.5016	0.28035	0.33107	0.15304	0.10179	0.07664	-0.02552
0.15234	0.22868	11.7287	8.7582	99.5266	203.285	21.4506	0.33133	0.35654	0.20405	0.12724	0.07664	-0.02552
0.17773	0.2795	11.7287	8.7582	98.7128	202.315	21.3741	0.35681	0.33107	0.25506	0.17813	0.10218	-0.02552
0.20312	0.30491	11.754	8.7582	97.95	201.371	21.323	0.40778	0.33107	0.28057	0.20358	0.10218	-0.02552
0.20312	0.30491	11.7287	8.73289	97.1871	200.375	21.221	0.40778	0.30561	0.28057	0.20358	0.10218	0
0.17773	0.30491	11.678	8.65695	96.3226	199.329	21.068	0.3823	0.25467	0.28057	0.22903	0.10218	0.02552
0.15234	0.2795	11.5767	8.5557	95.458	198.231	20.8639	0.30584	0.17827	0.22955	0.20358	0.07664	0.02552
0.10156	0.20327	11.3994	8.40382	94.5172	197.082	20.6599	0.22938	0.10187	0.17854	0.15269	0.05109	0
0.02539	0.12705	11.222	8.25195	93.6272	195.908	20.4048	0.10195	0.02547	0.10202	0.10179	0.02555	-0.02552
0.02539	0.10164	11.0701	8.12538	92.7626	194.76	20.1498	0	-0.05093	0	0	-0.05109	-0.05103
0.02539	0.07623	10.9434	7.99882	91.9235	193.585	19.8947	-0.12743	-0.1528	-0.12753	-0.12724	-0.10218	-0.10206
0	0.02541	10.7661	7.87226	91.0843	192.411	19.6396	-0.25487	-0.20374	-0.22955	-0.25448	-0.15327	-0.12758
-0.02539	-0.02541	10.5381	7.74569	90.2452	191.237	19.4356	-0.33133	-0.20374	-0.30607	-0.33082	-0.17882	-0.12758
-0.07617	-0.07623	10.3354	7.61913	89.4061	190.063	19.2315	-0.40778	-0.20374	-0.35708	-0.38172	-0.20436	-0.12758
-0.12695	-0.12705	10.1328	7.49257	88.5669	188.863	19.0275	-0.45876	-0.20374	-0.4081	-0.40716	-0.22991	-0.15309
-0.15234	-0.15245	9.95544	7.41663	87.8041	187.715	18.8745	-0.45876	-0.17827	-0.4081	-0.43261	-0.20436	-0.12758
-0.12695	-0.10164	9.93011	7.41663	87.1175	186.668	18.8234	-0.40778	-0.10187	-0.38259	-0.40716	-0.17882	-0.10206
-0.07617	-0.05082	9.93011	7.44194	86.4818	185.622	18.7724	-0.35681	-0.05093	-0.35708	-0.35627	-0.15327	-0.07655
-0.07617	-0.05082	9.93011	7.44194	85.8461	184.601	18.7214	-0.30584	0	-0.30607	-0.33082	-0.12773	-0.07655
-0.05078	-0.02541	9.90478	7.44194	85.2358	183.579	18.6959	-0.22938	0.0764	-0.25506	-0.25448	-0.12773	-0.07655
-0.02539	0.02541	9.93011	7.49257	84.6255	182.61	18.7214	-0.07646	0.1528	-0.15304	-0.15269	-0.07664	-0.07655
0.05078	0.10164	10.0314	7.5685	84.0661	181.691	18.7214	0.02549	0.20374	-0.05101	-0.07634	-0.02555	-0.05103
0.10156	0.17786	10.1074	7.64444	83.4813	180.746	18.7469	0.12743	0.25467	0.05101	-0.02545	0.02555	-0.02552
0.10156	0.20327	10.1581	7.66975	82.8964	179.827	18.7724	0.25487	0.30561	0.12753	0.02545	0.02555	0
0.15234	0.2795	10.2088	7.74569	82.3116	178.908	18.7724	0.35681	0.33107	0.20405	0.12724	0.07664	0.02552
0.17773	0.33032	10.2594	7.74569	81.6758	177.938	18.7214	0.40778	0.33107	0.28057	0.22903	0.12773	0.05103
0.17773	0.30491	10.2341	7.69507	81.0401	176.968	18.6704	0.45876	0.33107	0.33158	0.25448	0.12773	0.05103
0.15234	0.2795	10.1328	7.61913	80.3536	175.947	18.5684	0.45876	0.30561	0.33158	0.27992	0.12773	0.05103
0.17773	0.2795	10.0821	7.59382	79.667	174.901	18.4154	0.43327	0.28014	0.33158	0.27992	0.15327	0.07655
0.17773	0.30491	10.0568	7.54319	78.9804	173.88	18.2623	0.3823	0.20374	0.28057	0.22903	0.10218	0.05103
0.15234	0.2795	9.95544	7.44194	78.243	172.757	18.0328	0.28035	0.10187	0.20405	0.15269	0.02555	0.02552
0.10156	0.22868	9.77812	7.29006	77.4802	171.608	17.7777	0.17841	0.02547	0.10202	0.07634	0	0
0.07617	0.15245	9.6008	7.13819	76.7173	170.434	17.5481	0.07646	-0.02547	0.05101	0	-0.02555	-0.02552
0.05078	0.07623	9.39814	6.98631	75.9545	169.26	17.2931	-0.02549	-0.05093	-0.05101	-0.07634	-0.07664	-0.02552
0	0.02541	9.17015	6.80912	75.2171	168.034	17.038	-0.15292	-0.10187	-0.12753	-0.15269	-0.10218	-0.02552
-0.05078	-0.02541	8.99283	6.68256	74.5305	166.911	16.834	-0.25487	-0.12734	-0.22955	-0.25448	-0.12773	-0.05103
-0.07617	-0.05082	8.81551	6.60662	73.8693	165.763	16.6299	-0.33133	-0.1528	-0.30607	-0.33082	-0.17882	-0.07655
-0.10156	-0.07623	8.71418	6.50537	73.2082	164.589	16.4259	-0.3823	-0.17827	-0.33158	-0.35627	-0.17882	-0.07655
-0.12695	-0.10164	8.56219	6.40412	72.5471	163.465	16.2728	-0.40778	-0.1528	-0.38259	-0.38172	-0.17882	-0.07655
-0.15234	-0.15245	8.4102	6.32818	71.9114	162.368	16.1708	-0.40778	-0.10187	-0.38259	-0.40716	-0.20436	-0.07655
-0.10156	-0.10164	8.38486	6.32818	71.3774	161.321	16.0943	-0.3823	-0.05093	-0.35708	-0.38172	-0.17882	-0.07655
-0.07617	-0.07623	8.4102	6.35349	70.8434	160.326	16.0433	-0.33133	-0.05093	-0.33158	-0.35627	-0.17882	-0.07655
-0.05078	-0.02541	8.46086	6.37881	70.3602	159.381	16.0178	-0.25487	0	-0.30607	-0.35627	-0.17882	-0.10206
0	0.02541	8.51152	6.42943	69.8771	158.437	16.0178	-0.17841	0.0764	-0.22955	-0.27992	-0.12773	-0.07655
0.02539	0.07623	8.56219	6.48006	69.3685	157.492	16.0433	-0.05097	0.1528	-0.10202	-0.15269	-0.05109	-0.02552
0.05078	0.10164	8.61285	6.50537	68.8854	156.625	16.0943	0.10195	0.2292	0	-0.07634	0	0
0.07617	0.15245	8.66352	6.55599	68.3768	155.731	16.1198	0.20389	0.28014	0.12753	0.02545	0.05109	0.05103
0.10156	0.22868	8.73951	6.60662	67.8937	154.812	16.0943	0.28035	0.28014	0.20405	0.12724	0.10218	0.07655
0.12695	0.2795	8.79018	6.65725	67.4106	153.97	16.0943	0.35681	0.28014	0.22955	0.15269	0.10218	0.07655
0.17773	0.30491	8.81551	6.65725	66.902	153.051	16.0433	0.40778	0.28014	0.28057	0.20358	0.10218	0.07655
0.17773	0.30491	8.79018	6.63193	66.3426	152.107	15.9158	0.40778	0.2292	0.28057	0.20358	0.10218	0.05103
0.17773	0.2795	8.71418	6.55599	65.7577	151.137	15.8137	0.3823	0.20374	0.28057	0.20358	0.07664	0.05103
0.17773	0.25409	8.61285	6.48006	65.1474	150.141	15.6607	0.35681	0.1528	0.25506	0.17813	0.07664	0.02552
0.15234	0.22868	8.53686	6.37881	64.5371	149.095	15.4566	0.28035	0.0764	0.20405	0.12724	0.05109	0.02552
0.12695	0.20327	8.4102	6.27755	63.9014	148.048	15.2781	0.20389	0.02547	0.12753	0.07634	0	0.02552
0.10156	0.15245	8.2582	6.15099	63.2657	146.976	15.0741	0.10195	-0.02547	0.05101	0	-0.02555	0
0.05078	0.10164	8.08088	6.04974	62.63	145.904	14.8445	0	-0.05093	0	-0.0509	-0.05109	0
0	0.05082	7.87823	5.89786	61.9943	144.806	14.6405	-0.05097	-0.0764	-0.05101	-0.07634	-0.05109	0
-0.05078	-0.02541	7.65024	5.74599	61.384	143.709	14.4109	-0.15292	-0.10187	-0.15304	-0.15269	-0.10218	0
-0.07617	-0.05082	7.47292	5.64474	60.7992	142.611	14.2068	-0.22938	-0.12734	-0.20405	-0.20358	-0.12773	-0.02552
-0.10156	-0.07623	7.34626	5.5688	60.2398	141.539	14.0283	-0.28035	-0.1528	-0.28057	-0.27992	-0.17882	-0.05103
-0.10156	-0.07623	7.24493	5.49286	59.6803	140.518	13.8753	-0.33133	-0.1528	-0.33158	-0.35627	-0.20436	-0.07655
-0.10156	-0.07623	7.19426	5.46755	59.1463	139.497	13.7733	-0.33133	-0.12734	-0.35708	-0.35627	-0.17882	-0.07655
-0.07617	-0.07623	7.1436	5.44223	58.6886	138.527	13.7222	-0.30584	-0.0764	-0.33158	-0.35627	-0.17882	-0.07655
-0.07617	-0.05082	7.11827	5.44223	58.2309	137.583	13.6712	-0.22938	0	-0.30607	-0.35627	-0.17882	-0.07655
-0.05078	-0.02541	7.11827	5.44223	57.8241	136.689	13.6457	-0.17841	0.05093	-0.22955	-0.27992	-0.12773	-0.05103
-0.05078	0.02541	7.16893	5.49286	57.3918	135.821	13.6457	-0.07646	0.10187	-0.15304	-0.22903	-0.10218	-0.05103
-0.02539	0.07623	7.27026	5.54349	57.0104	134.979	13.6712	0.02549	0.17827	-0.07652	-0.12724	-0.05109	0
0	0.10164	7.32092	5.59411	56.5781	134.137	13.6967	0.12743	0.2292	0	-0.02545	0	0.02552
0	0.15245	7.39692	5.61942	56.1712	133.32	13.6712	0.20389	0.25467	0.10202	0.0509	0.02555	0.05103
0.02539	0.17786	7.42225	5.64474	55.7389	132.503	13.6712	0.30584	0.28014	0.15304	0.10179	0.05109	0.05103
0.05078	0.22868	7.44758	5.67005	55.3321	131.661	13.6457	0.33133	0.25467	0.20405	0.12724	0.07664	0.05103
0.07617	0.25409	7.49825	5.67005	54.8998	130.844	13.5947	0.35681	0.25467	0.22955	0.15269	0.07664	0.05103
0.07617	0.25409	7.47292	5.64474	54.4167	129.976	13.4927	0.3823	0.20374	0.20405	0.15269	0.05109	0.02552
0.10156	0.25409	7.42225	5.59411	53.9081	129.083	13.3652	0.35681	0.1528	0.20405	0.12724	0.02555	0.02552
0.10156	0.22868	7.34626	5.51817	53.3995	128.189	13.2376	0.33133	0.12734	0.17854	0.12724	0.02555	0.02552
0.05078	0.17786	7.24493	5.41692	52.8655	127.245	13.0846	0.25487	0.0764	0.15304	0.07634	0	0
0	0.15245	7.09294	5.31567	52.3315	126.275	12.9061	0.20389	0.05093	0.12753	0.07634	0	0.02552
-0.05078	0.10164	6.96628	5.21442	51.823	125.33	12.7275	0.12743	0.02547	0.07652	0.0509	0	0.02552
-0.07617	0.07623	6.78895	5.08786	51.3144	124.36	12.5235	0.05097	-0.02547	-0.02551	-0.02545	-0.05109	0.02552
-0.12695	0.02541	6.63696	4.98661	50.755	123.365	12.3194	-0.05097	-0.0764	-0.10202	-0.07634	-0.07664	0
-0.15234	-0.02541	6.45964	4.86004	50.2718	122.395	12.1154	-0.12743	-0.12734	-0.17854	-0.15269	-0.12773	-0.02552
-0.17773	-0.07623	6.28232	4.75879	49.7633	121.399	11.9623	-0.17841	-0.12734	-0.22955	-0.22903	-0.15327	-0.05103
-0.20312	-0.10164	6.13032	4.68285	49.2801	120.455	11.7838	-0.22938	-0.12734	-0.28057	-0.27992	-0.17882	-0.07655
-0.20312	-0.10164	6.05433	4.63223	48.8479	119.51	11.6562	-0.25487	-0.12734	-0.30607	-0.33082	-0.17882	-0.07655
-0.20312	-0.07623	5.97833	4.63223	48.441	118.617	11.5797	-0.22938	-0.0764	-0.30607	-0.33082	-0.17882	-0.07655
-0.17773	-0.05082	5.97833	4.63223	48.0596	117.8	11.5542	-0.20389	-0.02547	-0.28057	-0.33082	-0.17882	-0.07655
-0.17773	-0.02541	5.97833	4.63223	47.6782	116.958	11.5287	-0.15292	0.02547	-0.25506	-0.27992	-0.12773	-0.05103
-0.17773	-0.02541	5.97833	4.63223	47.2967	116.116	11.5032	-0.07646	0.10187	-0.17854	-0.20358	-0.10218	-0.02552
-0.17773	0	5.97833	4.65754	46.9662	115.35	11.5287	0.02549	0.17827	-0.07652	-0.10179	-0.05109	0
-0.15234	0.07623	6.07966	4.73348	46.6356	114.61	11.5797	0.12743	0.25467	0.02551	0	0	0.02552
-0.12695	0.10164	6.15566	4.7841	46.3304	113.895	11.5797	0.20389	0.28014	0.07652	0.0509	0.02555	0.05103
-0.10156	0.15245	6.23165	4.80942	45.9744	113.129	11.5797	0.25487	0.28014	0.10202	0.07634	0.02555	0.02552
-0.07617	0.20327	6.28232	4.83473	45.6439	112.414	11.5542	0.33133	0.28014	0.15304	0.10179	0.02555	0.02552
-0.05078	0.22868	6.33298	4.86004	45.2879	111.7	11.5287	0.3823	0.30561	0.20405	0.15269	0.05109	0.02552
-0.05078	0.22868	6.30765	4.83473	44.881	110.934	11.4777	0.40778	0.30561	0.22955	0.17813	0.05109	0.02552
-0.05078	0.22868	6.28232	4.7841	44.4742	110.168	11.4012	0.40778	0.25467	0.22955	0.17813	0.05109	0.02552
-0.02539	0.22868	6.25698	4.75879	44.0673	109.377	11.2992	0.3823	0.2292	0.22955	0.17813	0.02555	0.02552
-0.05078	0.22868	6.18099	4.70817	43.635	108.586	11.1716	0.33133	0.17827	0.17854	0.15269	0.02555	0.02552
-0.07617	0.17786	6.13032	4.60692	43.1773	107.743	10.9931	0.25487	0.10187	0.12753	0.10179	0	0.02552
-0.15234	0.12705	5.97833	4.48035	42.7196	106.85	10.8401	0.17841	0.0764	0.07652	0.07634	-0.02555	0
-0.17773	0.07623	5.80101	4.3791	42.2365	105.982	10.6615	0.12743	0.05093	0.05101	0.0509	-0.02555	0.02552
-0.22851	0.02541	5.64902	4.25254	41.7788	105.114	10.4575	0.02549	0	-0.02551	0	-0.05109	0
-0.2539	0	5.49703	4.12597	41.3211	104.221	10.2534	-0.07646	-0.0764	-0.12753	-0.07634	-0.10218	-0.02552
-0.27929	-0.02541	5.37037	4.05004	40.8888	103.353	10.0749	-0.15292	-0.12734	-0.22955	-0.20358	-0.15327	-0.05103
-0.27929	-0.05082	5.21837	3.99941	40.5074	102.51	9.94735	-0.20389	-0.1528	-0.28057	-0.27992	-0.20436	-0.07655
-0.30468	-0.10164	5.09172	3.89816	40.1005	101.668	9.79431	-0.25487	-0.12734	-0.33158	-0.30537	-0.20436	-0.10206
-0.30468	-0.10164	4.99039	3.84753	39.7191	100.826	9.71779	-0.25487	-0.10187	-0.33158	-0.30537	-0.20436	-0.10206
-0.30468	-0.12705	4.88906	3.79691	39.3885	100.034	9.64128	-0.22938	-0.05093	-0.30607	-0.30537	-0.17882	-0.07655
-0.30468	-0.10164	4.88906	3.82222	39.0834	99.2942	9.64128	-0.17841	0.02547	-0.28057	-0.25448	-0.15327	-0.05103
-0.27929	-0.02541	4.93972	3.87285	38.8291	98.6051	9.64128	-0.10195	0.05093	-0.22955	-0.20358	-0.12773	-0.05103
-0.2539	0	4.96506	3.89816	38.5494	97.9159	9.64128	-0.05097	0.12734	-0.17854	-0.15269	-0.10218	-0.02552
-0.2539	0.02541	5.01572	3.92347	38.2951	97.2522	9.66678	0.05097	0.17827	-0.07652	-0.0509	-0.05109	-0.02552
-0.20312	0.05082	5.06638	3.9741	38.0154	96.6141	9.71779	0.17841	0.25467	0	0.0509	0	0
-0.15234	0.12705	5.14238	4.02472	37.7611	96.0015	9.7433	0.25487	0.28014	0.10202	0.12724	0.02555	0.02552
-0.12695	0.15245	5.21837	4.07535	37.5068	95.3633	9.76881	0.33133	0.28014	0.12753	0.12724	0.02555	0.02552
-0.10156	0.20327	5.26904	4.12597	37.2525	94.7762	9.76881	0.3823	0.28014	0.17854	0.15269	0.02555	0
-0.07617	0.25409	5.34503	4.15129	36.9474	94.1381	9.7433	0.43327	0.28014	0.20405	0.17813	0.05109	0.02552
-0.05078	0.25409	5.34503	4.12597	36.6168	93.4999	9.69229	0.43327	0.28014	0.25506	0.22903	0.05109	0.02552
-0.07617	0.22868	5.29437	4.07535	36.2608	92.8108	9.64128	0.45876	0.28014	0.28057	0.25448	0.07664	0.02552
-0.07617	0.22868	5.24371	4.02472	35.9048	92.1216	9.53925	0.43327	0.25467	0.28057	0.27992	0.07664	0.05103
-0.07617	0.22868	5.19304	3.9741	35.5743	91.4324	9.41172	0.3823	0.20374	0.22955	0.25448	0.05109	0.05103
-0.12695	0.17786	5.11705	3.89816	35.1928	90.6666	9.25869	0.30584	0.12734	0.15304	0.17813	0	0.02552
-0.15234	0.15245	5.01572	3.79691	34.786	89.9009	9.08014	0.20389	0.05093	0.10202	0.12724	-0.02555	0
-0.20312	0.07623	4.8384	3.67034	34.3791	89.1351	8.9016	0.12743	0.02547	0.02551	0.0509	-0.05109	0
-0.20312	0.05082	4.6864	3.54378	33.9723	88.3438	8.72306	0.02549	-0.02547	-0.05101	0	-0.10218	-0.02552
-0.22851	0	4.53441	3.44253	33.5909	87.5525	8.51901	-0.07646	-0.0764	-0.12753	-0.07634	-0.12773	-0.02552
-0.2539	-0.05082	4.38242	3.34128	33.2349	86.7867	8.36597	-0.15292	-0.10187	-0.20405	-0.15269	-0.15327	-0.07655
-0.27929	-0.07623	4.25576	3.26534	32.8788	86.021	8.21294	-0.22938	-0.1528	-0.28057	-0.25448	-0.20436	-0.10206
-0.27929	-0.07623	4.17977	3.21472	32.5483	85.2807	8.08541	-0.28035	-0.1528	-0.30607	-0.30537	-0.22991	-0.10206
-0.30468	-0.10164	4.07844	3.16409	32.2431	84.566	8.00889	-0.28035	-0.12734	-0.30607	-0.30537	-0.20436	-0.10206
-0.30468	-0.12705	4.00244	3.11346	31.9634	83.8768	7.95788	-0.25487	-0.0764	-0.28057	-0.27992	-0.17882	-0.07655
-0.27929	-0.10164	4.00244	3.13878	31.7346	83.2132	7.95788	-0.20389	0	-0.22955	-0.20358	-0.12773	-0.05103
-0.27929	-0.05082	4.02777	3.16409	31.5057	82.6006	7.93237	-0.15292	0.02547	-0.20405	-0.17813	-0.12773	-0.05103
-0.27929	-0.02541	4.07844	3.21472	31.3023	82.039	7.98338	-0.07646	0.05093	-0.15304	-0.15269	-0.12773	-0.05103
-0.20312	0.05082	4.17977	3.29065	31.1243	81.503	8.00889	0.02549	0.10187	-0.07652	-0.07634	-0.07664	-0.02552
-0.17773	0.10164	4.23043	3.34128	30.9463	80.9669	8.0599	0.12743	0.1528	0	-0.02545	-0.05109	-0.02552
-0.12695	0.12705	4.30643	3.3919	30.7429	80.4309	8.11091	0.22938	0.20374	0.10202	0.0509	0	0
-0.12695	0.15245	4.35709	3.41722	30.5394	79.9204	8.13642	0.33133	0.25467	0.17854	0.15269	0.05109	0.02552
-0.07617	0.20327	4.40775	3.46784	30.336	79.4099	8.16193	0.3823	0.25467	0.22955	0.20358	0.05109	0.02552
-0.05078	0.25409	4.48375	3.51847	30.1326	78.8994	8.16193	0.43327	0.25467	0.28057	0.22903	0.05109	0.05103
-0.05078	0.25409	4.50908	3.51847	29.8783	78.3889	8.13642	0.45876	0.25467	0.28057	0.25448	0.05109	0.05103
-0.02539	0.2795	4.50908	3.49316	29.5986	77.8018	8.0599	0.45876	0.2292	0.33158	0.27992	0.10218	0.05103
-0.05078	0.25409	4.45842	3.44253	29.2934	77.2402	7.98338	0.45876	0.2292	0.33158	0.30537	0.07664	0.07655
-0.05078	0.22868	4.38242	3.36659	28.9883	76.6021	7.88136	0.40778	0.1528	0.30607	0.27992	0.07664	0.05103
-0.07617	0.20327	4.30643	3.29065	28.6832	75.9639	7.72832	0.33133	0.10187	0.25506	0.22903	0.05109	0.02552
-0.10156	0.17786	4.2051	3.1894	28.3526	75.3003	7.57529	0.22938	0.02547	0.15304	0.15269	0	0
-0.12695	0.12705	4.07844	3.08815	28.022	74.6366	7.37124	0.12743	-0.05093	0.07652	0.07634	-0.05109	-0.02552
-0.15234	0.07623	3.92645	2.9869	27.666	73.9474	7.2182	0.05097	-0.0764	0	0	-0.07664	-0.02552
-0.20312	0.02541	3.77446	2.86034	27.31	73.2582	7.03966	-0.02549	-0.10187	-0.05101	-0.0509	-0.10218	-0.02552
-0.22851	-0.02541	3.59713	2.75909	27.0049	72.569	6.88663	-0.10195	-0.12734	-0.12753	-0.10179	-0.12773	-0.05103
-0.22851	-0.05082	3.4958	2.68315	26.7252	71.9054	6.7591	-0.17841	-0.1528	-0.17854	-0.17813	-0.15327	-0.05103
-0.2539	-0.07623	3.39448	2.63252	26.42	71.2417	6.65707	-0.22938	-0.17827	-0.22955	-0.20358	-0.17882	-0.07655
-0.27929	-0.07623	3.34381	2.5819	26.1658	70.6291	6.55505	-0.25487	-0.17827	-0.25506	-0.25448	-0.20436	-0.07655
-0.27929	-0.10164	3.26782	2.55658	25.9369	70.0165	6.50404	-0.25487	-0.12734	-0.25506	-0.25448	-0.17882	-0.07655
-0.2539	-0.07623	3.26782	2.55658	25.7335	69.4549	6.47853	-0.20389	-0.0764	-0.20405	-0.22903	-0.15327	-0.07655
[truncated: 400 more rows]
