# Supplementary material for: Multi-Sensor and Decision-Level Fusion-Based Structural Damage Detection Using a One-Dimensional Convolutional Neural Network
Source: Sensors (Basel). 2021 Jun 8;21(12):3950. doi: 10.3390/s21123950 (PMC8226517; doi:10.3390/s21123950)
Supplement: Supplementary file 1 [file sensors-21-03950-s001.zip › Steel frame/F4-100-10.xlsx]

## Sheet: Sheet1
0.17773	-0.17786	23.9133	88.1895	25.4283	210.713	139.952	0.40778	0.38201	0.33158	0.15269	0.10218	0.05103
0.20312	-0.12705	23.8373	87.9111	27.3609	209.973	139.467	0.45876	0.48388	0.4336	0.30537	0.20436	0.12758
0.22851	-0.05082	23.9133	87.7086	30.4377	209.309	139.033	0.5607	0.58574	0.45911	0.27992	0.17882	0.12758
0.30468	0.10164	24.0907	87.582	35.498	208.646	138.549	0.61168	0.56028	0.4336	0.25448	0.12773	0.12758
0.38085	0.17786	24.192	87.3289	40.1768	207.854	137.988	0.58619	0.50934	0.38259	0.20358	0.10218	0.10206
0.35546	0.12705	24.04	86.8986	43.635	206.961	137.375	0.5607	0.50934	0.38259	0.17813	0.07664	0.07655
0.30468	0.02541	23.736	86.3923	39.5665	206.016	136.763	0.58619	0.56028	0.4336	0.25448	0.15327	0.10206
0.27929	0	23.4827	85.9367	36.2354	205.072	136.126	0.58619	0.61121	0.56113	0.35627	0.25545	0.15309
0.2539	-0.02541	23.3307	85.5317	37.7357	204.153	135.462	0.50973	0.43294	0.45911	0.30537	0.17882	0.12758
0.20312	-0.05082	23.2294	85.1267	38.3968	203.132	134.697	0.33133	0.1528	0.22955	0.0509	0	0.05103
0.17773	0	23.128	84.747	39.8462	202.034	133.856	0.07646	-0.10187	0.05101	-0.07634	-0.10218	0
0.15234	0	22.9761	84.2914	42.2111	200.962	133.09	-0.05097	-0.25467	-0.10202	-0.20358	-0.17882	-0.05103
0.10156	-0.10164	22.6721	83.7345	42.9993	199.865	132.325	-0.12743	-0.35654	-0.15304	-0.25448	-0.20436	-0.07655
0.02539	-0.22868	22.2668	83.1523	33.9214	198.716	131.535	-0.25487	-0.40747	-0.15304	-0.22903	-0.17882	-0.02552
-0.02539	-0.33032	21.9121	82.646	26.9795	197.644	130.82	-0.33133	-0.43294	-0.15304	-0.20358	-0.15327	0
0.02539	-0.30491	21.8108	82.2917	23.9281	196.674	130.157	-0.35681	-0.58574	-0.25506	-0.30537	-0.22991	-0.02552
0	-0.30491	21.7348	81.912	21.8684	195.704	129.443	-0.45876	-0.66215	-0.35708	-0.40716	-0.30654	-0.07655
0	-0.25409	21.6588	81.5576	19.7578	194.709	128.703	-0.53522	-0.76401	-0.45911	-0.48351	-0.35763	-0.12758
-0.05078	-0.25409	21.4815	81.1273	16.859	193.713	128.04	-0.53522	-0.73855	-0.45911	-0.48351	-0.33209	-0.10206
-0.05078	-0.25409	21.3041	80.7476	16.8336	192.794	127.479	-0.43327	-0.56028	-0.30607	-0.38172	-0.281	-0.07655
0	-0.20327	21.2788	80.4691	18.0796	191.977	126.943	-0.33133	-0.38201	-0.20405	-0.25448	-0.17882	-0.02552
0.05078	-0.12705	21.3041	80.1907	19.1221	191.135	126.357	-0.25487	-0.28014	-0.12753	-0.17813	-0.12773	0
0.15234	-0.05082	21.3041	79.9123	18.8424	190.344	125.847	-0.15292	-0.17827	-0.10202	-0.20358	-0.15327	-0.02552
0.17773	0	21.2535	79.6338	17.9524	189.629	125.388	0.10195	0	-0.02551	-0.17813	-0.12773	-0.02552
0.17773	0.07623	21.2281	79.3301	18.2067	188.838	124.903	0.28035	0.20374	0.17854	0.02545	0.02555	0.05103
0.20312	0.15245	21.1775	78.9757	19.3255	187.944	124.291	0.35681	0.38201	0.33158	0.17813	0.10218	0.10206
0.20312	0.20327	21.1521	78.6719	21.1055	187.102	123.73	0.40778	0.43294	0.35708	0.20358	0.12773	0.10206
0.2539	0.33032	21.2281	78.4441	23.3686	186.26	123.143	0.48424	0.53481	0.4081	0.25448	0.15327	0.12758
0.35546	0.45736	21.3548	78.191	26.9032	185.417	122.582	0.5607	0.53481	0.4081	0.22903	0.15327	0.12758
0.35546	0.45736	21.2788	77.786	28.2509	184.498	121.97	0.58619	0.53481	0.38259	0.17813	0.07664	0.07655
0.35546	0.43195	21.0762	77.305	26.1149	183.452	121.256	0.5607	0.56028	0.4336	0.20358	0.12773	0.07655
0.33007	0.38114	20.8228	76.8241	26.0895	182.38	120.567	0.5607	0.58574	0.51012	0.30537	0.22991	0.12758
0.27929	0.35573	20.5949	76.3432	27.132	181.359	119.904	0.58619	0.56028	0.51012	0.30537	0.17882	0.12758
0.27929	0.38114	20.4935	75.9382	28.0983	180.287	119.139	0.45876	0.30561	0.35708	0.17813	0.10218	0.07655
0.20312	0.40654	20.3669	75.4825	28.3272	179.138	118.271	0.20389	0.10187	0.20405	0.0509	0.02555	0.05103
0.17773	0.40654	20.2149	75.0016	28.4543	177.938	117.455	0.07646	-0.0764	0.05101	-0.07634	-0.07664	0.02552
0.15234	0.35573	19.9615	74.4953	29.6749	176.815	116.69	0	-0.2292	-0.05101	-0.17813	-0.15327	-0.02552
0.10156	0.25409	19.6322	73.9385	28.3272	175.616	115.899	-0.12743	-0.28014	-0.07652	-0.20358	-0.12773	-0.02552
0.05078	0.17786	19.3283	73.3563	26.954	174.416	115.058	-0.25487	-0.35654	-0.07652	-0.17813	-0.10218	0.02552
0	0.10164	19.0496	72.85	26.5726	173.318	114.318	-0.28035	-0.48388	-0.17854	-0.25448	-0.20436	-0.02552
0	0.10164	18.9229	72.4703	26.0386	172.272	113.629	-0.35681	-0.61121	-0.28057	-0.38172	-0.281	-0.07655
0.02539	0.17786	18.8723	72.0906	25.1232	171.2	112.839	-0.48424	-0.68761	-0.38259	-0.43261	-0.30654	-0.07655
-0.05078	0.15245	18.7203	71.635	22.5549	170.153	112.124	-0.50973	-0.71308	-0.4336	-0.48351	-0.33209	-0.10206
-0.05078	0.17786	18.5683	71.23	19.2747	169.132	111.461	-0.48424	-0.66215	-0.38259	-0.45806	-0.33209	-0.10206
0	0.22868	18.4923	70.8756	17.0624	168.188	110.849	-0.40778	-0.50934	-0.28057	-0.33082	-0.20436	-0.02552
0.02539	0.25409	18.467	70.5465	16.6047	167.345	110.288	-0.30584	-0.35654	-0.17854	-0.27992	-0.17882	-0.02552
0.10156	0.30491	18.4416	70.2175	16.8844	166.452	109.701	-0.22938	-0.28014	-0.12753	-0.22903	-0.15327	0
0.12695	0.35573	18.3656	69.9137	17.1387	165.61	109.166	-0.10195	-0.12734	-0.05101	-0.17813	-0.12773	-0.02552
0.12695	0.40654	18.3656	69.61	17.5964	164.818	108.656	0.10195	0.02547	0.05101	-0.07634	-0.05109	0.02552
0.17773	0.50818	18.3656	69.3062	18.4101	163.95	108.095	0.22938	0.20374	0.20405	0.0509	0.02555	0.07655
0.17773	0.559	18.3403	69.0025	19.5798	163.108	107.533	0.28035	0.28014	0.22955	0.10179	0.05109	0.07655
0.20312	0.66063	18.391	68.724	21.4107	162.24	106.972	0.35681	0.35654	0.30607	0.12724	0.07664	0.10206
0.30468	0.78768	18.4923	68.4456	24.3095	161.372	106.386	0.43327	0.45841	0.38259	0.20358	0.12773	0.12758
0.30468	0.76227	18.4163	68.0912	26.7252	160.504	105.85	0.53522	0.50934	0.38259	0.17813	0.10218	0.10206
0.33007	0.76227	18.2643	67.6609	28.6832	159.534	105.212	0.58619	0.50934	0.4081	0.20358	0.12773	0.10206
0.33007	0.73686	18.0617	67.2053	30.4632	158.488	104.524	0.53522	0.56028	0.51012	0.30537	0.20436	0.15309
0.27929	0.71145	17.8843	66.7496	31.8617	157.492	103.886	0.5607	0.50934	0.51012	0.27992	0.17882	0.15309
0.2539	0.68604	17.7323	66.3446	33.006	156.446	103.197	0.50973	0.40747	0.4081	0.20358	0.12773	0.10206
0.22851	0.73686	17.6563	65.9396	33.896	155.348	102.432	0.35681	0.2292	0.30607	0.15269	0.07664	0.10206
0.20312	0.73686	17.5043	65.484	34.4808	154.225	101.667	0.20389	0.05093	0.15304	0	-0.02555	0.07655
0.15234	0.66063	17.2257	64.9524	34.8114	153.077	100.902	0.07646	-0.0764	0.07652	-0.10179	-0.07664	0.02552
0.12695	0.58441	16.9471	64.4462	35.1674	151.953	100.137	0	-0.17827	0.05101	-0.10179	-0.07664	0.02552
0.07617	0.50818	16.6684	63.8893	35.142	150.83	99.397	-0.07646	-0.2292	0.02551	-0.12724	-0.07664	0.02552
0.05078	0.43195	16.4404	63.383	34.6588	149.707	98.6828	-0.15292	-0.35654	-0.07652	-0.20358	-0.12773	0
0	0.38114	16.2124	62.9274	34.1503	148.635	97.9431	-0.25487	-0.48388	-0.17854	-0.30537	-0.20436	-0.02552
0	0.43195	16.1364	62.573	33.4891	147.614	97.2545	-0.35681	-0.58574	-0.25506	-0.38172	-0.25545	-0.05103
-0.05078	0.43195	16.0351	62.1427	32.8788	146.567	96.5403	-0.43327	-0.63668	-0.33158	-0.40716	-0.281	-0.07655
-0.07617	0.40654	15.8831	61.7124	32.5991	145.572	95.8771	-0.45876	-0.63668	-0.33158	-0.43261	-0.281	-0.07655
-0.05078	0.43195	15.7818	61.358	32.7517	144.602	95.265	-0.40778	-0.56028	-0.28057	-0.35627	-0.22991	-0.05103
-0.02539	0.43195	15.7058	61.0037	33.0568	143.734	94.7294	-0.33133	-0.43294	-0.22955	-0.30537	-0.20436	-0.02552
0.02539	0.48277	15.6805	60.6999	33.4891	142.892	94.1682	-0.28035	-0.35654	-0.17854	-0.27992	-0.17882	-0.05103
0.07617	0.50818	15.6551	60.3708	33.9723	142.075	93.6326	-0.17841	-0.2292	-0.10202	-0.22903	-0.12773	-0.02552
0.05078	0.53359	15.6045	60.0418	34.5063	141.258	93.1225	-0.02549	-0.0764	0	-0.15269	-0.10218	-0.02552
0.07617	0.58441	15.5791	59.7633	35.1674	140.467	92.6124	0.10195	0.0764	0.07652	-0.07634	-0.05109	0
0.10156	0.68604	15.5791	59.4849	36.2608	139.65	92.1022	0.15292	0.1528	0.12753	0	0	0
0.15234	0.76227	15.6551	59.2318	37.812	138.833	91.5411	0.22938	0.25467	0.20405	0.0509	0.05109	0.05103
0.20312	0.8385	15.7058	58.9533	39.3885	138.042	91.031	0.33133	0.35654	0.25506	0.07634	0.05109	0.05103
0.22851	0.86391	15.6551	58.6243	40.4056	137.225	90.5209	0.40778	0.40747	0.30607	0.10179	0.05109	0.05103
0.27929	0.86391	15.5791	58.2699	41.1176	136.357	89.9852	0.48424	0.45841	0.38259	0.20358	0.12773	0.07655
0.22851	0.81309	15.3765	57.8396	41.8551	135.438	89.3986	0.53522	0.53481	0.45911	0.25448	0.17882	0.10206
0.22851	0.78768	15.1991	57.4093	42.4653	134.494	88.812	0.53522	0.50934	0.48461	0.25448	0.15327	0.07655
0.22851	0.81309	15.0978	57.0802	42.8722	133.549	88.1743	0.48424	0.43294	0.4336	0.22903	0.15327	0.07655
0.20312	0.8385	15.0472	56.7258	43.0248	132.605	87.5367	0.40778	0.30561	0.33158	0.15269	0.07664	0.05103
0.17773	0.8385	14.9205	56.3208	43.4062	131.61	86.8735	0.30584	0.1528	0.20405	0.02545	0	0
0.15234	0.78768	14.6925	55.8399	43.9402	130.537	86.1593	0.17841	0.05093	0.15304	-0.02545	-0.02555	0
0.10156	0.71145	14.4139	55.3589	44.5505	129.491	85.4707	0.10195	0	0.12753	-0.02545	-0.02555	0
0.07617	0.60982	14.1352	54.8527	45.0082	128.47	84.8585	0.07646	-0.05093	0.12753	-0.0509	-0.02555	0
0.05078	0.559	13.9072	54.397	45.3133	127.449	84.1699	0	-0.1528	0.05101	-0.10179	-0.07664	-0.02552
0	0.50818	13.7299	53.9667	45.3896	126.453	83.4812	-0.12743	-0.30561	-0.05101	-0.20358	-0.15327	-0.05103
-0.02539	0.53359	13.6539	53.6123	45.059	125.483	82.8436	-0.20389	-0.45841	-0.17854	-0.30537	-0.20436	-0.10206
-0.07617	0.50818	13.5272	53.2073	44.8047	124.513	82.2314	-0.25487	-0.45841	-0.20405	-0.33082	-0.22991	-0.10206
-0.10156	0.48277	13.3752	52.8023	44.7285	123.595	81.6193	-0.33133	-0.50934	-0.22955	-0.35627	-0.22991	-0.10206
-0.07617	0.50818	13.2739	52.448	44.7793	122.676	81.0071	-0.35681	-0.48388	-0.20405	-0.30537	-0.17882	-0.07655
-0.07617	0.48277	13.1979	52.0936	45.0845	121.833	80.497	-0.30584	-0.40747	-0.20405	-0.30537	-0.17882	-0.07655
-0.02539	0.50818	13.1473	51.7898	45.4659	121.068	80.0124	-0.22938	-0.33107	-0.17854	-0.33082	-0.20436	-0.10206
0	0.559	13.1219	51.5114	45.7202	120.276	79.5023	-0.20389	-0.25467	-0.12753	-0.25448	-0.15327	-0.10206
0	0.559	13.0713	51.1823	45.593	119.536	79.0177	-0.07646	-0.12734	-0.05101	-0.20358	-0.12773	-0.07655
0	0.559	12.9953	50.8533	45.4404	118.77	78.533	0.02549	0	0.05101	-0.12724	-0.07664	-0.05103
0	0.63523	12.9953	50.6254	45.5422	118.004	78.0739	0.10195	0.10187	0.12753	-0.02545	-0.02555	-0.02552
0.05078	0.73686	13.0713	50.4229	45.6947	117.315	77.5893	0.15292	0.17827	0.12753	0	0	0
0.10156	0.8385	13.1726	50.1698	45.9744	116.601	77.1302	0.22938	0.2292	0.15304	0	0	0
0.15234	0.8385	13.1726	49.8914	46.2287	115.835	76.6456	0.28035	0.30561	0.20405	0.02545	0	0
0.15234	0.8385	13.0713	49.5623	46.4067	115.095	76.1865	0.3823	0.38201	0.28057	0.10179	0.05109	0.02552
0.15234	0.78768	12.9193	49.1826	46.7373	114.303	75.7019	0.45876	0.48388	0.4081	0.20358	0.15327	0.05103
0.15234	0.73686	12.7673	48.8029	47.1187	113.461	75.1917	0.48424	0.50934	0.4336	0.25448	0.15327	0.07655
0.12695	0.78768	12.6913	48.4992	47.3222	112.644	74.6306	0.45876	0.40747	0.38259	0.20358	0.10218	0.05103
0.12695	0.8385	12.666	48.2207	47.3984	111.827	74.0695	0.3823	0.30561	0.30607	0.15269	0.07664	0.05103
0.12695	0.86391	12.6153	47.8917	47.3476	110.959	73.4828	0.33133	0.2292	0.22955	0.0509	0	0
0.10156	0.78768	12.4126	47.4614	47.2204	110.04	72.8962	0.25487	0.10187	0.15304	0	-0.02555	0
0.07617	0.71145	12.134	47.031	47.1187	109.122	72.2841	0.20389	0.10187	0.17854	0.02545	0	0.02552
0.02539	0.63523	11.8807	46.6007	46.6102	108.228	71.7229	0.17841	0.0764	0.20405	0.02545	0.02555	0.05103
0.02539	0.58441	11.7034	46.1957	46.0253	107.335	71.1618	0.12743	0	0.15304	0	0	0.02552
0	0.53359	11.5513	45.7907	45.6439	106.441	70.5496	0	-0.12734	0.05101	-0.10179	-0.10218	-0.02552
-0.05078	0.53359	11.4247	45.4616	44.8302	105.548	69.963	-0.10195	-0.28014	-0.07652	-0.20358	-0.15327	-0.05103
-0.07617	0.53359	11.3234	45.1073	43.9402	104.706	69.4019	-0.15292	-0.33107	-0.12753	-0.25448	-0.17882	-0.07655
-0.10156	0.50818	11.1967	44.7529	43.3553	103.863	68.8663	-0.17841	-0.35654	-0.15304	-0.27992	-0.20436	-0.07655
-0.10156	0.50818	11.0701	44.3985	42.8213	103.046	68.3306	-0.22938	-0.35654	-0.12753	-0.27992	-0.17882	-0.05103
-0.12695	0.48277	10.9687	44.0695	42.1856	102.255	67.8205	-0.25487	-0.30561	-0.12753	-0.22903	-0.12773	-0.05103
-0.07617	0.50818	10.9434	43.791	41.4228	101.566	67.3614	-0.20389	-0.28014	-0.12753	-0.25448	-0.17882	-0.07655
-0.05078	0.50818	10.9181	43.5379	40.7871	100.877	66.9278	-0.15292	-0.20374	-0.10202	-0.25448	-0.17882	-0.10206
-0.05078	0.50818	10.8674	43.2594	39.9225	100.213	66.4942	-0.07646	-0.12734	-0.05101	-0.20358	-0.12773	-0.07655
-0.07617	0.50818	10.7914	42.9304	39.0325	99.4985	66.0351	0	0	0.05101	-0.10179	-0.07664	-0.02552
-0.05078	0.559	10.7661	42.7026	38.6002	98.8093	65.627	0.05097	0.10187	0.10202	-0.02545	-0.02555	0
-0.05078	0.63523	10.8167	42.5001	38.1934	98.1967	65.1934	0.10195	0.12734	0.10202	-0.02545	0	0
0	0.73686	10.9434	42.2976	37.8628	97.5585	64.7598	0.12743	0.17827	0.10202	-0.02545	-0.02555	0
0.05078	0.73686	10.9687	42.0697	37.456	96.8948	64.3262	0.17841	0.20374	0.12753	-0.0509	-0.05109	-0.02552
0.07617	0.73686	10.8927	41.766	36.8203	96.2567	63.9181	0.25487	0.25467	0.15304	0	-0.02555	-0.02552
0.07617	0.68604	10.7661	41.4369	36.21	95.5675	63.51	0.35681	0.40747	0.33158	0.15269	0.10218	0.05103
0.05078	0.63523	10.6141	41.0825	35.8031	94.8528	63.0509	0.43327	0.45841	0.4081	0.22903	0.12773	0.07655
0.05078	0.63523	10.5381	40.8041	35.6505	94.1381	62.5663	0.40778	0.38201	0.35708	0.20358	0.10218	0.05103
0.05078	0.71145	10.5381	40.6016	35.5488	93.4234	62.0817	0.30584	0.28014	0.28057	0.15269	0.05109	0.05103
0.02539	0.76227	10.5381	40.3232	35.498	92.7342	61.597	0.28035	0.2292	0.22955	0.07634	0.02555	0.02552
0.02539	0.73686	10.4114	39.9688	35.4217	91.9429	61.0869	0.22938	0.1528	0.15304	0	-0.05109	0
0.02539	0.66063	10.1834	39.6144	35.0403	91.1261	60.5513	0.17841	0.10187	0.15304	0.0509	0	0.02552
-0.02539	0.559	9.93011	39.2094	34.7606	90.3603	60.0667	0.15292	0.12734	0.20405	0.0509	0.02555	0.05103
-0.05078	0.50818	9.70212	38.855	34.43	89.6201	59.6076	0.17841	0.10187	0.20405	0.0509	0.02555	0.05103
-0.02539	0.48277	9.6008	38.526	33.8451	88.8543	59.0975	0.10195	0	0.15304	-0.02545	-0.02555	0
-0.05078	0.48277	9.49947	38.2222	33.54	88.0885	58.5618	-0.02549	-0.1528	0.02551	-0.10179	-0.10218	-0.02552
-0.10156	0.48277	9.42347	37.9438	33.3111	87.3483	58.0772	-0.07646	-0.2292	-0.07652	-0.17813	-0.12773	-0.05103
-0.12695	0.45736	9.27148	37.6147	33.1077	86.6336	57.6181	-0.10195	-0.2292	-0.07652	-0.20358	-0.15327	-0.05103
-0.12695	0.45736	9.17015	37.3109	32.9551	85.9189	57.159	-0.12743	-0.25467	-0.05101	-0.17813	-0.12773	-0.02552
-0.12695	0.43195	9.09416	37.0072	32.7771	85.2297	56.7254	-0.15292	-0.20374	-0.02551	-0.15269	-0.07664	0
-0.12695	0.43195	9.01816	36.7288	32.7009	84.5915	56.2918	-0.15292	-0.20374	-0.05101	-0.15269	-0.10218	-0.02552
-0.07617	0.45736	9.01816	36.5009	32.6246	83.9789	55.9092	-0.10195	-0.1528	-0.05101	-0.20358	-0.12773	-0.05103
-0.07617	0.43195	8.99283	36.2984	32.6246	83.4174	55.5521	-0.05097	-0.10187	-0.02551	-0.17813	-0.12773	-0.05103
-0.10156	0.40654	8.8915	36.02	32.4466	82.8048	55.1695	0	-0.02547	0.02551	-0.12724	-0.07664	-0.05103
-0.12695	0.43195	8.81551	35.7416	32.0906	82.1921	54.7614	0.05097	0.10187	0.10202	-0.02545	-0.02555	0
-0.07617	0.53359	8.8915	35.5644	31.938	81.6306	54.4043	0.07646	0.12734	0.12753	0	0	0.02552
-0.05078	0.58441	8.9675	35.4125	31.9634	81.0945	54.0473	0.10195	0.1528	0.12753	0	0	0.02552
0	0.63523	9.04349	35.21	32.0651	80.533	53.6647	0.12743	0.1528	0.10202	-0.0509	-0.05109	-0.02552
0.02539	0.60982	9.01816	34.9316	32.0906	79.9204	53.2821	0.12743	0.1528	0.07652	-0.07634	-0.07664	-0.05103
0.05078	0.60982	8.94217	34.7037	32.2177	79.3588	52.8995	0.22938	0.25467	0.17854	0.02545	0.02555	0
0	0.53359	8.79018	34.3747	32.3194	78.7717	52.5679	0.30584	0.38201	0.30607	0.17813	0.10218	0.07655
-0.02539	0.50818	8.66352	34.0709	32.5483	78.1591	52.1598	0.33133	0.35654	0.33158	0.20358	0.10218	0.07655
0	0.559	8.66352	33.8684	32.9806	77.521	51.7262	0.25487	0.25467	0.25506	0.15269	0.05109	0.05103
0	0.63523	8.71418	33.7165	33.4637	76.9339	51.2926	0.20389	0.17827	0.17854	0.07634	0	0.05103
-0.02539	0.63523	8.66352	33.4381	33.896	76.2958	50.8845	0.17841	0.10187	0.12753	0	-0.05109	0.02552
0	0.58441	8.51152	33.109	34.2266	75.581	50.3999	0.10195	0.05093	0.10202	-0.02545	-0.05109	0
-0.02539	0.50818	8.2582	32.78	34.5825	74.9429	49.9918	0.10195	0.05093	0.12753	0	0	0.02552
-0.05078	0.40654	8.03022	32.4256	34.8877	74.3303	49.6092	0.15292	0.10187	0.20405	0.0509	0.02555	0.07655
-0.05078	0.38114	7.87823	32.1472	35.1928	73.6921	49.2011	0.12743	0.05093	0.17854	0.0509	0.02555	0.05103
-0.07617	0.38114	7.82756	31.894	35.3963	73.054	48.7675	0.05097	-0.0764	0.10202	-0.02545	-0.02555	0.02552
-0.07617	0.43195	7.80223	31.6915	35.5488	72.4159	48.3339	-0.02549	-0.17827	-0.02551	-0.12724	-0.10218	0
-0.12695	0.40654	7.67557	31.4131	35.7014	71.8033	47.9258	-0.07646	-0.20374	-0.05101	-0.17813	-0.12773	-0.02552
-0.12695	0.40654	7.57424	31.1853	35.9048	71.2162	47.5687	-0.05097	-0.20374	-0.02551	-0.15269	-0.10218	0
-0.12695	0.38114	7.47292	30.8815	35.8794	70.6291	47.2116	-0.05097	-0.1528	0	-0.12724	-0.05109	0.02552
-0.12695	0.35573	7.39692	30.6284	35.8031	70.0675	46.8546	-0.05097	-0.10187	0.05101	-0.07634	-0.02555	0.02552
-0.07617	0.38114	7.34626	30.4259	35.7522	69.5315	46.523	-0.05097	-0.12734	0.02551	-0.10179	-0.05109	0
-0.05078	0.40654	7.37159	30.2487	35.8794	69.0465	46.2169	0	-0.0764	0	-0.15269	-0.10218	-0.05103
-0.07617	0.40654	7.34626	30.0715	36.1082	68.5615	45.9108	0.05097	-0.05093	0	-0.15269	-0.07664	-0.05103
-0.12695	0.38114	7.27026	29.8184	36.1845	68.0255	45.6048	0.10195	0.0764	0.10202	-0.07634	-0.02555	0
-0.10156	0.40654	7.2196	29.5906	36.2863	67.4895	45.2477	0.10195	0.1528	0.17854	0.02545	0.05109	0.02552
-0.07617	0.45736	7.24493	29.4387	36.388	67.0555	44.9671	0.12743	0.17827	0.17854	0.0509	0.05109	0.05103
-0.05078	0.50818	7.37159	29.3121	36.4642	66.5961	44.661	0.17841	0.1528	0.12753	0	0	0.02552
0	0.559	7.42225	29.1096	36.4388	66.0855	44.304	0.15292	0.1528	0.10202	-0.0509	-0.05109	-0.02552
0	0.559	7.37159	28.8818	36.4388	65.575	43.9724	0.15292	0.12734	0.07652	-0.0509	-0.05109	-0.02552
-0.02539	0.48277	7.27026	28.6034	36.3371	65.039	43.6408	0.22938	0.2292	0.17854	0.02545	0.02555	0
-0.05078	0.43195	7.11827	28.3249	36.1591	64.554	43.3347	0.28035	0.33107	0.30607	0.15269	0.10218	0.07655
-0.05078	0.40654	7.04227	28.0971	35.9811	63.9925	42.9776	0.22938	0.25467	0.25506	0.12724	0.07664	0.05103
-0.05078	0.48277	7.09294	27.9452	35.8285	63.4819	42.5951	0.15292	0.1528	0.17854	0.0509	0.02555	0.02552
-0.05078	0.53359	7.09294	27.7934	35.7014	62.9714	42.238	0.10195	0.05093	0.07652	-0.02545	-0.05109	0
-0.05078	0.50818	7.04227	27.5149	35.5488	62.4099	41.8554	0.07646	0	0.05101	-0.07634	-0.07664	-0.02552
-0.02539	0.48277	6.89028	27.2365	35.3454	61.8228	41.4728	0.05097	-0.02547	0.05101	-0.07634	-0.05109	-0.02552
-0.10156	0.33032	6.63696	26.9327	35.0657	61.2868	41.1157	0.05097	-0.02547	0.10202	-0.02545	-0.02555	0
-0.10156	0.2795	6.43431	26.6796	34.786	60.7507	40.8096	0.10195	0.05093	0.15304	0.02545	0.02555	0.05103
-0.10156	0.30491	6.38364	26.4518	34.5063	60.2402	40.4781	0.07646	0	0.15304	0.02545	0.02555	0.05103
-0.10156	0.33032	6.38364	26.2746	34.1757	59.7297	40.121	0	-0.12734	0.02551	-0.07634	-0.07664	0
-0.10156	0.38114	6.35831	26.0974	33.7943	59.2192	39.7384	-0.05097	-0.20374	-0.05101	-0.15269	-0.10218	-0.02552
-0.15234	0.33032	6.23165	25.8696	33.3366	58.7087	39.4068	-0.07646	-0.20374	-0.07652	-0.20358	-0.15327	-0.05103
-0.12695	0.33032	6.15566	25.6671	32.9297	58.2492	39.1262	-0.02549	-0.12734	0	-0.15269	-0.07664	-0.02552
-0.12695	0.30491	6.07966	25.4393	32.5483	57.7898	38.8457	0.02549	-0.05093	0.07652	-0.0509	0	0.02552
-0.10156	0.30491	6.00366	25.2368	32.1669	57.3303	38.5651	0.02549	-0.02547	0.10202	-0.02545	0	0.02552
-0.07617	0.33032	5.97833	25.0849	31.8109	56.9219	38.31	0.05097	0	0.05101	-0.07634	-0.02555	0
-0.05078	0.38114	6.029	24.9837	31.4294	56.5135	38.055	0.07646	0	0.05101	-0.10179	-0.05109	-0.02552
-0.10156	0.35573	5.97833	24.7812	30.9717	56.1306	37.8254	0.15292	0.10187	0.10202	-0.07634	-0.02555	-0.02552
-0.12695	0.35573	5.90234	24.5533	30.4123	55.6711	37.5194	0.17841	0.1528	0.15304	0	0.02555	0.02552
-0.10156	0.38114	5.90234	24.3761	29.9546	55.2117	37.2133	0.15292	0.20374	0.20405	0.07634	0.07664	0.05103
-0.07617	0.43195	5.953	24.2749	29.6749	54.8543	36.9837	0.20389	0.2292	0.20405	0.0509	0.05109	0.05103
-0.05078	0.45736	6.05433	24.1483	29.5732	54.497	36.7287	0.22938	0.20374	0.15304	0	0	0.02552
0	0.48277	6.05433	23.9458	29.5477	54.012	36.3971	0.17841	0.1528	0.12753	-0.02545	-0.02555	-0.02552
-0.02539	0.43195	6.00366	23.718	29.446	53.5525	36.091	0.15292	0.12734	0.10202	-0.02545	-0.02555	-0.02552
-0.05078	0.38114	5.85167	23.4902	29.1917	53.0931	35.8105	0.20389	0.20374	0.20405	0.0509	0.05109	0.02552
-0.10156	0.35573	5.77568	23.2624	28.8866	52.6591	35.5299	0.22938	0.25467	0.25506	0.10179	0.07664	0.05103
-0.10156	0.35573	5.72501	23.0852	28.6832	52.1997	35.1983	0.17841	0.1528	0.20405	0.07634	0.05109	0.05103
-0.10156	0.40654	5.75035	22.9333	28.5052	51.7402	34.8667	0.07646	0.05093	0.10202	0	0	0.02552
-0.10156	0.40654	5.75035	22.7561	28.3272	51.3063	34.5607	0.05097	-0.02547	0.02551	-0.07634	-0.05109	0
-0.07617	0.38114	5.67435	22.5283	28.022	50.8213	34.2291	0.02549	-0.0764	0	-0.10179	-0.07664	-0.02552
-0.10156	0.33032	5.49703	22.2752	27.6406	50.3363	33.8975	-0.02549	-0.10187	0	-0.10179	-0.07664	-0.02552
-0.15234	0.22868	5.29437	21.9967	27.2592	49.8768	33.6169	0	-0.0764	0.02551	-0.07634	-0.05109	0
-0.15234	0.20327	5.16771	21.8196	26.9286	49.4684	33.3364	0.02549	-0.05093	0.10202	0	0	0.02552
-0.15234	0.22868	5.11705	21.6677	26.6743	49.06	33.0558	0	-0.10187	0.05101	-0.02545	-0.02555	0.02552
-0.15234	0.25409	5.14238	21.5158	26.4455	48.6516	32.7497	-0.05097	-0.17827	-0.02551	-0.10179	-0.07664	0
-0.15234	0.2795	5.11705	21.3639	26.1658	48.2177	32.4692	-0.10195	-0.2292	-0.07652	-0.17813	-0.10218	-0.02552
-0.17773	0.25409	5.01572	21.1614	25.9115	47.8093	32.2141	-0.07646	-0.17827	-0.07652	-0.17813	-0.12773	-0.05103
-0.15234	0.2795	4.96506	21.0096	25.8861	47.4774	32.0101	0	-0.0764	0.02551	-0.10179	-0.05109	-0.02552
-0.12695	0.25409	4.91439	20.8577	25.8606	47.1201	31.806	0.05097	0.02547	0.10202	0	0.02555	0.05103
-0.10156	0.25409	4.86373	20.7058	25.7081	46.7627	31.602	0.07646	0.0764	0.12753	0	0.02555	0.05103
-0.07617	0.30491	4.86373	20.6045	25.5046	46.4564	31.3724	0.12743	0.0764	0.10202	-0.02545	0	0.02552
-0.07617	0.35573	4.88906	20.5286	25.2249	46.1501	31.1939	0.15292	0.12734	0.10202	-0.02545	0	0
-0.10156	0.33032	4.86373	20.3514	24.9452	45.8183	30.9898	0.20389	0.17827	0.12753	-0.02545	0	0
-0.10156	0.33032	4.8384	20.1742	24.6909	45.4099	30.7348	0.20389	0.2292	0.17854	0.0509	0.05109	0.02552
-0.05078	0.38114	4.86373	20.0477	24.5384	45.078	30.5052	0.20389	0.28014	0.22955	0.10179	0.10218	0.05103
-0.05078	0.38114	4.88906	19.9464	24.5638	44.7717	30.3267	0.25487	0.28014	0.20405	0.07634	0.05109	0.02552
-0.02539	0.40654	4.91439	19.8199	24.4621	44.4399	30.0971	0.25487	0.25467	0.17854	0.0509	0.02555	0.02552
-0.02539	0.40654	4.88906	19.5921	24.2841	44.006	29.8165	0.20389	0.20374	0.15304	0.02545	0	0
-0.05078	0.35573	4.81306	19.4149	24.1569	43.5976	29.536	0.17841	0.1528	0.12753	0	0	-0.02552
-0.07617	0.33032	4.73707	19.2377	24.0806	43.2402	29.3064	0.17841	0.17827	0.17854	0.0509	0.05109	0.02552
-0.10156	0.30491	4.6864	19.0605	24.0044	42.8573	29.0514	0.17841	0.1528	0.17854	0.07634	0.05109	0.02552
-0.10156	0.30491	4.66107	18.858	23.9281	42.4489	28.7708	0.10195	0.05093	0.10202	0	0	0.02552
-0.10156	0.33032	4.63574	18.7314	23.8518	42.0405	28.4392	0.02549	-0.02547	0.05101	-0.02545	-0.02555	0
-0.10156	0.30491	4.58508	18.5289	23.8264	41.6321	28.1841	-0.02549	-0.10187	-0.02551	-0.10179	-0.07664	-0.02552
-0.10156	0.25409	4.48375	18.3264	23.7755	41.2492	27.9036	-0.02549	-0.1528	-0.05101	-0.15269	-0.12773	-0.05103
-0.10156	0.22868	4.33176	18.1239	23.6738	40.8408	27.623	-0.07646	-0.20374	-0.07652	-0.15269	-0.10218	-0.05103
-0.12695	0.17786	4.23043	17.9467	23.5466	40.4579	27.3935	-0.07646	-0.1528	-0.02551	-0.10179	-0.05109	0
-0.12695	0.15245	4.1291	17.7948	23.3941	40.1516	27.1639	-0.05097	-0.1528	0	-0.07634	-0.05109	0
-0.12695	0.17786	4.10377	17.643	23.2669	39.8198	26.9599	-0.05097	-0.17827	-0.02551	-0.10179	-0.07664	0
-0.12695	0.20327	4.10377	17.5417	23.2161	39.4624	26.6793	-0.10195	-0.2292	-0.07652	-0.12724	-0.10218	0
-0.12695	0.22868	4.07844	17.4152	23.1144	39.1561	26.4752	-0.10195	-0.2292	-0.10202	-0.17813	-0.12773	-0.02552
-0.12695	0.22868	4.00244	17.2633	22.9618	38.8498	26.3222	-0.05097	-0.17827	-0.07652	-0.17813	-0.10218	-0.05103
-0.07617	0.22868	4.00244	17.162	22.8346	38.5946	26.1437	0.02549	-0.05093	0.02551	-0.07634	-0.02555	0
-0.07617	0.22868	3.95178	17.0355	22.6058	38.3138	25.9906	0.07646	0.02547	0.10202	0	0.02555	0.05103
-0.05078	0.22868	3.92645	16.9342	22.4278	38.0585	25.8376	0.12743	0.0764	0.10202	0	0	0.02552
-0.02539	0.2795	3.95178	16.8836	22.3769	37.8288	25.6846	0.15292	0.10187	0.10202	0	0	0.02552
-0.02539	0.33032	3.97711	16.8076	22.3769	37.5735	25.5315	0.22938	0.1528	0.12753	0	0	0
-0.02539	0.33032	3.97711	16.6558	22.3007	37.2928	25.353	0.25487	0.20374	0.15304	0.02545	0.02555	0.02552
-0.02539	0.33032	3.95178	16.5292	22.1227	36.9865	25.1489	0.25487	0.25467	0.20405	0.07634	0.07664	0.05103
0	0.35573	3.97711	16.428	21.9701	36.7057	24.9959	0.28035	0.28014	0.22955	0.10179	0.07664	0.07655
0	0.35573	3.97711	16.3267	21.9447	36.476	24.8429	0.33133	0.28014	0.22955	0.07634	0.07664	0.05103
0.02539	0.35573	3.97711	16.2001	21.8684	36.1441	24.6388	0.28035	0.2292	0.20405	0.07634	0.05109	0.05103
0	0.33032	3.92645	15.9976	21.7158	35.7868	24.3838	0.22938	0.17827	0.17854	0.02545	0.02555	0.02552
0	0.30491	3.87578	15.8458	21.5887	35.4549	24.1542	0.20389	0.1528	0.12753	0.02545	0.02555	0.02552
-0.07617	0.2795	3.79979	15.6939	21.487	35.1231	23.9502	0.17841	0.12734	0.15304	0	0.02555	0.02552
-0.05078	0.2795	3.77446	15.542	21.3344	34.7657	23.7206	0.15292	0.05093	0.12753	0	0.02555	0.02552
-0.07617	0.25409	3.72379	15.3648	21.1055	34.4339	23.4655	0.07646	-0.02547	0.02551	-0.0509	-0.02555	0.02552
-0.07617	0.25409	3.67313	15.2129	20.8512	34.051	23.2105	0	-0.10187	0	-0.07634	-0.05109	0
-0.07617	0.22868	3.62246	15.0611	20.419	33.6937	22.9554	-0.02549	-0.17827	-0.05101	-0.12724	-0.10218	-0.02552
-0.12695	0.17786	3.4958	14.8586	20.0121	33.3874	22.7259	-0.05097	-0.25467	-0.12753	-0.20358	-0.12773	-0.05103
-0.12695	0.15245	3.41981	14.7067	19.7578	33.0555	22.4963	-0.10195	-0.25467	-0.10202	-0.17813	-0.10218	-0.02552
-0.15234	0.15245	3.34381	14.5548	19.6053	32.7492	22.2923	-0.12743	-0.2292	-0.07652	-0.12724	-0.07664	0
-0.15234	0.12705	3.31848	14.4536	19.4527	32.494	22.1392	-0.07646	-0.2292	-0.07652	-0.15269	-0.07664	0
-0.15234	0.15245	3.26782	14.327	19.1475	32.2132	21.9352	-0.10195	-0.2292	-0.10202	-0.17813	-0.10218	0
-0.12695	0.17786	3.26782	14.2511	18.995	31.9324	21.7311	-0.12743	-0.25467	-0.10202	-0.17813	-0.10218	0
-0.15234	0.15245	3.24249	14.1245	18.8678	31.7027	21.5781	-0.07646	-0.2292	-0.12753	-0.20358	-0.12773	-0.02552
-0.12695	0.17786	3.19182	14.0486	18.7916	31.4985	21.4506	-0.02549	-0.1528	-0.07652	-0.15269	-0.10218	-0.02552
-0.10156	0.20327	3.21715	13.9726	18.7916	31.3198	21.3485	0.05097	-0.02547	0.02551	-0.07634	-0.02555	0.02552
-0.07617	0.20327	3.21715	13.8967	18.7407	31.1156	21.221	0.12743	0.05093	0.07652	-0.02545	0.02555	0.05103
-0.05078	0.25409	3.21715	13.8208	18.6898	30.9114	21.119	0.15292	0.10187	0.10202	0	0.02555	0.05103
-0.05078	0.2795	3.21715	13.7701	18.6644	30.7327	21.017	0.22938	0.1528	0.12753	0	0.02555	0.05103
-0.05078	0.2795	3.24249	13.7195	18.6644	30.554	20.8894	0.28035	0.17827	0.12753	0	0.02555	0.05103
-0.05078	0.30491	3.24249	13.5929	18.5881	30.2988	20.7364	0.28035	0.25467	0.20405	0.0509	0.05109	0.05103
-0.02539	0.33032	3.24249	13.517	18.4864	30.0691	20.6089	0.30584	0.28014	0.20405	0.07634	0.07664	0.07655
-0.02539	0.35573	3.26782	13.4411	18.3593	29.8904	20.5068	0.33133	0.28014	0.22955	0.07634	0.07664	0.07655
-0.02539	0.33032	3.24249	13.3145	18.1813	29.6351	20.3538	0.33133	0.28014	0.22955	0.07634	0.10218	0.07655
-0.02539	0.33032	3.24249	13.1879	17.927	29.3543	20.1498	0.30584	0.2292	0.20405	0.0509	0.07664	0.05103
-0.07617	0.30491	3.16649	13.036	17.5964	29.048	19.9457	0.25487	0.17827	0.15304	0.02545	0.05109	0.05103
-0.10156	0.2795	3.11583	12.9095	17.3421	28.7673	19.7417	0.22938	0.12734	0.12753	0	0.02555	0.05103
-0.10156	0.2795	3.06516	12.7829	17.1387	28.4865	19.5631	0.20389	0.10187	0.12753	-0.02545	0.02555	0.05103
-0.12695	0.25409	3.03983	12.6311	16.9861	28.1802	19.3591	0.12743	0.02547	0.07652	-0.0509	0	0.05103
-0.15234	0.22868	2.96383	12.4792	16.859	27.8483	19.1295	0.05097	-0.0764	0	-0.10179	-0.02555	0.02552
-0.17773	0.20327	2.91317	12.3273	16.859	27.5676	18.9	0	-0.12734	-0.02551	-0.12724	-0.05109	0.02552
-0.20312	0.15245	2.81184	12.1754	16.9098	27.2357	18.6959	-0.05097	-0.20374	-0.10202	-0.17813	-0.10218	0
-0.22851	0.12705	2.73585	12.0235	16.9353	26.9805	18.5174	-0.07646	-0.25467	-0.12753	-0.20358	-0.10218	0
-0.2539	0.12705	2.68518	11.897	16.9098	26.6997	18.2878	-0.15292	-0.28014	-0.12753	-0.20358	-0.10218	0
-0.2539	0.10164	2.63452	11.7957	16.9353	26.47	18.1348	-0.12743	-0.28014	-0.12753	-0.20358	-0.10218	0
-0.2539	0.12705	2.60919	11.6945	16.9861	26.2658	18.0328	-0.12743	-0.28014	-0.12753	-0.20358	-0.10218	0
-0.2539	0.12705	2.60919	11.6185	16.9861	26.0105	17.8542	-0.12743	-0.25467	-0.12753	-0.17813	-0.07664	0.02552
-0.2539	0.12705	2.55852	11.5173	16.9098	25.8318	17.7012	-0.12743	-0.25467	-0.12753	-0.20358	-0.10218	0
-0.2539	0.12705	2.55852	11.4413	16.8336	25.6531	17.5992	-0.07646	-0.20374	-0.12753	-0.20358	-0.10218	0
-0.20312	0.17786	2.58386	11.416	16.7573	25.5	17.5226	0	-0.10187	-0.05101	-0.12724	-0.05109	0.02552
-0.20312	0.20327	2.60919	11.3654	16.6047	25.3724	17.4461	0.05097	0	0	-0.07634	0	0.05103
-0.20312	0.20327	2.58386	11.2895	16.4776	25.2192	17.3441	0.12743	0.0764	0.05101	-0.0509	0	0.05103
-0.17773	0.25409	2.60919	11.2642	16.4267	25.0661	17.2676	0.15292	0.12734	0.07652	-0.02545	0.02555	0.07655
-0.15234	0.2795	2.63452	11.2135	16.3758	24.9384	17.1911	0.22938	0.17827	0.12753	0	0.05109	0.07655
-0.15234	0.2795	2.63452	11.1629	16.2487	24.7853	17.089	0.28035	0.2292	0.15304	0.02545	0.05109	0.07655
-0.12695	0.30491	2.65985	11.087	16.1216	24.6066	16.987	0.28035	0.25467	0.17854	0.0509	0.07664	0.07655
-0.12695	0.33032	2.65985	11.011	15.9944	24.4279	16.8595	0.30584	0.25467	0.17854	0.0509	0.07664	0.07655
-0.10156	0.33032	2.68518	10.9351	15.8927	24.2492	16.783	0.33133	0.28014	0.20405	0.0509	0.10218	0.10206
-0.12695	0.33032	2.63452	10.8338	15.8164	24.045	16.6299	0.30584	0.25467	0.20405	0.0509	0.07664	0.07655
-0.12695	0.30491	2.58386	10.7073	15.7656	23.7898	16.4514	0.28035	0.2292	0.17854	0.0509	0.07664	0.07655
-0.17773	0.2795	2.53319	10.606	15.7656	23.5601	16.2983	0.22938	0.17827	0.15304	0.02545	0.05109	0.05103
-0.17773	0.2795	2.50786	10.5048	15.7401	23.3303	16.1453	0.22938	0.12734	0.10202	0	0.02555	0.05103
-0.17773	0.25409	2.4572	10.3782	15.6384	23.0495	15.9668	0.15292	0.05093	0.07652	-0.0509	0	0.05103
-0.20312	0.22868	2.40653	10.2263	15.5113	22.7943	15.7882	0.10195	-0.02547	0.02551	-0.07634	-0.02555	0.02552
-0.22851	0.20327	2.33054	10.0998	15.3333	22.5135	15.5842	0.05097	-0.10187	-0.02551	-0.10179	-0.05109	0.02552
-0.2539	0.17786	2.25454	9.9479	15.2316	22.2583	15.4056	-0.02549	-0.1528	-0.05101	-0.15269	-0.07664	0
-0.27929	0.15245	2.20388	9.84665	15.1299	22.0285	15.2526	-0.05097	-0.20374	-0.10202	-0.17813	-0.10218	-0.02552
-0.27929	0.15245	2.17854	9.72008	15.0282	21.7733	15.0741	-0.10195	-0.25467	-0.12753	-0.20358	-0.10218	-0.02552
-0.27929	0.12705	2.12788	9.64415	14.9264	21.5691	14.921	-0.15292	-0.28014	-0.12753	-0.20358	-0.10218	-0.02552
-0.30468	0.10164	2.07722	9.5429	14.8756	21.3904	14.7935	-0.12743	-0.28014	-0.15304	-0.22903	-0.12773	-0.02552
-0.30468	0.10164	2.05189	9.46696	14.8501	21.1862	14.666	-0.12743	-0.25467	-0.15304	-0.20358	-0.10218	-0.02552
-0.30468	0.10164	2.02655	9.36571	14.8247	21.0075	14.5384	-0.12743	-0.25467	-0.15304	-0.20358	-0.10218	-0.02552
-0.30468	0.12705	2.05189	9.31508	14.8501	20.8799	14.4364	-0.10195	-0.20374	-0.15304	-0.20358	-0.10218	-0.02552
-0.27929	0.15245	2.07722	9.28977	14.8756	20.7522	14.3599	-0.05097	-0.12734	-0.10202	-0.17813	-0.07664	0
-0.2539	0.17786	2.07722	9.23914	14.8756	20.6501	14.3089	0	-0.0764	-0.05101	-0.15269	-0.05109	0
-0.2539	0.20327	2.10255	9.21383	14.8756	20.548	14.2324	0.07646	0	0	-0.10179	-0.02555	0.02552
-0.22851	0.22868	2.10255	9.18852	14.8756	20.4459	14.1814	0.12743	0.0764	0.02551	-0.07634	0	0.02552
-0.20312	0.22868	2.10255	9.13789	14.8756	20.3438	14.1303	0.17841	0.12734	0.07652	-0.02545	0.02555	0.02552
-0.20312	0.25409	2.12788	9.08727	14.901	20.2162	14.0538	0.20389	0.17827	0.10202	0	0.05109	0.02552
-0.17773	0.2795	2.15321	9.06195	14.9264	20.0886	13.9773	0.25487	0.20374	0.12753	0	0.05109	0.02552
-0.17773	0.30491	2.20388	9.01133	14.901	19.9865	13.9008	0.28035	0.2292	0.15304	0	0.05109	0.05103
-0.15234	0.33032	2.20388	8.9607	14.8247	19.8333	13.8243	0.30584	0.25467	0.15304	0.02545	0.07664	0.05103
-0.17773	0.30491	2.15321	8.85945	14.7484	19.6546	13.7222	0.30584	0.25467	0.17854	0.0509	0.07664	0.05103
-0.17773	0.2795	2.10255	8.7582	14.6213	19.4504	13.5947	0.28035	0.2292	0.15304	0.02545	0.05109	0.05103
-0.17773	0.2795	2.07722	8.68226	14.5704	19.2718	13.4672	0.25487	0.20374	0.15304	0.0509	0.07664	0.05103
-0.17773	0.2795	2.05189	8.60632	14.4687	19.0931	13.3397	0.22938	0.1528	0.10202	-0.02545	0.02555	0.02552
-0.17773	0.25409	2.00122	8.50507	14.3416	18.8889	13.2121	0.17841	0.0764	0.05101	-0.0509	0	0
-0.17773	0.25409	1.97589	8.40382	14.1636	18.6592	13.0591	0.12743	0.02547	0.05101	-0.07634	0	0.02552
-0.20312	0.20327	1.89989	8.27726	13.9093	18.4294	12.9061	0.07646	0	0.02551	-0.07634	0	0.02552
-0.22851	0.17786	1.79857	8.1507	13.5787	18.1997	12.753	0.05097	-0.0764	-0.02551	-0.12724	-0.05109	0
-0.22851	0.15245	1.7479	8.04945	13.299	17.9955	12.6	0	-0.12734	-0.07652	-0.15269	-0.05109	0
-0.22851	0.15245	1.7479	7.94819	12.9939	17.7913	12.4469	-0.05097	-0.17827	-0.07652	-0.15269	-0.05109	0
-0.22851	0.15245	1.72257	7.87226	12.7142	17.6126	12.3449	-0.07646	-0.20374	-0.12753	-0.20358	-0.10218	-0.02552
-0.22851	0.12705	1.67191	7.79632	12.4345	17.4339	12.2174	-0.10195	-0.2292	-0.12753	-0.20358	-0.10218	-0.05103
-0.22851	0.12705	1.67191	7.72038	12.2565	17.2808	12.0899	-0.10195	-0.2292	-0.12753	-0.20358	-0.07664	-0.02552
-0.22851	0.12705	1.64657	7.61913	12.0276	17.1276	11.9878	-0.07646	-0.20374	-0.12753	-0.20358	-0.10218	-0.02552
-0.2539	0.12705	1.62124	7.59382	11.8242	17	11.8858	-0.07646	-0.17827	-0.12753	-0.20358	-0.10218	-0.05103
-0.22851	0.17786	1.67191	7.5685	11.7733	16.8979	11.8348	-0.07646	-0.12734	-0.10202	-0.17813	-0.07664	-0.02552
-0.20312	0.17786	1.69724	7.51788	11.7225	16.8213	11.7583	-0.02549	-0.0764	-0.07652	-0.15269	-0.05109	-0.02552
-0.20312	0.20327	1.69724	7.49257	11.697	16.7192	11.7073	0.02549	-0.02547	-0.05101	-0.12724	-0.05109	-0.02552
-0.20312	0.20327	1.69724	7.44194	11.6716	16.6426	11.6562	0.07646	0.05093	0	-0.10179	-0.02555	0
-0.20312	0.20327	1.69724	7.41663	11.6462	16.5405	11.5797	0.10195	0.10187	0.02551	-0.0509	0	0
-0.15234	0.25409	1.7479	7.39131	11.697	16.4384	11.5287	0.15292	0.12734	0.07652	-0.02545	0.02555	0.02552
-0.15234	0.25409	1.7479	7.366	11.7479	16.3619	11.4777	0.17841	0.1528	0.07652	-0.02545	0.02555	0.02552
-0.12695	0.30491	1.79857	7.34069	11.7988	16.2853	11.4267	0.20389	0.17827	0.07652	-0.02545	0.02555	0.02552
-0.12695	0.30491	1.79857	7.29006	11.7733	16.1832	11.3502	0.22938	0.20374	0.12753	0.02545	0.05109	0.05103
-0.12695	0.2795	1.7479	7.21413	11.697	16.03	11.2737	0.25487	0.2292	0.12753	0.02545	0.05109	0.02552
-0.12695	0.2795	1.69724	7.13819	11.6716	15.8769	11.1971	0.25487	0.2292	0.15304	0.0509	0.07664	0.05103
-0.15234	0.2795	1.67191	7.08756	11.5953	15.7492	11.0696	0.22938	0.20374	0.12753	0.02545	0.05109	0.05103
-0.15234	0.25409	1.64657	7.01162	11.519	15.5961	10.9931	0.20389	0.1528	0.10202	-0.02545	0.02555	0.02552
-0.12695	0.2795	1.64657	6.93569	11.3919	15.4429	10.8656	0.17841	0.10187	0.07652	-0.02545	0.02555	0.02552
-0.15234	0.2795	1.62124	6.85975	11.1122	15.2643	10.738	0.12743	0.05093	0.05101	-0.0509	0.02555	0.02552
-0.17773	0.22868	1.51992	6.7585	10.8325	15.0856	10.636	0.10195	0.02547	0.02551	-0.07634	-0.02555	0.02552
-0.17773	0.20327	1.44392	6.65725	10.5782	14.8814	10.5085	0.07646	0	0.02551	-0.07634	0	0.02552
-0.20312	0.20327	1.41859	6.55599	10.3239	14.7282	10.381	0.02549	-0.02547	0.02551	-0.07634	0	0.02552
-0.20312	0.17786	1.39326	6.48006	10.2222	14.5495	10.2789	0	-0.10187	-0.05101	-0.12724	-0.05109	0
-0.20312	0.17786	1.36792	6.42943	10.1205	14.4219	10.1769	-0.02549	-0.12734	-0.07652	-0.15269	-0.07664	0
-0.17773	0.17786	1.36792	6.37881	9.99334	14.2688	10.0494	-0.05097	-0.1528	-0.07652	-0.17813	-0.07664	0
-0.20312	0.15245	1.34259	6.30287	9.84077	14.1411	9.97285	-0.07646	-0.1528	-0.10202	-0.17813	-0.07664	0
-0.20312	0.15245	1.31726	6.22693	9.71363	14.0135	9.89634	-0.07646	-0.1528	-0.10202	-0.17813	-0.07664	0
-0.20312	0.17786	1.31726	6.1763	9.5102	13.8859	9.81982	-0.05097	-0.12734	-0.07652	-0.12724	-0.05109	0
-0.20312	0.17786	1.34259	6.15099	9.5102	13.8093	9.7433	-0.05097	-0.10187	-0.07652	-0.15269	-0.05109	0
-0.20312	0.20327	1.36792	6.12568	9.6882	13.7072	9.69229	-0.02549	-0.0764	-0.07652	-0.15269	-0.05109	0
-0.17773	0.20327	1.36792	6.10037	9.84077	13.6306	9.64128	0	-0.02547	-0.05101	-0.12724	-0.05109	0
-0.17773	0.20327	1.39326	6.04974	9.8662	13.5541	9.59026	0.02549	0	-0.02551	-0.10179	-0.02555	0.02552
-0.17773	0.20327	1.36792	6.02443	9.94248	13.4775	9.51375	0.05097	0.0764	0.02551	-0.0509	0	0.02552
-0.17773	0.22868	1.39326	5.9738	9.99334	13.4009	9.46273	0.07646	0.0764	0	-0.07634	-0.02555	0.02552
-0.15234	0.2795	1.41859	5.9738	10.0951	13.3243	9.41172	0.10195	0.10187	0.05101	-0.0509	0	0.02552
-0.12695	0.2795	1.46925	5.94849	10.2222	13.2477	9.36071	0.12743	0.12734	0.02551	-0.0509	0	0.02552
-0.15234	0.2795	1.44392	5.92318	10.3493	13.1712	9.3097	0.15292	0.1528	0.05101	-0.0509	0	0.02552
-0.12695	0.30491	1.41859	5.87255	10.4002	13.0691	9.25869	0.17841	0.17827	0.07652	0	0.02555	0.05103
-0.15234	0.25409	1.36792	5.79661	10.3493	12.9414	9.15666	0.15292	0.17827	0.10202	0.02545	0.05109	0.07655
-0.15234	0.25409	1.34259	5.74599	10.2476	12.8393	9.10565	0.17841	0.17827	0.10202	0.02545	0.02555	0.07655
-0.15234	0.25409	1.31726	5.69536	10.1968	12.7372	9.02913	0.15292	0.12734	0.07652	-0.02545	0	0.05103
-0.15234	0.2795	1.34259	5.67005	10.1713	12.6096	8.92711	0.12743	0.10187	0.05101	-0.02545	0	0.05103
-0.15234	0.2795	1.31726	5.59411	10.1205	12.4565	8.85059	0.10195	0.0764	0.05101	-0.0509	0	0.05103
-0.17773	0.25409	1.24126	5.51817	9.99334	12.3288	8.77407	0.10195	0.0764	0.02551	-0.0509	-0.02555	0.02552
-0.17773	0.22868	1.16527	5.44223	9.8662	12.2012	8.67205	0.07646	0.05093	0.05101	-0.0509	0	0.05103
-0.17773	0.20327	1.13994	5.3663	9.78991	12.048	8.59553	0.05097	0.05093	0.05101	-0.0509	0	0.05103
-0.20312	0.20327	1.1146	5.31567	9.73906	11.9459	8.51901	0.02549	-0.02547	0	-0.10179	-0.02555	0.05103
-0.20312	0.20327	1.1146	5.26505	9.63734	11.8183	8.41699	0	-0.05093	-0.02551	-0.12724	-0.05109	0.02552
-0.20312	0.20327	1.1146	5.21442	9.45934	11.6907	8.34047	-0.02549	-0.05093	-0.02551	-0.12724	-0.05109	0.02552
-0.22851	0.17786	1.08927	5.16379	9.30677	11.5886	8.26395	-0.02549	-0.0764	-0.05101	-0.12724	-0.07664	0.02552
-0.22851	0.17786	1.03861	5.08786	9.17963	11.461	8.18743	-0.02549	-0.05093	-0.02551	-0.12724	-0.05109	0.02552
-0.22851	0.20327	1.06394	5.06254	9.1542	11.3589	8.11091	-0.05097	-0.05093	-0.02551	-0.10179	-0.02555	0.02552
-0.22851	0.20327	1.06394	5.03723	9.12878	11.3078	8.08541	-0.02549	-0.02547	-0.05101	-0.12724	-0.05109	0.02552
-0.22851	0.22868	1.08927	5.01192	9.05249	11.2312	8.00889	-0.02549	-0.02547	-0.05101	-0.12724	-0.05109	0.02552
-0.22851	0.22868	1.1146	4.98661	9.02706	11.1547	7.95788	0	0	-0.05101	-0.12724	-0.05109	0.02552
-0.22851	0.20327	1.1146	4.93598	9.00163	11.0781	7.90687	0	0.02547	-0.02551	-0.10179	-0.05109	0.02552
-0.22851	0.20327	1.1146	4.88536	8.95078	10.976	7.83035	0.02549	0.0764	0	-0.07634	-0.02555	0.02552
-0.22851	0.22868	1.1146	4.86004	8.95078	10.9249	7.80484	0.05097	0.0764	0	-0.0509	-0.02555	0.05103
-0.22851	0.25409	1.13994	4.83473	8.89992	10.8483	7.72832	0.02549	0.0764	0	-0.0509	-0.02555	0.02552
-0.22851	0.2795	1.16527	4.83473	8.74735	10.7718	7.65181	0.05097	0.0764	0	-0.07634	-0.05109	0.02552
-0.20312	0.2795	1.16527	4.80942	8.64564	10.7207	7.6263	0.05097	0.10187	0	-0.0509	-0.02555	0.05103
-0.22851	0.25409	1.13994	4.73348	8.56935	10.6186	7.57529	0.07646	0.12734	0.02551	-0.0509	-0.02555	0.05103
-0.22851	0.22868	1.08927	4.68285	8.44221	10.5165	7.49877	0.07646	0.1528	0.05101	0	0	0.05103
-0.22851	0.22868	1.06394	4.63223	8.36593	10.4399	7.44776	0.07646	0.12734	0.07652	0	0	0.05103
-0.22851	0.25409	1.06394	4.63223	8.31507	10.3634	7.37124	0.07646	0.12734	0.05101	-0.02545	0	0.05103
-0.22851	0.25409	1.06394	4.60692	8.31507	10.2868	7.32023	0.07646	0.10187	0.02551	-0.0509	-0.02555	0.05103
-0.22851	0.25409	1.03861	4.55629	8.21336	10.1847	7.24371	0.05097	0.0764	0	-0.07634	-0.05109	0.02552
-0.22851	0.25409	0.98794	4.48035	8.11164	10.0571	7.16719	0.02549	0.05093	0	-0.07634	-0.05109	0.05103
-0.22851	0.22868	0.93728	4.42973	8.00993	9.95495	7.11618	0.05097	0.0764	0.02551	-0.0509	-0.02555	0.05103
-0.22851	0.22868	0.88662	4.3791	7.93364	9.87837	7.06517	0.05097	0.0764	0.05101	-0.0509	0	0.05103
-0.20312	0.22868	0.88662	4.35379	7.95907	9.8018	6.98865	0.05097	0.05093	0.02551	-0.0509	-0.02555	0.05103
-0.20312	0.25409	0.88662	4.30316	7.9845	9.69969	6.91213	0	0.02547	0	-0.07634	-0.02555	0.05103
-0.20312	0.22868	0.88662	4.27785	7.93364	9.62312	6.86112	0	0.02547	0	-0.10179	-0.05109	0.02552
-0.22851	0.22868	0.86129	4.25254	7.78107	9.52102	6.81011	0	0.02547	0	-0.10179	-0.05109	0.02552
-0.22851	0.22868	0.83595	4.20191	7.73022	9.41891	6.7591	0	0.05093	0	-0.07634	-0.02555	0.02552
-0.2539	0.20327	0.83595	4.15129	7.70479	9.34234	6.70808	0	0.02547	0	-0.07634	-0.05109	0.02552
-0.2539	0.22868	0.86129	4.12597	7.60308	9.29129	6.65707	0	0.05093	0	-0.07634	-0.02555	0.02552
-0.22851	0.25409	0.88662	4.10066	7.42508	9.21471	6.60606	0	0.05093	0	-0.07634	-0.05109	0.02552
-0.22851	0.25409	0.91195	4.07535	7.27251	9.16366	6.55505	0	0.05093	0	-0.10179	-0.05109	0.02552
-0.22851	0.25409	0.88662	4.02472	7.24708	9.08708	6.50404	0	0.0764	0	-0.07634	-0.05109	0.02552
-0.2539	0.22868	0.88662	3.99941	7.22165	8.98498	6.45302	0	0.10187	0.02551	-0.0509	-0.02555	0.02552
-0.2539	0.22868	0.88662	3.94878	7.27251	8.93393	6.40201	0	0.10187	0.02551	-0.0509	-0.02555	0.05103
-0.2539	0.25409	0.91195	3.94878	7.29794	8.88288	6.351	0	0.0764	0	-0.0509	-0.05109	0.02552
-0.22851	0.2795	0.93728	3.92347	7.34879	8.8063	6.29999	-0.02549	0.0764	0	-0.07634	-0.05109	0.02552
-0.22851	0.2795	0.96261	3.89816	7.37422	8.72973	6.22347	-0.02549	0.05093	-0.02551	-0.07634	-0.05109	0.02552
-0.22851	0.25409	0.91195	3.84753	7.37422	8.65315	6.17246	0	0.0764	0	-0.07634	-0.05109	0.02552
-0.2539	0.25409	0.88662	3.79691	7.32336	8.57657	6.12145	0	0.10187	0.02551	-0.0509	-0.02555	0.02552
-0.2539	0.22868	0.83595	3.74628	7.27251	8.5	6.07043	0	0.10187	0.05101	-0.02545	-0.02555	0.02552
-0.2539	0.22868	0.81062	3.72097	7.27251	8.42342	6.01942	-0.02549	0.05093	0	-0.0509	-0.05109	0.02552
-0.2539	0.25409	0.81062	3.69566	7.27251	8.34684	5.9429	-0.05097	0.05093	-0.02551	-0.07634	-0.05109	0.02552
-0.2539	0.2795	0.83595	3.69566	7.27251	8.29579	5.89189	-0.02549	0.02547	-0.02551	-0.07634	-0.07664	0.02552
-0.22851	0.2795	0.78529	3.64503	7.29794	8.21921	5.84088	-0.02549	0.02547	-0.02551	-0.10179	-0.05109	0.02552
-0.2539	0.25409	0.73463	3.59441	7.29794	8.14264	5.78987	-0.05097	0.05093	0	-0.0509	-0.02555	0.02552
-0.2539	0.22868	0.70929	3.54378	7.32336	8.06606	5.76436	-0.02549	0.0764	0.02551	-0.0509	-0.02555	0.05103
-0.2539	0.22868	0.68396	3.51847	7.37422	8.01501	5.73885	0	0.0764	0.02551	-0.0509	-0.02555	0.02552
-0.2539	0.25409	0.68396	3.51847	7.39965	7.96396	5.68784	0	0.0764	0	-0.07634	-0.05109	0.02552
-0.22851	0.25409	0.70929	3.51847	7.39965	7.88738	5.63683	-0.02549	0.05093	0	-0.07634	-0.05109	0.02552
-0.2539	0.25409	0.68396	3.46784	7.42508	7.83633	5.61132	-0.02549	0.0764	-0.02551	-0.10179	-0.05109	0
-0.2539	0.2795	0.68396	3.44253	7.42508	7.78528	5.61132	0	0.10187	0.02551	-0.0509	-0.02555	0.02552
-0.22851	0.2795	0.68396	3.41722	7.39965	7.7087	5.56031	0	0.12734	0.02551	-0.02545	-0.02555	0.05103
-0.2539	0.25409	0.68396	3.3919	7.37422	7.65765	5.5093	0	0.10187	0.02551	-0.0509	-0.02555	0.02552
-0.20312	0.2795	0.70929	3.3919	7.27251	7.6066	5.48379	0	0.10187	0.02551	-0.0509	-0.02555	0.02552
-0.20312	0.2795	0.73463	3.36659	7.19622	7.55555	5.45829	0	0.10187	0.02551	-0.0509	-0.02555	0.02552
-0.22851	0.2795	0.73463	3.31597	7.11994	7.47898	5.43278	0	0.12734	0.02551	-0.07634	-0.02555	0.02552
-0.2539	0.25409	0.70929	3.26534	7.04365	7.4024	5.38177	0	0.12734	0.02551	-0.0509	-0.02555	0.02552
-0.2539	0.25409	0.70929	3.24003	6.94194	7.32582	5.33076	0	0.12734	0.05101	-0.02545	-0.02555	0.02552
-0.2539	0.2795	0.73463	3.21472	6.89108	7.27477	5.27975	0	0.10187	0.02551	-0.02545	-0.02555	0.02552
-0.2539	0.25409	0.73463	3.1894	6.86565	7.19819	5.22873	-0.05097	0.0764	-0.02551	-0.07634	-0.07664	0
-0.2539	0.2795	0.75996	3.1894	6.78937	7.14714	5.15222	-0.05097	0.02547	-0.02551	-0.10179	-0.07664	0
-0.2539	0.25409	0.73463	3.13878	6.71308	7.07057	5.1012	-0.07646	0.02547	-0.05101	-0.10179	-0.07664	0
-0.27929	0.22868	0.70929	3.06284	6.61137	6.99399	5.05019	-0.07646	0.05093	-0.02551	-0.07634	-0.05109	0
-0.27929	0.22868	0.65863	3.03753	6.48423	6.91741	4.99918	-0.07646	0.02547	-0.02551	-0.0509	-0.05109	0
-0.27929	0.22868	0.6333	2.9869	6.33166	6.84084	4.94817	-0.07646	0.02547	-0.02551	-0.0509	-0.05109	0.02552
-0.27929	0.22868	0.6333	2.9869	6.15366	6.78979	4.89716	-0.10195	0	-0.05101	-0.10179	-0.07664	0
-0.27929	0.25409	0.6333	2.9869	6.02652	6.73874	4.84614	-0.10195	-0.02547	-0.07652	-0.10179	-0.07664	0
-0.27929	0.25409	0.6333	2.96159	5.95023	6.68768	4.79513	-0.10195	-0.02547	-0.07652	-0.10179	-0.10218	0
-0.27929	0.22868	0.58263	2.88565	5.82309	6.61111	4.74412	-0.10195	0	-0.05101	-0.10179	-0.07664	0
-0.27929	0.22868	0.5573	2.88565	5.69595	6.56006	4.71861	-0.07646	0.02547	-0.02551	-0.0509	-0.05109	0.02552
-0.27929	0.22868	0.53197	2.86034	5.64509	6.53453	4.71861	-0.07646	0.02547	-0.02551	-0.0509	-0.05109	0.02552
-0.27929	0.22868	0.5573	2.86034	5.51795	6.50901	4.71861	-0.02549	0.05093	0	-0.0509	-0.05109	0.02552
-0.2539	0.25409	0.5573	2.86034	5.33995	6.48348	4.6676	-0.05097	0.0764	-0.02551	-0.07634	-0.07664	0
-0.27929	0.25409	0.5573	2.83502	5.23824	6.43243	4.6421	-0.02549	0.0764	0	-0.0509	-0.05109	0
-0.27929	0.2795	0.5573	2.83502	5.26367	6.4069	4.6421	0	0.10187	0.02551	-0.0509	-0.05109	0.02552
-0.27929	0.25409	0.53197	2.80971	5.36538	6.35585	4.61659	0.02549	0.1528	0.05101	-0.02545	-0.02555	0.02552
-0.2539	0.2795	0.5573	2.80971	5.44167	6.33033	4.61659	0.02549	0.1528	0.07652	0	0	0.02552
-0.2539	0.2795	0.58263	2.7844	5.49252	6.3048	4.59108	0.02549	0.1528	0.05101	-0.02545	-0.02555	0.02552
-0.2539	0.2795	0.58263	2.7844	5.51795	6.25375	4.56558	0.02549	0.1528	0.05101	-0.02545	-0.02555	0.02552
-0.2539	0.2795	0.60797	2.75909	5.49252	6.2027	4.54007	0.02549	0.1528	0.05101	-0.02545	-0.02555	0.02552
-0.27929	0.2795	0.58263	2.70846	5.41624	6.15165	4.48906	0.02549	0.1528	0.05101	-0.02545	-0.02555	0.02552
-0.27929	0.2795	0.58263	2.68315	5.39081	6.07507	4.46355	0.02549	0.1528	0.05101	-0.02545	-0.02555	0.02552
-0.27929	0.2795	0.58263	2.65784	5.46709	5.9985	4.41254	0	0.12734	0.05101	-0.02545	-0.02555	0.02552
-0.30468	0.2795	0.60797	2.63252	5.56881	5.94744	4.36153	-0.02549	0.0764	0	-0.02545	-0.05109	0
-0.30468	0.2795	0.60797	2.60721	5.67052	5.87087	4.31052	-0.05097	0.05093	-0.02551	-0.0509	-0.07664	0
-0.30468	0.25409	0.58263	2.55658	5.72138	5.79429	4.234	-0.07646	0	-0.02551	-0.07634	-0.07664	-0.02552
-0.33007	0.22868	0.53197	2.50596	5.77223	5.71771	4.18299	-0.10195	-0.02547	-0.05101	-0.07634	-0.07664	0
-0.33007	0.20327	0.50664	2.45533	5.82309	5.64114	4.15748	-0.10195	-0.02547	-0.05101	-0.07634	-0.07664	-0.02552
-0.33007	0.20327	0.48131	2.40471	5.87395	5.56456	4.08096	-0.12743	-0.05093	-0.05101	-0.07634	-0.07664	-0.02552
-0.33007	0.20327	0.50664	2.40471	5.9248	5.51351	4.05546	-0.12743	-0.0764	-0.07652	-0.10179	-0.10218	0
-0.33007	0.22868	0.48131	2.40471	5.97566	5.48799	4.00445	-0.15292	-0.10187	-0.10202	-0.12724	-0.10218	-0.02552
-0.33007	0.22868	0.48131	2.3794	6.00109	5.43693	3.97894	-0.15292	-0.10187	-0.10202	-0.10179	-0.10218	-0.02552
-0.33007	0.20327	0.45597	2.35408	6.05195	5.38588	3.92793	-0.15292	-0.10187	-0.10202	-0.10179	-0.10218	-0.02552
-0.35546	0.20327	0.40531	2.30346	6.1028	5.33483	3.92793	-0.12743	-0.0764	-0.07652	-0.10179	-0.07664	-0.02552
-0.33007	0.22868	0.40531	2.30346	6.17909	5.30931	3.92793	-0.10195	-0.05093	-0.05101	-0.07634	-0.07664	0
-0.33007	0.22868	0.40531	2.30346	6.22994	5.30931	3.90242	-0.10195	-0.02547	-0.05101	-0.07634	-0.07664	0
-0.33007	0.25409	0.43064	2.30346	6.2808	5.28378	3.90242	-0.07646	0	-0.02551	-0.0509	-0.07664	-0.02552
-0.33007	0.25409	0.43064	2.32877	6.2808	5.28378	3.90242	-0.05097	0.02547	-0.02551	-0.0509	-0.07664	-0.02552
-0.30468	0.25409	0.43064	2.32877	6.30623	5.25826	3.87692	-0.02549	0.05093	0	-0.0509	-0.05109	0
-0.30468	0.2795	0.43064	2.30346	6.33166	5.23273	3.90242	0	0.10187	0.05101	-0.02545	-0.02555	0
-0.30468	0.2795	0.45597	2.30346	6.35709	5.23273	3.90242	0.02549	0.12734	0.05101	0	-0.02555	0
-0.27929	0.2795	0.48131	2.30346	6.35709	5.2072	3.90242	0.05097	0.1528	0.07652	0	-0.02555	0
-0.27929	0.2795	0.48131	2.30346	6.35709	5.18168	3.87692	0.05097	0.1528	0.05101	0	-0.02555	0
-0.27929	0.30491	0.50664	2.27814	6.33166	5.15615	3.87692	0.05097	0.1528	0.05101	0	-0.02555	0
-0.27929	0.30491	0.48131	2.25283	6.30623	5.1051	3.8259	0.07646	0.1528	0.07652	0	-0.02555	0
-0.30468	0.2795	0.48131	2.22752	6.25537	5.05405	3.8004	0.05097	0.12734	0.07652	0	-0.02555	0
-0.30468	0.2795	0.48131	2.20221	6.20452	5.003	3.77489	0.05097	0.12734	0.05101	0	-0.02555	0
-0.30468	0.2795	0.48131	2.17689	6.12823	4.95195	3.72388	0	0.0764	0.02551	-0.02545	-0.02555	0
-0.30468	0.2795	0.48131	2.15158	6.05195	4.87537	3.67287	0	0.05093	0	-0.0509	-0.05109	-0.02552
-0.30468	0.25409	0.45597	2.10096	5.95023	4.7988	3.62186	-0.02549	0.02547	0	-0.0509	-0.05109	-0.02552
-0.33007	0.22868	0.43064	2.05033	5.87395	4.72222	3.54534	-0.05097	-0.02547	-0.02551	-0.07634	-0.07664	-0.05103
-0.33007	0.22868	0.37998	2.02502	5.74681	4.64564	3.49432	-0.10195	-0.05093	-0.05101	-0.07634	-0.07664	-0.02552
-0.33007	0.20327	0.37998	1.97439	5.61966	4.56907	3.44331	-0.12743	-0.0764	-0.05101	-0.07634	-0.07664	-0.02552
-0.35546	0.20327	0.35465	1.94908	5.54338	4.51802	3.3923	-0.15292	-0.12734	-0.10202	-0.12724	-0.10218	-0.05103
-0.35546	0.20327	0.37998	1.92377	5.46709	4.46696	3.34129	-0.15292	-0.12734	-0.10202	-0.12724	-0.10218	-0.05103
-0.35546	0.20327	0.35465	1.89845	5.39081	4.41591	3.29028	-0.17841	-0.1528	-0.10202	-0.12724	-0.10218	-0.05103
-0.35546	0.17786	0.32931	1.87314	5.39081	4.36486	3.26477	-0.17841	-0.1528	-0.10202	-0.12724	-0.10218	-0.05103
-0.35546	0.17786	0.30398	1.87314	5.41624	4.33934	3.26477	-0.15292	-0.12734	-0.07652	-0.10179	-0.10218	-0.05103
-0.35546	0.17786	0.30398	1.84783	5.39081	4.33934	3.23926	-0.12743	-0.10187	-0.07652	-0.10179	-0.10218	-0.02552
-0.35546	0.20327	0.32931	1.84783	5.39081	4.31381	3.23926	-0.12743	-0.0764	-0.07652	-0.10179	-0.10218	-0.02552
-0.35546	0.22868	0.32931	1.87314	5.39081	4.31381	3.21376	-0.10195	-0.05093	-0.05101	-0.07634	-0.07664	-0.02552
-0.33007	0.22868	0.35465	1.89845	5.36538	4.31381	3.23926	-0.07646	-0.02547	-0.02551	-0.07634	-0.07664	-0.02552
-0.33007	0.25409	0.35465	1.89845	5.33995	4.31381	3.23926	-0.02549	0.02547	0	-0.0509	-0.05109	-0.02552
-0.30468	0.22868	0.35465	1.87314	5.31452	4.28829	3.23926	0	0.0764	0.02551	-0.02545	-0.05109	0
-0.30468	0.25409	0.35465	1.87314	5.31452	4.31381	3.23926	0.02549	0.12734	0.05101	0	-0.02555	0
-0.30468	0.25409	0.37998	1.89845	5.2891	4.31381	3.26477	0.05097	0.12734	0.05101	0	-0.02555	0
-0.30468	0.2795	0.40531	1.89845	5.2891	4.28829	3.23926	0.07646	0.1528	0.05101	0	-0.02555	0
-0.30468	0.2795	0.43064	1.89845	5.26367	4.26276	3.23926	0.07646	0.1528	0.05101	0	-0.02555	0
-0.30468	0.2795	0.40531	1.87314	5.21281	4.23724	3.21376	0.07646	0.17827	0.07652	0	-0.02555	0
-0.30468	0.2795	0.40531	1.84783	5.13653	4.21171	3.18825	0.07646	0.1528	0.07652	0.02545	0	0.02552
-0.30468	0.2795	0.40531	1.84783	5.08567	4.16066	3.18825	0.07646	0.1528	0.07652	0.02545	-0.02555	0.02552
-0.30468	0.25409	0.40531	1.82252	5.03481	4.13513	3.13724	0.05097	0.12734	0.05101	0	-0.02555	0.02552
-0.33007	0.25409	0.40531	1.7972	4.98396	4.05856	3.08623	0	0.0764	0	-0.02545	-0.05109	0
-0.33007	0.22868	0.37998	1.74658	4.88224	3.98198	3.03522	-0.02549	0.02547	0	-0.0509	-0.05109	0
-0.35546	0.20327	0.32931	1.69595	4.80596	3.9054	2.9842	-0.02549	0	-0.02551	-0.07634	-0.07664	-0.02552
-0.35546	0.20327	0.30398	1.64533	4.78053	3.82883	2.93319	-0.07646	-0.02547	-0.05101	-0.07634	-0.07664	0
-0.35546	0.17786	0.30398	1.62001	4.78053	3.77778	2.88218	-0.10195	-0.05093	-0.05101	-0.07634	-0.07664	0
-0.38085	0.17786	0.30398	1.5947	4.78053	3.72672	2.83117	-0.12743	-0.10187	-0.07652	-0.10179	-0.10218	0
-0.38085	0.17786	0.27865	1.56939	4.7551	3.67567	2.78016	-0.15292	-0.12734	-0.10202	-0.12724	-0.12773	-0.02552
-0.38085	0.17786	0.27865	1.54408	4.7551	3.62462	2.72914	-0.15292	-0.1528	-0.12753	-0.15269	-0.12773	-0.02552
-0.38085	0.15245	0.22799	1.51876	4.67882	3.57357	2.70364	-0.15292	-0.1528	-0.12753	-0.15269	-0.12773	-0.02552
-0.38085	0.15245	0.22799	1.49345	4.62796	3.54805	2.67813	-0.15292	-0.1528	-0.12753	-0.12724	-0.12773	-0.02552
-0.38085	0.15245	0.22799	1.49345	4.62796	3.54805	2.67813	-0.15292	-0.12734	-0.10202	-0.12724	-0.10218	0
-0.35546	0.15245	0.25332	1.49345	4.65339	3.52252	2.67813	-0.12743	-0.12734	-0.10202	-0.12724	-0.10218	0
-0.35546	0.17786	0.25332	1.51876	4.65339	3.52252	2.65263	-0.12743	-0.0764	-0.10202	-0.10179	-0.10218	0
-0.35546	0.17786	0.27865	1.51876	4.65339	3.52252	2.65263	-0.10195	-0.05093	-0.07652	-0.10179	-0.07664	0
-0.35546	0.17786	0.27865	1.51876	4.65339	3.52252	2.67813	-0.05097	-0.02547	-0.05101	-0.07634	-0.07664	0
-0.33007	0.20327	0.27865	1.51876	4.67882	3.52252	2.67813	-0.02549	0.02547	-0.02551	-0.0509	-0.05109	0.02552
-0.33007	0.20327	0.30398	1.54408	4.67882	3.54805	2.70364	0	0.05093	0	-0.02545	-0.05109	0.02552
-0.33007	0.20327	0.32931	1.54408	4.70424	3.54805	2.70364	0.02549	0.0764	0.02551	-0.02545	-0.05109	0.02552
-0.30468	0.22868	0.32931	1.56939	4.70424	3.54805	2.70364	0.05097	0.0764	0.02551	-0.02545	-0.05109	0.02552
-0.30468	0.22868	0.35465	1.56939	4.67882	3.54805	2.70364	0.05097	0.10187	0.02551	0	-0.02555	0.02552
-0.30468	0.22868	0.35465	1.54408	4.62796	3.52252	2.67813	0.07646	0.10187	0.05101	0	-0.02555	0.02552
-0.30468	0.22868	0.35465	1.54408	4.60253	3.497	2.67813	0.07646	0.12734	0.05101	0	-0.02555	0.02552
-0.30468	0.22868	0.32931	1.51876	4.55167	3.47147	2.65263	0.07646	0.10187	0.05101	0	-0.02555	0.02552
-0.30468	0.22868	0.35465	1.51876	4.55167	3.44594	2.65263	0.07646	0.0764	0.05101	0	-0.02555	0.02552
-0.33007	0.20327	0.32931	1.46814	4.50082	3.36937	2.60161	0.05097	0.05093	0.02551	-0.02545	-0.05109	0.02552
-0.33007	0.17786	0.30398	1.44283	4.44996	3.31832	2.5506	0.02549	0.02547	0	-0.0509	-0.05109	0
-0.33007	0.17786	0.27865	1.41751	4.37368	3.26727	2.5251	0	0	0	-0.0509	-0.05109	0
-0.35546	0.15245	0.25332	1.36689	4.29739	3.21621	2.47408	-0.02549	-0.02547	-0.02551	-0.0509	-0.07664	0
-0.35546	0.15245	0.22799	1.34157	4.19568	3.16516	2.42307	-0.05097	-0.0764	-0.05101	-0.07634	-0.07664	0
-0.38085	0.15245	0.22799	1.31626	4.11939	3.08859	2.37206	-0.07646	-0.12734	-0.07652	-0.10179	-0.10218	-0.02552
-0.35546	0.12705	0.22799	1.29095	4.01768	3.03754	2.32105	-0.10195	-0.1528	-0.10202	-0.12724	-0.10218	-0.02552
-0.38085	0.10164	0.20266	1.26564	3.94139	2.98648	2.29554	-0.12743	-0.17827	-0.10202	-0.15269	-0.12773	-0.02552
-0.38085	0.10164	0.17732	1.24032	3.91597	2.96096	2.27004	-0.12743	-0.17827	-0.10202	-0.12724	-0.12773	-0.02552
-0.38085	0.10164	0.17732	1.21501	3.86511	2.93543	2.24453	-0.15292	-0.17827	-0.10202	-0.12724	-0.10218	-0.02552
-0.38085	0.10164	0.17732	1.21501	3.81425	2.90991	2.21902	-0.15292	-0.17827	-0.10202	-0.12724	-0.10218	-0.02552
-0.38085	0.10164	0.20266	1.21501	3.7634	2.90991	2.21902	-0.12743	-0.1528	-0.10202	-0.12724	-0.10218	-0.02552
-0.38085	0.12705	0.20266	1.21501	3.71254	2.90991	2.19352	-0.12743	-0.12734	-0.10202	-0.12724	-0.12773	-0.02552
-0.38085	0.12705	0.22799	1.21501	3.68711	2.90991	2.19352	-0.12743	-0.10187	-0.10202	-0.10179	-0.10218	-0.02552
-0.38085	0.12705	0.22799	1.24032	3.61083	2.90991	2.19352	-0.07646	-0.0764	-0.07652	-0.10179	-0.10218	-0.02552
-0.38085	0.12705	0.22799	1.24032	3.5854	2.90991	2.19352	-0.07646	-0.05093	-0.05101	-0.07634	-0.07664	0
-0.35546	0.15245	0.25332	1.24032	3.55997	2.93543	2.21902	-0.02549	0	-0.02551	-0.0509	-0.05109	0
-0.35546	0.15245	0.27865	1.26564	3.50911	2.93543	2.21902	0	0	-0.02551	-0.0509	-0.07664	0
-0.35546	0.15245	0.27865	1.26564	3.43283	2.93543	2.21902	0.02549	0.02547	0	-0.0509	-0.05109	0
-0.35546	0.15245	0.27865	1.26564	3.35654	2.93543	2.19352	0	0.05093	0	-0.02545	-0.05109	0.02552
-0.35546	0.17786	0.27865	1.26564	3.28026	2.93543	2.19352	0.02549	0.0764	0.02551	-0.02545	-0.05109	0.02552
-0.35546	0.17786	0.27865	1.26564	3.20397	2.90991	2.19352	0.05097	0.0764	0.02551	-0.02545	-0.02555	0.02552
-0.35546	0.15245	0.27865	1.24032	3.12769	2.88438	2.16801	0.05097	0.0764	0.05101	0	-0.02555	0.02552
-0.35546	0.17786	0.27865	1.24032	3.07683	2.85886	2.14251	0.05097	0.0764	0.05101	-0.02545	-0.02555	0.02552
-0.35546	0.15245	0.25332	1.21501	3.00054	2.80781	2.117	0.02549	0.02547	0.02551	-0.0509	-0.05109	0
-0.35546	0.12705	0.22799	1.1897	2.97512	2.78228	2.09149	0.02549	0.02547	0.02551	-0.0509	-0.05109	0
-0.35546	0.12705	0.20266	1.16439	2.89883	2.73123	2.06599	0	0	0	-0.0509	-0.05109	0
-0.38085	0.12705	0.20266	1.13907	2.79712	2.68018	2.04048	-0.02549	-0.02547	0	-0.07634	-0.05109	0
-0.38085	0.12705	0.17732	1.11376	2.72083	2.62913	1.98947	-0.05097	-0.05093	-0.02551	-0.07634	-0.07664	0
-0.38085	0.12705	0.17732	1.11376	2.64455	2.6036	1.96396	-0.05097	-0.0764	-0.02551	-0.07634	-0.07664	0
-0.38085	0.10164	0.15199	1.06313	2.59369	2.55255	1.91295	-0.07646	-0.10187	-0.05101	-0.10179	-0.10218	-0.02552
-0.40623	0.07623	0.12666	1.03782	2.51741	2.52703	1.88745	-0.10195	-0.10187	-0.07652	-0.12724	-0.10218	-0.02552
-0.40623	0.07623	0.12666	1.01251	2.44112	2.47597	1.86194	-0.10195	-0.12734	-0.07652	-0.12724	-0.10218	-0.02552
-0.40623	0.07623	0.12666	1.01251	2.36484	2.45045	1.83643	-0.12743	-0.12734	-0.07652	-0.12724	-0.10218	-0.02552
-0.40623	0.07623	0.12666	1.01251	2.33941	2.45045	1.83643	-0.10195	-0.12734	-0.07652	-0.12724	-0.10218	-0.02552
-0.40623	0.07623	0.15199	1.01251	2.31398	2.42492	1.81093	-0.12743	-0.10187	-0.07652	-0.12724	-0.10218	-0.02552
-0.38085	0.07623	0.17732	1.01251	2.31398	2.42492	1.78542	-0.10195	-0.10187	-0.07652	-0.10179	-0.10218	-0.02552
-0.40623	0.07623	0.17732	0.9872	2.28855	2.3994	1.78542	-0.10195	-0.10187	-0.07652	-0.12724	-0.10218	-0.02552
-0.38085	0.07623	0.17732	0.9872	2.28855	2.3994	1.78542	-0.07646	-0.0764	-0.05101	-0.10179	-0.10218	-0.02552
-0.38085	0.10164	0.17732	0.9872	2.26312	2.3994	1.78542	-0.07646	-0.05093	-0.05101	-0.10179	-0.10218	-0.02552
-0.38085	0.07623	0.20266	0.9872	2.23769	2.3994	1.78542	-0.05097	-0.02547	-0.02551	-0.10179	-0.07664	0
-0.38085	0.10164	0.20266	1.01251	2.21227	2.42492	1.78542	-0.02549	0	-0.02551	-0.07634	-0.07664	-0.02552
-0.38085	0.10164	0.22799	1.01251	2.18684	2.42492	1.78542	-0.02549	0	-0.02551	-0.07634	-0.07664	0
-0.35546	0.10164	0.22799	1.01251	2.13598	2.42492	1.78542	-0.02549	0.02547	-0.02551	-0.0509	-0.07664	0
-0.35546	0.10164	0.22799	1.01251	2.03427	2.3994	1.78542	0	0.02547	0	-0.0509	-0.05109	0
-0.38085	0.10164	0.20266	1.01251	1.90713	2.3994	1.75992	0	0.05093	0	-0.0509	-0.05109	0
-0.35546	0.10164	0.22799	1.01251	1.77998	2.37387	1.73441	0	0.05093	0	-0.0509	-0.05109	0
-0.35546	0.10164	0.20266	0.9872	1.65284	2.34835	1.73441	0.02549	0.05093	0	-0.0509	-0.07664	0
-0.35546	0.10164	0.20266	0.9872	1.60199	2.34835	1.7089	0	0.05093	0	-0.0509	-0.05109	0.02552
-0.35546	0.10164	0.17732	0.96188	1.55113	2.32282	1.6834	0	0.02547	0	-0.07634	-0.07664	0
-0.38085	0.07623	0.15199	0.93657	1.50027	2.27177	1.65789	0	0	-0.02551	-0.07634	-0.07664	0
-0.38085	0.07623	0.12666	0.93657	1.47484	2.24625	1.63239	-0.02549	0	-0.02551	-0.07634	-0.07664	0
-0.38085	0.07623	0.12666	0.91126	1.47484	2.22072	1.63239	-0.02549	-0.02547	-0.02551	-0.07634	-0.07664	0
-0.38085	0.07623	0.12666	0.91126	1.44942	2.19519	1.60688	-0.02549	-0.02547	-0.02551	-0.07634	-0.07664	0
-0.35546	0.07623	0.12666	0.91126	1.39856	2.16967	1.58137	-0.05097	-0.05093	-0.05101	-0.07634	-0.07664	0
-0.38085	0.05082	0.12666	0.88595	1.3477	2.14414	1.55587	-0.05097	-0.05093	-0.05101	-0.10179	-0.07664	0
-0.38085	0.02541	0.10133	0.83532	1.32227	2.09309	1.55587	-0.05097	-0.05093	-0.05101	-0.10179	-0.10218	-0.02552
-0.38085	0.05082	0.10133	0.83532	1.29685	2.09309	1.53036	-0.05097	-0.05093	-0.05101	-0.10179	-0.10218	0
-0.38085	0.05082	0.10133	0.83532	1.24599	2.06757	1.50486	-0.07646	-0.0764	-0.07652	-0.10179	-0.10218	-0.02552
-0.38085	0.02541	0.12666	0.83532	1.24599	2.04204	1.50486	-0.07646	-0.0764	-0.07652	-0.10179	-0.10218	0
-0.38085	0.05082	0.12666	0.83532	1.24599	2.04204	1.50486	-0.07646	-0.05093	-0.07652	-0.10179	-0.10218	0
-0.38085	0.05082	0.15199	0.83532	1.29685	2.01652	1.47935	-0.07646	-0.05093	-0.07652	-0.10179	-0.10218	0
-0.38085	0.02541	0.15199	0.81001	1.37313	2.01652	1.47935	-0.07646	-0.05093	-0.07652	-0.10179	-0.10218	-0.02552
-0.38085	0.02541	0.12666	0.81001	1.39856	1.99099	1.45384	-0.07646	-0.05093	-0.07652	-0.10179	-0.10218	-0.02552
-0.35546	0.02541	0.15199	0.81001	1.39856	1.99099	1.45384	-0.05097	-0.02547	-0.05101	-0.07634	-0.07664	0
-0.35546	0.05082	0.17732	0.81001	1.39856	2.01652	1.45384	-0.05097	0	-0.05101	-0.07634	-0.07664	0
-0.35546	0.05082	0.17732	0.81001	1.42399	1.99099	1.45384	-0.05097	-0.02547	-0.05101	-0.07634	-0.07664	0
-0.35546	0.02541	0.17732	0.81001	1.44942	1.96546	1.42834	-0.05097	0	-0.05101	-0.07634	-0.07664	0
-0.35546	0.02541	0.15199	0.81001	1.42399	1.96546	1.42834	-0.05097	0	-0.05101	-0.07634	-0.07664	0
-0.35546	0.05082	0.17732	0.81001	1.42399	1.96546	1.42834	-0.02549	0	-0.05101	-0.0509	-0.07664	0
-0.35546	0.05082	0.15199	0.78469	1.37313	1.93994	1.40283	-0.02549	0	-0.05101	-0.07634	-0.07664	0
-0.35546	0.02541	0.15199	0.78469	1.3477	1.93994	1.37733	-0.02549	0	-0.05101	-0.07634	-0.07664	0
-0.33007	0.02541	0.12666	0.78469	1.32227	1.91441	1.37733	-0.02549	0	-0.05101	-0.0509	-0.07664	0.02552
-0.35546	0.02541	0.12666	0.78469	1.37313	1.91441	1.37733	0	0	-0.05101	-0.07634	-0.07664	0
-0.35546	0.02541	0.10133	0.75938	1.42399	1.88889	1.35182	-0.02549	0	-0.05101	-0.07634	-0.07664	0
-0.35546	0.02541	0.10133	0.75938	1.47484	1.86336	1.35182	-0.05097	0	-0.05101	-0.07634	-0.07664	0.02552
-0.35546	0.02541	0.076	0.75938	1.50027	1.86336	1.32631	-0.02549	0	-0.05101	-0.07634	-0.10218	0.02552
-0.33007	0.02541	0.10133	0.75938	1.5257	1.83784	1.32631	-0.02549	0	-0.05101	-0.07634	-0.07664	0
-0.33007	0.02541	0.10133	0.73407	1.5257	1.83784	1.32631	-0.02549	0	-0.02551	-0.07634	-0.07664	0.02552
-0.35546	0	0.076	0.73407	1.50027	1.78679	1.30081	-0.02549	-0.02547	-0.05101	-0.07634	-0.10218	0
-0.35546	0.02541	0.076	0.70876	1.5257	1.78679	1.30081	-0.02549	0	-0.05101	-0.07634	-0.10218	0
-0.33007	0.02541	0.076	0.70876	1.55113	1.76126	1.30081	-0.02549	0	-0.05101	-0.07634	-0.07664	0
-0.35546	0.02541	0.10133	0.70876	1.57656	1.76126	1.30081	-0.02549	0	-0.05101	-0.07634	-0.10218	0
-0.33007	0.02541	0.10133	0.70876	1.60199	1.76126	1.30081	-0.05097	0	-0.05101	-0.07634	-0.10218	0
-0.35546	0.02541	0.10133	0.70876	1.60199	1.73573	1.2753	-0.05097	0	-0.05101	-0.07634	-0.10218	0
-0.35546	0	0.12666	0.70876	1.67827	1.73573	1.2753	-0.02549	0	-0.05101	-0.07634	-0.10218	0
-0.33007	0	0.12666	0.68344	1.72913	1.71021	1.2753	-0.05097	0	-0.05101	-0.07634	-0.07664	0
-0.33007	0	0.12666	0.68344	1.77998	1.68468	1.2498	-0.05097	0	-0.05101	-0.07634	-0.10218	0
-0.33007	0	0.12666	0.65813	1.85627	1.68468	1.22429	-0.05097	0	-0.05101	-0.07634	-0.10218	0
-0.33007	0	0.15199	0.65813	1.93255	1.65916	1.22429	-0.05097	0	-0.05101	-0.07634	-0.10218	0
-0.33007	0.02541	0.15199	0.65813	1.98341	1.65916	1.22429	-0.05097	-0.02547	-0.05101	-0.07634	-0.10218	0
-0.35546	0	0.12666	0.65813	2.03427	1.63363	1.19878	-0.05097	-0.02547	-0.07652	-0.10179	-0.12773	0
-0.33007	0.02541	0.15199	0.63282	2.0597	1.60811	1.17328	-0.07646	-0.02547	-0.05101	-0.07634	-0.10218	0
-0.33007	0	0.12666	0.63282	2.16141	1.60811	1.17328	-0.07646	-0.05093	-0.07652	-0.10179	-0.12773	0
-0.33007	0	0.10133	0.60751	2.26312	1.58258	1.14777	-0.07646	-0.05093	-0.07652	-0.07634	-0.12773	0
-0.33007	0	0.10133	0.60751	2.36484	1.58258	1.14777	-0.07646	-0.05093	-0.07652	-0.07634	-0.12773	0
-0.33007	-0.02541	0.076	0.58219	2.44112	1.55706	1.14777	-0.07646	-0.05093	-0.07652	-0.10179	-0.12773	0
-0.33007	-0.02541	0.076	0.60751	2.51741	1.55706	1.14777	-0.05097	-0.05093	-0.05101	-0.07634	-0.10218	0
-0.33007	0	0.076	0.60751	2.56826	1.53153	1.12226	-0.05097	-0.05093	-0.05101	-0.07634	-0.10218	0
-0.33007	-0.02541	0.076	0.58219	2.61912	1.53153	1.12226	-0.05097	-0.05093	-0.05101	-0.10179	-0.10218	0.02552
-0.33007	-0.02541	0.05066	0.58219	2.64455	1.53153	1.12226	-0.05097	-0.02547	-0.05101	-0.07634	-0.12773	0.02552
-0.30468	0	0.05066	0.60751	2.72083	1.53153	1.14777	-0.02549	-0.02547	-0.02551	-0.07634	-0.10218	0.02552
-0.30468	0	0.05066	0.60751	2.79712	1.53153	1.14777	-0.02549	0	-0.02551	-0.07634	-0.10218	0.02552
-0.30468	0	0.05066	0.60751	2.84797	1.53153	1.14777	-0.02549	0	-0.02551	-0.07634	-0.10218	0.02552
-0.30468	-0.02541	0.05066	0.60751	2.84797	1.53153	1.14777	0	0.02547	-0.02551	-0.07634	-0.10218	0.02552
-0.30468	0	0.05066	0.60751	2.84797	1.53153	1.14777	0	0.02547	0	-0.0509	-0.10218	0.05103
-0.30468	0	0.076	0.60751	2.84797	1.53153	1.17328	0.02549	0.05093	0	-0.0509	-0.07664	0.05103
-0.30468	0	0.076	0.60751	2.84797	1.50601	1.14777	0	0.05093	0	-0.0509	-0.07664	0.05103
-0.30468	0	0.076	0.60751	2.82255	1.50601	1.14777	0	0.02547	0	-0.0509	-0.10218	0.02552
-0.30468	0	0.10133	0.58219	2.72083	1.50601	1.14777	0.02549	0.02547	0	-0.0509	-0.07664	0.02552
-0.30468	-0.02541	0.10133	0.58219	2.59369	1.48048	1.14777	0	0.02547	0	-0.0509	-0.10218	0.02552
-0.30468	-0.02541	0.10133	0.55688	2.49198	1.45495	1.12226	0	0.02547	0	-0.0509	-0.10218	0.02552
-0.30468	-0.02541	0.10133	0.55688	2.44112	1.42943	1.12226	0	0	-0.02551	-0.07634	-0.10218	0.02552
-0.30468	-0.02541	0.10133	0.53157	2.39026	1.4039	1.09676	-0.02549	-0.02547	-0.02551	-0.07634	-0.10218	0.02552
-0.30468	-0.02541	0.10133	0.53157	2.31398	1.4039	1.07125	-0.02549	-0.02547	-0.05101	-0.07634	-0.10218	0.02552
-0.30468	-0.05082	0.10133	0.50625	2.16141	1.35285	1.02024	-0.05097	-0.05093	-0.05101	-0.07634	-0.12773	0.02552
-0.33007	-0.05082	0.076	0.48094	2.00884	1.32733	1.02024	-0.05097	-0.0764	-0.05101	-0.07634	-0.12773	0.02552
-0.33007	-0.05082	0.076	0.48094	1.93255	1.32733	0.96923	-0.07646	-0.0764	-0.07652	-0.10179	-0.12773	0.02552
-0.33007	-0.05082	0.076	0.45563	1.8817	1.3018	0.96923	-0.07646	-0.10187	-0.07652	-0.10179	-0.12773	0.02552
-0.33007	-0.07623	0.05066	0.45563	1.83084	1.27628	0.94372	-0.07646	-0.10187	-0.07652	-0.10179	-0.12773	0.02552
-0.33007	-0.07623	0.02533	0.45563	1.77998	1.25075	0.91822	-0.10195	-0.12734	-0.07652	-0.10179	-0.12773	0.02552
-0.33007	-0.07623	0.02533	0.45563	1.75456	1.25075	0.91822	-0.07646	-0.10187	-0.07652	-0.10179	-0.12773	0.02552
-0.33007	-0.07623	0.02533	0.45563	1.72913	1.25075	0.91822	-0.07646	-0.10187	-0.07652	-0.10179	-0.12773	0.02552
-0.30468	-0.07623	0.02533	0.45563	1.65284	1.25075	0.89271	-0.07646	-0.10187	-0.07652	-0.07634	-0.12773	0.05103
-0.30468	-0.07623	0.02533	0.45563	1.50027	1.25075	0.89271	-0.05097	-0.0764	-0.05101	-0.07634	-0.12773	0.05103
-0.30468	-0.07623	0.02533	0.45563	1.37313	1.25075	0.91822	-0.05097	-0.0764	-0.05101	-0.07634	-0.12773	0.05103
-0.30468	-0.07623	0.02533	0.45563	1.22056	1.27628	0.91822	-0.02549	-0.02547	-0.02551	-0.07634	-0.10218	0.05103
-0.30468	-0.05082	0.02533	0.48094	1.14428	1.3018	0.94372	0	-0.02547	-0.02551	-0.0509	-0.10218	0.05103
-0.27929	-0.05082	0.02533	0.45563	1.06799	1.3018	0.94372	0	0	0	-0.0509	-0.10218	0.05103
-0.27929	-0.05082	0.05066	0.48094	1.01713	1.32733	0.94372	0.02549	0.02547	0	-0.02545	-0.07664	0.07655
-0.27929	-0.02541	0.05066	0.48094	0.94085	1.32733	0.94372	0.05097	0.05093	0	-0.02545	-0.07664	0.07655
-0.27929	-0.05082	0.05066	0.48094	0.94085	1.3018	0.94372	0.05097	0.05093	0.02551	-0.02545	-0.07664	0.05103
-0.27929	-0.02541	0.076	0.48094	1.09342	1.32733	0.94372	0.05097	0.05093	0.02551	-0.02545	-0.07664	0.07655
-0.27929	-0.02541	0.076	0.48094	1.24599	1.3018	0.94372	0.05097	0.05093	0.02551	-0.02545	-0.07664	0.07655
-0.27929	-0.02541	0.076	0.48094	1.3477	1.3018	0.94372	0.05097	0.05093	0.02551	-0.02545	-0.07664	0.05103
-0.27929	-0.05082	0.076	0.48094	1.44942	1.27628	0.94372	0.02549	0.02547	0.02551	-0.02545	-0.07664	0.05103
-0.27929	-0.05082	0.076	0.45563	1.47484	1.25075	0.91822	0.02549	0	0	-0.0509	-0.07664	0.05103
-0.27929	-0.05082	0.076	0.43032	1.39856	1.22522	0.89271	0	-0.02547	0	-0.0509	-0.10218	0.05103
-0.27929	-0.05082	0.076	0.43032	1.3477	1.1997	0.8672	0	-0.05093	-0.02551	-0.0509	-0.10218	0.05103
-0.27929	-0.07623	0.076	0.405	1.32227	1.17417	0.8417	-0.02549	-0.0764	-0.05101	-0.07634	-0.10218	0.05103
-0.27929	-0.07623	0.05066	0.37969	1.24599	1.12312	0.81619	-0.05097	-0.10187	-0.05101	-0.07634	-0.10218	0.05103
-0.30468	-0.07623	0.02533	0.35438	1.1697	1.0976	0.79069	-0.05097	-0.10187	-0.05101	-0.07634	-0.12773	0.05103
-0.30468	-0.10164	0.02533	0.35438	1.14428	1.0976	0.76518	-0.07646	-0.12734	-0.07652	-0.10179	-0.12773	0.02552
-0.30468	-0.10164	0.02533	0.32907	1.11885	1.07207	0.73967	-0.07646	-0.1528	-0.07652	-0.10179	-0.12773	0.02552
-0.30468	-0.10164	0	0.32907	1.11885	1.04655	0.71417	-0.10195	-0.1528	-0.10202	-0.10179	-0.12773	0.02552
-0.30468	-0.10164	0	0.32907	1.11885	1.02102	0.71417	-0.07646	-0.1528	-0.07652	-0.10179	-0.12773	0.02552
-0.30468	-0.10164	0	0.30375	1.14428	1.02102	0.68866	-0.10195	-0.1528	-0.10202	-0.10179	-0.12773	0.02552
-0.30468	-0.10164	0	0.30375	1.1697	1.02102	0.68866	-0.07646	-0.12734	-0.07652	-0.10179	-0.12773	0.05103
-0.33007	-0.10164	-0.02533	0.30375	1.19513	1.02102	0.68866	-0.07646	-0.12734	-0.07652	-0.10179	-0.12773	0.02552
-0.30468	-0.07623	0	0.32907	1.27142	1.04655	0.71417	-0.05097	-0.10187	-0.07652	-0.10179	-0.10218	0.05103
-0.30468	-0.07623	0	0.32907	1.32227	1.07207	0.71417	-0.02549	-0.0764	-0.05101	-0.07634	-0.10218	0.05103
-0.30468	-0.05082	0.02533	0.35438	1.37313	1.07207	0.73967	-0.02549	-0.05093	-0.02551	-0.0509	-0.10218	0.05103
-0.30468	-0.07623	0	0.35438	1.42399	1.0976	0.73967	0	-0.02547	-0.02551	-0.0509	-0.07664	0.05103
-0.27929	-0.05082	0.02533	0.37969	1.44942	1.12312	0.76518	0.02549	0	0	-0.0509	-0.07664	0.05103
-0.27929	-0.02541	0.05066	0.405	1.44942	1.12312	0.79069	0.05097	0.02547	0	-0.02545	-0.07664	0.05103
-0.2539	-0.02541	0.05066	0.405	1.44942	1.14865	0.79069	0.05097	0.05093	0.02551	-0.02545	-0.05109	0.05103
-0.2539	-0.02541	0.05066	0.405	1.47484	1.14865	0.79069	0.07646	0.05093	0.02551	0	-0.05109	0.05103
-0.2539	-0.02541	0.076	0.405	1.47484	1.14865	0.81619	0.07646	0.0764	0.05101	0	-0.05109	0.05103
-0.2539	-0.02541	0.076	0.405	1.47484	1.14865	0.81619	0.07646	0.05093	0.05101	0	-0.05109	0.05103
-0.2539	-0.02541	0.076	0.405	1.39856	1.12312	0.79069	0.07646	0.05093	0.02551	-0.02545	-0.05109	0.05103
-0.2539	-0.02541	0.076	0.37969	1.29685	1.0976	0.79069	0.05097	0.02547	0.02551	-0.02545	-0.07664	0.05103
-0.2539	-0.02541	0.076	0.37969	1.22056	1.07207	0.76518	0.05097	0.02547	0.02551	-0.02545	-0.07664	0.05103
-0.2539	-0.05082	0.05066	0.35438	1.14428	1.04655	0.76518	0.02549	-0.02547	0	-0.02545	-0.07664	0.05103
-0.2539	-0.05082	0.02533	0.32907	0.96628	0.99549	0.71417	0	-0.05093	0	-0.0509	-0.07664	0.05103
-0.2539	-0.07623	0.02533	0.30375	0.83914	0.96997	0.68866	0	-0.0764	-0.02551	-0.0509	-0.10218	0.02552
-0.27929	-0.07623	0.02533	0.30375	0.71199	0.94444	0.66316	-0.02549	-0.10187	-0.05101	-0.07634	-0.10218	0.02552
-0.27929	-0.07623	0.02533	0.27844	0.55942	0.91892	0.63765	-0.05097	-0.10187	-0.05101	-0.07634	-0.10218	0.02552
-0.27929	-0.10164	0	0.25313	0.38143	0.89339	0.61214	-0.07646	-0.1528	-0.07652	-0.10179	-0.12773	0.02552
-0.27929	-0.10164	-0.02533	0.25313	0.22886	0.86787	0.58664	-0.07646	-0.1528	-0.07652	-0.10179	-0.12773	0.02552
-0.27929	-0.10164	-0.02533	0.22781	0.07629	0.84234	0.56113	-0.10195	-0.1528	-0.10202	-0.10179	-0.12773	0.02552
-0.27929	-0.10164	-0.02533	0.22781	-0.07629	0.84234	0.56113	-0.10195	-0.1528	-0.10202	-0.10179	-0.12773	0.02552
-0.27929	-0.10164	-0.05066	0.22781	-0.22886	0.84234	0.56113	-0.10195	-0.1528	-0.10202	-0.10179	-0.12773	0.02552
-0.27929	-0.10164	-0.02533	0.22781	-0.40685	0.84234	0.56113	-0.07646	-0.12734	-0.07652	-0.10179	-0.12773	0.02552
-0.2539	-0.10164	-0.02533	0.25313	-0.50857	0.86787	0.56113	-0.05097	-0.10187	-0.07652	-0.10179	-0.12773	0.02552
-0.2539	-0.07623	-0.02533	0.25313	-0.58485	0.89339	0.56113	-0.05097	-0.0764	-0.05101	-0.07634	-0.10218	0.02552
-0.2539	-0.07623	-0.02533	0.25313	-0.66114	0.89339	0.56113	-0.02549	-0.05093	-0.05101	-0.07634	-0.10218	0.02552
-0.22851	-0.05082	0	0.27844	-0.68657	0.91892	0.58664	0	-0.02547	-0.02551	-0.0509	-0.10218	0.05103
-0.22851	-0.02541	0.02533	0.30375	-0.71199	0.94444	0.61214	0.02549	0	0	-0.0509	-0.07664	0.05103
-0.22851	-0.02541	0.02533	0.30375	-0.71199	0.96997	0.61214	0.05097	0.02547	0	-0.02545	-0.07664	0.05103
-0.20312	0	0.02533	0.32907	-0.76285	0.96997	0.63765	0.07646	0.02547	0.02551	-0.02545	-0.07664	0.05103
-0.20312	0	0.05066	0.32907	-0.78828	0.99549	0.63765	0.07646	0.0764	0.05101	0	-0.05109	0.05103
-0.20312	0	0.05066	0.32907	-0.83914	0.99549	0.66316	0.10195	0.0764	0.05101	0	-0.05109	0.05103
-0.20312	0	0.05066	0.32907	-0.86456	0.99549	0.66316	0.10195	0.0764	0.05101	0	-0.05109	0.05103
-0.20312	0	0.05066	0.32907	-0.88999	0.99549	0.66316	0.07646	0.0764	0.05101	0	-0.05109	0.05103
-0.20312	0	0.05066	0.32907	-0.91542	0.96997	0.63765	0.07646	0.05093	0.02551	0	-0.05109	0.05103
-0.20312	0	0.05066	0.30375	-0.94085	0.94444	0.63765	0.07646	0.05093	0.02551	0	-0.07664	0.05103
-0.20312	0	0.05066	0.30375	-0.94085	0.91892	0.61214	0.05097	0.02547	0.02551	-0.02545	-0.07664	0.05103
-0.22851	0	0.02533	0.27844	-0.99171	0.89339	0.58664	0.02549	-0.02547	0	-0.02545	-0.07664	0.02552
-0.22851	-0.02541	0	0.25313	-1.01713	0.86787	0.56113	0	-0.05093	0	-0.0509	-0.07664	0.02552
-0.22851	-0.02541	0	0.22781	-1.09342	0.81682	0.53563	0	-0.05093	-0.02551	-0.0509	-0.10218	0.02552
-0.22851	-0.02541	-0.02533	0.22781	-1.14428	0.79129	0.51012	-0.02549	-0.10187	-0.05101	-0.07634	-0.10218	0.02552
-0.22851	-0.05082	-0.02533	0.2025	-1.19513	0.76577	0.48461	-0.05097	-0.10187	-0.05101	-0.07634	-0.12773	0.02552
-0.22851	-0.05082	-0.02533	0.2025	-1.19513	0.74024	0.45911	-0.07646	-0.12734	-0.07652	-0.10179	-0.12773	0.02552
-0.2539	-0.05082	-0.05066	0.17719	-1.24599	0.71471	0.4336	-0.07646	-0.12734	-0.07652	-0.10179	-0.12773	0
-0.2539	-0.05082	-0.05066	0.17719	-1.24599	0.71471	0.4336	-0.07646	-0.12734	-0.07652	-0.10179	-0.12773	0.02552
-0.2539	-0.05082	-0.05066	0.17719	-1.27142	0.71471	0.4336	-0.07646	-0.1528	-0.07652	-0.10179	-0.12773	0.02552
-0.22851	-0.05082	-0.05066	0.17719	-1.27142	0.71471	0.4081	-0.07646	-0.12734	-0.07652	-0.10179	-0.12773	0.02552
-0.22851	-0.05082	-0.02533	0.17719	-1.27142	0.71471	0.4336	-0.05097	-0.10187	-0.05101	-0.07634	-0.12773	0.02552
-0.22851	-0.05082	-0.02533	0.17719	-1.29685	0.71471	0.4336	-0.05097	-0.10187	-0.05101	-0.07634	-0.12773	0.02552
-0.22851	-0.02541	0	0.2025	-1.29685	0.74024	0.45911	-0.02549	-0.0764	-0.05101	-0.0509	-0.10218	0.02552
-0.22851	-0.02541	0	0.2025	-1.24599	0.76577	0.45911	0	-0.05093	-0.02551	-0.0509	-0.10218	0.02552
-0.20312	0	0	0.22781	-1.22056	0.79129	0.48461	0.02549	0	0	-0.02545	-0.07664	0.02552
-0.20312	-0.02541	0.02533	0.25313	-1.22056	0.81682	0.48461	0.02549	0	0	-0.02545	-0.07664	0.05103
-0.20312	-0.02541	0.02533	0.25313	-1.29685	0.84234	0.51012	0.05097	0.02547	0.02551	-0.02545	-0.07664	0.05103
-0.17773	-0.02541	0.02533	0.25313	-1.3477	0.84234	0.51012	0.07646	0.05093	0.02551	0	-0.05109	0.02552
-0.17773	0	0.05066	0.25313	-1.42399	0.84234	0.53563	0.07646	0.05093	0.02551	0	-0.05109	0.05103
-0.17773	0	0.05066	0.25313	-1.50027	0.84234	0.53563	0.10195	0.0764	0.05101	0	-0.05109	0.05103
-0.17773	0	0.05066	0.25313	-1.55113	0.84234	0.56113	0.07646	0.0764	0.05101	0	-0.05109	0.05103
-0.17773	0	0.05066	0.25313	-1.57656	0.84234	0.53563	0.07646	0.0764	0.05101	0	-0.05109	0.05103
-0.17773	0	0.05066	0.25313	-1.62741	0.81682	0.53563	0.07646	0.05093	0.05101	0	-0.05109	0.05103
-0.17773	0	0.02533	0.22781	-1.7037	0.79129	0.51012	0.07646	0.02547	0.02551	0	-0.05109	0.05103
-0.17773	-0.02541	0.02533	0.22781	-1.77998	0.79129	0.51012	0.05097	0	0.02551	-0.02545	-0.07664	0.05103
-0.17773	-0.02541	0	0.2025	-1.8817	0.74024	0.48461	0.05097	0	0.02551	-0.02545	-0.07664	0.05103
-0.17773	-0.02541	0	0.2025	-1.95798	0.74024	0.45911	0.02549	-0.02547	0	-0.02545	-0.07664	0.05103
-0.17773	-0.05082	-0.02533	0.17719	-2.03427	0.71471	0.4336	0.02549	-0.05093	-0.02551	-0.0509	-0.10218	0.05103
-0.20312	-0.05082	-0.02533	0.15188	-2.11055	0.66366	0.4081	0	-0.05093	-0.02551	-0.0509	-0.10218	0.05103
-0.20312	-0.05082	-0.02533	0.15188	-2.16141	0.66366	0.4081	-0.02549	-0.0764	-0.02551	-0.0509	-0.10218	0.02552
-0.20312	-0.07623	-0.02533	0.12656	-2.21227	0.63814	0.38259	-0.02549	-0.10187	-0.05101	-0.07634	-0.12773	0.02552
-0.20312	-0.05082	-0.02533	0.12656	-2.18684	0.63814	0.38259	-0.05097	-0.10187	-0.05101	-0.07634	-0.12773	0.02552
-0.20312	-0.07623	-0.05066	0.12656	-2.11055	0.61261	0.35708	-0.05097	-0.10187	-0.05101	-0.07634	-0.12773	0.02552
-0.20312	-0.07623	-0.05066	0.12656	-2.08512	0.61261	0.35708	-0.02549	-0.10187	-0.05101	-0.07634	-0.10218	0.02552
-0.20312	-0.07623	-0.05066	0.12656	-2.0597	0.61261	0.35708	-0.02549	-0.0764	-0.05101	-0.07634	-0.10218	0.02552
-0.20312	-0.07623	-0.02533	0.12656	-2.0597	0.61261	0.35708	-0.02549	-0.0764	-0.05101	-0.07634	-0.10218	0.02552
-0.17773	-0.05082	0	0.15188	-1.98341	0.63814	0.38259	-0.02549	-0.05093	-0.05101	-0.0509	-0.10218	0.02552
-0.17773	-0.05082	0	0.15188	-2.00884	0.63814	0.38259	-0.02549	-0.05093	-0.02551	-0.0509	-0.10218	0.02552
-0.17773	-0.05082	0	0.15188	-1.93255	0.66366	0.38259	0	-0.02547	-0.02551	-0.02545	-0.07664	0.02552
-0.17773	-0.05082	0	0.17719	-1.80541	0.68919	0.4081	0.02549	0	0	-0.02545	-0.07664	0.02552
-0.15234	-0.02541	0.02533	0.17719	-1.77998	0.68919	0.4081	0.02549	0.02547	0	-0.02545	-0.07664	0.05103
-0.15234	-0.02541	0.02533	0.2025	-1.72913	0.71471	0.4336	0.05097	0.02547	0.02551	-0.02545	-0.07664	0.05103
-0.15234	-0.02541	0.02533	0.17719	-1.67827	0.71471	0.4336	0.05097	0.05093	0.02551	-0.02545	-0.07664	0.05103
-0.15234	-0.02541	0.02533	0.17719	-1.60199	0.71471	0.4336	0.07646	0.05093	0.02551	0	-0.07664	0.05103
-0.15234	-0.02541	0.02533	0.2025	-1.47484	0.71471	0.45911	0.07646	0.05093	0.02551	0	-0.05109	0.05103
-0.15234	-0.02541	0.02533	0.17719	-1.37313	0.71471	0.4336	0.07646	0.05093	0.02551	0	-0.05109	0.05103
-0.15234	-0.02541	0.02533	0.2025	-1.3477	0.71471	0.4336	0.07646	0.05093	0.02551	0	-0.05109	0.05103
-0.15234	-0.02541	0	0.17719	-1.32227	0.71471	0.4336	0.07646	0.05093	0.02551	0	-0.07664	0.05103
-0.15234	-0.02541	0	0.17719	-1.3477	0.68919	0.4336	0.07646	0.02547	0.02551	0	-0.05109	0.05103
-0.15234	-0.02541	0	0.17719	-1.29685	0.66366	0.4336	0.07646	0.02547	0.02551	0	-0.07664	0.05103
-0.15234	-0.05082	-0.02533	0.15188	-1.14428	0.63814	0.4081	0.05097	0	0	-0.02545	-0.07664	0.02552
-0.15234	-0.05082	-0.02533	0.15188	-0.99171	0.61261	0.4081	0.05097	-0.02547	0	-0.02545	-0.07664	0.02552
-0.15234	-0.05082	-0.02533	0.15188	-0.88999	0.61261	0.4081	0.02549	-0.02547	0	-0.02545	-0.07664	0.05103
-0.15234	-0.05082	-0.05066	0.12656	-0.86456	0.58709	0.4081	0.02549	-0.02547	-0.02551	-0.0509	-0.10218	0.02552
-0.15234	-0.05082	-0.05066	0.12656	-0.91542	0.58709	0.38259	0	-0.05093	-0.02551	-0.0509	-0.10218	0.02552
-0.15234	-0.05082	-0.05066	0.10125	-0.94085	0.56156	0.38259	0.02549	-0.05093	-0.02551	-0.0509	-0.10218	0.02552
-0.15234	-0.07623	-0.05066	0.10125	-0.91542	0.56156	0.38259	0	-0.05093	-0.02551	-0.0509	-0.10218	0
-0.15234	-0.05082	-0.05066	0.10125	-0.86456	0.53604	0.35708	0	-0.05093	-0.02551	-0.0509	-0.10218	0.02552
-0.15234	-0.05082	-0.02533	0.10125	-0.81371	0.56156	0.35708	0	-0.05093	-0.02551	-0.0509	-0.10218	0.02552
-0.15234	-0.05082	-0.02533	0.10125	-0.73742	0.56156	0.35708	0	-0.05093	-0.02551	-0.0509	-0.10218	0.02552
-0.15234	-0.05082	-0.02533	0.10125	-0.58485	0.56156	0.35708	0	-0.02547	-0.02551	-0.0509	-0.10218	0.02552
-0.15234	-0.05082	0	0.10125	-0.45771	0.56156	0.35708	0	-0.02547	-0.02551	-0.02545	-0.10218	0.02552
-0.12695	-0.02541	0.02533	0.12656	-0.33057	0.58709	0.38259	0.02549	0	-0.02551	-0.02545	-0.10218	0
-0.12695	-0.02541	0.02533	0.12656	-0.33057	0.56156	0.38259	0.02549	0	-0.02551	-0.02545	-0.07664	0.02552
-0.12695	-0.02541	0.02533	0.12656	-0.30514	0.58709	0.38259	0.02549	0	0	-0.02545	-0.07664	0.02552
-0.10156	-0.02541	0.02533	0.12656	-0.22886	0.58709	0.38259	0.02549	0.02547	0	-0.02545	-0.07664	0.02552
-0.10156	-0.02541	0.02533	0.12656	-0.178	0.58709	0.4081	0.05097	0.02547	0	0	-0.07664	0.02552
-0.10156	-0.02541	0.02533	0.12656	-0.15257	0.58709	0.38259	0.05097	0.02547	0	0	-0.07664	0.02552
-0.10156	-0.02541	0.02533	0.12656	-0.178	0.58709	0.38259	0.05097	0.02547	0	0	-0.07664	0.02552
-0.10156	-0.02541	0.02533	0.15188	-0.22886	0.58709	0.38259	0.05097	0.02547	0	0	-0.07664	0.02552
-0.10156	-0.02541	0.02533	0.12656	-0.27971	0.58709	0.4081	0.05097	0.02547	0.02551	0	-0.07664	0.02552
-0.10156	-0.02541	0	0.12656	-0.356	0.58709	0.38259	0.05097	0.02547	0.02551	0	-0.07664	0.02552
-0.10156	-0.02541	0	0.12656	-0.38143	0.58709	0.38259	0.05097	0.02547	0.02551	0	-0.07664	0.02552
-0.10156	-0.02541	0	0.10125	-0.43228	0.56156	0.38259	0.05097	0.02547	0.02551	-0.02545	-0.07664	0.02552
-0.10156	-0.02541	0	0.10125	-0.43228	0.56156	0.38259	0.05097	0.02547	0	-0.02545	-0.07664	0.02552
-0.10156	0	-0.02533	0.12656	-0.45771	0.56156	0.38259	0.05097	0	0	-0.02545	-0.07664	0.02552
-0.10156	-0.02541	-0.02533	0.10125	-0.45771	0.53604	0.38259	0.05097	0	0	-0.02545	-0.07664	0.02552
5.07794	6.04734	-681.733	-683.443	-695.211	-697.638	-385.319	-2.14087	-3.69273	-2.85667	-2.79925	-1.94142	-1.07166
-0.60935	-1.54995	-684.519	-683.216	-679.801	-685.717	-376.29	-4.48563	-3.43806	-3.67287	-3.33365	-2.09469	-0.76547
-0.55857	-1.4229	-682.847	-683.545	-692.236	-695.392	-362.925	-1.09592	-1.17149	-1.6834	-2.41753	-1.76261	-1.07166
-1.7265	-2.46467	-684.595	-683.216	-682.065	-687.428	-352.978	-1.07044	1.19695	2.24453	3.18097	3.14204	1.81162
-1.06637	-1.67699	-683.784	-683.57	-690.481	-694.064	-340.505	1.01946	2.34298	2.67813	1.90858	0.97071	0.28067
-1.54877	-1.93108	-684.95	-683.266	-683.489	-688.525	-331.655	-0.943	-2.67405	-2.44858	-2.01037	-1.66043	-0.94408
0.45701	0.96554	-683.075	-683.519	-689.286	-693.145	-323.365	-3.49166	-2.39391	-2.70364	-3.00283	-2.0436	-1.04615
1.65033	2.36304	-665.748	-683.393	-684.506	-689.291	-313.035	-2.39574	-1.37522	-1.78542	-1.09425	-0.15327	0.22964
0.86325	0.45736	-646.091	-683.545	-688.447	-692.507	-299.517	2.72706	0.81495	0	-1.14515	-0.91962	-0.68893
-1.16793	-2.15977	-631.575	-683.671	-685.243	-689.878	-292.069	2.2683	2.03737	2.16801	1.75589	1.27725	0.58686
-0.40623	-1.21963	-614.4	-683.899	-687.837	-692.073	-286.535	-0.50973	2.0119	2.57611	3.07917	2.24796	1.17373
-0.93942	-1.47372	-597.96	-684.355	-685.828	-690.261	-277.761	-0.79008	1.14602	1.17328	1.34873	0.68972	0.38274
0.83786	1.21963	-576.048	-684.38	-687.328	-691.741	-266.767	1.40176	-0.63668	-1.12226	-1.42507	-1.35389	-0.89305
2.25968	2.43926	-555.276	-685.19	-686.26	-690.542	-257.917	1.7076	-0.02547	-0.48461	-1.27239	-0.99626	-0.71444
1.80267	1.57536	-538.253	-680.937	-686.972	-691.512	-251.362	0.79008	0.81495	0.76518	0.35627	0.35763	0.22964
-0.30468	-1.32127	-526.423	-664.889	-686.642	-690.771	-244.424	0.943	1.09509	1.22429	1.29783	0.97071	0.63789
-1.09176	-2.41386	-514.213	-647.272	-686.642	-691.359	-236.9	1.96246	3.15792	3.08623	2.51932	1.68597	0.9696
0.10156	-0.68604	-497.949	-626.49	-686.972	-690.899	-229.733	1.58017	2.06284	2.93319	3.07917	2.0436	1.09718
0.4824	0.10164	-480.369	-606.569	-686.311	-691.256	-222.438	0.86654	-0.30561	0.25506	0.17813	-0.17882	-0.05103
0.83786	0.35573	-463.878	-588.242	-687.328	-691.001	-216.444	-0.53522	-1.68083	-1.98947	-2.57022	-2.09469	-1.02063
1.19332	0.40654	-448.907	-571.055	-685.93	-691.205	-210.552	-1.04495	-1.55349	-1.50486	-1.57776	-1.0218	-0.53583
0.4824	-0.8385	-436.773	-555.285	-687.811	-691.078	-203.64	0.15292	0.53481	0.79069	0.76343	0.7919	0.38274
-1.06637	-2.97285	-426.64	-540.604	-685.37	-691.18	-196.677	1.37627	1.32429	1.75992	1.32328	0.84299	0.40825
-1.2187	-3.07449	-414.607	-524.505	-688.981	-691.129	-191.831	-0.20389	-0.10187	0.71417	0.76343	0.43427	0.28067
-0.10156	-1.52454	-399.662	-506.988	-684.531	-691.18	-187.087	-2.2683	-1.50256	-0.68866	-0.40716	-0.25545	0
0.63474	-0.58441	-384.108	-489.421	-691.778	-691.205	-180.073	-1.80955	-2.57218	-2.29554	-2.34119	-1.73706	-0.89305
0.27929	-0.99095	-370.707	-474.107	-664.672	-691.256	-173.109	-0.58619	-2.39391	-2.42307	-2.7738	-1.91588	-0.99511
-0.12695	-1.72781	-359.435	-460.312	-679.547	-691.333	-168.569	-1.17238	-1.34976	-0.96923	-0.89067	-0.35763	-0.12758
-1.11715	-3.12531	-350.467	-447.655	-659.611	-691.384	-163.698	-1.29981	0.12734	0.68866	0.76343	0.66417	0.40825
-1.11715	-3.17613	-340.132	-433.05	-556.22	-691.563	-157.78	-0.84106	-0.1528	0.38259	0.61075	0.48536	0.3317
-0.45701	-2.13436	-326.984	-417.128	-496.692	-691.614	-151.812	-0.71362	-0.43294	-0.20405	-0.22903	-0.17882	0
0.10156	-1.32127	-313.153	-401.941	-432.511	-691.818	-146.175	-0.91752	-1.17149	-1.17328	-1.39962	-1.04735	-0.4848
0.96481	-0.63523	-300.285	-387.917	-359.76	-691.869	-141.252	-1.01946	-2.19017	-2.04048	-1.93403	-1.37943	-0.79099
0.27929	-1.52454	-290.506	-375.717	-313.354	-692.099	-136.1	-0.5607	-0.58574	-0.71417	-0.81433	-0.45981	-0.35722
-0.38085	-2.33763	-281.97	-363.541	-294.206	-692.099	-130.616	0.50973	1.27336	1.09676	0.73798	0.58754	0.20413
-0.43162	-2.46467	-272.698	-351.037	-249.833	-692.354	-125.464	1.1469	1.50256	1.65789	1.55231	1.09844	0.56135
-0.10156	-2.00731	-261.907	-338.051	-203.732	-692.303	-120.899	0.68814	0.99322	1.07125	1.04336	0.58754	0.30619
0.63474	-0.99095	-249.849	-324.534	-164.064	-692.609	-116.307	0.22938	0.2292	0.07652	0.02545	-0.12773	0
1.09176	-0.35573	-238.297	-311.549	-131.515	-692.456	-111.41	0.43327	-0.05093	-0.4081	-0.5344	-0.45981	-0.20413
0.78708	-0.78768	-229.102	-300.487	-100.417	-692.839	-106.59	1.12141	0.71308	0.17854	-0.27992	-0.30654	-0.22964
0.38085	-1.49913	-221.401	-290.362	-72.8522	-692.431	-102.815	1.17238	1.22242	1.12226	0.91612	0.66417	0.22964
-0.15234	-2.13436	-214.181	-280.262	-46.1016	-692.941	-99.0909	1.04495	1.88457	2.04048	2.03582	1.40498	0.76547
-0.2539	-2.15977	-205.898	-269.1	-20.9021	-680.229	-94.5763	1.35079	1.55349	1.63239	1.45052	0.86853	0.53583
0.55857	-1.16881	-195.664	-257.152	3.38197	-657.435	-90.5464	0.943	0.33107	0.48461	0.25448	0.02555	0.05103
1.04098	-0.53359	-185.43	-246.141	24.1569	-636.274	-87.2561	0.02549	-0.53481	-0.35708	-0.48351	-0.40872	-0.20413
0.71091	-0.91472	-177.323	-236.598	42.389	-614.859	-83.8638	-0.17841	-0.78948	-0.68866	-0.86522	-0.71526	-0.40825
-0.20312	-2.03272	-171.446	-228.144	58.2055	-594.464	-80.2674	0.20389	-0.17827	-0.12753	-0.40716	-0.281	-0.22964
-0.40623	-2.33763	-165.24	-219.107	73.5642	-573.89	-77.1047	0.07646	0.38201	0.8417	0.81433	0.63863	0.28067
-0.40623	-2.36304	-157.945	-209.589	88.1601	-553.572	-73.7634	-0.22938	0.20374	0.81619	0.83977	0.61308	0.43377
-0.27929	-2.10895	-149.813	-199.743	102.349	-532.717	-70.2181	-0.5607	-0.81495	-0.38259	-0.45806	-0.35763	0.02552
0.22851	-1.4229	-141.149	-189.871	115.063	-512.756	-67.1319	-1.09592	-1.65536	-1.2753	-1.27239	-0.86853	-0.28067
0.20312	-1.44831	-133.651	-181.037	126.277	-493.127	-63.8926	-1.1469	-1.60443	-1.32631	-1.37418	-0.89408	-0.43377
-0.33007	-2.08354	-127.698	-173.24	135.584	-474.468	-60.7553	-0.86654	-1.19695	-0.8672	-0.96701	-0.61308	-0.38274
-0.83786	-2.71876	-122.53	-165.697	144.001	-456.166	-57.8987	-0.89203	-0.48388	-0.15304	-0.20358	-0.05109	-0.02552
-0.60935	-2.51549	-116.198	-157.141	152.621	-437.711	-54.7614	-0.89203	-0.38201	-0.05101	0	0.07664	0.05103
-0.15234	-1.93108	-108.471	-147.902	161.75	-418.746	-51.2161	-0.7646	-0.61121	-0.38259	-0.35627	-0.22991	-0.07655
0.2539	-1.4229	-100.618	-139.119	169.734	-400.291	-47.6963	-0.45876	-0.71308	-0.71417	-0.96701	-0.68972	-0.28067
0.38085	-1.27045	-93.7534	-131.171	176.244	-382.704	-44.7886	-0.43327	-0.99322	-0.96923	-1.01791	-0.66417	-0.3317
0.17773	-1.54995	-88.2564	-124.184	181.431	-366.112	-42.187	-0.3823	-0.30561	-0.28057	-0.33082	-0.20436	-0.17861
-0.22851	-1.95649	-83.3167	-117.198	186.39	-349.495	-39.2283	0.02549	0.56028	0.51012	0.33082	0.20436	0.02552
-0.27929	-1.93108	-77.7437	-109.756	191.069	-332.802	-36.04	0.5607	0.73855	0.71417	0.5853	0.40872	0.22964
0.12695	-1.44831	-71.1067	-102.01	195.9	-316.363	-33.2088	0.53522	0.73855	0.71417	0.5853	0.38318	0.28067
0.60935	-0.86391	-64.1658	-94.3658	191.45	-300.384	-30.5562	0.40778	0.40747	0.35708	0.22903	0.07664	0.12758
0.60935	-0.78768	-58.2127	-87.3036	193.357	-284.763	-27.7506	0.58619	0.17827	-0.05101	-0.22903	-0.22991	-0.07655
0.38085	-1.04177	-53.349	-81.0513	199.74	-270.06	-25.455	0.63716	0.63668	0.4081	0.12724	0.02555	0
0.35546	-1.21963	-48.8653	-75.1282	204.393	-255.919	-23.287	0.73911	0.84042	0.79069	0.63619	0.38318	0.15309
0.12695	-1.52454	-44.5588	-69.129	208.716	-241.778	-20.8894	0.86654	0.94228	0.99473	0.86522	0.48536	0.17861
0.07617	-1.47372	-39.6698	-62.7249	212.276	-227.713	-18.5429	0.84106	0.89135	0.91822	0.71254	0.38318	0.25516
0.43162	-1.01636	-34.0461	-56.1436	215.582	-213.98	-16.4769	0.48424	0.20374	0.38259	0.25448	0.12773	0.17861
0.58396	-0.86391	-28.8277	-50.2204	217.87	-200.809	-14.5129	0.20389	-0.10187	0.05101	-0.10179	-0.20436	-0.05103
0.40623	-1.04177	-24.5213	-44.7782	219.548	-188.174	-12.5745	0.17841	-0.30561	-0.12753	-0.27992	-0.281	-0.10206
-0.02539	-1.47372	-21.1268	-39.8422	220.057	-176.126	-10.9166	0.02549	-0.33107	0	-0.02545	-0.05109	0.02552
-0.35546	-1.88027	-17.8337	-35.0075	220.082	-164.333	-9.25869	-0.20389	-0.10187	0.28057	0.20358	0.07664	0.07655
-0.07617	-1.62618	-13.6032	-29.5399	220.591	-152.489	-7.44776	-0.3823	-0.33107	0.17854	0.12724	0.05109	0.12758
0.05078	-1.4229	-8.94217	-23.794	221.583	-140.416	-5.35626	-0.45876	-0.84042	-0.33158	-0.27992	-0.15327	0.07655
0.02539	-1.4229	-4.71174	-18.6555	221.811	-128.878	-3.44331	-0.50973	-0.94228	-0.61214	-0.73798	-0.53645	-0.12758
0.02539	-1.44831	-0.98794	-13.8967	221.379	-118.03	-1.86194	-0.66265	-1.09509	-0.73967	-0.83977	-0.58754	-0.22964
-0.17773	-1.62618	2.27987	-9.44164	220.464	-107.565	-0.4081	-0.84106	-0.99322	-0.53563	-0.5344	-0.33209	-0.17861
-0.43162	-1.88027	5.37037	-5.01192	219.726	-97.048	1.35182	-0.73911	-0.66215	-0.30607	-0.33082	-0.20436	-0.10206
-0.2539	-1.67699	9.09416	-0.12656	219.497	-86.506	3.21376	-0.58619	-0.53481	-0.28057	-0.38172	-0.25545	-0.10206
-0.10156	-1.44831	13.1726	4.93598	219.675	-75.7853	5.27975	-0.45876	-0.63668	-0.45911	-0.50895	-0.33209	-0.12758
0.15234	-1.14341	17.2764	9.66946	219.421	-65.5495	7.11618	-0.30584	-0.43294	-0.38259	-0.50895	-0.281	-0.07655
0.20312	-1.09259	20.8988	13.9726	218.684	-55.8498	8.67205	-0.25487	-0.17827	-0.15304	-0.25448	-0.10218	0.02552
0	-1.29586	23.7867	17.8961	218.048	-46.4309	10.3044	-0.05097	-0.02547	0	-0.07634	-0.05109	-0.05103
-0.10156	-1.32127	26.5985	21.8702	217.184	-37.1907	11.8858	0.10195	0.33107	0.25506	0.07634	0.05109	-0.02552
0.02539	-1.06718	30.0943	26.224	216.929	-27.9504	13.4927	0.20389	0.35654	0.30607	0.22903	0.17882	0.07655
0.17773	-0.8385	33.7168	30.4259	213.751	-18.7613	15.2016	0.3823	0.48388	0.33158	0.15269	0.10218	0.07655
0.45701	-0.559	37.2632	34.5266	203.096	-9.9039	16.7575	0.50973	0.43294	0.25506	0.0509	0.02555	0.05103
0.45701	-0.60982	40.2271	38.1969	198.494	-1.53153	18.1093	0.50973	0.50934	0.35708	0.15269	0.10218	0.07655
0.27929	-0.81309	42.6589	41.5382	198.723	6.43243	19.3336	0.53522	0.56028	0.4336	0.25448	0.15327	0.07655
0.22851	-0.91472	45.0148	44.7276	198.748	14.1156	20.4303	0.53522	0.61121	0.58664	0.43261	0.22991	0.10206
0.17773	-0.94013	47.472	48.0689	198.748	21.7733	21.6291	0.5607	0.61121	0.61214	0.45806	0.22991	0.10206
0.20312	-0.8385	50.2332	51.6379	198.646	29.4309	22.8789	0.48424	0.35654	0.4081	0.27992	0.12773	0.10206
0.30468	-0.68604	53.0957	54.9792	198.265	36.6546	23.8481	0.28035	0.1528	0.25506	0.12724	0.05109	0.15309
0.33007	-0.66063	55.5782	57.9914	197.705	43.572	24.8174	0.12743	-0.0764	0.10202	0	-0.07664	0.07655
0.12695	-0.88932	57.4781	60.6999	196.993	50.2342	25.7866	0.12743	-0.1528	0.05101	-0.07634	-0.12773	0
-0.02539	-1.06718	59.2007	63.3577	195.9	56.5135	26.5263	-0.07646	-0.33107	0.02551	0.02545	-0.02555	0.05103
-0.20312	-1.24504	60.8726	65.8637	194.705	62.6651	27.3169	-0.28035	-0.35654	0	-0.0509	-0.12773	0
-0.02539	-1.06718	63.0258	68.8253	193.866	68.9189	28.1841	-0.45876	-0.63668	-0.25506	-0.27992	-0.25545	-0.05103
0.12695	-0.88932	65.483	71.8375	193.281	75.2237	29.2554	-0.50973	-0.84042	-0.4336	-0.45806	-0.33209	-0.05103
0.02539	-0.96554	67.4589	74.4447	192.264	81.2988	30.3522	-0.40778	-0.78948	-0.48461	-0.55985	-0.40872	-0.07655
-0.07617	-1.06718	69.0548	76.7482	191.069	86.8633	31.1173	-0.43327	-0.73855	-0.4081	-0.48351	-0.35763	-0.07655
-0.17773	-1.14341	70.5747	79.0263	189.212	92.2237	31.7805	-0.63716	-0.68761	-0.28057	-0.27992	-0.15327	0
-0.2539	-1.118	72.272	81.4563	187.763	97.6861	32.6732	-0.61168	-0.50934	-0.20405	-0.20358	-0.15327	0
-0.17773	-0.94013	74.2985	84.1142	187.153	103.327	33.7955	-0.40778	-0.53481	-0.30607	-0.35627	-0.25545	-0.05103
-0.02539	-0.73686	76.4264	86.7467	186.593	108.943	34.9688	-0.17841	-0.48388	-0.38259	-0.48351	-0.35763	-0.10206
0.10156	-0.58441	78.453	89.1514	185.627	114.176	35.887	-0.15292	-0.25467	-0.17854	-0.30537	-0.17882	0
0.17773	-0.53359	80.1755	91.2524	184.457	119.077	36.6521	-0.07646	0.05093	0.10202	0.02545	0.05109	0.07655
0	-0.68604	81.4421	93.2014	183.313	123.977	37.5959	0.17841	0.20374	0.17854	0.0509	0	0
0.02539	-0.559	82.9367	95.3783	182.27	128.751	38.4121	0.28035	0.25467	0.20405	0.0509	0	-0.02552
0.17773	-0.25409	84.8872	97.6312	181.202	133.422	39.1517	0.22938	0.30561	0.22955	0.10179	0.05109	0.02552
0.2539	-0.12705	86.7365	99.7574	180.262	138.093	40.0444	0.35681	0.30561	0.15304	-0.02545	-0.05109	0
0.33007	0	88.3577	101.707	177.744	142.509	40.8351	0.48424	0.40747	0.22955	0.0509	0	0.05103
0.35546	0.02541	89.7003	103.453	175.837	146.567	41.4218	0.50973	0.58574	0.48461	0.35627	0.22991	0.20413
0.20312	-0.15245	90.7136	104.947	175.201	150.473	41.9829	0.50973	0.53481	0.48461	0.38172	0.20436	0.15309
0.10156	-0.22868	91.7015	106.44	174.235	154.174	42.442	0.45876	0.43294	0.4081	0.30537	0.12773	0.07655
0.15234	-0.10164	92.9681	108.111	173.243	157.824	42.8501	0.30584	0.25467	0.30607	0.22903	0.07664	0.07655
0.17773	-0.02541	94.3107	109.832	172.226	161.5	43.3857	0.22938	0.05093	0.12753	0.0509	-0.02555	0.02552
0.22851	0.05082	95.628	111.351	171.031	164.946	43.8193	0.12743	-0.10187	0.02551	-0.10179	-0.10218	0.02552
0.20312	-0.02541	96.5399	112.616	169.48	168.085	44.0999	-0.02549	-0.17827	0	-0.0509	-0.07664	0.05103
0.07617	-0.17786	97.1479	113.755	168.005	171.098	44.457	-0.07646	-0.28014	-0.02551	-0.0509	-0.10218	0.02552
-0.07617	-0.33032	97.6292	114.894	166.53	174.007	44.7631	-0.15292	-0.40747	-0.10202	-0.10179	-0.12773	0
-0.17773	-0.40654	98.2625	116.008	165.106	176.815	45.0181	-0.30584	-0.50934	-0.20405	-0.22903	-0.25545	-0.07655
-0.05078	-0.25409	99.2758	117.375	163.835	179.623	45.2732	-0.53522	-0.73855	-0.4081	-0.38172	-0.30654	-0.07655
0.05078	-0.10164	100.365	118.793	162.691	182.533	45.7068	-0.61168	-0.84042	-0.53563	-0.48351	-0.38318	-0.10206
-0.02539	-0.17786	101.125	119.932	161.445	185.366	46.3189	-0.40778	-0.73855	-0.45911	-0.50895	-0.35763	-0.05103
-0.10156	-0.2795	101.606	120.868	160.046	187.868	46.6505	-0.33133	-0.56028	-0.28057	-0.30537	-0.20436	0.02552
-0.15234	-0.33032	102.088	121.779	158.622	190.191	46.8801	-0.48424	-0.45841	-0.15304	-0.12724	-0.07664	0.07655
-0.15234	-0.25409	102.848	122.919	157.427	192.667	47.2882	-0.45876	-0.43294	-0.17854	-0.17813	-0.12773	0.02552
-0.05078	-0.07623	103.81	124.21	156.41	195.321	47.8748	-0.28035	-0.33107	-0.25506	-0.27992	-0.20436	-0.02552
0.07617	0.12705	104.874	125.5	155.469	197.95	48.487	-0.07646	-0.25467	-0.25506	-0.38172	-0.281	-0.10206
0.12695	0.17786	105.659	126.488	154.35	200.375	48.9971	0.07646	-0.0764	-0.15304	-0.27992	-0.17882	-0.07655
0.12695	0.17786	106.191	127.272	152.977	202.443	49.2776	0.15292	0.25467	0.20405	0.10179	0.10218	0.10206
0.07617	0.10164	106.571	128.032	151.756	204.51	49.6602	0.30584	0.48388	0.4081	0.30537	0.20436	0.12758
0.05078	0.17786	107.154	128.968	150.739	206.655	50.1193	0.45876	0.45841	0.33158	0.17813	0.07664	0.05103
0.22851	0.48277	108.193	130.082	149.773	208.671	50.3744	0.33133	0.33107	0.20405	0.10179	0.02555	0.02552
0.33007	0.66063	109.155	131.019	148.705	210.637	50.655	0.30584	0.33107	0.12753	0.02545	-0.02555	0.02552
0.33007	0.60982	109.713	131.702	147.535	212.474	51.0376	0.48424	0.40747	0.17854	0.02545	-0.02555	0.02552
0.2539	0.50818	109.941	132.158	146.188	214.031	51.2416	0.53522	0.61121	0.45911	0.30537	0.20436	0.17861
0.17773	0.38114	110.067	132.563	144.738	215.435	51.3181	0.50973	0.61121	0.58664	0.50895	0.33209	0.25516
0.05078	0.2795	110.194	133.018	143.416	216.788	51.3691	0.40778	0.38201	0.4081	0.33082	0.15327	0.15309
0.10156	0.40654	110.7	133.676	142.246	218.115	51.3436	0.17841	0.0764	0.12753	0.0509	-0.05109	0.02552
0.17773	0.559	111.384	134.385	141.178	219.443	51.3946	0	-0.20374	-0.12753	-0.17813	-0.20436	-0.05103
0.15234	0.53359	111.764	134.79	139.958	220.668	51.4967	-0.02549	-0.35654	-0.25506	-0.35627	-0.30654	-0.10206
0.12695	0.38114	111.714	134.993	138.534	221.561	51.3946	-0.15292	-0.35654	-0.17854	-0.22903	-0.17882	-0.02552
-0.02539	0.12705	111.41	135.069	137.161	222.378	51.3181	-0.25487	-0.28014	-0.05101	-0.02545	-0.05109	0.07655
-0.15234	0	111.232	135.322	135.991	223.348	51.3691	-0.28035	-0.43294	-0.12753	-0.10179	-0.12773	0.05103
-0.15234	0.05082	111.435	135.777	134.897	224.293	51.3691	-0.40778	-0.63668	-0.33158	-0.27992	-0.281	-0.02552
-0.10156	0.17786	111.815	136.233	133.804	225.212	51.3691	-0.58619	-0.81495	-0.51012	-0.45806	-0.38318	-0.07655
-0.05078	0.25409	112.119	136.638	132.609	226.105	51.4456	-0.58619	-0.91682	-0.61214	-0.55985	-0.43427	-0.10206
-0.12695	0.17786	112.119	136.815	131.287	226.896	51.5222	-0.50973	-0.71308	-0.4336	-0.40716	-0.30654	0
-0.17773	0.05082	111.992	136.992	130.015	227.637	51.6497	-0.40778	-0.53481	-0.25506	-0.22903	-0.17882	0.02552
-0.15234	0.07623	111.967	137.22	128.871	228.377	51.7262	-0.35681	-0.45841	-0.20405	-0.17813	-0.15327	0.02552
-0.10156	0.20327	112.22	137.625	127.905	229.168	51.8282	-0.35681	-0.35654	-0.20405	-0.20358	-0.17882	0
0.05078	0.40654	112.651	138.132	127.04	230.087	52.0833	-0.20389	-0.33107	-0.28057	-0.30537	-0.22991	-0.05103
0.15234	0.50818	112.98	138.537	126.15	231.006	52.3894	0.02549	-0.17827	-0.22955	-0.33082	-0.25545	-0.07655
0.10156	0.48277	113.006	138.688	125.057	231.721	52.5934	0.22938	0.17827	0.07652	-0.0509	-0.02555	0.02552
0.07617	0.43195	112.854	138.739	123.861	232.206	52.6699	0.35681	0.48388	0.38259	0.27992	0.20436	0.17861
0.02539	0.43195	112.803	138.84	122.793	232.742	52.772	0.45876	0.58574	0.48461	0.43261	0.25545	0.20413
0.12695	0.63523	113.082	139.169	121.878	233.329	52.874	0.48424	0.53481	0.4081	0.33082	0.15327	0.15309
0.2539	0.86391	113.563	139.549	121.039	233.865	52.8995	0.43327	0.38201	0.22955	0.12724	0.02555	0.07655
0.30468	0.94013	113.842	139.701	120.073	234.299	52.9505	0.43327	0.38201	0.15304	0.02545	-0.05109	0.02552
0.30468	0.8385	113.715	139.6	118.928	234.554	52.9505	0.50973	0.48388	0.28057	0.12724	0.02555	0.05103
0.22851	0.68604	113.31	139.372	117.759	234.631	52.8485	0.53522	0.61121	0.48461	0.35627	0.22991	0.15309
0.12695	0.53359	112.93	139.144	116.614	234.682	52.721	0.48424	0.58574	0.56113	0.45806	0.281	0.20413
0.10156	0.53359	112.778	139.119	115.623	234.758	52.5679	0.35681	0.30561	0.33158	0.25448	0.10218	0.10206
0.12695	0.66063	112.879	139.169	114.682	234.784	52.3128	0.10195	-0.05093	0	-0.0509	-0.15327	-0.02552
0.12695	0.73686	112.955	139.144	113.741	234.758	52.0833	-0.07646	-0.30561	-0.22955	-0.27992	-0.281	-0.10206
0.07617	0.63523	112.702	138.891	112.597	234.579	51.9047	-0.15292	-0.43294	-0.28057	-0.33082	-0.30654	-0.10206
-0.02539	0.43195	112.119	138.461	111.376	234.248	51.6242	-0.28035	-0.35654	-0.15304	-0.15269	-0.15327	0
-0.15234	0.22868	111.46	138.081	110.181	233.967	51.4201	-0.33133	-0.38201	-0.12753	-0.07634	-0.10218	0.05103
-0.17773	0.17786	111.08	137.904	108.96	233.814	51.2671	-0.3823	-0.53481	-0.22955	-0.17813	-0.17882	0.02552
-0.12695	0.2795	111.03	137.878	107.308	233.661	51.0886	-0.53522	-0.73855	-0.4336	-0.38172	-0.30654	-0.05103
-0.07617	0.35573	110.979	137.802	105.451	233.507	50.91	-0.63716	-0.91682	-0.63765	-0.61075	-0.48536	-0.15309
-0.10156	0.33032	110.726	137.575	104.053	233.278	50.757	-0.63716	-0.89135	-0.61214	-0.55985	-0.40872	-0.12758
-0.17773	0.20327	110.245	137.246	102.68	232.997	50.655	-0.53522	-0.68761	-0.4336	-0.38172	-0.30654	-0.07655
-0.20312	0.17786	109.865	137.018	100.289	232.818	50.6294	-0.40778	-0.48388	-0.25506	-0.22903	-0.17882	0
-0.10156	0.2795	109.738	136.967	97.4668	232.691	50.5529	-0.35681	-0.40747	-0.20405	-0.17813	-0.15327	0.02552
-0.02539	0.40654	109.763	136.942	95.8903	232.588	50.5274	-0.28035	-0.33107	-0.25506	-0.22903	-0.17882	0
0.07617	0.53359	109.763	136.942	95.28	232.563	50.6039	-0.07646	-0.2292	-0.25506	-0.30537	-0.25545	-0.05103
0.07617	0.53359	109.561	136.765	95.0003	232.461	50.6805	0.15292	0.05093	-0.05101	-0.15269	-0.12773	-0.02552
0.07617	0.50818	109.231	136.461	94.39	232.18	50.655	0.33133	0.40747	0.28057	0.20358	0.15327	0.12758
0.07617	0.53359	108.902	136.182	93.8815	231.874	50.5784	0.43327	0.53481	0.45911	0.38172	0.25545	0.17861
0.05078	0.559	108.699	136.005	93.5763	231.644	50.5784	0.53522	0.63668	0.45911	0.35627	0.17882	0.15309
0.20312	0.8385	108.826	136.031	93.2966	231.44	50.5529	0.5607	0.53481	0.33158	0.22903	0.10218	0.10206
0.33007	1.01636	108.927	135.904	92.6609	231.082	50.4254	0.48424	0.45841	0.25506	0.12724	0.02555	0.05103
0.30468	0.91472	108.623	135.499	91.72	230.623	50.2979	0.50973	0.48388	0.25506	0.10179	0	0.02552
0.2539	0.76227	108.041	134.967	91.0335	230.036	50.1448	0.58619	0.58574	0.4081	0.22903	0.15327	0.07655
0.17773	0.66063	107.407	134.461	90.6012	229.398	49.9663	0.58619	0.71308	0.61214	0.45806	0.30654	0.20413
0.15234	0.60982	106.977	134.056	90.1689	228.785	49.7623	0.50973	0.50934	0.48461	0.38172	0.22991	0.17861
0.12695	0.63523	106.723	133.676	89.4823	228.096	49.4562	0.30584	0.17827	0.20405	0.12724	0.02555	0.07655
0.12695	0.71145	106.495	133.347	88.7195	227.381	49.0991	0.02549	-0.10187	-0.02551	-0.10179	-0.15327	-0.02552
0.07617	0.68604	106.115	132.841	87.8804	226.615	48.793	-0.07646	-0.30561	-0.17854	-0.25448	-0.22991	-0.07655
0.02539	0.559	105.482	132.234	86.2529	225.722	48.4359	-0.22938	-0.43294	-0.22955	-0.25448	-0.20436	-0.05103
-0.10156	0.33032	104.697	131.525	82.5404	224.778	48.0533	-0.35681	-0.38201	-0.15304	-0.17813	-0.12773	0
-0.15234	0.20327	104.013	130.993	80.2264	223.986	47.7983	-0.3823	-0.50934	-0.22955	-0.22903	-0.17882	0
-0.12695	0.22868	103.608	130.614	79.2856	223.246	47.5177	-0.45876	-0.66215	-0.35708	-0.33082	-0.25545	-0.05103
-0.07617	0.30491	103.354	130.259	78.2176	222.531	47.2371	-0.61168	-0.81495	-0.53563	-0.50895	-0.38318	-0.12758
-0.10156	0.30491	102.974	129.829	77.531	221.766	46.9821	-0.68814	-0.94228	-0.66316	-0.63619	-0.45981	-0.17861
-0.17773	0.20327	102.392	129.247	76.5648	220.949	46.7525	-0.63716	-0.81495	-0.56113	-0.50895	-0.35763	-0.10206
-0.20312	0.17786	101.834	128.791	75.6748	220.209	46.625	-0.50973	-0.63668	-0.38259	-0.35627	-0.25545	-0.07655
-0.20312	0.22868	101.429	128.386	74.4033	219.57	46.4975	-0.43327	-0.45841	-0.25506	-0.25448	-0.17882	0
-0.10156	0.38114	101.277	128.158	73.3862	218.958	46.3954	-0.40778	-0.40747	-0.25506	-0.22903	-0.15327	0
0.02539	0.48277	101.1	127.88	72.3182	218.396	46.3189	-0.28035	-0.30561	-0.25506	-0.25448	-0.17882	-0.02552
0.07617	0.50818	100.77	127.551	70.1568	217.886	46.37	0	-0.1528	-0.17854	-0.25448	-0.17882	-0.05103
0.07617	0.50818	100.34	127.12	68.2497	217.273	46.3189	0.20389	0.1528	0.07652	-0.02545	-0.02555	0.02552
0.07617	0.50818	99.8838	126.614	66.4697	216.507	46.1659	0.28035	0.40747	0.33158	0.22903	0.17882	0.12758
0.10156	0.559	99.5291	126.235	65.0711	215.844	46.0894	0.40778	0.45841	0.33158	0.27992	0.15327	0.10206
0.15234	0.71145	99.3518	125.956	64.9694	215.231	46.0384	0.50973	0.53481	0.35708	0.22903	0.12773	0.10206
0.27929	0.94013	99.3011	125.728	63.3674	214.593	45.9363	0.5607	0.50934	0.33158	0.20358	0.12773	0.10206
0.30468	0.94013	99.0225	125.222	62.2995	213.776	45.7578	0.53522	0.53481	0.33158	0.20358	0.10218	0.10206
0.27929	0.8385	98.4145	124.589	62.986	212.908	45.5538	0.58619	0.56028	0.35708	0.22903	0.12773	0.07655
0.20312	0.71145	97.7305	123.931	63.1894	211.938	45.3497	0.61168	0.68761	0.53563	0.38172	0.25545	0.15309
0.17773	0.66063	97.1732	123.349	62.9606	210.994	45.1202	0.58619	0.66215	0.58664	0.45806	0.30654	0.20413
0.17773	0.66063	96.7426	122.817	61.74	210.075	44.8396	0.48424	0.38201	0.35708	0.25448	0.12773	0.10206
0.17773	0.68604	96.3373	122.26	60.0872	208.977	44.4315	0.20389	0.10187	0.15304	0.0509	0	0.05103
0.15234	0.71145	95.8813	121.704	59.2989	207.905	44.0999	0.05097	-0.12734	-0.05101	-0.10179	-0.12773	0
0.05078	0.559	95.2227	120.995	58.8158	206.808	43.7683	-0.02549	-0.25467	-0.15304	-0.22903	-0.17882	-0.05103
0.02539	0.45736	94.4881	120.261	58.3835	205.608	43.3602	-0.20389	-0.38201	-0.17854	-0.20358	-0.17882	-0.05103
-0.05078	0.30491	93.7281	119.476	58.2309	204.408	42.9776	-0.3823	-0.40747	-0.17854	-0.17813	-0.12773	0
-0.10156	0.22868	93.0695	118.869	57.5444	203.362	42.6971	-0.43327	-0.56028	-0.28057	-0.27992	-0.20436	-0.02552
-0.07617	0.22868	92.5882	118.337	56.7561	202.417	42.442	-0.45876	-0.71308	-0.4336	-0.43261	-0.33209	-0.10206
-0.07617	0.2795	92.1829	117.831	56.0949	201.371	42.136	-0.61168	-0.81495	-0.51012	-0.48351	-0.33209	-0.10206
-0.12695	0.22868	91.6509	117.198	55.4338	200.299	41.8299	-0.68814	-0.86588	-0.56113	-0.50895	-0.35763	-0.10206
-0.20312	0.15245	90.9922	116.54	53.8064	199.303	41.6003	-0.61168	-0.76401	-0.51012	-0.48351	-0.35763	-0.10206
-0.12695	0.22868	90.5616	116.059	52.3315	198.41	41.4728	-0.50973	-0.61121	-0.38259	-0.35627	-0.22991	-0.02552
-0.07617	0.2795	90.2323	115.629	52.3315	197.542	41.3197	-0.45876	-0.48388	-0.30607	-0.27992	-0.20436	0
0	0.35573	89.903	115.198	52.891	196.725	41.1922	-0.40778	-0.43294	-0.35708	-0.33082	-0.25545	-0.05103
0.07617	0.43195	89.523	114.768	53.069	195.934	41.0902	-0.28035	-0.30561	-0.30607	-0.30537	-0.22991	-0.05103
0.10156	0.45736	89.143	114.312	52.5095	195.168	41.1157	0	-0.05093	-0.10202	-0.17813	-0.10218	-0.02552
0.12695	0.45736	88.687	113.781	50.3481	194.402	41.0647	0.22938	0.20374	0.15304	0.0509	0.05109	0.05103
0.12695	0.50818	88.2311	113.274	48.5681	193.509	40.9117	0.28035	0.38201	0.25506	0.17813	0.10218	0.10206
0.17773	0.60982	87.9271	112.869	47.9579	192.667	40.7841	0.33133	0.40747	0.25506	0.20358	0.12773	0.12758
0.2539	0.78768	87.7751	112.515	46.3813	191.875	40.7076	0.43327	0.48388	0.28057	0.22903	0.12773	0.12758
0.30468	0.8385	87.4964	112.059	43.9402	191.033	40.6311	0.53522	0.53481	0.30607	0.17813	0.10218	0.10206
0.33007	0.81309	87.0151	111.477	42.389	190.063	40.427	0.53522	0.53481	0.33158	0.20358	0.12773	0.10206
0.27929	0.71145	86.3818	110.768	42.1856	188.991	40.1975	0.53522	0.63668	0.45911	0.30537	0.20436	0.15309
0.2539	0.63523	85.7739	110.11	42.5671	187.97	39.9934	0.61168	0.66215	0.53563	0.38172	0.25545	0.17861
0.2539	0.63523	85.2419	109.528	42.6179	186.923	39.7894	0.5607	0.58574	0.48461	0.35627	0.22991	0.15309
0.22851	0.66063	84.8113	108.946	41.6262	185.826	39.4323	0.35681	0.30561	0.28057	0.17813	0.10218	0.10206
0.17773	0.63523	84.3299	108.313	39.2614	184.626	39.0497	0.17841	0.0764	0.07652	0	-0.02555	0.02552
0.15234	0.60982	83.722	107.655	38.0662	183.452	38.7437	0.07646	-0.10187	-0.05101	-0.10179	-0.10218	0
0.07617	0.48277	83.0127	106.896	33.9977	182.252	38.3866	-0.02549	-0.17827	-0.07652	-0.12724	-0.10218	0
0.02539	0.38114	82.3034	106.136	26.7506	181.001	38.004	-0.17841	-0.25467	-0.07652	-0.10179	-0.05109	0.05103
-0.02539	0.25409	81.5941	105.377	19.6053	179.776	37.6469	-0.30584	-0.38201	-0.15304	-0.15269	-0.10218	0.02552
-0.05078	0.20327	80.9861	104.744	14.901	178.679	37.3408	-0.3823	-0.56028	-0.30607	-0.30537	-0.22991	-0.05103
-0.05078	0.22868	80.5302	104.187	13.4516	177.581	37.0603	-0.45876	-0.68761	-0.4081	-0.43261	-0.30654	-0.07655
-0.10156	0.20327	80.0235	103.554	12.3836	176.458	36.7287	-0.58619	-0.76401	-0.48461	-0.48351	-0.33209	-0.10206
-0.15234	0.15245	79.4409	102.896	7.90822	175.335	36.4481	-0.63716	-0.78948	-0.51012	-0.48351	-0.33209	-0.10206
-0.15234	0.15245	78.9089	102.314	3.25483	174.288	36.2186	-0.58619	-0.68761	-0.45911	-0.43261	-0.281	-0.07655
-0.10156	0.22868	78.5036	101.833	-0.68657	173.395	36.091	-0.48424	-0.56028	-0.4081	-0.35627	-0.22991	-0.05103
-0.05078	0.25409	78.149	101.327	-2.0597	172.476	35.938	-0.45876	-0.48388	-0.38259	-0.35627	-0.25545	-0.05103
0	0.33032	77.769	100.871	-1.14428	171.582	35.785	-0.40778	-0.38201	-0.33158	-0.33082	-0.20436	-0.05103
0	0.30491	77.313	100.314	1.47484	170.715	35.7084	-0.20389	-0.20374	-0.20405	-0.22903	-0.15327	-0.02552
0	0.30491	76.8317	99.8081	5.97566	169.898	35.6574	0.02549	0.05093	-0.02551	-0.10179	-0.05109	0.02552
0.05078	0.40654	76.5277	99.3524	10.0951	169.03	35.5809	0.15292	0.20374	0.12753	0.10179	0.07664	0.07655
0.07617	0.48277	76.1984	98.8968	13.4007	168.188	35.4279	0.17841	0.28014	0.17854	0.10179	0.07664	0.10206
0.12695	0.60982	75.9451	98.4918	15.613	167.32	35.3258	0.28035	0.33107	0.15304	0.10179	0.05109	0.07655
0.20312	0.71145	75.6918	98.0615	18.9696	166.477	35.2493	0.3823	0.45841	0.25506	0.15269	0.07664	0.07655
0.2539	0.73686	75.3118	97.5299	22.3007	165.558	35.1218	0.45876	0.50934	0.30607	0.17813	0.12773	0.10206
0.22851	0.63523	74.7292	96.8718	24.7163	164.563	34.9432	0.50973	0.56028	0.35708	0.22903	0.15327	0.10206
0.20312	0.58441	74.1212	96.2137	26.3438	163.516	34.7392	0.53522	0.63668	0.48461	0.33082	0.22991	0.15309
0.22851	0.58441	73.6399	95.6568	28.0475	162.521	34.5352	0.53522	0.58574	0.45911	0.35627	0.22991	0.15309
0.20312	0.60982	73.2092	95.0999	30.0817	161.5	34.3056	0.48424	0.45841	0.38259	0.25448	0.15327	0.12758
0.15234	0.60982	72.7533	94.4924	31.5312	160.377	33.974	0.30584	0.2292	0.20405	0.10179	0.02555	0.07655
0.10156	0.58441	72.196	93.8342	32.5483	159.203	33.6424	0.15292	0.05093	0.07652	0	0	0.05103
0.07617	0.50818	71.5373	93.1508	33.6926	158.054	33.3364	0.07646	-0.05093	0.02551	-0.0509	-0.05109	0.02552
0.02539	0.40654	70.8787	92.4167	35.0911	156.88	33.0303	0	-0.10187	0	-0.0509	-0.02555	0.05103
0	0.33032	70.2454	91.7333	36.5405	155.68	32.6987	-0.15292	-0.20374	-0.02551	-0.07634	-0.02555	0.05103
-0.02539	0.22868	69.6628	91.0499	37.9391	154.557	32.3927	-0.25487	-0.38201	-0.17854	-0.20358	-0.12773	0
-0.05078	0.20327	69.1055	90.4424	39.2614	153.485	32.1121	-0.33133	-0.50934	-0.30607	-0.35627	-0.22991	-0.05103
-0.07617	0.20327	68.6242	89.8602	40.5836	152.387	31.806	-0.43327	-0.61121	-0.35708	-0.38172	-0.25545	-0.07655
-0.12695	0.17786	68.1175	89.202	41.6008	151.29	31.5254	-0.53522	-0.66215	-0.4081	-0.40716	-0.25545	-0.07655
-0.15234	0.15245	67.5855	88.6198	42.2619	150.218	31.2704	-0.5607	-0.66215	-0.4081	-0.40716	-0.281	-0.07655
-0.12695	0.17786	67.1549	88.1136	43.1011	149.273	31.1173	-0.53522	-0.61121	-0.4081	-0.38172	-0.22991	-0.05103
-0.07617	0.22868	66.8003	87.6326	44.0165	148.405	30.9898	-0.45876	-0.50934	-0.35708	-0.35627	-0.22991	-0.02552
-0.02539	0.2795	66.4456	87.1517	44.8047	147.512	30.8368	-0.40778	-0.43294	-0.33158	-0.35627	-0.22991	-0.05103
0	0.25409	66.015	86.5948	45.5167	146.619	30.7093	-0.33133	-0.30561	-0.25506	-0.27992	-0.17882	-0.02552
-0.02539	0.25409	65.5843	86.0886	46.1779	145.802	30.6327	-0.15292	-0.0764	-0.07652	-0.15269	-0.07664	0
0.02539	0.30491	65.2044	85.6582	46.7882	145.01	30.6072	0.02549	0.0764	0.02551	-0.0509	-0.02555	0.02552
0.05078	0.40654	64.9257	85.2279	47.2713	144.219	30.5052	0.07646	0.12734	0.05101	-0.02545	-0.02555	0.02552
0.12695	0.53359	64.7484	84.8482	47.729	143.377	30.3522	0.10195	0.20374	0.07652	0	0	0.05103
0.17773	0.60982	64.4951	84.4179	47.9324	142.56	30.2756	0.20389	0.28014	0.12753	0.02545	0.02555	0.05103
0.22851	0.63523	64.1151	83.937	47.9579	141.743	30.1991	0.35681	0.38201	0.17854	0.0509	0.05109	0.05103
0.2539	0.58441	63.6338	83.3801	46.2796	140.85	30.0716	0.40778	0.50934	0.30607	0.17813	0.15327	0.10206
0.22851	0.559	63.1525	82.7979	42.5416	139.905	29.8931	0.43327	0.58574	0.4081	0.27992	0.22991	0.15309
0.22851	0.50818	62.6712	82.2157	39.9225	138.986	29.7145	0.48424	0.56028	0.4081	0.27992	0.20436	0.15309
0.22851	0.559	62.2659	81.7348	36.9982	138.067	29.5105	0.43327	0.45841	0.35708	0.22903	0.15327	0.12758
0.22851	0.60982	61.9112	81.2285	34.6588	137.046	29.2299	0.33133	0.30561	0.28057	0.15269	0.10218	0.10206
0.20312	0.559	61.4299	80.621	34.2774	136	28.9493	0.22938	0.1528	0.12753	0.02545	0	0.05103
0.15234	0.48277	60.8219	79.9629	34.2011	134.928	28.6433	0.12743	0.05093	0.05101	-0.02545	-0.02555	0.02552
0.12695	0.40654	60.214	79.3301	34.3791	133.856	28.3627	0.05097	0	0.07652	0	0	0.05103
0.10156	0.33032	59.6567	78.6972	34.8368	132.809	28.0821	0	-0.05093	0.05101	-0.02545	0	0.05103
0.07617	0.25409	59.0994	78.0897	34.3537	131.763	27.8016	-0.12743	-0.2292	-0.05101	-0.12724	-0.07664	0.02552
0.05078	0.22868	58.5674	77.4822	32.9551	130.716	27.521	-0.22938	-0.38201	-0.20405	-0.25448	-0.15327	-0.02552
0	0.20327	58.1114	76.9254	33.0568	129.721	27.2404	-0.28035	-0.48388	-0.25506	-0.30537	-0.20436	-0.05103
-0.05078	0.17786	57.6554	76.3685	32.3194	128.7	26.9854	-0.3823	-0.48388	-0.28057	-0.33082	-0.20436	-0.05103
-0.07617	0.15245	57.1741	75.761	28.4543	127.704	26.7303	-0.45876	-0.50934	-0.30607	-0.33082	-0.20436	-0.02552
-0.10156	0.15245	56.7435	75.2547	24.0298	126.785	26.5008	-0.50973	-0.56028	-0.33158	-0.33082	-0.20436	-0.02552
-0.05078	0.17786	56.3888	74.7991	20.9784	125.968	26.3732	-0.43327	-0.50934	-0.33158	-0.33082	-0.20436	-0.02552
0.02539	0.22868	56.0849	74.3688	19.1475	125.152	26.2202	-0.3823	-0.43294	-0.33158	-0.35627	-0.22991	-0.07655
0.02539	0.20327	55.7049	73.8625	18.4355	124.309	26.0672	-0.35681	-0.35654	-0.28057	-0.33082	-0.17882	-0.07655
0	0.17786	55.2742	73.3563	17.4184	123.518	25.9651	-0.22938	-0.20374	-0.17854	-0.22903	-0.12773	-0.05103
0	0.20327	54.8943	72.9006	14.6467	122.752	25.8886	-0.10195	-0.02547	-0.02551	-0.10179	-0.02555	0
0.05078	0.30491	54.6409	72.5209	9.63734	122.012	25.7866	0	0.0764	0.02551	-0.02545	0	0.02552
0.07617	0.40654	54.4636	72.1919	5.87395	121.297	25.6846	0.02549	0.0764	0	-0.0509	-0.02555	0.02552
0.15234	0.50818	54.2863	71.8375	7.57765	120.557	25.5315	0.07646	0.12734	0	-0.0509	-0.02555	0.02552
0.20312	0.559	54.0076	71.3819	11.1885	119.791	25.4295	0.15292	0.25467	0.10202	0	0	0.02552
0.20312	0.48277	53.6023	70.9009	13.8584	119.051	25.3785	0.30584	0.33107	0.17854	0.07634	0.07664	0.05103
0.20312	0.43195	53.121	70.3694	15.5876	118.209	25.2255	0.3823	0.45841	0.33158	0.20358	0.15327	0.10206
0.22851	0.43195	52.7157	69.8631	17.215	117.366	25.0469	0.3823	0.50934	0.4081	0.30537	0.22991	0.15309
0.22851	0.45736	52.3611	69.4328	19.0458	116.575	24.8939	0.3823	0.40747	0.33158	0.20358	0.12773	0.10206
0.22851	0.50818	52.0824	69.0025	20.0375	115.733	24.7153	0.33133	0.30561	0.25506	0.12724	0.07664	0.07655
0.22851	0.53359	51.7278	68.5215	20.2664	114.814	24.4603	0.20389	0.17827	0.15304	0.0509	0.02555	0.05103
0.17773	0.48277	51.2211	67.9393	20.775	113.895	24.2052	0.15292	0.0764	0.07652	0	-0.02555	0.02552
0.17773	0.38114	50.6385	67.3318	20.953	112.925	23.9757	0.10195	0.05093	0.10202	0	0	0.05103
0.15234	0.33032	50.1065	66.775	21.3598	112.006	23.7461	0.07646	0.05093	0.12753	0.0509	0.05109	0.10206
0.15234	0.25409	49.6252	66.2434	22.4532	111.087	23.5165	0	-0.0764	0.07652	-0.02545	0	0.07655
0.12695	0.20327	49.1946	65.7118	23.7755	110.168	23.2615	-0.10195	-0.25467	-0.07652	-0.15269	-0.10218	0
0.07617	0.17786	48.7386	65.2056	24.2332	109.275	23.0064	-0.20389	-0.35654	-0.17854	-0.25448	-0.15327	-0.02552
0.05078	0.17786	48.3333	64.6993	22.5804	108.356	22.7769	-0.28035	-0.40747	-0.20405	-0.27992	-0.15327	-0.02552
0	0.12705	47.8773	64.1424	19.6815	107.488	22.5473	-0.33133	-0.45841	-0.22955	-0.27992	-0.17882	-0.02552
0	0.12705	47.472	63.6615	17.393	106.62	22.3433	-0.3823	-0.45841	-0.22955	-0.30537	-0.17882	-0.02552
0.05078	0.15245	47.168	63.2565	15.1553	105.829	22.1647	-0.40778	-0.43294	-0.22955	-0.27992	-0.12773	0
0.07617	0.15245	46.8894	62.8515	13.9602	105.114	22.0627	-0.35681	-0.43294	-0.28057	-0.35627	-0.20436	-0.05103
0.12695	0.17786	46.5601	62.4212	13.2482	104.399	21.9352	-0.30584	-0.35654	-0.25506	-0.35627	-0.20436	-0.07655
0.10156	0.15245	46.2054	61.9909	12.1293	103.659	21.8076	-0.28035	-0.28014	-0.17854	-0.27992	-0.12773	-0.02552
0.05078	0.10164	45.8001	61.5099	12.1547	102.97	21.7311	-0.15292	-0.0764	-0.05101	-0.15269	-0.05109	0
0.07617	0.15245	45.4961	61.1302	12.0785	102.281	21.6546	-0.05097	0.02547	0.02551	-0.07634	0	0.02552
0.12695	0.2795	45.3695	60.8518	12.765	101.617	21.5271	-0.05097	0.05093	0.05101	-0.02545	0	0.05103
0.15234	0.38114	45.2428	60.548	15.1553	101.004	21.4251	-0.02549	0.05093	-0.02551	-0.10179	-0.05109	0.02552
0.22851	0.43195	45.0655	60.1936	17.393	100.341	21.3485	0.05097	0.0764	-0.02551	-0.12724	-0.07664	0
0.27929	0.43195	44.7615	59.7633	18.6898	99.6516	21.2465	0.12743	0.20374	0.07652	-0.02545	0	0.02552
0.2539	0.35573	44.3562	59.2824	18.5373	98.9624	21.1445	0.22938	0.28014	0.20405	0.07634	0.10218	0.07655
0.22851	0.2795	43.9002	58.8015	17.571	98.2477	21.0425	0.30584	0.40747	0.35708	0.20358	0.15327	0.12758
0.2539	0.30491	43.5962	58.4218	17.5456	97.533	20.8894	0.30584	0.35654	0.33158	0.22903	0.15327	0.12758
0.2539	0.38114	43.3682	58.0927	18.4355	96.8438	20.7364	0.25487	0.25467	0.22955	0.10179	0.07664	0.07655
0.2539	0.43195	43.1403	57.713	19.4273	96.1035	20.5578	0.17841	0.1528	0.12753	0.02545	0.02555	0.05103
0.22851	0.43195	42.7856	57.2321	20.4698	95.2612	20.3028	0.10195	0.0764	0.10202	0	-0.02555	0.02552
0.20312	0.33032	42.279	56.7005	20.6987	94.4444	20.0987	0.07646	0.02547	0.07652	-0.02545	0	0.05103
0.17773	0.25409	41.7723	56.1689	20.5715	93.6531	19.9202	0.07646	0.02547	0.12753	0.02545	0.05109	0.07655
0.15234	0.17786	41.3164	55.688	21.1818	92.8618	19.7161	0.02549	0.02547	0.15304	0.0509	0.05109	0.10206
0.15234	0.15245	40.9617	55.2324	21.7921	92.0705	19.5121	-0.02549	-0.1528	0.05101	-0.0509	-0.02555	0.05103
0.12695	0.15245	40.6071	54.802	21.9192	91.3048	19.3081	-0.12743	-0.30561	-0.10202	-0.17813	-0.12773	0
0.10156	0.15245	40.2524	54.3717	22.0718	90.4879	19.0785	-0.22938	-0.38201	-0.17854	-0.25448	-0.15327	-0.02552
0.05078	0.10164	39.8471	53.9161	22.7329	89.7477	18.9	-0.25487	-0.35654	-0.15304	-0.25448	-0.15327	0
0.02539	0.07623	39.4418	53.4605	23.2669	88.9819	18.7214	-0.28035	-0.38201	-0.17854	-0.25448	-0.15327	0
0.05078	0.07623	39.1378	53.0555	23.8518	88.2927	18.5684	-0.30584	-0.35654	-0.12753	-0.20358	-0.10218	0.05103
0.07617	0.10164	38.8592	52.7011	24.4112	87.6291	18.4409	-0.33133	-0.33107	-0.15304	-0.22903	-0.12773	0.02552
0.12695	0.12705	38.6058	52.3467	24.8689	87.0165	18.3643	-0.28035	-0.35654	-0.20405	-0.27992	-0.17882	-0.02552
0.12695	0.12705	38.3272	51.9923	25.4283	86.3783	18.2623	-0.22938	-0.28014	-0.17854	-0.27992	-0.15327	-0.02552
0.07617	0.10164	37.9979	51.5873	26.0895	85.7657	18.1603	-0.17841	-0.17827	-0.10202	-0.20358	-0.10218	0
0.05078	0.07623	37.6686	51.1823	26.4963	85.1531	18.1093	-0.07646	0	0.05101	-0.07634	-0.02555	0.05103
0.10156	0.15245	37.5166	50.9039	26.7761	84.566	18.0072	-0.05097	0.05093	0.10202	0	0.02555	0.07655
0.12695	0.25409	37.4152	50.6508	27.4118	84.03	17.9307	-0.05097	0.05093	0.05101	-0.02545	0	0.07655
0.17773	0.35573	37.2886	50.3723	28.2763	83.4684	17.8287	-0.02549	0	-0.02551	-0.12724	-0.07664	0.02552
0.22851	0.35573	37.0859	50.0433	29.268	82.9069	17.7522	0.02549	0.05093	0	-0.12724	-0.07664	0
0.2539	0.33032	36.7819	49.6382	30.3106	82.2943	17.6502	0.07646	0.12734	0.10202	-0.02545	0	0.02552
0.20312	0.25409	36.402	49.2079	31.226	81.6816	17.5737	0.17841	0.25467	0.22955	0.10179	0.10218	0.10206
0.17773	0.20327	36.0473	48.8029	32.0651	81.0435	17.4716	0.22938	0.33107	0.33158	0.17813	0.15327	0.15309
0.20312	0.25409	35.8193	48.4992	32.7517	80.4309	17.3186	0.17841	0.25467	0.28057	0.17813	0.12773	0.12758
0.20312	0.33032	35.6673	48.2207	33.3366	79.8438	17.1911	0.12743	0.12734	0.15304	0.0509	0.02555	0.10206
0.17773	0.35573	35.4393	47.841	33.7434	79.1801	17.0125	0.07646	0.02547	0.05101	-0.0509	-0.05109	0.05103
0.20312	0.33032	35.0847	47.4107	34.0231	78.4399	16.783	0	-0.02547	0.05101	-0.0509	-0.02555	0.05103
0.17773	0.22868	34.6287	46.9551	34.2774	77.7507	16.6554	-0.02549	-0.05093	0.05101	-0.0509	0	0.05103
0.15234	0.15245	34.1981	46.4995	34.5571	77.1126	16.5279	0.02549	-0.02547	0.10202	0	0.02555	0.10206
0.17773	0.12705	33.8434	46.1198	34.786	76.4489	16.3749	-0.02549	-0.05093	0.12753	0.02545	0.05109	0.12758
0.15234	0.10164	33.5395	45.7654	34.9385	75.8108	16.1963	-0.07646	-0.17827	0.02551	-0.07634	-0.02555	0.07655
0.12695	0.12705	33.2355	45.3857	34.9894	75.1471	16.0178	-0.15292	-0.33107	-0.10202	-0.20358	-0.12773	0
0.07617	0.12705	32.9315	45.0313	34.9894	74.4579	15.8392	-0.22938	-0.35654	-0.12753	-0.22903	-0.12773	0.02552
0.05078	0.10164	32.5769	44.6263	34.8877	73.8198	15.6862	-0.25487	-0.33107	-0.10202	-0.20358	-0.12773	0.02552
0.05078	0.07623	32.2729	44.2719	34.7351	73.2582	15.6097	-0.22938	-0.33107	-0.10202	-0.20358	-0.10218	0.05103
0.07617	0.07623	31.9942	43.9429	34.6588	72.6711	15.5077	-0.22938	-0.28014	-0.05101	-0.15269	-0.05109	0.07655
0.12695	0.10164	31.7916	43.6391	34.5825	72.1351	15.3801	-0.22938	-0.25467	-0.07652	-0.15269	-0.05109	0.05103
0.12695	0.12705	31.5889	43.3354	34.6334	71.5991	15.3291	-0.17841	-0.25467	-0.10202	-0.22903	-0.12773	0
0.12695	0.12705	31.3356	43.0316	34.6588	71.0885	15.2526	-0.15292	-0.20374	-0.07652	-0.22903	-0.10218	-0.02552
0.10156	0.07623	31.0569	42.7026	34.608	70.578	15.2016	-0.07646	-0.0764	0	-0.15269	-0.05109	0.02552
0.07617	0.07623	30.8036	42.3735	34.4808	70.042	15.1506	-0.02549	0.05093	0.07652	-0.0509	0	0.05103
0.12695	0.17786	30.677	42.1204	34.3791	69.557	15.0741	0	0.0764	0.12753	0.02545	0.05109	0.07655
0.17773	0.25409	30.601	41.9179	34.3028	69.0976	14.9975	0	0.0764	0.07652	-0.02545	0.02555	0.07655
0.20312	0.30491	30.4743	41.6647	34.252	68.6381	14.9465	0.02549	0.05093	0.02551	-0.10179	-0.05109	0.02552
0.22851	0.30491	30.2716	41.3357	34.1503	68.0765	14.819	0.02549	0.0764	0.05101	-0.10179	-0.05109	0
0.2539	0.2795	30.0183	41.0066	34.074	67.566	14.7425	0.07646	0.1528	0.12753	0	0.02555	0.05103
0.20312	0.17786	29.689	40.6269	33.9214	67.03	14.666	0.15292	0.2292	0.22955	0.07634	0.10218	0.07655
0.17773	0.17786	29.4104	40.2978	33.7688	66.5195	14.5639	0.15292	0.25467	0.28057	0.15269	0.12773	0.12758
0.20312	0.22868	29.2584	40.0194	33.5909	65.9835	14.4109	0.10195	0.1528	0.20405	0.07634	0.05109	0.10206
0.20312	0.2795	29.1064	39.7663	33.4128	65.4219	14.2579	0.02549	0	0.07652	-0.02545	-0.02555	0.05103
0.17773	0.2795	28.8784	39.4119	33.2094	64.8603	14.0793	-0.02549	-0.0764	0	-0.10179	-0.07664	0.02552
0.17773	0.22868	28.5491	39.0575	32.9551	64.2222	13.9008	-0.07646	-0.10187	0	-0.10179	-0.07664	0
0.17773	0.15245	28.1691	38.6525	32.7263	63.6606	13.7733	-0.07646	-0.12734	0	-0.07634	-0.05109	0.02552
0.15234	0.07623	27.7638	38.2728	32.5228	63.1246	13.6457	-0.05097	-0.10187	0.07652	-0.02545	0	0.07655
0.15234	0.07623	27.4851	37.9691	32.294	62.563	13.5182	-0.07646	-0.12734	0.07652	0	0.02555	0.07655
0.12695	0.07623	27.2318	37.6653	32.0906	62.0525	13.3907	-0.12743	-0.2292	0	-0.10179	-0.07664	0.05103
0.12695	0.10164	27.0038	37.3869	31.8363	61.491	13.2121	-0.20389	-0.30561	-0.10202	-0.17813	-0.12773	0
0.07617	0.07623	26.7252	37.0578	31.5312	60.9294	13.0591	-0.25487	-0.33107	-0.12753	-0.20358	-0.12773	0
0.07617	0.07623	26.4718	36.7541	31.2769	60.4444	12.9826	-0.22938	-0.30561	-0.10202	-0.22903	-0.12773	0
0.12695	0.07623	26.2439	36.4756	31.048	59.9594	12.9061	-0.20389	-0.28014	-0.05101	-0.15269	-0.07664	0.02552
0.12695	0.07623	26.0159	36.1972	30.8446	59.5	12.8295	-0.17841	-0.20374	0	-0.10179	-0.02555	0.07655
0.15234	0.07623	25.8132	35.9188	30.692	59.066	12.7785	-0.15292	-0.1528	-0.02551	-0.12724	-0.05109	0.05103
0.17773	0.12705	25.6359	35.6909	30.5394	58.6321	12.702	-0.12743	-0.1528	-0.02551	-0.15269	-0.07664	0
0.17773	0.12705	25.4332	35.4631	30.3869	58.2237	12.6765	-0.07646	-0.10187	-0.02551	-0.15269	-0.07664	-0.02552
0.12695	0.10164	25.2306	35.1847	30.158	57.8153	12.651	0	0.02547	0.05101	-0.10179	-0.02555	0.02552
0.15234	0.15245	25.0533	34.9062	29.8529	57.3558	12.549	0	0.10187	0.15304	0	0.05109	0.07655
0.20312	0.20327	24.9773	34.7291	29.6495	56.9729	12.5235	0.02549	0.12734	0.17854	0.0509	0.07664	0.10206
0.22851	0.22868	24.9013	34.5266	29.4969	56.5901	12.4724	0.05097	0.12734	0.12753	-0.02545	0	0.05103
0.2539	0.2795	24.7746	34.2987	29.3189	56.1816	12.3959	0.05097	0.10187	0.10202	-0.0509	-0.02555	0.02552
0.2539	0.25409	24.572	33.995	29.0646	55.6711	12.2684	0.02549	0.10187	0.10202	-0.0509	-0.02555	0
0.2539	0.20327	24.3693	33.6912	28.8612	55.2372	12.1919	0.05097	0.12734	0.12753	0	0.02555	0.02552
0.20312	0.17786	24.0907	33.3622	28.5815	54.8033	12.0899	0.10195	0.20374	0.22955	0.07634	0.07664	0.07655
0.20312	0.15245	23.888	33.109	28.3017	54.3438	12.0133	0.10195	0.17827	0.22955	0.10179	0.07664	0.10206
0.22851	0.20327	23.736	32.8559	28.0729	53.8588	11.8603	0.02549	0.05093	0.12753	0.02545	0	0.05103
0.20312	0.20327	23.584	32.6028	27.8695	53.3994	11.7073	-0.05097	-0.05093	0.02551	-0.07634	-0.05109	0.02552
0.20312	0.20327	23.356	32.3243	27.6406	52.8889	11.5542	-0.10195	-0.12734	-0.02551	-0.12724	-0.07664	0
0.20312	0.15245	23.0774	31.9953	27.4118	52.3783	11.4012	-0.15292	-0.1528	-0.02551	-0.10179	-0.07664	0
0.17773	0.07623	22.7481	31.6662	27.2083	51.8934	11.2737	-0.15292	-0.17827	-0.02551	-0.10179	-0.07664	0
0.17773	0.02541	22.4441	31.3625	27.0049	51.4594	11.1716	-0.15292	-0.1528	0.02551	-0.0509	-0.02555	0.05103
0.15234	0.02541	22.1908	31.1093	26.8015	51	11.0696	-0.15292	-0.17827	0.02551	-0.07634	-0.05109	0.05103
0.15234	0.02541	21.9881	30.8562	26.5981	50.566	10.9421	-0.20389	-0.25467	-0.05101	-0.12724	-0.10218	0.02552
0.15234	0.05082	21.8108	30.6031	26.3183	50.0811	10.789	-0.28035	-0.33107	-0.12753	-0.17813	-0.12773	0
0.12695	0.05082	21.5828	30.3499	26.0895	49.6726	10.687	-0.28035	-0.33107	-0.12753	-0.20358	-0.15327	0
0.12695	0.05082	21.3801	30.1221	25.8861	49.2898	10.636	-0.22938	-0.28014	-0.10202	-0.20358	-0.12773	0
0.17773	0.07623	21.2028	29.8943	25.7081	48.9324	10.6105	-0.17841	-0.20374	-0.02551	-0.12724	-0.07664	0.02552
0.17773	0.05082	21.0255	29.6918	25.5301	48.575	10.585	-0.15292	-0.10187	0.02551	-0.07634	-0.02555	0.07655
0.20312	0.07623	20.8482	29.464	25.3775	48.2177	10.534	-0.10195	-0.0764	0.02551	-0.07634	-0.02555	0.05103
0.22851	0.10164	20.7215	29.2868	25.2504	47.8603	10.5085	-0.05097	-0.05093	0.02551	-0.10179	-0.05109	0.02552
0.20312	0.12705	20.5695	29.1096	25.0978	47.5796	10.483	0	0.02547	0.05101	-0.07634	-0.05109	0.02552
0.17773	0.12705	20.4429	28.8818	24.8435	47.2222	10.4575	0.05097	0.10187	0.12753	-0.02545	0	0.05103
0.20312	0.17786	20.3162	28.6793	24.6146	46.8393	10.381	0.05097	0.1528	0.17854	0.0509	0.05109	0.07655
0.2539	0.20327	20.2655	28.5021	24.4875	46.533	10.3554	0.07646	0.17827	0.17854	0.0509	0.05109	0.10206
0.2539	0.22868	20.1642	28.3249	24.3604	46.2267	10.3299	0.12743	0.17827	0.15304	0.02545	0.02555	0.07655
0.27929	0.22868	20.0375	28.0971	24.1569	45.8183	10.2279	0.10195	0.1528	0.15304	0	0	0.05103
0.27929	0.20327	19.8349	27.844	23.9535	45.4354	10.1259	0.05097	0.12734	0.12753	0	0	0.02552
0.2539	0.17786	19.6322	27.5656	23.7247	45.027	10.0239	0.07646	0.1528	0.15304	0.02545	0.02555	0.05103
0.22851	0.15245	19.4549	27.3377	23.5212	44.6441	9.94735	0.07646	0.17827	0.20405	0.07634	0.05109	0.10206
0.22851	0.15245	19.3029	27.1099	23.2924	44.2612	9.84532	0.05097	0.10187	0.15304	0.02545	0	0.07655
0.20312	0.15245	19.1509	26.8568	23.0381	43.8273	9.69229	-0.05097	0	0.07652	-0.02545	-0.05109	0.05103
0.20312	0.15245	18.9736	26.629	22.8092	43.3934	9.56476	-0.12743	-0.0764	0	-0.07634	-0.07664	0.05103
0.17773	0.10164	18.7709	26.3505	22.6058	42.985	9.41172	-0.15292	-0.1528	-0.02551	-0.12724	-0.10218	0
0.17773	0.05082	18.543	26.0721	22.3515	42.551	9.28419	-0.20389	-0.20374	-0.07652	-0.15269	-0.12773	0
0.17773	0.02541	18.2896	25.819	22.1481	42.1426	9.15666	-0.22938	-0.25467	-0.07652	-0.15269	-0.12773	0
0.15234	0	18.087	25.5912	21.9701	41.7853	9.08014	-0.22938	-0.20374	-0.05101	-0.12724	-0.07664	0.05103
0.15234	-0.02541	17.859	25.3634	21.7667	41.4279	9.00363	-0.22938	-0.25467	-0.05101	-0.12724	-0.10218	0.05103
0.15234	0	17.6817	25.1608	21.5887	41.045	8.9016	-0.25487	-0.28014	-0.07652	-0.15269	-0.12773	0.02552
0.15234	0	17.5297	24.9583	21.3852	40.6621	8.77407	-0.30584	-0.30561	-0.12753	-0.17813	-0.12773	0.02552
0.12695	0	17.3777	24.7558	21.2327	40.3558	8.72306	-0.30584	-0.28014	-0.12753	-0.20358	-0.15327	0
0.15234	0.02541	17.2257	24.604	21.1055	40.1006	8.72306	-0.20389	-0.2292	-0.07652	-0.17813	-0.12773	0
0.20312	0.05082	17.1244	24.4521	20.9784	39.8198	8.72306	-0.15292	-0.12734	-0.02551	-0.10179	-0.07664	0.05103
0.20312	0.05082	16.9724	24.2496	20.8258	39.5135	8.67205	-0.12743	-0.05093	0.05101	-0.0509	-0.02555	0.07655
0.22851	0.05082	16.8204	24.0724	20.6732	39.2327	8.64654	-0.07646	0	0.07652	-0.0509	-0.05109	0.07655
0.22851	0.10164	16.7191	23.9458	20.5715	39.003	8.67205	0	0.05093	0.10202	-0.0509	-0.05109	0.05103
0.22851	0.12705	16.6684	23.8193	20.419	38.7732	8.67205	0.05097	0.10187	0.10202	-0.02545	-0.02555	0.05103
0.22851	0.12705	16.5671	23.6168	20.1901	38.4669	8.62104	0.07646	0.17827	0.15304	0.02545	0	0.07655
0.27929	0.17786	16.4657	23.4649	20.0375	38.1862	8.59553	0.07646	0.2292	0.20405	0.0509	0.05109	0.10206
0.27929	0.20327	16.3897	23.3383	19.9104	37.9309	8.57002	0.12743	0.25467	0.22955	0.07634	0.05109	0.07655
0.27929	0.20327	16.2884	23.1611	19.7578	37.6501	8.51901	0.12743	0.25467	0.20405	0.0509	0.02555	0.07655
0.27929	0.20327	16.1618	22.9586	19.5544	37.3183	8.44249	0.10195	0.20374	0.17854	0.0509	0.02555	0.07655
0.2539	0.15245	16.0098	22.7055	19.3255	36.9354	8.34047	0.05097	0.1528	0.15304	0	0	0.05103
0.2539	0.15245	15.8831	22.5536	19.1475	36.6291	8.26395	0.07646	0.1528	0.17854	0.02545	0.02555	0.07655
0.22851	0.12705	15.7311	22.3258	18.9187	36.3228	8.18743	0.05097	0.12734	0.17854	0.0509	0.02555	0.07655
0.22851	0.12705	15.5791	22.098	18.6644	35.9399	8.0599	0	0.0764	0.12753	0	-0.02555	0.07655
0.20312	0.10164	15.4271	21.8702	18.4355	35.5826	7.93237	-0.10195	-0.05093	0.05101	-0.07634	-0.05109	0.05103
0.17773	0.07623	15.2498	21.6424	18.2575	35.1742	7.77934	-0.17841	-0.12734	0	-0.10179	-0.10218	0.02552
0.15234	0.05082	15.0725	21.4146	18.0541	34.8168	7.65181	-0.20389	-0.17827	-0.05101	-0.15269	-0.12773	0
0.15234	0	14.8698	21.2121	17.8761	34.485	7.54978	-0.22938	-0.25467	-0.10202	-0.20358	-0.15327	-0.02552
0.15234	0	14.7178	21.0096	17.6981	34.1531	7.44776	-0.28035	-0.28014	-0.10202	-0.17813	-0.12773	0
0.12695	-0.02541	14.5152	20.8071	17.5201	33.8213	7.37124	-0.30584	-0.25467	-0.07652	-0.15269	-0.10218	0.02552
0.10156	-0.05082	14.3379	20.6045	17.3676	33.566	7.32023	-0.28035	-0.28014	-0.07652	-0.17813	-0.12773	0.02552
0.10156	-0.05082	14.2112	20.4527	17.1896	33.2597	7.2182	-0.30584	-0.30561	-0.10202	-0.17813	-0.15327	0.02552
0.10156	-0.02541	14.0846	20.2755	17.0624	32.9534	7.14169	-0.33133	-0.30561	-0.12753	-0.20358	-0.15327	0
0.12695	0	13.9832	20.1489	16.9353	32.7237	7.11618	-0.28035	-0.28014	-0.12753	-0.22903	-0.15327	0
0.15234	0.02541	13.9072	20.0224	16.859	32.5195	7.11618	-0.20389	-0.17827	-0.07652	-0.15269	-0.12773	0.02552
0.17773	0.02541	13.8059	19.8958	16.7573	32.3408	7.14169	-0.12743	-0.0764	0	-0.10179	-0.07664	0.05103
0.17773	0.02541	13.6792	19.7439	16.6047	32.1111	7.11618	-0.10195	0	0.05101	-0.0509	-0.02555	0.07655
0.20312	0.07623	13.6032	19.6427	16.503	31.9069	7.09067	-0.05097	0.05093	0.07652	-0.02545	-0.02555	0.07655
0.20312	0.10164	13.5272	19.5414	16.4267	31.7282	7.14169	0.02549	0.10187	0.10202	-0.02545	-0.02555	0.05103
0.20312	0.12705	13.4766	19.4402	16.2996	31.5495	7.14169	0.10195	0.17827	0.12753	0	0	0.05103
0.22851	0.12705	13.4259	19.2883	16.147	31.3198	7.11618	0.10195	0.2292	0.20405	0.0509	0.02555	0.07655
0.22851	0.15245	13.3499	19.1617	16.0199	31.0646	7.06517	0.12743	0.25467	0.20405	0.07634	0.05109	0.10206
0.22851	0.17786	13.2486	19.0352	15.8927	30.8603	7.06517	0.15292	0.28014	0.22955	0.07634	0.05109	0.07655
0.22851	0.17786	13.1726	18.8833	15.7656	30.6306	7.01416	0.15292	0.28014	0.22955	0.10179	0.05109	0.10206
0.22851	0.15245	13.0713	18.7061	15.5876	30.3243	6.93764	0.10195	0.20374	0.17854	0.0509	0.02555	0.07655
0.20312	0.12705	12.9446	18.5289	15.3841	30.018	6.83561	0.07646	0.17827	0.15304	0.02545	0	0.05103
0.20312	0.12705	12.8433	18.3517	15.2316	29.7628	6.7846	0.07646	0.12734	0.15304	0	0	0.07655
0.20312	0.10164	12.6913	18.1745	15.0536	29.482	6.70808	0.02549	0.10187	0.15304	0.02545	0	0.07655
0.17773	0.07623	12.5393	17.972	14.8501	29.1501	6.58055	-0.05097	0	0.07652	-0.02545	-0.02555	0.05103
0.12695	0.05082	12.3873	17.7442	14.6722	28.7928	6.42752	-0.12743	-0.0764	0.02551	-0.07634	-0.05109	0.02552
0.12695	0.02541	12.2607	17.567	14.5196	28.4865	6.32549	-0.17841	-0.12734	-0.02551	-0.12724	-0.07664	0.02552
0.10156	0	12.1087	17.3898	14.3416	28.2057	6.22347	-0.20389	-0.2292	-0.07652	-0.17813	-0.12773	0
0.07617	-0.02541	11.9567	17.1873	14.1636	27.8994	6.12145	-0.25487	-0.28014	-0.12753	-0.20358	-0.15327	0
0.07617	-0.02541	11.83	17.0355	14.011	27.6186	6.01942	-0.30584	-0.28014	-0.10202	-0.17813	-0.12773	0.02552
0.05078	-0.07623	11.6527	16.8583	13.833	27.3634	5.96841	-0.30584	-0.28014	-0.10202	-0.17813	-0.12773	0
0.05078	-0.07623	11.526	16.7064	13.7059	27.1336	5.9174	-0.30584	-0.28014	-0.12753	-0.17813	-0.12773	0
0.05078	-0.05082	11.4247	16.5545	13.5787	26.8784	5.84088	-0.30584	-0.30561	-0.12753	-0.17813	-0.12773	0
0.05078	-0.05082	11.3487	16.4533	13.5024	26.6742	5.78987	-0.33133	-0.30561	-0.15304	-0.22903	-0.15327	-0.02552
0.07617	-0.02541	11.2727	16.352	13.4262	26.521	5.78987	-0.28035	-0.2292	-0.12753	-0.20358	-0.15327	-0.02552
0.10156	0.02541	11.222	16.2761	13.3499	26.3679	5.81537	-0.20389	-0.1528	-0.05101	-0.12724	-0.10218	0.02552
0.10156	0.02541	11.1207	16.1495	13.2736	26.2147	5.81537	-0.12743	-0.05093	0.02551	-0.07634	-0.05109	0.05103
0.10156	0.02541	11.0447	16.0483	13.1719	26.036	5.81537	-0.07646	0.02547	0.05101	-0.02545	-0.02555	0.05103
0.12695	0.05082	10.994	15.9723	13.0956	25.9084	5.81537	-0.02549	0.10187	0.07652	-0.02545	-0.02555	0.05103
0.12695	0.10164	10.9687	15.9217	13.0702	25.7808	5.86638	0.05097	0.12734	0.12753	0	0	0.05103
0.15234	0.12705	10.9434	15.8204	12.9685	25.6276	5.86638	0.07646	0.20374	0.15304	0.02545	0	0.05103
0.17773	0.15245	10.8674	15.7192	12.8667	25.4489	5.84088	0.10195	0.2292	0.17854	0.0509	0.02555	0.07655
0.17773	0.15245	10.8167	15.5926	12.7396	25.2703	5.84088	0.12743	0.25467	0.20405	0.07634	0.05109	0.07655
0.17773	0.15245	10.7154	15.4914	12.6125	25.0916	5.81537	0.15292	0.28014	0.22955	0.10179	0.05109	0.07655
0.17773	0.15245	10.6394	15.3648	12.4853	24.8619	5.76436	0.15292	0.25467	0.20405	0.07634	0.05109	0.07655
0.15234	0.15245	10.5381	15.1876	12.3328	24.6066	5.68784	0.10195	0.20374	0.17854	0.0509	0.02555	0.07655
0.15234	0.12705	10.4367	15.0611	12.1802	24.3769	5.63683	0.07646	0.1528	0.15304	0.02545	0.02555	0.07655
0.15234	0.12705	10.3354	14.9092	12.053	24.1471	5.56031	0.05097	0.10187	0.15304	0.02545	0	0.07655
0.12695	0.07623	10.2088	14.732	11.875	23.8664	5.45829	0	0.05093	0.12753	-0.02545	-0.02555	0.05103
0.10156	0.05082	10.0568	14.5548	11.697	23.5856	5.35626	-0.07646	-0.05093	0.05101	-0.0509	-0.02555	0.05103
0.07617	0.02541	9.90478	14.3776	11.5445	23.3048	5.22873	-0.12743	-0.10187	0.02551	-0.07634	-0.07664	0.02552
0.05078	0.02541	9.80345	14.2257	11.3919	23.0495	5.12671	-0.17841	-0.17827	-0.02551	-0.12724	-0.10218	0
0.02539	0	9.70212	14.0739	11.2648	22.8198	5.0757	-0.22938	-0.25467	-0.10202	-0.17813	-0.12773	0
0.02539	0	9.57546	13.922	11.1122	22.5646	4.97367	-0.28035	-0.28014	-0.10202	-0.20358	-0.12773	0
0	-0.02541	9.44881	13.7701	10.9596	22.3348	4.89716	-0.30584	-0.28014	-0.10202	-0.17813	-0.12773	0
0	-0.07623	9.32215	13.6182	10.8325	22.1306	4.84614	-0.30584	-0.30561	-0.12753	-0.20358	-0.12773	-0.02552
0	-0.05082	9.22082	13.4917	10.7053	21.9264	4.79513	-0.30584	-0.28014	-0.12753	-0.17813	-0.12773	-0.02552
0	-0.05082	9.17015	13.4157	10.6036	21.7733	4.74412	-0.30584	-0.28014	-0.12753	-0.20358	-0.12773	0
0	-0.02541	9.11949	13.3398	10.5019	21.6201	4.74412	-0.28035	-0.25467	-0.12753	-0.20358	-0.15327	-0.02552
0.02539	0.02541	9.09416	13.2639	10.3493	21.4925	4.74412	-0.22938	-0.17827	-0.10202	-0.17813	-0.12773	0
0.02539	0.02541	9.01816	13.1879	10.2222	21.3649	4.74412	-0.17841	-0.10187	-0.02551	-0.12724	-0.07664	0.02552
0.02539	0.02541	8.94217	13.112	10.1713	21.2372	4.74412	-0.10195	-0.02547	0.02551	-0.07634	-0.05109	0.02552
0.05078	0.05082	8.8915	13.036	10.1459	21.1351	4.74412	-0.07646	0.02547	0.05101	-0.0509	-0.02555	0.02552
0.07617	0.10164	8.8915	12.9854	10.1459	21.033	4.79513	0	0.0764	0.10202	-0.02545	-0.02555	0.05103
0.10156	0.12705	8.86617	12.9348	10.1205	20.9309	4.79513	0.05097	0.12734	0.12753	0	-0.02555	0.05103
0.12695	0.15245	8.84084	12.8589	10.0442	20.8033	4.79513	0.07646	0.17827	0.15304	0	0	0.05103
0.12695	0.17786	8.79018	12.7829	9.96791	20.6757	4.79513	0.10195	0.20374	0.15304	0.02545	0	0.05103
0.12695	0.17786	8.71418	12.6817	9.89163	20.5225	4.76963	0.12743	0.2292	0.20405	0.07634	0.05109	0.07655
0.12695	0.15245	8.61285	12.5551	9.81534	20.3438	4.74412	0.15292	0.2292	0.20405	0.07634	0.05109	0.07655
0.12695	0.17786	8.53686	12.4539	9.73906	20.1652	4.69311	0.12743	0.20374	0.20405	0.0509	0.02555	0.05103
0.12695	0.17786	8.46086	12.3526	9.66277	19.961	4.6421	0.10195	0.17827	0.17854	0.02545	0.02555	0.05103
0.12695	0.15245	8.35953	12.2007	9.58649	19.7823	4.59108	0.07646	0.10187	0.15304	0	0	0.05103
0.12695	0.12705	8.2582	12.0742	9.45934	19.5525	4.51457	0.05097	0.0764	0.12753	-0.02545	-0.02555	0.05103
0.10156	0.12705	8.15688	11.9223	9.3322	19.3228	4.43805	-0.02549	0	0.10202	-0.02545	-0.02555	0.02552
0.07617	0.07623	8.03022	11.7704	9.20506	19.0931	4.33602	-0.07646	-0.0764	0.05101	-0.07634	-0.05109	0.02552
0.05078	0.07623	7.90356	11.6439	9.07792	18.8634	4.25951	-0.12743	-0.12734	0	-0.10179	-0.07664	0
0.05078	0.07623	7.82756	11.5173	9.00163	18.6592	4.18299	-0.17841	-0.17827	-0.05101	-0.15269	-0.10218	0
0.05078	0.07623	7.75157	11.3907	8.89992	18.455	4.10647	-0.20389	-0.2292	-0.07652	-0.17813	-0.12773	-0.02552
0.02539	0.02541	7.65024	11.2642	8.79821	18.2763	4.05546	-0.22938	-0.25467	-0.07652	-0.17813	-0.10218	0
0.02539	0.02541	7.52358	11.1376	8.69649	18.0721	3.97894	-0.25487	-0.25467	-0.07652	-0.17813	-0.12773	-0.02552
0.02539	0.02541	7.44758	11.0364	8.62021	17.8934	3.92793	-0.25487	-0.25467	-0.10202	-0.17813	-0.10218	-0.02552
0	0.02541	7.39692	10.9604	8.5185	17.7658	3.90242	-0.25487	-0.25467	-0.10202	-0.17813	-0.12773	-0.02552
0	0.05082	7.34626	10.8845	8.46764	17.6381	3.87692	-0.22938	-0.25467	-0.12753	-0.20358	-0.15327	-0.02552
0.02539	0.07623	7.34626	10.8338	8.44221	17.536	3.87692	-0.22938	-0.20374	-0.10202	-0.17813	-0.12773	-0.02552
0.02539	0.10164	7.29559	10.7579	8.36593	17.4084	3.87692	-0.17841	-0.12734	-0.05101	-0.12724	-0.07664	0
0.05078	0.10164	7.24493	10.682	8.3405	17.3318	3.87692	-0.12743	-0.05093	0	-0.10179	-0.05109	0
0.07617	0.10164	7.19426	10.6313	8.31507	17.2553	3.90242	-0.07646	0	0.02551	-0.07634	-0.05109	0
0.07617	0.15245	7.16893	10.5807	8.28964	17.1531	3.90242	-0.05097	0.02547	0.05101	-0.0509	-0.02555	0.02552
0.10156	0.17786	7.16893	10.5301	8.26421	17.051	3.90242	0	0.0764	0.07652	-0.02545	-0.02555	0.02552
0.10156	0.17786	7.1436	10.4795	8.26421	16.9745	3.92793	0.02549	0.10187	0.10202	-0.02545	-0.02555	0.02552
0.12695	0.20327	7.11827	10.4288	8.21336	16.8724	3.92793	0.07646	0.12734	0.12753	0	0	0.02552
0.12695	0.22868	7.0676	10.3529	8.13707	16.7447	3.90242	0.10195	0.17827	0.15304	0.0509	0.02555	0.05103
0.10156	0.20327	6.96628	10.2516	8.06079	16.6171	3.90242	0.10195	0.17827	0.17854	0.0509	0.02555	0.05103
0.12695	0.20327	6.89028	10.1757	8.00993	16.4895	3.87692	0.10195	0.17827	0.17854	0.0509	0.02555	0.05103
0.12695	0.22868	6.86495	10.0745	7.95907	16.3363	3.8259	0.10195	0.1528	0.17854	0.0509	0.02555	0.05103
0.12695	0.20327	6.76362	9.97321	7.85736	16.1832	3.77489	0.07646	0.10187	0.12753	0	-0.02555	0.02552
0.12695	0.20327	6.68763	9.87196	7.78107	16.0045	3.72388	0.05097	0.05093	0.10202	-0.02545	-0.02555	0.02552
0.10156	0.17786	6.5863	9.77071	7.67936	15.8258	3.67287	0.02549	0.02547	0.07652	-0.02545	-0.02555	0.02552
0.07617	0.15245	6.48497	9.64415	7.55222	15.6216	3.59635	-0.02549	-0.02547	0.05101	-0.0509	-0.02555	0.02552
0.05078	0.12705	6.38364	9.5429	7.47593	15.4429	3.51983	-0.05097	-0.0764	0.02551	-0.07634	-0.07664	0.02552
0.05078	0.12705	6.30765	9.44164	7.39965	15.2898	3.46882	-0.10195	-0.10187	0	-0.10179	-0.07664	0
0.05078	0.12705	6.25698	9.34039	7.32336	15.1111	3.41781	-0.12743	-0.1528	0	-0.12724	-0.07664	0
0.02539	0.10164	6.15566	9.23914	7.24708	14.958	3.36679	-0.12743	-0.17827	-0.05101	-0.12724	-0.10218	0
0.02539	0.10164	6.07966	9.13789	7.17079	14.8048	3.31578	-0.17841	-0.20374	-0.05101	-0.15269	-0.10218	0
0.02539	0.07623	6.00366	9.03664	7.09451	14.6516	3.26477	-0.20389	-0.20374	-0.07652	-0.15269	-0.10218	0
0	0.07623	5.97833	8.98602	7.04365	14.524	3.23926	-0.17841	-0.20374	-0.07652	-0.15269	-0.10218	-0.02552
0	0.07623	5.92767	8.91008	6.91651	14.4219	3.21376	-0.17841	-0.20374	-0.07652	-0.17813	-0.12773	-0.02552
0.02539	0.10164	5.92767	8.85945	6.84023	14.3198	3.21376	-0.17841	-0.17827	-0.05101	-0.15269	-0.10218	0
0.02539	0.12705	5.90234	8.80883	6.76394	14.2177	3.18825	-0.15292	-0.1528	-0.05101	-0.15269	-0.10218	0
0.05078	0.12705	5.85167	8.7582	6.71308	14.1411	3.18825	-0.10195	-0.10187	-0.02551	-0.10179	-0.07664	0
0.05078	0.12705	5.82634	8.68226	6.66223	14.0646	3.18825	-0.07646	-0.02547	0.02551	-0.07634	-0.05109	0
0.05078	0.12705	5.80101	8.63164	6.61137	13.988	3.18825	-0.02549	0	0.02551	-0.0509	-0.05109	0
0.05078	0.15245	5.77568	8.58101	6.56051	13.9114	3.18825	0	0.02547	0.05101	-0.0509	-0.05109	0.02552
0.07617	0.17786	5.77568	8.5557	6.50966	13.8348	3.18825	0	0.02547	0.05101	-0.02545	-0.05109	0.02552
0.07617	0.20327	5.77568	8.50507	6.43337	13.7583	3.18825	0.05097	0.05093	0.07652	-0.02545	-0.02555	0.02552
0.07617	0.20327	5.72501	8.45445	6.38251	13.6562	3.18825	0.05097	0.0764	0.07652	0	-0.02555	0.02552
0.07617	0.17786	5.64902	8.37851	6.33166	13.5541	3.16275	0.07646	0.10187	0.10202	0	0	0.05103
0.10156	0.17786	5.57302	8.27726	6.30623	13.4264	3.13724	0.07646	0.10187	0.12753	0.02545	0	0.05103
0.10156	0.17786	5.52236	8.22663	6.2808	13.3243	3.11173	0.07646	0.10187	0.12753	0.02545	0	0.05103
0.10156	0.17786	5.47169	8.1507	6.25537	13.2222	3.08623	0.07646	0.0764	0.10202	0	-0.02555	0.02552
0.10156	0.17786	5.42103	8.10007	6.20452	13.0946	3.03522	0.05097	0.02547	0.07652	-0.02545	-0.02555	0.02552
0.07617	0.15245	5.34503	7.99882	6.12823	12.9159	2.9842	0.02549	0	0.05101	-0.02545	-0.02555	0.05103
0.07617	0.15245	5.24371	7.89757	6.05195	12.7883	2.9587	0.02549	-0.02547	0.05101	-0.02545	-0.05109	0.05103
0.05078	0.12705	5.14238	7.79632	6.00109	12.6607	2.90769	0	-0.05093	0.05101	-0.0509	-0.02555	0.05103
0.05078	0.12705	5.09172	7.72038	5.95023	12.5075	2.85667	-0.02549	-0.0764	0.05101	-0.0509	-0.02555	0.05103
0.05078	0.10164	5.04105	7.64444	5.9248	12.4054	2.83117	-0.05097	-0.10187	0	-0.07634	-0.05109	0.02552
0.05078	0.10164	4.96506	7.5685	5.87395	12.2523	2.78016	-0.07646	-0.12734	0	-0.10179	-0.07664	0.02552
0.05078	0.10164	4.91439	7.49257	5.82309	12.1501	2.75465	-0.07646	-0.12734	0	-0.10179	-0.07664	0.02552
0.02539	0.07623	4.86373	7.41663	5.74681	12.0225	2.72914	-0.07646	-0.1528	-0.02551	-0.12724	-0.10218	0.02552
0.02539	0.07623	4.81306	7.34069	5.69595	11.8949	2.67813	-0.10195	-0.1528	-0.02551	-0.10179	-0.07664	0
0.05078	0.10164	4.81306	7.29006	5.67052	11.8183	2.67813	-0.10195	-0.1528	-0.02551	-0.10179	-0.07664	0.02552
0.05078	0.10164	4.78773	7.23944	5.67052	11.7417	2.65263	-0.10195	-0.12734	-0.02551	-0.10179	-0.07664	0.02552
0.05078	0.10164	4.7624	7.18881	5.64509	11.6652	2.65263	-0.07646	-0.10187	0	-0.10179	-0.07664	0.02552
0.05078	0.10164	4.73707	7.13819	5.64509	11.5886	2.65263	-0.07646	-0.0764	0	-0.07634	-0.07664	0.02552
0.05078	0.10164	4.71174	7.08756	5.64509	11.512	2.62712	-0.02549	-0.05093	0.02551	-0.07634	-0.07664	0.02552
0.05078	0.10164	4.66107	7.03694	5.61966	11.4354	2.62712	-0.02549	0	0.05101	-0.0509	-0.05109	0.02552
0.07617	0.10164	4.66107	7.01162	5.59424	11.3589	2.62712	0	0	0.05101	-0.02545	-0.05109	0.02552
0.05078	0.15245	4.66107	6.961	5.56881	11.2823	2.60161	0	0	0.05101	-0.02545	-0.05109	0.02552
0.07617	0.15245	4.66107	6.91037	5.54338	11.2057	2.57611	0	0	0.05101	-0.0509	-0.05109	0.02552
0.07617	0.15245	4.61041	6.88506	5.51795	11.1291	2.57611	0.02549	0	0.05101	-0.02545	-0.05109	0.02552
0.07617	0.15245	4.55975	6.80912	5.49252	11.0526	2.5506	0.02549	0.02547	0.05101	-0.02545	-0.05109	0.05103
0.07617	0.12705	4.50908	6.73318	5.44167	10.9504	2.5251	0.02549	0.02547	0.07652	0	-0.02555	0.05103
0.07617	0.12705	4.43309	6.65725	5.41624	10.8483	2.49959	0.05097	0.05093	0.10202	0.02545	-0.02555	0.05103
0.07617	0.12705	4.40775	6.63193	5.39081	10.7718	2.49959	0.05097	0.02547	0.07652	0	-0.02555	0.05103
0.07617	0.12705	4.35709	6.55599	5.36538	10.6697	2.44858	0.02549	0	0.05101	-0.02545	-0.05109	0.05103
0.05078	0.12705	4.30643	6.50537	5.26367	10.5676	2.39757	0	-0.02547	0.05101	-0.02545	-0.07664	0.05103
0.05078	0.12705	4.23043	6.42943	5.18738	10.4399	2.37206	-0.02549	-0.05093	0.02551	-0.0509	-0.05109	0.05103
0.05078	0.12705	4.17977	6.37881	5.16195	10.3634	2.34655	0	-0.05093	0.05101	-0.0509	-0.05109	0.05103
0.05078	0.10164	4.10377	6.30287	5.1111	10.2613	2.32105	0	-0.0764	0.05101	-0.0509	-0.05109	0.05103
0.05078	0.10164	4.05311	6.25224	5.06024	10.1592	2.29554	-0.02549	-0.0764	0.05101	-0.0509	-0.05109	0.05103
0.05078	0.10164	4.00244	6.20162	5.03481	10.0571	2.29554	-0.02549	-0.0764	0.02551	-0.07634	-0.07664	0.05103
0.05078	0.10164	3.95178	6.12568	4.95853	9.98048	2.24453	-0.02549	-0.0764	0.02551	-0.07634	-0.07664	0.05103
0.02539	0.10164	3.92645	6.07505	4.9331	9.87837	2.24453	-0.02549	-0.0764	0.02551	-0.07634	-0.07664	0.05103
0.02539	0.10164	3.87578	6.02443	4.85681	9.8018	2.21902	-0.05097	-0.0764	0.02551	-0.07634	-0.07664	0.05103
0.02539	0.10164	3.87578	5.99911	4.83139	9.72522	2.19352	-0.05097	-0.0764	0.02551	-0.07634	-0.07664	0.05103
0.02539	0.12705	3.87578	5.94849	4.80596	9.67417	2.21902	-0.02549	-0.0764	0.02551	-0.0509	-0.07664	0.05103
0.05078	0.12705	3.85045	5.92318	4.7551	9.57207	2.19352	-0.02549	-0.05093	0.02551	-0.0509	-0.07664	0.05103
0.05078	0.12705	3.82512	5.84724	4.72967	9.52102	2.19352	-0.02549	-0.05093	0.05101	-0.0509	-0.05109	0.05103
0.05078	0.10164	3.79979	5.82193	4.70424	9.44444	2.16801	-0.02549	-0.02547	0.05101	-0.07634	-0.05109	0.05103
0.02539	0.10164	3.77446	5.74599	4.65339	9.36786	2.14251	0	-0.02547	0.05101	-0.0509	-0.07664	0.05103
0.02539	0.10164	3.74912	5.69536	4.60253	9.29129	2.14251	0	0	0.05101	-0.02545	-0.07664	0.05103
0.02539	0.12705	3.74912	5.67005	4.5771	9.24024	2.117	-0.02549	-0.02547	0.05101	-0.02545	-0.07664	0.05103
0.02539	0.12705	3.74912	5.64474	4.52625	9.13813	2.09149	-0.02549	-0.02547	0.05101	-0.0509	-0.07664	0.05103
0.02539	0.12705	3.72379	5.59411	4.47539	9.08708	2.06599	-0.02549	-0.05093	0.02551	-0.0509	-0.07664	0.05103
0.02539	0.12705	3.67313	5.54349	4.44996	9.01051	2.04048	-0.02549	-0.05093	0.02551	-0.0509	-0.07664	0.05103
0.02539	0.12705	3.62246	5.46755	4.42453	8.9084	2.01498	-0.02549	-0.02547	0.05101	-0.0509	-0.07664	0.05103
0.02539	0.10164	3.5718	5.41692	4.3991	8.83183	1.98947	-0.02549	-0.02547	0.05101	-0.02545	-0.05109	0.07655
0	0.10164	3.52114	5.3663	4.37368	8.75525	1.96396	-0.02549	-0.02547	0.05101	-0.02545	-0.05109	0.05103
0	0.10164	3.4958	5.34098	4.34825	8.67867	1.96396	-0.02549	-0.05093	0.02551	-0.02545	-0.07664	0.05103
0	0.10164	3.44514	5.29036	4.29739	8.6021	1.91295	-0.05097	-0.0764	0.02551	-0.07634	-0.10218	0.05103
0	0.10164	3.39448	5.23973	4.22111	8.52552	1.88745	-0.05097	-0.10187	0	-0.07634	-0.10218	0.05103
0	0.10164	3.34381	5.18911	4.19568	8.44894	1.88745	-0.05097	-0.0764	0	-0.07634	-0.07664	0.05103
0	0.10164	3.29315	5.13848	4.17025	8.37237	1.88745	-0.05097	-0.0764	0.02551	-0.0509	-0.07664	0.07655
0	0.10164	3.24249	5.11317	4.17025	8.32132	1.88745	-0.02549	-0.05093	0.02551	-0.0509	-0.07664	0.05103
0	0.10164	3.21715	5.06254	4.17025	8.27027	1.88745	0	-0.05093	0.05101	-0.0509	-0.07664	0.07655
0	0.10164	3.16649	5.01192	4.11939	8.19369	1.86194	-0.02549	-0.05093	0.05101	-0.0509	-0.05109	0.07655
0	0.10164	3.16649	4.98661	4.06854	8.11711	1.86194	0	-0.02547	0.05101	-0.0509	-0.05109	0.07655
-0.02539	0.10164	3.14116	4.96129	4.01768	8.09159	1.86194	0.02549	-0.02547	0.05101	-0.0509	-0.05109	0.07655
0	0.12705	3.11583	4.93598	3.96682	8.01501	1.86194	0	-0.02547	0.05101	-0.0509	-0.05109	0.07655
0	0.12705	3.11583	4.88536	3.94139	7.96396	1.86194	0	0	0.05101	-0.0509	-0.05109	0.07655
0	0.12705	3.11583	4.86004	3.91597	7.91291	1.86194	0.02549	0.02547	0.07652	-0.0509	-0.05109	0.07655
0	0.12705	3.09049	4.80942	3.89054	7.83633	1.86194	0.02549	0.02547	0.07652	-0.02545	-0.05109	0.05103
0	0.12705	3.06516	4.75879	3.86511	7.78528	1.83643	0.02549	0.02547	0.07652	-0.02545	-0.05109	0.05103
0	0.12705	3.03983	4.73348	3.83968	7.73423	1.83643	0.02549	0.02547	0.07652	-0.0509	-0.05109	0.05103
-0.02539	0.10164	3.0145	4.68285	3.78882	7.65765	1.81093	0	0.02547	0.07652	-0.02545	-0.05109	0.05103
-0.02539	0.12705	3.0145	4.63223	3.73797	7.58108	1.78542	0	0	0.07652	-0.02545	-0.05109	0.07655
-0.02539	0.12705	2.98917	4.60692	3.68711	7.5045	1.75992	0	0	0.05101	-0.02545	-0.05109	0.07655
-0.02539	0.12705	2.96383	4.55629	3.63625	7.42792	1.73441	-0.02549	-0.05093	0.02551	-0.0509	-0.07664	0.05103
-0.02539	0.12705	2.9385	4.50566	3.61083	7.35135	1.6834	-0.05097	-0.05093	0.02551	-0.0509	-0.07664	0.05103
-0.02539	0.10164	2.88784	4.45504	3.55997	7.27477	1.65789	-0.05097	-0.0764	0.02551	-0.07634	-0.07664	0.02552
-0.05078	0.07623	2.83717	4.40441	3.53454	7.19819	1.63239	-0.05097	-0.0764	0.02551	-0.07634	-0.10218	0.05103
-0.05078	0.07623	2.81184	4.35379	3.50911	7.12162	1.60688	-0.07646	-0.10187	0	-0.0509	-0.07664	0.05103
-0.05078	0.10164	2.76118	4.30316	3.45826	7.07057	1.58137	-0.07646	-0.10187	0	-0.07634	-0.10218	0.05103
-0.05078	0.07623	2.71052	4.25254	3.43283	6.99399	1.55587	-0.07646	-0.10187	0	-0.07634	-0.10218	0.05103
-0.07617	0.07623	2.68518	4.22722	3.38197	6.94294	1.53036	-0.10195	-0.12734	-0.02551	-0.07634	-0.10218	0.05103
-0.05078	0.10164	2.65985	4.20191	3.38197	6.89189	1.53036	-0.07646	-0.10187	0	-0.07634	-0.10218	0.05103
-0.07617	0.07623	2.60919	4.15129	3.33111	6.81531	1.50486	-0.07646	-0.10187	0	-0.07634	-0.10218	0.05103
-0.05078	0.07623	2.58386	4.12597	3.33111	6.78979	1.53036	-0.05097	-0.0764	0.02551	-0.0509	-0.07664	0.05103
-0.05078	0.10164	2.55852	4.12597	3.35654	6.76426	1.53036	-0.02549	-0.05093	0.02551	-0.0509	-0.07664	0.05103
-0.05078	0.10164	2.53319	4.10066	3.33111	6.71321	1.53036	-0.02549	-0.02547	0.05101	-0.0509	-0.07664	0.02552
-0.05078	0.10164	2.50786	4.07535	3.30569	6.66216	1.53036	-0.02549	-0.02547	0.02551	-0.0509	-0.07664	0.02552
-0.05078	0.12705	2.50786	4.05004	3.30569	6.66216	1.55587	0	0	0.05101	-0.0509	-0.05109	0.02552
-0.05078	0.12705	2.50786	4.05004	3.28026	6.63663	1.58137	0.02549	0.05093	0.07652	-0.02545	-0.05109	0.05103
-0.02539	0.15245	2.50786	4.02472	3.28026	6.58558	1.58137	0.02549	0.05093	0.10202	-0.02545	-0.05109	0.05103
-0.02539	0.15245	2.48253	3.99941	3.25483	6.53453	1.58137	0.05097	0.05093	0.10202	0	-0.02555	0.02552
-0.02539	0.12705	2.48253	3.9741	3.25483	6.50901	1.58137	0.05097	0.0764	0.10202	-0.02545	-0.05109	0.02552
-0.02539	0.15245	2.48253	3.92347	3.25483	6.45795	1.58137	0.05097	0.0764	0.10202	-0.02545	-0.05109	0.02552
-0.05078	0.15245	2.4572	3.89816	3.20397	6.4069	1.55587	0.05097	0.0764	0.10202	0	-0.02555	0.02552
-0.05078	0.12705	2.43186	3.84753	3.15311	6.33033	1.53036	0.05097	0.05093	0.10202	0	-0.05109	0.02552
-0.05078	0.12705	2.40653	3.82222	3.10226	6.27928	1.53036	0.02549	0.02547	0.07652	-0.02545	-0.05109	0.02552
-0.05078	0.15245	2.40653	3.79691	3.07683	6.2027	1.50486	0	0	0.07652	-0.02545	-0.05109	0
-0.05078	0.12705	2.40653	3.74628	3.02597	6.12612	1.47935	-0.02549	-0.02547	0.05101	-0.0509	-0.07664	0
-0.07617	0.10164	2.35587	3.67034	2.97512	6.04955	1.42834	-0.02549	-0.0764	0.02551	-0.07634	-0.07664	0
-0.07617	0.10164	2.3052	3.61972	2.94969	5.97297	1.37733	-0.05097	-0.0764	0.02551	-0.07634	-0.10218	-0.02552
-0.07617	0.07623	2.25454	3.56909	2.92426	5.89639	1.35182	-0.07646	-0.10187	0	-0.07634	-0.07664	-0.02552
-0.10156	0.07623	2.22921	3.51847	2.89883	5.81982	1.30081	-0.10195	-0.12734	0	-0.07634	-0.10218	-0.02552
-0.10156	0.07623	2.20388	3.49316	2.8734	5.76877	1.30081	-0.12743	-0.1528	-0.02551	-0.10179	-0.10218	-0.02552
-0.12695	0.05082	2.17854	3.44253	2.82255	5.69219	1.2498	-0.15292	-0.1528	-0.05101	-0.10179	-0.10218	-0.02552
-0.12695	0.07623	2.15321	3.41722	2.79712	5.66666	1.2498	-0.12743	-0.17827	-0.02551	-0.10179	-0.10218	-0.02552
-0.12695	0.05082	2.10255	3.3919	2.77169	5.61561	1.22429	-0.12743	-0.1528	-0.05101	-0.10179	-0.12773	-0.02552
-0.12695	0.07623	2.07722	3.36659	2.77169	5.56456	1.22429	-0.12743	-0.1528	-0.02551	-0.10179	-0.10218	-0.02552
-0.10156	0.07623	2.05189	3.34128	2.74626	5.53904	1.22429	-0.10195	-0.12734	-0.02551	-0.10179	-0.10218	-0.02552
-0.10156	0.07623	2.02655	3.34128	2.79712	5.53904	1.2498	-0.07646	-0.10187	0	-0.07634	-0.07664	-0.02552
-0.10156	0.07623	2.02655	3.34128	2.77169	5.51351	1.2498	-0.05097	-0.05093	0.02551	-0.07634	-0.07664	0
-0.10156	0.10164	2.02655	3.31597	2.74626	5.48799	1.2498	-0.05097	-0.02547	0.02551	-0.0509	-0.07664	0
-0.07617	0.10164	2.00122	3.31597	2.74626	5.48799	1.2753	-0.02549	0	0.05101	-0.0509	-0.07664	0
-0.07617	0.12705	2.00122	3.31597	2.72083	5.46246	1.30081	0.02549	0.05093	0.07652	-0.02545	-0.05109	0
-0.07617	0.12705	2.00122	3.29065	2.72083	5.46246	1.32631	0.05097	0.0764	0.10202	0	-0.02555	0
-0.07617	0.12705	2.00122	3.29065	2.74626	5.43693	1.35182	0.07646	0.10187	0.12753	0	-0.02555	0.02552
-0.05078	0.15245	2.00122	3.29065	2.72083	5.41141	1.35182	0.07646	0.10187	0.12753	0	-0.02555	0.02552
-0.05078	0.15245	2.00122	3.26534	2.72083	5.36036	1.35182	0.07646	0.10187	0.12753	0	-0.02555	0
-0.05078	0.15245	2.00122	3.24003	2.6954	5.33483	1.35182	0.10195	0.12734	0.15304	0	-0.02555	0.02552
-0.07617	0.15245	1.95056	3.1894	2.61912	5.25826	1.32631	0.07646	0.10187	0.12753	0	-0.02555	0
-0.07617	0.12705	1.95056	3.16409	2.56826	5.2072	1.30081	0.05097	0.0764	0.10202	-0.02545	-0.02555	0
-0.10156	0.15245	1.95056	3.11346	2.54283	5.15615	1.2753	0.02549	0.02547	0.10202	-0.02545	-0.05109	0
-0.07617	0.15245	1.92523	3.08815	2.51741	5.07958	1.2498	0	0	0.07652	-0.0509	-0.05109	0
-0.10156	0.10164	1.87456	3.03753	2.46655	5.02853	1.19878	-0.02549	-0.02547	0.05101	-0.0509	-0.07664	0
-0.10156	0.10164	1.84923	2.9869	2.44112	4.92642	1.17328	-0.05097	-0.0764	0.02551	-0.07634	-0.07664	-0.02552
-0.12695	0.07623	1.79857	2.91096	2.39026	4.84985	1.12226	-0.07646	-0.10187	0.02551	-0.10179	-0.07664	-0.02552
-0.15234	0.05082	1.77323	2.88565	2.33941	4.77327	1.09676	-0.10195	-0.12734	0	-0.10179	-0.10218	-0.02552
-0.15234	0.07623	1.7479	2.86034	2.31398	4.72222	1.07125	-0.12743	-0.1528	-0.02551	-0.12724	-0.10218	-0.02552
-0.17773	0.05082	1.72257	2.80971	2.26312	4.67117	1.02024	-0.15292	-0.17827	-0.05101	-0.12724	-0.12773	-0.02552
-0.17773	0.05082	1.69724	2.7844	2.23769	4.62012	0.99473	-0.17841	-0.20374	-0.05101	-0.15269	-0.12773	-0.02552
-0.17773	0.05082	1.64657	2.75909	2.23769	4.56907	0.99473	-0.15292	-0.20374	-0.05101	-0.15269	-0.12773	-0.02552
-0.17773	0.05082	1.62124	2.73377	2.23769	4.54354	0.96923	-0.15292	-0.17827	-0.02551	-0.15269	-0.12773	-0.02552
-0.17773	0.07623	1.62124	2.70846	2.23769	4.51802	0.96923	-0.15292	-0.1528	-0.02551	-0.12724	-0.10218	-0.02552
-0.17773	0.07623	1.59591	2.68315	2.26312	4.51802	0.99473	-0.12743	-0.12734	0	-0.12724	-0.10218	-0.02552
-0.15234	0.07623	1.62124	2.70846	2.26312	4.51802	1.02024	-0.07646	-0.10187	0.02551	-0.10179	-0.07664	0
-0.15234	0.10164	1.59591	2.70846	2.26312	4.51802	1.02024	-0.05097	-0.05093	0.02551	-0.07634	-0.07664	0
-0.15234	0.10164	1.62124	2.70846	2.26312	4.49249	1.04575	-0.02549	-0.02547	0.05101	-0.07634	-0.05109	0
-0.15234	0.12705	1.59591	2.70846	2.26312	4.49249	1.04575	0	0.02547	0.07652	-0.07634	-0.05109	0
-0.12695	0.12705	1.62124	2.70846	2.26312	4.51802	1.09676	0.02549	0.05093	0.10202	-0.02545	-0.02555	0.02552
-0.12695	0.15245	1.62124	2.70846	2.28855	4.51802	1.12226	0.07646	0.0764	0.12753	-0.02545	-0.02555	0.02552
-0.12695	0.15245	1.62124	2.68315	2.26312	4.49249	1.12226	0.07646	0.10187	0.12753	-0.02545	-0.02555	0.02552
-0.12695	0.15245	1.62124	2.68315	2.26312	4.46696	1.14777	0.07646	0.10187	0.15304	-0.02545	0	0.02552
-0.12695	0.15245	1.59591	2.65784	2.23769	4.44144	1.12226	0.07646	0.10187	0.15304	0	-0.02555	0.02552
-0.12695	0.15245	1.59591	2.63252	2.18684	4.39039	1.12226	0.07646	0.10187	0.15304	0	0	0.02552
-0.12695	0.15245	1.59591	2.60721	2.16141	4.36486	1.12226	0.07646	0.10187	0.15304	-0.02545	0	0.05103
-0.15234	0.15245	1.57058	2.5819	2.13598	4.31381	1.09676	0.05097	0.05093	0.12753	-0.0509	-0.02555	0.02552
-0.15234	0.15245	1.54525	2.53127	2.11055	4.23724	1.07125	0.02549	0.02547	0.10202	-0.0509	-0.02555	0.02552
-0.15234	0.12705	1.51992	2.48065	2.0597	4.16066	1.02024	0	0	0.07652	-0.07634	-0.05109	0
-0.17773	0.10164	1.46925	2.43002	2.03427	4.10961	0.99473	-0.02549	-0.05093	0.05101	-0.07634	-0.05109	0
-0.17773	0.07623	1.41859	2.3794	1.98341	4.03303	0.94372	-0.05097	-0.10187	0.05101	-0.10179	-0.07664	0
-0.20312	0.07623	1.39326	2.35408	1.95798	3.95645	0.91822	-0.10195	-0.12734	0.02551	-0.10179	-0.07664	0
-0.20312	0.07623	1.39326	2.30346	1.90713	3.9054	0.89271	-0.10195	-0.1528	0	-0.12724	-0.10218	0
-0.20312	0.07623	1.36792	2.27814	1.8817	3.85435	0.8672	-0.12743	-0.17827	-0.02551	-0.15269	-0.10218	0
-0.22851	0.05082	1.34259	2.22752	1.85627	3.8033	0.8417	-0.15292	-0.20374	-0.05101	-0.15269	-0.12773	0
-0.22851	0.05082	1.31726	2.20221	1.85627	3.75225	0.81619	-0.15292	-0.20374	-0.05101	-0.15269	-0.12773	0
-0.22851	0.02541	1.2666	2.17689	1.83084	3.72672	0.81619	-0.15292	-0.17827	-0.05101	-0.15269	-0.12773	0
-0.22851	0.05082	1.2666	2.15158	1.83084	3.7012	0.81619	-0.12743	-0.17827	-0.02551	-0.15269	-0.10218	0
-0.20312	0.05082	1.29193	2.17689	1.83084	3.7012	0.81619	-0.12743	-0.1528	-0.02551	-0.15269	-0.10218	0
-0.20312	0.05082	1.2666	2.15158	1.83084	3.7012	0.8417	-0.10195	-0.12734	0	-0.12724	-0.10218	0
-0.20312	0.07623	1.2666	2.15158	1.83084	3.7012	0.8417	-0.07646	-0.10187	0	-0.12724	-0.10218	0
-0.20312	0.10164	1.29193	2.17689	1.83084	3.7012	0.8672	-0.05097	-0.05093	0.02551	-0.10179	-0.07664	0.02552
-0.20312	0.07623	1.29193	2.15158	1.83084	3.7012	0.8672	-0.02549	-0.02547	0.05101	-0.07634	-0.07664	0.02552
-0.17773	0.10164	1.29193	2.15158	1.83084	3.72672	0.91822	0.02549	0.02547	0.07652	-0.07634	-0.05109	0.02552
-0.17773	0.12705	1.31726	2.17689	1.85627	3.72672	0.94372	0.05097	0.05093	0.10202	-0.0509	-0.02555	0.02552
-0.17773	0.12705	1.31726	2.17689	1.85627	3.72672	0.94372	0.07646	0.0764	0.10202	-0.02545	-0.02555	0.05103
-0.15234	0.12705	1.31726	2.15158	1.85627	3.72672	0.96923	0.07646	0.10187	0.12753	-0.02545	-0.02555	0.05103
-0.17773	0.12705	1.29193	2.12627	1.80541	3.67567	0.96923	0.10195	0.10187	0.12753	-0.02545	-0.02555	0.05103
-0.17773	0.12705	1.29193	2.12627	1.77998	3.65015	0.96923	0.07646	0.10187	0.12753	0	-0.02555	0.05103
-0.17773	0.15245	1.2666	2.10096	1.75456	3.62462	0.96923	0.07646	0.0764	0.12753	-0.02545	-0.02555	0.05103
-0.17773	0.12705	1.2666	2.07564	1.75456	3.5991	0.94372	0.07646	0.05093	0.10202	-0.0509	-0.02555	0.05103
-0.17773	0.12705	1.24126	2.02502	1.72913	3.52252	0.91822	0.05097	0.02547	0.10202	-0.0509	-0.05109	0.05103
-0.20312	0.10164	1.1906	1.97439	1.7037	3.47147	0.89271	0.02549	0	0.07652	-0.07634	-0.05109	0.02552
-0.20312	0.10164	1.16527	1.94908	1.67827	3.42042	0.8672	0	-0.02547	0.07652	-0.07634	-0.05109	0.05103
-0.22851	0.07623	1.13994	1.89845	1.62741	3.34384	0.8417	-0.02549	-0.05093	0.05101	-0.10179	-0.07664	0.02552
-0.22851	0.07623	1.1146	1.87314	1.57656	3.29279	0.79069	-0.05097	-0.0764	0.02551	-0.10179	-0.07664	0.02552
-0.22851	0.07623	1.08927	1.84783	1.55113	3.24174	0.76518	-0.07646	-0.12734	0	-0.12724	-0.07664	0.02552
-0.22851	0.07623	1.08927	1.82252	1.5257	3.19069	0.73967	-0.10195	-0.1528	-0.02551	-0.12724	-0.10218	0.02552
-0.2539	0.05082	1.06394	1.77189	1.47484	3.13964	0.71417	-0.10195	-0.1528	-0.02551	-0.15269	-0.10218	0.02552
-0.2539	0.02541	1.03861	1.74658	1.44942	3.11411	0.71417	-0.12743	-0.17827	-0.05101	-0.15269	-0.12773	0.02552
-0.2539	0.02541	1.01328	1.72126	1.39856	3.06306	0.68866	-0.12743	-0.17827	-0.02551	-0.15269	-0.10218	0
-0.2539	0.02541	1.01328	1.72126	1.37313	3.06306	0.68866	-0.10195	-0.1528	-0.02551	-0.15269	-0.10218	0.02552
-0.2539	0.02541	1.01328	1.69595	1.3477	3.06306	0.68866	-0.10195	-0.1528	-0.02551	-0.15269	-0.10218	0.02552
-0.2539	0.05082	1.01328	1.69595	1.3477	3.03754	0.68866	-0.10195	-0.12734	-0.02551	-0.12724	-0.10218	0.02552
-0.2539	0.05082	1.03861	1.69595	1.32227	3.06306	0.68866	-0.10195	-0.10187	-0.02551	-0.12724	-0.10218	0.02552
-0.22851	0.07623	1.03861	1.69595	1.29685	3.03754	0.71417	-0.05097	-0.05093	0	-0.10179	-0.07664	0.05103
-0.22851	0.07623	1.03861	1.69595	1.29685	3.06306	0.73967	-0.02549	-0.02547	0.02551	-0.10179	-0.07664	0.02552
-0.22851	0.07623	1.03861	1.69595	1.29685	3.06306	0.73967	-0.02549	0	0.05101	-0.07634	-0.07664	0.05103
-0.20312	0.10164	1.06394	1.69595	1.29685	3.06306	0.76518	0.02549	0.02547	0.07652	-0.07634	-0.05109	0.05103
-0.20312	0.10164	1.06394	1.69595	1.29685	3.08859	0.79069	0.05097	0.05093	0.07652	-0.07634	-0.05109	0.05103
-0.20312	0.10164	1.03861	1.69595	1.27142	3.06306	0.76518	0.05097	0.05093	0.07652	-0.0509	-0.05109	0.05103
-0.20312	0.12705	1.06394	1.69595	1.24599	3.03754	0.76518	0.05097	0.0764	0.10202	-0.02545	-0.05109	0.07655
-0.20312	0.12705	1.03861	1.67064	1.19513	3.03754	0.76518	0.07646	0.0764	0.10202	-0.0509	-0.05109	0.05103
-0.20312	0.12705	1.01328	1.67064	1.19513	3.01201	0.79069	0.07646	0.0764	0.10202	-0.02545	-0.02555	0.07655
-0.17773	0.12705	1.01328	1.64533	1.1697	2.98648	0.76518	0.05097	0.0764	0.10202	-0.02545	-0.05109	0.07655
-0.17773	0.10164	0.98794	1.62001	1.14428	2.93543	0.73967	0.05097	0.02547	0.07652	-0.0509	-0.05109	0.05103
-0.17773	0.10164	0.96261	1.5947	1.11885	2.90991	0.73967	0.05097	0.02547	0.07652	-0.0509	-0.05109	0.05103
-0.20312	0.10164	0.93728	1.54408	1.09342	2.85886	0.71417	0.02549	0	0.05101	-0.0509	-0.05109	0.05103
-0.20312	0.07623	0.88662	1.51876	1.04256	2.80781	0.68866	0	-0.02547	0.02551	-0.07634	-0.07664	0.05103
-0.22851	0.05082	0.88662	1.49345	0.99171	2.75676	0.66316	-0.02549	-0.05093	0.02551	-0.10179	-0.07664	0.05103
-0.22851	0.07623	0.86129	1.46814	0.96628	2.73123	0.63765	-0.02549	-0.0764	0.02551	-0.10179	-0.07664	0.05103
-0.22851	0.07623	0.86129	1.44283	0.94085	2.68018	0.61214	-0.05097	-0.10187	0	-0.12724	-0.10218	0.02552
-0.22851	0.07623	0.83595	1.41751	0.91542	2.65465	0.61214	-0.05097	-0.10187	0	-0.12724	-0.10218	0.02552
-0.22851	0.05082	0.81062	1.3922	0.91542	2.6036	0.58664	-0.07646	-0.12734	-0.02551	-0.12724	-0.10218	0.02552
-0.22851	0.05082	0.81062	1.36689	0.91542	2.57808	0.56113	-0.07646	-0.12734	-0.02551	-0.12724	-0.07664	0.02552
-0.22851	0.05082	0.81062	1.36689	0.91542	2.55255	0.56113	-0.07646	-0.10187	-0.02551	-0.12724	-0.10218	0.02552
-0.22851	0.07623	0.81062	1.36689	0.88999	2.55255	0.56113	-0.07646	-0.10187	-0.02551	-0.12724	-0.10218	0.02552
-0.22851	0.07623	0.81062	1.34157	0.88999	2.52703	0.56113	-0.07646	-0.0764	-0.02551	-0.10179	-0.07664	0.02552
-0.20312	0.07623	0.83595	1.34157	0.88999	2.55255	0.58664	-0.05097	-0.0764	0	-0.10179	-0.10218	0.02552
-0.20312	0.07623	0.81062	1.34157	0.88999	2.52703	0.56113	-0.05097	-0.05093	0	-0.10179	-0.10218	0.02552
-0.20312	0.10164	0.83595	1.34157	0.88999	2.52703	0.58664	-0.05097	-0.02547	0.02551	-0.07634	-0.07664	0.02552
-0.17773	0.10164	0.86129	1.34157	0.91542	2.55255	0.58664	-0.02549	0	0.02551	-0.07634	-0.07664	0.05103
-0.17773	0.10164	0.83595	1.34157	0.88999	2.52703	0.61214	0	0	0.02551	-0.07634	-0.07664	0.02552
-0.17773	0.10164	0.86129	1.34157	0.88999	2.52703	0.61214	0	0.02547	0.05101	-0.07634	-0.05109	0.05103
-0.17773	0.12705	0.86129	1.34157	0.88999	2.52703	0.61214	0.02549	0.02547	0.05101	-0.0509	-0.05109	0.05103
-0.17773	0.10164	0.83595	1.31626	0.88999	2.52703	0.61214	0.02549	0.02547	0.05101	-0.0509	-0.05109	0.05103
-0.17773	0.12705	0.83595	1.31626	0.86456	2.5015	0.61214	0.02549	0.05093	0.05101	-0.0509	-0.05109	0.05103
-0.17773	0.12705	0.81062	1.29095	0.86456	2.47597	0.61214	0.02549	0.02547	0.05101	-0.0509	-0.05109	0.05103
-0.17773	0.12705	0.81062	1.29095	0.86456	2.45045	0.61214	0.02549	0.02547	0.05101	-0.0509	-0.05109	0.05103
-0.17773	0.12705	0.78529	1.26564	0.86456	2.45045	0.61214	0.02549	0.02547	0.05101	-0.0509	-0.05109	0.05103
-0.17773	0.10164	0.75996	1.26564	0.83914	2.3994	0.58664	0.02549	0.02547	0.05101	-0.0509	-0.05109	0.05103
-0.17773	0.10164	0.73463	1.24032	0.81371	2.37387	0.56113	0.02549	0	0.02551	-0.07634	-0.07664	0.05103
-0.17773	0.10164	0.70929	1.21501	0.78828	2.34835	0.56113	0	-0.02547	0.02551	-0.07634	-0.07664	0.05103
-0.20312	0.10164	0.68396	1.1897	0.76285	2.2973	0.53563	0	-0.02547	0.02551	-0.07634	-0.07664	0.05103
-0.17773	0.10164	0.68396	1.1897	0.76285	2.2973	0.53563	0	-0.02547	0.02551	-0.07634	-0.05109	0.05103
-0.17773	0.10164	0.68396	1.16439	0.73742	2.27177	0.51012	-0.02549	-0.05093	0	-0.10179	-0.07664	0.05103
-0.17773	0.10164	0.68396	1.16439	0.76285	2.24625	0.51012	-0.02549	-0.05093	0	-0.10179	-0.07664	0.05103
-0.20312	0.07623	0.65863	1.11376	0.76285	2.19519	0.51012	-0.02549	-0.05093	0	-0.10179	-0.07664	0.05103
4.97638	-1.7024	-569.208	-609.328	-697.906	-691.639	-604.952	1.80955	4.27848	3.74939	2.44298	1.37943	0.86754
-4.79865	-9.14724	-702.454	-695.695	-672.656	-681.097	-704.298	-7.62048	-1.32429	1.75992	4.80962	4.31711	2.60261
-0.91403	-1.37209	-673.55	-677.824	-696.482	-698.506	-682.057	3.05839	1.7827	0.12753	-2.31574	-3.03986	-2.01575
-2.56436	-2.41386	-688.927	-686.354	-678.683	-684.85	-693.356	0.79008	-2.31751	-1.45384	-0.81433	-0.20436	0.10206
5.10333	6.32684	-679.123	-681.317	-692.719	-695.825	-686.316	-2.37025	-3.18339	-2.24453	-2.36664	-1.5327	-0.76547
-0.12695	-0.71145	-686.723	-684.836	-681.581	-687.045	-691.392	-4.89342	-3.9474	-3.85141	-3.13007	-1.8137	-0.45928
-1.04098	-1.85486	-681.226	-682.203	-690.659	-694.243	-687.54	-1.04495	-1.19695	-2.09149	-3.33365	-2.63114	-1.63301
-1.57416	-2.28681	-686.267	-684.253	-683.209	-688.295	-690.601	-1.47822	0.94228	1.98947	2.95194	3.09095	1.83713
-0.96481	-1.34668	-682.366	-682.633	-689.388	-693.222	-688.101	0.68814	2.39391	3.03522	2.67201	1.71152	0.76547
-1.90423	-2.31222	-686.571	-683.95	-684.251	-689.112	-690.193	-0.66265	-2.03737	-2.01498	-1.95947	-1.71152	-0.91857
0.10156	0.66063	-676.818	-682.887	-688.574	-692.584	-688.459	-3.21131	-2.36844	-2.78016	-3.15552	-2.22242	-1.04615
2.13273	2.97285	-655.311	-683.798	-685.014	-689.699	-689.963	-3.13485	-1.80817	-1.91295	-1.01791	0.02555	0.3317
0.66013	0.43195	-636.16	-683.064	-687.964	-692.099	-688.765	2.37025	0.96775	0.07652	-1.04336	-0.7919	-0.56135
-1.24409	-2.21058	-622.329	-683.747	-685.548	-690.108	-690.142	2.62512	1.80817	1.78542	1.09425	0.71526	0.25516
-0.53318	-1.21963	-605.002	-683.393	-687.506	-691.767	-689.402	-0.61168	2.11377	2.67813	3.25731	2.47787	1.35234
-0.76169	-1.24504	-589.094	-684.102	-685.955	-690.414	-690.729	-1.35079	1.22242	1.40283	1.75589	0.99626	0.61238
0.58396	0.91472	-567.688	-684.152	-687.176	-691.537	-689.989	1.58017	-0.73855	-1.35182	-1.705	-1.5327	-0.91857
2.10734	2.28681	-547.271	-684.633	-686.26	-690.644	-691.468	1.63114	0.33107	-0.30607	-1.34873	-1.04735	-0.66341
2.10734	1.88027	-529.614	-684.836	-686.947	-691.384	-683.179	0.43327	0.43294	0.63765	0.48351	0.53645	0.3317
-0.33007	-1.34668	-518.468	-682.228	-686.514	-690.797	-662.85	0.71362	1.06962	1.12226	1.1197	0.81744	0.56135
-1.37104	-2.69335	-506.689	-664.839	-686.769	-691.256	-643.032	1.93698	3.00512	2.85667	2.29029	1.50716	0.89305
0.10156	-0.68604	-490.578	-643.702	-686.718	-690.925	-623.673	1.63114	2.21564	3.13724	3.25731	2.29905	1.3013
0.4824	0.07623	-473.251	-623.174	-686.616	-691.205	-604.722	0.7646	0.0764	0.66316	0.5853	0.12773	0.17861
0.71091	0.20327	-457.064	-604.518	-686.972	-691.001	-586.97	-0.61168	-1.91003	-2.19352	-2.72291	-2.27351	-1.07166
1.06637	0.30491	-442.219	-586.698	-686.438	-691.18	-569.958	-1.29981	-1.75723	-1.78542	-1.85768	-1.25171	-0.61238
0.68552	-0.58441	-429.933	-570.397	-687.404	-691.027	-552.027	-0.20389	0.48388	0.66316	0.61075	0.74081	0.38274
-1.04098	-2.94744	-420.079	-555.209	-686.464	-691.18	-533.994	1.35079	1.22242	1.7089	1.24694	0.81744	0.38274
-1.2187	-3.17613	-408.502	-538.984	-689.515	-691.078	-518.461	-0.10195	0.02547	0.79069	0.73798	0.45981	0.3317
-0.2539	-1.82945	-394.114	-521.164	-663.476	-691.231	-503.514	-2.2683	-1.29882	-0.48461	-0.15269	-0.07664	0.15309
0.63474	-0.63523	-378.56	-503.014	-610.585	-691.154	-486.527	-1.96246	-2.59765	-2.24453	-2.21395	-1.63488	-0.8165
0.2539	-0.99095	-365.16	-487.093	-565.069	-691.307	-469.642	-0.66265	-2.36844	-2.42307	-2.7738	-1.91588	-0.94408
-0.12695	-1.65159	-353.862	-472.867	-520.874	-691.256	-455.308	-1.22335	-1.45163	-1.12226	-1.09425	-0.48536	-0.12758
-1.14254	-3.07449	-345.122	-459.856	-480.723	-691.486	-441.152	-1.47822	-0.0764	0.53563	0.61075	0.58754	0.38274
-1.14254	-3.17613	-335.192	-445.149	-439.707	-691.435	-426.078	-0.96849	-0.10187	0.4336	0.66164	0.53645	0.40825
-0.45701	-2.15977	-322.298	-428.722	-400.573	-691.792	-411.004	-0.7646	-0.33107	-0.10202	-0.10179	-0.05109	0.12758
-0.02539	-1.47372	-308.821	-413.18	-362.913	-691.792	-396.338	-0.81557	-1.04415	-1.04575	-1.32328	-0.97071	-0.43377
0.91403	-0.71145	-295.953	-398.701	-329.119	-692.507	-382.82	-0.96849	-2.21564	-2.09149	-2.01037	-1.45607	-0.8165
0.35546	-1.44831	-286.225	-386.171	-297.207	-692.277	-369.48	-0.68814	-0.56028	-0.68866	-0.78888	-0.40872	-0.30619
-0.50779	-2.38845	-277.942	-373.692	-266.921	-692.865	-355.656	0.43327	1.27336	1.07125	0.71254	0.58754	0.20413
-0.4824	-2.41386	-268.772	-360.706	-237.552	-677.958	-342.342	1.19787	1.52803	1.60688	1.45052	1.07289	0.56135
-0.17773	-1.95649	-258.082	-347.392	-209.784	-653.989	-329.92	0.66265	1.14602	1.17328	1.1197	0.63863	0.35722
0.63474	-0.91472	-246.125	-333.596	-182.677	-631.68	-317.626	0.20389	0.28014	0.10202	0.0509	-0.07664	0.05103
1.09176	-0.2795	-234.726	-320.332	-157.249	-608.605	-305.205	0.43327	0.02547	-0.38259	-0.5344	-0.40872	-0.15309
0.7363	-0.78768	-225.733	-308.967	-133.88	-587.163	-292.988	1.12141	0.86588	0.30607	-0.22903	-0.25545	-0.17861
0.27929	-1.47372	-218.209	-298.538	-112.826	-566.615	-281.944	1.24884	1.24789	1.14777	0.91612	0.63863	0.25516
-0.2539	-2.13436	-211.116	-288.16	-92.6863	-546.986	-271.333	0.99398	1.91003	2.04048	1.98492	1.40498	0.73996
-0.35546	-2.10895	-202.959	-276.693	-72.4199	-526.106	-259.957	1.22335	1.55349	1.65789	1.47597	0.91962	0.56135
0.4824	-1.118	-192.827	-264.417	-52.5858	-505.711	-249.092	0.943	0.43294	0.51012	0.22903	0.02555	0.07655
0.93942	-0.50818	-182.744	-253.127	-34.608	-486.21	-239.195	0	-0.50934	-0.35708	-0.50895	-0.40872	-0.17861
0.63474	-0.86391	-174.765	-243.382	-18.461	-467.934	-229.529	-0.30584	-0.73855	-0.66316	-0.89067	-0.68972	-0.38274
-0.27929	-1.9819	-168.989	-234.598	-3.53454	-449.989	-219.658	0.07646	-0.28014	-0.22955	-0.48351	-0.30654	-0.22964
-0.4824	-2.33763	-162.96	-225.359	11.0105	-432.581	-210.272	-0.02549	0.30561	0.73967	0.66164	0.53645	0.20413
-0.4824	-2.36304	-155.842	-215.639	25.1486	-415.045	-200.987	-0.30584	0.2292	0.81619	0.78888	0.63863	0.43377
-0.30468	-2.05813	-147.71	-205.438	39.1851	-397.33	-191.55	-0.63716	-0.91682	-0.38259	-0.45806	-0.33209	0.02552
0.02539	-1.54995	-139.351	-195.465	52.3061	-380.177	-182.623	-1.09592	-1.57896	-1.22429	-1.29783	-0.86853	-0.28067
0.20312	-1.34668	-131.802	-186.251	64.2066	-363.815	-173.926	-1.24884	-1.68083	-1.35182	-1.39962	-0.84299	-0.38274
-0.4824	-2.10895	-126.001	-178.303	74.7848	-348.015	-165.279	-0.99398	-1.29882	-0.91822	-0.99246	-0.61308	-0.38274
-0.93942	-2.71876	-120.935	-170.557	84.5747	-332.904	-157.092	-0.96849	-0.50934	-0.17854	-0.33082	-0.10218	-0.07655
-0.68552	-2.46467	-114.678	-161.723	94.8986	-317.308	-148.7	-0.96849	-0.53481	-0.15304	-0.10179	0.02555	0
-0.20312	-1.90568	-107.027	-152.256	105.4	-301.38	-140.079	-0.89203	-0.53481	-0.33158	-0.40716	-0.20436	-0.07655
0.2539	-1.37209	-99.2758	-143.27	115.114	-285.733	-131.509	-0.50973	-0.78948	-0.76518	-0.96701	-0.63863	-0.25516
0.22851	-1.3975	-92.6895	-135.17	123.658	-270.953	-123.526	-0.28035	-0.99322	-0.96923	-1.09425	-0.68972	-0.38274
0.05078	-1.60077	-87.2938	-128.006	130.931	-257.323	-116.282	-0.30584	-0.0764	-0.05101	-0.17813	-0.05109	-0.10206
-0.2539	-1.88027	-82.2781	-120.742	138.127	-243.615	-108.732	0.02549	0.56028	0.56113	0.40716	0.30654	0.05103
-0.40623	-1.93108	-76.781	-113.072	145.45	-229.602	-100.927	0.53522	0.76401	0.71417	0.55985	0.40872	0.17861
0.05078	-1.34668	-70.0934	-104.997	152.468	-215.895	-93.6326	0.5607	0.73855	0.66316	0.5344	0.35763	0.25516
0.53318	-0.81309	-63.2538	-97.1755	159.054	-202.494	-86.5164	0.50973	0.56028	0.4336	0.22903	0.12773	0.15309
0.63474	-0.71145	-57.3515	-89.9614	165.106	-189.552	-79.5278	0.68814	0.30561	0.05101	-0.17813	-0.17882	-0.07655
0.35546	-1.01636	-52.6904	-83.6585	170.014	-177.555	-73.1003	0.73911	0.76401	0.53563	0.22903	0.12773	0
0.15234	-1.32127	-48.5106	-77.6088	174.489	-166.018	-66.8513	0.86654	1.01868	0.94372	0.71254	0.45981	0.15309
0	-1.49913	-44.1789	-71.3819	179.016	-154.429	-60.5768	0.943	0.99322	1.07125	0.91612	0.56199	0.17861
0	-1.4229	-39.2391	-64.8006	183.618	-142.815	-54.3788	0.86654	0.91682	0.94372	0.71254	0.38318	0.20413
0.43162	-0.86391	-33.4888	-57.9155	188.093	-131.456	-48.5125	0.5607	0.1528	0.30607	0.15269	0.05109	0.12758
0.45701	-0.81309	-28.4477	-51.9164	191.781	-120.787	-42.9521	0.17841	-0.0764	0.07652	-0.07634	-0.12773	0.02552
0.22851	-1.06718	-24.3693	-46.4995	194.857	-110.577	-37.4684	0.17841	-0.25467	-0.07652	-0.25448	-0.281	-0.10206
-0.20312	-1.54995	-21.1775	-41.4369	197.451	-100.877	-32.2651	0.07646	-0.30561	0.05101	-0.02545	0	0.02552
-0.4824	-1.90568	-17.859	-36.425	199.943	-91.4579	-27.3169	-0.28035	-0.05093	0.38259	0.30537	0.17882	0.12758
-0.27929	-1.7024	-13.6539	-30.7803	202.867	-81.7582	-22.1137	-0.40778	-0.48388	0.05101	0.02545	0.02555	0.10206
-0.10156	-1.47372	-9.01816	-24.9077	205.868	-71.9309	-16.834	-0.53522	-0.94228	-0.45911	-0.45806	-0.33209	-0.05103
-0.12695	-1.44831	-4.8384	-19.6174	208.258	-62.563	-11.7583	-0.61168	-1.01868	-0.71417	-0.86522	-0.58754	-0.17861
-0.07617	-1.44831	-1.13994	-14.6814	210.089	-53.8588	-7.14169	-0.81557	-1.27336	-0.8672	-0.89067	-0.56199	-0.22964
-0.38085	-1.77863	1.84923	-10.3276	211.538	-45.5375	-2.67813	-0.943	-0.99322	-0.56113	-0.61075	-0.38318	-0.22964
-0.63474	-2.00731	4.86373	-5.69536	213.191	-37.063	2.04048	-0.81557	-0.73855	-0.4081	-0.45806	-0.25545	-0.15309
-0.40623	-1.72781	8.68885	-0.55688	215.149	-28.4865	6.73359	-0.71362	-0.68761	-0.35708	-0.35627	-0.17882	-0.07655
-0.22851	-1.52454	12.7673	4.5816	217.158	-19.7312	11.6308	-0.5607	-0.53481	-0.4336	-0.55985	-0.35763	-0.12758
0.05078	-1.21963	16.8204	9.49227	218.836	-11.3078	16.2983	-0.28035	-0.58574	-0.51012	-0.63619	-0.35763	-0.12758
0	-1.24504	20.2402	13.8208	219.879	-3.54805	20.4813	-0.25487	-0.17827	-0.12753	-0.20358	-0.02555	0.05103
-0.17773	-1.3975	23.1027	17.8455	220.642	3.95645	24.6643	-0.02549	0.1528	0.17854	0.0509	0.05109	0.02552
-0.27929	-1.44831	25.9145	21.9967	221.506	11.4865	28.8728	0.20389	0.30561	0.25506	0.12724	0.07664	-0.02552
-0.10156	-1.14341	29.461	26.5277	222.574	18.991	32.8773	0.22938	0.38201	0.33158	0.22903	0.17882	0.05103
0.15234	-0.8385	33.2608	30.9575	223.515	26.4444	36.9837	0.40778	0.43294	0.30607	0.12724	0.10218	0.05103
0.30468	-0.73686	36.6046	35.0834	224.176	33.6937	41.0137	0.63716	0.50934	0.25506	-0.02545	-0.02555	-0.02552
0.40623	-0.66063	39.5431	38.855	224.507	40.3303	44.5845	0.66265	0.63668	0.4336	0.20358	0.15327	0.07655
0.20312	-0.86391	41.8483	42.1963	224.431	46.5585	47.9258	0.63716	0.78948	0.68866	0.50895	0.35763	0.17861
0.02539	-1.06718	44.0269	45.4616	224.354	52.6847	51.3181	0.73911	0.76401	0.71417	0.50895	0.30654	0.12758
0.02539	-1.01636	46.4841	48.9801	224.431	58.7852	54.5829	0.71362	0.71308	0.68866	0.48351	0.281	0.12758
0.12695	-0.81309	49.4226	52.7011	224.685	64.8603	57.7711	0.50973	0.40747	0.48461	0.33082	0.20436	0.15309
0.20312	-0.68604	52.3104	56.093	224.558	70.6291	60.8064	0.3823	0.1528	0.20405	0.0509	0.02555	0.12758
0.15234	-0.78768	54.565	59.0799	224.1	75.9895	63.6375	0.20389	0.02547	0.15304	0.02545	-0.02555	0.10206
0	-0.99095	56.3635	61.839	223.464	81.0945	66.4177	0.12743	-0.05093	0.15304	0.02545	0	0.07655
-0.17773	-1.21963	57.9594	64.5221	222.752	85.9699	68.9938	-0.05097	-0.25467	0.07652	0.07634	0.02555	0.07655
-0.33007	-1.3975	59.7073	67.18	222.066	90.7432	71.5444	-0.25487	-0.40747	-0.05101	-0.12724	-0.12773	-0.02552
-0.20312	-1.24504	61.8605	70.1922	221.659	95.6186	74.1205	-0.48424	-0.66215	-0.28057	-0.35627	-0.281	-0.07655
-0.02539	-1.01636	64.2671	73.3056	221.43	100.545	76.7986	-0.5607	-0.91682	-0.53563	-0.55985	-0.35763	-0.10206
-0.12695	-1.118	66.2176	75.9382	220.871	105.267	79.5023	-0.48424	-0.89135	-0.61214	-0.71254	-0.45981	-0.10206
-0.2539	-1.27045	67.7122	78.2669	219.879	109.479	81.7978	-0.5607	-0.84042	-0.48461	-0.5344	-0.33209	-0.05103
-0.38085	-1.37209	69.1561	80.5704	218.887	113.563	83.9913	-0.71362	-0.71308	-0.30607	-0.30537	-0.17882	0
-0.45701	-1.37209	70.828	83.0764	218.251	117.851	86.4144	-0.66265	-0.63668	-0.30607	-0.30537	-0.15327	0.02552
-0.27929	-1.14341	72.9813	85.8861	217.87	122.267	88.914	-0.5607	-0.63668	-0.4081	-0.40716	-0.25545	-0.05103
-0.15234	-0.99095	75.0838	88.5439	217.412	126.709	91.4901	-0.35681	-0.45841	-0.38259	-0.5344	-0.33209	-0.07655
0	-0.8385	77.0344	91.0245	216.726	130.869	93.8622	-0.15292	-0.38201	-0.30607	-0.40716	-0.20436	-0.02552
-0.02539	-0.88932	78.5796	93.1002	215.658	134.622	95.9792	-0.02549	0.0764	0.12753	-0.02545	0.05109	0.10206
-0.12695	-0.94013	79.9222	95.1758	214.666	138.374	98.1472	0.17841	0.2292	0.25506	0.12724	0.07664	0.07655
-0.12695	-0.86391	81.4674	97.378	213.827	142.152	100.239	0.28035	0.2292	0.20405	0.07634	0.02555	0
0.07617	-0.48277	83.494	99.8081	213.064	145.827	102.203	0.25487	0.30561	0.17854	0.0509	0.02555	0.02552
0.20312	-0.30491	85.4446	102.061	212.276	149.528	104.269	0.3823	0.33107	0.12753	-0.0509	-0.05109	0
0.27929	-0.25409	86.9898	104.035	211.208	152.974	106.233	0.58619	0.50934	0.25506	0.02545	0.02555	0.07655
0.27929	-0.25409	88.2311	105.731	209.911	156.012	107.89	0.58619	0.68761	0.56113	0.40716	0.30654	0.25516
0.10156	-0.43195	89.0923	107.25	208.563	158.947	109.523	0.66265	0.76401	0.68866	0.55985	0.35763	0.25516
0.02539	-0.45736	90.1056	108.87	207.292	161.755	111.028	0.63716	0.56028	0.56113	0.43261	0.25545	0.17861
0.07617	-0.30491	91.4482	110.642	206.097	164.512	112.405	0.43327	0.38201	0.45911	0.33082	0.17882	0.15309
0.17773	-0.12705	92.9681	112.464	205.029	167.32	113.859	0.30584	0.05093	0.12753	0.02545	-0.02555	0.02552
0.15234	-0.12705	94.1334	113.907	203.656	169.847	115.211	0.22938	-0.02547	0.02551	-0.12724	-0.12773	0.02552
0.15234	-0.17786	94.9694	115.173	202.155	172.067	116.333	0.07646	-0.12734	0.07652	-0.02545	-0.02555	0.07655
-0.02539	-0.45736	95.4253	116.261	200.655	174.212	117.532	0	-0.20374	0.07652	0	0	0.07655
-0.12695	-0.53359	95.9066	117.451	199.155	176.254	118.577	-0.15292	-0.35654	-0.02551	-0.07634	-0.07664	0.02552
-0.17773	-0.559	96.6413	118.717	197.756	178.296	119.649	-0.30584	-0.56028	-0.20405	-0.22903	-0.20436	-0.02552
-0.12695	-0.43195	97.6292	120.084	196.485	180.389	120.746	-0.45876	-0.73855	-0.38259	-0.43261	-0.33209	-0.07655
0	-0.25409	98.7185	121.501	195.29	182.405	121.817	-0.58619	-0.89135	-0.51012	-0.48351	-0.30654	-0.02552
-0.12695	-0.35573	99.3518	122.59	193.942	184.371	122.965	-0.53522	-0.78948	-0.45911	-0.50895	-0.33209	-0.02552
-0.27929	-0.50818	99.7318	123.501	192.442	186.107	123.985	-0.48424	-0.71308	-0.35708	-0.40716	-0.25545	0.02552
-0.27929	-0.48277	100.264	124.513	190.992	187.766	124.903	-0.53522	-0.56028	-0.22955	-0.22903	-0.12773	0.07655
-0.22851	-0.38114	101.1	125.728	189.823	189.629	126	-0.50973	-0.53481	-0.25506	-0.25448	-0.15327	0.02552
-0.07617	-0.17786	102.138	127.045	188.78	191.543	127.148	-0.3823	-0.53481	-0.35708	-0.40716	-0.281	-0.05103
0.05078	0	103.101	128.285	187.712	193.458	128.27	-0.22938	-0.38201	-0.33158	-0.48351	-0.33209	-0.10206
0.05078	0	103.76	129.297	186.517	195.245	129.367	0	-0.12734	-0.15304	-0.33082	-0.20436	-0.05103
0.05078	0	104.241	130.107	185.093	196.751	130.285	0.20389	0.25467	0.20405	0.0509	0.10218	0.10206
0	0.02541	104.722	130.943	183.771	198.206	131.152	0.30584	0.45841	0.4081	0.30537	0.22991	0.17861
0	0.15245	105.431	131.955	182.626	199.763	132.019	0.35681	0.43294	0.33158	0.20358	0.12773	0.12758
0.20312	0.48277	106.495	133.145	181.533	201.294	132.835	0.35681	0.33107	0.17854	0.0509	0.02555	0.07655
0.30468	0.68604	107.483	134.132	180.389	202.775	133.626	0.40778	0.38201	0.17854	0.02545	0	0.05103
0.30468	0.60982	107.99	134.765	179.041	204	134.366	0.53522	0.48388	0.28057	0.07634	0.02555	0.07655
0.22851	0.48277	108.117	135.195	177.49	204.944	134.927	0.58619	0.66215	0.53563	0.35627	0.25545	0.20413
0.12695	0.35573	108.167	135.626	175.99	205.863	135.411	0.58619	0.73855	0.68866	0.55985	0.38318	0.25516
0.10156	0.35573	108.471	136.233	174.642	206.833	135.896	0.5607	0.50934	0.53563	0.38172	0.20436	0.15309
0.17773	0.50818	109.079	136.942	173.32	207.727	136.228	0.33133	0.17827	0.25506	0.10179	0	0.05103
0.20312	0.63523	109.713	137.6	172.023	208.543	136.534	0.10195	-0.12734	-0.05101	-0.15269	-0.17882	-0.05103
0.17773	0.559	109.966	137.98	170.573	209.207	136.891	0.07646	-0.25467	-0.15304	-0.27992	-0.22991	-0.07655
0.10156	0.40654	109.89	138.157	168.997	209.641	137.069	-0.05097	-0.2292	-0.05101	-0.12724	-0.10218	0.02552
-0.05078	0.17786	109.586	138.283	167.42	210.024	137.248	-0.15292	-0.2292	0.05101	0.02545	0	0.10206
-0.12695	0.07623	109.459	138.587	165.996	210.509	137.503	-0.22938	-0.43294	-0.07652	-0.10179	-0.10218	0.07655
-0.12695	0.10164	109.637	138.992	164.699	211.019	137.733	-0.35681	-0.58574	-0.25506	-0.27992	-0.20436	0
-0.07617	0.22868	109.991	139.473	163.428	211.555	137.988	-0.48424	-0.73855	-0.4081	-0.43261	-0.30654	-0.05103
-0.05078	0.2795	110.245	139.827	162.106	211.938	138.141	-0.58619	-0.89135	-0.51012	-0.50895	-0.35763	-0.05103
-0.15234	0.15245	110.169	139.979	160.656	212.27	138.345	-0.5607	-0.81495	-0.45911	-0.48351	-0.33209	-0.07655
-0.22851	0.07623	109.991	140.157	159.309	212.628	138.6	-0.48424	-0.71308	-0.38259	-0.40716	-0.281	-0.05103
-0.15234	0.12705	110.093	140.486	158.088	213.01	138.829	-0.43327	-0.56028	-0.25506	-0.27992	-0.15327	0
-0.07617	0.25409	110.396	140.891	156.995	213.521	139.161	-0.35681	-0.43294	-0.25506	-0.27992	-0.17882	-0.02552
0.07617	0.43195	110.776	141.346	155.952	214.031	139.518	-0.22938	-0.40747	-0.30607	-0.38172	-0.25545	-0.07655
0.12695	0.50818	111.004	141.726	154.859	214.542	139.85	-0.07646	-0.20374	-0.20405	-0.33082	-0.20436	-0.07655
0.05078	0.43195	110.954	141.852	153.689	214.925	140.207	0.20389	0.12734	0.07652	-0.07634	-0.02555	0.02552
0.02539	0.45736	110.903	141.954	152.418	215.155	140.385	0.3823	0.40747	0.38259	0.22903	0.17882	0.12758
0.05078	0.50818	110.979	142.131	151.248	215.384	140.487	0.3823	0.50934	0.48461	0.38172	0.25545	0.17861
0.12695	0.68604	111.308	142.485	150.18	215.716	140.666	0.40778	0.45841	0.35708	0.22903	0.12773	0.12758
0.27929	0.94013	111.764	142.865	149.163	216.048	140.819	0.48424	0.38201	0.22955	0.07634	0.02555	0.05103
0.35546	0.99095	111.992	143.017	147.993	216.201	140.895	0.50973	0.43294	0.25506	0.0509	0	0
0.33007	0.88932	111.84	142.89	146.696	216.15	140.87	0.5607	0.48388	0.33158	0.12724	0.07664	0.02552
0.2539	0.71145	111.46	142.662	145.272	215.971	140.742	0.5607	0.63668	0.53563	0.35627	0.22991	0.12758
0.15234	0.58441	111.106	142.511	143.975	215.844	140.64	0.5607	0.63668	0.58664	0.43261	0.281	0.15309
0.17773	0.66063	111.055	142.561	142.806	215.742	140.513	0.48424	0.38201	0.4081	0.25448	0.12773	0.07655
0.17773	0.78768	111.207	142.587	141.636	215.563	140.232	0.22938	0.0764	0.15304	0.02545	-0.05109	0.02552
0.15234	0.81309	111.182	142.511	140.39	215.257	139.952	0.05097	-0.2292	-0.10202	-0.20358	-0.20436	-0.07655
0.10156	0.68604	110.878	142.207	139.017	214.823	139.62	-0.07646	-0.30561	-0.15304	-0.22903	-0.17882	-0.05103
0.02539	0.53359	110.32	141.852	137.618	214.312	139.263	-0.20389	-0.30561	-0.05101	-0.07634	-0.07664	0.02552
-0.07617	0.33032	109.738	141.498	136.296	213.878	139.033	-0.22938	-0.38201	-0.07652	-0.10179	-0.10218	0.02552
-0.12695	0.2795	109.358	141.296	135.05	213.47	138.727	-0.33133	-0.50934	-0.20405	-0.20358	-0.17882	0
-0.10156	0.30491	109.206	141.194	133.931	213.113	138.447	-0.48424	-0.68761	-0.35708	-0.38172	-0.281	-0.07655
-0.05078	0.38114	109.079	141.093	132.838	212.755	138.217	-0.53522	-0.81495	-0.51012	-0.5344	-0.38318	-0.15309
-0.07617	0.35573	108.826	140.865	131.592	212.296	137.911	-0.58619	-0.84042	-0.51012	-0.50895	-0.35763	-0.12758
-0.17773	0.2795	108.37	140.562	130.397	211.836	137.656	-0.5607	-0.73855	-0.4336	-0.45806	-0.33209	-0.12758
-0.17773	0.25409	108.041	140.359	129.329	211.479	137.503	-0.45876	-0.61121	-0.35708	-0.38172	-0.281	-0.07655
-0.07617	0.38114	107.965	140.308	128.388	211.173	137.35	-0.40778	-0.45841	-0.25506	-0.25448	-0.17882	0
-0.02539	0.48277	107.939	140.232	127.447	210.943	137.248	-0.28035	-0.30561	-0.17854	-0.22903	-0.15327	0
0.07617	0.559	107.838	140.131	126.531	210.713	137.197	-0.07646	-0.20374	-0.15304	-0.22903	-0.17882	-0.02552
0.07617	0.559	107.585	139.979	125.591	210.458	137.12	0.12743	0.02547	0	-0.12724	-0.07664	0
0.05078	0.53359	107.281	139.701	124.548	210.1	136.967	0.30584	0.33107	0.28057	0.12724	0.07664	0.07655
0.10156	0.63523	107.103	139.498	123.531	209.692	136.738	0.40778	0.45841	0.4081	0.27992	0.17882	0.10206
0.10156	0.68604	107.002	139.321	122.59	209.335	136.508	0.45876	0.48388	0.38259	0.22903	0.12773	0.07655
0.22851	0.91472	107.053	139.296	121.725	209.003	136.304	0.50973	0.45841	0.30607	0.12724	0.05109	0.05103
0.33007	1.04177	107.078	139.119	120.785	208.569	136.024	0.53522	0.48388	0.30607	0.12724	0.05109	0.05103
0.30468	0.96554	106.799	138.739	119.742	208.058	135.718	0.58619	0.56028	0.38259	0.17813	0.07664	0.02552
0.2539	0.8385	106.267	138.207	118.572	207.369	135.309	0.61168	0.58574	0.45911	0.25448	0.17882	0.10206
0.20312	0.73686	105.71	137.727	117.428	206.629	134.876	0.58619	0.66215	0.58664	0.40716	0.281	0.15309
0.15234	0.71145	105.33	137.347	116.386	205.991	134.417	0.50973	0.48388	0.48461	0.35627	0.20436	0.12758
0.15234	0.73686	105.102	136.992	115.343	205.276	133.907	0.3823	0.20374	0.28057	0.12724	0.02555	0.05103
0.12695	0.76227	104.823	136.587	114.275	204.459	133.294	0.15292	-0.05093	0.07652	-0.0509	-0.10218	0
0.07617	0.71145	104.393	136.056	113.131	203.591	132.682	0	-0.2292	-0.07652	-0.17813	-0.17882	-0.05103
0.05078	0.63523	103.81	135.474	111.961	202.622	132.019	-0.15292	-0.35654	-0.10202	-0.17813	-0.15327	-0.05103
-0.05078	0.43195	103.076	134.841	110.817	201.728	131.458	-0.22938	-0.43294	-0.12753	-0.20358	-0.17882	-0.05103
-0.10156	0.33032	102.417	134.284	109.723	200.809	130.897	-0.30584	-0.50934	-0.20405	-0.27992	-0.20436	-0.05103
-0.07617	0.33032	101.986	133.854	108.732	199.992	130.336	-0.43327	-0.66215	-0.30607	-0.33082	-0.22991	-0.07655
-0.10156	0.30491	101.581	133.423	107.791	199.227	129.877	-0.50973	-0.81495	-0.45911	-0.50895	-0.35763	-0.15309
-0.12695	0.2795	101.125	132.942	106.799	198.384	129.367	-0.53522	-0.81495	-0.48461	-0.5344	-0.35763	-0.15309
-0.17773	0.2795	100.644	132.436	105.807	197.516	128.805	-0.5607	-0.76401	-0.4081	-0.40716	-0.281	-0.07655
-0.20312	0.25409	100.162	131.955	104.867	196.751	128.372	-0.50973	-0.68761	-0.38259	-0.40716	-0.281	-0.07655
-0.15234	0.30491	99.8331	131.601	104.053	196.087	127.989	-0.43327	-0.58574	-0.33158	-0.40716	-0.25545	-0.07655
-0.05078	0.43195	99.6304	131.322	103.29	195.423	127.607	-0.3823	-0.43294	-0.25506	-0.27992	-0.17882	-0.02552
0.02539	0.48277	99.3771	130.968	102.527	194.811	127.326	-0.20389	-0.28014	-0.15304	-0.25448	-0.17882	-0.02552
0.05078	0.50818	98.9971	130.588	101.764	194.249	127.097	0.07646	-0.12734	-0.07652	-0.22903	-0.15327	-0.07655
0.05078	0.48277	98.5412	130.158	100.951	193.611	126.739	0.22938	0.20374	0.15304	-0.02545	0.02555	0
0.10156	0.58441	98.2372	129.753	100.137	192.922	126.357	0.35681	0.38201	0.35708	0.17813	0.15327	0.07655
0.10156	0.63523	97.9585	129.348	99.374	192.258	126	0.48424	0.45841	0.35708	0.17813	0.10218	0.05103
0.15234	0.78768	97.7812	129.044	98.6366	191.595	125.566	0.50973	0.48388	0.35708	0.15269	0.07664	0.05103
0.27929	0.96554	97.7052	128.766	97.8991	190.905	125.107	0.50973	0.50934	0.35708	0.17813	0.12773	0.07655
0.2539	0.94013	97.3506	128.234	97.0854	190.165	124.699	0.61168	0.58574	0.4081	0.17813	0.10218	0.07655
0.2539	0.8385	96.8186	127.627	96.1954	189.272	124.189	0.66265	0.63668	0.45911	0.25448	0.15327	0.10206
0.22851	0.76227	96.236	126.994	95.2292	188.327	123.577	0.63716	0.71308	0.61214	0.40716	0.281	0.17861
0.17773	0.68604	95.6787	126.386	94.3137	187.408	123.016	0.61168	0.61121	0.56113	0.35627	0.22991	0.15309
0.17773	0.68604	95.248	125.83	93.4492	186.464	122.378	0.50973	0.35654	0.38259	0.17813	0.10218	0.07655
0.17773	0.73686	94.868	125.298	92.5337	185.417	121.613	0.25487	0.12734	0.22955	0.0509	-0.02555	0.02552
0.07617	0.68604	94.3614	124.665	91.6438	184.396	120.924	0.15292	-0.10187	0	-0.12724	-0.12773	-0.02552
0.05078	0.60982	93.7281	123.956	90.6775	183.273	120.184	0	-0.25467	-0.10202	-0.22903	-0.20436	-0.07655
0	0.48277	92.9935	123.222	89.6858	182.073	119.368	-0.20389	-0.30561	-0.07652	-0.15269	-0.12773	-0.02552
-0.05078	0.35573	92.2842	122.514	88.7449	181.001	118.731	-0.25487	-0.45841	-0.17854	-0.22903	-0.17882	-0.02552
-0.10156	0.2795	91.6255	121.83	87.8804	179.98	118.067	-0.33133	-0.53481	-0.22955	-0.30537	-0.22991	-0.05103
-0.10156	0.25409	91.0936	121.273	87.0667	178.934	117.379	-0.45876	-0.66215	-0.33158	-0.38172	-0.281	-0.07655
-0.12695	0.25409	90.6123	120.691	86.2784	177.938	116.741	-0.53522	-0.78948	-0.4336	-0.48351	-0.35763	-0.10206
-0.20312	0.20327	90.055	120.058	85.4392	176.968	116.129	-0.5607	-0.76401	-0.45911	-0.48351	-0.35763	-0.10206
-0.20312	0.20327	89.5483	119.501	84.7018	175.998	115.542	-0.53522	-0.73855	-0.4081	-0.43261	-0.30654	-0.07655
-0.15234	0.2795	89.143	118.995	83.9898	175.131	115.032	-0.48424	-0.63668	-0.35708	-0.38172	-0.281	-0.05103
-0.12695	0.30491	88.763	118.514	83.3541	174.314	114.548	-0.43327	-0.53481	-0.33158	-0.38172	-0.281	-0.07655
-0.02539	0.40654	88.4591	118.084	82.7438	173.522	114.063	-0.33133	-0.40747	-0.25506	-0.33082	-0.22991	-0.05103
0.02539	0.43195	88.0537	117.603	82.1336	172.782	113.68	-0.15292	-0.25467	-0.17854	-0.27992	-0.17882	-0.05103
0.02539	0.40654	87.5724	117.097	81.5487	172.093	113.349	0.12743	0	0	-0.17813	-0.12773	-0.05103
0.02539	0.45736	87.1671	116.59	80.8876	171.302	112.915	0.28035	0.30561	0.25506	0.07634	0.05109	0.07655
0.07617	0.559	86.8378	116.135	80.2773	170.51	112.405	0.33133	0.40747	0.35708	0.20358	0.15327	0.12758
0.10156	0.66063	86.5845	115.73	79.7179	169.77	111.971	0.43327	0.43294	0.33158	0.17813	0.10218	0.10206
0.20312	0.8385	86.4072	115.325	79.1584	168.979	111.487	0.48424	0.50934	0.35708	0.17813	0.07664	0.10206
0.22851	0.88932	86.1285	114.844	78.5227	168.137	110.951	0.53522	0.53481	0.35708	0.20358	0.10218	0.12758
0.2539	0.8385	85.6219	114.211	77.8107	167.243	110.441	0.61168	0.58574	0.4081	0.20358	0.10218	0.07655
0.22851	0.73686	85.0139	113.528	77.0479	166.299	109.854	0.66265	0.66215	0.51012	0.30537	0.17882	0.12758
0.22851	0.71145	84.4819	112.895	76.3105	165.303	109.217	0.63716	0.71308	0.61214	0.40716	0.281	0.20413
0.20312	0.66063	83.9753	112.262	75.5985	164.333	108.605	0.58619	0.53481	0.48461	0.27992	0.15327	0.12758
0.15234	0.66063	83.494	111.629	74.8356	163.236	107.839	0.40778	0.25467	0.28057	0.07634	0	0.02552
0.12695	0.68604	83.0127	110.996	74.0728	162.113	107.023	0.20389	0.05093	0.12753	0	-0.02555	0.02552
0.05078	0.63523	82.4301	110.288	73.3099	161.015	106.309	0.10195	-0.10187	0	-0.12724	-0.12773	0
0	0.50818	81.7208	109.553	72.5216	159.892	105.569	-0.02549	-0.20374	-0.05101	-0.17813	-0.15327	0
-0.02539	0.40654	81.0368	108.743	71.7079	158.667	104.779	-0.20389	-0.30561	-0.07652	-0.12724	-0.10218	0.05103
-0.05078	0.30491	80.3782	108.035	70.9451	157.543	104.065	-0.28035	-0.43294	-0.12753	-0.17813	-0.15327	0.05103
-0.10156	0.22868	79.7449	107.377	70.2585	156.522	103.401	-0.33133	-0.56028	-0.25506	-0.33082	-0.281	-0.05103
-0.12695	0.20327	79.1876	106.718	69.572	155.45	102.687	-0.45876	-0.71308	-0.38259	-0.45806	-0.35763	-0.10206
-0.15234	0.22868	78.6809	106.111	68.9108	154.378	101.973	-0.58619	-0.78948	-0.45911	-0.45806	-0.35763	-0.10206
-0.22851	0.17786	78.149	105.453	68.3005	153.383	101.361	-0.58619	-0.76401	-0.45911	-0.48351	-0.35763	-0.10206
-0.17773	0.22868	77.693	104.921	67.7411	152.489	100.8	-0.50973	-0.68761	-0.4336	-0.48351	-0.33209	-0.07655
-0.12695	0.2795	77.2877	104.415	67.2326	151.596	100.264	-0.48424	-0.58574	-0.35708	-0.38172	-0.281	-0.02552
-0.10156	0.30491	76.933	103.883	66.724	150.779	99.7796	-0.40778	-0.45841	-0.33158	-0.35627	-0.25545	-0.02552
-0.05078	0.33032	76.5024	103.377	66.2154	149.962	99.2694	-0.30584	-0.33107	-0.22955	-0.30537	-0.22991	-0.02552
-0.02539	0.35573	76.0717	102.846	65.7831	149.197	98.8868	-0.07646	-0.12734	-0.10202	-0.20358	-0.15327	0
-0.02539	0.38114	75.6411	102.365	65.3254	148.507	98.5042	0.15292	0.10187	0.07652	-0.0509	-0.05109	0.05103
0.02539	0.48277	75.3371	101.884	64.8423	147.716	98.0196	0.22938	0.30561	0.25506	0.12724	0.07664	0.12758
0.05078	0.559	75.0331	101.428	64.41	146.95	97.535	0.30584	0.35654	0.25506	0.12724	0.05109	0.12758
0.10156	0.71145	74.8051	101.023	63.9777	146.185	97.0504	0.3823	0.38201	0.25506	0.10179	0.05109	0.10206
0.17773	0.78768	74.5518	100.542	63.4946	145.393	96.5403	0.45876	0.48388	0.30607	0.15269	0.07664	0.10206
0.20312	0.76227	74.1212	99.9599	62.986	144.551	96.0302	0.53522	0.56028	0.35708	0.17813	0.07664	0.10206
0.20312	0.71145	73.5892	99.3271	62.4012	143.658	95.4945	0.61168	0.61121	0.4336	0.20358	0.12773	0.10206
0.20312	0.66063	73.0319	98.6943	61.8163	142.713	94.9079	0.61168	0.71308	0.56113	0.35627	0.22991	0.17861
0.20312	0.66063	72.5506	98.0868	61.2569	141.794	94.3213	0.63716	0.63668	0.56113	0.35627	0.22991	0.20413
0.15234	0.63523	72.0693	97.4793	60.672	140.799	93.6581	0.53522	0.45841	0.4336	0.22903	0.10218	0.12758
0.10156	0.63523	71.588	96.8212	60.0363	139.727	92.8674	0.30584	0.2292	0.25506	0.10179	0.02555	0.10206
0.05078	0.60982	71.0814	96.163	59.4006	138.629	92.1278	0.15292	0.02547	0.10202	-0.02545	-0.05109	0.05103
0	0.50818	70.4734	95.4543	58.7649	137.583	91.4646	0.07646	-0.0764	0.02551	-0.10179	-0.10218	0.02552
-0.02539	0.43195	69.8148	94.7455	58.1038	136.485	90.7249	-0.05097	-0.1528	0	-0.12724	-0.12773	0.02552
-0.02539	0.35573	69.2068	94.0114	57.4426	135.387	90.0108	-0.17841	-0.25467	-0.02551	-0.12724	-0.10218	0.07655
-0.07617	0.22868	68.5735	93.328	56.8578	134.341	89.3476	-0.25487	-0.43294	-0.17854	-0.25448	-0.20436	0
-0.12695	0.15245	67.9655	92.6699	56.2729	133.345	88.6589	-0.30584	-0.56028	-0.28057	-0.38172	-0.281	-0.05103
-0.15234	0.17786	67.4842	92.0624	55.7389	132.299	87.9703	-0.45876	-0.66215	-0.35708	-0.40716	-0.30654	-0.05103
-0.20312	0.15245	66.9776	91.4296	55.1795	131.303	87.3071	-0.5607	-0.71308	-0.4081	-0.45806	-0.33209	-0.07655
-0.22851	0.15245	66.5216	90.8474	54.7218	130.384	86.7205	-0.5607	-0.68761	-0.4336	-0.48351	-0.35763	-0.07655
-0.17773	0.20327	66.1416	90.3664	54.315	129.567	86.2104	-0.48424	-0.61121	-0.38259	-0.40716	-0.281	-0.02552
-0.15234	0.22868	65.7617	89.8348	53.9081	128.751	85.7257	-0.43327	-0.50934	-0.33158	-0.35627	-0.25545	0
-0.10156	0.25409	65.3817	89.3033	53.5012	127.959	85.2156	-0.3823	-0.40747	-0.28057	-0.33082	-0.25545	-0.02552
-0.07617	0.25409	64.951	88.797	53.0944	127.194	84.7565	-0.28035	-0.25467	-0.17854	-0.25448	-0.17882	-0.02552
-0.07617	0.25409	64.5457	88.3161	52.7384	126.504	84.3739	-0.05097	-0.0764	-0.05101	-0.15269	-0.12773	0
-0.05078	0.33032	64.2417	87.8605	52.4333	125.866	83.9913	0.15292	0.12734	0.10202	-0.0509	-0.05109	0.05103
0.02539	0.48277	64.0138	87.4554	52.1027	125.126	83.5067	0.20389	0.2292	0.15304	0.0509	0	0.07655
0.07617	0.58441	63.7604	87.0251	51.7467	124.411	83.0221	0.22938	0.28014	0.17854	0.0509	0.02555	0.10206
0.10156	0.63523	63.5071	86.5948	51.4161	123.697	82.5885	0.33133	0.35654	0.20405	0.07634	0.02555	0.07655
0.15234	0.68604	63.1525	86.0886	51.0347	122.956	82.1549	0.45876	0.48388	0.30607	0.12724	0.05109	0.10206
0.17773	0.66063	62.7472	85.557	50.6278	122.165	81.6703	0.50973	0.53481	0.38259	0.22903	0.12773	0.12758
0.15234	0.58441	62.2152	84.9242	50.1193	121.323	81.1346	0.53522	0.61121	0.48461	0.27992	0.17882	0.15309
0.15234	0.559	61.7592	84.3673	49.6616	120.506	80.6245	0.58619	0.63668	0.53563	0.33082	0.20436	0.20413
0.15234	0.58441	61.3539	83.8357	49.2293	119.638	80.0379	0.53522	0.50934	0.45911	0.27992	0.15327	0.15309
0.10156	0.58441	60.9486	83.2535	48.7207	118.694	79.4002	0.40778	0.33107	0.33158	0.17813	0.07664	0.12758
0.07617	0.58441	60.4926	82.6713	48.2121	117.724	78.7116	0.25487	0.1528	0.17854	0.0509	-0.02555	0.07655
0.02539	0.50818	59.9353	81.9879	47.6527	116.728	78.0229	0.12743	0	0.07652	-0.0509	-0.07664	0.02552
0.02539	0.43195	59.3527	81.3551	47.1442	115.758	77.4108	0.05097	-0.0764	0.02551	-0.07634	-0.07664	0.05103
0	0.33032	58.7447	80.6716	46.6102	114.788	76.7986	-0.02549	-0.12734	0.02551	-0.07634	-0.07664	0.05103
-0.02539	0.25409	58.1874	80.0135	46.0762	113.818	76.1355	-0.15292	-0.25467	-0.05101	-0.12724	-0.12773	0.05103
-0.07617	0.17786	57.6301	79.3807	45.5676	112.848	75.4978	-0.25487	-0.43294	-0.17854	-0.25448	-0.20436	0
-0.12695	0.15245	57.1235	78.7985	45.1353	111.929	74.8857	-0.33133	-0.53481	-0.28057	-0.33082	-0.25545	-0.02552
-0.17773	0.15245	56.6928	78.2163	44.703	111.01	74.2735	-0.40778	-0.56028	-0.30607	-0.35627	-0.281	-0.05103
-0.20312	0.15245	56.2622	77.6847	44.2962	110.143	73.6869	-0.50973	-0.61121	-0.35708	-0.38172	-0.281	-0.02552
-0.20312	0.17786	55.8822	77.1785	43.9147	109.326	73.1768	-0.50973	-0.63668	-0.38259	-0.40716	-0.281	-0.02552
-0.17773	0.17786	55.5276	76.6722	43.5842	108.586	72.7177	-0.45876	-0.53481	-0.33158	-0.38172	-0.25545	-0.02552
-0.10156	0.22868	55.1983	76.2166	43.279	107.871	72.2586	-0.40778	-0.45841	-0.30607	-0.35627	-0.25545	-0.02552
-0.07617	0.20327	54.8183	75.7104	42.9231	107.156	71.7994	-0.35681	-0.35654	-0.25506	-0.30537	-0.22991	-0.05103
-0.10156	0.20327	54.413	75.2294	42.6179	106.492	71.4169	-0.20389	-0.2292	-0.17854	-0.25448	-0.17882	-0.05103
-0.10156	0.22868	54.0583	74.7991	42.3636	105.88	71.0598	-0.02549	0	-0.02551	-0.12724	-0.10218	0.02552
-0.02539	0.35573	53.8557	74.4194	42.1348	105.242	70.6517	0.05097	0.1528	0.10202	0	-0.02555	0.07655
0	0.45736	53.6783	74.065	41.9059	104.629	70.2436	0.10195	0.1528	0.07652	0	-0.02555	0.07655
0.05078	0.53359	53.4757	73.66	41.6516	103.991	69.81	0.15292	0.20374	0.07652	-0.02545	-0.05109	0.07655
0.10156	0.60982	53.2224	73.255	41.3719	103.327	69.4019	0.22938	0.33107	0.17854	0.07634	0.02555	0.07655
0.12695	0.58441	52.8424	72.7741	41.0668	102.689	69.0193	0.3823	0.40747	0.22955	0.12724	0.05109	0.07655
0.12695	0.50818	52.3864	72.2172	40.6599	101.974	68.5857	0.43327	0.50934	0.35708	0.20358	0.12773	0.12758
0.12695	0.48277	51.9811	71.6856	40.2531	101.183	68.0756	0.43327	0.56028	0.45911	0.30537	0.20436	0.17861
0.12695	0.50818	51.6264	71.2047	39.9225	100.494	67.642	0.45876	0.48388	0.4081	0.27992	0.12773	0.15309
0.10156	0.53359	51.2718	70.749	39.5919	99.7282	67.1063	0.3823	0.33107	0.28057	0.15269	0.05109	0.10206
0.10156	0.559	50.9171	70.2681	39.1596	98.8858	66.4942	0.25487	0.20374	0.17854	0.07634	0	0.07655
0.07617	0.50818	50.4612	69.6859	38.7274	98.018	65.9076	0.12743	0.0764	0.07652	0	-0.05109	0.07655
0.02539	0.40654	49.8785	69.0531	38.2697	97.1501	65.3464	0.07646	0	0.05101	-0.0509	-0.07664	0.05103
0.02539	0.35573	49.3466	68.4962	37.8374	96.3078	64.8108	0.02549	-0.02547	0.07652	-0.02545	-0.02555	0.07655
0.02539	0.2795	48.8906	67.914	37.4051	95.4654	64.2497	-0.05097	-0.10187	0.05101	-0.02545	-0.02555	0.10206
-0.02539	0.20327	48.384	67.3318	36.9474	94.6231	63.6885	-0.15292	-0.28014	-0.07652	-0.15269	-0.15327	0.02552
-0.10156	0.15245	47.9027	66.775	36.5405	93.7807	63.1274	-0.25487	-0.43294	-0.22955	-0.27992	-0.20436	-0.02552
-0.10156	0.17786	47.548	66.294	36.1845	92.9639	62.5663	-0.35681	-0.50934	-0.25506	-0.30537	-0.22991	-0.02552
-0.15234	0.15245	47.168	65.7625	35.8285	92.1981	62.0562	-0.40778	-0.53481	-0.30607	-0.33082	-0.25545	-0.02552
-0.15234	0.12705	46.7627	65.2562	35.498	91.4324	61.5715	-0.45876	-0.56028	-0.33158	-0.38172	-0.281	-0.02552
-0.12695	0.15245	46.4334	64.8259	35.1928	90.7432	61.0869	-0.48424	-0.53481	-0.33158	-0.33082	-0.22991	0
-0.07617	0.17786	46.1294	64.3956	34.964	90.1051	60.7043	-0.43327	-0.45841	-0.30607	-0.33082	-0.22991	0
-0.05078	0.17786	45.8254	63.9652	34.7097	89.4925	60.3217	-0.35681	-0.38201	-0.28057	-0.35627	-0.25545	-0.05103
-0.05078	0.15245	45.4708	63.5349	34.4554	88.8543	59.9136	-0.30584	-0.28014	-0.22955	-0.27992	-0.17882	-0.02552
-0.07617	0.15245	45.1415	63.1046	34.2266	88.2927	59.6076	-0.17841	-0.10187	-0.07652	-0.15269	-0.10218	0.02552
-0.07617	0.20327	44.8628	62.7249	34.0231	87.7567	59.276	-0.02549	0.05093	0.02551	-0.07634	-0.07664	0.05103
-0.02539	0.30491	44.7108	62.4212	33.8706	87.2207	58.8934	0	0.0764	0.05101	-0.02545	-0.02555	0.07655
0.02539	0.43195	44.6095	62.1174	33.718	86.6591	58.5363	0	0.10187	0.02551	-0.02545	-0.05109	0.07655
0.07617	0.48277	44.4068	61.7377	33.4891	86.0975	58.1537	0.07646	0.17827	0.02551	-0.0509	-0.07664	0.02552
0.10156	0.48277	44.1029	61.3074	33.2603	85.536	57.8222	0.20389	0.25467	0.10202	-0.02545	-0.05109	0.02552
0.15234	0.45736	43.7736	60.8771	32.9806	84.9744	57.4651	0.30584	0.38201	0.22955	0.10179	0.05109	0.07655
0.12695	0.40654	43.3682	60.3961	32.65	84.3108	57.057	0.33133	0.48388	0.35708	0.22903	0.15327	0.15309
0.12695	0.38114	43.0136	59.9405	32.3449	83.6982	56.6744	0.35681	0.43294	0.35708	0.22903	0.12773	0.15309
0.10156	0.43195	42.7349	59.5608	32.0906	83.06	56.2153	0.33133	0.35654	0.30607	0.17813	0.05109	0.10206
0.10156	0.48277	42.4816	59.1811	31.8363	82.3963	55.7307	0.22938	0.2292	0.20405	0.10179	0.02555	0.10206
0.07617	0.48277	42.1523	58.7002	31.4549	81.6561	55.246	0.15292	0.12734	0.12753	0.02545	-0.05109	0.05103
0.05078	0.40654	41.671	58.1686	31.0734	80.9159	54.7359	0.05097	0.02547	0.05101	-0.02545	-0.05109	0.05103
0.05078	0.33032	41.1644	57.6371	30.7174	80.1756	54.2513	0.02549	0.02547	0.07652	0	-0.02555	0.07655
0.02539	0.25409	40.7337	57.1308	30.3615	79.4865	53.8177	0.02549	0	0.12753	0.02545	0	0.10206
0	0.17786	40.3031	56.5992	29.98	78.7462	53.3331	-0.07646	-0.1528	0.02551	-0.07634	-0.07664	0.05103
-0.02539	0.12705	39.8724	56.1183	29.624	78.006	52.823	-0.17841	-0.30561	-0.12753	-0.20358	-0.17882	0
-0.07617	0.15245	39.5431	55.688	29.3189	77.2913	52.3128	-0.28035	-0.43294	-0.20405	-0.25448	-0.20436	-0.02552
-0.10156	0.12705	39.2138	55.2577	29.0137	76.6276	51.8792	-0.33133	-0.43294	-0.22955	-0.27992	-0.22991	-0.02552
-0.12695	0.10164	38.8338	54.802	28.734	75.9639	51.4456	-0.3823	-0.48388	-0.25506	-0.30537	-0.22991	-0.02552
-0.10156	0.12705	38.5299	54.3717	28.4543	75.3258	51.012	-0.43327	-0.48388	-0.25506	-0.30537	-0.20436	0
-0.10156	0.12705	38.2512	53.992	28.2509	74.7387	50.655	-0.40778	-0.40747	-0.22955	-0.25448	-0.17882	0
-0.05078	0.12705	37.9979	53.6123	28.0475	74.2282	50.3489	-0.35681	-0.38201	-0.22955	-0.30537	-0.22991	-0.05103
-0.02539	0.12705	37.7192	53.2326	27.844	73.6921	49.9918	-0.30584	-0.30561	-0.20405	-0.27992	-0.20436	-0.05103
-0.05078	0.12705	37.4406	52.853	27.666	73.1816	49.6602	-0.25487	-0.20374	-0.15304	-0.20358	-0.15327	-0.02552
-0.07617	0.10164	37.1619	52.4986	27.4626	72.6967	49.4052	-0.12743	-0.05093	-0.05101	-0.12724	-0.07664	0
-0.02539	0.20327	36.9846	52.1948	27.3355	72.2117	49.0736	-0.05097	0.05093	0.05101	-0.02545	-0.02555	0.02552
0	0.30491	36.8833	51.9164	27.2083	71.7522	48.7675	-0.05097	0.05093	0.02551	-0.02545	-0.05109	0.05103
0.05078	0.38114	36.7819	51.6379	27.0812	71.2928	48.4614	-0.02549	0.05093	-0.02551	-0.10179	-0.10218	0
0.12695	0.40654	36.5793	51.3089	26.9032	70.8078	48.1299	0.05097	0.1528	0.02551	-0.07634	-0.07664	0
0.15234	0.40654	36.3006	50.9292	26.6998	70.3228	47.8493	0.15292	0.2292	0.10202	0.02545	0	0.02552
0.12695	0.33032	35.9713	50.4989	26.4709	69.8123	47.5687	0.25487	0.33107	0.22955	0.12724	0.07664	0.07655
0.10156	0.2795	35.6167	50.0939	26.1912	69.2507	47.1861	0.25487	0.40747	0.33158	0.22903	0.12773	0.12758
0.10156	0.33032	35.3634	49.7395	25.9878	68.7147	46.8036	0.22938	0.30561	0.28057	0.20358	0.10218	0.12758
0.10156	0.38114	35.186	49.4357	25.8098	68.2042	46.4465	0.17841	0.2292	0.17854	0.10179	0.02555	0.07655
0.07617	0.40654	34.9581	49.0814	25.5301	67.5916	46.0129	0.10195	0.10187	0.10202	0.02545	-0.02555	0.05103
0.07617	0.38114	34.6287	48.651	25.2249	66.9534	45.5793	0.02549	0.02547	0.05101	-0.02545	-0.05109	0.02552
0.05078	0.2795	34.1981	48.1701	24.8943	66.3153	45.1457	0	-0.02547	0.02551	-0.0509	-0.07664	0.02552
0.05078	0.20327	33.7421	47.7145	24.5892	65.7282	44.7886	0	0	0.07652	0	-0.02555	0.05103
0.02539	0.15245	33.3621	47.2842	24.2841	65.1156	44.3805	-0.05097	-0.05093	0.10202	0.02545	0	0.07655
0	0.10164	33.0075	46.8539	24.0044	64.5285	43.9724	-0.12743	-0.20374	-0.02551	-0.10179	-0.10218	0
-0.02539	0.10164	32.7035	46.4742	23.7247	63.9159	43.5388	-0.20389	-0.33107	-0.15304	-0.20358	-0.17882	-0.02552
-0.07617	0.12705	32.4248	46.1198	23.4449	63.3033	43.1307	-0.30584	-0.38201	-0.17854	-0.22903	-0.17882	-0.02552
-0.10156	0.07623	32.1209	45.7401	23.2415	62.7672	42.7736	-0.33133	-0.38201	-0.20405	-0.25448	-0.20436	-0.02552
-0.07617	0.07623	31.8169	45.3604	23.0127	62.2312	42.442	-0.33133	-0.40747	-0.20405	-0.25448	-0.17882	-0.02552
-0.07617	0.07623	31.5382	45.006	22.8092	61.7207	42.0849	-0.35681	-0.35654	-0.17854	-0.20358	-0.12773	0.02552
-0.02539	0.10164	31.3609	44.7023	22.6567	61.2357	41.8044	-0.33133	-0.33107	-0.17854	-0.20358	-0.15327	0
0	0.07623	31.1076	44.3732	22.4787	60.8018	41.5238	-0.28035	-0.28014	-0.17854	-0.25448	-0.17882	-0.05103
0.02539	0.10164	30.9049	44.0695	22.3515	60.3678	41.2432	-0.25487	-0.2292	-0.15304	-0.22903	-0.15327	-0.05103
-0.02539	0.07623	30.6516	43.7404	22.1989	59.9594	40.9882	-0.17841	-0.10187	-0.07652	-0.15269	-0.12773	-0.02552
-0.05078	0.10164	30.4236	43.4113	22.0464	59.5255	40.7586	-0.07646	0.05093	0.02551	-0.07634	-0.05109	0.02552
0.02539	0.20327	30.3223	43.1835	21.9701	59.1171	40.4526	-0.07646	0.0764	0.07652	0	0	0.05103
0.05078	0.2795	30.2463	42.981	21.8684	58.7597	40.1975	-0.05097	0.0764	0.02551	-0.02545	-0.05109	0.05103
0.07617	0.30491	30.145	42.7026	21.7412	58.3513	39.9169	-0.02549	0.0764	-0.02551	-0.10179	-0.10218	0
0.12695	0.33032	29.9677	42.4241	21.5887	57.9429	39.6619	0.05097	0.1528	0.05101	-0.0509	-0.07664	0
0.12695	0.2795	29.7143	42.0697	21.4107	57.4834	39.3813	0.10195	0.20374	0.10202	0.02545	0	0.02552
0.10156	0.20327	29.385	41.69	21.1564	57.0495	39.1262	0.17841	0.30561	0.22955	0.12724	0.07664	0.07655
0.07617	0.20327	29.1064	41.3357	20.953	56.5645	38.7947	0.17841	0.30561	0.25506	0.17813	0.07664	0.10206
0.10156	0.25409	28.9544	41.0825	20.8258	56.1306	38.4886	0.12743	0.20374	0.17854	0.12724	0.02555	0.07655
0.10156	0.30491	28.8024	40.8041	20.6478	55.6711	38.1315	0.07646	0.0764	0.07652	0	-0.05109	0.02552
0.07617	0.30491	28.5744	40.475	20.419	55.1351	37.7744	-0.02549	0	0	-0.0509	-0.10218	0.02552
0.07617	0.2795	28.2704	40.0954	20.1393	54.5991	37.3918	-0.07646	-0.05093	-0.02551	-0.07634	-0.10218	0
0.05078	0.15245	27.8651	39.6904	19.885	54.0886	37.0857	-0.05097	-0.05093	0	-0.0509	-0.07664	0.02552
0.05078	0.10164	27.4598	39.2853	19.6307	53.6036	36.7542	-0.05097	-0.05093	0.05101	0	-0.02555	0.07655
0.02539	0.05082	27.1558	38.931	19.4018	53.0931	36.3971	-0.10195	-0.10187	0.05101	0	-0.02555	0.07655
0	0.02541	26.9025	38.6019	19.173	52.6081	36.0655	-0.17841	-0.2292	-0.07652	-0.10179	-0.12773	0.02552
-0.02539	0.07623	26.6745	38.3235	18.9441	52.0976	35.7084	-0.25487	-0.33107	-0.17854	-0.20358	-0.17882	0
-0.05078	0.07623	26.4465	37.9944	18.7407	51.6126	35.3768	-0.30584	-0.35654	-0.20405	-0.22903	-0.17882	-0.02552
-0.05078	0.05082	26.1679	37.6653	18.5627	51.1531	35.0708	-0.33133	-0.35654	-0.20405	-0.22903	-0.17882	-0.02552
[truncated: 400 more rows]
