# Supplementary material for: Multi-Sensor and Decision-Level Fusion-Based Structural Damage Detection Using a One-Dimensional Convolutional Neural Network
Source: Sensors (Basel). 2021 Jun 8;21(12):3950. doi: 10.3390/s21123950 (PMC8226517; doi:10.3390/s21123950)
Supplement: Supplementary file 1 [file sensors-21-03950-s001.zip › Steel frame/F4-100-2.xlsx]

## Sheet: F4-100-2
1.49799	1.7024	-8.00489	2.30346	-616.231	-689.852	0.76518	0.63716	-0.02547	-0.17854	-0.48351	-0.35763	-0.22964
0.40623	0.05082	-9.93011	-0.10125	-536.589	-690.72	1.40283	1.78406	1.91003	2.09149	1.93403	1.3028	0.66341
-0.93942	-1.57536	-12.6153	-1.56939	-466.941	-690.057	0.56113	1.3253	1.68083	2.27004	2.49388	1.66043	0.84202
-0.9902	-1.3975	-13.1219	-1.97439	-400.954	-690.593	-0.20405	0.66265	0.73855	1.2498	1.29783	0.56199	0.20413
-0.81247	-0.60982	-11.7287	-0.405	-338.07	-690.184	-0.66316	-0.58619	-0.99322	-0.61214	-0.33082	-0.40872	-0.30619
0.68552	1.47372	-8.2582	1.77189	-283.373	-690.516	-0.56113	-0.71362	-1.42616	-1.37733	-1.37418	-1.07289	-0.61238
0.22851	0.68604	-7.62491	1.29095	-246.858	-690.286	0.25506	0.02549	-0.48388	-0.81619	-1.0688	-0.74081	-0.15309
0.22851	0.07623	-8.3342	0	-210.598	-690.465	0.48461	0.71362	0.50934	0.05101	-0.43261	-0.48536	-0.10206
-0.30468	-0.88932	-10.0061	-1.13907	-172.506	-690.337	-0.76518	-0.20389	0.35654	0.79069	1.22149	1.0218	0.61238
-0.50779	-1.14341	-10.8421	-1.92377	-138.432	-690.465	-0.96923	-0.15292	0.40747	0.68866	1.22149	0.84299	0.35722
-1.32026	-1.65159	-11.1714	-1.82252	-106.011	-690.389	-1.2753	-0.7646	-0.50934	-0.53563	-0.27992	-0.38318	-0.35722
-0.58396	-0.35573	-9.32215	-0.63282	-75.9545	-690.516	-1.30081	-0.96849	-0.96775	-1.45384	-1.60321	-1.25171	-0.84202
-0.30468	0.15245	-7.54891	0.50625	-52.8147	-690.516	-0.89271	-0.96849	-0.89135	-1.47935	-1.55231	-0.99626	-0.61238
0.43162	0.63523	-6.38364	0.65813	-39.4394	-690.669	-0.17854	-0.12743	0.12734	-0.61214	-0.76343	-0.38318	-0.15309
0.07617	-0.20327	-6.99161	-0.10125	-19.8087	-690.669	0.20405	0.3823	0.94228	0.4336	0.40716	0.43427	0.40825
-0.33007	-0.76227	-8.05555	-0.9872	-0.534	-690.874	0.17854	0.53522	1.22242	0.94372	1.04336	0.76635	0.4848
-0.71091	-0.91472	-8.4102	-1.13907	16.5793	-690.848	-0.51012	-0.12743	0.50934	0.51012	0.73798	0.40872	0.15309
-0.78708	-0.63523	-7.65024	-0.48094	31.9889	-691.129	-0.4081	-0.28035	-0.17827	-0.48461	-0.50895	-0.61308	-0.53583
-0.20312	0.22868	-5.953	0.50625	44.169	-691.052	0	-0.02549	-0.0764	-0.58664	-0.71254	-0.58754	-0.4848
0.17773	0.60982	-4.6864	1.03782	54.5184	-691.435	0.38259	0.30584	0.35654	0.05101	0.10179	0.15327	0.07655
0.43162	0.35573	-4.58508	0.70876	63.2403	-691.205	0.89271	0.84106	0.71308	0.4081	0.27992	0.05109	0.07655
0.10156	-0.15245	-5.21837	0.05063	71.7334	-691.767	0.81619	0.84106	0.78948	0.73967	0.68709	0.38318	0.25516
-0.07617	-0.17786	-5.44636	-0.12656	75.8273	-691.282	0.07652	0.20389	0.38201	0.76518	0.99246	0.61308	0.28067
-0.38085	-0.45736	-5.59835	-0.35438	72.1656	-692.507	0.15304	0.25487	0.02547	0.22955	0.22903	-0.10218	-0.22964
-0.43162	-0.30491	-5.16771	-0.07594	75.4205	-682.578	0.10202	0.15292	-0.2292	-0.22955	-0.38172	-0.5109	-0.45928
-0.07617	0.17786	-4.2051	0.43032	80.0484	-659.247	-0.02551	0	-0.25467	-0.15304	-0.17813	-0.12773	-0.15309
0.27929	0.30491	-3.59713	0.53157	84.2187	-637.576	0.38259	0.35681	0.10187	0.15304	0.15269	0.10218	0.12758
0.30468	0.15245	-3.6478	0.32907	86.8124	-615.292	0.45911	0.45876	0.25467	0.38259	0.40716	0.281	0.3317
-0.15234	-0.2795	-4.2051	-0.25313	89.1772	-594.566	0.07652	0.17841	0.17827	0.48461	0.5344	0.22991	0.22964
-0.55857	-0.68604	-4.86373	-0.75938	90.3978	-573.482	-0.4081	-0.22938	-0.33107	-0.12753	-0.02545	-0.20436	-0.15309
-0.68552	-0.76227	-4.99039	-0.86063	93.1695	-553.036	-0.91822	-0.71362	-0.86588	-0.79069	-0.63619	-0.5109	-0.43377
-0.53318	-0.43195	-4.40775	-0.55688	95.28	-532.488	-0.94372	-0.66265	-0.58574	-0.61214	-0.45806	-0.281	-0.28067
-0.40623	-0.33032	-3.92645	-0.27844	98.662	-512.093	-0.35708	-0.10195	0.10187	-0.15304	-0.10179	0.02555	0.02552
-0.15234	-0.20327	-3.5718	-0.15188	100.035	-492.055	0.15304	0.33133	0.48388	0.05101	-0.12724	-0.10218	0.02552
0	-0.10164	-3.29315	0	103.443	-472.86	-0.17854	-0.12743	0.17827	0	0.07634	0.12773	0.12758
0.02539	-0.07623	-3.16649	-0.15188	103.875	-454.226	-0.4081	-0.30584	0.05093	-0.15304	-0.0509	-0.02555	0
-0.45701	-0.60982	-3.62246	-0.43032	109.342	-435.644	-0.17854	-0.10195	0.10187	-0.38259	-0.45806	-0.38318	-0.3317
-0.43162	-0.45736	-3.4958	-0.45563	83.7864	-417.751	-0.20405	0.02549	0.35654	-0.10202	-0.20358	-0.12773	-0.22964
-0.38085	-0.2795	-2.98917	-0.12656	15.969	-399.781	-0.05101	0.17841	0.50934	0.17854	0.30537	0.30654	0.02552
-0.15234	-0.07623	-2.35587	0.2025	-13.5533	-381.964	0.56113	0.71362	0.94228	0.53563	0.50895	0.33209	0.15309
0.05078	0.15245	-1.7479	0.50625	-18.0033	-364.734	0.8417	0.86654	1.01868	0.71417	0.66164	0.38318	0.28067
0.10156	0.25409	-1.36792	0.68344	-13.8584	-347.989	0.79069	0.66265	0.73855	0.56113	0.5344	0.22991	0.20413
0.05078	0.17786	-1.29193	0.58219	-7.09451	-331.832	0.56113	0.40778	0.33107	0.20405	0.17813	-0.05109	-0.10206
-0.07617	-0.02541	-1.41859	0.32907	2.46655	-316.108	0.48461	0.45876	0.33107	0.20405	0.10179	-0.10218	-0.20413
-0.12695	-0.10164	-1.39326	0.22781	12.4853	-300.588	0.56113	0.63716	0.53481	0.45911	0.38172	0.15327	-0.07655
-0.07617	-0.12705	-1.24126	0.17719	22.6567	-285.452	0.56113	0.68814	0.63668	0.71417	0.68709	0.35763	0.12758
0.07617	-0.02541	-0.93728	0.25313	32.0143	-270.621	0.66316	0.66265	0.50934	0.58664	0.55985	0.22991	0.15309
0.15234	0.12705	-0.58263	0.45563	41.0668	-255.944	0.45911	0.30584	0.0764	0.25506	0.27992	0.02555	0.10206
0.07617	0.12705	-0.43064	0.35438	47.8561	-242.084	0.22955	0.05097	-0.17827	-0.05101	0	-0.17882	-0.05103
-0.27929	-0.25409	-0.81062	-0.05063	54.0352	-228.53	-0.07652	-0.20389	-0.43294	-0.30607	-0.22903	-0.35763	-0.22964
-0.38085	-0.43195	-1.13994	-0.45563	59.5023	-215.563	-0.45911	-0.35681	-0.38201	-0.28057	-0.17813	-0.22991	-0.17861
-0.55857	-0.68604	-1.46925	-0.75938	65.7577	-202.57	-0.45911	-0.25487	-0.1528	-0.07652	0.0509	0	0
-0.40623	-0.58441	-1.34259	-0.65813	71.1994	-189.68	-0.38259	-0.17841	-0.0764	-0.07652	0.07634	0	0.07655
-0.27929	-0.38114	-0.93728	-0.43032	75.4459	-177.045	-0.56113	-0.50973	-0.40747	-0.38259	-0.15269	-0.15327	0.02552
-0.2539	-0.35573	-0.73463	-0.405	79.2093	-164.895	-0.8417	-0.84106	-0.76401	-0.8672	-0.71254	-0.61308	-0.28067
-0.45701	-0.559	-0.98794	-0.63282	82.337	-153.128	-1.02024	-0.96849	-0.84042	-1.09676	-1.01791	-0.76635	-0.4848
-0.53318	-0.66063	-1.21593	-0.81001	85.3375	-141.667	-0.96923	-0.7646	-0.50934	-0.8417	-0.81433	-0.5109	-0.38274
-0.50779	-0.68604	-1.1906	-0.73407	88.7958	-130.18	-0.76518	-0.50973	-0.0764	-0.4336	-0.25448	-0.07664	-0.12758
-0.33007	-0.53359	-0.91195	-0.65813	91.6438	-119.025	-0.48461	-0.20389	0.33107	-0.05101	0.07634	0.15327	0.07655
-0.33007	-0.48277	-0.6333	-0.37969	94.6952	-107.82	-0.20405	-0.05097	0.33107	-0.07652	0.0509	0.07664	0.10206
-0.15234	-0.15245	-0.05066	0.02531	98.2551	-96.9714	-0.15304	-0.10195	0.17827	-0.22955	-0.10179	-0.10218	0
-0.15234	-0.07623	0.30398	0.2025	101.637	-86.4804	-0.05101	-0.07646	0.0764	-0.33158	-0.22903	-0.20436	-0.15309
-0.20312	-0.12705	0.40531	0.17719	103.9	-76.2192	0.17854	0.25487	0.33107	-0.12753	-0.12724	-0.15327	-0.20413
-0.2539	-0.22868	0.35465	0.07594	105.833	-66.3663	0.4081	0.5607	0.73855	0.4081	0.43261	0.30654	0.05103
-0.15234	-0.10164	0.53197	0.2025	108.045	-56.6666	0.68866	0.86654	1.06962	0.8417	0.89067	0.58754	0.25516
0.02539	0.07623	0.93728	0.53157	110.257	-46.8904	0.91822	0.96849	0.96775	0.81619	0.83977	0.45981	0.20413
0.17773	0.33032	1.44392	0.81001	111.58	-37.5735	0.94372	0.84106	0.71308	0.61214	0.55985	0.22991	0.10206
0.17773	0.35573	1.69724	0.88595	112.47	-28.5375	0.8417	0.68814	0.40747	0.33158	0.22903	0	-0.07655
0.10156	0.22868	1.62124	0.78469	113.054	-19.8589	0.79069	0.66265	0.35654	0.25506	0.12724	-0.07664	-0.17861
0.05078	0.10164	1.41859	0.50625	113.461	-11.6652	0.79069	0.81557	0.61121	0.61214	0.5344	0.281	0.02552
-0.05078	-0.07623	1.1906	0.27844	114.377	-3.54805	0.76518	0.86654	0.76401	0.8417	0.83977	0.48536	0.20413
-0.10156	-0.15245	1.1146	0.12656	114.656	4.33934	0.68866	0.79008	0.66215	0.76518	0.76343	0.40872	0.22964
-0.07617	-0.02541	1.31726	0.27844	114.606	12.0736	0.4081	0.3823	0.2292	0.38259	0.45806	0.17882	0.15309
-0.02539	0.12705	1.62124	0.405	114.504	19.6546	0.15304	0.02549	-0.17827	-0.07652	0	-0.15327	-0.07655
-0.22851	-0.12705	1.44392	0.10125	113.944	26.8018	-0.07652	-0.12743	-0.30561	-0.33158	-0.27992	-0.33209	-0.20413
-0.35546	-0.38114	0.98794	-0.32907	113.41	33.566	-0.4081	-0.33133	-0.28014	-0.33158	-0.22903	-0.25545	-0.20413
-0.38085	-0.559	0.58263	-0.65813	113.182	40.2027	-0.53563	-0.35681	-0.10187	-0.17854	0	-0.02555	-0.05103
-0.40623	-0.66063	0.37998	-0.78469	113.258	46.8648	-0.53563	-0.33133	-0.02547	-0.17854	0	-0.05109	-0.02552
-0.38085	-0.559	0.48131	-0.65813	113.538	53.5015	-0.63765	-0.53522	-0.28014	-0.45911	-0.30537	-0.25545	-0.10206
-0.38085	-0.45736	0.68396	-0.55688	113.843	59.9084	-0.81619	-0.79008	-0.56028	-0.8417	-0.73798	-0.56199	-0.28067
-0.40623	-0.43195	0.81062	-0.50625	114.3	66.1111	-0.94372	-0.943	-0.68761	-1.04575	-0.94157	-0.63863	-0.38274
-0.43162	-0.45736	0.81062	-0.55688	114.199	72.1096	-0.8417	-0.7646	-0.38201	-0.81619	-0.66164	-0.40872	-0.28067
-0.4824	-0.58441	0.68396	-0.70876	113.944	78.0315	-0.51012	-0.35681	0.0764	-0.38259	-0.22903	-0.10218	-0.07655
-0.45701	-0.60982	0.68396	-0.70876	113.944	83.8513	-0.30607	-0.15292	0.30561	-0.07652	0.07634	0.07664	0.05103
-0.33007	-0.43195	1.01328	-0.405	114.199	89.6456	-0.22955	-0.17841	0.20374	-0.10202	0.12724	0.05109	0.02552
-0.20312	-0.20327	1.57058	-0.05063	114.555	95.4399	-0.07652	-0.12743	0.02547	-0.30607	-0.12724	-0.20436	-0.12758
-0.12695	-0.05082	2.02655	0.2025	114.682	101.004	0.10202	-0.02549	0	-0.35708	-0.22903	-0.281	-0.20413
-0.05078	0.02541	2.27987	0.30375	114.529	106.288	0.22955	0.15292	0.1528	-0.10202	0.02545	-0.07664	-0.12758
-0.10156	-0.07623	2.20388	0.22781	114.275	111.393	0.51012	0.48424	0.48388	0.25506	0.35627	0.15327	0
-0.07617	-0.07623	2.17854	0.2025	113.97	116.345	0.76518	0.7646	0.71308	0.58664	0.68709	0.35763	0.15309
0	0.02541	2.33054	0.35438	113.41	121.195	0.76518	0.73911	0.63668	0.63765	0.76343	0.38318	0.20413
0.02539	0.12705	2.58386	0.53157	112.648	125.994	0.73967	0.61168	0.35654	0.38259	0.48351	0.15327	0.05103
0.05078	0.20327	2.81184	0.65813	111.758	130.563	0.71417	0.53522	0.1528	0.15304	0.17813	-0.05109	-0.07655
0.05078	0.20327	2.86251	0.63282	110.613	134.877	0.66316	0.50973	0.12734	0.17854	0.20358	0	-0.05103
0	0.05082	2.68518	0.37969	109.367	138.884	0.63765	0.58619	0.28014	0.35708	0.45806	0.17882	0.05103
-0.12695	-0.15245	2.33054	0.10125	108.325	142.764	0.56113	0.61168	0.40747	0.51012	0.63619	0.281	0.15309
-0.15234	-0.17786	2.20388	0.05063	107.282	146.542	0.4081	0.45876	0.30561	0.45911	0.61075	0.281	0.15309
-0.17773	-0.12705	2.25454	0.07594	106.392	150.243	0.22955	0.22938	0.02547	0.12753	0.30537	0.05109	0.05103
-0.20312	-0.12705	2.33054	0.10125	105.807	153.919	0	-0.05097	-0.28014	-0.30607	-0.17813	-0.30654	-0.17861
-0.20312	-0.12705	2.27987	0	105.095	157.237	-0.25506	-0.25487	-0.38201	-0.45911	-0.33082	-0.30654	-0.20413
-0.27929	-0.30491	2.00122	-0.27844	104.205	160.377	-0.35708	-0.25487	-0.20374	-0.33158	-0.17813	-0.12773	-0.12758
-0.38085	-0.50818	1.59591	-0.50625	103.366	163.542	-0.30607	-0.10195	0.05093	-0.15304	-0.02545	0	-0.02552
-0.40623	-0.559	1.39326	-0.60751	102.756	166.631	-0.28057	-0.07646	0.1528	-0.07652	0.0509	0.05109	0.02552
-0.43162	-0.48277	1.46925	-0.48094	102.324	169.668	-0.4336	-0.33133	-0.05093	-0.25506	-0.07634	-0.02555	0
-0.33007	-0.30491	1.77323	-0.27844	101.968	172.706	-0.48461	-0.43327	-0.17827	-0.51012	-0.38172	-0.25545	-0.15309
-0.35546	-0.2795	1.92523	-0.2025	101.561	175.718	-0.33158	-0.30584	-0.10187	-0.56113	-0.50895	-0.35763	-0.22964
-0.30468	-0.22868	2.10255	-0.15188	101.103	178.525	-0.25506	-0.17841	0.10187	-0.35708	-0.27992	-0.17882	-0.15309
-0.30468	-0.33032	2.02655	-0.25313	100.569	181.18	-0.12753	-0.02549	0.33107	-0.05101	0.10179	0.10218	0
-0.2539	-0.35573	2.02655	-0.27844	99.908	183.784	0.05101	0.17841	0.48388	0.12753	0.25448	0.15327	0.02552
-0.2539	-0.2795	2.20388	-0.07594	99.3486	186.515	0.17854	0.22938	0.45841	0.15304	0.22903	0.10218	0.02552
-0.15234	-0.07623	2.60919	0.17719	98.8654	189.067	0.30607	0.22938	0.35654	0.07652	0.12724	0	-0.05103
-0.10156	0.05082	2.98917	0.37969	98.5348	191.646	0.33158	0.17841	0.1528	-0.07652	-0.0509	-0.12773	-0.15309
-0.07617	0.05082	3.09049	0.35438	97.8229	193.892	0.38259	0.28035	0.2292	0	0.0509	-0.05109	-0.10206
-0.12695	-0.05082	2.96383	0.22781	97.0854	196.036	0.51012	0.43327	0.43294	0.28057	0.35627	0.20436	0.05103
-0.15234	-0.10164	2.81184	0.15188	96.4751	198.129	0.58664	0.58619	0.53481	0.45911	0.55985	0.281	0.12758
-0.12695	-0.12705	2.81184	0.15188	95.992	200.094	0.53563	0.48424	0.38201	0.38259	0.48351	0.20436	0.07655
-0.10156	-0.02541	2.96383	0.22781	95.6614	202.034	0.33158	0.22938	0.05093	0.10202	0.20358	0	-0.02552
-0.07617	0.02541	3.11583	0.27844	95.458	203.923	0.28057	0.12743	-0.12734	-0.10202	0	-0.15327	-0.12758
-0.10156	-0.05082	3.06516	0.2025	95.2037	205.608	0.20405	0.10195	-0.12734	-0.12753	-0.02545	-0.15327	-0.15309
-0.15234	-0.17786	2.86251	-0.02531	94.7969	207.063	0.10202	0.10195	-0.05093	-0.02551	0.12724	-0.02555	-0.05103
-0.30468	-0.38114	2.50786	-0.27844	94.5172	208.467	0	0.05097	0	0.02551	0.20358	0.05109	0.02552
-0.33007	-0.38114	2.33054	-0.32907	94.39	209.871	-0.10202	-0.05097	-0.0764	-0.07652	0.12724	0	0
-0.30468	-0.30491	2.3812	-0.25313	94.3646	211.3	-0.20405	-0.20389	-0.2292	-0.25506	-0.07634	-0.15327	-0.07655
-0.27929	-0.25409	2.4572	-0.17719	94.2629	212.653	-0.33158	-0.3823	-0.38201	-0.48461	-0.30537	-0.25545	-0.15309
-0.30468	-0.33032	2.35587	-0.27844	93.856	213.878	-0.38259	-0.3823	-0.35654	-0.56113	-0.38172	-0.281	-0.15309
-0.38085	-0.43195	2.07722	-0.45563	93.2966	214.976	-0.35708	-0.28035	-0.1528	-0.4336	-0.27992	-0.20436	-0.12758
-0.38085	-0.45736	1.92523	-0.48094	93.0423	216.099	-0.30607	-0.20389	0	-0.22955	-0.02545	0	-0.02552
-0.38085	-0.45736	1.89989	-0.45563	92.6863	217.197	-0.22955	-0.15292	0.10187	-0.15304	0.0509	0.02555	0
-0.38085	-0.38114	2.00122	-0.30375	92.432	218.345	-0.15304	-0.12743	0.05093	-0.25506	-0.10179	-0.10218	-0.07655
-0.30468	-0.20327	2.3052	-0.07594	92.6609	219.519	-0.07652	-0.10195	0.02547	-0.33158	-0.20358	-0.17882	-0.12758
-0.22851	-0.07623	2.55852	0.10125	92.8135	220.591	0.10202	0.02549	0.1528	-0.20405	-0.10179	-0.07664	-0.10206
-0.17773	-0.07623	2.68518	0.15188	92.788	221.638	0.30607	0.25487	0.35654	0	0.07634	0.02555	-0.05103
-0.20312	-0.15245	2.63452	0.10125	92.61	222.48	0.48461	0.45876	0.58574	0.25506	0.35627	0.20436	0.07655
-0.20312	-0.10164	2.68518	0.15188	92.5337	223.297	0.56113	0.5607	0.63668	0.4336	0.50895	0.30654	0.12758
-0.15234	-0.02541	2.86251	0.32907	92.2795	224.216	0.66316	0.5607	0.56028	0.4336	0.50895	0.281	0.10206
-0.10156	0.10164	3.14116	0.45563	91.4403	225.007	0.76518	0.61168	0.53481	0.38259	0.38172	0.12773	0.05103
-0.10156	0.15245	3.29315	0.58219	90.4486	225.799	0.76518	0.5607	0.35654	0.25506	0.25448	0.05109	-0.02552
-0.07617	0.15245	3.34381	0.50625	89.1772	226.309	0.73967	0.5607	0.38201	0.30607	0.33082	0.10218	0
-0.12695	0.05082	3.19182	0.37969	88.0329	226.743	0.68866	0.5607	0.38201	0.4081	0.45806	0.20436	0.05103
-0.12695	0	3.06516	0.25313	86.9395	227.152	0.61214	0.50973	0.35654	0.4081	0.48351	0.20436	0.07655
-0.17773	-0.10164	2.9385	0.12656	85.8715	227.458	0.51012	0.3823	0.20374	0.30607	0.35627	0.10218	0.02552
-0.20312	-0.07623	2.9385	0.12656	85.0324	227.739	0.25506	0.12743	-0.0764	0.02551	0.10179	-0.05109	-0.07655
-0.22851	-0.07623	2.9385	0.07594	84.117	227.968	0.10202	-0.05097	-0.2292	-0.15304	-0.07634	-0.12773	-0.10206
-0.27929	-0.15245	2.83717	-0.05063	83.1761	228.121	0	-0.10195	-0.2292	-0.20405	-0.12724	-0.15327	-0.10206
-0.38085	-0.30491	2.55852	-0.27844	82.2861	228.173	-0.15304	-0.20389	-0.25467	-0.22955	-0.10179	-0.12773	-0.05103
-0.4824	-0.43195	2.22921	-0.50625	81.4724	228.096	-0.30607	-0.28035	-0.25467	-0.22955	-0.0509	-0.10218	-0.02552
-0.50779	-0.45736	2.05189	-0.55688	81.1419	228.147	-0.4336	-0.40778	-0.33107	-0.33158	-0.12724	-0.15327	-0.07655
-0.50779	-0.40654	2.05189	-0.50625	80.9384	228.224	-0.48461	-0.48424	-0.40747	-0.48461	-0.27992	-0.25545	-0.12758
-0.45701	-0.35573	2.10255	-0.45563	80.735	228.3	-0.56113	-0.58619	-0.50934	-0.66316	-0.48351	-0.35763	-0.22964
-0.40623	-0.35573	2.10255	-0.45563	80.4299	228.326	-0.56113	-0.58619	-0.45841	-0.66316	-0.50895	-0.35763	-0.22964
-0.40623	-0.38114	2.02655	-0.48094	80.1501	228.326	-0.45911	-0.40778	-0.25467	-0.51012	-0.33082	-0.22991	-0.17861
-0.40623	-0.38114	2.00122	-0.43032	79.9721	228.377	-0.25506	-0.22938	-0.05093	-0.30607	-0.15269	-0.10218	-0.10206
-0.38085	-0.30491	2.07722	-0.32907	79.8196	228.377	-0.15304	-0.15292	0	-0.22955	-0.0509	-0.02555	-0.07655
-0.33007	-0.17786	2.27987	-0.12656	79.6416	228.453	-0.05101	-0.07646	0.02547	-0.20405	-0.02545	-0.05109	-0.07655
-0.27929	-0.07623	2.50786	0.05063	79.3873	228.555	0.17854	0.10195	0.12734	-0.10202	0	-0.02555	-0.07655
-0.2539	0.02541	2.73585	0.2025	79.133	228.632	0.4081	0.30584	0.25467	0.05101	0.15269	0.05109	-0.02552
-0.17773	0.07623	2.88784	0.30375	78.8279	228.581	0.53563	0.43327	0.35654	0.22955	0.33082	0.15327	0.02552
-0.15234	0.07623	2.91317	0.32907	78.243	228.479	0.66316	0.58619	0.45841	0.38259	0.45806	0.22991	0.05103
-0.12695	0.10164	2.9385	0.37969	77.6327	228.402	0.76518	0.68814	0.48388	0.48461	0.5344	0.25545	0.07655
-0.10156	0.17786	3.03983	0.48094	77.1496	228.275	0.8417	0.71362	0.43294	0.48461	0.48351	0.20436	0.05103
-0.05078	0.25409	3.16649	0.58219	76.5139	228.096	0.81619	0.66265	0.30561	0.38259	0.38172	0.12773	-0.02552
-0.02539	0.2795	3.24249	0.58219	75.5476	227.815	0.76518	0.61168	0.2292	0.33158	0.33082	0.10218	-0.05103
-0.05078	0.22868	3.14116	0.50625	74.6322	227.432	0.73967	0.61168	0.25467	0.38259	0.38172	0.15327	-0.02552
-0.07617	0.15245	3.0145	0.37969	73.8693	226.998	0.66316	0.5607	0.25467	0.4081	0.40716	0.17882	0.02552
-0.12695	0.07623	2.86251	0.25313	73.1319	226.437	0.53563	0.45876	0.17827	0.35708	0.40716	0.17882	0.05103
-0.20312	0	2.73585	0.12656	72.3436	225.901	0.38259	0.28035	0.02547	0.22955	0.27992	0.10218	0
-0.27929	-0.02541	2.60919	0.05063	71.5045	225.339	0.20405	0.10195	-0.10187	0.05101	0.12724	0	-0.02552
-0.33007	-0.07623	2.50786	-0.05063	70.6145	224.676	0	-0.05097	-0.2292	-0.10202	0	-0.07664	-0.07655
-0.38085	-0.15245	2.33054	-0.17719	69.6482	224.037	-0.15304	-0.17841	-0.28014	-0.20405	-0.0509	-0.10218	-0.07655
-0.43162	-0.22868	2.12788	-0.32907	68.7328	223.323	-0.22955	-0.25487	-0.28014	-0.22955	-0.07634	-0.10218	-0.07655
-0.45701	-0.2795	1.92523	-0.43032	68.0717	222.659	-0.33158	-0.33133	-0.30561	-0.30607	-0.15269	-0.15327	-0.10206
-0.43162	-0.30491	1.8239	-0.48094	67.5377	221.97	-0.45911	-0.48424	-0.40747	-0.4336	-0.27992	-0.22991	-0.17861
-0.43162	-0.30491	1.77323	-0.50625	67.0037	221.306	-0.53563	-0.53522	-0.48388	-0.53563	-0.40716	-0.281	-0.22964
-0.43162	-0.2795	1.77323	-0.45563	66.4443	220.719	-0.48461	-0.50973	-0.43294	-0.53563	-0.48351	-0.30654	-0.22964
-0.38085	-0.25409	1.84923	-0.405	65.8849	220.158	-0.38259	-0.40778	-0.30561	-0.45911	-0.40716	-0.22991	-0.20413
-0.38085	-0.22868	1.92523	-0.35438	65.3	219.545	-0.28057	-0.30584	-0.17827	-0.30607	-0.20358	-0.10218	-0.12758
-0.38085	-0.17786	2.00122	-0.27844	64.8677	219.009	-0.10202	-0.17841	-0.0764	-0.15304	-0.0509	-0.02555	-0.05103
-0.38085	-0.15245	2.10255	-0.2025	64.5117	218.473	0.05101	-0.02549	0	-0.07652	0.0509	0	-0.05103
-0.30468	-0.02541	2.3052	-0.02531	64.3591	217.937	0.17854	0.05097	0.02547	-0.02551	0.10179	0	-0.02552
-0.22851	0.05082	2.53319	0.12656	64.3846	217.426	0.33158	0.15292	0.05093	0.05101	0.12724	0.02555	-0.05103
-0.17773	0.10164	2.65985	0.22781	64.2829	216.89	0.48461	0.30584	0.10187	0.15304	0.20358	0.05109	-0.05103
-0.10156	0.15245	2.76118	0.30375	64.0032	216.329	0.61214	0.40778	0.20374	0.28057	0.33082	0.15327	0
-0.05078	0.17786	2.78651	0.35438	63.6726	215.716	0.71417	0.50973	0.2292	0.38259	0.43261	0.17882	0.02552
-0.05078	0.17786	2.81184	0.35438	63.4437	215.052	0.73967	0.50973	0.17827	0.38259	0.40716	0.15327	0
-0.05078	0.20327	2.83717	0.405	63.2149	214.363	0.71417	0.48424	0.10187	0.33158	0.35627	0.10218	-0.02552
-0.07617	0.20327	2.83717	0.405	62.8334	213.623	0.68866	0.45876	0.05093	0.28057	0.30537	0.07664	-0.05103
-0.07617	0.20327	2.81184	0.37969	62.3757	212.857	0.63765	0.43327	0.02547	0.28057	0.30537	0.10218	-0.02552
-0.10156	0.15245	2.71052	0.27844	61.8163	211.964	0.56113	0.3823	0.02547	0.30607	0.35627	0.15327	0.02552
-0.15234	0.05082	2.53319	0.15188	61.1043	211.07	0.48461	0.33133	0	0.28057	0.35627	0.15327	0.05103
-0.20312	0	2.3812	0.05063	60.2398	210.126	0.33158	0.17841	-0.10187	0.17854	0.25448	0.07664	0.02552
-0.22851	-0.02541	2.27987	-0.05063	59.4515	209.182	0.15304	0.02549	-0.2292	0.02551	0.12724	0	-0.02552
-0.27929	-0.10164	2.15321	-0.12656	58.8158	208.237	0	-0.12743	-0.33107	-0.15304	-0.0509	-0.12773	-0.12758
-0.30468	-0.12705	1.97589	-0.2025	58.2309	207.242	-0.10202	-0.20389	-0.38201	-0.22955	-0.15269	-0.17882	-0.12758
-0.30468	-0.15245	1.84923	-0.27844	57.7478	206.246	-0.22955	-0.28035	-0.38201	-0.28057	-0.17813	-0.15327	-0.12758
-0.33007	-0.20327	1.72257	-0.35438	57.1121	205.251	-0.28057	-0.30584	-0.33107	-0.28057	-0.17813	-0.12773	-0.12758
-0.35546	-0.22868	1.59591	-0.405	56.6035	204.306	-0.25506	-0.28035	-0.28014	-0.25506	-0.20358	-0.12773	-0.12758
-0.33007	-0.22868	1.59591	-0.35438	56.4001	203.413	-0.28057	-0.33133	-0.28014	-0.30607	-0.22903	-0.15327	-0.12758
-0.30468	-0.17786	1.64657	-0.30375	56.1712	202.519	-0.22955	-0.30584	-0.25467	-0.30607	-0.25448	-0.15327	-0.12758
-0.30468	-0.15245	1.72257	-0.25313	55.7389	201.677	-0.12753	-0.20389	-0.17827	-0.25506	-0.20358	-0.12773	-0.12758
-0.30468	-0.10164	1.8239	-0.15188	55.2558	200.835	-0.02551	-0.07646	-0.02547	-0.12753	-0.0509	-0.02555	-0.07655
-0.27929	-0.05082	1.95056	-0.10125	54.8998	199.992	0.12753	0.05097	0.0764	0.02551	0.10179	0.07664	0
-0.22851	-0.02541	2.05189	0	54.2387	199.176	0.25506	0.15292	0.12734	0.10202	0.17813	0.07664	-0.02552
-0.20312	0.02541	2.20388	0.07594	53.4504	198.359	0.35708	0.22938	0.12734	0.12753	0.17813	0.07664	-0.02552
-0.15234	0.10164	2.35587	0.2025	52.8655	197.567	0.4336	0.28035	0.12734	0.15304	0.17813	0.05109	-0.05103
-0.07617	0.17786	2.48253	0.30375	52.3824	196.751	0.51012	0.33133	0.12734	0.17854	0.17813	0.05109	-0.05103
-0.05078	0.17786	2.55852	0.30375	51.7975	195.883	0.56113	0.3823	0.12734	0.25506	0.25448	0.10218	-0.05103
-0.05078	0.17786	2.53319	0.30375	51.3144	194.989	0.61214	0.43327	0.1528	0.33158	0.33082	0.15327	0
-0.07617	0.15245	2.4572	0.25313	50.9076	194.07	0.61214	0.45876	0.1528	0.35708	0.35627	0.15327	0.02552
-0.07617	0.15245	2.4572	0.25313	50.5261	193.126	0.56113	0.3823	0.05093	0.30607	0.33082	0.12773	0.02552
-0.07617	0.15245	2.4572	0.25313	50.2718	192.131	0.48461	0.30584	-0.05093	0.22955	0.22903	0.07664	0
-0.12695	0.10164	2.40653	0.17719	49.9158	191.135	0.38259	0.22938	-0.12734	0.12753	0.17813	0.02555	-0.02552
-0.15234	0.07623	2.3052	0.07594	49.4073	190.063	0.28057	0.15292	-0.17827	0.10202	0.15269	0.02555	0
-0.15234	0	2.15321	-0.02531	49.0004	188.991	0.17854	0.07646	-0.20374	0.07652	0.15269	0.02555	0
-0.20312	-0.10164	1.95056	-0.17719	48.5936	187.893	0.05101	-0.02549	-0.25467	0	0.07634	-0.02555	-0.02552
-0.2539	-0.12705	1.79857	-0.22781	48.1613	186.796	-0.10202	-0.12743	-0.33107	-0.12753	-0.02545	-0.10218	-0.05103
-0.2539	-0.12705	1.69724	-0.25313	47.729	185.724	-0.20405	-0.22938	-0.40747	-0.25506	-0.15269	-0.17882	-0.10206
-0.2539	-0.15245	1.64657	-0.27844	47.2713	184.652	-0.25506	-0.28035	-0.43294	-0.33158	-0.25448	-0.20436	-0.12758
-0.2539	-0.15245	1.51992	-0.32907	46.8644	183.579	-0.30607	-0.30584	-0.38201	-0.33158	-0.22903	-0.15327	-0.10206
-0.27929	-0.20327	1.41859	-0.37969	46.5847	182.533	-0.30607	-0.25487	-0.28014	-0.28057	-0.17813	-0.10218	-0.05103
-0.27929	-0.20327	1.36792	-0.37969	46.2542	181.512	-0.25506	-0.20389	-0.20374	-0.20405	-0.10179	-0.05109	-0.05103
-0.27929	-0.17786	1.39326	-0.30375	45.8727	180.542	-0.17854	-0.15292	-0.1528	-0.17854	-0.07634	-0.05109	-0.02552
-0.2539	-0.12705	1.49458	-0.2025	45.593	179.623	-0.10202	-0.07646	-0.10187	-0.15304	-0.07634	-0.05109	-0.02552
-0.20312	-0.07623	1.64657	-0.10125	45.2879	178.704	0	0	-0.05093	-0.10202	-0.0509	-0.02555	-0.05103
-0.15234	0.02541	1.8239	0.02531	45.1862	177.836	0.15304	0.12743	0.05093	0	0.0509	0.02555	-0.02552
-0.12695	0.02541	1.92523	0.10125	45.237	176.943	0.28057	0.28035	0.1528	0.12753	0.15269	0.12773	0.02552
-0.10156	0.02541	1.97589	0.15188	45.1862	176.024	0.4081	0.3823	0.2292	0.22955	0.25448	0.15327	0.05103
-0.07617	0.10164	2.07722	0.22781	44.9827	175.131	0.48461	0.43327	0.28014	0.30607	0.30537	0.17882	0.05103
-0.02539	0.15245	2.20388	0.32907	44.8047	174.237	0.53563	0.48424	0.25467	0.33158	0.30537	0.15327	0.02552
0	0.17786	2.3052	0.405	44.7285	173.369	0.61214	0.50973	0.2292	0.33158	0.27992	0.12773	0.02552
0.02539	0.17786	2.35587	0.405	44.6268	172.399	0.58664	0.50973	0.2292	0.35708	0.30537	0.15327	0.02552
0.02539	0.15245	2.3052	0.35438	44.347	171.404	0.58664	0.50973	0.20374	0.38259	0.33082	0.17882	0.02552
0	0.10164	2.25454	0.27844	43.8639	170.383	0.53563	0.45876	0.17827	0.38259	0.35627	0.17882	0.05103
-0.05078	0.07623	2.17854	0.2025	43.2536	169.311	0.4336	0.3823	0.10187	0.30607	0.30537	0.12773	0.05103
-0.10156	0.02541	2.07722	0.12656	42.7705	168.213	0.30607	0.22938	-0.02547	0.20405	0.20358	0.05109	0
-0.10156	0	2.05189	0.07594	42.3636	167.116	0.15304	0.10195	-0.12734	0.07652	0.12724	0	-0.02552
-0.12695	-0.02541	1.97589	0	41.9568	166.018	0.05101	0.02549	-0.20374	0	0.0509	-0.02555	-0.05103
-0.15234	-0.12705	1.79857	-0.12656	41.5754	164.895	-0.07652	-0.10195	-0.25467	-0.07652	-0.02545	-0.07664	-0.05103
-0.17773	-0.20327	1.59591	-0.25313	41.1685	163.721	-0.22955	-0.20389	-0.30561	-0.15304	-0.07634	-0.10218	-0.07655
-0.22851	-0.2795	1.41859	-0.37969	40.8125	162.598	-0.33158	-0.30584	-0.35654	-0.22955	-0.15269	-0.12773	-0.07655
-0.27929	-0.30491	1.2666	-0.43032	40.4565	161.5	-0.4081	-0.35681	-0.38201	-0.30607	-0.22903	-0.17882	-0.10206
-0.27929	-0.30491	1.21593	-0.43032	40.0496	160.428	-0.45911	-0.40778	-0.40747	-0.35708	-0.25448	-0.20436	-0.10206
-0.27929	-0.2795	1.21593	-0.405	39.7954	159.381	-0.45911	-0.40778	-0.38201	-0.38259	-0.27992	-0.20436	-0.10206
-0.2539	-0.2795	1.21593	-0.35438	39.6428	158.411	-0.38259	-0.33133	-0.30561	-0.30607	-0.22903	-0.15327	-0.07655
-0.22851	-0.25409	1.24126	-0.32907	39.5157	157.441	-0.30607	-0.25487	-0.20374	-0.25506	-0.15269	-0.12773	-0.07655
-0.20312	-0.25409	1.29193	-0.27844	39.4139	156.497	-0.22955	-0.17841	-0.1528	-0.17854	-0.10179	-0.07664	-0.07655
-0.15234	-0.20327	1.39326	-0.17719	39.3122	155.604	-0.12753	-0.10195	-0.10187	-0.12753	-0.0509	-0.05109	-0.05103
-0.10156	-0.12705	1.51992	-0.07594	39.1851	154.736	0.02551	0.02549	-0.02547	-0.02551	0.02545	-0.02555	-0.05103
-0.05078	-0.05082	1.67191	0.07594	39.0325	153.919	0.20405	0.17841	0.0764	0.10202	0.12724	0.05109	0
-0.02539	0	1.8239	0.17719	38.8291	153.077	0.35708	0.30584	0.1528	0.20405	0.22903	0.10218	0.02552
0.02539	0.07623	1.92523	0.25313	38.6002	152.209	0.45911	0.40778	0.2292	0.30607	0.33082	0.15327	0.05103
0.02539	0.07623	1.97589	0.30375	38.3968	151.341	0.53563	0.48424	0.25467	0.38259	0.38172	0.17882	0.07655
0.05078	0.10164	2.00122	0.32907	38.1679	150.473	0.58664	0.53522	0.25467	0.4081	0.38172	0.17882	0.05103
0.05078	0.10164	2.05189	0.37969	37.9137	149.579	0.61214	0.53522	0.25467	0.4336	0.40716	0.17882	0.05103
0.10156	0.15245	2.10255	0.405	37.6085	148.661	0.61214	0.50973	0.20374	0.4081	0.38172	0.15327	0.05103
0.07617	0.10164	2.07722	0.35438	37.2017	147.691	0.56113	0.48424	0.1528	0.38259	0.35627	0.12773	0.02552
0.07617	0.07623	2.00122	0.27844	36.7948	146.67	0.45911	0.40778	0.0764	0.33158	0.30537	0.10218	0.02552
0.02539	0.02541	1.92523	0.2025	36.388	145.649	0.33158	0.33133	0.02547	0.28057	0.27992	0.07664	0.02552
-0.02539	-0.02541	1.79857	0.07594	35.854	144.551	0.22955	0.20389	-0.05093	0.17854	0.20358	0.05109	0
-0.05078	-0.10164	1.67191	0	34.9894	143.479	0.07652	0.07646	-0.12734	0.10202	0.12724	0	-0.02552
-0.10156	-0.15245	1.51992	-0.10125	34.074	142.407	-0.07652	-0.02549	-0.20374	-0.02551	0.02545	-0.05109	-0.05103
-0.15234	-0.20327	1.39326	-0.2025	33.2603	141.284	-0.20405	-0.15292	-0.28014	-0.10202	-0.0509	-0.07664	-0.05103
-0.15234	-0.25409	1.24126	-0.27844	32.472	140.237	-0.33158	-0.25487	-0.33107	-0.20405	-0.10179	-0.10218	-0.05103
-0.20312	-0.30491	1.1146	-0.37969	31.76	139.165	-0.38259	-0.30584	-0.35654	-0.25506	-0.17813	-0.15327	-0.07655
-0.22851	-0.35573	0.98794	-0.45563	31.0989	138.093	-0.45911	-0.35681	-0.38201	-0.30607	-0.22903	-0.17882	-0.10206
-0.22851	-0.35573	0.93728	-0.45563	30.5903	137.072	-0.53563	-0.40778	-0.40747	-0.33158	-0.27992	-0.17882	-0.12758
-0.22851	-0.33032	0.91195	-0.45563	30.2089	136.102	-0.51012	-0.3823	-0.35654	-0.33158	-0.27992	-0.17882	-0.12758
-0.17773	-0.2795	0.98794	-0.35438	30.0817	135.234	-0.4336	-0.30584	-0.30561	-0.30607	-0.22903	-0.15327	-0.12758
-0.15234	-0.22868	1.1146	-0.27844	29.9037	134.341	-0.35708	-0.25487	-0.2292	-0.22955	-0.17813	-0.10218	-0.07655
-0.12695	-0.20327	1.16527	-0.22781	29.6495	133.473	-0.25506	-0.15292	-0.17827	-0.17854	-0.12724	-0.10218	-0.07655
-0.10156	-0.17786	1.2666	-0.15188	29.5986	132.656	-0.12753	-0.02549	-0.0764	-0.05101	-0.02545	-0.02555	-0.05103
-0.07617	-0.10164	1.36792	-0.05063	29.4969	131.865	0.02551	0.10195	0.02547	0.07652	0.10179	0.02555	0
-0.02539	-0.05082	1.51992	0.07594	29.4206	131.099	0.15304	0.22938	0.0764	0.15304	0.17813	0.07664	0
0	0.02541	1.64657	0.15188	29.268	130.308	0.28057	0.33133	0.12734	0.22955	0.22903	0.10218	0.02552
0.05078	0.07623	1.77323	0.25313	29.1917	129.542	0.35708	0.3823	0.1528	0.30607	0.30537	0.12773	0.05103
0.07617	0.10164	1.84923	0.30375	28.9883	128.751	0.4336	0.45876	0.17827	0.35708	0.35627	0.15327	0.05103
0.10156	0.12705	1.87456	0.32907	28.556	127.934	0.45911	0.48424	0.17827	0.38259	0.38172	0.15327	0.05103
0.12695	0.10164	1.84923	0.32907	28.0475	127.092	0.4336	0.48424	0.12734	0.38259	0.35627	0.12773	0.02552
0.12695	0.10164	1.8239	0.30375	27.5898	126.198	0.4081	0.43327	0.0764	0.35708	0.33082	0.10218	0.02552
0.10156	0.07623	1.79857	0.25313	27.2338	125.305	0.35708	0.40778	0.02547	0.30607	0.27992	0.07664	0
0.07617	0.05082	1.7479	0.2025	26.8015	124.386	0.28057	0.33133	-0.02547	0.25506	0.25448	0.05109	0
0.05078	0.02541	1.64657	0.12656	26.2929	123.416	0.17854	0.25487	-0.0764	0.20405	0.22903	0.05109	0
0	-0.05082	1.51992	0.02531	25.8098	122.446	0.05101	0.15292	-0.12734	0.12753	0.15269	0.02555	0
-0.02539	-0.10164	1.34259	-0.07594	25.4538	121.45	-0.07652	0.05097	-0.20374	0.05101	0.07634	-0.02555	0
-0.07617	-0.15245	1.1906	-0.17719	25.1995	120.455	-0.20405	-0.07646	-0.25467	-0.02551	0.02545	-0.05109	-0.02552
-0.10156	-0.20327	1.06394	-0.25313	24.9706	119.459	-0.33158	-0.15292	-0.30561	-0.12753	-0.07634	-0.12773	-0.05103
-0.10156	-0.22868	0.96261	-0.32907	24.7926	118.489	-0.38259	-0.22938	-0.33107	-0.20405	-0.12724	-0.12773	-0.07655
-0.10156	-0.22868	0.88662	-0.35438	24.6401	117.545	-0.45911	-0.28035	-0.35654	-0.25506	-0.17813	-0.15327	-0.10206
-0.12695	-0.2795	0.81062	-0.405	24.5129	116.601	-0.51012	-0.30584	-0.35654	-0.28057	-0.20358	-0.17882	-0.10206
-0.12695	-0.2795	0.75996	-0.405	24.4112	115.707	-0.48461	-0.30584	-0.33107	-0.28057	-0.22903	-0.17882	-0.12758
-0.10156	-0.22868	0.81062	-0.35438	24.3095	114.89	-0.45911	-0.25487	-0.28014	-0.25506	-0.20358	-0.15327	-0.10206
-0.07617	-0.20327	0.88662	-0.30375	24.2078	114.074	-0.38259	-0.20389	-0.20374	-0.20405	-0.15269	-0.12773	-0.10206
-0.05078	-0.17786	0.96261	-0.22781	24.1569	113.308	-0.28057	-0.12743	-0.1528	-0.12753	-0.10179	-0.07664	-0.07655
-0.02539	-0.12705	1.08927	-0.12656	24.1315	112.568	-0.15304	0	-0.05093	-0.05101	0	-0.02555	-0.02552
0.02539	-0.07623	1.21593	-0.02531	24.0806	111.853	-0.02551	0.12743	0.02547	0.07652	0.10179	0.05109	0
0.02539	-0.02541	1.31726	0.02531	23.9535	111.138	0.10202	0.20389	0.0764	0.15304	0.17813	0.05109	0
0.05078	0	1.41859	0.10125	23.7755	110.423	0.17854	0.28035	0.10187	0.20405	0.22903	0.07664	0
0.07617	0.05082	1.49458	0.17719	23.6484	109.709	0.25506	0.33133	0.10187	0.25506	0.25448	0.10218	0
0.12695	0.10164	1.59591	0.25313	23.5212	109.019	0.33158	0.40778	0.12734	0.30607	0.30537	0.10218	0.02552
0.17773	0.12705	1.67191	0.30375	23.3686	108.305	0.35708	0.43327	0.12734	0.33158	0.33082	0.10218	0.02552
0.17773	0.12705	1.67191	0.27844	23.1652	107.565	0.35708	0.43327	0.10187	0.33158	0.30537	0.10218	0
0.17773	0.10164	1.62124	0.25313	22.9872	106.773	0.33158	0.3823	0.05093	0.30607	0.27992	0.07664	0
0.17773	0.07623	1.59591	0.2025	22.7838	105.956	0.28057	0.33133	0	0.28057	0.25448	0.07664	0
0.15234	0.05082	1.51992	0.12656	22.6058	105.14	0.17854	0.28035	-0.02547	0.22955	0.22903	0.05109	0
0.10156	0	1.41859	0.07594	22.4278	104.272	0.10202	0.20389	-0.0764	0.20405	0.20358	0.02555	0.02552
0.07617	-0.02541	1.31726	0	22.2244	103.429	0	0.12743	-0.1528	0.12753	0.15269	0.02555	0.02552
0.05078	-0.10164	1.1906	-0.10125	21.9955	102.562	-0.10202	0.02549	-0.20374	0.05101	0.10179	-0.02555	0
0	-0.15245	1.03861	-0.17719	21.6904	101.668	-0.22955	-0.07646	-0.25467	-0.02551	0.02545	-0.07664	-0.02552
-0.02539	-0.17786	0.91195	-0.25313	21.4107	100.8	-0.33158	-0.17841	-0.30561	-0.12753	-0.0509	-0.12773	-0.05103
-0.02539	-0.20327	0.78529	-0.30375	21.1818	99.9324	-0.4081	-0.22938	-0.33107	-0.17854	-0.12724	-0.15327	-0.07655
-0.02539	-0.22868	0.70929	-0.35438	21.0292	99.09	-0.45911	-0.28035	-0.35654	-0.22955	-0.15269	-0.17882	-0.10206
-0.02539	-0.22868	0.65863	-0.35438	20.8767	98.2732	-0.48461	-0.30584	-0.33107	-0.25506	-0.17813	-0.17882	-0.07655
0	-0.20327	0.65863	-0.32907	20.8004	97.533	-0.4336	-0.25487	-0.28014	-0.22955	-0.17813	-0.15327	-0.07655
0	-0.17786	0.68396	-0.27844	20.8004	96.7927	-0.38259	-0.22938	-0.2292	-0.20405	-0.15269	-0.12773	-0.07655
0	-0.15245	0.73463	-0.22781	20.8004	96.078	-0.30607	-0.15292	-0.17827	-0.15304	-0.10179	-0.10218	-0.05103
0	-0.12705	0.78529	-0.17719	20.8004	95.3888	-0.22955	-0.07646	-0.10187	-0.07652	-0.0509	-0.05109	-0.02552
0.02539	-0.07623	0.88662	-0.10125	20.8258	94.7252	-0.10202	0.02549	0	0	0.02545	0	0
0.05078	-0.02541	1.03861	0	20.8767	94.1381	0.02551	0.12743	0.0764	0.10202	0.12724	0.02555	0.02552
0.10156	0.02541	1.16527	0.07594	20.8004	93.5255	0.12753	0.20389	0.10187	0.15304	0.20358	0.05109	0.02552
0.12695	0.05082	1.2666	0.15188	20.6732	92.8873	0.20405	0.28035	0.12734	0.20405	0.22903	0.05109	0.02552
0.15234	0.10164	1.34259	0.2025	20.5461	92.2747	0.28057	0.33133	0.1528	0.25506	0.25448	0.07664	0.02552
0.17773	0.12705	1.41859	0.25313	20.3935	91.6621	0.33158	0.3823	0.17827	0.30607	0.27992	0.07664	0.02552
0.17773	0.12705	1.44392	0.27844	20.241	91.024	0.35708	0.3823	0.17827	0.30607	0.30537	0.10218	0.02552
0.20312	0.15245	1.46925	0.27844	20.0375	90.3603	0.35708	0.35681	0.1528	0.30607	0.30537	0.07664	0.02552
0.20312	0.10164	1.44392	0.25313	19.7832	89.6711	0.30607	0.33133	0.10187	0.28057	0.25448	0.07664	0.02552
0.17773	0.10164	1.41859	0.22781	19.5544	89.0075	0.28057	0.28035	0.05093	0.25506	0.25448	0.05109	0.02552
0.15234	0.05082	1.34259	0.15188	19.2493	88.2417	0.17854	0.20389	-0.02547	0.20405	0.20358	0.02555	0.02552
0.10156	0	1.24126	0.05063	18.9441	87.4759	0.07652	0.12743	-0.0764	0.15304	0.17813	0.02555	0
0.07617	-0.05082	1.08927	-0.02531	18.7153	86.7102	-0.02551	0.05097	-0.12734	0.10202	0.12724	-0.02555	0
0.05078	-0.10164	0.98794	-0.10125	18.5627	85.9444	-0.12753	-0.07646	-0.17827	0.02551	0.07634	-0.05109	0
0	-0.12705	0.86129	-0.17719	18.4101	85.1531	-0.25506	-0.17841	-0.25467	-0.07652	0	-0.10218	-0.05103
0	-0.15245	0.75996	-0.22781	18.2575	84.4129	-0.33158	-0.25487	-0.30561	-0.17854	-0.10179	-0.15327	-0.07655
-0.02539	-0.17786	0.6333	-0.30375	18.105	83.6471	-0.4081	-0.30584	-0.33107	-0.22955	-0.15269	-0.17882	-0.10206
-0.02539	-0.20327	0.5573	-0.32907	18.0033	82.9324	-0.45911	-0.33133	-0.30561	-0.25506	-0.17813	-0.17882	-0.12758
-0.02539	-0.22868	0.48131	-0.35438	17.8761	82.1921	-0.45911	-0.35681	-0.30561	-0.25506	-0.17813	-0.17882	-0.12758
-0.02539	-0.20327	0.48131	-0.32907	17.7744	81.554	-0.4336	-0.30584	-0.2292	-0.22955	-0.15269	-0.15327	-0.10206
0	-0.17786	0.53197	-0.27844	17.6218	80.9159	-0.35708	-0.25487	-0.17827	-0.17854	-0.12724	-0.12773	-0.07655
0	-0.15245	0.60797	-0.2025	17.4947	80.3288	-0.28057	-0.20389	-0.12734	-0.15304	-0.07634	-0.10218	-0.07655
0.02539	-0.10164	0.68396	-0.15188	17.393	79.7672	-0.17854	-0.12743	-0.05093	-0.07652	-0.02545	-0.07664	-0.05103
0.05078	-0.05082	0.75996	-0.05063	17.3421	79.2057	-0.07652	-0.02549	0.02547	0	0.0509	-0.02555	-0.02552
0.10156	0	0.88662	0.02531	17.2913	78.7207	0.05101	0.10195	0.12734	0.10202	0.15269	0.02555	0
0.12695	0.05082	0.98794	0.10125	17.2913	78.1846	0.15304	0.17841	0.17827	0.17854	0.22903	0.05109	0
0.17773	0.10164	1.1146	0.2025	17.3167	77.6997	0.25506	0.25487	0.20374	0.22955	0.25448	0.07664	0.02552
0.20312	0.12705	1.1906	0.25313	17.3421	77.1636	0.30607	0.30584	0.20374	0.25506	0.25448	0.05109	0
0.22851	0.17786	1.2666	0.30375	17.3676	76.6531	0.35708	0.33133	0.20374	0.30607	0.27992	0.07664	0
0.22851	0.17786	1.29193	0.30375	17.2659	76.1171	0.4081	0.35681	0.2292	0.33158	0.30537	0.10218	0
0.22851	0.15245	1.29193	0.27844	17.1133	75.53	0.4081	0.35681	0.20374	0.35708	0.33082	0.10218	0.02552
0.20312	0.15245	1.24126	0.25313	16.9353	74.9429	0.35708	0.30584	0.17827	0.33158	0.30537	0.07664	0.02552
0.20312	0.12705	1.21593	0.22781	16.7827	74.3303	0.28057	0.25487	0.10187	0.28057	0.27992	0.05109	0
0.17773	0.10164	1.16527	0.17719	16.6047	73.6921	0.20405	0.17841	0.05093	0.22955	0.22903	0.02555	-0.02552
0.12695	0.07623	1.08927	0.07594	16.4267	73.0285	0.10202	0.07646	-0.02547	0.15304	0.15269	-0.02555	-0.05103
0.10156	0	0.93728	0	16.147	72.3393	-0.02551	-0.02549	-0.10187	0.07652	0.10179	-0.05109	-0.05103
0.07617	-0.02541	0.81062	-0.10125	15.9181	71.6501	-0.12753	-0.10195	-0.1528	0	0.02545	-0.07664	-0.07655
0.02539	-0.10164	0.68396	-0.17719	15.6639	70.9609	-0.25506	-0.20389	-0.20374	-0.07652	-0.02545	-0.12773	-0.10206
0	-0.12705	0.5573	-0.25313	15.4604	70.2973	-0.35708	-0.30584	-0.25467	-0.17854	-0.10179	-0.17882	-0.12758
0	-0.15245	0.48131	-0.30375	15.2824	69.6336	-0.4336	-0.35681	-0.28014	-0.22955	-0.17813	-0.20436	-0.15309
-0.02539	-0.15245	0.40531	-0.32907	15.1044	68.9955	-0.45911	-0.40778	-0.30561	-0.25506	-0.20358	-0.20436	-0.15309
-0.02539	-0.17786	0.35465	-0.35438	14.9773	68.3829	-0.48461	-0.40778	-0.28014	-0.28057	-0.20358	-0.20436	-0.15309
-0.02539	-0.17786	0.32931	-0.35438	14.8247	67.7958	-0.45911	-0.35681	-0.2292	-0.25506	-0.17813	-0.17882	-0.12758
-0.02539	-0.15245	0.35465	-0.30375	14.723	67.2597	-0.4081	-0.33133	-0.17827	-0.20405	-0.12724	-0.15327	-0.12758
0	-0.10164	0.43064	-0.22781	14.6467	66.7747	-0.33158	-0.25487	-0.12734	-0.15304	-0.07634	-0.12773	-0.12758
0.05078	-0.05082	0.53197	-0.15188	14.6722	66.3153	-0.20405	-0.15292	-0.0764	-0.10202	-0.0509	-0.10218	-0.10206
0.07617	0	0.65863	-0.05063	14.6976	65.8558	-0.12753	-0.07646	0	-0.02551	0.02545	-0.07664	-0.07655
0.10156	0.05082	0.75996	0.02531	14.6976	65.4219	0	0.02549	0.0764	0.05101	0.10179	-0.02555	-0.07655
0.12695	0.07623	0.86129	0.12656	14.6722	65.0135	0.12753	0.15292	0.1528	0.15304	0.17813	0.02555	-0.05103
0.17773	0.12705	0.93728	0.2025	14.5959	64.6051	0.20405	0.22938	0.20374	0.22955	0.22903	0.05109	-0.02552
0.20312	0.17786	1.03861	0.25313	14.5704	64.1967	0.30607	0.28035	0.2292	0.28057	0.27992	0.07664	0
0.20312	0.20327	1.08927	0.30375	14.5196	63.7883	0.35708	0.33133	0.2292	0.30607	0.30537	0.07664	-0.02552
0.22851	0.22868	1.13994	0.32907	14.4179	63.3543	0.38259	0.35681	0.2292	0.33158	0.33082	0.07664	0
0.22851	0.22868	1.16527	0.32907	14.2653	62.8693	0.35708	0.35681	0.20374	0.33158	0.33082	0.07664	0
0.22851	0.20327	1.13994	0.30375	14.0873	62.3843	0.33158	0.33133	0.20374	0.33158	0.33082	0.07664	0
0.20312	0.17786	1.06394	0.25313	13.8839	61.8483	0.25506	0.25487	0.1528	0.28057	0.27992	0.05109	-0.02552
0.17773	0.15245	1.01328	0.17719	13.6805	61.2868	0.17854	0.17841	0.10187	0.22955	0.22903	0	-0.02552
0.15234	0.10164	0.93728	0.12656	13.5024	60.7252	0.07652	0.10195	0.02547	0.15304	0.17813	-0.02555	-0.05103
0.12695	0.05082	0.83595	0.05063	13.299	60.1381	-0.02551	-0.02549	-0.05093	0.07652	0.10179	-0.07664	-0.07655
0.07617	0.02541	0.70929	-0.05063	13.0956	59.551	-0.15304	-0.10195	-0.10187	0	0.0509	-0.10218	-0.07655
0.05078	-0.05082	0.5573	-0.15188	12.8667	58.9129	-0.25506	-0.20389	-0.1528	-0.07652	-0.02545	-0.12773	-0.10206
0	-0.07623	0.43064	-0.22781	12.7142	58.3258	-0.35708	-0.28035	-0.17827	-0.15304	-0.07634	-0.15327	-0.10206
0	-0.10164	0.32931	-0.27844	12.587	57.7642	-0.4081	-0.33133	-0.20374	-0.20405	-0.15269	-0.17882	-0.12758
-0.02539	-0.12705	0.27865	-0.30375	12.4599	57.2027	-0.45911	-0.3823	-0.20374	-0.25506	-0.17813	-0.20436	-0.12758
-0.02539	-0.12705	0.25332	-0.30375	12.3073	56.6666	-0.51012	-0.43327	-0.2292	-0.28057	-0.20358	-0.20436	-0.12758
-0.02539	-0.12705	0.22799	-0.32907	12.2056	56.1561	-0.48461	-0.40778	-0.17827	-0.28057	-0.20358	-0.20436	-0.15309
0	-0.12705	0.25332	-0.27844	12.1547	55.6967	-0.4081	-0.35681	-0.12734	-0.22955	-0.17813	-0.17882	-0.12758
0	-0.07623	0.30398	-0.22781	12.1293	55.2883	-0.35708	-0.28035	-0.0764	-0.17854	-0.12724	-0.15327	-0.12758
0.02539	-0.05082	0.40531	-0.15188	12.1802	54.8798	-0.28057	-0.20389	0	-0.12753	-0.07634	-0.12773	-0.12758
0.05078	0	0.50664	-0.07594	12.2056	54.5225	-0.15304	-0.12743	0.05093	-0.05101	0	-0.10218	-0.10206
0.07617	0.05082	0.60797	0.02531	12.231	54.1651	-0.02551	-0.02549	0.12734	0.02551	0.07634	-0.05109	-0.07655
0.10156	0.10164	0.73463	0.10125	12.2565	53.8333	0.07652	0.07646	0.17827	0.10202	0.15269	0	-0.05103
0.12695	0.15245	0.81062	0.17719	12.2819	53.5015	0.17854	0.15292	0.2292	0.17854	0.20358	0.02555	-0.02552
0.15234	0.17786	0.88662	0.22781	12.2819	53.1696	0.25506	0.22938	0.28014	0.25506	0.25448	0.05109	-0.02552
0.17773	0.20327	0.96261	0.27844	12.2819	52.8378	0.33158	0.28035	0.30561	0.30607	0.30537	0.07664	0
0.20312	0.22868	1.01328	0.32907	12.2565	52.4804	0.35708	0.30584	0.30561	0.33158	0.33082	0.07664	0
0.20312	0.22868	1.01328	0.32907	12.1547	52.0976	0.35708	0.28035	0.25467	0.30607	0.30537	0.05109	-0.02552
0.20312	0.22868	1.01328	0.30375	12.0276	51.6892	0.33158	0.25487	0.2292	0.28057	0.27992	0.02555	-0.02552
0.17773	0.20327	0.96261	0.25313	11.8242	51.2297	0.28057	0.22938	0.17827	0.25506	0.25448	0.02555	-0.05103
0.17773	0.17786	0.91195	0.2025	11.6207	50.7702	0.22955	0.15292	0.1528	0.22955	0.22903	0.02555	-0.02552
0.12695	0.12705	0.81062	0.12656	11.3919	50.2853	0.12753	0.07646	0.10187	0.15304	0.17813	0	-0.05103
0.10156	0.10164	0.68396	0.05063	11.163	49.8003	0.02551	0	0.02547	0.10202	0.12724	-0.05109	-0.05103
0.07617	0.02541	0.5573	-0.02531	10.9342	49.2898	-0.10202	-0.10195	-0.05093	0	0.0509	-0.07664	-0.07655
0.02539	0	0.45597	-0.10125	10.7308	48.7537	-0.17854	-0.17841	-0.10187	-0.07652	0	-0.12773	-0.07655
0	-0.05082	0.32931	-0.17719	10.5782	48.2687	-0.28057	-0.25487	-0.12734	-0.12753	-0.07634	-0.15327	-0.10206
-0.02539	-0.10164	0.22799	-0.25313	10.4511	47.7327	-0.35708	-0.33133	-0.1528	-0.17854	-0.10179	-0.17882	-0.10206
-0.02539	-0.10164	0.17732	-0.27844	10.3748	47.2732	-0.38259	-0.35681	-0.1528	-0.20405	-0.12724	-0.17882	-0.10206
-0.02539	-0.12705	0.12666	-0.30375	10.2985	46.8138	-0.4081	-0.3823	-0.17827	-0.22955	-0.17813	-0.20436	-0.12758
-0.02539	-0.12705	0.12666	-0.27844	10.2985	46.3799	-0.4336	-0.3823	-0.1528	-0.25506	-0.17813	-0.20436	-0.12758
-0.02539	-0.10164	0.15199	-0.25313	10.2985	45.997	-0.38259	-0.33133	-0.12734	-0.25506	-0.17813	-0.17882	-0.12758
0	-0.07623	0.20266	-0.22781	10.3239	45.6396	-0.33158	-0.28035	-0.05093	-0.20405	-0.15269	-0.15327	-0.12758
0.02539	-0.05082	0.27865	-0.15188	10.3239	45.3078	-0.22955	-0.20389	0.02547	-0.12753	-0.07634	-0.12773	-0.10206
0.02539	0	0.37998	-0.07594	10.3493	45.0015	-0.12753	-0.10195	0.0764	-0.05101	0	-0.07664	-0.07655
0.05078	0.02541	0.48131	0	10.3493	44.7207	-0.02551	-0.02549	0.1528	0.02551	0.07634	-0.02555	-0.05103
0.10156	0.07623	0.60797	0.07594	10.273	44.4399	0.07652	0.07646	0.20374	0.10202	0.15269	0	-0.02552
0.12695	0.12705	0.70929	0.15188	10.1205	44.1847	0.17854	0.15292	0.25467	0.15304	0.20358	0.02555	0
0.15234	0.15245	0.78529	0.2025	9.96791	43.9039	0.25506	0.20389	0.25467	0.20405	0.22903	0.02555	0
0.17773	0.17786	0.83595	0.25313	9.84077	43.6231	0.30607	0.22938	0.30561	0.25506	0.27992	0.05109	0
0.20312	0.17786	0.88662	0.25313	9.71363	43.3423	0.33158	0.25487	0.30561	0.28057	0.27992	0.05109	0
0.20312	0.17786	0.88662	0.25313	9.56106	43.036	0.33158	0.25487	0.28014	0.28057	0.27992	0.05109	0
0.20312	0.17786	0.91195	0.25313	9.45934	42.7042	0.30607	0.22938	0.2292	0.25506	0.25448	0.02555	0
0.17773	0.15245	0.86129	0.22781	9.38306	42.3213	0.25506	0.17841	0.20374	0.20405	0.22903	0.02555	-0.02552
0.15234	0.10164	0.78529	0.17719	9.25592	41.9384	0.17854	0.12743	0.1528	0.17854	0.17813	0	-0.02552
0.12695	0.07623	0.70929	0.10125	9.10335	41.5045	0.10202	0.07646	0.12734	0.12753	0.17813	0	-0.02552
0.10156	0.02541	0.58263	0.02531	8.97621	41.0961	0	-0.02549	0.0764	0.07652	0.12724	-0.02555	0
0.07617	-0.02541	0.48131	-0.05063	8.87449	40.6621	-0.07652	-0.10195	0	0	0.07634	-0.07664	-0.02552
0.05078	-0.05082	0.35465	-0.12656	8.77278	40.2027	-0.20405	-0.20389	-0.05093	-0.07652	0	-0.10218	-0.05103
0	-0.10164	0.25332	-0.17719	8.67107	39.7943	-0.28057	-0.25487	-0.10187	-0.15304	-0.0509	-0.15327	-0.07655
0	-0.12705	0.17732	-0.25313	8.5185	39.3603	-0.35708	-0.33133	-0.12734	-0.20405	-0.12724	-0.17882	-0.10206
0	-0.15245	0.10133	-0.27844	8.39135	38.9519	-0.38259	-0.35681	-0.12734	-0.22955	-0.12724	-0.17882	-0.10206
0	-0.15245	0.076	-0.30375	8.31507	38.5435	-0.4081	-0.35681	-0.12734	-0.25506	-0.15269	-0.17882	-0.10206
0	-0.15245	0.05066	-0.27844	8.26421	38.2117	-0.38259	-0.33133	-0.10187	-0.22955	-0.15269	-0.17882	-0.10206
0.02539	-0.12705	0.10133	-0.22781	8.23878	37.8799	-0.33158	-0.30584	-0.05093	-0.22955	-0.15269	-0.15327	-0.10206
0.02539	-0.10164	0.15199	-0.2025	8.23878	37.5991	-0.28057	-0.25487	0	-0.17854	-0.10179	-0.12773	-0.07655
0.02539	-0.07623	0.20266	-0.15188	8.23878	37.3183	-0.17854	-0.17841	0.05093	-0.12753	-0.0509	-0.10218	-0.07655
0.05078	-0.05082	0.30398	-0.07594	8.28964	37.0886	-0.07652	-0.10195	0.12734	-0.05101	0.02545	-0.05109	-0.05103
0.07617	-0.02541	0.40531	0	8.36593	36.8588	0.02551	0	0.17827	0.02551	0.10179	-0.02555	-0.02552
0.10156	0.05082	0.50664	0.07594	8.39135	36.6546	0.12753	0.10195	0.2292	0.10202	0.15269	0	0
0.12695	0.07623	0.60797	0.15188	8.39135	36.4249	0.20405	0.15292	0.25467	0.12753	0.17813	0.02555	0
0.17773	0.12705	0.68396	0.2025	8.31507	36.2207	0.28057	0.20389	0.28014	0.17854	0.20358	0.02555	0
0.17773	0.12705	0.73463	0.22781	8.23878	35.991	0.30607	0.22938	0.28014	0.20405	0.22903	0.05109	0
0.20312	0.15245	0.78529	0.25313	8.18793	35.7612	0.33158	0.25487	0.30561	0.22955	0.25448	0.05109	0
0.20312	0.12705	0.78529	0.25313	8.11164	35.4805	0.33158	0.25487	0.28014	0.22955	0.25448	0.05109	0
0.20312	0.12705	0.78529	0.22781	8.03536	35.1997	0.30607	0.22938	0.25467	0.22955	0.25448	0.05109	0
0.17773	0.10164	0.73463	0.17719	7.93364	34.8934	0.25506	0.17841	0.20374	0.17854	0.20358	0.02555	0
0.15234	0.10164	0.68396	0.12656	7.85736	34.5615	0.20405	0.10195	0.1528	0.12753	0.15269	0	0
0.10156	0.05082	0.60797	0.05063	7.70479	34.2042	0.12753	0.05097	0.10187	0.07652	0.12724	-0.02555	-0.02552
0.07617	0	0.50664	-0.02531	7.55222	33.8468	0.02551	-0.02549	0.05093	0.02551	0.10179	-0.05109	-0.02552
0.05078	-0.05082	0.37998	-0.10125	7.39965	33.4639	-0.07652	-0.12743	0.02547	-0.05101	0.0509	-0.07664	-0.02552
0.02539	-0.07623	0.27865	-0.15188	7.24708	33.0811	-0.17854	-0.20389	-0.05093	-0.12753	-0.02545	-0.10218	-0.05103
0	-0.10164	0.17732	-0.2025	7.06908	32.7237	-0.22955	-0.25487	-0.10187	-0.20405	-0.07634	-0.15327	-0.07655
-0.02539	-0.15245	0.10133	-0.25313	6.96737	32.3408	-0.30607	-0.30584	-0.12734	-0.25506	-0.15269	-0.17882	-0.10206
-0.02539	-0.15245	0.05066	-0.30375	6.94194	32.009	-0.33158	-0.33133	-0.12734	-0.28057	-0.17813	-0.20436	-0.10206
-0.02539	-0.17786	0	-0.32907	6.96737	31.6772	-0.35708	-0.35681	-0.10187	-0.28057	-0.17813	-0.17882	-0.10206
0	-0.15245	0	-0.27844	7.06908	31.3964	-0.30607	-0.30584	-0.05093	-0.25506	-0.15269	-0.15327	-0.07655
-0.02539	-0.12705	0.02533	-0.25313	7.14537	31.1411	-0.25506	-0.28035	-0.02547	-0.22955	-0.12724	-0.12773	-0.07655
0	-0.10164	0.10133	-0.2025	7.27251	30.8859	-0.20405	-0.22938	0.02547	-0.20405	-0.10179	-0.12773	-0.07655
0.02539	-0.07623	0.15199	-0.15188	7.32336	30.6817	-0.12753	-0.15292	0.0764	-0.15304	-0.0509	-0.10218	-0.05103
0.05078	-0.05082	0.25332	-0.10125	7.32336	30.503	-0.02551	-0.05097	0.12734	-0.07652	0.02545	-0.05109	-0.05103
0.07617	0.02541	0.35465	0	7.45051	30.3498	0.10202	0.02549	0.20374	0	0.10179	0	0
0.10156	0.05082	0.45597	0.05063	7.6285	30.1712	0.17854	0.12743	0.25467	0.07652	0.15269	0.02555	0
0.12695	0.07623	0.53197	0.12656	7.70479	29.9925	0.25506	0.17841	0.28014	0.12753	0.17813	0.02555	0
0.15234	0.12705	0.60797	0.17719	7.75565	29.8393	0.30607	0.20389	0.28014	0.15304	0.20358	0.02555	0
0.15234	0.12705	0.68396	0.2025	7.78107	29.6862	0.38259	0.25487	0.30561	0.17854	0.22903	0.05109	0
0.17773	0.12705	0.70929	0.22781	7.78107	29.482	0.38259	0.28035	0.30561	0.20405	0.22903	0.05109	0.02552
0.17773	0.12705	0.70929	0.2025	7.73022	29.2522	0.38259	0.25487	0.28014	0.22955	0.22903	0.05109	0.02552
0.15234	0.10164	0.68396	0.17719	7.67936	29.0225	0.35708	0.22938	0.25467	0.20405	0.22903	0.05109	0.02552
0.12695	0.10164	0.65863	0.15188	7.60308	28.7417	0.30607	0.17841	0.20374	0.17854	0.20358	0.02555	0.02552
0.10156	0.05082	0.60797	0.07594	7.50136	28.461	0.22955	0.10195	0.12734	0.12753	0.15269	0	0
0.05078	0.02541	0.50664	0.02531	7.34879	28.1546	0.12753	0.02549	0.0764	0.05101	0.10179	-0.02555	-0.02552
0.05078	0	0.43064	-0.05063	7.29794	27.8483	0.05101	-0.02549	0.02547	0.02551	0.07634	-0.05109	-0.02552
0	-0.05082	0.30398	-0.12656	7.22165	27.5165	-0.05101	-0.12743	-0.02547	-0.05101	0.02545	-0.10218	-0.02552
-0.02539	-0.10164	0.20266	-0.2025	7.11994	27.1592	-0.15304	-0.20389	-0.0764	-0.12753	-0.0509	-0.12773	-0.05103
-0.05078	-0.15245	0.10133	-0.25313	7.06908	26.8528	-0.22955	-0.28035	-0.12734	-0.20405	-0.10179	-0.15327	-0.07655
-0.05078	-0.15245	0.02533	-0.30375	7.04365	26.5465	-0.28057	-0.30584	-0.1528	-0.22955	-0.15269	-0.17882	-0.07655
-0.07617	-0.17786	0	-0.32907	7.01822	26.2402	-0.33158	-0.35681	-0.1528	-0.25506	-0.17813	-0.17882	-0.10206
-0.07617	-0.17786	-0.05066	-0.35438	6.9928	25.9595	-0.33158	-0.35681	-0.1528	-0.28057	-0.17813	-0.17882	-0.07655
-0.07617	-0.17786	-0.076	-0.32907	6.9928	25.7042	-0.33158	-0.33133	-0.10187	-0.25506	-0.15269	-0.15327	-0.07655
-0.07617	-0.15245	-0.02533	-0.27844	7.01822	25.5	-0.25506	-0.28035	-0.0764	-0.22955	-0.12724	-0.12773	-0.07655
-0.07617	-0.12705	0.02533	-0.22781	7.04365	25.3213	-0.17854	-0.22938	-0.02547	-0.17854	-0.07634	-0.10218	-0.07655
-0.02539	-0.07623	0.12666	-0.15188	7.09451	25.1682	-0.12753	-0.15292	0.02547	-0.12753	-0.0509	-0.10218	-0.05103
0	-0.05082	0.20266	-0.10125	7.09451	25.0405	-0.02551	-0.07646	0.10187	-0.07652	0	-0.05109	-0.05103
0.02539	0	0.30398	-0.02531	7.11994	24.9129	0.07652	0.02549	0.1528	0.02551	0.07634	-0.02555	-0.02552
0.05078	0.02541	0.40531	0.05063	7.11994	24.8108	0.17854	0.10195	0.2292	0.10202	0.15269	0.02555	0
0.07617	0.05082	0.48131	0.10125	7.06908	24.6576	0.25506	0.17841	0.25467	0.15304	0.20358	0.05109	0
0.10156	0.10164	0.53197	0.15188	7.04365	24.5555	0.33158	0.22938	0.28014	0.17854	0.22903	0.05109	0
0.10156	0.12705	0.60797	0.2025	7.06908	24.4279	0.35708	0.25487	0.30561	0.22955	0.22903	0.05109	0
0.12695	0.12705	0.65863	0.22781	7.04365	24.3003	0.4081	0.28035	0.30561	0.25506	0.25448	0.07664	0.02552
0.12695	0.12705	0.65863	0.2025	6.94194	24.1216	0.38259	0.28035	0.28014	0.25506	0.25448	0.05109	0.02552
0.10156	0.10164	0.60797	0.17719	6.76394	23.9174	0.33158	0.22938	0.25467	0.22955	0.22903	0.05109	0
0.07617	0.07623	0.58263	0.12656	6.6368	23.6877	0.30607	0.20389	0.2292	0.20405	0.22903	0.02555	0
0.07617	0.05082	0.53197	0.07594	6.48423	23.458	0.22955	0.12743	0.17827	0.15304	0.17813	0.02555	0
0.05078	0.02541	0.45597	0.02531	6.33166	23.2027	0.15304	0.05097	0.12734	0.10202	0.12724	0	0
0.02539	-0.02541	0.35465	-0.05063	6.17909	22.8964	0.05101	-0.02549	0.0764	0.02551	0.07634	-0.05109	-0.02552
-0.02539	-0.07623	0.25332	-0.12656	6.07737	22.6156	-0.05101	-0.10195	0.02547	-0.02551	0	-0.07664	-0.05103
-0.02539	-0.12705	0.12666	-0.2025	5.95023	22.3093	-0.15304	-0.17841	-0.02547	-0.07652	-0.02545	-0.10218	-0.05103
-0.07617	-0.15245	0.05066	-0.27844	5.87395	22.0285	-0.22955	-0.25487	-0.0764	-0.15304	-0.10179	-0.15327	-0.07655
-0.07617	-0.17786	-0.02533	-0.30375	5.77223	21.7477	-0.28057	-0.30584	-0.0764	-0.20405	-0.12724	-0.15327	-0.07655
-0.10156	-0.17786	-0.076	-0.32907	5.69595	21.4925	-0.33158	-0.33133	-0.10187	-0.25506	-0.15269	-0.17882	-0.07655
-0.10156	-0.20327	-0.10133	-0.35438	5.64509	21.2628	-0.33158	-0.33133	-0.10187	-0.25506	-0.17813	-0.17882	-0.07655
-0.10156	-0.20327	-0.10133	-0.32907	5.59424	21.033	-0.33158	-0.30584	-0.05093	-0.22955	-0.15269	-0.15327	-0.07655
-0.10156	-0.17786	-0.076	-0.30375	5.61966	20.8799	-0.28057	-0.28035	0	-0.20405	-0.12724	-0.15327	-0.07655
-0.07617	-0.15245	0	-0.25313	5.67052	20.7267	-0.20405	-0.20389	0.02547	-0.15304	-0.07634	-0.10218	-0.05103
-0.05078	-0.10164	0.076	-0.2025	5.74681	20.5991	-0.12753	-0.15292	0.0764	-0.10202	-0.0509	-0.10218	-0.05103
-0.02539	-0.07623	0.15199	-0.12656	5.77223	20.497	-0.05101	-0.07646	0.12734	-0.05101	0	-0.07664	-0.02552
0	-0.02541	0.27865	-0.02531	5.84852	20.4204	0.07652	0.02549	0.20374	0.02551	0.07634	-0.02555	0
0.02539	0	0.35465	0.02531	5.84852	20.3438	0.15304	0.10195	0.28014	0.10202	0.12724	0	0
0.05078	0.02541	0.43064	0.07594	5.82309	20.2673	0.22955	0.17841	0.30561	0.17854	0.20358	0.02555	0.02552
0.07617	0.05082	0.50664	0.12656	5.79766	20.1907	0.30607	0.22938	0.33107	0.22955	0.22903	0.05109	0.02552
0.10156	0.10164	0.5573	0.17719	5.74681	20.1141	0.35708	0.28035	0.35654	0.25506	0.25448	0.05109	0.02552
0.10156	0.10164	0.60797	0.2025	5.69595	20.012	0.38259	0.28035	0.33107	0.28057	0.25448	0.05109	0.02552
0.10156	0.10164	0.60797	0.2025	5.59424	19.8589	0.35708	0.28035	0.33107	0.28057	0.25448	0.05109	0.02552
0.10156	0.07623	0.58263	0.15188	5.51795	19.7057	0.33158	0.25487	0.28014	0.25506	0.22903	0.02555	0
0.07617	0.07623	0.5573	0.12656	5.44167	19.527	0.30607	0.22938	0.28014	0.25506	0.22903	0.05109	0.02552
0.07617	0.02541	0.48131	0.07594	5.33995	19.3228	0.20405	0.15292	0.2292	0.20405	0.20358	0	0
0.02539	0	0.40531	0.02531	5.26367	19.0931	0.12753	0.07646	0.1528	0.15304	0.12724	-0.02555	0
0	-0.02541	0.32931	-0.05063	5.23824	18.8378	0.05101	0	0.10187	0.07652	0.10179	-0.05109	-0.02552
-0.02539	-0.10164	0.20266	-0.15188	5.18738	18.5826	-0.07652	-0.07646	0.05093	0	0.02545	-0.07664	-0.05103
-0.05078	-0.12705	0.10133	-0.2025	5.16195	18.3273	-0.15304	-0.15292	0	-0.05101	-0.02545	-0.10218	-0.05103
-0.07617	-0.15245	0.02533	-0.25313	5.16195	18.0721	-0.22955	-0.22938	-0.02547	-0.10202	-0.0509	-0.12773	-0.07655
-0.10156	-0.17786	-0.076	-0.30375	5.13653	17.8168	-0.28057	-0.28035	-0.05093	-0.15304	-0.10179	-0.15327	-0.07655
-0.10156	-0.20327	-0.10133	-0.32907	5.16195	17.6126	-0.30607	-0.30584	-0.05093	-0.17854	-0.12724	-0.15327	-0.07655
-0.10156	-0.20327	-0.12666	-0.35438	5.18738	17.4084	-0.33158	-0.30584	-0.05093	-0.20405	-0.15269	-0.15327	-0.10206
-0.12695	-0.20327	-0.12666	-0.32907	5.21281	17.2297	-0.30607	-0.30584	-0.02547	-0.20405	-0.15269	-0.15327	-0.10206
-0.10156	-0.17786	-0.076	-0.30375	5.2891	17.1021	-0.25506	-0.25487	0.02547	-0.15304	-0.12724	-0.12773	-0.10206
-0.07617	-0.15245	-0.02533	-0.25313	5.36538	16.9745	-0.20405	-0.20389	0.05093	-0.12753	-0.07634	-0.10218	-0.07655
-0.05078	-0.12705	0.05066	-0.2025	5.44167	16.8724	-0.12753	-0.12743	0.12734	-0.07652	-0.0509	-0.07664	-0.07655
-0.05078	-0.07623	0.12666	-0.15188	5.49252	16.7958	-0.05101	-0.05097	0.1528	0	0	-0.05109	-0.05103
-0.02539	-0.02541	0.22799	-0.05063	5.56881	16.7447	0.05101	0.02549	0.2292	0.05101	0.07634	-0.02555	-0.05103
0	0	0.30398	0	5.61966	16.6937	0.15304	0.10195	0.25467	0.12753	0.12724	0	-0.02552
0.02539	0.02541	0.40531	0.07594	5.64509	16.6426	0.22955	0.17841	0.30561	0.17854	0.17813	0.02555	-0.02552
0.05078	0.05082	0.45597	0.10125	5.67052	16.5916	0.28057	0.22938	0.33107	0.22955	0.22903	0.05109	0
0.05078	0.07623	0.50664	0.15188	5.64509	16.515	0.33158	0.25487	0.33107	0.25506	0.25448	0.07664	0
0.07617	0.10164	0.5573	0.15188	5.59424	16.464	0.35708	0.28035	0.33107	0.28057	0.25448	0.05109	-0.02552
0.07617	0.10164	0.5573	0.17719	5.51795	16.3619	0.33158	0.28035	0.30561	0.28057	0.25448	0.05109	-0.02552
0.07617	0.10164	0.5573	0.15188	5.41624	16.2342	0.30607	0.22938	0.28014	0.25506	0.22903	0.05109	-0.02552
0.05078	0.07623	0.50664	0.10125	5.33995	16.0556	0.25506	0.20389	0.25467	0.22955	0.20358	0.02555	-0.02552
0.02539	0.05082	0.45597	0.07594	5.23824	15.9024	0.20405	0.15292	0.20374	0.17854	0.17813	0.02555	-0.02552
0	0.02541	0.37998	0	5.1111	15.6982	0.12753	0.10195	0.17827	0.15304	0.15269	0	-0.02552
-0.02539	-0.02541	0.27865	-0.07594	4.98396	15.494	0.05101	0	0.12734	0.07652	0.10179	-0.02555	-0.05103
-0.05078	-0.05082	0.17732	-0.12656	4.88224	15.2898	-0.05101	-0.05097	0.0764	0.02551	0.0509	-0.05109	-0.05103
-0.07617	-0.07623	0.10133	-0.2025	4.78053	15.0601	-0.12753	-0.15292	0.02547	-0.05101	-0.02545	-0.07664	-0.07655
-0.10156	-0.10164	0	-0.25313	4.70424	14.8303	-0.20405	-0.20389	-0.02547	-0.10202	-0.0509	-0.10218	-0.10206
-0.10156	-0.12705	-0.076	-0.27844	4.62796	14.6261	-0.25506	-0.22938	-0.05093	-0.12753	-0.10179	-0.12773	-0.10206
-0.10156	-0.15245	-0.10133	-0.32907	4.5771	14.4219	-0.28057	-0.28035	-0.05093	-0.17854	-0.12724	-0.15327	-0.12758
-0.12695	-0.15245	-0.15199	-0.32907	4.5771	14.2432	-0.30607	-0.28035	-0.05093	-0.17854	-0.12724	-0.12773	-0.10206
-0.10156	-0.12705	-0.12666	-0.30375	4.60253	14.1156	-0.28057	-0.25487	-0.02547	-0.17854	-0.12724	-0.12773	-0.10206
-0.10156	-0.10164	-0.10133	-0.27844	4.65339	13.988	-0.22955	-0.22938	0	-0.15304	-0.12724	-0.12773	-0.10206
-0.07617	-0.07623	-0.05066	-0.22781	4.70424	13.9114	-0.17854	-0.17841	0.05093	-0.10202	-0.07634	-0.10218	-0.07655
-0.07617	-0.05082	0.02533	-0.17719	4.7551	13.8348	-0.10202	-0.12743	0.10187	-0.05101	-0.02545	-0.07664	-0.07655
-0.05078	-0.02541	0.10133	-0.12656	4.78053	13.7838	-0.02551	-0.05097	0.1528	0	0.02545	-0.02555	-0.05103
-0.02539	0.02541	0.17732	-0.05063	4.80596	13.7583	0.07652	0.02549	0.20374	0.07652	0.07634	0	-0.02552
0	0.05082	0.27865	0	4.80596	13.7072	0.15304	0.10195	0.25467	0.12753	0.12724	0.02555	-0.02552
0.02539	0.10164	0.35465	0.05063	4.80596	13.6817	0.22955	0.15292	0.28014	0.17854	0.17813	0.05109	-0.02552
0.05078	0.10164	0.43064	0.10125	4.78053	13.6306	0.28057	0.20389	0.30561	0.20405	0.20358	0.05109	0
0.07617	0.12705	0.45597	0.12656	4.7551	13.6051	0.30607	0.22938	0.30561	0.25506	0.22903	0.05109	0
0.07617	0.15245	0.48131	0.12656	4.70424	13.5541	0.33158	0.25487	0.30561	0.25506	0.22903	0.07664	0
0.07617	0.12705	0.50664	0.12656	4.60253	13.452	0.33158	0.22938	0.28014	0.28057	0.22903	0.05109	0
0.07617	0.10164	0.48131	0.12656	4.55167	13.3498	0.30607	0.20389	0.25467	0.25506	0.20358	0.05109	0
0.07617	0.10164	0.45597	0.10125	4.52625	13.2477	0.25506	0.17841	0.20374	0.20405	0.17813	0.02555	0
0.05078	0.07623	0.37998	0.05063	4.44996	13.0946	0.17854	0.10195	0.1528	0.17854	0.15269	0.02555	-0.02552
0.02539	0.05082	0.30398	-0.02531	4.37368	12.9159	0.12753	0.05097	0.12734	0.15304	0.12724	0	-0.02552
0	0	0.20266	-0.07594	4.29739	12.7372	0.02551	-0.02549	0.0764	0.07652	0.07634	-0.02555	-0.02552
-0.02539	-0.02541	0.10133	-0.15188	4.19568	12.533	-0.05101	-0.10195	0.02547	0.02551	0.02545	-0.05109	-0.02552
-0.05078	-0.05082	0.02533	-0.2025	4.14482	12.3544	-0.15304	-0.17841	-0.02547	-0.02551	-0.02545	-0.07664	-0.05103
-0.07617	-0.07623	-0.05066	-0.25313	4.06854	12.1757	-0.20405	-0.22938	-0.05093	-0.10202	-0.07634	-0.10218	-0.07655
-0.07617	-0.10164	-0.12666	-0.27844	4.04311	11.9715	-0.25506	-0.25487	-0.0764	-0.12753	-0.10179	-0.12773	-0.07655
-0.07617	-0.10164	-0.15199	-0.30375	4.04311	11.8183	-0.28057	-0.28035	-0.0764	-0.15304	-0.12724	-0.12773	-0.07655
-0.07617	-0.10164	-0.17732	-0.30375	4.01768	11.6652	-0.28057	-0.28035	-0.05093	-0.15304	-0.12724	-0.12773	-0.07655
-0.07617	-0.10164	-0.20266	-0.30375	4.04311	11.5631	-0.28057	-0.25487	-0.05093	-0.15304	-0.12724	-0.12773	-0.07655
-0.07617	-0.10164	-0.15199	-0.27844	4.06854	11.461	-0.22955	-0.22938	0	-0.12753	-0.10179	-0.10218	-0.07655
-0.05078	-0.05082	-0.10133	-0.22781	4.11939	11.3844	-0.17854	-0.17841	0.05093	-0.10202	-0.07634	-0.07664	-0.05103
-0.05078	-0.05082	-0.05066	-0.17719	4.11939	11.3333	-0.12753	-0.12743	0.0764	-0.05101	-0.02545	-0.05109	-0.05103
-0.02539	0	0.02533	-0.12656	4.14482	11.3078	-0.02551	-0.05097	0.12734	0.02551	0.02545	-0.02555	-0.02552
0	0.02541	0.12666	-0.05063	4.19568	11.2823	0.05101	0.02549	0.17827	0.07652	0.07634	0	0
0.02539	0.07623	0.22799	0	4.22111	11.2823	0.12753	0.10195	0.2292	0.15304	0.12724	0.02555	0
0.05078	0.10164	0.30398	0.07594	4.24653	11.2568	0.20405	0.15292	0.25467	0.17854	0.15269	0.05109	0
0.07617	0.12705	0.32931	0.10125	4.22111	11.2312	0.22955	0.17841	0.25467	0.20405	0.17813	0.05109	0
0.07617	0.12705	0.37998	0.12656	4.22111	11.2057	0.25506	0.20389	0.25467	0.25506	0.20358	0.05109	0
0.10156	0.15245	0.40531	0.15188	4.17025	11.1802	0.28057	0.22938	0.25467	0.25506	0.20358	0.07664	0.02552
0.10156	0.15245	0.43064	0.12656	4.11939	11.1036	0.28057	0.20389	0.25467	0.25506	0.20358	0.07664	0.02552
0.10156	0.12705	0.40531	0.10125	4.01768	11.027	0.25506	0.20389	0.2292	0.25506	0.20358	0.07664	0.02552
0.07617	0.12705	0.35465	0.07594	3.91597	10.9249	0.20405	0.15292	0.17827	0.22955	0.17813	0.05109	0
0.05078	0.07623	0.30398	0.02531	3.78882	10.7718	0.12753	0.10195	0.12734	0.17854	0.12724	0.02555	0
0.02539	0.05082	0.22799	-0.02531	3.66168	10.6186	0.05101	0.02549	0.0764	0.12753	0.10179	0	0
0.02539	0.02541	0.15199	-0.10125	3.53454	10.4655	-0.02551	-0.02549	0.05093	0.07652	0.07634	-0.02555	-0.02552
0	-0.02541	0.05066	-0.15188	3.43283	10.2868	-0.10202	-0.10195	0	0.02551	0	-0.05109	-0.02552
-0.02539	-0.05082	-0.02533	-0.22781	3.35654	10.1081	-0.17854	-0.15292	-0.05093	-0.02551	-0.02545	-0.07664	-0.05103
-0.05078	-0.07623	-0.10133	-0.25313	3.30569	9.95495	-0.25506	-0.20389	-0.0764	-0.10202	-0.07634	-0.10218	-0.05103
-0.05078	-0.10164	-0.17732	-0.30375	3.2294	9.77627	-0.28057	-0.25487	-0.10187	-0.12753	-0.12724	-0.12773	-0.07655
-0.05078	-0.10164	-0.20266	-0.30375	3.20397	9.67417	-0.30607	-0.25487	-0.10187	-0.12753	-0.12724	-0.12773	-0.07655
-0.07617	-0.12705	-0.22799	-0.32907	3.17854	9.52102	-0.33158	-0.25487	-0.0764	-0.15304	-0.12724	-0.12773	-0.07655
-0.05078	-0.10164	-0.22799	-0.32907	3.20397	9.41891	-0.30607	-0.22938	-0.0764	-0.12753	-0.12724	-0.10218	-0.07655
-0.05078	-0.10164	-0.20266	-0.27844	3.25483	9.34234	-0.25506	-0.17841	-0.02547	-0.10202	-0.10179	-0.10218	-0.07655
-0.05078	-0.05082	-0.15199	-0.22781	3.30569	9.31681	-0.17854	-0.12743	0	-0.07652	-0.07634	-0.07664	-0.05103
-0.02539	-0.05082	-0.076	-0.2025	3.35654	9.26576	-0.12753	-0.07646	0.05093	-0.02551	-0.02545	-0.05109	-0.05103
0	0	0.02533	-0.12656	3.4074	9.26576	-0.02551	0	0.12734	0.05101	0.02545	0	-0.02552
0.05078	0.05082	0.10133	-0.05063	3.45826	9.29129	0.05101	0.07646	0.17827	0.10202	0.10179	0	0
0.07617	0.07623	0.17732	0	3.48368	9.29129	0.12753	0.15292	0.20374	0.15304	0.15269	0.05109	0
0.07617	0.10164	0.25332	0.05063	3.45826	9.29129	0.17854	0.20389	0.2292	0.20405	0.17813	0.05109	0
0.10156	0.12705	0.30398	0.07594	3.43283	9.29129	0.22955	0.22938	0.25467	0.22955	0.17813	0.05109	0
0.10156	0.12705	0.35465	0.12656	3.43283	9.29129	0.28057	0.25487	0.25467	0.25506	0.20358	0.07664	0
0.12695	0.12705	0.37998	0.12656	3.4074	9.24024	0.28057	0.28035	0.25467	0.28057	0.22903	0.07664	0
0.10156	0.12705	0.37998	0.10125	3.35654	9.18918	0.25506	0.25487	0.2292	0.28057	0.22903	0.07664	0
0.10156	0.10164	0.35465	0.07594	3.28026	9.13813	0.22955	0.22938	0.20374	0.25506	0.20358	0.05109	0
0.10156	0.10164	0.32931	0.05063	3.20397	9.03603	0.17854	0.17841	0.17827	0.22955	0.17813	0.05109	0
0.07617	0.07623	0.27865	0	3.10226	8.9084	0.10202	0.12743	0.12734	0.17854	0.12724	0	-0.02552
0.05078	0.02541	0.20266	-0.05063	3.00054	8.75525	0.02551	0.05097	0.05093	0.12753	0.10179	0	-0.02552
0.02539	0	0.12666	-0.10125	2.92426	8.62762	-0.05101	0	0.02547	0.07652	0.0509	-0.05109	-0.05103
0	-0.05082	0.05066	-0.17719	2.8734	8.47447	-0.12753	-0.07646	-0.02547	0.02551	0	-0.05109	-0.05103
0	-0.07623	-0.05066	-0.25313	2.82255	8.32132	-0.22955	-0.12743	-0.0764	-0.05101	-0.0509	-0.10218	-0.05103
-0.02539	-0.10164	-0.12666	-0.27844	2.77169	8.16816	-0.28057	-0.17841	-0.10187	-0.10202	-0.10179	-0.10218	-0.07655
-0.05078	-0.12705	-0.17732	-0.30375	2.74626	8.01501	-0.30607	-0.20389	-0.12734	-0.12753	-0.12724	-0.12773	-0.07655
-0.05078	-0.12705	-0.20266	-0.32907	2.74626	7.91291	-0.33158	-0.22938	-0.12734	-0.15304	-0.15269	-0.12773	-0.07655
-0.05078	-0.12705	-0.20266	-0.32907	2.77169	7.78528	-0.33158	-0.22938	-0.10187	-0.15304	-0.12724	-0.12773	-0.07655
-0.05078	-0.12705	-0.22799	-0.32907	2.82255	7.7087	-0.30607	-0.20389	-0.10187	-0.12753	-0.12724	-0.10218	-0.10206
-0.02539	-0.12705	-0.17732	-0.27844	2.92426	7.65765	-0.25506	-0.15292	-0.05093	-0.10202	-0.10179	-0.10218	-0.07655
0	-0.07623	-0.12666	-0.22781	3.02597	7.63213	-0.20405	-0.10195	-0.02547	-0.07652	-0.0509	-0.07664	-0.07655
0.02539	-0.07623	-0.05066	-0.2025	3.10226	7.63213	-0.15304	-0.05097	0.02547	-0.02551	-0.02545	-0.05109	-0.07655
0.02539	-0.02541	0.02533	-0.12656	3.15311	7.63213	-0.05101	0	0.05093	0.02551	0.02545	-0.02555	-0.05103
0.05078	0.02541	0.10133	-0.05063	3.17854	7.65765	0.02551	0.10195	0.12734	0.10202	0.07634	0	-0.05103
0.07617	0.05082	0.17732	0	3.17854	7.65765	0.10202	0.17841	0.1528	0.15304	0.12724	0.02555	-0.02552
0.10156	0.07623	0.25332	0.05063	3.20397	7.68318	0.17854	0.22938	0.20374	0.20405	0.17813	0.05109	-0.02552
0.12695	0.10164	0.30398	0.07594	3.2294	7.7087	0.22955	0.25487	0.20374	0.22955	0.20358	0.05109	0
0.15234	0.12705	0.35465	0.10125	3.2294	7.7087	0.25506	0.28035	0.20374	0.25506	0.22903	0.07664	0
0.15234	0.12705	0.37998	0.12656	3.20397	7.7087	0.25506	0.30584	0.20374	0.28057	0.22903	0.07664	0
0.15234	0.10164	0.37998	0.10125	3.15311	7.65765	0.25506	0.28035	0.17827	0.25506	0.22903	0.07664	0
0.12695	0.10164	0.35465	0.07594	3.07683	7.58108	0.20405	0.25487	0.1528	0.25506	0.20358	0.05109	-0.02552
0.12695	0.07623	0.30398	0.02531	2.97512	7.5045	0.17854	0.20389	0.10187	0.20405	0.17813	0.02555	-0.02552
0.10156	0.05082	0.25332	0	2.89883	7.4024	0.10202	0.15292	0.0764	0.17854	0.12724	0.02555	-0.02552
0.07617	0.02541	0.20266	-0.05063	2.79712	7.27477	0.05101	0.10195	0.02547	0.12753	0.10179	0	-0.02552
0.05078	-0.02541	0.10133	-0.12656	2.6954	7.14714	-0.05101	0	-0.02547	0.05101	0.0509	-0.02555	-0.05103
0.02539	-0.05082	0.02533	-0.17719	2.59369	6.99399	-0.12753	-0.05097	-0.0764	0	0	-0.05109	-0.07655
0.02539	-0.07623	-0.05066	-0.25313	2.49198	6.84084	-0.17854	-0.10195	-0.10187	-0.02551	-0.02545	-0.07664	-0.05103
-0.02539	-0.12705	-0.12666	-0.30375	2.44112	6.71321	-0.25506	-0.15292	-0.1528	-0.10202	-0.07634	-0.10218	-0.10206
-0.02539	-0.15245	-0.17732	-0.32907	2.39026	6.58558	-0.28057	-0.17841	-0.1528	-0.12753	-0.12724	-0.10218	-0.10206
-0.02539	-0.12705	-0.20266	-0.32907	2.36484	6.45795	-0.33158	-0.20389	-0.17827	-0.15304	-0.12724	-0.12773	-0.10206
-0.02539	-0.15245	-0.20266	-0.32907	2.36484	6.38138	-0.33158	-0.20389	-0.1528	-0.15304	-0.12724	-0.12773	-0.10206
-0.02539	-0.15245	-0.20266	-0.32907	2.36484	6.3048	-0.30607	-0.17841	-0.12734	-0.15304	-0.12724	-0.10218	-0.10206
0	-0.12705	-0.15199	-0.27844	2.39026	6.25375	-0.25506	-0.15292	-0.10187	-0.10202	-0.10179	-0.10218	-0.10206
0	-0.10164	-0.12666	-0.25313	2.39026	6.22823	-0.20405	-0.10195	-0.05093	-0.07652	-0.07634	-0.07664	-0.07655
0.02539	-0.07623	-0.05066	-0.2025	2.44112	6.22823	-0.12753	-0.05097	-0.02547	-0.02551	-0.02545	-0.05109	-0.07655
0.05078	-0.02541	0.02533	-0.12656	2.49198	6.25375	-0.05101	0.02549	0.05093	0.02551	0.02545	-0.02555	-0.05103
0.07617	0	0.10133	-0.07594	2.54283	6.27928	0.02551	0.10195	0.10187	0.07652	0.07634	0	-0.05103
0.07617	0.02541	0.17732	-0.02531	2.56826	6.3048	0.10202	0.17841	0.12734	0.12753	0.12724	0.05109	-0.02552
0.10156	0.05082	0.22799	0.02531	2.59369	6.33033	0.15304	0.22938	0.17827	0.20405	0.17813	0.05109	-0.02552
0.12695	0.07623	0.30398	0.07594	2.64455	6.38138	0.20405	0.28035	0.17827	0.22955	0.20358	0.07664	0
0.12695	0.10164	0.32931	0.07594	2.61912	6.38138	0.22955	0.30584	0.17827	0.25506	0.20358	0.07664	-0.02552
0.15234	0.10164	0.35465	0.10125	2.56826	6.38138	0.22955	0.30584	0.17827	0.25506	0.20358	0.07664	-0.02552
0.15234	0.10164	0.35465	0.07594	2.51741	6.35585	0.20405	0.30584	0.1528	0.22955	0.20358	0.05109	-0.02552
0.12695	0.07623	0.32931	0.05063	2.41569	6.3048	0.20405	0.28035	0.12734	0.22955	0.17813	0.05109	-0.02552
0.12695	0.07623	0.30398	0.02531	2.33941	6.25375	0.15304	0.22938	0.10187	0.20405	0.17813	0.05109	-0.02552
0.10156	0.02541	0.22799	-0.02531	2.23769	6.15165	0.07652	0.17841	0.0764	0.15304	0.12724	0.02555	-0.02552
0.07617	0	0.15199	-0.07594	2.0597	6.02402	0	0.12743	0.02547	0.12753	0.10179	0	-0.02552
0.05078	-0.02541	0.076	-0.12656	1.95798	5.92192	-0.05101	0.05097	-0.02547	0.05101	0.0509	-0.02555	-0.05103
0.05078	-0.07623	0	-0.17719	1.90713	5.79429	-0.15304	0	-0.0764	0	0	-0.05109	-0.05103
0.02539	-0.10164	-0.076	-0.25313	1.85627	5.66666	-0.22955	-0.07646	-0.10187	-0.05101	-0.02545	-0.07664	-0.07655
0	-0.12705	-0.15199	-0.27844	1.80541	5.53904	-0.28057	-0.10195	-0.12734	-0.10202	-0.07634	-0.07664	-0.07655
-0.02539	-0.15245	-0.20266	-0.30375	1.77998	5.41141	-0.30607	-0.12743	-0.1528	-0.12753	-0.07634	-0.10218	-0.07655
-0.02539	-0.15245	-0.22799	-0.32907	1.77998	5.30931	-0.33158	-0.15292	-0.1528	-0.15304	-0.12724	-0.10218	-0.10206
-0.02539	-0.15245	-0.22799	-0.32907	1.77998	5.23273	-0.35708	-0.15292	-0.1528	-0.17854	-0.12724	-0.12773	-0.10206
-0.02539	-0.15245	-0.22799	-0.32907	1.80541	5.15615	-0.33158	-0.15292	-0.12734	-0.17854	-0.12724	-0.10218	-0.10206
0	-0.12705	-0.17732	-0.27844	1.85627	5.15615	-0.28057	-0.10195	-0.10187	-0.12753	-0.10179	-0.07664	-0.07655
0	-0.12705	-0.15199	-0.25313	1.95798	5.13063	-0.22955	-0.05097	-0.05093	-0.10202	-0.07634	-0.05109	-0.07655
0	-0.10164	-0.076	-0.2025	2.03427	5.13063	-0.17854	0.02549	-0.02547	-0.05101	-0.02545	-0.05109	-0.07655
0.05078	-0.07623	0	-0.15188	2.13598	5.15615	-0.10202	0.07646	0.05093	0	0.02545	0	-0.05103
0.05078	-0.02541	0.076	-0.07594	2.21227	5.2072	-0.02551	0.15292	0.0764	0.05101	0.07634	0.02555	-0.02552
0.07617	0	0.15199	-0.02531	2.23769	5.23273	0.05101	0.20389	0.12734	0.10202	0.12724	0.02555	-0.02552
0.10156	0.02541	0.22799	0.02531	2.26312	5.25826	0.10202	0.25487	0.1528	0.15304	0.15269	0.05109	-0.02552
0.10156	0.02541	0.27865	0.05063	2.26312	5.30931	0.12753	0.30584	0.17827	0.17854	0.17813	0.07664	-0.02552
0.12695	0.05082	0.32931	0.07594	2.26312	5.33483	0.17854	0.33133	0.17827	0.20405	0.20358	0.07664	0
0.12695	0.05082	0.35465	0.10125	2.26312	5.33483	0.17854	0.33133	0.17827	0.22955	0.20358	0.07664	0
0.12695	0.05082	0.35465	0.07594	2.21227	5.30931	0.15304	0.30584	0.1528	0.20405	0.17813	0.07664	-0.02552
0.10156	0.02541	0.32931	0.05063	2.16141	5.25826	0.12753	0.28035	0.10187	0.17854	0.17813	0.05109	-0.02552
0.10156	0.02541	0.27865	0.02531	2.11055	5.2072	0.07652	0.28035	0.10187	0.17854	0.17813	0.05109	-0.02552
0.07617	0	0.22799	-0.02531	2.03427	5.13063	0.02551	0.22938	0.05093	0.15304	0.15269	0.05109	-0.02552
0.05078	-0.05082	0.15199	-0.07594	1.95798	5.02853	-0.05101	0.15292	0.02547	0.10202	0.10179	0.02555	-0.02552
0.02539	-0.07623	0.076	-0.12656	1.8817	4.92642	-0.10202	0.10195	-0.02547	0.05101	0.0509	0	-0.05103
0	-0.10164	0	-0.2025	1.80541	4.7988	-0.20405	0.02549	-0.0764	0	0	-0.02555	-0.05103
0	-0.15245	-0.076	-0.25313	1.72913	4.67117	-0.25506	-0.02549	-0.10187	-0.07652	-0.02545	-0.05109	-0.07655
-0.02539	-0.15245	-0.12666	-0.27844	1.67827	4.56907	-0.30607	-0.07646	-0.12734	-0.10202	-0.07634	-0.07664	-0.07655
-0.05078	-0.17786	-0.20266	-0.32907	1.65284	4.46696	-0.35708	-0.10195	-0.1528	-0.12753	-0.10179	-0.10218	-0.10206
-0.05078	-0.20327	-0.22799	-0.32907	1.62741	4.36486	-0.38259	-0.12743	-0.1528	-0.15304	-0.10179	-0.07664	-0.10206
-0.05078	-0.20327	-0.22799	-0.32907	1.62741	4.28829	-0.35708	-0.12743	-0.12734	-0.15304	-0.12724	-0.07664	-0.10206
-0.05078	-0.20327	-0.20266	-0.32907	1.65284	4.23724	-0.35708	-0.10195	-0.10187	-0.15304	-0.12724	-0.07664	-0.10206
-0.02539	-0.17786	-0.17732	-0.27844	1.67827	4.23724	-0.30607	-0.05097	-0.0764	-0.10202	-0.07634	-0.05109	-0.07655
-0.02539	-0.15245	-0.12666	-0.25313	1.72913	4.23724	-0.25506	0	-0.02547	-0.07652	-0.0509	-0.02555	-0.07655
-0.02539	-0.12705	-0.076	-0.2025	1.75456	4.21171	-0.20405	0.05097	0.02547	-0.05101	-0.02545	-0.02555	-0.07655
0	-0.10164	0	-0.15188	1.80541	4.26276	-0.12753	0.12743	0.05093	0	0.02545	0.02555	-0.07655
0.02539	-0.07623	0.076	-0.10125	1.8817	4.31381	-0.02551	0.20389	0.10187	0.07652	0.07634	0.05109	-0.05103
0.05078	-0.02541	0.15199	-0.02531	1.90713	4.33934	0.02551	0.25487	0.1528	0.10202	0.12724	0.07664	-0.02552
0.07617	-0.02541	0.22799	0	1.90713	4.39039	0.07652	0.30584	0.1528	0.12753	0.15269	0.07664	-0.02552
0.07617	0	0.25332	0.02531	1.8817	4.41591	0.12753	0.33133	0.17827	0.17854	0.17813	0.07664	-0.02552
0.10156	0	0.27865	0.05063	1.8817	4.44144	0.12753	0.35681	0.17827	0.20405	0.17813	0.07664	-0.02552
0.10156	0.02541	0.32931	0.05063	1.90713	4.44144	0.15304	0.35681	0.17827	0.20405	0.17813	0.10218	-0.02552
0.10156	0.02541	0.30398	0.05063	1.8817	4.44144	0.12753	0.35681	0.1528	0.20405	0.17813	0.10218	-0.02552
0.07617	0	0.27865	0.02531	1.83084	4.39039	0.10202	0.30584	0.12734	0.17854	0.15269	0.07664	-0.02552
0.07617	-0.02541	0.25332	0	1.77998	4.33934	0.05101	0.28035	0.0764	0.15304	0.12724	0.07664	-0.02552
0.05078	-0.05082	0.17732	-0.05063	1.72913	4.28829	0	0.22938	0.05093	0.12753	0.10179	0.05109	-0.05103
0.02539	-0.07623	0.12666	-0.10125	1.62741	4.16066	-0.07652	0.17841	0	0.07652	0.07634	0.02555	-0.05103
0	-0.12705	0.02533	-0.15188	1.55113	4.08408	-0.15304	0.10195	-0.02547	0.02551	0.0509	0	-0.05103
0	-0.12705	-0.02533	-0.2025	1.50027	3.98198	-0.20405	0.05097	-0.0764	0	0	0	-0.05103
-0.02539	-0.15245	-0.10133	-0.25313	1.47484	3.87988	-0.25506	0	-0.10187	-0.05101	-0.0509	-0.02555	-0.07655
-0.02539	-0.17786	-0.15199	-0.27844	1.42399	3.77778	-0.33158	-0.05097	-0.12734	-0.10202	-0.10179	-0.05109	-0.10206
-0.05078	-0.20327	-0.22799	-0.32907	1.42399	3.65015	-0.35708	-0.07646	-0.1528	-0.12753	-0.10179	-0.07664	-0.10206
-0.05078	-0.20327	-0.25332	-0.32907	1.44942	3.5991	-0.38259	-0.07646	-0.1528	-0.15304	-0.12724	-0.05109	-0.10206
-0.05078	-0.20327	-0.25332	-0.32907	1.50027	3.52252	-0.38259	-0.07646	-0.12734	-0.12753	-0.12724	-0.05109	-0.10206
-0.05078	-0.20327	-0.22799	-0.30375	1.57656	3.497	-0.33158	-0.05097	-0.10187	-0.12753	-0.10179	-0.05109	-0.07655
-0.05078	-0.17786	-0.20266	-0.27844	1.62741	3.47147	-0.30607	-0.02549	-0.05093	-0.10202	-0.10179	-0.02555	-0.07655
-0.02539	-0.17786	-0.15199	-0.22781	1.7037	3.47147	-0.25506	0.02549	-0.02547	-0.07652	-0.0509	-0.02555	-0.07655
-0.02539	-0.15245	-0.076	-0.17719	1.75456	3.497	-0.17854	0.10195	0.02547	-0.02551	-0.02545	0	-0.07655
0	-0.10164	0	-0.12656	1.80541	3.54805	-0.10202	0.15292	0.0764	0.02551	0.02545	0.02555	-0.05103
0.02539	-0.07623	0.05066	-0.07594	1.83084	3.5991	-0.05101	0.22938	0.12734	0.07652	0.07634	0.05109	-0.02552
0.05078	-0.05082	0.12666	-0.02531	1.83084	3.62462	0.02551	0.28035	0.1528	0.12753	0.10179	0.07664	-0.02552
0.07617	-0.02541	0.20266	0.02531	1.85627	3.67567	0.07652	0.30584	0.17827	0.15304	0.12724	0.07664	0
0.10156	-0.02541	0.22799	0.05063	1.85627	3.7012	0.12753	0.35681	0.20374	0.17854	0.15269	0.10218	-0.02552
0.10156	0	0.27865	0.07594	1.85627	3.75225	0.12753	0.35681	0.2292	0.20405	0.17813	0.10218	0
0.10156	0	0.27865	0.07594	1.83084	3.75225	0.12753	0.35681	0.20374	0.20405	0.17813	0.10218	0
0.10156	-0.02541	0.27865	0.05063	1.77998	3.72672	0.12753	0.35681	0.20374	0.20405	0.17813	0.10218	0
0.07617	-0.05082	0.25332	0.02531	1.7037	3.7012	0.07652	0.30584	0.17827	0.17854	0.15269	0.07664	-0.02552
0.07617	-0.05082	0.22799	0	1.62741	3.65015	0.02551	0.28035	0.1528	0.15304	0.12724	0.05109	0
0.05078	-0.07623	0.17732	-0.05063	1.55113	3.57357	-0.02551	0.22938	0.10187	0.10202	0.07634	0.02555	-0.02552
0.05078	-0.10164	0.10133	-0.10125	1.47484	3.497	-0.10202	0.17841	0.05093	0.07652	0.0509	0.02555	-0.02552
0.02539	-0.15245	0.02533	-0.15188	1.42399	3.39489	-0.17854	0.12743	0.02547	0.02551	0.02545	0	-0.05103
0	-0.15245	-0.05066	-0.2025	1.37313	3.29279	-0.22955	0.05097	0	-0.02551	0	-0.02555	-0.05103
0	-0.20327	-0.12666	-0.25313	1.32227	3.19069	-0.30607	0	-0.05093	-0.07652	-0.07634	-0.05109	-0.05103
-0.02539	-0.22868	-0.17732	-0.27844	1.29685	3.08859	-0.35708	-0.02549	-0.0764	-0.10202	-0.10179	-0.07664	-0.07655
-0.02539	-0.22868	-0.20266	-0.30375	1.27142	3.01201	-0.38259	-0.05097	-0.0764	-0.12753	-0.12724	-0.07664	-0.07655
-0.05078	-0.22868	-0.22799	-0.30375	1.29685	2.93543	-0.38259	-0.07646	-0.0764	-0.12753	-0.12724	-0.07664	-0.07655
-0.05078	-0.22868	-0.22799	-0.32907	1.32227	2.88438	-0.38259	-0.05097	-0.05093	-0.12753	-0.10179	-0.07664	-0.07655
-0.02539	-0.22868	-0.20266	-0.30375	1.37313	2.85886	-0.35708	-0.02549	-0.02547	-0.10202	-0.07634	-0.05109	-0.05103
-0.02539	-0.20327	-0.17732	-0.25313	1.42399	2.85886	-0.30607	0	0	-0.10202	-0.07634	-0.05109	-0.05103
0	-0.17786	-0.12666	-0.22781	1.50027	2.85886	-0.25506	0.05097	0.05093	-0.05101	-0.0509	-0.02555	-0.05103
0.02539	-0.15245	-0.05066	-0.17719	1.57656	2.88438	-0.20405	0.10195	0.10187	-0.02551	0	-0.02555	-0.05103
0.02539	-0.12705	0	-0.12656	1.65284	2.93543	-0.12753	0.17841	0.12734	0.02551	0.0509	0.02555	-0.05103
0.05078	-0.07623	0.076	-0.05063	1.7037	2.98648	-0.05101	0.22938	0.17827	0.10202	0.10179	0.02555	-0.02552
0.07617	-0.07623	0.12666	0	1.67827	3.03754	0	0.28035	0.20374	0.12753	0.12724	0.05109	-0.02552
0.07617	-0.02541	0.20266	0.02531	1.7037	3.08859	0.05101	0.33133	0.2292	0.17854	0.15269	0.07664	0
0.10156	-0.02541	0.22799	0.05063	1.67827	3.13964	0.10202	0.35681	0.2292	0.20405	0.17813	0.07664	0
0.10156	0	0.27865	0.07594	1.67827	3.16516	0.12753	0.3823	0.25467	0.20405	0.20358	0.07664	0
0.10156	0	0.27865	0.07594	1.65284	3.16516	0.12753	0.35681	0.2292	0.22955	0.20358	0.07664	0
0.10156	0	0.25332	0.07594	1.57656	3.16516	0.10202	0.35681	0.2292	0.20405	0.17813	0.07664	0
0.10156	-0.02541	0.22799	0.02531	1.5257	3.11411	0.07652	0.30584	0.20374	0.20405	0.17813	0.05109	-0.02552
0.10156	-0.02541	0.20266	0	1.47484	3.08859	0.05101	0.28035	0.1528	0.17854	0.15269	0.02555	-0.02552
0.07617	-0.05082	0.15199	-0.05063	1.37313	3.01201	-0.02551	0.20389	0.10187	0.10202	0.10179	0	-0.02552
0.05078	-0.10164	0.076	-0.10125	1.24599	2.90991	-0.10202	0.15292	0.05093	0.05101	0.0509	-0.02555	-0.05103
0.02539	-0.12705	0	-0.15188	1.14428	2.83333	-0.15304	0.10195	0.02547	0.02551	0.02545	-0.02555	-0.05103
0	-0.15245	-0.05066	-0.2025	1.06799	2.73123	-0.22955	0.02549	0	0	0	-0.05109	-0.07655
0	-0.17786	-0.12666	-0.25313	0.99171	2.62913	-0.28057	-0.02549	-0.02547	-0.05101	-0.0509	-0.07664	-0.07655
-0.02539	-0.20327	-0.17732	-0.30375	0.96628	2.55255	-0.33158	-0.05097	-0.0764	-0.10202	-0.10179	-0.10218	-0.10206
-0.02539	-0.20327	-0.20266	-0.30375	0.96628	2.47597	-0.35708	-0.07646	-0.0764	-0.12753	-0.10179	-0.10218	-0.10206
-0.02539	-0.20327	-0.22799	-0.30375	0.96628	2.3994	-0.35708	-0.07646	-0.0764	-0.12753	-0.12724	-0.10218	-0.10206
-0.05078	-0.20327	-0.22799	-0.30375	0.99171	2.34835	-0.35708	-0.07646	-0.05093	-0.12753	-0.10179	-0.10218	-0.10206
-0.05078	-0.17786	-0.22799	-0.30375	1.01713	2.32282	-0.33158	-0.07646	-0.02547	-0.12753	-0.10179	-0.10218	-0.10206
-0.02539	-0.17786	-0.17732	-0.25313	1.09342	2.34835	-0.28057	-0.02549	0	-0.07652	-0.0509	-0.07664	-0.07655
0	-0.15245	-0.12666	-0.2025	1.1697	2.34835	-0.20405	0.02549	0.02547	-0.05101	-0.02545	-0.07664	-0.07655
0	-0.10164	-0.05066	-0.15188	1.22056	2.3994	-0.15304	0.07646	0.0764	-0.02551	0	-0.05109	-0.07655
0.02539	-0.07623	0.02533	-0.10125	1.27142	2.45045	-0.07652	0.12743	0.12734	0.05101	0.0509	-0.02555	-0.05103
0.05078	-0.05082	0.076	-0.05063	1.32227	2.5015	0	0.20389	0.1528	0.10202	0.10179	0	-0.05103
0.07617	-0.02541	0.15199	0	1.32227	2.55255	0.07652	0.25487	0.20374	0.15304	0.15269	0.02555	-0.02552
0.07617	0	0.20266	0.02531	1.3477	2.6036	0.12753	0.28035	0.2292	0.17854	0.17813	0.02555	-0.02552
0.10156	0.02541	0.25332	0.07594	1.37313	2.65465	0.15304	0.33133	0.2292	0.20405	0.17813	0.05109	-0.02552
0.10156	0.02541	0.27865	0.10125	1.37313	2.68018	0.17854	0.33133	0.2292	0.20405	0.20358	0.02555	-0.02552
0.10156	0.02541	0.30398	0.10125	1.37313	2.7057	0.17854	0.30584	0.20374	0.22955	0.20358	0.02555	-0.02552
0.10156	0.02541	0.27865	0.05063	1.32227	2.68018	0.15304	0.30584	0.20374	0.20405	0.17813	0.02555	-0.02552
0.10156	0	0.25332	0.05063	1.27142	2.65465	0.15304	0.28035	0.17827	0.20405	0.17813	0.02555	-0.02552
0.07617	0	0.20266	0.02531	1.19513	2.6036	0.10202	0.22938	0.12734	0.17854	0.15269	0	-0.02552
0.05078	-0.05082	0.15199	-0.05063	1.11885	2.52703	0.02551	0.17841	0.0764	0.12753	0.10179	-0.02555	-0.05103
0.05078	-0.05082	0.10133	-0.07594	1.06799	2.47597	-0.02551	0.12743	0.05093	0.07652	0.0509	-0.05109	-0.05103
0.02539	-0.10164	0.02533	-0.12656	0.96628	2.37387	-0.10202	0.05097	0	0.02551	0.02545	-0.07664	-0.05103
0	-0.10164	-0.05066	-0.17719	0.91542	2.2973	-0.15304	0	-0.02547	-0.02551	0	-0.07664	-0.07655
-0.02539	-0.12705	-0.12666	-0.25313	0.83914	2.16967	-0.22955	-0.05097	-0.05093	-0.05101	-0.0509	-0.10218	-0.07655
-0.05078	-0.15245	-0.15199	-0.25313	0.78828	2.09309	-0.25506	-0.07646	-0.0764	-0.10202	-0.07634	-0.12773	-0.07655
-0.05078	-0.15245	-0.20266	-0.27844	0.78828	2.01652	-0.28057	-0.10195	-0.10187	-0.12753	-0.10179	-0.15327	-0.10206
-0.05078	-0.15245	-0.20266	-0.30375	0.78828	1.96546	-0.30607	-0.12743	-0.10187	-0.15304	-0.10179	-0.15327	-0.10206
-0.05078	-0.15245	-0.20266	-0.27844	0.81371	1.93994	-0.30607	-0.10195	-0.0764	-0.12753	-0.10179	-0.15327	-0.10206
-0.02539	-0.15245	-0.20266	-0.27844	0.86456	1.91441	-0.28057	-0.07646	-0.05093	-0.12753	-0.10179	-0.12773	-0.10206
-0.02539	-0.12705	-0.15199	-0.25313	0.94085	1.91441	-0.20405	-0.02549	-0.02547	-0.10202	-0.0509	-0.10218	-0.07655
0	-0.10164	-0.10133	-0.2025	1.01713	1.93994	-0.15304	0	0.02547	-0.05101	-0.02545	-0.10218	-0.07655
0	-0.07623	-0.05066	-0.15188	1.09342	1.96546	-0.10202	0.05097	0.05093	-0.02551	0	-0.07664	-0.07655
0.02539	-0.05082	0.02533	-0.07594	1.1697	2.01652	-0.02551	0.12743	0.10187	0.02551	0.0509	-0.05109	-0.05103
0.05078	0	0.10133	-0.02531	1.24599	2.06757	0.02551	0.17841	0.12734	0.07652	0.07634	-0.02555	-0.05103
0.07617	0	0.15199	0	1.27142	2.11862	0.10202	0.22938	0.17827	0.12753	0.12724	-0.02555	-0.02552
0.07617	0.02541	0.20266	0.05063	1.32227	2.19519	0.12753	0.25487	0.20374	0.17854	0.15269	0	-0.02552
0.07617	0.05082	0.25332	0.05063	1.3477	2.24625	0.17854	0.30584	0.20374	0.17854	0.17813	0	-0.02552
0.10156	0.05082	0.27865	0.07594	1.3477	2.27177	0.17854	0.30584	0.20374	0.20405	0.17813	0.02555	-0.02552
0.10156	0.05082	0.30398	0.07594	1.27142	2.2973	0.17854	0.30584	0.17827	0.20405	0.17813	0	-0.02552
0.10156	0.05082	0.30398	0.07594	1.22056	2.2973	0.15304	0.28035	0.17827	0.17854	0.17813	0	-0.02552
0.10156	0.02541	0.25332	0.05063	1.14428	2.27177	0.12753	0.25487	0.1528	0.17854	0.15269	0	-0.02552
0.07617	0	0.20266	0	1.06799	2.22072	0.07652	0.22938	0.12734	0.15304	0.15269	0	-0.02552
0.05078	0	0.15199	-0.05063	0.96628	2.16967	0.02551	0.15292	0.0764	0.10202	0.10179	-0.02555	-0.02552
0.02539	-0.05082	0.076	-0.10125	0.83914	2.09309	-0.05101	0.10195	0.02547	0.07652	0.07634	-0.05109	-0.05103
0.02539	-0.05082	0.02533	-0.12656	0.76285	2.01652	-0.10202	0.05097	0	0.02551	0.02545	-0.07664	-0.05103
0	-0.07623	-0.02533	-0.17719	0.68657	1.91441	-0.15304	0	-0.05093	-0.02551	0	-0.10218	-0.07655
0	-0.10164	-0.10133	-0.22781	0.58485	1.83784	-0.20405	-0.05097	-0.0764	-0.05101	-0.0509	-0.10218	-0.07655
-0.02539	-0.12705	-0.15199	-0.25313	0.50857	1.73573	-0.22955	-0.07646	-0.0764	-0.07652	-0.0509	-0.12773	-0.07655
-0.02539	-0.15245	-0.20266	-0.27844	0.43228	1.65916	-0.28057	-0.10195	-0.10187	-0.12753	-0.10179	-0.12773	-0.10206
-0.02539	-0.12705	-0.17732	-0.27844	0.45771	1.60811	-0.25506	-0.10195	-0.10187	-0.12753	-0.10179	-0.12773	-0.10206
-0.02539	-0.12705	-0.17732	-0.27844	0.43228	1.58258	-0.25506	-0.10195	-0.0764	-0.12753	-0.10179	-0.12773	-0.10206
-0.02539	-0.12705	-0.17732	-0.25313	0.43228	1.55706	-0.22955	-0.07646	-0.0764	-0.12753	-0.10179	-0.12773	-0.10206
0	-0.10164	-0.12666	-0.2025	0.45771	1.55706	-0.15304	-0.05097	-0.02547	-0.07652	-0.0509	-0.10218	-0.07655
0	-0.10164	-0.10133	-0.17719	0.45771	1.58258	-0.10202	0	0	-0.05101	-0.02545	-0.07664	-0.07655
0.02539	-0.07623	-0.02533	-0.15188	0.48314	1.60811	-0.05101	0.05097	0.05093	0	0	-0.05109	-0.07655
0.05078	-0.02541	0.05066	-0.07594	0.534	1.68468	0.02551	0.12743	0.0764	0.02551	0.0509	-0.02555	-0.05103
0.07617	0	0.12666	-0.02531	0.61028	1.73573	0.10202	0.17841	0.12734	0.07652	0.10179	-0.02555	-0.05103
7.84541	8.30874	-31.8169	-78.4188	-697.754	-680.944	-227.488	5.42864	4.63502	2.93319	0.78888	-0.43427	-0.45928
-9.80042	-12.3996	-74.4758	-130.462	-672.376	-683.803	-311.684	-1.63114	-0.10187	2.01498	4.09708	3.90839	2.62812
1.14254	0.76227	-59.8847	-109.3	-695.72	-695.825	-285.31	1.68211	0.25467	-0.30607	-1.1706	-2.06915	-1.88817
-0.43162	-0.78768	-56.9208	-106.465	-678.276	-685.564	-274.368	0.91752	0.45841	1.12226	1.90858	1.73706	0.9696
0.45701	1.65159	-50.7145	-98.5931	-692.032	-694.115	-266.13	-2.57414	-3.28526	-1.91295	-0.40716	-0.02555	0.4848
1.42182	2.00731	-47.8773	-96.2896	-681.098	-687.198	-260.314	-2.29379	-4.66048	-5.81537	-7.2526	-5.97754	-3.18947
-2.05656	-2.13436	-50.7652	-95.5302	-689.973	-692.865	-248.505	0.12743	-1.27336	-2.19352	-2.72291	-1.3028	-0.28067
2.36124	2.18517	-47.4467	-94.6189	-682.649	-688.142	-244.424	0.25487	1.17149	1.50486	1.22149	1.07289	0.22964
-3.453	-4.42117	-51.4238	-91.9358	-688.727	-692.073	-235.523	-0.61168	-1.37522	0.05101	2.21395	2.47787	0.89305
-0.71091	-1.32127	-49.9799	-92.9989	-683.641	-688.806	-229.58	1.91149	3.05605	2.5506	1.55231	0.63863	0.22964
-3.37683	-3.3794	-49.3212	-86.8226	-687.888	-691.537	-221.673	-0.33133	-0.73855	-0.91822	-0.68709	-0.45981	-0.12758
2.13273	3.48103	-40.3537	-79.6085	-684.353	-689.265	-215.832	-0.28035	-1.57896	-2.37206	-2.95194	-2.37569	-1.50543
1.70111	2.92204	-36.4526	-75.9888	-687.303	-691.154	-207.772	0	-0.91682	-1.40283	-0.89067	-0.05109	0.25516
1.11715	1.29586	-37.1113	-76.5457	-684.836	-689.572	-201.243	1.91149	0.56028	-0.63765	-1.42507	-1.22616	-0.71444
-1.09176	-1.60077	-40.2017	-77.5075	-686.896	-690.874	-195.759	2.03892	2.24111	2.06599	1.85768	1.48161	0.66341
-1.19332	-1.65159	-40.9617	-76.3938	-685.192	-689.801	-191.142	1.80955	3.10699	3.64736	4.07164	2.96322	1.4544
-0.43162	-0.559	-38.5552	-72.04	-686.591	-690.669	-184.204	1.93698	0.94228	1.42834	2.03582	1.14953	0.20413
-0.12695	0.53359	-35.2874	-68.6481	-685.447	-689.98	-179.103	1.27433	0.61121	0.66316	0.45806	-0.10218	-0.05103
0.9902	1.9819	-31.4876	-65.1803	-686.387	-690.542	-172.752	1.55468	-0.10187	-0.71417	-1.52686	-1.58379	-0.79099
0.96481	1.62618	-30.0436	-62.3452	-685.625	-690.108	-168.901	0.15292	-1.34976	-1.30081	-1.50142	-1.07289	-0.53583
1.90423	2.05813	-29.0557	-61.9909	-686.26	-690.465	-162.703	2.03892	0.99322	0.96923	0.5853	0.38318	0.10206
-0.4824	-0.94013	-31.8169	-62.7249	-685.726	-690.159	-158.112	2.01344	1.8591	2.5251	2.57022	1.78815	0.91857
-0.88864	-1.44831	-33.1341	-62.244	-686.209	-690.389	-154.082	1.73309	1.32429	1.96396	2.01037	1.14953	0.4848
-1.42182	-1.49913	-32.7542	-60.1936	-685.777	-690.235	-150.511	0.22938	-0.20374	0.63765	0.86522	0.40872	0.17861
-0.02539	0.60982	-29.233	-55.9917	-686.184	-690.363	-145.716	-0.30584	-1.50256	-1.09676	-0.91612	-0.7919	-0.56135
0.58396	1.47372	-26.0412	-53.0301	-685.803	-690.286	-141.023	-0.35681	-1.47709	-1.2753	-1.32328	-0.91962	-0.35722
0.27929	0.63523	-25.5346	-52.5492	-686.26	-690.363	-135.692	0.73911	-0.25467	-0.68866	-1.19604	-0.91962	-0.28067
-0.05078	-0.2795	-26.2692	-52.0936	-685.879	-690.312	-132.172	0.3823	0.02547	0.15304	-0.02545	-0.07664	0.05103
-0.2539	-0.78768	-27.1051	-51.6379	-687.608	-690.363	-128.831	-0.10195	0.10187	0.71417	1.24694	1.04735	0.51032
-0.93942	-1.37209	-27.4091	-50.6254	-675.173	-690.363	-124.724	-0.17841	-0.17827	0.15304	0.63619	0.40872	0.05103
-1.11715	-1.118	-26.3452	-48.5751	-670.8	-690.414	-121.103	-0.79008	-1.01868	-1.02024	-0.89067	-0.74081	-0.61238
-0.63474	-0.15245	-24.04	-45.892	-673.546	-690.465	-116.945	-0.86654	-1.24789	-1.63239	-1.78134	-1.25171	-0.84202
-0.02539	0.53359	-21.7601	-43.386	-680.03	-690.516	-112.507	-0.5607	-0.84042	-1.37733	-1.57776	-0.97071	-0.61238
0.50779	0.73686	-20.4175	-41.9938	-644.558	-690.618	-108.044	0.30584	0.33107	-0.22955	-0.38172	-0.05109	0.05103
-0.02539	-0.17786	-20.7722	-41.4622	-604.203	-690.695	-103.937	0.81557	1.01868	0.71417	0.71254	0.66417	0.45928
-0.40623	-0.60982	-21.2281	-40.8547	-560.873	-690.848	-100.672	0.68814	0.99322	0.91822	0.99246	0.68972	0.3317
-0.83786	-0.73686	-20.9495	-39.4372	-504.88	-690.95	-97.6626	0.05097	0.1528	0.22955	0.38172	0.12773	-0.10206
-0.40623	0.07623	-19.1003	-37.0831	-465.974	-691.078	-93.9387	0.12743	-0.20374	-0.45911	-0.50895	-0.56199	-0.61238
-0.07617	0.60982	-17.0737	-34.9569	-443.928	-691.18	-89.9597	0.58619	0.17827	-0.12753	-0.22903	-0.15327	-0.22964
0.38085	0.91472	-15.6298	-33.4381	-408.227	-691.307	-86.2869	0.943	0.53481	0.33158	0.27992	0.15327	0.05103
0.4824	0.50818	-15.4018	-32.6787	-365.914	-691.41	-82.9201	1.12141	0.56028	0.51012	0.43261	0.15327	0.05103
0.2539	0.22868	-15.4018	-31.9446	-321.541	-691.563	-79.9614	1.04495	0.68761	0.96923	0.99246	0.63863	0.28067
-0.02539	0.05082	-15.3005	-31.0081	-292.807	-691.588	-77.3088	0.71362	0.33107	0.8672	0.99246	0.56199	0.17861
-0.33007	-0.22868	-15.0978	-30.1474	-279.102	-691.716	-74.3756	0.61168	-0.10187	0.22955	0.15269	-0.17882	-0.3317
-0.2539	0.10164	-14.1352	-28.6287	-280.907	-691.69	-71.7994	0.25487	-0.50934	-0.17854	-0.33082	-0.40872	-0.45928
0.10156	0.50818	-12.7673	-27.0087	-332.272	-691.843	-68.8407	0.28035	-0.40747	-0.10202	-0.12724	-0.07664	-0.17861
0.40623	0.559	-11.982	-25.9708	-316.583	-691.665	-65.6015	0.68814	0	0.22955	0.15269	0.12773	0.10206
0.2539	0.25409	-11.8807	-25.338	-274.83	-691.767	-63.1019	0.50973	-0.02547	0.4081	0.40716	0.30654	0.28067
-0.20312	-0.22868	-12.2353	-24.9837	-238.492	-688.372	-60.9084	0.15292	-0.1528	0.4081	0.43261	0.17882	0.15309
-0.55857	-0.559	-12.514	-24.4015	-205.08	-681.506	-58.6893	-0.22938	-0.68761	-0.30607	-0.20358	-0.30654	-0.28067
-0.68552	-0.53359	-12.1087	-23.389	-173.726	-675.099	-56.6744	-0.71362	-1.14602	-0.8417	-0.63619	-0.45981	-0.45928
-0.50779	-0.20327	-11.222	-22.1486	-149.392	-668.462	-54.1748	-0.66265	-0.81495	-0.63765	-0.40716	-0.15327	-0.20413
-0.50779	-0.30491	-10.6901	-21.1108	-127.396	-662.106	-51.1396	-0.07646	-0.1528	-0.30607	-0.30537	-0.10218	-0.07655
-0.15234	-0.07623	-10.0314	-20.0224	-106.519	-655.674	-48.3339	0.28035	0.25467	-0.05101	-0.25448	-0.15327	-0.10206
0.07617	0.17786	-9.22082	-18.782	-92.1269	-649.395	-46.3444	-0.22938	-0.0764	-0.15304	-0.0509	0.05109	-0.02552
0.07617	0.07623	-8.79018	-18.0733	-81.1673	-643.09	-44.1254	-0.25487	-0.17827	-0.38259	-0.38172	-0.22991	-0.22964
-0.35546	-0.35573	-8.86617	-17.4658	-68.6057	-636.938	-41.6768	-0.05097	-0.05093	-0.45911	-0.5344	-0.30654	-0.28067
-0.35546	-0.22868	-8.46086	-16.6305	-53.2215	-630.761	-39.5343	0.12743	0.35654	0	-0.07634	0.05109	-0.15309
-0.40623	-0.22868	-7.87823	-15.5926	-41.3211	-624.711	-36.9072	0.50973	0.63668	0.35708	0.40716	0.35763	0
0.02539	0.2795	-6.73829	-14.2764	-35.8031	-618.662	-34.5097	0.84106	0.91682	0.71417	0.68709	0.45981	0.17861
0.02539	0.35573	-5.877	-13.2132	-24.9706	-612.714	-32.1376	0.96849	0.94228	0.81619	0.81433	0.48536	0.28067
0.12695	0.53359	-5.19304	-12.226	-21.1818	-606.665	-30.0206	0.91752	0.71308	0.58664	0.45806	0.10218	0.05103
0.22851	0.60982	-4.66107	-11.3654	-20.4444	-599.85	-28.4137	0.5607	0.1528	0.17854	0.15269	-0.05109	-0.15309
0.17773	0.45736	-4.40775	-10.8845	-7.90822	-589.971	-26.4752	0.71362	0.28014	0.33158	0.20358	-0.02555	-0.28067
0.05078	0.22868	-4.35709	-10.4542	6.1028	-575.166	-24.6898	0.79008	0.48388	0.66316	0.61075	0.33209	-0.02552
-0.05078	0.05082	-4.25576	-9.99852	15.8419	-557.452	-22.7769	0.96849	0.68761	0.91822	0.81433	0.40872	0.10206
0.12695	0.15245	-3.79979	-9.1632	26.2675	-538.69	-21.0425	0.79008	0.35654	0.68866	0.61075	0.22991	0.05103
0.4824	0.60982	-2.81184	-8.04945	34.2266	-519.878	-19.6396	0.33133	-0.1528	0.33158	0.38172	0.10218	0.02552
0.15234	0.38114	-2.50786	-7.59382	36.1591	-501.347	-18.0072	0.17841	-0.35654	0	0.02545	-0.15327	-0.10206
-0.17773	0.02541	-2.76118	-7.44194	39.1596	-483.249	-16.7064	-0.02549	-0.58574	-0.30607	-0.35627	-0.48536	-0.3317
-0.27929	-0.12705	-2.91317	-7.18881	44.6776	-465.56	-15.6352	-0.3823	-0.68761	-0.25506	-0.12724	-0.20436	-0.22964
-0.38085	-0.30491	-2.91317	-6.85975	54.6455	-447.871	-14.2324	-0.3823	-0.48388	-0.05101	0.20358	0.15327	0
-0.53318	-0.53359	-2.96383	-6.50537	68.9871	-430.258	-12.3959	-0.10195	-0.20374	0	0.12724	0.05109	0.07655
-0.40623	-0.38114	-2.60919	-5.72067	75.6239	-412.799	-11.2226	-0.50973	-0.63668	-0.4081	-0.25448	-0.25545	-0.07655
-0.12695	-0.05082	-1.92523	-4.88536	81.1927	-395.799	-10.2534	-1.09592	-1.19695	-0.96923	-0.73798	-0.56199	-0.35722
-0.30468	-0.25409	-1.79857	-4.50566	95.2292	-379.079	-8.85059	-1.09592	-1.19695	-1.22429	-1.14515	-0.7919	-0.56135
-0.4824	-0.48277	-1.95056	-4.20191	107.384	-362.692	-7.32023	-0.84106	-0.73855	-0.96923	-0.99246	-0.66417	-0.53583
-0.45701	-0.53359	-1.95056	-3.74628	116.106	-346.585	-5.86638	-0.61168	-0.30561	-0.51012	-0.43261	-0.17882	-0.25516
-0.2539	-0.33032	-1.51992	-3.03753	125.031	-330.632	-4.38704	-0.45876	-0.05093	-0.20405	-0.02545	0.12773	-0.05103
-0.22851	-0.22868	-0.93728	-2.27814	134.44	-314.755	-2.72914	-0.17841	0.1528	-0.10202	0.02545	0.10218	0
-0.27929	-0.10164	-0.40531	-1.46814	144.509	-299.133	-1.17328	-0.02549	0.1528	-0.17854	-0.12724	-0.07664	-0.05103
-0.07617	0.22868	0.35465	-0.60751	149.061	-283.92	0.12753	-0.05097	0.05093	-0.22955	-0.17813	-0.17882	-0.17861
-0.02539	0.25409	0.86129	0	146.976	-268.988	1.45384	0.12743	0.12734	-0.05101	0.02545	0	-0.17861
-0.07617	0.15245	1.06394	0.35438	145.17	-254.54	3.00971	0.61168	0.63668	0.45911	0.48351	0.33209	0.02552
-0.10156	0.07623	1.13994	0.81001	150.587	-240.272	4.48906	0.99398	1.01868	0.94372	0.91612	0.61308	0.22964
0.15234	0.35573	1.67191	1.54408	150.053	-226.233	5.78987	1.09592	0.96775	1.02024	0.94157	0.53645	0.17861
0.30468	0.559	2.35587	2.32877	139.983	-212.398	6.83561	0.89203	0.58574	0.73967	0.71254	0.33209	0.05103
0.35546	0.68604	2.83717	2.86034	98.7128	-199.048	7.80484	0.7646	0.30561	0.48461	0.33082	0.05109	-0.12758
0.22851	0.53359	2.91317	3.16409	60.5449	-186.03	8.77407	0.73911	0.20374	0.38259	0.17813	-0.02555	-0.20413
0.22851	0.43195	2.88784	3.31597	52.713	-173.573	9.76881	0.86654	0.43294	0.66316	0.50895	0.22991	-0.07655
0.17773	0.2795	2.81184	3.46784	72.3691	-161.398	10.687	0.89203	0.56028	0.91822	0.86522	0.5109	0.12758
0	0.07623	2.71052	3.59441	95.3054	-149.452	11.5287	0.79008	0.48388	0.89271	0.83977	0.45981	0.17861
-0.02539	0.12705	2.86251	3.9741	112.342	-137.736	12.1409	0.40778	0.12734	0.53563	0.5344	0.22991	0.10206
0	0.25409	3.24249	4.45504	126.43	-126.198	12.7275	0	-0.35654	0.05101	0.10179	-0.07664	-0.07655
-0.10156	0.12705	3.34381	4.60692	136.881	-115.095	13.3141	-0.25487	-0.56028	-0.28057	-0.20358	-0.281	-0.22964
-0.30468	-0.17786	3.03983	4.48035	146.849	-104.476	13.8498	-0.40778	-0.50934	-0.28057	-0.17813	-0.20436	-0.17861
-0.38085	-0.40654	2.63452	4.42973	157.122	-94.0615	14.4619	-0.50973	-0.40747	-0.25506	-0.10179	-0.10218	-0.12758
-0.38085	-0.50818	2.4572	4.5816	167.319	-83.7237	15.1251	-0.61168	-0.40747	-0.25506	-0.10179	-0.07664	-0.10206
-0.33007	-0.45736	2.58386	4.93598	176.752	-73.4624	15.7627	-0.79008	-0.56028	-0.51012	-0.38172	-0.25545	-0.20413
-0.38085	-0.45736	2.76118	5.31567	185.195	-63.3543	16.4259	-0.99398	-0.78948	-0.89271	-0.83977	-0.58754	-0.40825
-0.33007	-0.35573	3.0145	5.69536	192.874	-53.6036	17.0125	-1.17238	-0.86588	-1.04575	-1.01791	-0.66417	-0.4848
-0.30468	-0.33032	3.16649	6.02443	199.409	-43.9549	17.8287	-1.01946	-0.63668	-0.91822	-0.83977	-0.48536	-0.40825
-0.35546	-0.43195	3.21715	6.22693	204.774	-34.485	18.8745	-0.63716	-0.1528	-0.51012	-0.43261	-0.17882	-0.20413
-0.38085	-0.48277	3.29315	6.45474	207.012	-25.2958	19.7927	-0.33133	0.20374	-0.10202	0.02545	0.10218	0
-0.33007	-0.38114	3.62246	6.93569	207.216	-16.1066	20.6344	-0.22938	0.20374	-0.02551	0.12724	0.07664	0
-0.17773	-0.10164	4.28109	7.59382	208.411	-7.04504	21.3996	-0.22938	0.05093	-0.12753	0	-0.05109	-0.10206
-0.10156	0.05082	4.88906	8.12538	210.369	1.83784	22.2668	-0.07646	0.05093	-0.15304	-0.07634	-0.12773	-0.17861
0.02539	0.20327	5.34503	8.60632	212.301	10.4655	23.0574	0.12743	0.1528	0.02551	0.07634	-0.02555	-0.15309
0.10156	0.17786	5.52236	8.83414	209.784	18.7613	23.8991	0.43327	0.43294	0.35708	0.38172	0.17882	-0.05103
0.10156	0.12705	5.54769	9.03664	204.24	26.8784	24.6898	0.68814	0.61121	0.63765	0.63619	0.33209	0.05103
0.15234	0.17786	5.67435	9.31508	201.571	34.7147	25.251	0.68814	0.58574	0.73967	0.76343	0.38318	0.12758
0.17773	0.25409	5.90234	9.66946	201.342	42.4234	25.7866	0.61168	0.35654	0.58664	0.5853	0.22991	0
0.20312	0.35573	6.20632	10.0238	199.358	49.9789	26.2712	0.5607	0.12734	0.38259	0.33082	0.02555	-0.12758
0.17773	0.33032	6.33298	10.201	197.07	57.1771	26.7303	0.53522	0.10187	0.35708	0.33082	0.07664	-0.07655
0.15234	0.22868	6.28232	10.2263	195.62	64.069	27.1384	0.53522	0.1528	0.45911	0.48351	0.20436	0
0.05078	0.05082	6.07966	10.1757	195.671	70.7312	27.4955	0.50973	0.20374	0.56113	0.61075	0.30654	0.10206
0	-0.02541	5.953	10.1757	196.053	77.1636	27.8016	0.35681	0.12734	0.53563	0.63619	0.281	0.12758
-0.10156	-0.07623	5.90234	10.277	195.569	83.4939	27.9801	0.10195	-0.12734	0.28057	0.38172	0.10218	0.02552
-0.15234	-0.12705	5.92767	10.3782	196.612	89.6711	28.1076	-0.20389	-0.43294	-0.12753	-0.0509	-0.17882	-0.15309
-0.15234	-0.15245	5.90234	10.4288	198.545	95.593	28.2352	-0.45876	-0.58574	-0.38259	-0.27992	-0.281	-0.22964
-0.15234	-0.22868	5.77568	10.4542	200.274	101.336	28.4392	-0.5607	-0.53481	-0.4081	-0.25448	-0.17882	-0.20413
-0.22851	-0.40654	5.49703	10.3782	202.333	107.003	28.8473	-0.45876	-0.30561	-0.28057	-0.20358	-0.12773	-0.15309
-0.30468	-0.53359	5.24371	10.3782	204.368	112.516	29.2299	-0.43327	-0.17827	-0.25506	-0.20358	-0.10218	-0.12758
-0.2539	-0.45736	5.29437	10.5807	206.86	117.928	29.4084	-0.61168	-0.25467	-0.33158	-0.20358	-0.07664	-0.10206
-0.2539	-0.35573	5.47169	10.8592	208.614	123.314	29.7655	-0.68814	-0.30561	-0.48461	-0.40716	-0.22991	-0.20413
-0.2539	-0.30491	5.69968	11.1376	210.598	128.674	30.2501	-0.58619	-0.2292	-0.53563	-0.50895	-0.30654	-0.25516
-0.22851	-0.22868	5.90234	11.3148	210.648	133.754	30.6582	-0.43327	0	-0.33158	-0.33082	-0.15327	-0.17861
-0.22851	-0.2795	6.00366	11.4667	209.886	138.782	31.1173	-0.25487	0.17827	-0.12753	-0.0509	0.02555	-0.07655
-0.12695	-0.20327	6.18099	11.6439	207.8	143.632	31.6275	-0.02549	0.40747	0.12753	0.20358	0.17882	0
-0.10156	-0.15245	6.43431	11.9223	203.554	148.507	32.0866	0.07646	0.43294	0.22955	0.30537	0.17882	0
-0.02539	-0.02541	6.76362	12.226	201.52	153.23	32.4947	0.15292	0.33107	0.17854	0.17813	0.02555	-0.10206
0.07617	0.12705	7.1436	12.5298	201.774	157.824	32.8007	0.12743	0.20374	0.10202	0.07634	-0.05109	-0.15309
0.15234	0.22868	7.42225	12.7829	202.588	162.266	33.1323	0.20389	0.20374	0.15304	0.15269	0.02555	-0.12758
0.12695	0.15245	7.42225	12.8082	201.672	166.477	33.4894	0.3823	0.35654	0.38259	0.35627	0.17882	-0.02552
0.10156	0.05082	7.32092	12.7576	198.163	170.51	33.7955	0.48424	0.40747	0.51012	0.50895	0.25545	0.02552
0.10156	0.02541	7.27026	12.8336	194.756	174.416	33.923	0.3823	0.28014	0.51012	0.5344	0.25545	0.05103
0.10156	0.10164	7.39692	12.9601	193.408	178.219	34.0505	0.28035	0.10187	0.35708	0.38172	0.12773	0
0.10156	0.10164	7.52358	13.0867	191.959	181.971	34.1526	0.15292	-0.12734	0.12753	0.15269	-0.05109	-0.10206
0.10156	0.10164	7.57424	13.0867	191.399	185.417	34.1526	0	-0.25467	0.05101	0.10179	-0.02555	-0.10206
0.05078	-0.02541	7.39692	12.9601	188.526	188.685	34.2036	-0.05097	-0.25467	0.05101	0.12724	0	-0.07655
-0.07617	-0.22868	7.11827	12.7829	185.169	191.875	34.2801	-0.07646	-0.20374	0.07652	0.15269	0	-0.05103
-0.10156	-0.2795	6.94095	12.707	182.525	194.862	34.2291	-0.22938	-0.28014	0.02551	0.15269	0.02555	0
-0.15234	-0.30491	6.86495	12.7576	179.906	197.925	34.2036	-0.43327	-0.45841	-0.22955	-0.10179	-0.17882	-0.12758
-0.15234	-0.25409	6.86495	12.8336	181.152	200.86	34.1781	-0.58619	-0.58574	-0.45911	-0.33082	-0.281	-0.20413
-0.15234	-0.2795	6.81429	12.8589	182.703	203.668	34.2036	-0.68814	-0.61121	-0.56113	-0.40716	-0.281	-0.20413
-0.20312	-0.35573	6.61163	12.8082	184.356	206.399	34.3566	-0.61168	-0.43294	-0.51012	-0.38172	-0.25545	-0.20413
-0.22851	-0.43195	6.43431	12.7829	185.907	209.054	34.5097	-0.50973	-0.25467	-0.35708	-0.25448	-0.12773	-0.12758
-0.20312	-0.43195	6.38364	12.8082	187.305	211.607	34.6372	-0.48424	-0.10187	-0.22955	-0.07634	0	-0.05103
-0.20312	-0.35573	6.43431	12.9854	188.5	214.236	34.8667	-0.40778	-0.02547	-0.22955	-0.10179	-0.05109	-0.07655
-0.12695	-0.22868	6.68763	13.2386	189.772	216.89	35.1218	-0.28035	0	-0.28057	-0.20358	-0.15327	-0.15309
-0.07617	-0.07623	7.01694	13.517	190.941	219.417	35.3513	-0.20389	0.0764	-0.20405	-0.12724	-0.07664	-0.12758
0	0	7.24493	13.6689	191.653	221.817	35.6064	-0.02549	0.25467	0	0.0509	0.05109	-0.07655
-0.02539	-0.05082	7.32092	13.6942	191.908	224.14	35.938	0.28035	0.50934	0.22955	0.25448	0.15327	0
0.02539	0	7.39692	13.8208	191.882	226.386	36.142	0.40778	0.61121	0.4336	0.45806	0.281	0.07655
0.10156	0.12705	7.65024	14.0233	191.501	228.53	36.2696	0.43327	0.58574	0.53563	0.5853	0.35763	0.10206
0.15234	0.20327	7.85289	14.1751	190.738	230.674	36.5246	0.5607	0.56028	0.48461	0.43261	0.17882	0.02552
0.17773	0.22868	8.03022	14.327	189.568	232.742	36.6266	0.53522	0.40747	0.4081	0.33082	0.10218	-0.05103
0.22851	0.30491	8.15688	14.3523	187.661	234.503	36.5501	0.45876	0.35654	0.45911	0.43261	0.17882	0
0.15234	0.17786	8.03022	14.2257	185.423	236.188	36.5756	0.48424	0.35654	0.51012	0.45806	0.20436	0.02552
0.10156	0.10164	7.87823	14.0992	182.881	237.745	36.5501	0.48424	0.35654	0.53563	0.50895	0.22991	0.05103
0.07617	0.05082	7.7769	14.0233	180.719	239.174	36.4226	0.30584	0.20374	0.48461	0.48351	0.22991	0.07655
0.05078	0.05082	7.75157	13.9979	178.507	240.603	36.2441	0.10195	-0.0764	0.22955	0.25448	0.05109	-0.02552
0.02539	0	7.75157	13.922	176.32	241.88	36.04	-0.12743	-0.28014	-0.02551	0	-0.10218	-0.10206
-0.02539	-0.07623	7.65024	13.7954	174.388	243.105	35.8615	-0.28035	-0.38201	-0.15304	-0.07634	-0.15327	-0.10206
-0.10156	-0.22868	7.39692	13.5423	172.786	244.152	35.6574	-0.40778	-0.43294	-0.22955	-0.10179	-0.15327	-0.10206
-0.20312	-0.38114	7.04227	13.2892	168.641	245.121	35.4789	-0.53522	-0.43294	-0.28057	-0.15269	-0.17882	-0.10206
-0.2539	-0.45736	6.81429	13.1879	166.073	246.091	35.3003	-0.66265	-0.48388	-0.35708	-0.20358	-0.17882	-0.10206
-0.30468	-0.43195	6.71296	13.1879	165.717	247.087	35.1983	-0.7646	-0.53481	-0.48461	-0.33082	-0.22991	-0.12758
-0.27929	-0.40654	6.71296	13.2386	164.979	248.108	35.0963	-0.86654	-0.61121	-0.68866	-0.5344	-0.38318	-0.22964
-0.22851	-0.38114	6.71296	13.2639	164.496	249.027	35.0453	-0.89203	-0.58574	-0.73967	-0.5853	-0.35763	-0.22964
-0.22851	-0.38114	6.63696	13.2386	163.962	249.946	35.1218	-0.7646	-0.38201	-0.58664	-0.48351	-0.281	-0.20413
-0.22851	-0.43195	6.56097	13.2386	163.86	250.865	35.2493	-0.5607	-0.1528	-0.4336	-0.30537	-0.17882	-0.15309
-0.15234	-0.33032	6.63696	13.3398	163.657	251.733	35.3258	-0.48424	-0.02547	-0.28057	-0.12724	-0.07664	-0.07655
-0.10156	-0.22868	6.83962	13.517	163.835	252.677	35.4534	-0.35681	0.02547	-0.22955	-0.07634	-0.02555	-0.07655
-0.07617	-0.10164	7.09294	13.7195	164.089	253.621	35.6829	-0.12743	0.17827	-0.10202	-0.02545	-0.02555	-0.07655
0	0.02541	7.37159	13.9473	164.115	254.54	35.8615	0.07646	0.28014	0.02551	0.10179	0.02555	-0.02552
0.07617	0.12705	7.59958	14.0739	163.86	255.332	35.989	0.20389	0.35654	0.20405	0.25448	0.12773	0.02552
0.10156	0.15245	7.67557	14.0992	163.301	256.021	36.091	0.3823	0.50934	0.4081	0.45806	0.25545	0.10206
0.10156	0.15245	7.7009	14.1498	162.563	256.71	36.2186	0.58619	0.61121	0.53563	0.55985	0.30654	0.12758
0.15234	0.22868	7.7769	14.2257	161.75	257.348	36.2696	0.66265	0.58574	0.58664	0.61075	0.281	0.12758
0.22851	0.30491	7.92889	14.327	160.758	257.884	36.1675	0.58619	0.45841	0.56113	0.5344	0.22991	0.07655
0.22851	0.33032	7.97955	14.327	159.614	258.318	36.0655	0.53522	0.33107	0.45911	0.45806	0.15327	0.02552
0.20312	0.2795	7.92889	14.2257	158.19	258.65	35.9635	0.53522	0.30561	0.45911	0.43261	0.15327	0.02552
0.17773	0.22868	7.80223	14.0992	156.613	258.854	35.785	0.48424	0.28014	0.48461	0.48351	0.20436	0.05103
0.10156	0.15245	7.62491	13.922	154.96	258.956	35.5554	0.35681	0.20374	0.4336	0.45806	0.17882	0.07655
0.02539	0.05082	7.44758	13.7195	153.384	259.007	35.3003	0.20389	0.0764	0.30607	0.33082	0.10218	0.07655
-0.02539	0	7.32092	13.6182	151.985	259.033	35.0198	0	-0.0764	0.12753	0.20358	0.02555	0.02552
-0.07617	-0.02541	7.19426	13.4664	150.434	258.956	34.6882	-0.22938	-0.25467	-0.07652	0.02545	-0.07664	-0.02552
-0.12695	-0.12705	7.01694	13.2639	148.807	258.829	34.4076	-0.40778	-0.33107	-0.22955	-0.10179	-0.15327	-0.05103
-0.20312	-0.22868	6.73829	13.0867	147.51	258.676	34.1781	-0.50973	-0.30561	-0.28057	-0.15269	-0.15327	-0.05103
-0.2539	-0.30491	6.48497	12.9095	146.594	258.471	33.9485	-0.58619	-0.33107	-0.33158	-0.20358	-0.17882	-0.05103
-0.27929	-0.35573	6.30765	12.7829	145.043	258.293	33.719	-0.73911	-0.40747	-0.48461	-0.33082	-0.25545	-0.12758
-0.30468	-0.35573	6.18099	12.7323	141.738	258.114	33.5149	-0.81557	-0.45841	-0.58664	-0.45806	-0.30654	-0.15309
-0.30468	-0.33032	6.15566	12.707	138.813	257.986	33.4384	-0.81557	-0.38201	-0.61214	-0.50895	-0.33209	-0.17861
-0.2539	-0.2795	6.18099	12.7576	136.22	257.91	33.4129	-0.73911	-0.28014	-0.58664	-0.50895	-0.33209	-0.17861
-0.20312	-0.22868	6.28232	12.8082	132.609	257.782	33.4129	-0.63716	-0.1528	-0.48461	-0.38172	-0.22991	-0.12758
-0.17773	-0.20327	6.35831	12.8336	127.345	257.68	33.4639	-0.48424	-0.02547	-0.30607	-0.20358	-0.10218	-0.05103
-0.17773	-0.15245	6.45964	12.9095	121.573	257.629	33.5659	-0.28035	0.12734	-0.15304	-0.07634	-0.05109	-0.02552
-0.12695	-0.05082	6.63696	13.036	110.028	257.527	33.6169	-0.12743	0.20374	-0.02551	0.0509	0	0
-0.05078	0.05082	6.89028	13.1626	98.7637	257.45	33.6679	-0.02549	0.2292	0.05101	0.15269	0.02555	0
-0.02539	0.12705	7.09294	13.2639	98.5603	257.348	33.7445	0.15292	0.30561	0.15304	0.20358	0.07664	0.02552
0.07617	0.20327	7.24493	13.3651	103.061	257.195	33.7955	0.28035	0.38201	0.30607	0.33082	0.15327	0.07655
0.15234	0.2795	7.34626	13.4157	106.799	257.016	33.7955	0.40778	0.40747	0.4081	0.45806	0.20436	0.07655
0.15234	0.2795	7.34626	13.3904	109.596	256.736	33.719	0.45876	0.38201	0.45911	0.48351	0.17882	0.07655
0.15234	0.25409	7.29559	13.3145	111.834	256.404	33.5659	0.43327	0.30561	0.4336	0.43261	0.15327	0.05103
0.15234	0.2795	7.27026	13.2892	113.716	255.995	33.4384	0.40778	0.2292	0.4081	0.40716	0.12773	0.02552
0.15234	0.2795	7.24493	13.2386	115.19	255.561	33.2343	0.35681	0.1528	0.35708	0.38172	0.10218	0.05103
0.10156	0.22868	7.1436	13.0867	116.233	255	33.0048	0.28035	0.10187	0.30607	0.35627	0.12773	0.05103
0.02539	0.12705	6.99161	12.9095	116.97	254.362	32.7497	0.20389	0.05093	0.28057	0.33082	0.10218	0.07655
0	0.05082	6.81429	12.7576	117.555	253.724	32.4947	0.07646	-0.02547	0.20405	0.25448	0.07664	0.07655
-0.02539	0.02541	6.68763	12.6057	117.886	253.034	32.1886	-0.07646	-0.12734	0.07652	0.15269	0	0.05103
-0.10156	-0.07623	6.45964	12.4285	118.013	252.32	31.857	-0.22938	-0.25467	-0.07652	0.02545	-0.07664	0
-0.15234	-0.12705	6.25698	12.2514	118.115	251.554	31.5765	-0.35681	-0.30561	-0.22955	-0.10179	-0.15327	-0.05103
-0.20312	-0.17786	6.05433	12.0995	118.115	250.763	31.2704	-0.48424	-0.35654	-0.33158	-0.17813	-0.17882	-0.07655
-0.20312	-0.22868	5.877	11.9729	118.064	249.997	31.0153	-0.58619	-0.35654	-0.38259	-0.25448	-0.17882	-0.07655
-0.22851	-0.2795	5.69968	11.8717	117.962	249.257	30.8878	-0.5607	-0.28014	-0.38259	-0.27992	-0.20436	-0.10206
-0.22851	-0.2795	5.62369	11.821	117.835	248.542	30.7603	-0.5607	-0.2292	-0.38259	-0.30537	-0.20436	-0.10206
-0.20312	-0.20327	5.64902	11.8463	117.682	247.827	30.6327	-0.5607	-0.17827	-0.4081	-0.30537	-0.20436	-0.10206
-0.20312	-0.20327	5.67435	11.8463	117.454	247.189	30.5817	-0.48424	-0.10187	-0.35708	-0.30537	-0.20436	-0.12758
-0.17773	-0.15245	5.75035	11.897	117.072	246.525	30.5817	-0.3823	0.02547	-0.25506	-0.22903	-0.12773	-0.07655
-0.15234	-0.10164	5.877	11.9476	116.716	245.913	30.6072	-0.22938	0.17827	-0.10202	-0.02545	-0.02555	0
-0.10156	-0.05082	6.00366	11.9982	116.03	245.3	30.6327	-0.05097	0.28014	0.02551	0.10179	0.05109	0.02552
-0.07617	0.02541	6.18099	12.0488	114.962	244.662	30.6327	0.05097	0.35654	0.15304	0.20358	0.07664	0.05103
-0.05078	0.07623	6.30765	12.0995	113.792	244.024	30.6327	0.15292	0.38201	0.20405	0.22903	0.07664	0.05103
0.02539	0.17786	6.45964	12.2007	112.775	243.411	30.6072	0.22938	0.35654	0.25506	0.25448	0.07664	0.02552
0.10156	0.25409	6.5863	12.2514	111.554	242.722	30.5052	0.30584	0.35654	0.30607	0.30537	0.10218	0.02552
0.10156	0.22868	6.61163	12.1754	110.384	242.007	30.4032	0.33133	0.33107	0.35708	0.33082	0.12773	0.02552
0.10156	0.17786	6.5103	12.0742	109.494	241.191	30.2756	0.3823	0.33107	0.38259	0.35627	0.12773	0.02552
0.10156	0.17786	6.45964	11.9982	108.681	240.374	30.0971	0.33133	0.25467	0.35708	0.35627	0.12773	0.05103
0.12695	0.20327	6.43431	11.9476	107.867	239.506	29.8676	0.25487	0.12734	0.30607	0.30537	0.07664	0.02552
0.07617	0.15245	6.35831	11.821	106.875	238.587	29.638	0.17841	0.02547	0.20405	0.20358	0.02555	0
0.02539	0.07623	6.25698	11.6692	105.884	237.643	29.3574	0.05097	-0.05093	0.12753	0.15269	0	0
-0.02539	0.02541	6.07966	11.492	104.841	236.596	29.0769	-0.02549	-0.10187	0.10202	0.15269	0	0.02552
-0.07617	-0.07623	5.877	11.2895	103.748	235.575	28.7963	-0.15292	-0.17827	0	0.07634	-0.05109	0
-0.12695	-0.15245	5.67435	11.087	102.705	234.503	28.4647	-0.28035	-0.2292	-0.10202	0	-0.07664	0
-0.15234	-0.20327	5.49703	10.9857	101.968	233.456	28.1841	-0.40778	-0.33107	-0.22955	-0.12724	-0.17882	-0.07655
-0.17773	-0.22868	5.34503	10.8592	101.281	232.461	27.9291	-0.48424	-0.38201	-0.35708	-0.25448	-0.25545	-0.12758
-0.17773	-0.22868	5.21837	10.7579	100.493	231.389	27.6995	-0.5607	-0.38201	-0.4081	-0.30537	-0.25545	-0.12758
-0.17773	-0.2795	5.04105	10.6567	99.73	230.342	27.4955	-0.61168	-0.33107	-0.4336	-0.30537	-0.22991	-0.12758
-0.20312	-0.30491	4.91439	10.5807	99.0434	229.347	27.419	-0.50973	-0.20374	-0.38259	-0.27992	-0.20436	-0.12758
-0.17773	-0.25409	4.88906	10.5807	98.5348	228.402	27.3424	-0.45876	-0.10187	-0.30607	-0.20358	-0.12773	-0.07655
-0.15234	-0.20327	4.93972	10.6313	98.0263	227.483	27.2659	-0.3823	-0.02547	-0.25506	-0.15269	-0.10218	-0.07655
-0.12695	-0.15245	5.04105	10.6567	97.5431	226.615	27.2404	-0.30584	0.05093	-0.22955	-0.12724	-0.10218	-0.07655
-0.07617	-0.07623	5.19304	10.7326	97.1871	225.748	27.2404	-0.15292	0.1528	-0.10202	-0.02545	-0.05109	-0.05103
-0.05078	0	5.34503	10.8085	96.8566	224.931	27.2914	0.02549	0.30561	0.05101	0.12724	0.05109	0
-0.02539	0.02541	5.44636	10.8338	96.3734	224.037	27.2914	0.17841	0.40747	0.17854	0.22903	0.12773	0.02552
0	0.05082	5.52236	10.8338	95.7886	223.144	27.2404	0.25487	0.43294	0.28057	0.30537	0.15327	0.05103
0.07617	0.15245	5.64902	10.8845	95.2292	222.251	27.1894	0.33133	0.43294	0.33158	0.33082	0.12773	0.02552
0.10156	0.20327	5.77568	10.9604	94.6189	221.434	27.1639	0.40778	0.43294	0.38259	0.33082	0.12773	0.02552
0.15234	0.25409	5.877	10.9604	93.9069	220.489	27.0364	0.40778	0.38201	0.38259	0.33082	0.10218	0
0.15234	0.22868	5.85167	10.8592	93.0678	219.468	26.8323	0.3823	0.33107	0.38259	0.33082	0.10218	0
0.12695	0.15245	5.69968	10.7073	92.2032	218.447	26.6538	0.3823	0.33107	0.38259	0.35627	0.10218	0
0.10156	0.12705	5.59835	10.5807	91.3386	217.375	26.4497	0.30584	0.25467	0.38259	0.35627	0.12773	0.02552
0.07617	0.10164	5.54769	10.4542	90.3978	216.252	26.1692	0.20389	0.12734	0.28057	0.27992	0.05109	0
0	0.02541	5.44636	10.3023	89.4823	215.078	25.8376	0.02549	-0.02547	0.12753	0.15269	0	-0.02552
-0.02539	0	5.34503	10.1504	88.5669	213.929	25.557	-0.07646	-0.10187	0.05101	0.07634	-0.05109	-0.02552
-0.07617	-0.07623	5.16771	9.97321	87.5752	212.755	25.2765	-0.20389	-0.17827	-0.05101	0	-0.07664	-0.05103
-0.10156	-0.17786	4.96506	9.77071	86.4564	211.504	24.9449	-0.35681	-0.25467	-0.15304	-0.07634	-0.12773	-0.07655
-0.15234	-0.25409	4.71174	9.5429	85.4392	210.254	24.5878	-0.48424	-0.33107	-0.28057	-0.17813	-0.17882	-0.10206
-0.20312	-0.33032	4.48375	9.39102	84.5747	209.079	24.3583	-0.5607	-0.35654	-0.38259	-0.27992	-0.25545	-0.15309
-0.20312	-0.33032	4.35709	9.31508	83.8373	207.931	24.1542	-0.63716	-0.38201	-0.4336	-0.33082	-0.281	-0.15309
-0.17773	-0.30491	4.30643	9.26446	83.2015	206.808	23.9246	-0.68814	-0.38201	-0.48461	-0.38172	-0.281	-0.17861
-0.20312	-0.33032	4.23043	9.18852	82.5913	205.685	23.7971	-0.66265	-0.30561	-0.48461	-0.40716	-0.281	-0.17861
-0.17773	-0.30491	4.2051	9.18852	82.1081	204.638	23.7461	-0.5607	-0.17827	-0.4081	-0.33082	-0.22991	-0.15309
-0.15234	-0.25409	4.2051	9.21383	81.5996	203.643	23.7206	-0.45876	-0.0764	-0.30607	-0.20358	-0.15327	-0.10206
-0.12695	-0.20327	4.30643	9.23914	81.0401	202.647	23.6951	-0.35681	0.02547	-0.22955	-0.12724	-0.10218	-0.07655
-0.07617	-0.15245	4.43309	9.28977	80.4807	201.703	23.6951	-0.20389	0.12734	-0.12753	-0.02545	-0.05109	-0.05103
-0.02539	-0.07623	4.55975	9.39102	79.9721	200.784	23.7206	-0.05097	0.2292	0	0.07634	0	-0.02552
0.05078	0.02541	4.7624	9.49227	79.5653	199.916	23.7716	0.10195	0.30561	0.12753	0.17813	0.05109	0
0.10156	0.10164	4.88906	9.5429	79.0059	198.971	23.7716	0.22938	0.38201	0.22955	0.27992	0.10218	0.02552
0.12695	0.12705	4.96506	9.56821	78.3702	198.052	23.7206	0.33133	0.40747	0.33158	0.35627	0.12773	0.05103
0.12695	0.15245	4.99039	9.56821	77.709	197.082	23.6696	0.40778	0.43294	0.4081	0.40716	0.12773	0.02552
0.17773	0.17786	5.04105	9.56821	77.0479	196.113	23.5931	0.45876	0.43294	0.4336	0.43261	0.15327	0.02552
0.20312	0.25409	5.09172	9.5429	76.3359	195.117	23.4655	0.45876	0.38201	0.45911	0.43261	0.15327	0.05103
0.17773	0.20327	5.04105	9.46696	75.573	194.07	23.287	0.40778	0.33107	0.4336	0.40716	0.12773	0.02552
0.17773	0.15245	4.96506	9.34039	74.7848	192.973	23.0574	0.35681	0.25467	0.38259	0.35627	0.10218	0.02552
0.15234	0.12705	4.88906	9.21383	73.9965	191.799	22.8024	0.25487	0.17827	0.33158	0.33082	0.07664	0.02552
0.10156	0.05082	4.7624	9.03664	73.1828	190.625	22.5473	0.15292	0.10187	0.22955	0.27992	0.05109	0.02552
0.02539	-0.02541	4.58508	8.83414	72.2928	189.399	22.2413	0	0	0.12753	0.17813	0	0
-0.02539	-0.10164	4.40775	8.65695	71.3519	188.174	21.9097	-0.15292	-0.10187	0	0.07634	-0.07664	-0.02552
-0.05078	-0.15245	4.25576	8.50507	70.462	186.923	21.6036	-0.30584	-0.17827	-0.12753	-0.02545	-0.10218	-0.05103
-0.10156	-0.20327	4.07844	8.32789	69.7245	185.698	21.323	-0.43327	-0.25467	-0.22955	-0.12724	-0.17882	-0.07655
-0.12695	-0.2795	3.87578	8.17601	68.9108	184.498	21.068	-0.50973	-0.30561	-0.33158	-0.22903	-0.22991	-0.10206
-0.15234	-0.33032	3.69846	8.02413	67.97	183.248	20.8129	-0.61168	-0.30561	-0.4081	-0.30537	-0.25545	-0.12758
-0.17773	-0.35573	3.5718	7.92288	67.258	182.073	20.5834	-0.66265	-0.33107	-0.45911	-0.35627	-0.25545	-0.15309
-0.17773	-0.38114	3.47047	7.84694	66.5968	180.925	20.4558	-0.66265	-0.28014	-0.48461	-0.38172	-0.281	-0.15309
-0.17773	-0.35573	3.44514	7.82163	66.0883	179.853	20.3538	-0.61168	-0.20374	-0.4336	-0.35627	-0.25545	-0.15309
-0.12695	-0.30491	3.52114	7.87226	65.6814	178.832	20.3028	-0.5607	-0.12734	-0.38259	-0.30537	-0.20436	-0.12758
-0.10156	-0.25409	3.59713	7.89757	65.3254	177.836	20.3028	-0.43327	-0.02547	-0.30607	-0.22903	-0.15327	-0.10206
-0.07617	-0.22868	3.69846	7.94819	64.8931	176.892	20.3028	-0.33133	0.05093	-0.20405	-0.12724	-0.12773	-0.07655
-0.02539	-0.12705	3.85045	8.02413	64.3083	175.973	20.3283	-0.17841	0.17827	-0.07652	0	-0.02555	-0.05103
0	-0.07623	3.97711	8.07476	63.7489	175.054	20.3538	-0.02549	0.25467	0.05101	0.10179	0	-0.02552
0.05078	-0.02541	4.10377	8.12538	63.164	174.135	20.3793	0.10195	0.30561	0.15304	0.17813	0.05109	-0.02552
0.10156	0.05082	4.23043	8.20132	62.4774	173.267	20.3793	0.22938	0.38201	0.25506	0.27992	0.10218	0.02552
0.17773	0.12705	4.33176	8.25195	61.9689	172.374	20.3538	0.30584	0.40747	0.33158	0.35627	0.12773	0.02552
0.22851	0.15245	4.40775	8.25195	61.4349	171.429	20.2773	0.35681	0.38201	0.38259	0.38172	0.12773	0.02552
0.22851	0.15245	4.40775	8.20132	60.85	170.459	20.1753	0.3823	0.38201	0.38259	0.38172	0.12773	0.02552
0.22851	0.12705	4.33176	8.12538	60.2143	169.464	20.0222	0.35681	0.33107	0.38259	0.38172	0.10218	0
0.20312	0.12705	4.28109	8.02413	59.604	168.392	19.8182	0.33133	0.28014	0.35708	0.38172	0.10218	0
0.17773	0.07623	4.2051	7.92288	59.0192	167.32	19.6141	0.25487	0.20374	0.30607	0.33082	0.07664	0
0.12695	0.02541	4.10377	7.77101	58.4343	166.222	19.3591	0.15292	0.12734	0.22955	0.25448	0.02555	0
0.10156	0	4.00244	7.64444	57.7223	165.073	19.104	0.05097	0.05093	0.15304	0.22903	0.02555	0
0.05078	-0.05082	3.85045	7.49257	56.7052	163.925	18.8489	-0.07646	-0.02547	0.05101	0.12724	-0.05109	-0.02552
0	-0.15245	3.6478	7.29006	54.9761	162.7	18.5429	-0.22938	-0.12734	-0.07652	0.02545	-0.10218	-0.07655
-0.05078	-0.22868	3.44514	7.11287	53.8827	161.525	18.2623	-0.35681	-0.17827	-0.17854	-0.0509	-0.15327	-0.10206
-0.07617	-0.25409	3.26782	6.98631	53.0944	160.377	18.0328	-0.43327	-0.20374	-0.25506	-0.12724	-0.17882	-0.10206
-0.07617	-0.2795	3.14116	6.88506	52.2044	159.228	17.8287	-0.48424	-0.2292	-0.30607	-0.20358	-0.20436	-0.10206
-0.10156	-0.30491	3.03983	6.78381	50.933	158.105	17.5992	-0.58619	-0.25467	-0.38259	-0.27992	-0.22991	-0.15309
-0.12695	-0.33032	2.91317	6.70787	50.8567	157.007	17.4716	-0.58619	-0.2292	-0.4081	-0.33082	-0.25545	-0.15309
-0.12695	-0.33032	2.88784	6.68256	48.8479	155.986	17.3696	-0.53522	-0.1528	-0.38259	-0.30537	-0.22991	-0.15309
-0.10156	-0.30491	2.91317	6.68256	43.6859	154.991	17.3186	-0.48424	-0.0764	-0.35708	-0.25448	-0.20436	-0.15309
-0.10156	-0.25409	2.96383	6.68256	43.0248	154.021	17.2931	-0.40778	0	-0.25506	-0.17813	-0.15327	-0.10206
-0.05078	-0.20327	3.09049	6.7585	43.7368	153.128	17.2931	-0.30584	0.10187	-0.17854	-0.10179	-0.10218	-0.07655
0	-0.12705	3.24249	6.83443	44.347	152.26	17.3186	-0.17841	0.20374	-0.07652	0	-0.02555	-0.05103
0.02539	-0.05082	3.39448	6.88506	44.7285	151.417	17.3696	-0.05097	0.25467	0.02551	0.10179	0	-0.02552
0.05078	-0.02541	3.4958	6.91037	45.1607	150.524	17.3441	0.05097	0.30561	0.12753	0.17813	0.02555	-0.02552
0.07617	0.02541	3.5718	6.93569	45.593	149.656	17.3441	0.15292	0.33107	0.20405	0.25448	0.07664	-0.02552
0.12695	0.10164	3.67313	6.98631	45.7456	148.814	17.3186	0.25487	0.38201	0.28057	0.30537	0.10218	0
0.17773	0.15245	3.77446	7.01162	45.8473	147.971	17.2676	0.30584	0.38201	0.33158	0.35627	0.12773	0.02552
0.17773	0.15245	3.79979	6.98631	46.0762	147.078	17.1655	0.30584	0.33107	0.33158	0.35627	0.10218	0
0.20312	0.15245	3.74912	6.91037	46.2287	146.134	17.0125	0.28035	0.28014	0.30607	0.30537	0.07664	0
0.20312	0.15245	3.72379	6.83443	46.305	145.164	16.8595	0.22938	0.2292	0.30607	0.30537	0.07664	0
0.15234	0.10164	3.6478	6.73318	46.2542	144.194	16.6809	0.17841	0.17827	0.25506	0.27992	0.05109	-0.02552
0.12695	0.02541	3.52114	6.58131	46.127	143.147	16.4514	0.10195	0.10187	0.20405	0.22903	0.02555	-0.02552
0.07617	0	3.39448	6.45474	45.9744	142.075	16.1963	0	0.02547	0.15304	0.17813	0	0
0.05078	-0.05082	3.26782	6.32818	45.8219	141.054	15.9668	-0.10195	-0.05093	0.05101	0.12724	-0.02555	-0.02552
0	-0.12705	3.11583	6.1763	45.5676	139.956	15.7372	-0.22938	-0.12734	-0.05101	0.0509	-0.07664	-0.05103
-0.05078	-0.17786	2.9385	6.02443	44.9573	138.859	15.4566	-0.35681	-0.20374	-0.15304	-0.0509	-0.12773	-0.07655
-0.07617	-0.22868	2.73585	5.87255	44.4742	137.812	15.2271	-0.45876	-0.25467	-0.25506	-0.12724	-0.17882	-0.10206
-0.07617	-0.25409	2.58386	5.7713	44.3216	136.766	15.0741	-0.48424	-0.2292	-0.30607	-0.17813	-0.17882	-0.12758
-0.07617	-0.25409	2.50786	5.72067	44.0928	135.77	14.8955	-0.5607	-0.25467	-0.33158	-0.22903	-0.17882	-0.12758
-0.07617	-0.2795	2.40653	5.64474	43.9402	134.749	14.7425	-0.5607	-0.2292	-0.35708	-0.25448	-0.20436	-0.15309
-0.07617	-0.2795	2.3812	5.61942	43.8385	133.805	14.666	-0.50973	-0.17827	-0.35708	-0.25448	-0.20436	-0.15309
-0.07617	-0.22868	2.40653	5.64474	43.7368	132.937	14.6405	-0.45876	-0.10187	-0.30607	-0.20358	-0.15327	-0.12758
-0.05078	-0.17786	2.48253	5.67005	43.6096	132.069	14.6405	-0.35681	0	-0.22955	-0.12724	-0.10218	-0.10206
-0.02539	-0.15245	2.55852	5.72067	43.5079	131.252	14.6405	-0.25487	0.10187	-0.15304	-0.0509	-0.07664	-0.07655
0	-0.07623	2.68518	5.7713	43.3808	130.461	14.6915	-0.12743	0.20374	-0.02551	0.0509	0	-0.02552
0.02539	-0.02541	2.83717	5.84724	43.2536	129.695	14.717	-0.02549	0.25467	0.07652	0.15269	0.05109	-0.02552
0.07617	0.02541	2.96383	5.89786	43.0756	128.904	14.717	0.07646	0.30561	0.12753	0.20358	0.05109	-0.02552
0.10156	0.07623	3.06516	5.94849	42.8976	128.138	14.717	0.15292	0.33107	0.20405	0.25448	0.07664	-0.02552
0.15234	0.12705	3.14116	5.9738	42.6942	127.372	14.6915	0.22938	0.35654	0.28057	0.30537	0.10218	0
0.17773	0.17786	3.21715	5.9738	42.389	126.607	14.6405	0.28035	0.35654	0.33158	0.35627	0.12773	0
0.20312	0.17786	3.24249	5.94849	42.0076	125.79	14.5639	0.30584	0.33107	0.35708	0.35627	0.12773	0
0.17773	0.15245	3.19182	5.87255	41.5754	124.947	14.4109	0.28035	0.28014	0.33158	0.33082	0.10218	-0.02552
0.17773	0.15245	3.16649	5.79661	41.1176	124.08	14.2834	0.20389	0.2292	0.28057	0.27992	0.07664	-0.02552
0.15234	0.12705	3.11583	5.72067	40.4819	123.161	14.0793	0.12743	0.1528	0.22955	0.22903	0.05109	-0.02552
0.12695	0.07623	3.0145	5.59411	39.8462	122.216	13.8753	0.05097	0.0764	0.17854	0.20358	0.02555	-0.05103
0.07617	0	2.88784	5.44223	39.1596	121.272	13.6457	-0.05097	0.02547	0.12753	0.15269	0	-0.02552
0.02539	-0.05082	2.73585	5.29036	37.9137	120.302	13.4417	-0.15292	-0.05093	0.05101	0.10179	-0.02555	-0.05103
-0.02539	-0.10164	2.58386	5.16379	35.9811	119.332	13.1866	-0.28035	-0.12734	-0.07652	0.02545	-0.07664	-0.07655
-0.07617	-0.15245	2.43186	5.01192	34.3537	118.336	12.9315	-0.40778	-0.2292	-0.17854	-0.07634	-0.15327	-0.10206
-0.10156	-0.20327	2.25454	4.91067	33.9977	117.417	12.7275	-0.48424	-0.25467	-0.28057	-0.17813	-0.17882	-0.15309
-0.10156	-0.22868	2.12788	4.80942	33.6671	116.473	12.5745	-0.53522	-0.25467	-0.33158	-0.22903	-0.20436	-0.15309
-0.10156	-0.22868	2.02655	4.73348	33.4891	115.554	12.4214	-0.5607	-0.25467	-0.35708	-0.25448	-0.17882	-0.15309
-0.10156	-0.25409	1.92523	4.68285	31.3023	114.661	12.3194	-0.58619	-0.20374	-0.35708	-0.25448	-0.20436	-0.15309
-0.10156	-0.25409	1.89989	4.68285	29.0646	113.844	12.2684	-0.53522	-0.1528	-0.35708	-0.25448	-0.20436	-0.15309
-0.07617	-0.17786	1.95056	4.70817	29.7003	113.078	12.2684	-0.45876	-0.0764	-0.28057	-0.20358	-0.15327	-0.12758
-0.05078	-0.15245	2.05189	4.75879	30.0563	112.338	12.2684	-0.3823	0	-0.22955	-0.15269	-0.12773	-0.12758
-0.02539	-0.10164	2.12788	4.7841	30.7174	111.598	12.2684	-0.28035	0.10187	-0.12753	-0.0509	-0.07664	-0.10206
-0.02539	-0.05082	2.22921	4.86004	28.6069	110.908	12.3194	-0.12743	0.20374	-0.02551	0.07634	0	-0.05103
0.05078	0.02541	2.3812	4.93598	23.2924	110.27	12.4214	0	0.30561	0.10202	0.17813	0.05109	-0.02552
0.07617	0.07623	2.48253	5.01192	21.2327	109.581	12.4214	0.10195	0.33107	0.17854	0.25448	0.07664	-0.02552
0.10156	0.12705	2.60919	5.03723	22.3769	108.943	12.4214	0.17841	0.33107	0.22955	0.27992	0.07664	-0.02552
0.15234	0.17786	2.68518	5.08786	23.9027	108.279	12.4214	0.25487	0.35654	0.28057	0.30537	0.07664	-0.02552
0.17773	0.20327	2.76118	5.11317	25.1995	107.59	12.3704	0.30584	0.35654	0.33158	0.33082	0.10218	-0.02552
0.20312	0.22868	2.78651	5.08786	26.1658	106.901	12.3194	0.33133	0.38201	0.35708	0.35627	0.12773	0
0.17773	0.17786	2.73585	4.98661	26.9032	106.135	12.2174	0.30584	0.33107	0.35708	0.35627	0.10218	0
0.15234	0.17786	2.68518	4.93598	27.5898	105.369	12.0388	0.22938	0.25467	0.30607	0.33082	0.07664	0
0.12695	0.15245	2.63452	4.86004	28.1492	104.578	11.8858	0.17841	0.17827	0.25506	0.27992	0.05109	-0.02552
0.10156	0.12705	2.58386	4.75879	28.4035	103.761	11.7073	0.07646	0.10187	0.17854	0.22903	0	-0.02552
0.05078	0.05082	2.4572	4.60692	28.4035	102.868	11.4777	-0.05097	0.02547	0.10202	0.17813	-0.02555	-0.05103
0	0	2.3052	4.45504	28.556	102	11.2482	-0.15292	-0.05093	0.02551	0.10179	-0.05109	-0.05103
-0.05078	-0.07623	2.12788	4.30316	28.7595	101.132	11.0441	-0.25487	-0.10187	-0.07652	0.02545	-0.10218	-0.07655
-0.07617	-0.12705	1.97589	4.1766	28.9883	100.239	10.8146	-0.3823	-0.17827	-0.17854	-0.07634	-0.15327	-0.10206
-0.10156	-0.15245	1.84923	4.07535	29.1917	99.3963	10.6105	-0.48424	-0.25467	-0.30607	-0.17813	-0.22991	-0.12758
-0.12695	-0.20327	1.69724	3.9741	29.3443	98.554	10.432	-0.53522	-0.28014	-0.35708	-0.25448	-0.25545	-0.15309
-0.12695	-0.20327	1.59591	3.89816	29.446	97.7372	10.3044	-0.58619	-0.28014	-0.4081	-0.27992	-0.25545	-0.15309
-0.15234	-0.22868	1.51992	3.84753	29.5223	96.9459	10.2024	-0.58619	-0.2292	-0.4081	-0.27992	-0.22991	-0.15309
-0.15234	-0.22868	1.49458	3.82222	29.6495	96.2312	10.1769	-0.53522	-0.17827	-0.38259	-0.25448	-0.22991	-0.15309
-0.12695	-0.20327	1.51992	3.84753	29.7512	95.542	10.1514	-0.48424	-0.12734	-0.33158	-0.20358	-0.20436	-0.12758
-0.10156	-0.12705	1.62124	3.92347	29.8783	94.9039	10.1769	-0.3823	-0.05093	-0.28057	-0.15269	-0.17882	-0.10206
-0.05078	-0.10164	1.72257	3.9741	29.98	94.2912	10.2279	-0.28035	0.02547	-0.20405	-0.07634	-0.15327	-0.10206
-0.02539	-0.02541	1.84923	4.05004	30.0563	93.7042	10.2789	-0.15292	0.12734	-0.10202	0.02545	-0.07664	-0.05103
0.02539	0.02541	1.97589	4.12597	30.1072	93.1426	10.3554	-0.02549	0.20374	0.02551	0.12724	-0.02555	-0.02552
0.05078	0.07623	2.10255	4.1766	30.0817	92.581	10.4065	0.10195	0.28014	0.12753	0.22903	0.02555	0
0.10156	0.15245	2.20388	4.25254	30.0563	92.0195	10.432	0.17841	0.30561	0.20405	0.27992	0.07664	0
0.12695	0.20327	2.27987	4.27785	29.98	91.4834	10.432	0.25487	0.33107	0.25506	0.30537	0.07664	0
0.15234	0.22868	2.35587	4.30316	29.8529	90.9219	10.4065	0.30584	0.33107	0.28057	0.33082	0.05109	0
0.17773	0.25409	2.40653	4.30316	29.7003	90.3348	10.3554	0.33133	0.33107	0.30607	0.35627	0.07664	0
0.17773	0.22868	2.40653	4.27785	29.4715	89.6967	10.2789	0.33133	0.30561	0.33158	0.35627	0.07664	0
0.15234	0.20327	2.33054	4.1766	29.2172	89.033	10.1514	0.28035	0.25467	0.30607	0.35627	0.05109	0
0.12695	0.17786	2.25454	4.10066	28.9375	88.3183	9.99836	0.22938	0.17827	0.25506	0.33082	0.05109	0
0.10156	0.15245	2.20388	3.99941	28.6578	87.6036	9.81982	0.12743	0.10187	0.17854	0.25448	0	0
0.07617	0.10164	2.12788	3.89816	28.378	86.8633	9.64128	0.02549	0.02547	0.10202	0.17813	-0.05109	-0.02552
0.02539	0.05082	2.00122	3.74628	28.0729	86.0975	9.43723	-0.10195	-0.05093	0	0.10179	-0.07664	-0.05103
-0.02539	-0.02541	1.8239	3.59441	27.7169	85.3063	9.20767	-0.20389	-0.12734	-0.10202	0	-0.12773	-0.05103
-0.05078	-0.10164	1.62124	3.44253	27.3863	84.5405	9.00363	-0.30584	-0.17827	-0.17854	-0.0509	-0.15327	-0.07655
-0.07617	-0.12705	1.49458	3.36659	27.1066	83.8003	8.85059	-0.3823	-0.2292	-0.25506	-0.12724	-0.20436	-0.10206
-0.10156	-0.15245	1.36792	3.26534	26.8269	83.0345	8.67205	-0.45876	-0.25467	-0.33158	-0.20358	-0.22991	-0.10206
-0.12695	-0.17786	1.29193	3.21472	26.5981	82.3198	8.54452	-0.50973	-0.28014	-0.38259	-0.27992	-0.281	-0.15309
-0.12695	-0.17786	1.21593	3.16409	26.3692	81.6306	8.44249	-0.53522	-0.28014	-0.4081	-0.27992	-0.281	-0.12758
-0.12695	-0.15245	1.21593	3.16409	26.2166	80.9925	8.41699	-0.48424	-0.20374	-0.38259	-0.25448	-0.22991	-0.12758
-0.12695	-0.15245	1.21593	3.16409	26.0895	80.3798	8.41699	-0.43327	-0.1528	-0.33158	-0.22903	-0.22991	-0.12758
-0.10156	-0.10164	1.2666	3.1894	25.9878	79.8183	8.41699	-0.35681	-0.0764	-0.28057	-0.15269	-0.17882	-0.10206
-0.07617	-0.05082	1.36792	3.24003	25.9115	79.2822	8.44249	-0.28035	0	-0.20405	-0.10179	-0.15327	-0.10206
-0.02539	0	1.51992	3.34128	25.8606	78.7973	8.51901	-0.15292	0.0764	-0.12753	-0.02545	-0.12773	-0.07655
0	0.07623	1.67191	3.41722	25.7843	78.3378	8.59553	-0.02549	0.1528	-0.02551	0.07634	-0.05109	-0.05103
0.05078	0.12705	1.77323	3.46784	25.6826	77.8528	8.64654	0.07646	0.2292	0.07652	0.15269	0	-0.02552
0.07617	0.17786	1.84923	3.51847	25.5301	77.3933	8.67205	0.17841	0.28014	0.15304	0.22903	0.02555	0
0.10156	0.20327	1.92523	3.56909	25.4029	76.9339	8.69755	0.25487	0.30561	0.22955	0.27992	0.05109	0
0.12695	0.25409	2.02655	3.59441	25.2249	76.4744	8.72306	0.30584	0.33107	0.28057	0.30537	0.05109	0
0.15234	0.2795	2.07722	3.61972	25.0469	75.9895	8.67205	0.30584	0.28014	0.28057	0.33082	0.05109	0
0.15234	0.2795	2.07722	3.56909	24.5892	75.4534	8.59553	0.30584	0.25467	0.28057	0.30537	0.05109	0
0.15234	0.25409	2.02655	3.51847	24.1315	74.8919	8.49351	0.28035	0.20374	0.25506	0.27992	0.02555	0
0.12695	0.22868	1.97589	3.44253	21.9447	74.2792	8.36597	0.22938	0.17827	0.22955	0.27992	0.02555	-0.02552
0.10156	0.20327	1.89989	3.34128	15.1553	73.6666	8.18743	0.15292	0.10187	0.17854	0.22903	0	-0.02552
0.07617	0.15245	1.79857	3.21472	5.69595	73.0285	8.0344	0.05097	0.05093	0.10202	0.17813	-0.02555	-0.02552
0.02539	0.10164	1.67191	3.11346	-13.0193	72.3648	7.83035	-0.05097	-0.05093	0	0.10179	-0.07664	-0.02552
-0.02539	0.05082	1.54525	2.9869	-30.5649	71.7012	7.65181	-0.17841	-0.10187	-0.07652	0.02545	-0.12773	-0.05103
-0.05078	0	1.39326	2.86034	-44.0673	71.012	7.44776	-0.28035	-0.17827	-0.17854	-0.0509	-0.17882	-0.07655
-0.10156	-0.05082	1.21593	2.75909	-53.5521	70.3738	7.29472	-0.35681	-0.2292	-0.22955	-0.12724	-0.20436	-0.10206
-0.12695	-0.07623	1.08927	2.65784	-58.3072	69.7102	7.16719	-0.40778	-0.2292	-0.30607	-0.17813	-0.22991	-0.10206
-0.12695	-0.10164	1.01328	2.60721	-59.0701	69.0976	7.03966	-0.45876	-0.25467	-0.35708	-0.20358	-0.22991	-0.12758
-0.12695	-0.07623	0.96261	2.55658	-56.5272	68.4849	6.93764	-0.48424	-0.25467	-0.38259	-0.25448	-0.25545	-0.12758
-0.12695	-0.07623	0.96261	2.55658	-53.8064	67.9234	6.91213	-0.45876	-0.20374	-0.38259	-0.25448	-0.22991	-0.12758
-0.12695	-0.05082	0.98794	2.5819	-51.4415	67.4129	6.91213	-0.40778	-0.1528	-0.33158	-0.22903	-0.22991	-0.12758
-0.10156	-0.02541	1.03861	2.60721	-49.6361	66.9279	6.93764	-0.33133	-0.0764	-0.28057	-0.17813	-0.17882	-0.10206
-0.07617	0.02541	1.1146	2.63252	-47.907	66.494	6.96314	-0.25487	0	-0.20405	-0.10179	-0.15327	-0.07655
-0.05078	0.07623	1.24126	2.73377	-45.9999	66.0855	7.03966	-0.15292	0.0764	-0.12753	-0.02545	-0.07664	-0.05103
0	0.12705	1.36792	2.80971	-44.0673	65.6771	7.11618	-0.02549	0.1528	-0.02551	0.07634	-0.05109	-0.02552
0.02539	0.20327	1.51992	2.88565	-42.5416	65.2943	7.1927	0.07646	0.20374	0.05101	0.12724	-0.02555	-0.02552
0.05078	0.25409	1.62124	2.93628	-40.8888	64.9114	7.24371	0.15292	0.25467	0.12753	0.20358	0	0
0.07617	0.2795	1.67191	2.96159	-39.4902	64.503	7.24371	0.22938	0.28014	0.17854	0.22903	0.02555	0
0.10156	0.30491	1.7479	2.9869	-38.0662	64.1201	7.24371	0.28035	0.30561	0.25506	0.27992	0.05109	0
0.12695	0.33032	1.77323	2.9869	-35.9048	63.7117	7.2182	0.30584	0.28014	0.25506	0.30537	0.05109	0
0.12695	0.33032	1.79857	2.96159	-32.6754	63.2777	7.16719	0.30584	0.25467	0.25506	0.27992	0.05109	0
0.12695	0.30491	1.77323	2.91096	-29.0137	62.7928	7.03966	0.22938	0.20374	0.22955	0.25448	0.02555	0
0.10156	0.30491	1.7479	2.83502	-26.1403	62.2822	6.93764	0.20389	0.1528	0.17854	0.22903	0	0
0.07617	0.25409	1.67191	2.73377	-23.6738	61.7717	6.81011	0.12743	0.10187	0.15304	0.20358	0	0
0.05078	0.22868	1.54525	2.63252	-22.1481	61.1846	6.65707	0.05097	0.05093	0.10202	0.15269	-0.02555	0
0	0.17786	1.41859	2.53127	-21.9192	60.6231	6.47853	-0.05097	-0.02547	0.02551	0.10179	-0.05109	0
-0.02539	0.12705	1.29193	2.40471	-21.8938	60.036	6.29999	-0.17841	-0.10187	-0.07652	0.02545	-0.10218	-0.02552
-0.05078	0.07623	1.16527	2.32877	-20.953	59.4744	6.14695	-0.25487	-0.17827	-0.17854	-0.0509	-0.15327	-0.05103
-0.10156	0.02541	1.01328	2.22752	-19.0967	58.9129	5.96841	-0.35681	-0.2292	-0.25506	-0.15269	-0.20436	-0.10206
-0.10156	-0.02541	0.88662	2.12627	-17.5456	58.3258	5.84088	-0.40778	-0.2292	-0.30607	-0.17813	-0.20436	-0.10206
-0.12695	-0.02541	0.78529	2.07564	-16.2233	57.7898	5.76436	-0.45876	-0.2292	-0.33158	-0.22903	-0.22991	-0.10206
-0.12695	-0.05082	0.73463	2.02502	-14.6722	57.2792	5.68784	-0.45876	-0.20374	-0.35708	-0.22903	-0.22991	-0.10206
-0.12695	-0.02541	0.73463	2.05033	-12.5107	56.8198	5.66234	-0.43327	-0.17827	-0.35708	-0.25448	-0.22991	-0.12758
-0.10156	0	0.78529	2.07564	-10.4256	56.3859	5.63683	-0.3823	-0.12734	-0.33158	-0.22903	-0.20436	-0.10206
-0.07617	0.02541	0.83595	2.10096	-8.46764	55.9774	5.66234	-0.33133	-0.0764	-0.28057	-0.17813	-0.17882	-0.10206
-0.05078	0.07623	0.91195	2.15158	-6.6368	55.6201	5.73885	-0.22938	0.02547	-0.17854	-0.10179	-0.12773	-0.05103
-0.02539	0.12705	1.01328	2.20221	-5.89938	55.2627	5.78987	-0.12743	0.10187	-0.07652	0	-0.05109	-0.02552
0	0.15245	1.13994	2.27814	-5.13653	54.9309	5.86638	-0.02549	0.1528	0	0.07634	-0.02555	-0.02552
0.05078	0.22868	1.2666	2.35408	-3.7634	54.6246	5.9429	0.07646	0.2292	0.07652	0.12724	0	0
0.07617	0.2795	1.36792	2.43002	-2.28855	54.3183	5.96841	0.15292	0.25467	0.12753	0.17813	0.02555	0
0.10156	0.30491	1.46925	2.48065	0.02543	54.012	6.01942	0.22938	0.25467	0.17854	0.20358	0.05109	0
0.12695	0.33032	1.51992	2.48065	2.08512	53.6801	6.01942	0.28035	0.28014	0.22955	0.25448	0.05109	0.02552
0.15234	0.35573	1.54525	2.50596	4.5771	53.3483	6.01942	0.30584	0.30561	0.28057	0.27992	0.07664	0.02552
0.15234	0.35573	1.57058	2.45533	7.27251	52.9399	5.9429	0.28035	0.25467	0.28057	0.27992	0.07664	0.02552
0.12695	0.33032	1.54525	2.40471	9.94248	52.557	5.84088	0.25487	0.20374	0.22955	0.22903	0.05109	0.02552
0.12695	0.30491	1.51992	2.35408	12.3582	52.1231	5.73885	0.17841	0.1528	0.17854	0.20358	0.02555	0
0.10156	0.25409	1.44392	2.27814	14.4433	51.6892	5.61132	0.12743	0.10187	0.12753	0.15269	0	0
0.05078	0.20327	1.34259	2.17689	16.2996	51.1786	5.45829	0.05097	0.05093	0.07652	0.12724	-0.02555	0
0.02539	0.15245	1.21593	2.05033	17.8507	50.6937	5.30525	-0.05097	0	0.02551	0.07634	-0.05109	0
-0.02539	0.07623	1.06394	1.94908	18.9187	50.1832	5.12671	-0.15292	-0.0764	-0.07652	0	-0.10218	-0.02552
-0.05078	0.05082	0.93728	1.84783	19.7578	49.6726	4.97367	-0.25487	-0.1528	-0.15304	-0.07634	-0.12773	-0.05103
-0.07617	0	0.83595	1.77189	20.6224	49.1877	4.82064	-0.35681	-0.20374	-0.25506	-0.15269	-0.17882	-0.07655
-0.10156	-0.02541	0.70929	1.69595	21.3089	48.7027	4.69311	-0.40778	-0.2292	-0.30607	-0.20358	-0.20436	-0.10206
-0.10156	-0.05082	0.6333	1.64533	21.9701	48.2432	4.61659	-0.43327	-0.20374	-0.33158	-0.22903	-0.20436	-0.10206
-0.10156	-0.05082	0.5573	1.5947	22.0464	47.7838	4.56558	-0.43327	-0.17827	-0.33158	-0.22903	-0.20436	-0.10206
-0.10156	-0.05082	0.5573	1.5947	22.0464	47.4009	4.54007	-0.40778	-0.1528	-0.30607	-0.22903	-0.17882	-0.10206
-0.10156	-0.02541	0.58263	1.62001	22.4278	47.018	4.54007	-0.35681	-0.10187	-0.30607	-0.22903	-0.17882	-0.10206
-0.07617	0	0.68396	1.69595	22.9109	46.7117	4.59108	-0.30584	-0.05093	-0.25506	-0.17813	-0.15327	-0.07655
-0.05078	0.05082	0.75996	1.74658	22.9364	46.4054	4.6421	-0.20389	0.02547	-0.17854	-0.12724	-0.12773	-0.05103
-0.02539	0.10164	0.83595	1.7972	23.0381	46.1246	4.71861	-0.10195	0.10187	-0.07652	-0.02545	-0.07664	-0.02552
0	0.12705	0.96261	1.87314	23.6738	45.8693	4.79513	0	0.17827	0.02551	0.07634	0	0
0.05078	0.17786	1.06394	1.94908	24.2841	45.6396	4.87165	0.12743	0.2292	0.10202	0.15269	0.02555	0
0.07617	0.22868	1.16527	1.9997	24.7418	45.3844	4.92266	0.17841	0.25467	0.15304	0.17813	0.02555	0
0.10156	0.25409	1.2666	2.05033	25.1232	45.1291	4.94817	0.22938	0.28014	0.20405	0.20358	0.05109	0
0.12695	0.30491	1.31726	2.07564	25.6063	44.8738	4.97367	0.28035	0.28014	0.22955	0.25448	0.05109	0.02552
0.15234	0.30491	1.36792	2.07564	26.0132	44.5931	4.94817	0.30584	0.28014	0.25506	0.25448	0.07664	0.02552
0.15234	0.30491	1.36792	2.05033	26.3183	44.2868	4.92266	0.30584	0.28014	0.28057	0.25448	0.07664	0.02552
0.15234	0.2795	1.34259	1.9997	26.5472	43.9549	4.82064	0.25487	0.2292	0.25506	0.22903	0.05109	0.02552
0.12695	0.25409	1.29193	1.94908	26.6998	43.5976	4.74412	0.20389	0.17827	0.20405	0.20358	0.02555	0.02552
0.10156	0.22868	1.24126	1.87314	26.8015	43.1892	4.61659	0.12743	0.10187	0.15304	0.15269	0	0
0.07617	0.15245	1.13994	1.77189	26.7761	42.7552	4.46355	0.02549	0.02547	0.07652	0.10179	-0.02555	0
0.02539	0.10164	1.01328	1.67064	26.7252	42.3213	4.31052	-0.05097	0	0.02551	0.0509	-0.05109	-0.02552
0	0.05082	0.88662	1.54408	26.42	41.8874	4.15748	-0.15292	-0.0764	-0.07652	-0.02545	-0.10218	-0.02552
-0.05078	0	0.73463	1.44283	26.0386	41.4279	4.00445	-0.25487	-0.12734	-0.15304	-0.07634	-0.12773	-0.05103
-0.05078	-0.02541	0.6333	1.3922	25.9115	41.0195	3.87692	-0.33133	-0.17827	-0.22955	-0.15269	-0.17882	-0.07655
-0.07617	-0.05082	0.53197	1.31626	25.6063	40.6111	3.77489	-0.3823	-0.20374	-0.28057	-0.20358	-0.20436	-0.10206
-0.10156	-0.07623	0.45597	1.26564	24.0806	40.2027	3.67287	-0.43327	-0.2292	-0.33158	-0.25448	-0.22991	-0.10206
-0.07617	-0.10164	0.43064	1.24032	21.3852	39.8198	3.64736	-0.43327	-0.20374	-0.33158	-0.25448	-0.22991	-0.10206
-0.07617	-0.10164	0.37998	1.21501	19.2238	39.4624	3.62186	-0.40778	-0.1528	-0.33158	-0.25448	-0.20436	-0.10206
-0.07617	-0.07623	0.43064	1.26564	19.2493	39.1817	3.64736	-0.35681	-0.10187	-0.28057	-0.20358	-0.17882	-0.10206
-0.05078	-0.05082	0.48131	1.29095	19.1475	38.9009	3.67287	-0.30584	-0.05093	-0.25506	-0.17813	-0.15327	-0.07655
-0.02539	0	0.58263	1.36689	18.7661	38.6711	3.74939	-0.20389	0	-0.17854	-0.12724	-0.12773	-0.07655
0	0.05082	0.68396	1.44283	19.4781	38.4414	3.8259	-0.10195	0.0764	-0.07652	-0.0509	-0.07664	-0.05103
0.02539	0.10164	0.78529	1.49345	20.2155	38.2627	3.90242	0	0.1528	0	0.0509	-0.05109	-0.02552
0.05078	0.15245	0.91195	1.56939	20.8767	38.0841	4.00445	0.10195	0.2292	0.10202	0.12724	0	0
0.07617	0.17786	0.98794	1.62001	21.4107	37.8799	4.05546	0.20389	0.25467	0.15304	0.17813	0.02555	0
0.12695	0.22868	1.08927	1.67064	21.8938	37.6757	4.08096	0.22938	0.28014	0.20405	0.22903	0.05109	0.02552
0.15234	0.25409	1.16527	1.72126	22.2752	37.497	4.10647	0.30584	0.28014	0.25506	0.22903	0.05109	0.02552
0.15234	0.25409	1.1906	1.72126	22.5804	37.2672	4.10647	0.30584	0.28014	0.25506	0.25448	0.05109	0.02552
0.17773	0.25409	1.21593	1.69595	22.7838	37.012	4.05546	0.30584	0.28014	0.25506	0.25448	0.05109	0.02552
0.15234	0.22868	1.16527	1.64533	22.9109	36.7312	3.97894	0.28035	0.2292	0.25506	0.22903	0.05109	0.02552
0.12695	0.20327	1.1146	1.5947	22.9872	36.4249	3.90242	0.22938	0.17827	0.22955	0.22903	0.02555	0
0.10156	0.17786	1.06394	1.51876	23.0127	36.0931	3.77489	0.15292	0.12734	0.15304	0.15269	0	0
0.07617	0.15245	0.98794	1.44283	22.9872	35.7357	3.64736	0.07646	0.05093	0.10202	0.10179	-0.05109	0
0.05078	0.10164	0.86129	1.34157	22.8855	35.3528	3.51983	-0.02549	0	0.02551	0.0509	-0.07664	-0.02552
0	0.02541	0.73463	1.24032	22.6058	34.9699	3.36679	-0.12743	-0.0764	-0.05101	-0.02545	-0.12773	-0.05103
-0.02539	0	0.60797	1.13907	22.3769	34.5615	3.21376	-0.20389	-0.12734	-0.12753	-0.07634	-0.15327	-0.05103
-0.05078	-0.05082	0.48131	1.06313	22.0972	34.2042	3.11173	-0.30584	-0.17827	-0.20405	-0.12724	-0.17882	-0.07655
-0.07617	-0.07623	0.37998	1.01251	21.7412	33.8213	3.00971	-0.35681	-0.20374	-0.25506	-0.20358	-0.20436	-0.10206
-0.07617	-0.10164	0.32931	0.93657	21.4615	33.4639	2.90769	-0.40778	-0.20374	-0.30607	-0.22903	-0.22991	-0.10206
-0.10156	-0.10164	0.27865	0.91126	21.1564	33.1321	2.85667	-0.40778	-0.20374	-0.33158	-0.27992	-0.22991	-0.10206
-0.07617	-0.10164	0.25332	0.91126	20.4952	32.8513	2.85667	-0.3823	-0.1528	-0.30607	-0.25448	-0.20436	-0.10206
-0.07617	-0.07623	0.30398	0.93657	19.6815	32.5961	2.88218	-0.33133	-0.10187	-0.28057	-0.22903	-0.20436	-0.10206
-0.05078	-0.05082	0.37998	0.9872	18.9441	32.3919	2.93319	-0.25487	-0.05093	-0.22955	-0.17813	-0.15327	-0.07655
-0.05078	-0.02541	0.45597	1.03782	18.2067	32.1877	2.9842	-0.20389	0	-0.17854	-0.12724	-0.15327	-0.07655
-0.02539	0.02541	0.5573	1.11376	18.1813	32.009	3.06072	-0.10195	0.0764	-0.10202	-0.0509	-0.10218	-0.05103
0.02539	0.07623	0.65863	1.1897	18.3084	31.8558	3.16275	0	0.1528	0	0.02545	-0.05109	-0.02552
0.05078	0.12705	0.75996	1.26564	18.3593	31.7282	3.23926	0.10195	0.20374	0.07652	0.10179	-0.02555	0
0.07617	0.17786	0.86129	1.31626	18.461	31.5751	3.31578	0.17841	0.25467	0.15304	0.17813	0	0
0.10156	0.20327	0.96261	1.36689	18.6898	31.4474	3.34129	0.25487	0.28014	0.20405	0.20358	0.02555	0.02552
0.12695	0.22868	1.01328	1.41751	18.9187	31.2688	3.3923	0.28035	0.30561	0.25506	0.22903	0.02555	0.02552
0.15234	0.25409	1.06394	1.41751	19.1475	31.1156	3.3923	0.30584	0.28014	0.28057	0.25448	0.05109	0.02552
0.15234	0.25409	1.08927	1.41751	19.2747	30.9369	3.36679	0.30584	0.28014	0.28057	0.25448	0.02555	0.02552
0.12695	0.22868	1.03861	1.36689	19.3255	30.6817	3.29028	0.28035	0.2292	0.25506	0.22903	0.02555	0.02552
0.12695	0.22868	1.01328	1.31626	19.4018	30.4519	3.21376	0.22938	0.20374	0.22955	0.20358	0	0.02552
0.10156	0.17786	0.93728	1.26564	19.3764	30.1456	3.13724	0.17841	0.1528	0.17854	0.17813	0	0
0.05078	0.12705	0.86129	1.16439	19.2747	29.8393	3.00971	0.07646	0.0764	0.12753	0.12724	-0.05109	0
0.02539	0.10164	0.73463	1.08845	19.0458	29.533	2.85667	0	0.02547	0.05101	0.0509	-0.07664	-0.02552
-0.02539	0.05082	0.6333	0.9872	18.817	29.2012	2.72914	-0.10195	-0.05093	-0.02551	0	-0.12773	-0.05103
-0.05078	0	0.48131	0.88595	18.5881	28.8438	2.60161	-0.17841	-0.10187	-0.10202	-0.07634	-0.15327	-0.05103
-0.07617	-0.05082	0.37998	0.81001	18.3084	28.512	2.47408	-0.28035	-0.12734	-0.17854	-0.12724	-0.17882	-0.07655
-0.10156	-0.07623	0.27865	0.75938	17.7744	28.1802	2.39757	-0.33133	-0.1528	-0.22955	-0.17813	-0.20436	-0.10206
-0.10156	-0.07623	0.22799	0.70876	16.503	27.8739	2.34655	-0.35681	-0.17827	-0.28057	-0.20358	-0.22991	-0.10206
-0.12695	-0.10164	0.20266	0.68344	14.8247	27.5931	2.27004	-0.3823	-0.1528	-0.28057	-0.22903	-0.22991	-0.10206
-0.10156	-0.10164	0.17732	0.68344	13.5787	27.3378	2.29554	-0.35681	-0.12734	-0.28057	-0.22903	-0.20436	-0.10206
-0.10156	-0.07623	0.22799	0.70876	12.765	27.1336	2.29554	-0.30584	-0.0764	-0.25506	-0.20358	-0.20436	-0.10206
-0.10156	-0.05082	0.27865	0.75938	12.1039	26.9294	2.34655	-0.25487	-0.02547	-0.20405	-0.15269	-0.15327	-0.07655
-0.07617	0	0.35465	0.81001	11.6462	26.7763	2.42307	-0.17841	0.02547	-0.15304	-0.10179	-0.12773	-0.07655
-0.05078	0.02541	0.43064	0.88595	11.4936	26.6486	2.49959	-0.10195	0.0764	-0.07652	-0.0509	-0.10218	-0.05103
-0.02539	0.07623	0.5573	0.96188	11.7988	26.5465	2.57611	0	0.1528	0	0.02545	-0.07664	-0.02552
0.02539	0.12705	0.65863	1.03782	11.9767	26.4444	2.67813	0.10195	0.2292	0.07652	0.10179	-0.02555	-0.02552
0.05078	0.17786	0.75996	1.08845	11.7225	26.3423	2.75465	0.17841	0.28014	0.15304	0.15269	0	0
0.07617	0.20327	0.83595	1.13907	10.7308	26.2147	2.78016	0.22938	0.28014	0.20405	0.17813	0.02555	0
0.10156	0.22868	0.91195	1.1897	10.5528	26.1126	2.83117	0.28035	0.30561	0.25506	0.22903	0.05109	0.02552
0.10156	0.22868	0.93728	1.1897	11.3665	25.985	2.83117	0.30584	0.30561	0.28057	0.22903	0.02555	0
0.10156	0.25409	0.96261	1.1897	11.8242	25.8318	2.80566	0.30584	0.28014	0.25506	0.22903	0.02555	0
0.10156	0.22868	0.93728	1.16439	11.9005	25.6276	2.75465	0.25487	0.2292	0.25506	0.20358	0.02555	0
0.07617	0.20327	0.91195	1.08845	12.1802	25.4234	2.67813	0.22938	0.20374	0.20405	0.17813	0	0
0.05078	0.17786	0.83595	1.03782	12.0785	25.1682	2.60161	0.17841	0.1528	0.17854	0.15269	0	-0.02552
0	0.12705	0.73463	0.96188	11.8242	24.9129	2.47408	0.07646	0.10187	0.12753	0.10179	-0.02555	-0.02552
-0.02539	0.07623	0.65863	0.88595	11.9005	24.6321	2.37206	0	0.05093	0.05101	0.0509	-0.07664	-0.02552
-0.05078	0.02541	0.53197	0.78469	11.7733	24.3513	2.24453	-0.07646	-0.02547	-0.02551	0	-0.10218	-0.05103
-0.07617	0	0.40531	0.70876	10.6545	24.045	2.117	-0.17841	-0.0764	-0.10202	-0.07634	-0.15327	-0.07655
-0.10156	-0.05082	0.30398	0.63282	8.82364	23.7643	2.01498	-0.22938	-0.12734	-0.15304	-0.12724	-0.17882	-0.07655
-0.12695	-0.07623	0.20266	0.58219	7.11994	23.4835	1.91295	-0.30584	-0.1528	-0.20405	-0.17813	-0.17882	-0.07655
-0.12695	-0.10164	0.15199	0.53157	5.79766	23.2027	1.86194	-0.33133	-0.1528	-0.25506	-0.20358	-0.20436	-0.10206
-0.12695	-0.10164	0.10133	0.53157	4.67882	22.973	1.83643	-0.33133	-0.1528	-0.25506	-0.22903	-0.20436	-0.10206
-0.12695	-0.10164	0.10133	0.53157	3.96682	22.7688	1.83643	-0.33133	-0.12734	-0.25506	-0.22903	-0.20436	-0.10206
-0.12695	-0.07623	0.12666	0.55688	3.83968	22.5901	1.86194	-0.28035	-0.0764	-0.22955	-0.20358	-0.17882	-0.10206
-0.10156	-0.07623	0.20266	0.58219	3.30569	22.4369	1.88745	-0.22938	-0.02547	-0.17854	-0.17813	-0.15327	-0.10206
-0.07617	-0.02541	0.25332	0.63282	2.16141	22.3093	1.96396	-0.15292	0.02547	-0.12753	-0.10179	-0.12773	-0.07655
-0.05078	0	0.35465	0.70876	0.76285	22.2072	2.04048	-0.05097	0.10187	-0.05101	-0.02545	-0.07664	-0.05103
-0.02539	0.07623	0.48131	0.78469	-0.15257	22.1306	2.14251	0.05097	0.1528	0.02551	0.0509	-0.02555	-0.02552
0	0.10164	0.58263	0.86063	-0.10171	22.054	2.21902	0.12743	0.17827	0.07652	0.07634	0	-0.02552
0.02539	0.12705	0.65863	0.91126	1.22056	21.9775	2.27004	0.17841	0.2292	0.15304	0.12724	0	0
0.02539	0.15245	0.73463	0.96188	2.84797	21.9009	2.32105	0.22938	0.25467	0.20405	0.17813	0.02555	0
0.05078	0.17786	0.78529	0.9872	4.3991	21.8243	2.34655	0.28035	0.28014	0.22955	0.20358	0.05109	0
0.07617	0.17786	0.83595	1.01251	5.69595	21.7222	2.37206	0.30584	0.25467	0.25506	0.20358	0.05109	0
0.07617	0.20327	0.86129	1.01251	6.76394	21.5946	2.34655	0.30584	0.25467	0.25506	0.22903	0.05109	0.02552
0.07617	0.17786	0.86129	0.96188	7.75565	21.4159	2.29554	0.25487	0.17827	0.22955	0.17813	0.02555	0
0.05078	0.15245	0.81062	0.93657	8.69649	21.2628	2.21902	0.22938	0.1528	0.20405	0.17813	0	0
0.02539	0.12705	0.73463	0.86063	9.45934	21.033	2.14251	0.15292	0.10187	0.15304	0.12724	-0.02555	0
0	0.07623	0.65863	0.78469	10.0442	20.8033	2.04048	0.07646	0.05093	0.12753	0.10179	-0.02555	-0.02552
-0.02539	0.02541	0.5573	0.70876	10.4511	20.5736	1.91295	0	0	0.05101	0.0509	-0.05109	-0.02552
-0.07617	-0.02541	0.43064	0.63282	10.7053	20.3183	1.81093	-0.07646	-0.0764	-0.02551	-0.02545	-0.10218	-0.05103
-0.10156	-0.05082	0.32931	0.55688	10.9342	20.0631	1.6834	-0.15292	-0.12734	-0.10202	-0.07634	-0.12773	-0.05103
-0.12695	-0.07623	0.22799	0.48094	11.1122	19.8078	1.58137	-0.22938	-0.17827	-0.17854	-0.15269	-0.17882	-0.10206
-0.15234	-0.12705	0.15199	0.43032	11.0613	19.5525	1.50486	-0.28035	-0.17827	-0.20405	-0.17813	-0.17882	-0.10206
-0.15234	-0.12705	0.076	0.405	10.6799	19.3228	1.45384	-0.30584	-0.20374	-0.22955	-0.20358	-0.20436	-0.10206
-0.15234	-0.15245	0.05066	0.37969	10.2476	19.1186	1.42834	-0.30584	-0.17827	-0.25506	-0.22903	-0.17882	-0.10206
-0.15234	-0.12705	0.05066	0.405	9.96791	18.9399	1.45384	-0.30584	-0.1528	-0.22955	-0.22903	-0.17882	-0.10206
-0.12695	-0.12705	0.076	0.43032	9.43392	18.7868	1.45384	-0.25487	-0.12734	-0.20405	-0.20358	-0.17882	-0.10206
-0.12695	-0.10164	0.15199	0.45563	8.79821	18.6847	1.53036	-0.20389	-0.0764	-0.17854	-0.15269	-0.12773	-0.07655
-0.10156	-0.05082	0.20266	0.53157	8.08621	18.6081	1.58137	-0.12743	0	-0.10202	-0.10179	-0.10218	-0.07655
-0.07617	-0.02541	0.27865	0.58219	7.67936	18.506	1.65789	-0.02549	0.05093	-0.02551	-0.02545	-0.05109	-0.05103
-0.05078	0.02541	0.40531	0.65813	7.93364	18.455	1.75992	0.05097	0.10187	0.05101	0.02545	-0.02555	-0.02552
-0.02539	0.07623	0.48131	0.73407	8.41678	18.4294	1.86194	0.15292	0.17827	0.12753	0.10179	0	-0.02552
0	0.10164	0.60797	0.78469	8.84906	18.3784	1.91295	0.20389	0.20374	0.17854	0.15269	0.02555	0
0.02539	0.15245	0.68396	0.83532	9.23049	18.3273	1.96396	0.25487	0.2292	0.20405	0.17813	0.02555	0
0.05078	0.15245	0.73463	0.88595	9.6882	18.2763	1.98947	0.30584	0.2292	0.25506	0.20358	0.05109	0
0.07617	0.17786	0.75996	0.88595	10.2476	18.1997	2.01498	0.33133	0.2292	0.28057	0.22903	0.05109	0
0.05078	0.15245	0.75996	0.86063	10.7308	18.0721	1.98947	0.30584	0.20374	0.28057	0.20358	0.05109	0
0.05078	0.15245	0.75996	0.83532	11.163	17.9444	1.91295	0.28035	0.1528	0.25506	0.17813	0.02555	0
0.02539	0.12705	0.70929	0.78469	11.4936	17.7913	1.86194	0.22938	0.12734	0.22955	0.15269	0.02555	0
0	0.10164	0.65863	0.73407	11.7733	17.6126	1.78542	0.17841	0.0764	0.17854	0.10179	0	-0.02552
-0.02539	0.05082	0.58263	0.65813	11.9005	17.4084	1.6834	0.10195	0.02547	0.12753	0.07634	-0.02555	-0.02552
-0.05078	0	0.48131	0.58219	11.9259	17.2042	1.58137	0.02549	-0.02547	0.07652	0.02545	-0.05109	-0.02552
-0.07617	-0.02541	0.35465	0.48094	11.9259	16.9745	1.47935	-0.05097	-0.0764	0	-0.02545	-0.07664	-0.05103
-0.10156	-0.07623	0.25332	0.405	11.7988	16.7192	1.35182	-0.15292	-0.1528	-0.07652	-0.07634	-0.12773	-0.05103
-0.12695	-0.10164	0.15199	0.35438	11.5445	16.515	1.2753	-0.20389	-0.17827	-0.15304	-0.12724	-0.15327	-0.07655
-0.15234	-0.12705	0.10133	0.30375	11.1885	16.2853	1.19878	-0.25487	-0.20374	-0.17854	-0.17813	-0.17882	-0.10206
-0.15234	-0.15245	0.02533	0.27844	10.6799	16.1066	1.14777	-0.28035	-0.2292	-0.22955	-0.22903	-0.17882	-0.10206
-0.15234	-0.15245	-0.02533	0.25313	9.76448	15.9024	1.12226	-0.28035	-0.20374	-0.22955	-0.22903	-0.17882	-0.10206
-0.15234	-0.15245	0	0.25313	7.9845	15.7748	1.12226	-0.25487	-0.1528	-0.20405	-0.20358	-0.17882	-0.10206
-0.12695	-0.12705	0.02533	0.30375	6.1028	15.6471	1.17328	-0.22938	-0.12734	-0.17854	-0.17813	-0.15327	-0.07655
-0.12695	-0.10164	0.076	0.32907	5.2891	15.545	1.22429	-0.17841	-0.0764	-0.12753	-0.15269	-0.12773	-0.07655
-0.10156	-0.07623	0.15199	0.405	3.55997	15.494	1.30081	-0.10195	-0.02547	-0.10202	-0.10179	-0.10218	-0.07655
-0.07617	-0.05082	0.25332	0.45563	1.7037	15.4429	1.37733	0	0.02547	-0.02551	-0.02545	-0.05109	-0.05103
-0.05078	0.02541	0.35465	0.53157	0.07629	15.4174	1.47935	0.07646	0.10187	0.05101	0.0509	-0.02555	-0.02552
-0.02539	0.05082	0.45597	0.58219	-1.39856	15.3919	1.55587	0.17841	0.1528	0.12753	0.10179	0.02555	0
0	0.07623	0.53197	0.65813	-0.27971	15.3664	1.60688	0.22938	0.17827	0.17854	0.15269	0.02555	0
0	0.10164	0.60797	0.68344	1.39856	15.3664	1.6834	0.28035	0.20374	0.22955	0.17813	0.05109	0
0.02539	0.12705	0.65863	0.73407	2.92426	15.3153	1.7089	0.33133	0.2292	0.25506	0.20358	0.05109	0
0.05078	0.15245	0.70929	0.75938	4.17025	15.2643	1.73441	0.35681	0.20374	0.28057	0.20358	0.05109	0
0.05078	0.15245	0.70929	0.73407	5.26367	15.1877	1.7089	0.33133	0.20374	0.28057	0.22903	0.05109	0
0.02539	0.12705	0.68396	0.70876	6.15366	15.0601	1.65789	0.30584	0.1528	0.25506	0.20358	0.05109	0
0.02539	0.10164	0.65863	0.65813	6.9928	14.9324	1.58137	0.25487	0.12734	0.22955	0.17813	0.02555	0
0	0.07623	0.60797	0.60751	7.57765	14.7793	1.50486	0.20389	0.0764	0.17854	0.12724	0	-0.02552
-0.02539	0.05082	0.50664	0.53157	8.1625	14.6006	1.40283	0.12743	0	0.12753	0.07634	-0.02555	-0.02552
-0.05078	0	0.40531	0.45563	8.39135	14.4219	1.32631	0.05097	-0.02547	0.07652	0.0509	-0.05109	-0.02552
-0.07617	-0.02541	0.30398	0.37969	8.28964	14.2177	1.19878	-0.02549	-0.0764	0	0	-0.07664	-0.05103
-0.10156	-0.07623	0.20266	0.30375	6.76394	14.0135	1.09676	-0.10195	-0.1528	-0.07652	-0.0509	-0.10218	-0.05103
-0.15234	-0.12705	0.10133	0.22781	4.19568	13.7838	0.99473	-0.17841	-0.17827	-0.15304	-0.12724	-0.15327	-0.07655
-0.15234	-0.12705	0.02533	0.17719	1.85627	13.6051	0.94372	-0.22938	-0.20374	-0.17854	-0.17813	-0.17882	-0.10206
-0.17773	-0.15245	-0.02533	0.15188	0.38143	13.4009	0.89271	-0.25487	-0.2292	-0.22955	-0.20358	-0.17882	-0.10206
-0.15234	-0.15245	-0.02533	0.15188	0.10171	13.2733	0.8672	-0.25487	-0.20374	-0.22955	-0.20358	-0.17882	-0.10206
-0.15234	-0.15245	-0.05066	0.15188	0.81371	13.1456	0.89271	-0.22938	-0.17827	-0.20405	-0.17813	-0.15327	-0.10206
-0.15234	-0.12705	-0.02533	0.17719	1.55113	13.0435	0.91822	-0.17841	-0.12734	-0.17854	-0.15269	-0.15327	-0.10206
-0.12695	-0.10164	0.05066	0.22781	1.5257	12.967	0.96923	-0.12743	-0.0764	-0.12753	-0.12724	-0.12773	-0.07655
-0.10156	-0.07623	0.12666	0.30375	1.50027	12.9414	1.04575	-0.05097	-0.02547	-0.07652	-0.07634	-0.10218	-0.07655
-0.07617	-0.05082	0.20266	0.35438	1.72913	12.9159	1.12226	0.02549	0.02547	-0.02551	-0.02545	-0.05109	-0.05103
-0.05078	0	0.30398	0.43032	2.61912	12.9159	1.22429	0.10195	0.0764	0.05101	0.0509	-0.02555	-0.05103
-0.02539	0.05082	0.40531	0.48094	3.55997	12.8904	1.30081	0.20389	0.1528	0.12753	0.12724	0.02555	-0.02552
0	0.07623	0.48131	0.55688	4.22111	12.8904	1.37733	0.25487	0.17827	0.17854	0.15269	0.02555	0
0.02539	0.10164	0.5573	0.60751	5.03481	12.8904	1.42834	0.30584	0.20374	0.20405	0.20358	0.05109	0
0.02539	0.12705	0.58263	0.63282	5.9248	12.8649	1.47935	0.35681	0.20374	0.25506	0.20358	0.05109	0
0.05078	0.12705	0.65863	0.65813	6.76394	12.8393	1.47935	0.3823	0.20374	0.28057	0.22903	0.05109	0
0.05078	0.12705	0.65863	0.63282	7.42508	12.7883	1.47935	0.35681	0.20374	0.28057	0.22903	0.05109	0
0.05078	0.10164	0.6333	0.60751	7.9845	12.6862	1.42834	0.33133	0.17827	0.25506	0.20358	0.05109	0
0.02539	0.07623	0.58263	0.55688	8.46764	12.5841	1.37733	0.30584	0.12734	0.22955	0.20358	0.05109	0
0	0.05082	0.53197	0.50625	8.84906	12.4309	1.2753	0.22938	0.0764	0.17854	0.15269	0	0
0	0.02541	0.45597	0.43032	9.17963	12.2778	1.19878	0.15292	0.02547	0.12753	0.10179	0	-0.02552
-0.05078	-0.02541	0.35465	0.35438	9.43392	12.0991	1.09676	0.07646	-0.02547	0.07652	0.0509	-0.05109	-0.02552
-0.07617	-0.07623	0.25332	0.27844	9.63734	11.9459	0.99473	0	-0.0764	0	0	-0.07664	-0.05103
-0.10156	-0.10164	0.15199	0.22781	9.73906	11.7417	0.89271	-0.05097	-0.12734	-0.05101	-0.0509	-0.10218	-0.05103
-0.12695	-0.15245	0.05066	0.15188	9.8662	11.5631	0.81619	-0.12743	-0.17827	-0.12753	-0.10179	-0.12773	-0.07655
-0.12695	-0.17786	-0.02533	0.10125	9.96791	11.3844	0.76518	-0.17841	-0.17827	-0.17854	-0.15269	-0.15327	-0.10206
-0.12695	-0.17786	-0.05066	0.07594	9.99334	11.2312	0.71417	-0.20389	-0.20374	-0.20405	-0.17813	-0.17882	-0.10206
-0.12695	-0.20327	-0.076	0.07594	9.8662	11.0781	0.68866	-0.20389	-0.20374	-0.20405	-0.17813	-0.17882	-0.10206
-0.12695	-0.17786	-0.076	0.07594	9.84077	10.976	0.68866	-0.17841	-0.1528	-0.20405	-0.17813	-0.15327	-0.10206
-0.12695	-0.17786	-0.05066	0.12656	9.89163	10.8994	0.73967	-0.15292	-0.10187	-0.15304	-0.15269	-0.12773	-0.07655
-0.10156	-0.15245	0	0.15188	9.89163	10.8483	0.79069	-0.10195	-0.0764	-0.12753	-0.10179	-0.10218	-0.07655
-0.07617	-0.10164	0.076	0.2025	9.96791	10.8228	0.8672	-0.02549	-0.02547	-0.07652	-0.07634	-0.07664	-0.07655
-0.05078	-0.10164	0.17732	0.25313	10.0188	10.7973	0.94372	0.05097	0.02547	0	-0.02545	-0.05109	-0.05103
-0.02539	-0.05082	0.25332	0.35438	10.0696	10.8228	1.04575	0.12743	0.10187	0.05101	0.0509	-0.02555	-0.02552
0	0	0.35465	0.405	10.1459	10.8228	1.12226	0.22938	0.1528	0.12753	0.12724	0.02555	0
0.02539	0.02541	0.43064	0.45563	10.2222	10.8228	1.19878	0.28035	0.17827	0.17854	0.15269	0.05109	0
0.02539	0.05082	0.48131	0.50625	10.3239	10.8483	1.2498	0.33133	0.20374	0.22955	0.20358	0.05109	0
0.05078	0.07623	0.5573	0.53157	10.4256	10.8483	1.2753	0.35681	0.2292	0.25506	0.22903	0.05109	0
0.05078	0.07623	0.60797	0.55688	10.5019	10.8483	1.30081	0.3823	0.20374	0.28057	0.22903	0.05109	0
0.05078	0.05082	0.58263	0.53157	10.5273	10.7718	1.2753	0.35681	0.20374	0.28057	0.20358	0.05109	0
0.07617	0.05082	0.58263	0.53157	10.5273	10.7207	1.22429	0.33133	0.17827	0.28057	0.20358	0.05109	0
0.05078	0.02541	0.53197	0.48094	10.5019	10.6186	1.17328	0.30584	0.12734	0.22955	0.17813	0.02555	0
0.02539	0	0.48131	0.43032	10.4511	10.491	1.09676	0.25487	0.0764	0.20405	0.15269	0.02555	0
0	-0.05082	0.40531	0.35438	10.3748	10.3634	1.02024	0.17841	0.02547	0.15304	0.10179	0	0
-0.02539	-0.07623	0.30398	0.30375	10.2985	10.1847	0.91822	0.07646	-0.02547	0.07652	0.0509	-0.05109	-0.02552
-0.05078	-0.10164	0.22799	0.22781	10.2222	10.0571	0.81619	0.02549	-0.05093	0.02551	0	-0.05109	-0.02552
-0.07617	-0.15245	0.10133	0.15188	10.0696	9.85285	0.71417	-0.05097	-0.10187	-0.02551	-0.0509	-0.10218	-0.05103
-0.10156	-0.20327	0.02533	0.10125	9.94248	9.69969	0.63765	-0.12743	-0.1528	-0.10202	-0.10179	-0.12773	-0.07655
-0.12695	-0.22868	-0.05066	0.05063	9.78991	9.54654	0.58664	-0.15292	-0.1528	-0.12753	-0.12724	-0.12773	-0.07655
-0.12695	-0.22868	-0.076	0.02531	9.5102	9.41891	0.53563	-0.20389	-0.17827	-0.17854	-0.15269	-0.15327	-0.07655
-0.12695	-0.25409	-0.10133	0.02531	9.20506	9.29129	0.53563	-0.20389	-0.17827	-0.17854	-0.17813	-0.15327	-0.07655
-0.12695	-0.22868	-0.10133	0.05063	8.89992	9.18918	0.53563	-0.17841	-0.12734	-0.15304	-0.15269	-0.12773	-0.07655
-0.10156	-0.20327	-0.05066	0.07594	8.59478	9.13813	0.58664	-0.12743	-0.10187	-0.12753	-0.12724	-0.10218	-0.07655
-0.10156	-0.20327	0	0.10125	8.23878	9.08708	0.63765	-0.10195	-0.05093	-0.10202	-0.10179	-0.07664	-0.05103
-0.07617	-0.17786	0.05066	0.17719	7.9845	9.06156	0.68866	-0.02549	0	-0.05101	-0.0509	-0.07664	-0.05103
-0.05078	-0.15245	0.12666	0.2025	7.90822	9.06156	0.76518	0.05097	0.05093	0	0	-0.02555	-0.05103
-0.02539	-0.10164	0.22799	0.30375	7.88279	9.11261	0.8672	0.12743	0.10187	0.07652	0.0509	0	-0.02552
0	-0.07623	0.32931	0.35438	7.67936	9.11261	0.94372	0.20389	0.12734	0.15304	0.10179	0.02555	0
0.02539	-0.05082	0.40531	0.405	7.50136	9.13813	1.02024	0.25487	0.17827	0.20405	0.15269	0.05109	0
0.02539	-0.02541	0.45597	0.45563	7.57765	9.16366	1.04575	0.30584	0.17827	0.22955	0.17813	0.05109	0
0.05078	0	0.50664	0.50625	7.78107	9.16366	1.09676	0.33133	0.20374	0.28057	0.22903	0.07664	0.02552
0.07617	0	0.5573	0.50625	7.95907	9.16366	1.09676	0.35681	0.20374	0.28057	0.22903	0.07664	0.02552
0.07617	0	0.5573	0.48094	8.06079	9.11261	1.07125	0.33133	0.17827	0.28057	0.22903	0.07664	0
0.07617	0	0.5573	0.48094	8.13707	9.08708	1.04575	0.30584	0.1528	0.28057	0.20358	0.05109	0.02552
0.05078	-0.02541	0.48131	0.43032	8.1625	8.98498	0.99473	0.28035	0.12734	0.25506	0.17813	0.05109	0
0.05078	-0.07623	0.43064	0.37969	8.1625	8.88288	0.91822	0.20389	0.0764	0.20405	0.15269	0.02555	0
0	-0.10164	0.35465	0.30375	8.11164	8.72973	0.8417	0.15292	0.02547	0.15304	0.10179	0	-0.02552
0	-0.12705	0.27865	0.25313	8.11164	8.62762	0.76518	0.07646	-0.02547	0.10202	0.07634	-0.02555	-0.02552
-0.02539	-0.17786	0.17732	0.17719	8.06079	8.47447	0.66316	0	-0.0764	0.02551	0.02545	-0.05109	-0.02552
-0.05078	-0.22868	0.076	0.10125	8.00993	8.29579	0.56113	-0.07646	-0.12734	-0.02551	-0.02545	-0.07664	-0.05103
-0.07617	-0.25409	0	0.07594	7.93364	8.16816	0.48461	-0.12743	-0.1528	-0.07652	-0.07634	-0.10218	-0.05103
-0.10156	-0.2795	-0.076	0.02531	7.85736	8.01501	0.4336	-0.17841	-0.17827	-0.12753	-0.10179	-0.12773	-0.07655
-0.10156	-0.2795	-0.12666	0	7.83193	7.88738	0.38259	-0.20389	-0.17827	-0.15304	-0.15269	-0.12773	-0.07655
-0.10156	-0.30491	-0.15199	0	7.83193	7.78528	0.38259	-0.20389	-0.17827	-0.15304	-0.15269	-0.12773	-0.07655
-0.07617	-0.30491	-0.12666	0	7.88279	7.7087	0.38259	-0.17841	-0.1528	-0.15304	-0.12724	-0.12773	-0.07655
-0.07617	-0.2795	-0.10133	0.05063	7.93364	7.65765	0.4336	-0.12743	-0.10187	-0.10202	-0.10179	-0.10218	-0.07655
-0.07617	-0.25409	-0.05066	0.07594	7.9845	7.63213	0.48461	-0.10195	-0.05093	-0.07652	-0.07634	-0.07664	-0.05103
-0.05078	-0.22868	0.02533	0.12656	8.03536	7.63213	0.56113	-0.02549	0	-0.02551	-0.02545	-0.05109	-0.05103
-0.02539	-0.20327	0.10133	0.2025	8.08621	7.63213	0.63765	0.05097	0.05093	0.05101	0.02545	-0.02555	-0.02552
0	-0.17786	0.17732	0.25313	8.13707	7.65765	0.71417	0.12743	0.10187	0.07652	0.07634	0	-0.02552
0.02539	-0.12705	0.27865	0.32907	8.1625	7.68318	0.79069	0.20389	0.1528	0.15304	0.12724	0.02555	0
0.05078	-0.10164	0.35465	0.37969	8.18793	7.73423	0.8417	0.25487	0.17827	0.20405	0.17813	0.05109	0
0.05078	-0.07623	0.40531	0.405	8.1625	7.75976	0.89271	0.30584	0.20374	0.22955	0.20358	0.07664	0
0.07617	-0.07623	0.45597	0.43032	8.11164	7.75976	0.91822	0.33133	0.20374	0.28057	0.22903	0.07664	0
0.07617	-0.05082	0.48131	0.45563	8.06079	7.78528	0.94372	0.33133	0.20374	0.28057	0.22903	0.07664	0
0.07617	-0.07623	0.48131	0.43032	7.95907	7.73423	0.91822	0.30584	0.17827	0.28057	0.22903	0.05109	0
0.05078	-0.07623	0.48131	0.405	7.85736	7.68318	0.8672	0.28035	0.1528	0.25506	0.22903	0.05109	0
0.05078	-0.10164	0.43064	0.37969	7.73022	7.6066	0.8417	0.25487	0.12734	0.25506	0.20358	0.02555	0
0.02539	-0.15245	0.37998	0.32907	7.55222	7.53003	0.76518	0.20389	0.0764	0.20405	0.15269	0	-0.02552
0	-0.17786	0.30398	0.25313	7.42508	7.4024	0.68866	0.12743	0.02547	0.15304	0.12724	0	-0.02552
-0.02539	-0.22868	0.20266	0.2025	7.29794	7.27477	0.58664	0.05097	-0.02547	0.10202	0.07634	-0.02555	-0.02552
-0.05078	-0.25409	0.12666	0.12656	7.14537	7.14714	0.51012	-0.02549	-0.05093	0.02551	0.0509	-0.05109	-0.02552
-0.07617	-0.2795	0.02533	0.07594	6.9928	6.99399	0.4336	-0.07646	-0.10187	0	0	-0.07664	-0.05103
-0.07617	-0.30491	-0.05066	0.02531	6.78937	6.86636	0.33158	-0.12743	-0.1528	-0.07652	-0.0509	-0.12773	-0.07655
-0.10156	-0.35573	-0.12666	-0.02531	6.53508	6.73874	0.28057	-0.17841	-0.1528	-0.10202	-0.10179	-0.12773	-0.07655
-0.12695	-0.35573	-0.15199	-0.02531	6.38251	6.63663	0.25506	-0.20389	-0.17827	-0.12753	-0.12724	-0.15327	-0.07655
-0.12695	-0.35573	-0.17732	-0.05063	6.25537	6.53453	0.25506	-0.17841	-0.1528	-0.12753	-0.12724	-0.12773	-0.07655
-0.10156	-0.35573	-0.15199	-0.02531	6.20452	6.45795	0.25506	-0.17841	-0.12734	-0.12753	-0.10179	-0.12773	-0.07655
-0.10156	-0.33032	-0.12666	0	6.20452	6.43243	0.30607	-0.12743	-0.0764	-0.10202	-0.07634	-0.10218	-0.07655
-0.07617	-0.30491	-0.076	0.05063	6.25537	6.43243	0.35708	-0.07646	-0.02547	-0.05101	-0.0509	-0.07664	-0.05103
-0.07617	-0.2795	-0.02533	0.10125	6.30623	6.43243	0.4336	-0.02549	0	-0.02551	0	-0.07664	-0.05103
-0.05078	-0.25409	0.076	0.15188	6.40794	6.45795	0.51012	0.05097	0.05093	0.05101	0.0509	-0.02555	-0.02552
-0.02539	-0.20327	0.15199	0.22781	6.50966	6.48348	0.58664	0.12743	0.10187	0.10202	0.10179	0	-0.02552
0	-0.20327	0.22799	0.27844	6.53508	6.50901	0.66316	0.20389	0.1528	0.17854	0.15269	0.02555	0
0.02539	-0.15245	0.30398	0.32907	6.50966	6.53453	0.73967	0.25487	0.17827	0.20405	0.20358	0.02555	0
0.05078	-0.12705	0.37998	0.37969	6.53508	6.58558	0.76518	0.28035	0.20374	0.25506	0.22903	0.05109	0
0.05078	-0.12705	0.40531	0.405	6.56051	6.61111	0.81619	0.33133	0.2292	0.28057	0.22903	0.05109	0.02552
0.05078	-0.12705	0.45597	0.405	6.56051	6.61111	0.81619	0.33133	0.20374	0.28057	0.22903	0.05109	0
0.05078	-0.12705	0.43064	0.405	6.53508	6.58558	0.79069	0.30584	0.20374	0.28057	0.22903	0.05109	0.02552
0.05078	-0.15245	0.40531	0.35438	6.48423	6.53453	0.73967	0.28035	0.1528	0.28057	0.22903	0.05109	0
0.02539	-0.15245	0.37998	0.32907	6.40794	6.48348	0.71417	0.25487	0.12734	0.25506	0.20358	0.02555	0
0.02539	-0.17786	0.32931	0.27844	6.33166	6.38138	0.63765	0.17841	0.0764	0.20405	0.15269	0	0
0	-0.22868	0.25332	0.2025	6.22994	6.27928	0.53563	0.12743	0.02547	0.15304	0.12724	0	0
-0.02539	-0.2795	0.15199	0.15188	6.12823	6.15165	0.45911	0.05097	0	0.07652	0.07634	-0.05109	-0.02552
-0.05078	-0.30491	0.076	0.10125	6.05195	6.04955	0.38259	-0.02549	-0.05093	0.02551	0.02545	-0.07664	-0.02552
-0.07617	-0.33032	-0.02533	0.02531	5.95023	5.92192	0.30607	-0.07646	-0.10187	-0.02551	-0.02545	-0.10218	-0.05103
-0.10156	-0.35573	-0.10133	-0.02531	5.84852	5.79429	0.22955	-0.12743	-0.12734	-0.07652	-0.0509	-0.12773	-0.05103
-0.10156	-0.38114	-0.15199	-0.05063	5.77223	5.66666	0.17854	-0.17841	-0.12734	-0.10202	-0.07634	-0.12773	-0.05103
-0.10156	-0.38114	-0.17732	-0.07594	5.69595	5.56456	0.15304	-0.20389	-0.1528	-0.12753	-0.10179	-0.12773	-0.07655
-0.10156	-0.40654	-0.20266	-0.07594	5.64509	5.48799	0.15304	-0.17841	-0.12734	-0.15304	-0.10179	-0.12773	-0.07655
-0.10156	-0.38114	-0.17732	-0.05063	5.59424	5.43693	0.17854	-0.17841	-0.10187	-0.12753	-0.10179	-0.10218	-0.07655
-0.10156	-0.38114	-0.15199	-0.05063	5.54338	5.38588	0.20405	-0.12743	-0.0764	-0.10202	-0.07634	-0.10218	-0.07655
-0.07617	-0.35573	-0.10133	0	5.51795	5.38588	0.28057	-0.07646	-0.02547	-0.05101	-0.0509	-0.07664	-0.05103
-0.05078	-0.33032	-0.02533	0.05063	5.51795	5.41141	0.33158	-0.02549	0.02547	-0.02551	0	-0.07664	-0.05103
-0.05078	-0.30491	0.05066	0.12656	5.54338	5.43693	0.4081	0.05097	0.0764	0.02551	0.0509	-0.02555	-0.02552
0	-0.25409	0.12666	0.2025	5.59424	5.48799	0.51012	0.12743	0.12734	0.10202	0.10179	0	0
0	-0.22868	0.20266	0.22781	5.64509	5.51351	0.56113	0.17841	0.17827	0.15304	0.15269	0.02555	0
0.05078	-0.17786	0.27865	0.27844	5.67052	5.56456	0.63765	0.25487	0.20374	0.20405	0.20358	0.05109	0.02552
0.05078	-0.17786	0.32931	0.32907	5.67052	5.61561	0.68866	0.28035	0.2292	0.22955	0.22903	0.05109	0.02552
0.07617	-0.15245	0.37998	0.35438	5.67052	5.64114	0.71417	0.30584	0.2292	0.25506	0.22903	0.07664	0.02552
0.07617	-0.15245	0.40531	0.35438	5.67052	5.66666	0.71417	0.30584	0.2292	0.25506	0.25448	0.07664	0.02552
0.07617	-0.15245	0.37998	0.35438	5.59424	5.64114	0.71417	0.30584	0.20374	0.25506	0.22903	0.07664	0.02552
0.07617	-0.17786	0.35465	0.30375	5.51795	5.59009	0.66316	0.25487	0.17827	0.22955	0.22903	0.05109	0.02552
0.05078	-0.20327	0.32931	0.27844	5.44167	5.53904	0.61214	0.22938	0.1528	0.22955	0.20358	0.05109	0.02552
0.02539	-0.22868	0.27865	0.22781	5.33995	5.46246	0.56113	0.17841	0.10187	0.15304	0.15269	0.02555	0
0	-0.25409	0.20266	0.17719	5.21281	5.36036	0.48461	0.10195	0.0764	0.10202	0.12724	0	0
0	-0.30491	0.12666	0.10125	5.08567	5.25826	0.38259	0.05097	0.02547	0.05101	0.07634	-0.02555	0
-0.05078	-0.33032	0.02533	0.02531	4.98396	5.13063	0.30607	-0.02549	-0.02547	-0.02551	0.02545	-0.05109	-0.02552
-0.05078	-0.38114	-0.05066	-0.02531	4.88224	5.003	0.22955	-0.10195	-0.0764	-0.07652	-0.02545	-0.07664	-0.05103
-0.07617	-0.38114	-0.12666	-0.07594	4.80596	4.9009	0.15304	-0.15292	-0.10187	-0.10202	-0.0509	-0.10218	-0.05103
-0.10156	-0.40654	-0.20266	-0.10125	4.55167	4.77327	0.10202	-0.17841	-0.12734	-0.15304	-0.07634	-0.12773	-0.05103
-0.10156	-0.40654	-0.22799	-0.12656	4.06854	4.69669	0.07652	-0.20389	-0.12734	-0.17854	-0.10179	-0.12773	-0.07655
-0.10156	-0.43195	-0.25332	-0.12656	3.55997	4.59459	0.07652	-0.22938	-0.10187	-0.17854	-0.12724	-0.12773	-0.07655
-0.10156	-0.40654	-0.22799	-0.10125	3.4074	4.56907	0.10202	-0.17841	-0.0764	-0.15304	-0.10179	-0.10218	-0.05103
-0.07617	-0.40654	-0.20266	-0.07594	3.55997	4.54354	0.15304	-0.15292	-0.05093	-0.12753	-0.07634	-0.07664	-0.05103
-0.05078	-0.38114	-0.12666	-0.05063	3.71254	4.54354	0.20405	-0.10195	0	-0.10202	-0.02545	-0.07664	-0.05103
-0.02539	-0.33032	-0.076	0.02531	3.83968	4.56907	0.28057	-0.02549	0.05093	-0.05101	0	-0.05109	-0.02552
-0.02539	-0.30491	0	0.07594	3.99225	4.59459	0.33158	0.02549	0.10187	0	0.07634	-0.02555	-0.02552
0	-0.2795	0.076	0.12656	4.14482	4.64564	0.4336	0.10195	0.1528	0.05101	0.10179	0	0
0.02539	-0.25409	0.17732	0.2025	4.24653	4.69669	0.48461	0.17841	0.17827	0.12753	0.15269	0.05109	0.02552
0.05078	-0.22868	0.22799	0.22781	4.32282	4.74775	0.56113	0.20389	0.20374	0.15304	0.17813	0.05109	0.02552
0.07617	-0.20327	0.27865	0.27844	4.3991	4.7988	0.58664	0.25487	0.2292	0.17854	0.22903	0.07664	0.02552
0.07617	-0.17786	0.32931	0.30375	4.44996	4.84985	0.63765	0.30584	0.25467	0.22955	0.22903	0.07664	0.02552
0.07617	-0.17786	0.32931	0.30375	4.44996	4.84985	0.61214	0.28035	0.2292	0.22955	0.22903	0.07664	0.02552
0.10156	-0.17786	0.35465	0.30375	4.44996	4.84985	0.61214	0.28035	0.2292	0.22955	0.25448	0.07664	0.02552
0.07617	-0.17786	0.32931	0.27844	4.44996	4.82432	0.58664	0.25487	0.17827	0.20405	0.22903	0.05109	0.02552
0.07617	-0.22868	0.27865	0.22781	4.3991	4.74775	0.51012	0.20389	0.1528	0.17854	0.20358	0.02555	0.02552
0.05078	-0.22868	0.22799	0.17719	4.32282	4.69669	0.4336	0.15292	0.10187	0.12753	0.17813	0.02555	0.02552
0.02539	-0.2795	0.15199	0.12656	4.24653	4.59459	0.35708	0.07646	0.05093	0.07652	0.12724	0	0
0	-0.30491	0.05066	0.07594	4.19568	4.49249	0.30607	0	0.02547	0.02551	0.07634	-0.02555	0
-0.02539	-0.35573	-0.02533	0	4.11939	4.36486	0.20405	-0.05097	-0.02547	-0.02551	0.02545	-0.05109	-0.02552
-0.05078	-0.38114	-0.10133	-0.05063	4.01768	4.23724	0.12753	-0.10195	-0.0764	-0.10202	-0.02545	-0.07664	-0.02552
-0.05078	-0.38114	-0.17732	-0.07594	3.94139	4.16066	0.07652	-0.17841	-0.10187	-0.15304	-0.0509	-0.10218	-0.02552
-0.07617	-0.40654	-0.22799	-0.12656	3.83968	4.05856	0.02551	-0.20389	-0.10187	-0.17854	-0.07634	-0.12773	-0.05103
-0.07617	-0.43195	-0.25332	-0.15188	3.83968	3.95645	0	-0.22938	-0.12734	-0.20405	-0.10179	-0.12773	-0.05103
-0.07617	-0.43195	-0.27865	-0.15188	3.81425	3.87988	-0.02551	-0.20389	-0.10187	-0.20405	-0.10179	-0.12773	-0.05103
-0.07617	-0.40654	-0.25332	-0.12656	3.81425	3.85435	0	-0.20389	-0.0764	-0.17854	-0.10179	-0.12773	-0.05103
-0.07617	-0.40654	-0.22799	-0.10125	3.78882	3.82883	0.05101	-0.15292	-0.05093	-0.15304	-0.07634	-0.10218	-0.02552
-0.05078	-0.38114	-0.17732	-0.05063	3.78882	3.82883	0.10202	-0.10195	0	-0.12753	-0.02545	-0.07664	-0.02552
-0.02539	-0.33032	-0.10133	0	3.81425	3.87988	0.17854	-0.05097	0.05093	-0.07652	0	-0.05109	-0.02552
-0.02539	-0.30491	-0.02533	0.05063	3.83968	3.9054	0.25506	0.02549	0.0764	-0.02551	0.0509	-0.02555	0
0	-0.2795	0.05066	0.10125	3.89054	3.95645	0.30607	0.10195	0.12734	0.02551	0.10179	0	0
0.05078	-0.22868	0.12666	0.17719	3.94139	4.00751	0.4081	0.15292	0.17827	0.07652	0.15269	0.02555	0.02552
0.05078	-0.20327	0.17732	0.2025	3.96682	4.05856	0.4336	0.20389	0.20374	0.12753	0.17813	0.02555	0.02552
7.3884	7.41943	-195.74	-105.655	-710.951	-699.144	-7.77934	4.89342	4.71142	3.21376	1.27239	-0.05109	-0.20413
-10.2828	-12.9332	-339.904	-163.621	-667.876	-677.626	-5.02469	-2.42122	-0.25467	1.88745	4.07164	3.80621	2.55158
2.18351	1.65159	-310.063	-140.891	-698.364	-699.501	-0.4336	1.27433	0.33107	-0.30607	-1.24694	-2.22242	-2.04126
-0.86325	-1.4229	-300.817	-137.119	-676.445	-682.986	0.51012	-0.02549	0.0764	0.89271	2.03582	1.96697	1.12269
1.34565	2.41386	-282.299	-127.981	-693.38	-696.055	-2.90769	-3.38971	-3.53993	-2.34655	-1.0688	-0.68972	0.05103
0.86325	1.04177	-277.258	-125.526	-680.005	-685.641	-2.47408	-3.18582	-5.06796	-6.19796	-7.43073	-5.97754	-3.18947
-1.34565	-1.77863	-270.444	-124.007	-690.837	-694.115	-0.05101	-0.3823	-0.99322	-1.98947	-2.64656	-1.35389	-0.35722
2.03117	1.4229	-263.3	-122.134	-681.937	-687.121	-1.93846	-0.61168	0.84042	1.40283	1.60321	1.55825	0.56135
-2.97059	-4.16708	-258.994	-118.615	-689.312	-692.916	-1.19878	-1.09592	-1.19695	0.17854	2.29029	2.37569	0.84202
-1.2187	-2.05813	-253.496	-119.096	-683.183	-688.091	-1.14777	1.12141	2.75045	2.27004	1.47597	0.61308	0.30619
-2.97059	-3.17613	-245.314	-111.933	-688.294	-692.124	-0.76518	-1.12141	-1.17149	-1.40283	-1.19604	-0.86853	-0.38274
2.23429	3.45562	-231.559	-103.807	-684.048	-688.78	-0.8417	-1.22335	-1.88457	-2.62712	-3.07917	-2.37569	-1.50543
1.82806	2.76958	-221.629	-99.7574	-687.557	-691.537	0.91822	-0.45876	-0.94228	-1.53036	-1.01791	-0.12773	0.20413
1.29487	1.118	-217.55	-99.7321	-684.658	-689.24	1.6834	1.47822	0.66215	-0.53563	-1.27239	-1.12398	-0.66341
-1.04098	-1.90568	-215.093	-100.036	-687.023	-691.18	0.8417	1.47822	2.21564	2.09149	2.01037	1.58379	0.71444
-0.88864	-1.65159	-210.888	-98.1627	-685.116	-689.572	0.10202	1.37627	3.08152	3.62186	4.12253	2.93768	1.4544
-0.27929	-0.60982	-203.061	-92.923	-686.642	-690.874	1.12226	1.37627	0.81495	1.32631	2.03582	1.14953	0.22964
0.15234	0.58441	-195.106	-88.9742	-685.447	-689.827	1.35182	1.12141	0.71308	0.58664	0.33082	-0.30654	-0.15309
1.16793	1.9819	-186.316	-84.8735	-686.362	-690.695	1.93846	1.12141	-0.1528	-0.73967	-1.39962	-1.48161	-0.68893
1.26948	1.67699	-180.414	-81.507	-685.726	-690.006	0.66316	-0.17841	-1.27336	-1.14777	-1.22149	-0.86853	-0.40825
1.92962	1.77863	-175.069	-80.8995	-686.108	-690.516	2.04048	2.01344	1.29882	1.2498	0.91612	0.56199	0.22964
-0.33007	-1.04177	-173.448	-80.9248	-685.955	-690.133	1.50486	1.83503	2.06284	2.72914	2.8247	1.91588	1.04615
-0.76169	-1.49913	-170.18	-79.7351	-685.93	-690.44	0.56113	1.42725	1.32429	1.98947	2.13761	1.17507	0.53583
-1.14254	-1.44831	-165.519	-77.1532	-686.413	-690.235	-0.4336	-0.02549	-0.2292	0.51012	0.76343	0.22991	0.07655
0.2539	0.63523	-157.793	-72.3691	-686.947	-690.414	-0.48461	-0.73911	-1.68083	-1.2753	-1.04336	-0.94517	-0.63789
0.76169	1.34668	-150.826	-69.1543	-687.455	-690.286	-0.30607	-0.68814	-1.50256	-1.35182	-1.37418	-0.97071	-0.35722
0.40623	0.43195	-146.52	-68.2431	-687.023	-690.389	0.63765	0.43327	-0.25467	-0.66316	-1.0688	-0.81744	-0.12758
0.10156	-0.48277	-143.531	-67.4078	-684.48	-690.337	-0.22955	0.07646	0.12734	0.28057	0.25448	0.12773	0.25516
-0.20312	-1.09259	-140.693	-66.5218	-644.202	-690.389	-1.12226	-0.48424	0.02547	0.63765	1.32328	1.04735	0.53583
-0.91403	-1.7024	-137.35	-65.0537	-615.798	-690.414	-1.32631	-0.73911	-0.45841	-0.15304	0.38172	0.15327	-0.07655
-0.9902	-1.27045	-132.537	-62.4465	-593.726	-690.44	-1.75992	-1.40176	-1.40069	-1.42834	-1.22149	-0.94517	-0.63789
-0.53318	-0.2795	-126.634	-59.2064	-526.112	-690.542	-1.40283	-1.35079	-1.45163	-1.91295	-1.93403	-1.3028	-0.73996
-0.02539	0.25409	-121.087	-56.498	-452.65	-690.593	-0.66316	-0.84106	-0.78948	-1.42834	-1.52686	-0.91962	-0.45928
0.50779	0.35573	-116.577	-54.802	-399.072	-690.72	-0.12753	-0.12743	0.28014	-0.35708	-0.40716	-0.02555	0.12758
0.02539	-0.48277	-113.639	-53.7895	-421.373	-690.797	0.10202	0.25487	0.81495	0.45911	0.61075	0.61308	0.4848
-0.35546	-0.88932	-110.751	-52.7011	-571.68	-690.925	0.07652	0.3823	0.99322	0.76518	0.91612	0.61308	0.3317
-0.76169	-0.94013	-107.154	-50.7267	-664.595	-691.001	-0.4081	-0.33133	0.05093	-0.05101	0.20358	0	-0.15309
-0.2539	-0.05082	-102.138	-47.9929	-661.366	-691.18	-0.25506	-0.33133	-0.40747	-0.79069	-0.76343	-0.74081	-0.68893
0.05078	0.45736	-97.1479	-45.487	-629.962	-691.231	0.45911	0.22938	0.12734	-0.35708	-0.38172	-0.22991	-0.25516
0.53318	0.78768	-92.7401	-43.5632	-606.059	-691.41	1.07125	0.86654	0.76401	0.4081	0.40716	0.25545	0.17861
0.58396	0.35573	-89.6243	-42.4241	-601.177	-691.41	1.40283	1.17238	0.89135	0.71417	0.71254	0.33209	0.22964
0.35546	0.07623	-86.8125	-41.361	-573.104	-691.665	1.04575	0.91752	0.84042	1.07125	1.19604	0.76635	0.43377
0.07617	-0.07623	-83.8993	-40.0447	-527.969	-691.512	0.58664	0.53522	0.40747	0.8672	1.09425	0.56199	0.22964
-0.20312	-0.25409	-80.8848	-38.6272	-473.12	-692.15	0.71417	0.58619	-0.02547	0.20405	0.15269	-0.22991	-0.28067
-0.07617	0.10164	-77.1864	-36.7794	-426.611	-688.346	0.4081	0.30584	-0.35654	-0.07652	-0.17813	-0.33209	-0.35722
0.30468	0.48277	-73.2852	-34.9569	-388.647	-667.824	0.4081	0.22938	-0.30561	0.02551	0.10179	0.05109	-0.05103
0.58396	0.43195	-70.1188	-33.6912	-354.217	-645.617	0.76518	0.63716	0.05093	0.25506	0.25448	0.12773	0.10206
0.38085	0.07623	-67.6616	-32.8053	-321.007	-624.099	0.56113	0.45876	0.10187	0.51012	0.5853	0.38318	0.35722
-0.05078	-0.30491	-65.559	-32.0712	-289.451	-603.193	0	0.02549	-0.1528	0.4081	0.50895	0.17882	0.17861
-0.43162	-0.71145	-63.4818	-31.1853	-285.662	-582.109	-0.38259	-0.3823	-0.81495	-0.45911	-0.35627	-0.45981	-0.30619
-0.50779	-0.58441	-60.7206	-29.869	-335.552	-561.459	-0.94372	-0.89203	-1.24789	-0.96923	-0.76343	-0.53645	-0.45928
-0.38085	-0.30491	-57.6301	-28.3756	-352.335	-540.962	-1.07125	-0.91752	-0.94228	-0.71417	-0.30537	-0.02555	-0.05103
-0.4824	-0.53359	-55.1223	-27.3124	-350.047	-520.516	-0.4336	-0.20389	-0.12734	-0.33158	-0.22903	-0.07664	0.05103
-0.2539	-0.45736	-52.5891	-26.0468	-346.766	-500.555	-0.07652	0.05097	0.20374	-0.15304	-0.22903	-0.17882	-0.02552
0.10156	-0.02541	-49.5492	-24.4015	-328.992	-481.079	-0.61214	-0.61168	-0.2292	-0.30607	-0.0509	0.05109	0
0.07617	-0.10164	-47.016	-23.389	-305.344	-462.19	-0.61214	-0.63716	-0.40747	-0.68866	-0.5344	-0.33209	-0.25516
-0.35546	-0.559	-45.0655	-22.5536	-286.018	-443.429	-0.48461	-0.45876	-0.25467	-0.81619	-0.94157	-0.68972	-0.53583
-0.35546	-0.45736	-42.7856	-21.4652	-263.845	-425.306	-0.30607	-0.22938	0.1528	-0.38259	-0.40716	-0.12773	-0.15309
-0.12695	-0.17786	-40.0244	-20.0477	-238.34	-407.132	-0.17854	0.02549	0.56028	0.20405	0.48351	0.58754	0.28067
-0.15234	-0.25409	-37.5166	-18.9086	-217.463	-389.213	0.73967	0.84106	1.22242	0.73967	0.73798	0.48536	0.25516
0.05078	0.05082	-34.882	-17.4911	-197.095	-371.651	0.94372	0.86654	1.09509	0.73967	0.71254	0.38318	0.28067
0.22851	0.40654	-32.1462	-16.0483	-178.482	-354.651	0.56113	0.33133	0.50934	0.38259	0.48351	0.20436	0.15309
0.12695	0.35573	-29.841	-15.0358	-161.19	-338.136	0.8672	0.48424	0.28014	0.02551	-0.0509	-0.25545	-0.22964
0.22851	0.43195	-27.6624	-14.0233	-147.383	-321.902	0.76518	0.53522	0.25467	0.10202	0.02545	-0.10218	-0.22964
0.17773	0.22868	-25.8386	-13.4411	-134.694	-306.459	0.94372	0.89203	0.73855	0.68866	0.61075	0.33209	0.02552
0.05078	-0.05082	-24.2426	-12.8336	-121.242	-291.17	0.96923	0.96849	0.91682	1.07125	1.0688	0.66417	0.3317
0.22851	0.10164	-22.2161	-11.8463	-102.807	-276.186	0.89271	0.84106	0.66215	0.89271	0.89067	0.43427	0.25516
0.38085	0.2795	-19.9869	-10.6567	-82.6167	-261.228	0.89271	0.58619	0.12734	0.38259	0.38172	0.02555	0.02552
0.53318	0.58441	-17.631	-9.56821	-68.2751	-246.985	0.45911	0.10195	-0.35654	0	0.12724	-0.07664	-0.02552
0.05078	0.10164	-16.3137	-9.31508	-65.8086	-233.303	0.20405	-0.05097	-0.50934	-0.25506	-0.20358	-0.33209	-0.17861
-0.27929	-0.35573	-15.3765	-9.11258	-71.2756	-220.106	0.10202	-0.02549	-0.45841	-0.25506	-0.27992	-0.40872	-0.28067
-0.17773	-0.25409	-13.9072	-8.45445	-68.0463	-207.191	-0.45911	-0.35681	-0.40747	0.05101	0.40716	0.281	0.15309
-0.35546	-0.45736	-12.4633	-7.92288	-58.5106	-194.326	-0.30607	-0.20389	-0.20374	0.12753	0.45806	0.281	0.25516
-0.50779	-0.63523	-11.1207	-7.23944	-50.7041	-181.563	-0.33158	-0.35681	-0.50934	-0.35708	-0.20358	-0.30654	0.02552
-0.15234	-0.20327	-9.17015	-6.20162	-40.0242	-169.336	-1.04575	-1.1469	-1.19695	-0.99473	-0.73798	-0.61308	-0.22964
-0.17773	-0.25409	-7.57424	-5.49286	-28.9375	-157.288	-1.17328	-1.3253	-1.37522	-1.35182	-1.09425	-0.74081	-0.45928
-0.35546	-0.559	-6.48497	-5.13848	-19.2747	-145.546	-1.07125	-1.04495	-0.91682	-1.17328	-1.09425	-0.71526	-0.4848
-0.4824	-0.81309	-5.54769	-4.7841	-8.08621	-134.239	-0.91822	-0.73911	-0.35654	-0.68866	-0.5853	-0.30654	-0.22964
-0.35546	-0.68604	-4.2051	-3.9741	3.25483	-122.982	-0.8672	-0.68814	-0.1528	-0.38259	-0.10179	0.07664	0.02552
-0.12695	-0.33032	-2.33054	-2.91096	14.2907	-111.7	-0.66316	-0.53522	-0.02547	-0.35708	-0.07634	0.02555	0.02552
-0.30468	-0.33032	-0.68396	-1.97439	32.2177	-100.494	-0.17854	-0.28035	0.02547	-0.48461	-0.35627	-0.22991	-0.10206
-0.15234	0.02541	1.16527	-0.9872	49.6107	-89.8753	-0.22955	-0.35681	-0.05093	-0.51012	-0.40716	-0.25545	-0.12758
-0.07617	0.07623	2.71052	-0.25313	64.2829	-79.4099	0	-0.12743	0.10187	-0.33158	-0.22903	-0.12773	-0.12758
-0.05078	0	3.97711	0.30375	76.3613	-69.2252	0.51012	0.45876	0.68761	0.25506	0.30537	0.25545	0.05103
0.02539	0.02541	5.24371	0.93657	85.6935	-59.3213	0.79069	0.84106	1.14602	0.89271	0.99246	0.76635	0.38274
0.05078	0.05082	6.53563	1.67064	94.1357	-49.545	1.09676	1.04495	1.14602	0.99473	1.01791	0.61308	0.30619
0.30468	0.40654	8.23287	2.65784	103.163	-39.9474	1.12226	0.89203	0.71308	0.63765	0.61075	0.22991	0.07655
0.43162	0.68604	9.90478	3.56909	113.182	-30.6051	1.02024	0.68814	0.40747	0.4336	0.43261	0.15327	0.02552
0.35546	0.60982	11.0954	4.05004	126.455	-21.6712	1.19878	0.89203	0.45841	0.4081	0.27992	0.02555	-0.10206
0.22851	0.38114	11.83	4.25254	139.983	-13.1967	1.12226	0.943	0.56028	0.63765	0.48351	0.20436	0
0.2539	0.2795	12.5646	4.42973	148.298	-5.2072	1.07125	0.99398	0.73855	0.96923	0.91612	0.56199	0.20413
0.17773	0.15245	13.3752	4.83473	152.062	2.93543	0.96923	0.89203	0.68761	1.02024	1.0688	0.66417	0.3317
0.12695	0.17786	14.3632	5.26505	154.325	10.7462	0.8672	0.71362	0.38201	0.68866	0.66164	0.281	0.20413
0.07617	0.20327	15.4271	5.7713	149.112	18.455	0.51012	0.20389	-0.2292	0.07652	0.10179	-0.12773	-0.05103
0.15234	0.30491	16.5164	6.20162	136.016	25.6787	-0.02551	-0.28035	-0.63668	-0.28057	-0.17813	-0.25545	-0.12758
-0.15234	-0.07623	16.9724	6.12568	126.201	32.6216	-0.15304	-0.28035	-0.48388	-0.25506	-0.12724	-0.15327	-0.07655
-0.33007	-0.40654	17.175	6.04974	124.675	39.3093	-0.28057	-0.22938	-0.2292	-0.10202	0.0509	-0.02555	0.02552
-0.38085	-0.50818	17.631	6.22693	130.905	45.8949	-0.58664	-0.48424	-0.28014	-0.10202	0.15269	0.10218	0.12758
-0.35546	-0.48277	18.3403	6.60662	134.211	52.4294	-0.81619	-0.79008	-0.56028	-0.48461	-0.20358	-0.15327	-0.02552
-0.35546	-0.43195	19.2016	7.11287	135.177	58.9895	-1.02024	-1.09592	-0.91682	-0.99473	-0.83977	-0.58754	-0.30619
-0.33007	-0.38114	20.0629	7.54319	137.44	65.2687	-1.17328	-1.24884	-0.99322	-1.22429	-1.14515	-0.74081	-0.43377
-0.30468	-0.40654	20.7722	7.87226	140.975	71.4204	-1.14777	-1.1469	-0.76401	-1.12226	-1.04336	-0.61308	-0.40825
-0.27929	-0.50818	21.3548	8.12538	144.408	77.4955	-0.91822	-0.86654	-0.35654	-0.79069	-0.71254	-0.35763	-0.25516
-0.33007	-0.559	21.9374	8.40382	145.679	83.2642	-0.71417	-0.58619	0.05093	-0.38259	-0.20358	0	0
-0.33007	-0.45736	22.7481	8.93539	146.874	89.1861	-0.48461	-0.40778	0.17827	-0.22955	-0.02545	0.05109	0.05103
-0.2539	-0.22868	23.888	9.66946	148.4	95.1081	-0.22955	-0.33133	0.10187	-0.35708	-0.20358	-0.17882	-0.10206
-0.10156	0.07623	25.2053	10.3782	149.926	100.775	-0.10202	-0.25487	0.05093	-0.33158	-0.17813	-0.15327	-0.10206
0	0.20327	26.2692	10.9351	155.265	106.339	0.15304	-0.05097	0.17827	-0.17854	-0.02545	-0.05109	-0.07655
0.05078	0.15245	26.9532	11.2388	159.436	111.649	0.56113	0.43327	0.58574	0.22955	0.25448	0.10218	0
0.15234	0.20327	27.5865	11.5932	161.216	116.779	0.8417	0.73911	0.84042	0.66316	0.71254	0.43427	0.17861
0.22851	0.25409	28.2704	11.9982	163.86	121.782	0.8672	0.73911	0.73855	0.73967	0.86522	0.48536	0.20413
0.20312	0.2795	28.9037	12.3273	167.903	126.581	0.91822	0.71362	0.50934	0.58664	0.61075	0.22991	0.05103
0.22851	0.43195	29.6383	12.8082	170.802	131.303	0.89271	0.63716	0.25467	0.35708	0.33082	0	-0.07655
0.27929	0.53359	30.373	13.2132	170.955	135.847	0.91822	0.61168	0.20374	0.35708	0.38172	0.07664	-0.07655
0.27929	0.45736	30.8036	13.2892	171.006	140.007	0.89271	0.71362	0.33107	0.51012	0.55985	0.22991	0.05103
0.15234	0.22868	30.9303	13.2386	171.285	143.964	0.81619	0.68814	0.35654	0.61214	0.63619	0.281	0.10206
0.07617	0.12705	31.1329	13.2639	172.455	147.716	0.63765	0.5607	0.28014	0.63765	0.71254	0.35763	0.17861
0.07617	0.15245	31.5382	13.4917	175.1	151.494	0.4336	0.30584	0.02547	0.4081	0.55985	0.22991	0.12758
-0.02539	0.05082	31.9435	13.6182	177.693	155.119	0.20405	0.05097	-0.30561	-0.02551	0.07634	-0.15327	-0.10206
-0.12695	-0.02541	32.2475	13.6689	181.94	158.513	-0.15304	-0.30584	-0.56028	-0.33158	-0.20358	-0.25545	-0.15309
-0.17773	-0.10164	32.3995	13.6436	185.856	161.653	-0.4336	-0.48424	-0.53481	-0.35708	-0.17813	-0.15327	-0.10206
-0.27929	-0.30491	32.3995	13.6182	187	164.895	-0.4336	-0.3823	-0.33107	-0.28057	-0.10179	-0.07664	-0.07655
-0.30468	-0.35573	32.5008	13.6689	185.983	167.958	-0.51012	-0.40778	-0.20374	-0.25506	-0.10179	-0.07664	-0.05103
-0.33007	-0.40654	32.7035	13.8208	184.737	170.944	-0.71417	-0.66265	-0.35654	-0.4336	-0.25448	-0.12773	-0.10206
-0.27929	-0.33032	33.0835	14.0486	184.661	173.931	-0.81619	-0.81557	-0.48388	-0.71417	-0.55985	-0.35763	-0.25516
-0.22851	-0.25409	33.5395	14.3776	185.525	176.994	-0.71417	-0.7646	-0.40747	-0.79069	-0.73798	-0.45981	-0.3317
-0.17773	-0.17786	34.0208	14.6561	186.135	179.929	-0.56113	-0.58619	-0.12734	-0.58664	-0.5344	-0.281	-0.25516
-0.22851	-0.25409	34.2994	14.732	185.83	182.661	-0.4081	-0.3823	0.1528	-0.30607	-0.22903	-0.07664	-0.12758
-0.2539	-0.30491	34.5274	14.9092	186.085	185.392	-0.20405	-0.17841	0.38201	-0.10202	0	0.05109	-0.02552
-0.15234	-0.10164	35.11	15.3142	185.576	188.123	0	-0.02549	0.48388	0.10202	0.20358	0.15327	0.02552
-0.10156	0.05082	35.794	15.7192	185.195	190.854	0.20405	0.07646	0.48388	0.12753	0.25448	0.15327	0
-0.05078	0.15245	36.402	16.023	186.669	193.458	0.35708	0.15292	0.38201	0.05101	0.07634	-0.05109	-0.12758
0.05078	0.22868	36.8833	16.2761	188.043	195.883	0.4336	0.20389	0.33107	0.05101	0.0509	-0.05109	-0.15309
0.17773	0.30491	37.2886	16.5039	188.805	198.257	0.56113	0.35681	0.45841	0.30607	0.30537	0.17882	-0.05103
0.22851	0.25409	37.5166	16.6051	189.441	200.528	0.79069	0.58619	0.61121	0.53563	0.55985	0.30654	0.05103
0.15234	0.15245	37.5926	16.6051	189.161	202.545	0.79069	0.58619	0.50934	0.56113	0.55985	0.22991	0.02552
0.12695	0.20327	37.7699	16.7317	188.907	204.459	0.58664	0.35681	0.2292	0.4081	0.43261	0.15327	-0.02552
0.12695	0.2795	38.0485	16.9342	188.678	206.399	0.53563	0.30584	0.05093	0.22955	0.25448	0.02555	-0.10206
0.12695	0.30491	38.3272	17.0608	189.161	208.263	0.53563	0.28035	-0.02547	0.15304	0.15269	-0.05109	-0.12758
0.12695	0.25409	38.4539	17.0101	190.026	209.794	0.33158	0.15292	-0.10187	0.15304	0.22903	0.05109	-0.05103
0.02539	0.05082	38.3272	16.8076	190.662	211.224	0.20405	0.05097	-0.12734	0.12753	0.22903	0.05109	0
-0.05078	-0.07623	38.1752	16.7064	191.247	212.628	0.05101	-0.02549	-0.20374	0.07652	0.20358	0.02555	0
-0.10156	-0.12705	38.2005	16.7064	192.086	213.929	-0.12753	-0.20389	-0.30561	-0.02551	0.12724	-0.02555	-0.02552
-0.17773	-0.17786	38.2512	16.7064	192.696	215.231	-0.35708	-0.45876	-0.53481	-0.33158	-0.17813	-0.25545	-0.15309
-0.20312	-0.20327	38.2512	16.6811	192.874	216.405	-0.58664	-0.63716	-0.66215	-0.56113	-0.40716	-0.35763	-0.20413
-0.22851	-0.22868	38.1752	16.6811	193.001	217.528	-0.66316	-0.68814	-0.58574	-0.58664	-0.43261	-0.30654	-0.20413
-0.22851	-0.2795	38.1245	16.7317	193.433	218.728	-0.61214	-0.58619	-0.38201	-0.51012	-0.33082	-0.20436	-0.12758
-0.22851	-0.33032	38.0739	16.7064	193.993	219.775	-0.56113	-0.50973	-0.20374	-0.4081	-0.25448	-0.15327	-0.12758
-0.2539	-0.35573	38.0485	16.757	193.84	220.77	-0.61214	-0.58619	-0.17827	-0.4336	-0.27992	-0.15327	-0.12758
-0.20312	-0.22868	38.2259	16.9848	193.001	221.893	-0.56113	-0.5607	-0.1528	-0.48461	-0.33082	-0.20436	-0.15309
-0.15234	-0.12705	38.5045	17.238	193.128	223.093	-0.28057	-0.35681	0.02547	-0.4081	-0.33082	-0.22991	-0.17861
-0.07617	-0.02541	38.8338	17.4658	193.967	224.165	-0.07652	-0.15292	0.2292	-0.20405	-0.12724	-0.07664	-0.10206
-0.10156	0	39.0365	17.567	194.832	225.109	0.10202	0.05097	0.45841	0.05101	0.12724	0.10218	0.02552
-0.07617	0.02541	39.1885	17.6936	195.849	226.105	0.38259	0.30584	0.63668	0.28057	0.33082	0.17882	0.07655
-0.02539	0.17786	39.4925	17.9467	195.976	227.049	0.53563	0.43327	0.68761	0.4081	0.48351	0.281	0.12758
0.07617	0.30491	39.8471	18.1492	195.163	227.866	0.61214	0.45876	0.63668	0.45911	0.50895	0.281	0.10206
0.10156	0.33032	40.0751	18.2758	194.4	228.734	0.79069	0.5607	0.58574	0.38259	0.35627	0.07664	0
0.17773	0.38114	40.2271	18.4023	193.662	229.474	0.8417	0.58619	0.50934	0.38259	0.30537	0.07664	-0.02552
0.27929	0.45736	40.3284	18.4277	192.95	230.036	0.81619	0.58619	0.50934	0.51012	0.48351	0.22991	0.05103
0.20312	0.30491	40.2271	18.3264	192.111	230.546	0.8417	0.63716	0.48388	0.58664	0.50895	0.22991	0.07655
0.12695	0.20327	40.0498	18.1492	191.043	230.853	0.73967	0.53522	0.35654	0.53563	0.45806	0.17882	0.05103
0.05078	0.20327	39.9991	18.1239	190.051	231.108	0.48461	0.30584	0.12734	0.38259	0.40716	0.12773	0.05103
0.02539	0.22868	39.9991	18.1239	189.746	231.389	0.35708	0.15292	-0.0764	0.17854	0.20358	0	-0.02552
-0.02539	0.15245	39.9484	18.0227	190.763	231.593	0.22955	0	-0.20374	0.02551	0.07634	-0.07664	-0.02552
-0.07617	0.05082	39.7964	17.8455	191.272	231.619	-0.02551	-0.20389	-0.33107	-0.07652	0.02545	-0.07664	0
-0.15234	-0.12705	39.4925	17.5417	191.043	231.567	-0.25506	-0.35681	-0.40747	-0.17854	-0.0509	-0.12773	0
-0.22851	-0.2795	39.1631	17.3645	192.289	231.542	-0.4336	-0.48424	-0.45841	-0.30607	-0.15269	-0.20436	-0.07655
-0.2539	-0.33032	38.9605	17.2633	193.764	231.516	-0.61214	-0.66265	-0.56028	-0.4336	-0.27992	-0.25545	-0.10206
-0.30468	-0.35573	38.7832	17.1873	195.163	231.44	-0.79069	-0.81557	-0.66215	-0.63765	-0.48351	-0.38318	-0.17861
-0.33007	-0.38114	38.6312	17.162	196.332	231.44	-0.89271	-0.91752	-0.71308	-0.81619	-0.68709	-0.48536	-0.25516
-0.27929	-0.30491	38.5805	17.2127	196.739	231.414	-0.8672	-0.84106	-0.53481	-0.73967	-0.61075	-0.38318	-0.20413
-0.2539	-0.30491	38.5045	17.238	197.629	231.491	-0.68866	-0.68814	-0.28014	-0.58664	-0.45806	-0.25545	-0.12758
-0.2539	-0.30491	38.4285	17.2633	198.875	231.465	-0.58664	-0.5607	-0.12734	-0.48461	-0.38172	-0.22991	-0.12758
-0.20312	-0.2795	38.4285	17.3139	200.096	231.414	-0.53563	-0.53522	-0.0764	-0.4336	-0.27992	-0.15327	-0.10206
-0.15234	-0.15245	38.5299	17.4911	200.909	231.516	-0.33158	-0.3823	0.05093	-0.33158	-0.20358	-0.12773	-0.07655
-0.10156	-0.05082	38.7325	17.6936	201.977	231.67	0.05101	-0.02549	0.30561	-0.12753	-0.02545	-0.05109	-0.02552
0	0.10164	38.9858	17.9214	203.605	231.772	0.30607	0.17841	0.45841	0.07652	0.15269	0.05109	0.05103
0.02539	0.17786	39.1631	18.0227	204.698	231.721	0.4081	0.28035	0.48388	0.25506	0.33082	0.17882	0.10206
0.07617	0.22868	39.2138	18.0986	205.029	231.67	0.58664	0.45876	0.56028	0.38259	0.43261	0.20436	0.12758
0.10156	0.30491	39.2391	18.1999	205.003	231.67	0.81619	0.66265	0.66215	0.51012	0.48351	0.20436	0.10206
0.17773	0.38114	39.3405	18.3011	204.749	231.542	0.94372	0.73911	0.66215	0.58664	0.5344	0.22991	0.10206
0.2539	0.43195	39.3658	18.3264	203.605	231.338	0.8672	0.66265	0.50934	0.53563	0.50895	0.17882	0.07655
0.22851	0.38114	39.2391	18.2252	201.647	231.031	0.8672	0.66265	0.43294	0.51012	0.43261	0.12773	0.02552
0.22851	0.38114	39.0872	18.1745	200.503	230.725	0.89271	0.68814	0.43294	0.56113	0.50895	0.17882	0.07655
0.20312	0.33032	38.9605	18.0986	199.74	230.266	0.79069	0.61168	0.35654	0.56113	0.5344	0.17882	0.10206
0.12695	0.25409	38.7325	17.8708	198.799	229.679	0.61214	0.43327	0.17827	0.4081	0.43261	0.10218	0.07655
0	0.15245	38.4285	17.6683	196.917	229.066	0.38259	0.22938	0.02547	0.25506	0.27992	0.02555	0.05103
-0.05078	0.10164	38.2259	17.5417	194.12	228.428	0.20405	0.07646	-0.10187	0.12753	0.20358	0	0.05103
-0.10156	0.02541	37.9725	17.3392	191.806	227.739	0	-0.12743	-0.20374	-0.02551	0.07634	-0.07664	0.02552
-0.15234	-0.07623	37.6939	17.1114	190.077	227.024	-0.22955	-0.33133	-0.30561	-0.17854	-0.07634	-0.15327	-0.02552
-0.20312	-0.20327	37.3392	16.8836	188.399	226.258	-0.45911	-0.50973	-0.38201	-0.33158	-0.17813	-0.20436	-0.05103
-0.22851	-0.2795	36.9593	16.7064	186.898	225.518	-0.58664	-0.61168	-0.43294	-0.45911	-0.33082	-0.30654	-0.10206
-0.27929	-0.33032	36.6553	16.5798	185.576	224.803	-0.73967	-0.7646	-0.53481	-0.63765	-0.48351	-0.38318	-0.17861
-0.30468	-0.33032	36.4273	16.4786	184.406	224.037	-0.8672	-0.86654	-0.50934	-0.68866	-0.55985	-0.38318	-0.17861
-0.33007	-0.35573	36.2246	16.428	183.288	223.374	-0.81619	-0.81557	-0.38201	-0.66316	-0.55985	-0.35763	-0.15309
-0.30468	-0.30491	36.1233	16.4533	182.372	222.812	-0.66316	-0.66265	-0.20374	-0.56113	-0.48351	-0.30654	-0.12758
-0.22851	-0.22868	36.1487	16.5292	181.457	222.225	-0.58664	-0.61168	-0.10187	-0.48461	-0.35627	-0.20436	-0.07655
-0.20312	-0.17786	36.1487	16.5798	180.363	221.689	-0.4336	-0.48424	0	-0.38259	-0.27992	-0.17882	-0.07655
-0.17773	-0.15245	36.1487	16.6558	179.448	221.179	-0.22955	-0.30584	0.1528	-0.25506	-0.17813	-0.15327	-0.05103
-0.10156	-0.02541	36.2753	16.7823	178.685	220.694	-0.02551	-0.10195	0.28014	-0.07652	0	-0.05109	0
-0.05078	0.07623	36.3766	16.8836	177.668	220.183	0.20405	0.07646	0.38201	0.07652	0.12724	0.05109	0.02552
0	0.15245	36.4526	16.9595	176.371	219.698	0.4081	0.28035	0.48388	0.22955	0.27992	0.10218	0.07655
0.10156	0.2795	36.5286	17.0861	174.794	219.137	0.58664	0.40778	0.53481	0.38259	0.40716	0.17882	0.12758
0.17773	0.35573	36.5793	17.162	173.447	218.6	0.71417	0.50973	0.50934	0.4336	0.45806	0.17882	0.10206
0.20312	0.38114	36.5033	17.162	172.201	217.988	0.73967	0.53522	0.45841	0.4081	0.38172	0.12773	0.05103
0.22851	0.35573	36.3513	17.0861	170.828	217.273	0.76518	0.5607	0.40747	0.4336	0.40716	0.12773	0.05103
0.20312	0.33032	36.1487	16.9848	169.302	216.533	0.73967	0.53522	0.35654	0.45911	0.45806	0.15327	0.07655
0.20312	0.30491	35.946	16.8583	167.675	215.716	0.71417	0.53522	0.33107	0.48461	0.48351	0.15327	0.10206
0.15234	0.25409	35.718	16.7064	166.149	214.848	0.61214	0.45876	0.2292	0.4336	0.43261	0.12773	0.10206
0.10156	0.20327	35.4647	16.5545	164.699	213.904	0.4336	0.28035	0.10187	0.30607	0.35627	0.10218	0.10206
0.05078	0.17786	35.2367	16.428	163.377	212.959	0.30607	0.15292	-0.02547	0.17854	0.22903	0	0.07655
0	0.10164	34.9581	16.2254	161.724	211.964	0.10202	-0.02549	-0.17827	0	0.07634	-0.10218	0.02552
-0.07617	-0.02541	34.6034	15.947	159.97	210.866	-0.10202	-0.17841	-0.2292	-0.10202	-0.02545	-0.10218	0
-0.12695	-0.12705	34.1981	15.7445	158.317	209.845	-0.28057	-0.30584	-0.28014	-0.20405	-0.10179	-0.12773	0
-0.15234	-0.17786	33.8434	15.542	156.74	208.773	-0.4081	-0.43327	-0.28014	-0.30607	-0.17813	-0.15327	-0.05103
-0.17773	-0.22868	33.5141	15.3901	155.393	207.701	-0.56113	-0.5607	-0.35654	-0.4336	-0.30537	-0.22991	-0.07655
-0.20312	-0.2795	33.2355	15.3142	154.223	206.757	-0.63765	-0.63716	-0.35654	-0.53563	-0.43261	-0.30654	-0.12758
-0.22851	-0.25409	33.0075	15.2383	152.774	205.761	-0.61214	-0.61168	-0.25467	-0.51012	-0.43261	-0.281	-0.12758
-0.20312	-0.20327	32.8808	15.2383	151.019	204.893	-0.56113	-0.53522	-0.12734	-0.45911	-0.38172	-0.22991	-0.10206
-0.20312	-0.17786	32.7542	15.2129	149.315	203.974	-0.45911	-0.45876	0	-0.38259	-0.30537	-0.17882	-0.07655
-0.17773	-0.15245	32.6782	15.2129	148.018	203.107	-0.35708	-0.3823	0.10187	-0.28057	-0.22903	-0.12773	-0.02552
-0.12695	-0.07623	32.6528	15.2889	147.281	202.315	-0.15304	-0.20389	0.25467	-0.15304	-0.12724	-0.05109	0
-0.05078	0.02541	32.7542	15.3648	146.442	201.575	0.05101	-0.05097	0.35654	-0.02551	0	0	0.02552
0	0.10164	32.8302	15.4408	145.603	200.784	0.17854	0.05097	0.40747	0.07652	0.10179	0.02555	0.02552
0	0.12705	32.8048	15.4408	144.56	199.967	0.35708	0.22938	0.45841	0.17854	0.15269	0.05109	0.02552
0.05078	0.22868	32.8048	15.5167	143.289	199.201	0.48461	0.33133	0.50934	0.28057	0.25448	0.10218	0.07655
0.12695	0.33032	32.8302	15.5673	142.144	198.384	0.61214	0.43327	0.53481	0.38259	0.38172	0.17882	0.10206
0.15234	0.30491	32.7542	15.5167	141	197.542	0.66316	0.48424	0.48388	0.4081	0.38172	0.15327	0.07655
0.15234	0.30491	32.5515	15.4154	139.856	196.623	0.63765	0.43327	0.40747	0.38259	0.33082	0.10218	0.05103
0.15234	0.30491	32.3742	15.3395	138.864	195.679	0.58664	0.40778	0.30561	0.35708	0.33082	0.10218	0.05103
0.17773	0.30491	32.2222	15.2636	137.923	194.76	0.58664	0.3823	0.25467	0.33158	0.27992	0.07664	0.05103
0.15234	0.22868	31.9942	15.0864	136.83	193.688	0.48461	0.30584	0.1528	0.28057	0.25448	0.05109	0.05103
0.07617	0.15245	31.6902	14.8586	135.559	192.564	0.30607	0.12743	0.02547	0.20405	0.20358	0.05109	0.05103
0	0.07623	31.3863	14.6561	134.287	191.441	0.17854	0.05097	-0.05093	0.12753	0.15269	0	0.05103
-0.05078	0.02541	31.0823	14.5042	132.939	190.344	0.05101	-0.05097	-0.12734	0	0.0509	-0.07664	0.02552
-0.07617	0	30.8289	14.327	131.49	189.195	-0.15304	-0.22938	-0.25467	-0.12753	-0.0509	-0.10218	0.02552
-0.12695	-0.10164	30.4743	14.1245	130.117	188.021	-0.33158	-0.3823	-0.33107	-0.25506	-0.17813	-0.17882	-0.02552
-0.15234	-0.15245	30.0943	13.9726	128.693	186.923	-0.4336	-0.45876	-0.35654	-0.38259	-0.27992	-0.22991	-0.07655
-0.12695	-0.17786	29.8157	13.8208	127.345	185.775	-0.51012	-0.50973	-0.33107	-0.38259	-0.25448	-0.17882	-0.07655
-0.15234	-0.22868	29.4864	13.6689	126.201	184.652	-0.61214	-0.58619	-0.33107	-0.45911	-0.33082	-0.22991	-0.10206
-0.20312	-0.2795	29.157	13.5423	125.031	183.579	-0.58664	-0.5607	-0.2292	-0.48461	-0.38172	-0.25545	-0.12758
-0.17773	-0.20327	28.9797	13.5676	124.116	182.558	-0.51012	-0.50973	-0.12734	-0.4081	-0.33082	-0.17882	-0.07655
-0.12695	-0.10164	28.9797	13.6436	123.404	181.691	-0.35708	-0.3823	0	-0.33158	-0.25448	-0.12773	-0.05103
-0.10156	-0.05082	28.9291	13.6689	122.514	180.772	-0.25506	-0.28035	0.10187	-0.25506	-0.20358	-0.10218	-0.02552
-0.07617	0	28.8784	13.6689	121.573	179.827	-0.12753	-0.15292	0.20374	-0.15304	-0.10179	-0.05109	0
-0.05078	0.05082	28.853	13.7195	120.861	178.985	0.07652	0.02549	0.38201	0.02551	0.0509	0.05109	0.05103
0	0.10164	28.853	13.7701	120.174	178.117	0.28057	0.20389	0.48388	0.17854	0.17813	0.10218	0.07655
0.05078	0.17786	28.9037	13.8208	119.208	177.249	0.4081	0.28035	0.50934	0.25506	0.27992	0.15327	0.07655
0.10156	0.25409	28.9037	13.8461	118.216	176.381	0.51012	0.3823	0.50934	0.33158	0.30537	0.12773	0.07655
0.12695	0.33032	28.9037	13.8967	117.479	175.564	0.66316	0.48424	0.50934	0.38259	0.33082	0.12773	0.07655
0.20312	0.40654	28.8784	13.922	116.792	174.646	0.71417	0.50973	0.50934	0.4336	0.38172	0.15327	0.07655
0.20312	0.38114	28.7264	13.7954	115.953	173.65	0.68866	0.48424	0.43294	0.4336	0.38172	0.17882	0.10206
0.15234	0.30491	28.4477	13.6182	115.216	172.629	0.63765	0.45876	0.38201	0.4081	0.35627	0.12773	0.07655
0.12695	0.25409	28.1944	13.4917	114.58	171.582	0.56113	0.40778	0.30561	0.4081	0.33082	0.12773	0.07655
0.15234	0.2795	28.0424	13.3904	113.766	170.51	0.45911	0.30584	0.17827	0.30607	0.27992	0.10218	0.07655
0.10156	0.20327	27.8144	13.2132	112.724	169.413	0.33158	0.15292	0.05093	0.17854	0.15269	0	0.02552
0.02539	0.12705	27.5358	12.9854	111.732	168.213	0.12753	0	-0.0764	0.05101	0.07634	-0.02555	0.02552
-0.05078	0.05082	27.2065	12.7829	110.842	167.064	-0.02551	-0.12743	-0.12734	-0.02551	0	-0.07664	0.02552
-0.10156	-0.05082	26.8518	12.5551	109.901	165.865	-0.17854	-0.25487	-0.20374	-0.12753	-0.07634	-0.12773	0
-0.17773	-0.12705	26.4972	12.3273	109.062	164.665	-0.38259	-0.43327	-0.30561	-0.25506	-0.17813	-0.17882	-0.02552
-0.20312	-0.17786	26.1679	12.1754	108.121	163.516	-0.51012	-0.53522	-0.33107	-0.38259	-0.30537	-0.22991	-0.05103
-0.20312	-0.20327	25.8639	12.0488	107.13	162.393	-0.61214	-0.61168	-0.38201	-0.48461	-0.40716	-0.281	-0.10206
-0.15234	-0.17786	25.6612	11.9729	106.24	161.321	-0.66316	-0.66265	-0.35654	-0.53563	-0.43261	-0.30654	-0.12758
-0.17773	-0.22868	25.3826	11.8463	105.324	160.249	-0.66316	-0.66265	-0.30561	-0.53563	-0.45806	-0.281	-0.12758
-0.20312	-0.22868	25.1546	11.7704	104.51	159.228	-0.58664	-0.5607	-0.17827	-0.45911	-0.40716	-0.25545	-0.12758
-0.15234	-0.17786	25.0279	11.821	103.773	158.284	-0.48461	-0.48424	-0.05093	-0.38259	-0.30537	-0.17882	-0.07655
-0.10156	-0.07623	25.0026	11.8717	102.959	157.39	-0.35708	-0.35681	0.05093	-0.28057	-0.20358	-0.12773	-0.05103
-0.10156	-0.02541	25.0279	11.9223	102.298	156.548	-0.17854	-0.20389	0.17827	-0.17854	-0.12724	-0.07664	-0.02552
-0.05078	0.05082	25.0279	11.9729	101.663	155.706	0.02551	-0.02549	0.30561	-0.02551	0.02545	-0.02555	0.02552
0.02539	0.15245	25.0786	12.0742	101.052	154.889	0.20405	0.12743	0.40747	0.10202	0.15269	0.05109	0.05103
0.07617	0.20327	25.0786	12.0995	100.417	154.072	0.35708	0.28035	0.48388	0.22955	0.25448	0.12773	0.07655
0.10156	0.25409	25.0533	12.1248	99.73	153.23	0.48461	0.3823	0.53481	0.35708	0.33082	0.15327	0.10206
0.12695	0.30491	25.0026	12.1248	98.9163	152.387	0.61214	0.48424	0.53481	0.4081	0.38172	0.15327	0.10206
0.17773	0.35573	24.9519	12.1754	98.1534	151.545	0.68866	0.53522	0.50934	0.45911	0.40716	0.15327	0.07655
0.20312	0.40654	24.8759	12.1248	97.4668	150.677	0.68866	0.53522	0.45841	0.45911	0.40716	0.15327	0.07655
0.20312	0.35573	24.7239	12.0235	96.6531	149.707	0.68866	0.50973	0.40747	0.45911	0.40716	0.15327	0.07655
0.17773	0.33032	24.496	11.897	95.7123	148.737	0.61214	0.45876	0.35654	0.4336	0.38172	0.12773	0.07655
0.17773	0.30491	24.268	11.7451	94.7969	147.691	0.51012	0.3823	0.28014	0.38259	0.35627	0.12773	0.07655
0.12695	0.22868	24.04	11.5679	93.7035	146.619	0.38259	0.25487	0.1528	0.28057	0.27992	0.07664	0.07655
0.05078	0.15245	23.736	11.3401	92.6609	145.495	0.20405	0.10195	0.05093	0.17854	0.17813	0	0.05103
-0.02539	0.07623	23.432	11.1376	91.7709	144.372	0.02551	-0.02549	-0.05093	0.05101	0.0509	-0.05109	0.02552
-0.05078	0	23.1534	10.9604	90.8809	143.224	-0.15304	-0.22938	-0.1528	-0.07652	-0.02545	-0.10218	0
-0.12695	-0.05082	22.8241	10.7579	89.9655	142.101	-0.33158	-0.35681	-0.2292	-0.17854	-0.10179	-0.12773	0
-0.17773	-0.12705	22.4694	10.5554	89.1264	141.003	-0.4336	-0.43327	-0.25467	-0.30607	-0.22903	-0.20436	-0.05103
-0.17773	-0.17786	22.1654	10.4035	88.3635	139.854	-0.58664	-0.5607	-0.30561	-0.4081	-0.33082	-0.25545	-0.07655
-0.17773	-0.17786	21.9121	10.277	87.8041	138.782	-0.68866	-0.66265	-0.33107	-0.48461	-0.40716	-0.281	-0.12758
-0.20312	-0.22868	21.6588	10.1757	87.2447	137.761	-0.71417	-0.68814	-0.30561	-0.53563	-0.48351	-0.30654	-0.15309
-0.20312	-0.25409	21.4561	10.0998	86.787	136.791	-0.68866	-0.63716	-0.20374	-0.48461	-0.45806	-0.281	-0.12758
-0.15234	-0.17786	21.3548	10.1251	86.5327	135.898	-0.58664	-0.53522	-0.10187	-0.4081	-0.35627	-0.22991	-0.10206
-0.12695	-0.15245	21.3041	10.1251	86.2021	135.03	-0.45911	-0.43327	0	-0.33158	-0.27992	-0.17882	-0.07655
-0.12695	-0.07623	21.2788	10.1757	85.897	134.213	-0.30607	-0.33133	0.10187	-0.22955	-0.20358	-0.12773	-0.05103
-0.07617	0	21.3295	10.277	85.5664	133.422	-0.15304	-0.15292	0.20374	-0.10202	-0.07634	-0.05109	0
-0.02539	0.07623	21.3801	10.3529	85.185	132.682	0.05101	0	0.30561	0.02551	0.0509	0	0
0.02539	0.15245	21.4055	10.3782	84.6764	131.916	0.20405	0.15292	0.38201	0.15304	0.15269	0.05109	0.02552
0.10156	0.20327	21.4055	10.4288	83.9135	131.15	0.38259	0.28035	0.45841	0.28057	0.25448	0.10218	0.05103
0.15234	0.2795	21.4055	10.4795	83.0744	130.435	0.51012	0.40778	0.48388	0.38259	0.35627	0.15327	0.07655
0.22851	0.33032	21.3801	10.5048	82.2353	129.67	0.58664	0.45876	0.48388	0.4336	0.38172	0.15327	0.07655
0.20312	0.33032	21.2788	10.4542	81.4978	128.853	0.61214	0.45876	0.43294	0.4336	0.35627	0.12773	0.05103
0.20312	0.33032	21.1015	10.3529	80.8113	128.01	0.58664	0.45876	0.38201	0.4081	0.33082	0.10218	0.02552
0.20312	0.33032	20.9242	10.277	80.201	127.117	0.56113	0.43327	0.33107	0.4081	0.35627	0.12773	0.05103
0.17773	0.30491	20.7722	10.1504	79.5144	126.198	0.51012	0.3823	0.28014	0.4081	0.33082	0.12773	0.05103
0.15234	0.22868	20.5442	9.99852	78.6753	125.228	0.38259	0.28035	0.20374	0.33158	0.30537	0.10218	0.05103
0.10156	0.17786	20.2909	9.82134	77.9633	124.233	0.28057	0.17841	0.10187	0.25506	0.22903	0.07664	0.05103
0.07617	0.12705	20.0629	9.66946	77.2259	123.237	0.10202	0.02549	-0.02547	0.12753	0.15269	0	0.02552
0	0.05082	19.7589	9.44164	76.463	122.165	-0.10202	-0.15292	-0.12734	-0.02551	0.02545	-0.07664	-0.02552
-0.07617	-0.05082	19.4043	9.21383	75.751	121.119	-0.25506	-0.28035	-0.17827	-0.15304	-0.10179	-0.12773	-0.05103
-0.12695	-0.12705	19.0496	9.06195	75.1408	120.098	-0.38259	-0.3823	-0.2292	-0.22955	-0.17813	-0.17882	-0.07655
-0.10156	-0.12705	18.8216	8.93539	74.5305	119.102	-0.48461	-0.45876	-0.2292	-0.30607	-0.22903	-0.17882	-0.07655
-0.12695	-0.15245	18.5683	8.80883	73.8439	118.158	-0.56113	-0.53522	-0.25467	-0.38259	-0.33082	-0.22991	-0.10206
-0.15234	-0.20327	18.3403	8.70758	73.0556	117.188	-0.63765	-0.61168	-0.25467	-0.45911	-0.38172	-0.25545	-0.12758
-0.15234	-0.17786	18.1377	8.65695	72.1911	116.269	-0.61214	-0.61168	-0.20374	-0.4336	-0.38172	-0.25545	-0.15309
-0.12695	-0.17786	18.0363	8.63164	71.5045	115.452	-0.53563	-0.50973	-0.10187	-0.4081	-0.35627	-0.22991	-0.12758
-0.12695	-0.15245	17.9603	8.63164	70.9705	114.661	-0.4336	-0.40778	0	-0.30607	-0.27992	-0.15327	-0.10206
-0.10156	-0.10164	17.9603	8.65695	70.4111	113.92	-0.30607	-0.30584	0.10187	-0.20405	-0.15269	-0.07664	-0.05103
-0.05078	0	18.011	8.73289	70.0805	113.231	-0.12753	-0.15292	0.20374	-0.10202	-0.07634	-0.05109	-0.02552
0	0.07623	18.087	8.80883	69.7245	112.542	0.02551	-0.02549	0.28014	0	0.02545	0.02555	0
0.02539	0.15245	18.1377	8.85945	69.2414	111.853	0.15304	0.07646	0.33107	0.12753	0.12724	0.05109	0
0.07617	0.17786	18.1123	8.85945	68.7583	111.164	0.30607	0.20389	0.40747	0.20405	0.20358	0.07664	0.02552
0.12695	0.22868	18.087	8.91008	68.326	110.5	0.4081	0.30584	0.43294	0.30607	0.27992	0.12773	0.02552
0.20312	0.30491	18.1123	8.93539	68.1734	109.811	0.51012	0.3823	0.45841	0.38259	0.35627	0.15327	0.05103
0.20312	0.2795	18.0363	8.88476	67.9954	109.122	0.53563	0.40778	0.40747	0.38259	0.35627	0.12773	0.05103
0.20312	0.2795	17.9097	8.83414	67.7157	108.356	0.51012	0.3823	0.33107	0.35708	0.30537	0.10218	0
0.20312	0.30491	17.7577	8.7582	67.4106	107.59	0.48461	0.33133	0.28014	0.35708	0.30537	0.10218	0.02552
0.17773	0.2795	17.6057	8.65695	67.0291	106.773	0.4336	0.33133	0.2292	0.33158	0.27992	0.10218	0.02552
0.12695	0.20327	17.403	8.50507	66.5714	105.905	0.33158	0.22938	0.1528	0.25506	0.22903	0.07664	0.02552
0.10156	0.15245	17.175	8.32789	66.0883	105.012	0.20405	0.12743	0.0764	0.20405	0.20358	0.07664	0.02552
0.07617	0.10164	16.9217	8.17601	65.5797	104.119	0.07652	0	-0.02547	0.10202	0.12724	0	0
0	0.02541	16.6684	7.99882	65.0203	103.225	-0.07652	-0.12743	-0.10187	-0.02551	0.02545	-0.05109	-0.02552
-0.02539	-0.05082	16.3897	7.82163	64.3846	102.281	-0.28057	-0.28035	-0.20374	-0.15304	-0.07634	-0.12773	-0.05103
-0.07617	-0.10164	16.0858	7.66975	63.8252	101.387	-0.38259	-0.3823	-0.25467	-0.22955	-0.17813	-0.17882	-0.10206
-0.10156	-0.15245	15.8071	7.51788	63.2657	100.494	-0.45911	-0.43327	-0.25467	-0.30607	-0.25448	-0.17882	-0.10206
-0.10156	-0.15245	15.6045	7.44194	62.7317	99.6516	-0.53563	-0.48424	-0.25467	-0.33158	-0.27992	-0.17882	-0.10206
-0.10156	-0.17786	15.3765	7.34069	62.2232	98.7837	-0.58664	-0.53522	-0.2292	-0.38259	-0.30537	-0.17882	-0.10206
-0.10156	-0.17786	15.1991	7.29006	61.7909	97.9924	-0.56113	-0.50973	-0.17827	-0.38259	-0.35627	-0.20436	-0.12758
-0.10156	-0.15245	15.0978	7.29006	61.3586	97.2777	-0.51012	-0.43327	-0.10187	-0.33158	-0.30537	-0.17882	-0.10206
-0.07617	-0.10164	15.0725	7.29006	60.9009	96.5885	-0.4081	-0.35681	-0.02547	-0.28057	-0.25448	-0.12773	-0.10206
-0.05078	-0.07623	15.0472	7.34069	60.4686	95.9249	-0.28057	-0.25487	0.0764	-0.17854	-0.17813	-0.07664	-0.07655
-0.02539	0	15.0978	7.39131	60.1126	95.3123	-0.12753	-0.10195	0.20374	-0.05101	-0.0509	0	0
0.02539	0.07623	15.1485	7.46725	59.6803	94.7252	0.02551	0.02549	0.30561	0.05101	0.07634	0.05109	0.02552
0.05078	0.12705	15.1991	7.51788	59.1972	94.1381	0.17854	0.15292	0.35654	0.15304	0.15269	0.07664	0.02552
0.10156	0.17786	15.2245	7.54319	58.6632	93.551	0.28057	0.22938	0.38201	0.20405	0.17813	0.07664	0.02552
0.15234	0.22868	15.2498	7.59382	58.1038	92.9639	0.38259	0.30584	0.40747	0.28057	0.25448	0.12773	0.02552
0.20312	0.2795	15.2245	7.59382	57.5698	92.3768	0.48461	0.40778	0.43294	0.35708	0.30537	0.12773	0.05103
0.22851	0.30491	15.1738	7.5685	57.0358	91.7642	0.51012	0.43327	0.40747	0.38259	0.33082	0.15327	0.05103
0.22851	0.2795	15.0725	7.49257	56.4509	91.1005	0.48461	0.40778	0.35654	0.38259	0.30537	0.12773	0.05103
0.20312	0.25409	14.9205	7.41663	55.9424	90.4114	0.45911	0.35681	0.28014	0.33158	0.27992	0.12773	0.05103
0.17773	0.25409	14.8192	7.34069	55.4338	89.6967	0.38259	0.30584	0.2292	0.30607	0.25448	0.10218	0.05103
0.15234	0.20327	14.6672	7.18881	54.8489	88.9309	0.25506	0.20389	0.12734	0.22955	0.20358	0.07664	0.02552
0.10156	0.15245	14.4645	7.03694	54.2387	88.1396	0.15304	0.10195	0.05093	0.17854	0.15269	0.05109	0.02552
0.05078	0.07623	14.2112	6.85975	53.6792	87.3483	0.02551	0	0	0.10202	0.10179	0.02555	0.02552
0.02539	0.02541	13.9832	6.70787	53.1198	86.557	-0.12753	-0.12743	-0.10187	0	0.02545	-0.02555	0
-0.02539	-0.05082	13.7046	6.53068	52.535	85.7147	-0.30607	-0.28035	-0.20374	-0.15304	-0.10179	-0.10218	-0.05103
-0.07617	-0.12705	13.4259	6.40412	52.001	84.9234	-0.4336	-0.40778	-0.28014	-0.25506	-0.20358	-0.17882	-0.10206
-0.10156	-0.15245	13.1726	6.25224	51.5178	84.1321	-0.53563	-0.45876	-0.28014	-0.33158	-0.27992	-0.20436	-0.12758
-0.10156	-0.15245	12.9699	6.1763	51.0601	83.3663	-0.58664	-0.50973	-0.28014	-0.38259	-0.30537	-0.17882	-0.12758
-0.10156	-0.17786	12.7926	6.10037	50.577	82.6516	-0.61214	-0.50973	-0.2292	-0.38259	-0.30537	-0.17882	-0.10206
-0.10156	-0.17786	12.6406	6.04974	50.1193	81.9624	-0.58664	-0.48424	-0.17827	-0.35708	-0.30537	-0.17882	-0.10206
-0.07617	-0.15245	12.5646	6.04974	49.687	81.3498	-0.53563	-0.43327	-0.12734	-0.33158	-0.30537	-0.15327	-0.12758
-0.05078	-0.10164	12.5646	6.10037	49.3564	80.7627	-0.4336	-0.35681	-0.05093	-0.28057	-0.25448	-0.15327	-0.10206
-0.02539	-0.07623	12.5393	6.12568	49.0258	80.2012	-0.30607	-0.25487	0.05093	-0.20405	-0.17813	-0.07664	-0.07655
0	-0.02541	12.59	6.20162	48.6698	79.6907	-0.15304	-0.07646	0.17827	-0.05101	-0.0509	0	-0.02552
0.05078	0.05082	12.6406	6.27755	48.4156	79.2312	0.02551	0.07646	0.28014	0.07652	0.10179	0.05109	0
0.10156	0.15245	12.7166	6.35349	48.1104	78.7207	0.15304	0.17841	0.33107	0.17854	0.20358	0.12773	0.02552
0.12695	0.20327	12.7419	6.40412	47.729	78.2357	0.25506	0.28035	0.35654	0.25506	0.22903	0.12773	0.02552
0.15234	0.22868	12.7673	6.42943	47.2967	77.7762	0.35708	0.35681	0.35654	0.28057	0.25448	0.10218	0
0.20312	0.30491	12.7673	6.45474	46.8644	77.2657	0.45911	0.43327	0.38201	0.35708	0.30537	0.15327	0.02552
0.22851	0.30491	12.7419	6.42943	46.3813	76.7807	0.48461	0.45876	0.38201	0.4081	0.35627	0.17882	0.02552
0.22851	0.2795	12.6406	6.35349	45.8219	76.1937	0.48461	0.45876	0.35654	0.4336	0.35627	0.17882	0.05103
0.20312	0.25409	12.514	6.27755	45.3642	75.6066	0.4336	0.40778	0.28014	0.38259	0.33082	0.15327	0.02552
0.20312	0.25409	12.4126	6.20162	44.881	74.994	0.38259	0.35681	0.20374	0.33158	0.27992	0.12773	0.02552
0.15234	0.22868	12.286	6.10037	44.3725	74.3558	0.28057	0.25487	0.12734	0.25506	0.22903	0.07664	0
0.10156	0.15245	12.1087	5.92318	43.7622	73.6411	0.12753	0.12743	0.02547	0.17854	0.15269	0.05109	0
0.05078	0.07623	11.8807	5.7713	43.1773	72.9264	0	0.02549	-0.05093	0.10202	0.10179	0.02555	0
0.02539	0	11.6273	5.61942	42.5925	72.2372	-0.15304	-0.10195	-0.12734	0	0.02545	-0.02555	-0.02552
-0.02539	-0.05082	11.3994	5.44223	41.8805	71.497	-0.28057	-0.22938	-0.17827	-0.10202	-0.0509	-0.07664	-0.05103
-0.05078	-0.10164	11.146	5.31567	41.2448	70.8078	-0.4336	-0.35681	-0.28014	-0.22955	-0.17813	-0.12773	-0.07655
-0.10156	-0.15245	10.8927	5.18911	40.9142	70.0931	-0.53563	-0.43327	-0.30561	-0.33158	-0.27992	-0.20436	-0.12758
-0.12695	-0.17786	10.6901	5.08786	40.4819	69.4294	-0.61214	-0.50973	-0.33107	-0.38259	-0.33082	-0.20436	-0.15309
-0.12695	-0.17786	10.5634	5.03723	40.0242	68.7913	-0.66316	-0.53522	-0.30561	-0.38259	-0.33082	-0.17882	-0.12758
-0.12695	-0.20327	10.4114	4.98661	39.6682	68.2042	-0.63765	-0.48424	-0.2292	-0.35708	-0.30537	-0.17882	-0.10206
-0.12695	-0.17786	10.3354	4.98661	39.3885	67.6426	-0.56113	-0.43327	-0.1528	-0.33158	-0.27992	-0.15327	-0.10206
-0.07617	-0.12705	10.3354	5.01192	39.0579	67.1321	-0.48461	-0.35681	-0.10187	-0.28057	-0.22903	-0.12773	-0.10206
-0.05078	-0.07623	10.3861	5.06254	38.7782	66.6982	-0.38259	-0.25487	-0.02547	-0.20405	-0.17813	-0.10218	-0.07655
-0.02539	-0.02541	10.4367	5.13848	38.2697	66.2642	-0.22955	-0.12743	0.0764	-0.10202	-0.10179	-0.05109	-0.07655
0.02539	0.05082	10.5128	5.21442	37.4814	65.8813	-0.07652	0.02549	0.17827	0.02551	0.02545	0.02555	-0.02552
0.05078	0.10164	10.5634	5.26505	36.9474	65.4985	0.10202	0.17841	0.25467	0.15304	0.15269	0.10218	0.02552
0.10156	0.15245	10.6141	5.34098	36.2863	65.0901	0.22955	0.25487	0.30561	0.25506	0.22903	0.12773	0.05103
0.12695	0.20327	10.6394	5.39161	36.032	64.7072	0.33158	0.35681	0.33107	0.33158	0.30537	0.15327	0.05103
0.17773	0.25409	10.6901	5.44223	36.032	64.3243	0.4081	0.43327	0.33107	0.38259	0.30537	0.15327	0.05103
0.20312	0.2795	10.6647	5.44223	35.9557	63.9159	0.45911	0.45876	0.30561	0.38259	0.33082	0.15327	0.05103
0.22851	0.2795	10.6141	5.39161	35.7268	63.4564	0.45911	0.45876	0.30561	0.4081	0.35627	0.15327	0.05103
0.20312	0.25409	10.4874	5.31567	35.498	62.9459	0.4336	0.43327	0.25467	0.4081	0.33082	0.15327	0.02552
0.17773	0.22868	10.3861	5.21442	35.32	62.4354	0.38259	0.40778	0.20374	0.38259	0.33082	0.15327	0.05103
0.15234	0.20327	10.2594	5.11317	34.5825	61.8738	0.28057	0.30584	0.10187	0.30607	0.25448	0.10218	0.02552
0.10156	0.15245	10.0821	5.01192	33.2603	61.2868	0.15304	0.17841	0	0.20405	0.17813	0.05109	0
0.07617	0.10164	9.90478	4.86004	32.5737	60.6997	0.02551	0.07646	-0.0764	0.12753	0.10179	0.02555	0
0.02539	0.02541	9.70212	4.70817	32.3703	60.0871	-0.12753	-0.05097	-0.1528	0.02551	0.02545	-0.02555	-0.02552
-0.02539	-0.05082	9.44881	4.53098	31.9126	59.4234	-0.25506	-0.15292	-0.20374	-0.05101	-0.02545	-0.05109	-0.02552
-0.07617	-0.10164	9.19549	4.40441	31.2769	58.8108	-0.4081	-0.25487	-0.25467	-0.15304	-0.12724	-0.10218	-0.05103
-0.10156	-0.12705	8.99283	4.30316	30.87	58.1982	-0.48461	-0.35681	-0.30561	-0.22955	-0.20358	-0.12773	-0.07655
[truncated: 400 more rows]
