# Supplementary material for: Multi-Sensor and Decision-Level Fusion-Based Structural Damage Detection Using a One-Dimensional Convolutional Neural Network
Source: Sensors (Basel). 2021 Jun 8;21(12):3950. doi: 10.3390/s21123950 (PMC8226517; doi:10.3390/s21123950)
Supplement: Supplementary file 1 [file sensors-21-03950-s001.zip › Steel frame/F4-100-3.xlsx]

## Sheet: F4-100-3
0.58396	0.63523	-79.3649	-307.296	-686.209	-690.797	-473.162	2.0899	0.73855	0.12753	-0.68709	-0.89408	-0.68893
-0.22851	-0.45736	-79.4409	-299.019	-686.108	-690.133	-459.772	0.91752	1.27336	2.117	2.62112	2.01806	0.99511
-0.81247	-1.27045	-78.9343	-291.881	-685.93	-690.644	-446.024	1.3253	1.83363	2.47408	2.90104	1.86479	0.94408
-1.01559	-1.24504	-77.0344	-282.743	-686.464	-690.261	-432.046	0.86654	0.66215	1.02024	1.1197	0.35763	0.25516
0.4824	0.76227	-71.9933	-272.238	-685.548	-690.542	-419.217	0.07646	-0.53481	-0.45911	-0.55985	-0.76635	-0.30619
0.38085	1.24504	-67.6616	-262.822	-688.32	-690.337	-406.132	-0.58619	-1.29882	-1.09676	-0.89067	-0.66417	-0.28067
1.04098	1.60077	-64.6217	-254.899	-680.437	-690.516	-393.762	-0.61168	-1.14602	-1.17328	-1.1197	-0.86853	-0.35722
-0.38085	-0.66063	-65.331	-249.229	-655.695	-690.414	-380.907	0.10195	-0.50934	-0.8417	-1.1197	-0.99626	-0.56135
-0.68552	-1.118	-65.331	-243.103	-652.288	-690.516	-369.378	-0.02549	0.58574	0.61214	0.73798	0.63863	0.20413
-0.96481	-1.3975	-64.3684	-235.459	-625.919	-690.491	-357.9	-0.3823	0.53481	1.17328	2.03582	1.68597	0.91857
-0.78708	-1.04177	-61.8352	-227.663	-588.946	-690.593	-345.301	0.30584	0.56028	0.33158	0.40716	-0.05109	-0.05103
-0.45701	-0.17786	-58.1367	-218.955	-543.531	-690.593	-334.103	-0.63716	-0.81495	-1.14777	-1.1197	-0.99626	-0.45928
0.50779	1.24504	-53.881	-210.703	-504.676	-690.72	-323.875	-1.68211	-1.47709	-1.6834	-1.45052	-0.91962	-0.35722
0.05078	0.40654	-52.2851	-204.451	-486.622	-690.746	-312.041	-0.66265	-0.73855	-1.40283	-1.47597	-1.04735	-0.53583
-0.2539	-0.38114	-51.9304	-198.629	-462.491	-690.95	-300.971	0.17841	0.20374	-0.48461	-0.66164	-0.48536	-0.38274
-0.66013	-0.91472	-51.5251	-192.883	-431.138	-690.976	-291.253	-0.12743	0.78948	0.8417	1.27239	1.09844	0.51032
-0.96481	-1.21963	-50.5878	-186.858	-404.463	-691.205	-280.821	0.15292	1.06962	1.12226	1.47597	0.97071	0.45928
-0.71091	-0.68604	-48.156	-179.442	-375.653	-691.18	-270.313	0.28035	0.25467	-0.05101	-0.0509	-0.281	-0.22964
0.10156	0.63523	-44.2042	-171.671	-345.876	-691.486	-260.748	-0.30584	-0.38201	-0.58664	-0.55985	-0.48536	-0.25516
0.78708	1.52454	-40.4804	-164.862	-318.897	-691.384	-251.26	-0.50973	-0.81495	-1.02024	-0.94157	-0.74081	-0.45928
0.30468	0.66063	-39.4671	-159.42	-293.85	-691.741	-241.695	-0.15292	-0.66215	-0.89271	-0.94157	-0.68972	-0.45928
-0.07617	-0.12705	-39.4418	-154.964	-268.803	-691.512	-232.283	0.73911	0.66215	0.4081	0.15269	0.07664	-0.05103
-0.50779	-0.71145	-39.3405	-149.801	-247.036	-692.048	-223.535	0.71362	0.94228	1.32631	1.60321	1.20062	0.53583
-0.30468	-0.38114	-37.7446	-144.105	-225.651	-691.512	-214.837	0.79008	1.04415	1.53036	1.83224	1.09844	0.56135
-0.27929	-0.17786	-35.642	-138.081	-208.767	-692.558	-206.012	0.71362	0.35654	0.51012	0.50895	0.02555	0
0.07617	0.60982	-32.8302	-131.651	-189.263	-682.195	-198.08	0.02549	-0.63668	-0.48461	-0.50895	-0.56199	-0.28067
0.63474	1.34668	-30.0183	-126.108	-169.734	-659.809	-190.249	-0.20389	-0.71308	-0.53563	-0.48351	-0.40872	-0.17861
0.38085	0.68604	-29.2077	-121.476	-153.663	-638.444	-182.368	-0.12743	-0.61121	-0.48461	-0.43261	-0.38318	-0.30619
-0.17773	-0.30491	-29.613	-117.755	-137.72	-617.003	-174.334	0.58619	0.20374	0.28057	0.20358	0.05109	-0.07655
-0.60935	-0.8385	-29.7397	-113.781	-120.2	-596.71	-167.013	0.63716	0.91682	1.19878	1.22149	0.81744	0.40825
-0.60935	-0.76227	-28.7517	-108.743	-103.773	-575.32	-159.846	0.20389	0.38201	0.76518	1.01791	0.61308	0.25516
-0.22851	-0.10164	-26.5225	-103.453	-88.5669	-554.567	-152.603	0	-0.20374	-0.12753	-0.10179	-0.281	-0.22964
0.02539	0.43195	-24.1413	-98.0868	-73.7422	-533.534	-145.843	-0.5607	-0.73855	-0.79069	-0.78888	-0.58754	-0.3317
0.10156	0.559	-22.4694	-93.4292	-63.2912	-513.446	-139.008	-0.63716	-0.81495	-0.99473	-0.99246	-0.63863	-0.3317
-0.12695	0.02541	-22.0641	-89.7842	-53.0435	-494.199	-131.968	-0.12743	-0.1528	-0.48461	-0.63619	-0.43427	-0.25516
-0.27929	-0.38114	-21.9121	-86.2151	-41.3211	-475.617	-125.362	0.12743	0.40747	0.22955	0.25448	0.25545	0.05103
-0.66013	-0.81309	-21.6335	-82.4435	-30.3869	-456.881	-119.062	0.07646	0.66215	0.71417	1.01791	0.81744	0.35722
-0.55857	-0.559	-20.4175	-78.191	-17.3421	-438.554	-112.533	0.22938	0.68761	0.61214	0.76343	0.5109	0.3317
-0.27929	-0.02541	-18.4163	-73.3563	-5.44167	-419.665	-106.233	0.07646	0.1528	-0.10202	-0.15269	-0.22991	-0.10206
-0.10156	0.35573	-16.4151	-68.7494	5.23824	-401.389	-100.188	-0.17841	-0.25467	-0.53563	-0.5853	-0.45981	-0.28067
0.38085	0.78768	-14.5912	-64.8006	15.3333	-384.21	-94.4488	-0.17841	-0.12734	-0.38259	-0.43261	-0.281	-0.20413
0.05078	0.17786	-14.1859	-61.6365	24.4621	-367.287	-88.4039	0.25487	0.28014	-0.02551	-0.12724	-0.12773	-0.17861
-0.2539	-0.25409	-14.1605	-58.523	33.5654	-350.899	-82.5885	0.58619	0.71308	0.58664	0.50895	0.30654	0.02552
-0.2539	-0.22868	-13.5779	-55.0552	41.6516	-334.895	-77.1557	0.61168	0.89135	0.99473	1.01791	0.66417	0.28067
-0.27929	-0.17786	-12.362	-51.3342	49.7887	-318.661	-71.6974	0.53522	0.58574	0.63765	0.55985	0.22991	0.05103
-0.02539	0.35573	-10.5128	-47.3348	57.8241	-302.784	-66.5707	0.22938	0.05093	0.12753	0.07634	-0.07664	-0.10206
0.38085	0.88932	-8.61285	-43.5632	64.9694	-287.443	-61.5715	0.07646	-0.12734	-0.05101	-0.10179	-0.12773	-0.07655
0.20312	0.50818	-7.92889	-40.4244	73.2845	-272.23	-56.3683	0.22938	-0.17827	-0.20405	-0.27992	-0.33209	-0.20413
0.02539	0.15245	-7.72623	-37.8931	81.0401	-258.191	-51.6242	0.35681	0.10187	0.17854	0.10179	-0.02555	-0.05103
-0.2539	-0.20327	-7.65024	-35.4631	87.3209	-244.611	-47.1861	0.25487	0.35654	0.68866	0.81433	0.53645	0.28067
-0.45701	-0.43195	-7.34626	-32.6281	94.4917	-230.776	-42.5695	0.22938	0.28014	0.58664	0.68709	0.30654	0.12758
-0.33007	-0.20327	-6.30765	-29.3374	101.078	-217.069	-38.106	0.02549	-0.10187	0.12753	0.17813	-0.05109	-0.05103
-0.05078	0.30491	-4.6864	-25.8949	106.901	-203.617	-33.923	-0.3823	-0.56028	-0.38259	-0.30537	-0.30654	-0.17861
0	0.35573	-3.54647	-23.0599	112.495	-190.727	-29.74	-0.53522	-0.76401	-0.71417	-0.66164	-0.56199	-0.3317
-0.17773	0	-3.39448	-20.7311	117.708	-178.347	-25.6846	-0.53522	-0.58574	-0.58664	-0.5853	-0.45981	-0.28067
-0.17773	-0.22868	-3.31848	-18.453	122.437	-166.35	-21.5271	-0.28035	-0.25467	-0.28057	-0.27992	-0.22991	-0.17861
-0.45701	-0.559	-3.29315	-16.0736	127.269	-154.455	-17.6247	-0.40778	-0.1528	0.02551	0.22903	0.17882	0
-0.45701	-0.48277	-2.73585	-13.6182	131.337	-142.968	-13.7988	-0.35681	-0.05093	0.05101	0.22903	0.12773	0.05103
-0.50779	-0.45736	-1.97589	-10.8845	135.965	-131.201	-9.81982	-0.35681	-0.2292	-0.33158	-0.33082	-0.30654	-0.15309
-0.2539	0	-0.60797	-7.89757	140.364	-119.791	-6.14695	-0.5607	-0.48388	-0.56113	-0.50895	-0.38318	-0.20413
0.02539	0.35573	0.6333	-5.21442	143.594	-108.815	-2.60161	-0.61168	-0.43294	-0.48461	-0.33082	-0.15327	-0.07655
-0.22851	-0.10164	0.83595	-3.1894	146.493	-97.9924	1.35182	-0.10195	-0.10187	-0.33158	-0.35627	-0.281	-0.17861
-0.38085	-0.33032	0.83595	-1.26564	149.697	-87.8078	4.87165	0.07646	0.20374	0.07652	0.0509	0.07664	-0.02552
-0.22851	-0.15245	1.41859	0.9872	153.028	-77.8528	8.08541	0.02549	0.38201	0.48461	0.63619	0.48536	0.20413
-0.27929	-0.17786	2.10255	3.34128	156.308	-67.5405	11.7838	0.33133	0.40747	0.38259	0.43261	0.22991	0.02552
-0.15234	0.05082	3.0145	5.87255	159.181	-57.3813	15.1761	0.43327	0.33107	0.22955	0.10179	-0.02555	-0.10206
0.07617	0.43195	4.2051	8.30257	162.207	-47.7838	18.2368	0.30584	0.2292	0.20405	0.10179	0.05109	-0.05103
0.20312	0.58441	5.14238	10.4288	165.055	-38.4925	21.2975	0.30584	0.20374	0.17854	0.10179	0.05109	-0.10206
0.15234	0.43195	5.52236	12.302	167.98	-29.3543	24.4348	0.53522	0.35654	0.33158	0.17813	0.07664	-0.07655
-0.02539	0.20327	5.59835	13.9473	169.658	-20.7267	27.4955	0.81557	0.73855	0.73967	0.55985	0.35763	0.10206
-0.10156	0.12705	5.877	15.6686	170.802	-12.2778	30.2756	0.81557	0.84042	0.94372	0.86522	0.56199	0.22964
0	0.20327	6.48497	17.567	172.709	-3.87988	32.9538	0.73911	0.68761	0.81619	0.73798	0.38318	0.15309
0.07617	0.38114	7.32092	19.4908	174.667	4.31381	35.5809	0.58619	0.50934	0.61214	0.5344	0.25545	0.10206
0.12695	0.50818	8.05555	21.3893	176.676	12.3033	37.953	0.35681	0.2292	0.35708	0.30537	0.12773	0.05103
0.02539	0.30491	8.30887	22.8321	178.049	19.8844	40.4015	0.33133	0.12734	0.15304	0.02545	-0.12773	-0.10206
0	0.20327	8.43553	24.1736	179.117	27.006	42.5695	0.12743	0.02547	0.10202	0.0509	-0.07664	-0.12758
-0.10156	0.05082	8.48619	25.4393	180.109	33.8979	44.7121	0	0.0764	0.25506	0.27992	0.15327	0
-0.35546	-0.2795	8.35953	26.6796	181.202	40.8919	47.0076	0	0.12734	0.20405	0.20358	0.05109	0
-0.27929	-0.20327	8.66352	28.1731	182.194	47.6561	49.0736	-0.20389	-0.12734	-0.05101	-0.07634	-0.15327	-0.10206
-0.15234	-0.02541	9.29681	29.7678	183.211	54.2417	50.8845	-0.66265	-0.40747	-0.33158	-0.22903	-0.17882	-0.10206
-0.15234	0	9.77812	31.1853	184.203	60.6997	52.9505	-0.71362	-0.58574	-0.58664	-0.55985	-0.40872	-0.22964
-0.35546	-0.30491	9.72746	32.3497	184.94	66.9534	54.991	-0.71362	-0.58574	-0.63765	-0.63619	-0.45981	-0.25516
-0.35546	-0.33032	9.77812	33.4128	185.373	72.7732	56.8784	-0.68814	-0.43294	-0.45911	-0.40716	-0.25545	-0.15309
-0.45701	-0.45736	9.85412	34.6278	185.881	78.7207	58.7914	-0.68814	-0.35654	-0.33158	-0.15269	-0.07664	-0.05103
-0.45701	-0.43195	10.2088	35.9188	186.466	84.5405	60.8319	-0.53522	-0.2292	-0.25506	-0.12724	-0.10218	-0.05103
-0.43162	-0.30491	10.7154	37.3869	187.28	90.3858	62.6938	-0.58619	-0.33107	-0.38259	-0.25448	-0.20436	-0.10206
-0.22851	-0.02541	11.4754	38.8803	188.017	96.078	64.4792	-0.66265	-0.48388	-0.53563	-0.45806	-0.35763	-0.22964
-0.17773	0	12.0073	40.146	188.653	101.566	66.3412	-0.53522	-0.40747	-0.51012	-0.45806	-0.33209	-0.25516
-0.12695	0.02541	12.3113	41.285	189.085	106.901	68.2286	-0.25487	-0.1528	-0.25506	-0.25448	-0.17882	-0.17861
-0.17773	-0.10164	12.4126	42.3735	189.314	112.134	70.1161	0.05097	0.1528	0.10202	0.10179	0.07664	-0.02552
-0.10156	0	12.7419	43.5126	189.543	117.137	71.876	0.22938	0.33107	0.35708	0.40716	0.22991	0.07655
-0.07617	0.12705	13.2739	44.7529	189.797	122.114	73.5083	0.28035	0.33107	0.45911	0.50895	0.281	0.15309
-0.05078	0.2795	13.8059	45.9932	190.102	127.015	75.1407	0.35681	0.28014	0.35708	0.33082	0.10218	0.05103
0	0.40654	14.3125	47.1829	190.229	131.814	76.6711	0.40778	0.20374	0.25506	0.17813	0	-0.02552
0.10156	0.53359	14.7685	48.2207	190.179	136.281	78.0484	0.43327	0.28014	0.38259	0.33082	0.12773	0.02552
0.10156	0.43195	14.9205	49.0054	189.95	140.543	79.4768	0.61168	0.45841	0.56113	0.50895	0.25545	0.07655
0	0.25409	14.8445	49.7142	189.67	144.704	80.8286	0.71362	0.58574	0.71417	0.66164	0.33209	0.12758
0.05078	0.2795	14.9712	50.5242	189.39	148.61	82.0529	0.68814	0.58574	0.73967	0.68709	0.33209	0.12758
0.02539	0.2795	15.2245	51.4355	189.365	152.592	83.1241	0.48424	0.33107	0.53563	0.50895	0.17882	0.05103
0.07617	0.38114	15.5791	52.2961	188.958	156.293	84.1444	0.30584	0.12734	0.28057	0.17813	-0.02555	-0.07655
0.02539	0.35573	15.7311	53.0048	188.551	159.815	85.1136	0.17841	0.05093	0.15304	0.07634	-0.02555	-0.07655
-0.02539	0.25409	15.7058	53.587	188.119	163.185	86.1338	0.17841	0.10187	0.17854	0.10179	0.02555	-0.02552
-0.15234	0.07623	15.5285	54.0174	187.458	166.248	87.1286	0.17841	0.2292	0.30607	0.27992	0.15327	0.07655
-0.20312	0	15.4525	54.5489	186.746	169.336	87.9193	0	0.1528	0.28057	0.27992	0.17882	0.10206
-0.33007	-0.12705	15.3765	55.1564	186.008	172.399	88.7355	-0.20389	-0.05093	0.05101	0.10179	0.02555	0.02552
-0.27929	-0.05082	15.5791	55.7639	185.296	175.284	89.5516	-0.30584	-0.10187	-0.12753	-0.10179	-0.12773	-0.07655
-0.2539	-0.02541	15.8071	56.4474	184.635	178.194	90.2913	-0.48424	-0.30561	-0.30607	-0.25448	-0.20436	-0.15309
-0.2539	-0.07623	15.9084	56.9789	183.898	180.925	91.082	-0.53522	-0.30561	-0.35708	-0.33082	-0.25545	-0.17861
-0.30468	-0.17786	15.8831	57.3839	183.084	183.503	91.9237	-0.48424	-0.25467	-0.33158	-0.30537	-0.22991	-0.17861
-0.33007	-0.20327	15.8831	57.8902	182.347	186.081	92.6889	-0.50973	-0.20374	-0.25506	-0.22903	-0.15327	-0.12758
-0.30468	-0.17786	16.0351	58.4724	181.584	188.582	93.4796	-0.48424	-0.1528	-0.20405	-0.12724	-0.07664	-0.10206
-0.30468	-0.15245	16.2631	59.0799	180.948	191.135	94.2958	-0.45876	-0.17827	-0.22955	-0.20358	-0.15327	-0.12758
-0.30468	-0.10164	16.4911	59.6621	180.236	193.611	95.1119	-0.40778	-0.17827	-0.25506	-0.25448	-0.20436	-0.15309
-0.22851	0	16.7951	60.219	179.473	195.934	95.8261	-0.35681	-0.12734	-0.17854	-0.17813	-0.12773	-0.10206
-0.15234	0.10164	17.1244	60.8011	178.736	198.231	96.5658	-0.25487	-0.05093	-0.02551	0	0	-0.05103
-0.15234	0.10164	17.3017	61.2821	177.948	200.477	97.3565	-0.07646	0	0.05101	0.10179	0	-0.02552
-0.17773	0.07623	17.3777	61.7377	177.236	202.647	98.0196	0	0.02547	0.12753	0.15269	0	-0.02552
-0.10156	0.17786	17.6057	62.244	176.524	204.715	98.6573	0.07646	0.10187	0.20405	0.22903	0.05109	-0.02552
-0.05078	0.22868	17.859	62.7249	175.684	206.731	99.2694	0.12743	0.10187	0.22955	0.25448	0.05109	-0.02552
0.02539	0.30491	18.087	63.1805	174.845	208.671	99.8306	0.17841	0.12734	0.25506	0.27992	0.05109	-0.02552
0.02539	0.2795	18.163	63.5349	173.981	210.458	100.341	0.22938	0.12734	0.25506	0.25448	0.05109	-0.05103
0.02539	0.2795	18.1883	63.864	173.142	212.168	100.8	0.22938	0.1528	0.28057	0.25448	0.07664	-0.02552
0.02539	0.2795	18.239	64.1424	172.175	213.725	101.182	0.22938	0.1528	0.33158	0.30537	0.10218	0.02552
-0.05078	0.20327	18.163	64.3702	171.158	215.206	101.565	0.22938	0.1528	0.33158	0.33082	0.12773	0.02552
-0.12695	0.15245	18.087	64.5981	170.116	216.635	101.897	0.17841	0.12734	0.28057	0.27992	0.07664	0.02552
-0.15234	0.15245	18.0617	64.8006	168.87	217.886	102.177	0.12743	0.10187	0.25506	0.27992	0.10218	0.05103
-0.12695	0.17786	18.1123	65.0537	167.522	219.111	102.381	0.02549	0.05093	0.17854	0.22903	0.07664	0.02552
-0.12695	0.15245	18.087	65.2562	166.098	220.285	102.636	-0.02549	-0.02547	0.10202	0.15269	0.02555	0
-0.15234	0.07623	17.9857	65.3828	164.649	221.383	102.815	-0.10195	-0.05093	0.02551	0.0509	-0.05109	-0.02552
-0.22851	-0.05082	17.8083	65.484	163.174	222.353	102.993	-0.17841	-0.10187	-0.05101	-0.02545	-0.07664	-0.07655
-0.20312	-0.02541	17.7577	65.6106	161.699	223.246	103.172	-0.20389	-0.05093	-0.02551	0	-0.05109	-0.07655
-0.22851	-0.05082	17.7323	65.7878	160.097	224.165	103.376	-0.20389	0	-0.02551	0	-0.02555	-0.05103
-0.2539	-0.07623	17.7577	65.965	158.317	225.058	103.631	-0.20389	0	-0.05101	-0.0509	-0.07664	-0.05103
-0.2539	-0.02541	17.8337	66.1421	156.944	225.901	103.784	-0.22938	0	-0.07652	-0.07634	-0.05109	-0.05103
-0.22851	0.02541	17.935	66.3446	155.698	226.667	103.963	-0.22938	0	-0.07652	-0.07634	-0.05109	-0.05103
-0.2539	0	17.9857	66.4712	154.528	227.432	104.192	-0.15292	0.0764	-0.02551	-0.02545	-0.02555	-0.05103
-0.27929	0	18.011	66.5978	153.384	228.147	104.371	-0.07646	0.17827	0.10202	0.07634	0.05109	0
-0.2539	-0.02541	18.0363	66.6737	152.29	228.785	104.575	-0.02549	0.2292	0.17854	0.17813	0.10218	0.02552
-0.20312	0.02541	18.2137	66.8509	151.299	229.449	104.702	0	0.20374	0.17854	0.17813	0.07664	0
-0.15234	0.10164	18.4416	67.0534	150.231	230.087	104.83	0	0.17827	0.15304	0.15269	0.05109	-0.02552
-0.10156	0.15245	18.5936	67.2053	149.112	230.649	104.932	0.02549	0.12734	0.10202	0.0509	-0.02555	-0.07655
-0.10156	0.20327	18.6949	67.3065	148.044	231.185	104.957	0	0.0764	0.07652	0.02545	-0.05109	-0.10206
-0.05078	0.20327	18.7456	67.3572	146.849	231.593	105.008	0.02549	0.12734	0.15304	0.12724	0.02555	-0.05103
-0.10156	0.12705	18.6949	67.3318	145.755	232.001	105.085	0.10195	0.20374	0.25506	0.22903	0.10218	0
-0.10156	0.10164	18.5936	67.3065	144.713	232.359	105.136	0.15292	0.2292	0.30607	0.25448	0.10218	0.02552
-0.10156	0.10164	18.5683	67.3065	143.67	232.614	105.059	0.07646	0.1528	0.25506	0.22903	0.10218	0.02552
-0.07617	0.12705	18.6443	67.3572	142.653	232.869	104.932	-0.02549	0	0.15304	0.17813	0.02555	0
-0.10156	0.10164	18.619	67.3065	141.585	233.022	104.83	-0.07646	-0.0764	0.07652	0.0509	-0.05109	-0.05103
-0.15234	0.05082	18.4923	67.2559	140.466	233.15	104.702	-0.12743	-0.12734	0	0	-0.07664	-0.07655
-0.17773	0	18.315	67.1293	139.322	233.15	104.549	-0.17841	-0.12734	0	0.0509	-0.05109	-0.05103
-0.17773	-0.05082	18.163	67.0028	137.949	233.125	104.371	-0.20389	-0.10187	0.02551	0.07634	-0.02555	-0.02552
-0.20312	-0.07623	18.0617	66.9522	136.423	233.15	104.243	-0.25487	-0.17827	-0.07652	0	-0.07664	-0.05103
-0.17773	-0.07623	18.011	66.9268	134.516	233.125	104.09	-0.33133	-0.2292	-0.15304	-0.10179	-0.12773	-0.10206
-0.12695	-0.05082	17.9857	66.9015	132.863	233.048	103.886	-0.3823	-0.25467	-0.20405	-0.15269	-0.15327	-0.10206
-0.15234	-0.10164	17.859	66.775	131.007	232.946	103.784	-0.33133	-0.20374	-0.20405	-0.17813	-0.15327	-0.12758
-0.20312	-0.17786	17.6563	66.6484	129.278	232.818	103.682	-0.25487	-0.10187	-0.12753	-0.10179	-0.10218	-0.07655
-0.20312	-0.15245	17.5803	66.5725	125.438	232.64	103.554	-0.22938	-0.02547	-0.02551	0.02545	0.02555	0
-0.2539	-0.17786	17.5297	66.5218	119.31	232.486	103.452	-0.17841	0.02547	0	0.07634	0.02555	0
-0.20312	-0.10164	17.6057	66.5218	116.055	232.359	103.325	-0.15292	0.02547	-0.02551	0.02545	-0.02555	-0.02552
-0.17773	0	17.707	66.5471	113.36	232.206	103.197	-0.12743	0.05093	-0.02551	0	-0.05109	-0.02552
-0.12695	0.05082	17.783	66.5471	110.41	232.078	103.095	-0.05097	0.10187	0.02551	0.0509	-0.02555	-0.05103
-0.07617	0.05082	17.8083	66.4965	107.358	231.899	102.993	0.07646	0.2292	0.10202	0.10179	0.02555	-0.02552
-0.05078	0.02541	17.783	66.3446	104.536	231.593	102.866	0.17841	0.33107	0.22955	0.22903	0.10218	0
-0.05078	0.02541	17.7577	66.2687	102.247	231.363	102.713	0.22938	0.38201	0.30607	0.27992	0.12773	0.02552
-0.05078	0.10164	17.8337	66.2181	100.391	231.082	102.56	0.28035	0.40747	0.30607	0.25448	0.12773	0.02552
-0.02539	0.17786	17.9603	66.1928	98.7128	230.776	102.33	0.25487	0.35654	0.28057	0.22903	0.10218	0
0	0.22868	18.0617	66.1168	97.238	230.47	102.101	0.25487	0.33107	0.25506	0.20358	0.10218	0
-0.02539	0.22868	18.0617	65.965	95.6614	230.087	101.897	0.30584	0.38201	0.30607	0.25448	0.12773	0.02552
-0.07617	0.12705	17.9097	65.7118	93.9323	229.602	101.59	0.28035	0.38201	0.35708	0.30537	0.15327	0.05103
-0.10156	0.07623	17.7577	65.4587	92.3049	229.04	101.259	0.25487	0.38201	0.38259	0.40716	0.20436	0.10206
-0.10156	0.05082	17.6563	65.2309	91.0843	228.53	100.927	0.20389	0.30561	0.33158	0.33082	0.12773	0.05103
-0.12695	0.02541	17.555	65.0537	89.7621	227.994	100.545	0.10195	0.17827	0.17854	0.17813	0.02555	0
-0.12695	0.05082	17.5297	64.8512	88.5924	227.356	100.111	-0.07646	0.02547	0.02551	0.0509	-0.05109	-0.05103
-0.15234	0.02541	17.4537	64.6234	86.8632	226.718	99.6775	-0.20389	-0.10187	-0.10202	-0.07634	-0.12773	-0.10206
-0.20312	-0.07623	17.2257	64.3196	84.473	226.003	99.2949	-0.22938	-0.12734	-0.12753	-0.10179	-0.12773	-0.10206
-0.2539	-0.12705	16.9977	64.0159	82.3878	225.237	98.8868	-0.30584	-0.12734	-0.12753	-0.07634	-0.10218	-0.07655
-0.30468	-0.22868	16.7697	63.6868	80.7096	224.497	98.4788	-0.3823	-0.1528	-0.15304	-0.07634	-0.07664	-0.05103
-0.30468	-0.22868	16.6431	63.4843	79.2347	223.782	98.0962	-0.43327	-0.20374	-0.20405	-0.15269	-0.12773	-0.07655
-0.30468	-0.25409	16.5417	63.2818	78.1667	223.093	97.7136	-0.48424	-0.28014	-0.30607	-0.20358	-0.17882	-0.10206
-0.30468	-0.25409	16.4911	63.1046	77.4039	222.404	97.382	-0.45876	-0.28014	-0.30607	-0.22903	-0.20436	-0.10206
-0.30468	-0.25409	16.4151	62.9021	76.5139	221.689	97.0504	-0.45876	-0.28014	-0.30607	-0.20358	-0.17882	-0.10206
-0.33007	-0.2795	16.3137	62.6743	75.8528	220.949	96.7188	-0.40778	-0.20374	-0.25506	-0.15269	-0.15327	-0.10206
-0.33007	-0.22868	16.2631	62.5224	75.1916	220.285	96.4638	-0.33133	-0.12734	-0.17854	-0.07634	-0.12773	-0.07655
-0.2539	-0.12705	16.3391	62.4465	74.3271	219.647	96.2087	-0.22938	-0.0764	-0.15304	-0.0509	-0.10218	-0.05103
-0.20312	-0.10164	16.3897	62.3199	73.6913	218.983	95.9026	-0.20389	-0.05093	-0.12753	-0.0509	-0.10218	-0.07655
-0.12695	-0.05082	16.4404	62.168	73.3099	218.371	95.6476	-0.07646	0.05093	-0.05101	-0.02545	-0.07664	-0.05103
-0.12695	-0.02541	16.4151	62.0162	72.8776	217.733	95.4435	0.07646	0.17827	0.07652	0.07634	0	-0.02552
-0.10156	0	16.4151	61.839	72.4199	217.043	95.163	0.17841	0.2292	0.20405	0.20358	0.07664	0.02552
-0.07617	0.05082	16.4151	61.6618	72.0639	216.329	94.8314	0.22938	0.28014	0.28057	0.25448	0.12773	0.05103
-0.10156	0.07623	16.3897	61.4846	71.8605	215.64	94.5253	0.30584	0.33107	0.30607	0.27992	0.12773	0.05103
-0.10156	0.12705	16.4151	61.3834	71.9368	214.976	94.2192	0.35681	0.33107	0.30607	0.27992	0.12773	0.05103
-0.05078	0.20327	16.4657	61.2062	72.1148	214.21	93.8367	0.35681	0.35654	0.33158	0.30537	0.12773	0.05103
-0.02539	0.20327	16.4404	60.953	72.2928	213.444	93.4541	0.35681	0.35654	0.33158	0.30537	0.12773	0.02552
-0.05078	0.12705	16.2884	60.6493	72.3945	212.602	93.046	0.35681	0.35654	0.33158	0.30537	0.12773	0.02552
-0.05078	0.07623	16.1111	60.3202	72.4454	211.683	92.5869	0.33133	0.35654	0.33158	0.30537	0.12773	0.02552
-0.07617	0.05082	15.9844	60.0165	72.5216	210.79	92.1022	0.25487	0.28014	0.28057	0.25448	0.10218	0
-0.10156	0.05082	15.8831	59.738	72.5216	209.845	91.6176	0.17841	0.20374	0.20405	0.15269	0.02555	-0.02552
-0.15234	0.02541	15.7564	59.4343	72.6742	208.875	91.1075	0.07646	0.12734	0.10202	0.07634	0	-0.02552
-0.22851	-0.02541	15.6045	59.1305	72.7251	207.88	90.6229	0.02549	0.10187	0.05101	0.0509	0	0
-0.2539	-0.05082	15.4271	58.7761	72.6742	206.833	90.0873	-0.07646	0.05093	0	0.02545	0	0
-0.27929	-0.10164	15.2752	58.4218	72.6488	205.812	89.5772	-0.15292	0.02547	-0.02551	0.02545	0	0
-0.33007	-0.17786	15.0472	58.0674	72.5725	204.766	89.0925	-0.22938	-0.02547	-0.10202	-0.02545	-0.05109	-0.02552
-0.33007	-0.22868	14.8952	57.7636	72.5216	203.745	88.5824	-0.28035	-0.10187	-0.17854	-0.12724	-0.12773	-0.07655
-0.30468	-0.22868	14.8192	57.4852	72.4708	202.775	88.1233	-0.33133	-0.12734	-0.22955	-0.15269	-0.15327	-0.10206
-0.30468	-0.20327	14.7432	57.2067	72.3691	201.754	87.6642	-0.3823	-0.1528	-0.25506	-0.17813	-0.15327	-0.10206
-0.33007	-0.25409	14.6418	56.9283	72.3182	200.758	87.2306	-0.35681	-0.17827	-0.28057	-0.20358	-0.17882	-0.12758
-0.33007	-0.22868	14.5658	56.6752	72.3691	199.788	86.8225	-0.33133	-0.1528	-0.25506	-0.17813	-0.15327	-0.10206
-0.30468	-0.17786	14.5405	56.4727	72.4708	198.844	86.4144	-0.33133	-0.12734	-0.20405	-0.12724	-0.12773	-0.07655
-0.30468	-0.17786	14.4899	56.2195	72.5216	197.925	86.0828	-0.22938	-0.0764	-0.15304	-0.10179	-0.10218	-0.05103
-0.27929	-0.15245	14.4899	55.9917	72.4962	197.031	85.7257	-0.17841	-0.02547	-0.10202	-0.0509	-0.05109	-0.05103
-0.22851	-0.10164	14.5152	55.7892	72.2419	196.138	85.3431	-0.10195	0	-0.02551	0.0509	-0.02555	-0.02552
-0.17773	-0.07623	14.5405	55.6121	71.9368	195.296	85.0116	-0.02549	0.05093	0.02551	0.07634	0	-0.02552
-0.17773	-0.02541	14.5405	55.4095	71.6825	194.428	84.6545	0.02549	0.05093	0.05101	0.10179	-0.02555	-0.02552
-0.15234	0.02541	14.5405	55.1817	71.4791	193.534	84.2464	0.07646	0.0764	0.10202	0.12724	0	-0.02552
-0.15234	0.05082	14.5152	54.9539	71.1994	192.641	83.8893	0.17841	0.12734	0.15304	0.17813	0.02555	-0.02552
-0.10156	0.07623	14.4899	54.7514	70.8942	191.748	83.4812	0.20389	0.17827	0.20405	0.22903	0.07664	0
-0.07617	0.10164	14.4645	54.4983	70.7162	190.829	83.0731	0.25487	0.20374	0.22955	0.25448	0.07664	0.02552
-0.07617	0.07623	14.3379	54.2199	70.4874	189.884	82.665	0.25487	0.20374	0.20405	0.22903	0.05109	0
-0.10156	0.05082	14.2112	53.9161	70.2331	188.889	82.1804	0.22938	0.17827	0.20405	0.20358	0.05109	0
-0.10156	0.05082	14.0846	53.587	69.8517	187.868	81.6958	0.20389	0.17827	0.20405	0.20358	0.07664	0
-0.15234	0	13.9579	53.2833	69.4702	186.847	81.2367	0.17841	0.17827	0.17854	0.17813	0.05109	0
-0.17773	-0.02541	13.8059	52.9542	69.0888	185.8	80.7266	0.15292	0.1528	0.15304	0.17813	0.02555	0
-0.20312	-0.02541	13.7046	52.6505	68.6565	184.703	80.2164	0.07646	0.10187	0.10202	0.15269	0.02555	0.02552
-0.20312	-0.02541	13.6032	52.372	68.3005	183.656	79.7063	0.02549	0.0764	0.05101	0.12724	0	0
-0.20312	-0.05082	13.4512	52.0176	67.8174	182.584	79.2217	-0.02549	0.05093	-0.02551	0.02545	-0.05109	-0.02552
-0.22851	-0.10164	13.2993	51.6886	67.2071	181.461	78.6861	-0.07646	0	-0.07652	-0.02545	-0.07664	-0.05103
-0.22851	-0.12705	13.1473	51.3342	66.5968	180.363	78.2015	-0.12743	0	-0.07652	-0.02545	-0.07664	-0.05103
-0.22851	-0.15245	13.0206	51.0304	66.0628	179.317	77.7424	-0.12743	0.02547	-0.10202	-0.0509	-0.07664	-0.07655
-0.2539	-0.17786	12.9193	50.7267	65.4526	178.245	77.2832	-0.12743	0.02547	-0.10202	-0.0509	-0.07664	-0.05103
-0.27929	-0.17786	12.8433	50.4483	64.944	177.173	76.8496	-0.15292	0.02547	-0.10202	-0.0509	-0.05109	-0.05103
-0.27929	-0.15245	12.7673	50.1951	64.5371	176.126	76.3905	-0.15292	0	-0.12753	-0.0509	-0.07664	-0.05103
-0.27929	-0.12705	12.7673	49.942	63.9269	175.131	75.9569	-0.15292	0	-0.12753	-0.0509	-0.07664	-0.05103
-0.27929	-0.10164	12.7419	49.6889	63.3166	174.135	75.5743	-0.10195	0.05093	-0.07652	-0.02545	-0.05109	-0.05103
-0.22851	-0.10164	12.6913	49.4104	63.0114	173.14	75.1917	-0.05097	0.10187	-0.02551	0.02545	-0.02555	-0.05103
-0.20312	-0.07623	12.6913	49.1826	62.9606	172.17	74.7582	-0.02549	0.10187	0	0.07634	0	-0.02552
-0.17773	-0.07623	12.666	48.9295	63.0623	171.225	74.3756	0	0.10187	0.02551	0.07634	-0.02555	-0.05103
-0.17773	-0.05082	12.6406	48.6764	63.1132	170.255	73.9675	0.05097	0.0764	0	0.07634	-0.05109	-0.05103
-0.15234	-0.02541	12.6406	48.4485	63.1386	169.311	73.5339	0.02549	0.05093	0	0.0509	-0.05109	-0.05103
-0.15234	0	12.6153	48.1701	63.1132	168.315	73.1003	0.05097	0.0764	0.02551	0.07634	-0.02555	-0.05103
-0.15234	0.02541	12.5393	47.917	63.1386	167.371	72.7177	0.10195	0.10187	0.07652	0.12724	0	-0.02552
-0.15234	0	12.438	47.6385	63.164	166.401	72.3096	0.12743	0.12734	0.12753	0.17813	0.02555	0
-0.15234	0	12.3366	47.3348	63.1386	165.405	71.8505	0.10195	0.12734	0.12753	0.17813	0.02555	0
-0.15234	-0.02541	12.2353	47.031	63.0877	164.41	71.3914	0.07646	0.0764	0.07652	0.15269	0	-0.02552
-0.15234	-0.05082	12.134	46.7526	62.9606	163.389	70.9067	0.05097	0.02547	0.02551	0.10179	-0.02555	-0.05103
-0.15234	-0.02541	12.0327	46.4488	62.8589	162.368	70.4476	0.02549	0	0	0.07634	-0.05109	-0.05103
-0.17773	-0.05082	11.906	46.1451	62.7826	161.347	69.9885	0	0	0	0.07634	-0.05109	-0.05103
-0.17773	-0.05082	11.7793	45.8413	62.7063	160.3	69.5294	0	-0.02547	-0.02551	0.07634	-0.05109	-0.05103
-0.17773	-0.07623	11.6527	45.5376	62.6555	159.254	69.0448	-0.05097	-0.02547	-0.02551	0.07634	-0.05109	-0.02552
-0.20312	-0.07623	11.5513	45.2338	62.6046	158.207	68.5857	-0.07646	-0.05093	-0.05101	0.02545	-0.05109	-0.02552
-0.20312	-0.10164	11.3994	44.9301	62.5283	157.161	68.1266	-0.10195	-0.0764	-0.10202	-0.02545	-0.10218	-0.07655
-0.20312	-0.12705	11.298	44.6263	62.3757	156.089	67.6675	-0.10195	-0.05093	-0.10202	-0.02545	-0.10218	-0.05103
-0.22851	-0.15245	11.146	44.3226	62.2232	155.093	67.2339	-0.10195	-0.05093	-0.10202	-0.02545	-0.07664	-0.05103
-0.22851	-0.15245	11.0701	44.0695	62.096	154.098	66.8513	-0.05097	0	-0.07652	0	-0.05109	-0.05103
-0.22851	-0.12705	11.0194	43.8416	62.0452	153.102	66.4432	-0.02549	0.05093	-0.05101	0.02545	-0.05109	-0.02552
-0.22851	-0.10164	10.9687	43.5885	61.9689	152.107	66.0351	-0.05097	0.05093	-0.05101	0.02545	-0.05109	-0.02552
-0.22851	-0.07623	10.9687	43.3607	61.8926	151.137	65.627	-0.02549	0.05093	-0.07652	0.02545	-0.05109	-0.05103
-0.20312	-0.05082	10.9434	43.1329	61.8926	150.192	65.2444	0	0.10187	-0.05101	0.02545	-0.05109	-0.05103
-0.17773	-0.05082	10.9181	42.8798	61.8926	149.273	64.8873	0.07646	0.1528	0.02551	0.0509	-0.02555	-0.05103
-0.15234	-0.02541	10.8927	42.6266	61.8672	148.329	64.5302	0.10195	0.20374	0.07652	0.10179	0.02555	-0.02552
-0.12695	-0.02541	10.8674	42.3735	61.7909	147.41	64.1221	0.15292	0.2292	0.10202	0.12724	0.02555	0
-0.12695	0	10.8421	42.1204	61.7146	146.465	63.7396	0.15292	0.2292	0.12753	0.15269	0.02555	0
-0.15234	0.02541	10.8167	41.8925	61.562	145.546	63.3314	0.15292	0.2292	0.10202	0.12724	0.02555	-0.02552
-0.15234	0.02541	10.7661	41.6394	61.384	144.628	62.9233	0.15292	0.17827	0.07652	0.10179	0	-0.02552
-0.15234	0.02541	10.7154	41.3863	61.206	143.683	62.4898	0.15292	0.17827	0.07652	0.12724	0	-0.02552
-0.12695	0.05082	10.6647	41.1079	61.0535	142.713	62.0817	0.15292	0.20374	0.10202	0.15269	0.02555	-0.02552
-0.12695	0	10.5634	40.8294	60.8755	141.794	61.6736	0.15292	0.17827	0.10202	0.17813	0.02555	-0.02552
-0.12695	-0.02541	10.4621	40.5003	60.6466	140.799	61.2144	0.10195	0.1528	0.07652	0.12724	0	-0.02552
-0.12695	-0.02541	10.3607	40.2219	60.4432	139.829	60.7553	0.02549	0.0764	0	0.07634	-0.05109	-0.05103
-0.15234	-0.07623	10.2341	39.9182	60.2143	138.833	60.2707	-0.02549	0.02547	-0.05101	0.02545	-0.07664	-0.07655
-0.17773	-0.07623	10.1074	39.6144	60.0109	137.838	59.8116	-0.07646	-0.02547	-0.10202	-0.02545	-0.10218	-0.10206
-0.22851	-0.10164	10.0061	39.3107	59.782	136.817	59.378	-0.10195	-0.02547	-0.07652	0	-0.07664	-0.07655
-0.22851	-0.10164	9.87945	39.0322	59.5532	135.847	58.9444	-0.10195	-0.02547	-0.10202	0.02545	-0.07664	-0.05103
-0.2539	-0.12705	9.75279	38.7538	59.3498	134.877	58.5363	-0.12743	-0.05093	-0.12753	0	-0.07664	-0.05103
-0.22851	-0.12705	9.67679	38.4753	59.1209	133.881	58.0772	-0.15292	-0.0764	-0.15304	-0.02545	-0.10218	-0.07655
-0.22851	-0.15245	9.57546	38.1969	58.8666	132.937	57.6691	-0.20389	-0.12734	-0.17854	-0.07634	-0.12773	-0.10206
-0.2539	-0.15245	9.47414	37.9438	58.6378	131.992	57.261	-0.17841	-0.10187	-0.17854	-0.07634	-0.15327	-0.12758
-0.22851	-0.15245	9.39814	37.6906	58.4343	131.074	56.9039	-0.15292	-0.05093	-0.15304	-0.0509	-0.12773	-0.10206
-0.2539	-0.12705	9.34748	37.4628	58.2309	130.18	56.5468	-0.10195	0	-0.10202	0	-0.10218	-0.07655
-0.22851	-0.10164	9.32215	37.2603	58.0021	129.312	56.2153	-0.05097	0.05093	-0.07652	0.02545	-0.05109	-0.05103
-0.20312	-0.02541	9.32215	37.0831	57.7986	128.444	55.8582	-0.05097	0.05093	-0.05101	0.02545	-0.05109	-0.05103
-0.22851	-0.02541	9.29681	36.8553	57.5698	127.602	55.5266	0	0.0764	-0.05101	0.02545	-0.05109	-0.07655
-0.20312	-0.02541	9.24615	36.6528	57.3409	126.76	55.2205	0.07646	0.1528	0	0.07634	-0.02555	-0.05103
-0.17773	0	9.22082	36.4503	57.0866	125.917	54.8635	0.12743	0.20374	0.05101	0.12724	0	-0.05103
-0.17773	0	9.19549	36.1972	56.8323	125.101	54.5319	0.17841	0.25467	0.10202	0.15269	0.02555	-0.02552
-0.15234	0.02541	9.17015	36.02	56.6035	124.309	54.2258	0.20389	0.25467	0.15304	0.17813	0.02555	-0.02552
-0.17773	0.07623	9.17015	35.8175	56.3492	123.492	53.8687	0.22938	0.28014	0.15304	0.17813	0.02555	-0.02552
-0.17773	0.07623	9.14482	35.5897	56.0695	122.625	53.4861	0.20389	0.25467	0.12753	0.15269	0	-0.05103
-0.17773	0.10164	9.06883	35.3366	55.7898	121.782	53.078	0.20389	0.25467	0.10202	0.15269	0	-0.05103
-0.20312	0.07623	9.01816	35.0834	55.5355	120.914	52.6954	0.20389	0.25467	0.12753	0.17813	0.02555	-0.05103
-0.20312	0.07623	8.91683	34.8303	55.2812	120.072	52.3384	0.20389	0.28014	0.12753	0.17813	0.02555	-0.02552
-0.20312	0.05082	8.84084	34.5519	54.9252	119.179	51.9303	0.17841	0.25467	0.12753	0.15269	0.02555	-0.02552
-0.22851	0.02541	8.71418	34.2481	54.5692	118.285	51.4967	0.12743	0.20374	0.07652	0.15269	0	-0.02552
-0.2539	0	8.61285	33.995	54.2132	117.366	51.0886	0.05097	0.1528	0.02551	0.07634	-0.02555	-0.05103
-0.30468	-0.02541	8.48619	33.7165	53.7809	116.473	50.655	0	0.0764	-0.02551	0.02545	-0.07664	-0.07655
-0.33007	-0.05082	8.38486	33.4381	53.3487	115.528	50.2214	-0.05097	0.05093	-0.07652	0	-0.07664	-0.07655
-0.35546	-0.05082	8.30887	33.185	52.9927	114.61	49.8133	-0.10195	0.02547	-0.07652	0.02545	-0.05109	-0.07655
-0.35546	-0.05082	8.20754	32.9318	52.6621	113.767	49.4562	-0.10195	0.02547	-0.10202	0.02545	-0.07664	-0.05103
-0.35546	-0.07623	8.10621	32.6534	52.2807	112.874	49.0736	-0.12743	0	-0.12753	-0.02545	-0.10218	-0.07655
-0.35546	-0.07623	8.03022	32.4003	51.8738	111.98	48.691	-0.17841	-0.02547	-0.15304	-0.07634	-0.12773	-0.10206
-0.38085	-0.10164	7.95422	32.1472	51.4415	111.138	48.3084	-0.17841	-0.05093	-0.17854	-0.07634	-0.15327	-0.10206
-0.40623	-0.12705	7.85289	31.9193	51.0601	110.296	47.9768	-0.15292	-0.05093	-0.17854	-0.10179	-0.15327	-0.10206
-0.40623	-0.10164	7.82756	31.7168	50.6787	109.504	47.6707	-0.12743	0	-0.12753	-0.02545	-0.10218	-0.07655
-0.40623	-0.07623	7.80223	31.5397	50.2718	108.713	47.3647	-0.07646	0.02547	-0.10202	0.02545	-0.07664	-0.05103
-0.40623	-0.02541	7.80223	31.3625	49.9158	107.973	47.0586	-0.05097	0.05093	-0.07652	0.02545	-0.07664	-0.05103
-0.38085	0	7.80223	31.1853	49.5598	107.207	46.7525	-0.02549	0.05093	-0.05101	0.02545	-0.07664	-0.05103
-0.35546	0	7.7769	30.9828	49.2039	106.467	46.4465	0.02549	0.0764	-0.02551	0.0509	-0.07664	-0.05103
-0.33007	0.02541	7.75157	30.7803	48.8479	105.752	46.1659	0.07646	0.12734	0.02551	0.07634	-0.05109	-0.05103
-0.30468	0.02541	7.75157	30.6031	48.5173	105.037	45.8853	0.12743	0.17827	0.07652	0.12724	-0.02555	-0.02552
-0.30468	0.05082	7.72623	30.4259	48.1613	104.323	45.5793	0.15292	0.20374	0.10202	0.15269	0	-0.02552
-0.30468	0.07623	7.72623	30.2487	47.8053	103.634	45.2987	0.20389	0.2292	0.12753	0.17813	0	0
-0.30468	0.10164	7.67557	30.0715	47.373	102.893	44.9671	0.20389	0.2292	0.10202	0.15269	0	-0.02552
-0.30468	0.12705	7.65024	29.869	46.9662	102.153	44.61	0.20389	0.2292	0.10202	0.15269	0	0
-0.33007	0.12705	7.59958	29.6159	46.5085	101.387	44.2784	0.20389	0.25467	0.12753	0.17813	0.02555	0
-0.33007	0.07623	7.49825	29.3881	46.0762	100.647	43.9724	0.20389	0.25467	0.15304	0.17813	0.02555	0
-0.33007	0.07623	7.39692	29.1349	45.6693	99.8813	43.6153	0.20389	0.25467	0.12753	0.17813	0.02555	0
-0.33007	0.07623	7.34626	28.9071	45.2879	99.09	43.2582	0.15292	0.2292	0.10202	0.15269	0	0
-0.35546	0.05082	7.24493	28.6793	44.8556	98.3243	42.8756	0.10195	0.17827	0.05101	0.10179	-0.05109	-0.02552
-0.40623	0.02541	7.1436	28.4262	44.4233	97.533	42.5185	0.05097	0.12734	0	0.0509	-0.05109	-0.05103
-0.43162	0.02541	7.0676	28.1984	43.9656	96.7162	42.136	0	0.12734	-0.02551	0.02545	-0.07664	-0.05103
-0.45701	-0.02541	6.94095	27.9452	43.5588	95.8993	41.7789	-0.02549	0.10187	-0.05101	0.02545	-0.07664	-0.05103
-0.45701	-0.02541	6.86495	27.7174	43.1773	95.1336	41.4473	-0.02549	0.10187	-0.05101	0.02545	-0.05109	-0.02552
-0.45701	-0.05082	6.78895	27.4896	42.8213	94.3678	41.1157	-0.05097	0.0764	-0.07652	0	-0.05109	-0.02552
-0.45701	-0.05082	6.71296	27.2618	42.4653	93.6021	40.7586	-0.10195	0.05093	-0.10202	-0.02545	-0.07664	-0.05103
-0.4824	-0.07623	6.66229	27.034	42.0585	92.8363	40.4526	-0.10195	0.05093	-0.12753	-0.0509	-0.10218	-0.05103
-0.50779	-0.10164	6.56097	26.8315	41.6771	92.0961	40.121	-0.10195	0.05093	-0.12753	-0.0509	-0.10218	-0.05103
-0.50779	-0.05082	6.53563	26.6543	41.3465	91.4069	39.8404	-0.07646	0.05093	-0.10202	0	-0.07664	-0.02552
-0.50779	-0.05082	6.53563	26.4771	41.0414	90.7177	39.5853	-0.05097	0.0764	-0.07652	0	-0.07664	-0.02552
-0.4824	-0.02541	6.53563	26.3252	40.7108	90.054	39.3048	-0.05097	0.0764	-0.07652	0.02545	-0.05109	-0.02552
-0.45701	0	6.5103	26.1733	40.4056	89.4159	39.0497	-0.02549	0.0764	-0.05101	0.02545	-0.05109	-0.02552
-0.45701	0	6.48497	25.9962	40.0751	88.7777	38.7947	0.02549	0.10187	-0.02551	0.02545	-0.05109	-0.02552
-0.43162	0.02541	6.45964	25.819	39.7445	88.1396	38.5141	0.05097	0.12734	0	0.0509	-0.02555	-0.02552
-0.43162	0.02541	6.45964	25.6418	39.4394	87.5015	38.259	0.10195	0.1528	0.05101	0.10179	0	0
-0.43162	0.02541	6.43431	25.4899	39.1596	86.8888	38.0295	0.12743	0.17827	0.07652	0.12724	0	0
-0.43162	0.05082	6.43431	25.338	38.8545	86.2762	37.7489	0.15292	0.17827	0.10202	0.15269	0	0
-0.40623	0.07623	6.43431	25.1862	38.5494	85.6636	37.4684	0.15292	0.17827	0.10202	0.15269	0	0
-0.43162	0.07623	6.38364	24.9837	38.2188	85.0255	37.2133	0.15292	0.17827	0.10202	0.15269	0	0
-0.40623	0.07623	6.30765	24.8065	37.8882	84.3618	36.9072	0.15292	0.17827	0.10202	0.15269	0	0
-0.40623	0.05082	6.23165	24.5786	37.5831	83.6982	36.6011	0.15292	0.1528	0.10202	0.15269	0	0
-0.38085	0.05082	6.18099	24.4015	37.278	83.06	36.3206	0.15292	0.17827	0.10202	0.12724	0	0
-0.40623	0.02541	6.10499	24.1736	36.9474	82.3963	35.989	0.12743	0.12734	0.07652	0.10179	-0.02555	-0.02552
-0.40623	0.02541	6.05433	23.9712	36.6422	81.7327	35.6829	0.07646	0.10187	0.05101	0.07634	-0.05109	-0.02552
-0.45701	0	5.953	23.7686	36.3371	81.0435	35.4024	0.05097	0.10187	0	0.0509	-0.05109	-0.02552
-0.4824	0	5.85167	23.5661	36.032	80.3543	35.0963	0.02549	0.0764	0	0.02545	-0.05109	-0.02552
-0.4824	0	5.80101	23.3636	35.7014	79.6651	34.7902	0	0.0764	-0.02551	0.0509	-0.02555	0
-0.50779	-0.02541	5.72501	23.1611	35.3963	79.0015	34.5097	0	0.0764	-0.02551	0.02545	-0.05109	0
-0.50779	-0.05082	5.64902	22.984	35.0911	78.3633	34.2291	0	0.05093	-0.05101	0	-0.07664	-0.02552
-0.4824	-0.05082	5.62369	22.8068	34.7351	77.6997	33.9485	-0.02549	0.05093	-0.05101	0	-0.07664	-0.02552
-0.4824	-0.05082	5.54769	22.6043	34.4554	77.0871	33.6679	-0.05097	0.02547	-0.07652	-0.02545	-0.07664	-0.05103
-0.50779	-0.07623	5.49703	22.4271	34.1757	76.4489	33.4384	-0.02549	0.05093	-0.07652	-0.02545	-0.10218	-0.05103
-0.50779	-0.05082	5.47169	22.2752	33.896	75.8618	33.1578	-0.02549	0.05093	-0.05101	0	-0.07664	-0.05103
-0.50779	-0.02541	5.47169	22.1233	33.6163	75.2747	32.9283	0	0.0764	-0.05101	0	-0.05109	-0.02552
-0.50779	0	5.44636	21.9967	33.362	74.7132	32.7242	0.02549	0.10187	-0.02551	0.02545	-0.05109	-0.02552
-0.4824	0.02541	5.44636	21.8449	33.1077	74.1261	32.4692	0.02549	0.0764	-0.02551	0.02545	-0.02555	-0.02552
-0.4824	0	5.42103	21.6677	32.8534	73.5901	32.2396	0.05097	0.10187	0.02551	0.02545	-0.02555	-0.02552
-0.4824	0	5.3957	21.5158	32.5991	73.0285	32.0101	0.07646	0.12734	0.02551	0.0509	-0.02555	-0.02552
-0.45701	0.02541	5.37037	21.3639	32.3194	72.4925	31.7805	0.10195	0.12734	0.05101	0.10179	0	0
-0.45701	0.02541	5.37037	21.2374	32.0651	71.9819	31.551	0.12743	0.12734	0.07652	0.10179	0	0
-0.43162	0.05082	5.37037	21.1108	31.8109	71.4459	31.3214	0.12743	0.12734	0.07652	0.10179	0	0
-0.43162	0.07623	5.34503	20.9589	31.582	70.9099	31.0663	0.12743	0.10187	0.07652	0.10179	0	0
-0.43162	0.07623	5.3197	20.7817	31.3277	70.3738	30.8368	0.12743	0.10187	0.07652	0.10179	0	0
-0.43162	0.05082	5.24371	20.6045	31.048	69.8123	30.5817	0.12743	0.10187	0.07652	0.10179	0	0
-0.43162	0.02541	5.16771	20.4274	30.7937	69.2252	30.3011	0.12743	0.0764	0.07652	0.10179	0	0
-0.40623	0.02541	5.11705	20.2502	30.5394	68.6636	30.0716	0.10195	0.0764	0.07652	0.07634	-0.02555	-0.02552
-0.40623	0	5.04105	20.0983	30.2852	68.1276	29.791	0.10195	0.05093	0.05101	0.07634	-0.02555	-0.02552
-0.40623	0	4.99039	19.9211	30.0309	67.5405	29.536	0.07646	0.02547	0.05101	0.07634	-0.02555	0
-0.43162	0	4.91439	19.7439	29.7512	66.9789	29.2809	0.05097	0	0.02551	0.0509	-0.05109	-0.02552
-0.45701	-0.02541	4.8384	19.5667	29.4715	66.3919	29.0258	0.02549	0	0	0.0509	-0.05109	-0.02552
-0.45701	0	4.78773	19.4149	29.2172	65.8048	28.7708	0.02549	0	0	0.0509	-0.05109	0
-0.45701	0	4.73707	19.2377	28.9629	65.2432	28.5157	0	-0.02547	-0.02551	0.02545	-0.05109	-0.02552
-0.43162	-0.02541	4.6864	19.0858	28.7086	64.7072	28.3117	0	0	-0.02551	0	-0.07664	-0.02552
-0.40623	-0.02541	4.66107	18.9339	28.4543	64.1967	28.0821	0	-0.02547	-0.05101	0	-0.07664	-0.05103
-0.43162	-0.05082	4.58508	18.782	28.2	63.6606	27.8526	0	0	-0.05101	0	-0.07664	-0.05103
-0.43162	-0.05082	4.55975	18.6302	27.9712	63.1501	27.6485	0.02549	0.02547	-0.02551	0	-0.05109	-0.02552
-0.43162	-0.02541	4.53441	18.5036	27.7423	62.6396	27.419	0.02549	0.02547	0	0.02545	-0.05109	-0.02552
-0.43162	0	4.53441	18.4023	27.5643	62.1546	27.2404	0.05097	0.05093	0	0.0509	-0.02555	0
-0.40623	0.02541	4.53441	18.3011	27.3355	61.6952	27.0619	0.07646	0.0764	0.02551	0.0509	-0.02555	0
-0.38085	0.05082	4.53441	18.1492	27.132	61.2357	26.8834	0.10195	0.0764	0.02551	0.07634	0	0
-0.35546	0.02541	4.50908	18.0227	26.9032	60.7507	26.6538	0.12743	0.10187	0.05101	0.07634	0	0
-0.35546	0.02541	4.48375	17.8708	26.6743	60.2913	26.4752	0.12743	0.10187	0.05101	0.07634	-0.02555	-0.02552
-0.33007	0.02541	4.48375	17.7442	26.4709	59.8573	26.2712	0.12743	0.10187	0.07652	0.10179	0	0
-0.33007	0.05082	4.45842	17.6177	26.242	59.3979	26.0672	0.15292	0.10187	0.07652	0.10179	0	-0.02552
-0.33007	0.05082	4.45842	17.4911	26.0132	58.9384	25.8631	0.12743	0.0764	0.05101	0.07634	0	-0.02552
-0.35546	0.05082	4.43309	17.3645	25.8098	58.4534	25.6335	0.12743	0.0764	0.05101	0.07634	0	-0.02552
-0.33007	0.07623	4.38242	17.238	25.6318	57.994	25.4295	0.12743	0.0764	0.07652	0.10179	0	0
-0.35546	0.05082	4.33176	17.0608	25.3775	57.509	25.2	0.10195	0.05093	0.05101	0.07634	0	0
-0.35546	0.02541	4.25576	16.9089	25.1486	57.024	24.9959	0.10195	0.05093	0.05101	0.07634	0	-0.02552
-0.35546	0.02541	4.2051	16.757	24.9198	56.539	24.7663	0.07646	0.02547	0.02551	0.07634	0	-0.02552
-0.35546	0	4.15443	16.6051	24.7163	56.054	24.5368	0.05097	0	0	0.0509	-0.02555	-0.02552
-0.35546	0	4.10377	16.4533	24.4875	55.569	24.3072	0.02549	-0.02547	-0.02551	0.02545	-0.05109	-0.05103
-0.35546	0	4.05311	16.3267	24.2332	55.0841	24.1032	0.02549	-0.05093	-0.02551	0.02545	-0.05109	-0.05103
-0.38085	0	3.97711	16.1748	23.9789	54.5991	23.8736	0.02549	-0.05093	-0.02551	0.02545	-0.05109	-0.02552
-0.38085	0	3.95178	16.0483	23.7755	54.1141	23.6951	0	-0.05093	-0.02551	0.02545	-0.02555	-0.02552
-0.35546	0	3.90112	15.9217	23.5975	53.6546	23.4911	0	-0.05093	-0.02551	0.02545	-0.05109	-0.02552
-0.35546	0	3.87578	15.7951	23.4195	53.2207	23.3125	0.02549	-0.05093	-0.05101	0	-0.05109	-0.05103
-0.35546	0	3.85045	15.6686	23.2415	52.7868	23.134	0.02549	-0.05093	-0.02551	0	-0.05109	-0.05103
-0.35546	-0.02541	3.79979	15.542	23.0889	52.3528	22.9554	0.05097	-0.02547	-0.02551	0.02545	-0.02555	-0.05103
-0.35546	0	3.77446	15.4408	22.9364	51.9444	22.7769	0.05097	0	0	0.02545	-0.02555	-0.02552
-0.35546	0	3.74912	15.3142	22.7584	51.536	22.5983	0.07646	0	0	0.0509	-0.02555	-0.02552
-0.35546	0.02541	3.77446	15.2383	22.5549	51.1531	22.4453	0.10195	0.02547	0.02551	0.07634	0	-0.02552
-0.33007	0.05082	3.77446	15.137	22.3261	50.7702	22.2923	0.12743	0.02547	0.02551	0.07634	0	-0.02552
-0.30468	0.05082	3.77446	15.0358	22.1481	50.3874	22.1392	0.12743	0.05093	0.05101	0.07634	0	-0.02552
-0.27929	0.07623	3.74912	14.9345	21.9955	50.0045	21.9862	0.15292	0.0764	0.07652	0.10179	0	-0.02552
-0.27929	0.07623	3.72379	14.8079	21.8175	49.6216	21.8331	0.17841	0.0764	0.10202	0.10179	0.02555	-0.02552
-0.27929	0.07623	3.69846	14.6814	21.6395	49.2387	21.6546	0.17841	0.0764	0.10202	0.10179	0.02555	-0.02552
-0.27929	0.07623	3.69846	14.5801	21.4615	48.8558	21.4761	0.17841	0.0764	0.10202	0.10179	0.02555	-0.02552
-0.27929	0.07623	3.67313	14.4789	21.2835	48.4729	21.2975	0.15292	0.0764	0.07652	0.10179	0.02555	-0.02552
-0.27929	0.07623	3.67313	14.3523	21.1055	48.0645	21.119	0.15292	0.05093	0.07652	0.07634	0	-0.02552
-0.30468	0.07623	3.62246	14.2257	20.9021	47.6561	20.9404	0.12743	0.05093	0.05101	0.07634	0	-0.02552
-0.30468	0.07623	3.5718	14.0739	20.6478	47.2477	20.7364	0.12743	0.02547	0.05101	0.07634	0	-0.02552
-0.30468	0.05082	3.4958	13.9473	20.4444	46.8138	20.5324	0.10195	0	0.02551	0.07634	0	-0.02552
-0.30468	0.02541	3.44514	13.7954	20.1901	46.4054	20.3283	0.07646	-0.02547	0	0.0509	-0.02555	-0.05103
-0.33007	0.02541	3.39448	13.6689	19.9867	45.997	20.1498	0.05097	-0.05093	0	0.02545	-0.05109	-0.05103
-0.33007	0	3.36914	13.5423	19.7578	45.5886	19.9457	0.02549	-0.0764	-0.05101	-0.02545	-0.07664	-0.05103
-0.35546	0	3.31848	13.4411	19.5544	45.1802	19.7672	0	-0.0764	-0.05101	0	-0.05109	-0.05103
-0.35546	0	3.26782	13.3145	19.351	44.7717	19.5886	0	-0.0764	-0.05101	0	-0.02555	-0.02552
-0.35546	0	3.21715	13.1879	19.1475	44.3633	19.4356	0	-0.0764	-0.02551	0	-0.02555	-0.02552
-0.35546	-0.02541	3.16649	13.0867	18.9696	43.9805	19.2826	0	-0.0764	-0.05101	0	-0.02555	-0.02552
-0.33007	0	3.16649	12.9854	18.7661	43.6231	19.1295	0	-0.0764	-0.05101	0	-0.05109	-0.05103
-0.33007	0	3.16649	12.8842	18.5627	43.2657	18.9765	0.02549	-0.0764	-0.05101	0	-0.05109	-0.05103
-0.33007	0	3.14116	12.8082	18.3338	42.9339	18.8489	0.02549	-0.05093	-0.02551	0.02545	-0.02555	-0.05103
-0.33007	0	3.11583	12.707	18.1558	42.6021	18.7214	0.05097	-0.05093	0	0.0509	-0.02555	-0.02552
-0.33007	0.02541	3.11583	12.6311	18.0287	42.2702	18.5939	0.10195	-0.02547	0.02551	0.07634	0	-0.02552
-0.30468	0.05082	3.11583	12.5551	17.8761	41.9639	18.4664	0.12743	0	0.05101	0.10179	0	-0.02552
-0.27929	0.07623	3.14116	12.4792	17.7744	41.6832	18.3388	0.12743	0.02547	0.05101	0.10179	0	-0.02552
-0.27929	0.07623	3.14116	12.4032	17.6218	41.3769	18.2113	0.15292	0.02547	0.07652	0.10179	0.02555	-0.02552
-0.2539	0.07623	3.14116	12.3273	17.4693	41.0705	18.0838	0.17841	0.05093	0.10202	0.12724	0.02555	-0.02552
-0.22851	0.05082	3.11583	12.2007	17.2913	40.7387	17.9562	0.20389	0.05093	0.12753	0.12724	0.02555	-0.02552
-0.22851	0.05082	3.06516	12.0995	17.1641	40.4324	17.8287	0.20389	0.05093	0.10202	0.12724	0.02555	-0.02552
-0.22851	0.05082	3.06516	12.0235	17.0116	40.1006	17.6757	0.20389	0.05093	0.10202	0.15269	0.02555	-0.02552
-0.22851	0.07623	3.03983	11.9223	16.859	39.7687	17.5226	0.17841	0.05093	0.10202	0.12724	0.02555	-0.02552
-0.22851	0.07623	3.0145	11.8463	16.7064	39.4624	17.3696	0.17841	0.02547	0.07652	0.10179	0.02555	-0.02552
-0.22851	0.05082	2.98917	11.7198	16.503	39.0796	17.1911	0.15292	0.02547	0.07652	0.10179	0	-0.02552
-0.22851	0.02541	2.91317	11.5932	16.3504	38.7222	17.0125	0.12743	0	0.05101	0.07634	0	-0.05103
-0.22851	0	2.86251	11.4667	16.2233	38.3648	16.8595	0.10195	-0.02547	0.02551	0.07634	-0.02555	-0.05103
-0.22851	0	2.81184	11.3401	16.0707	38.0075	16.7064	0.07646	-0.02547	0	0.0509	-0.02555	-0.05103
-0.22851	-0.02541	2.76118	11.2135	15.9181	37.6501	16.5279	0.05097	-0.05093	0	0.02545	-0.02555	-0.05103
-0.22851	-0.02541	2.73585	11.1123	15.7401	37.3183	16.3749	0.02549	-0.0764	-0.05101	0	-0.05109	-0.07655
-0.2539	-0.02541	2.68518	11.0364	15.5622	36.9609	16.2218	0	-0.0764	-0.05101	0	-0.05109	-0.05103
-0.2539	-0.02541	2.65985	10.9098	15.4096	36.6036	16.0688	0	-0.0764	-0.05101	0.02545	-0.05109	-0.05103
-0.2539	-0.02541	2.60919	10.8338	15.3079	36.2973	15.9413	0	-0.0764	-0.05101	0.02545	-0.02555	-0.05103
-0.22851	-0.05082	2.58386	10.7326	15.257	35.991	15.7882	0	-0.10187	-0.05101	0.02545	-0.05109	-0.05103
-0.22851	-0.05082	2.58386	10.6567	15.2061	35.6847	15.6607	0	-0.10187	-0.07652	0	-0.05109	-0.07655
-0.20312	-0.05082	2.58386	10.5807	15.1553	35.4039	15.5587	0.02549	-0.10187	-0.05101	0	-0.05109	-0.07655
-0.20312	-0.05082	2.55852	10.4795	15.1044	35.1231	15.4566	0.02549	-0.0764	-0.05101	0	-0.05109	-0.07655
-0.20312	-0.02541	2.55852	10.4288	15.0282	34.8678	15.3546	0.05097	-0.05093	-0.02551	0.02545	-0.02555	-0.07655
-0.20312	-0.02541	2.55852	10.3782	14.9519	34.6126	15.2781	0.10195	-0.02547	0	0.0509	0	-0.05103
-0.20312	0	2.55852	10.3276	14.901	34.3573	15.1761	0.12743	0	0.02551	0.07634	0	-0.05103
-0.17773	0.02541	2.58386	10.2516	14.8501	34.1021	15.0741	0.15292	0	0.05101	0.10179	0.02555	-0.02552
-0.15234	0.02541	2.58386	10.1757	14.7739	33.8723	14.972	0.15292	0.02547	0.05101	0.10179	0.02555	-0.02552
-0.15234	0.02541	2.58386	10.1251	14.6722	33.6171	14.87	0.17841	0.02547	0.07652	0.10179	0.02555	-0.05103
-0.12695	0.02541	2.58386	10.0491	14.5196	33.3618	14.7425	0.20389	0.02547	0.10202	0.10179	0.02555	-0.05103
-0.12695	0.02541	2.53319	9.9479	14.2907	33.1066	14.6405	0.20389	0.02547	0.10202	0.12724	0.02555	-0.02552
-0.12695	0.02541	2.50786	9.87196	14.1127	32.8258	14.5129	0.20389	0.02547	0.10202	0.12724	0.02555	-0.02552
-0.12695	0.02541	2.50786	9.79602	13.9347	32.545	14.3854	0.17841	0.02547	0.10202	0.12724	0.02555	-0.02552
-0.12695	0.02541	2.48253	9.72008	13.7822	32.2642	14.2579	0.17841	0	0.07652	0.10179	0.02555	-0.05103
-0.15234	0	2.43186	9.61883	13.6042	31.9835	14.1048	0.15292	0	0.05101	0.07634	0.02555	-0.05103
-0.12695	-0.02541	2.3812	9.51758	13.4262	31.6772	13.9773	0.15292	-0.02547	0.05101	0.07634	0.02555	-0.02552
-0.12695	-0.02541	2.33054	9.41633	13.2482	31.3964	13.8243	0.12743	-0.02547	0.02551	0.07634	0	-0.05103
-0.12695	-0.05082	2.27987	9.28977	13.1465	31.0901	13.6967	0.10195	-0.05093	0.02551	0.0509	0	-0.05103
-0.15234	-0.05082	2.22921	9.21383	13.121	30.7838	13.5437	0.05097	-0.0764	0	0.02545	-0.02555	-0.05103
-0.15234	-0.07623	2.20388	9.11258	13.0702	30.4775	13.4162	0.05097	-0.0764	-0.02551	0	-0.02555	-0.05103
-0.17773	-0.07623	2.17854	9.03664	13.0193	30.1967	13.2886	0.02549	-0.0764	-0.05101	0	-0.02555	-0.05103
-0.17773	-0.07623	2.15321	8.9607	12.943	29.9159	13.1611	0.02549	-0.0764	-0.05101	-0.02545	-0.02555	-0.05103
-0.15234	-0.07623	2.12788	8.88476	12.8667	29.6607	13.0591	0.02549	-0.0764	-0.05101	-0.02545	-0.02555	-0.05103
-0.15234	-0.10164	2.10255	8.80883	12.8159	29.4054	12.9571	0.02549	-0.0764	-0.05101	-0.02545	-0.02555	-0.05103
-0.12695	-0.10164	2.10255	8.73289	12.7396	29.1501	12.8295	0.02549	-0.10187	-0.05101	-0.02545	-0.02555	-0.05103
-0.12695	-0.10164	2.10255	8.65695	12.6379	28.9204	12.753	0.02549	-0.0764	-0.05101	-0.02545	-0.02555	-0.05103
-0.12695	-0.07623	2.10255	8.60632	12.5616	28.7162	12.6765	0.05097	-0.05093	-0.02551	0	-0.02555	-0.05103
-0.10156	-0.07623	2.10255	8.5557	12.4599	28.4865	12.6	0.07646	-0.05093	0	0.02545	0	-0.05103
-0.10156	-0.07623	2.10255	8.50507	12.3582	28.2823	12.4979	0.10195	-0.02547	0	0.0509	0	-0.05103
-0.10156	-0.05082	2.10255	8.45445	12.2565	28.0781	12.4214	0.12743	0	0.02551	0.0509	0.02555	-0.02552
-0.07617	-0.05082	2.12788	8.40382	12.1547	27.8739	12.3449	0.12743	0	0.02551	0.07634	0.02555	-0.02552
-0.05078	-0.02541	2.12788	8.3532	12.0785	27.6697	12.2684	0.15292	0	0.05101	0.07634	0.02555	-0.05103
-0.05078	-0.02541	2.12788	8.30257	12.0022	27.4655	12.1664	0.15292	0	0.05101	0.07634	0.02555	-0.05103
-0.05078	-0.05082	2.10255	8.22663	11.875	27.2613	12.0643	0.15292	0	0.07652	0.07634	0.02555	-0.05103
-0.05078	-0.05082	2.07722	8.1507	11.7479	27.0315	11.9878	0.17841	0	0.07652	0.10179	0.02555	-0.05103
-0.05078	-0.05082	2.05189	8.07476	11.5953	26.8273	11.9113	0.17841	0	0.07652	0.10179	0.05109	-0.02552
-0.05078	-0.05082	2.02655	8.02413	11.4936	26.5976	11.8093	0.17841	0	0.07652	0.10179	0.05109	-0.02552
-0.05078	-0.05082	2.00122	7.94819	11.3919	26.3679	11.6818	0.15292	-0.02547	0.07652	0.10179	0.05109	-0.02552
-0.02539	-0.05082	1.97589	7.87226	11.3156	26.1126	11.5797	0.15292	-0.02547	0.05101	0.07634	0.02555	-0.02552
-0.02539	-0.07623	1.92523	7.79632	11.2393	25.8829	11.4522	0.12743	-0.05093	0.02551	0.07634	0.02555	-0.05103
-0.02539	-0.10164	1.89989	7.69507	11.163	25.6276	11.3502	0.10195	-0.05093	0.02551	0.07634	0.02555	-0.02552
-0.05078	-0.10164	1.84923	7.61913	11.1122	25.3724	11.2226	0.10195	-0.0764	0.02551	0.0509	0	-0.05103
-0.05078	-0.12705	1.79857	7.54319	11.0359	25.1426	11.1206	0.07646	-0.0764	0	0.0509	0	-0.05103
-0.05078	-0.12705	1.77323	7.46725	10.985	24.8874	11.0186	0.05097	-0.0764	-0.02551	0.02545	0	-0.05103
-0.05078	-0.12705	1.77323	7.41663	10.9342	24.6832	10.8911	0.05097	-0.0764	-0.02551	0.02545	0	-0.05103
-0.05078	-0.12705	1.7479	7.34069	10.8833	24.4279	10.8146	0.05097	-0.0764	-0.02551	0.02545	0	-0.05103
-0.05078	-0.12705	1.72257	7.26475	10.8325	24.2237	10.7125	0.05097	-0.0764	-0.02551	0.02545	0	-0.05103
-0.05078	-0.15245	1.69724	7.21413	10.8071	24.0195	10.636	0.05097	-0.05093	-0.02551	0.02545	0	-0.05103
-0.05078	-0.12705	1.69724	7.13819	10.7816	23.8153	10.5595	0.05097	-0.05093	-0.02551	0.02545	0	-0.05103
-0.02539	-0.12705	1.69724	7.08756	10.7308	23.6366	10.483	0.07646	-0.05093	0	0.0509	0	-0.05103
-0.02539	-0.12705	1.69724	7.06225	10.7053	23.458	10.4065	0.07646	-0.05093	0	0.0509	0	-0.05103
-0.02539	-0.10164	1.72257	7.01162	10.629	23.2793	10.3299	0.10195	-0.02547	0	0.0509	0.02555	-0.02552
0	-0.10164	1.72257	6.98631	10.5528	23.1006	10.2789	0.10195	0	0.02551	0.0509	0.02555	-0.02552
0	-0.10164	1.72257	6.91037	10.4765	22.9474	10.2024	0.12743	0	0.02551	0.07634	0.02555	-0.02552
0	-0.10164	1.72257	6.85975	10.4002	22.7688	10.1259	0.12743	0	0.05101	0.07634	0.02555	-0.02552
0.02539	-0.10164	1.72257	6.83443	10.3239	22.6156	10.0494	0.12743	0	0.05101	0.07634	0.02555	-0.02552
0.02539	-0.10164	1.72257	6.78381	10.2476	22.4369	9.97285	0.15292	0	0.05101	0.07634	0.02555	-0.02552
0.02539	-0.10164	1.72257	6.70787	10.1459	22.2583	9.89634	0.15292	0	0.05101	0.10179	0.02555	-0.02552
0.02539	-0.10164	1.69724	6.65725	10.0696	22.0796	9.79431	0.15292	0	0.05101	0.10179	0.05109	-0.02552
0.02539	-0.10164	1.67191	6.60662	9.96791	21.8754	9.71779	0.15292	0	0.05101	0.10179	0.05109	-0.02552
0	-0.10164	1.64657	6.53068	9.8662	21.6967	9.61577	0.12743	0	0.05101	0.10179	0.05109	0
0.02539	-0.12705	1.62124	6.48006	9.73906	21.4925	9.53925	0.10195	0	0.02551	0.10179	0.02555	-0.02552
0.02539	-0.10164	1.59591	6.42943	9.63734	21.2883	9.43723	0.10195	-0.02547	0.02551	0.10179	0.02555	-0.02552
0.02539	-0.12705	1.57058	6.35349	9.5102	21.0841	9.3352	0.07646	-0.02547	0	0.07634	0.02555	-0.02552
0.02539	-0.12705	1.51992	6.27755	9.35763	20.8799	9.23318	0.07646	-0.02547	0	0.07634	0.02555	-0.02552
0	-0.15245	1.49458	6.20162	9.25592	20.6757	9.15666	0.07646	-0.02547	0	0.07634	0	-0.02552
0	-0.15245	1.44392	6.15099	9.1542	20.497	9.08014	0.07646	-0.05093	0	0.0509	0	-0.02552
0	-0.15245	1.44392	6.10037	9.07792	20.3183	9.00363	0.07646	-0.02547	0	0.07634	0.02555	-0.02552
0	-0.15245	1.41859	6.04974	9.00163	20.1141	8.92711	0.05097	-0.02547	-0.02551	0.0509	0	-0.02552
0	-0.15245	1.41859	5.99911	8.95078	19.961	8.85059	0.05097	-0.02547	-0.02551	0.0509	0.02555	-0.02552
0	-0.12705	1.41859	5.94849	8.89992	19.7823	8.77407	0.05097	-0.02547	0	0.07634	0.02555	-0.02552
0.02539	-0.15245	1.39326	5.89786	8.87449	19.6036	8.69755	0.07646	0	0	0.07634	0.02555	-0.02552
0.02539	-0.15245	1.39326	5.84724	8.84906	19.4504	8.64654	0.07646	0	0	0.07634	0.02555	-0.02552
0.02539	-0.15245	1.39326	5.82193	8.82364	19.3228	8.59553	0.10195	0.02547	0	0.07634	0.02555	-0.02552
0.02539	-0.12705	1.41859	5.79661	8.74735	19.1697	8.51901	0.10195	0.02547	0.02551	0.07634	0.02555	-0.02552
0.02539	-0.12705	1.41859	5.74599	8.64564	19.042	8.468	0.10195	0.05093	0.02551	0.10179	0.02555	-0.02552
0.02539	-0.10164	1.41859	5.72067	8.54392	18.8889	8.41699	0.12743	0.05093	0.02551	0.10179	0.02555	-0.02552
0.05078	-0.10164	1.41859	5.69536	8.44221	18.7613	8.34047	0.15292	0.0764	0.05101	0.10179	0.02555	-0.02552
0.05078	-0.10164	1.41859	5.64474	8.3405	18.6336	8.28946	0.12743	0.0764	0.05101	0.12724	0.05109	0
0.05078	-0.10164	1.41859	5.59411	8.26421	18.455	8.21294	0.12743	0.0764	0.05101	0.12724	0.02555	-0.02552
0.05078	-0.12705	1.41859	5.54349	8.1625	18.3273	8.16193	0.12743	0.0764	0.05101	0.10179	0.02555	-0.02552
0.05078	-0.12705	1.39326	5.49286	8.06079	18.1742	8.08541	0.12743	0.0764	0.05101	0.10179	0.02555	-0.02552
0.05078	-0.12705	1.36792	5.44223	7.95907	17.9955	8.00889	0.12743	0.05093	0.02551	0.10179	0.02555	-0.02552
0.05078	-0.12705	1.34259	5.39161	7.88279	17.8423	7.93237	0.10195	0.05093	0.02551	0.10179	0.02555	-0.02552
0.05078	-0.12705	1.31726	5.34098	7.78107	17.6637	7.85585	0.10195	0.05093	0.02551	0.10179	0.02555	-0.02552
0.05078	-0.15245	1.29193	5.26505	7.70479	17.5105	7.77934	0.07646	0.05093	0.02551	0.10179	0	-0.02552
0.07617	-0.15245	1.2666	5.21442	7.65393	17.3318	7.67731	0.07646	0.02547	0	0.07634	0	-0.02552
0.07617	-0.15245	1.24126	5.16379	7.57765	17.1787	7.60079	0.05097	0.02547	-0.02551	0.07634	0	-0.02552
0.07617	-0.15245	1.21593	5.11317	7.50136	17	7.52428	0.05097	0.02547	0	0.07634	0	-0.05103
0.05078	-0.17786	1.16527	5.06254	7.45051	16.8468	7.47326	0.05097	0.02547	-0.02551	0.07634	0	-0.02552
0.05078	-0.17786	1.16527	5.01192	7.39965	16.6937	7.42225	0.05097	0.05093	0	0.07634	0	-0.02552
0.05078	-0.17786	1.13994	4.98661	7.34879	16.5405	7.34573	0.05097	0.05093	0	0.07634	0	-0.02552
0.05078	-0.15245	1.16527	4.96129	7.27251	16.4129	7.29472	0.05097	0.05093	-0.02551	0.07634	0	-0.02552
0.07617	-0.15245	1.16527	4.93598	7.17079	16.2853	7.24371	0.05097	0.05093	-0.02551	0.07634	0	-0.02552
0.07617	-0.15245	1.13994	4.88536	7.09451	16.1577	7.1927	0.07646	0.05093	0	0.07634	0	-0.02552
0.07617	-0.15245	1.13994	4.86004	7.04365	16.03	7.16719	0.10195	0.0764	0	0.07634	0	-0.02552
0.07617	-0.15245	1.13994	4.80942	6.9928	15.9279	7.11618	0.10195	0.10187	0.02551	0.10179	0.02555	-0.02552
0.10156	-0.15245	1.13994	4.7841	6.96737	15.8003	7.06517	0.12743	0.12734	0.05101	0.10179	0.02555	-0.02552
0.10156	-0.12705	1.16527	4.7841	6.94194	15.6982	7.03966	0.12743	0.12734	0.05101	0.10179	0.02555	-0.02552
0.07617	-0.12705	1.16527	4.75879	6.89108	15.5961	6.98865	0.15292	0.12734	0.05101	0.12724	0.05109	0
0.10156	-0.12705	1.16527	4.70817	6.84023	15.494	6.93764	0.15292	0.1528	0.05101	0.12724	0.05109	0
0.10156	-0.12705	1.16527	4.68285	6.78937	15.3664	6.88663	0.15292	0.1528	0.07652	0.15269	0.05109	0
0.10156	-0.12705	1.16527	4.63223	6.76394	15.2387	6.83561	0.15292	0.1528	0.07652	0.12724	0.05109	0
0.10156	-0.12705	1.16527	4.5816	6.76394	15.1111	6.7591	0.12743	0.12734	0.05101	0.12724	0.05109	0
0.10156	-0.12705	1.13994	4.53098	6.76394	15.009	6.70808	0.12743	0.12734	0.05101	0.12724	0.02555	-0.02552
0.10156	-0.12705	1.13994	4.50566	6.73851	14.8559	6.63157	0.10195	0.12734	0.02551	0.10179	0.02555	-0.02552
0.07617	-0.12705	1.1146	4.45504	6.71308	14.7282	6.55505	0.10195	0.10187	0.02551	0.10179	0.02555	-0.02552
0.07617	-0.15245	1.06394	4.40441	6.66223	14.5751	6.47853	0.07646	0.10187	0.02551	0.10179	0.02555	-0.02552
0.07617	-0.17786	1.03861	4.32848	6.58594	14.4219	6.42752	0.07646	0.10187	0	0.10179	0.02555	-0.02552
0.07617	-0.17786	1.03861	4.30316	6.53508	14.2688	6.351	0.05097	0.0764	0	0.07634	0	-0.02552
0.05078	-0.17786	1.01328	4.25254	6.48423	14.1156	6.27448	0.02549	0.0764	0	0.07634	0	-0.05103
0.05078	-0.17786	0.96261	4.20191	6.40794	13.988	6.22347	0.02549	0.05093	-0.02551	0.0509	0	-0.05103
0.05078	-0.20327	0.96261	4.15129	6.35709	13.8348	6.14695	0.02549	0.05093	-0.02551	0.0509	0	-0.05103
0.05078	-0.20327	0.93728	4.10066	6.30623	13.7072	6.09594	0.02549	0.05093	-0.02551	0.0509	0	-0.05103
0.02539	-0.20327	0.91195	4.07535	6.25537	13.5796	6.04493	0.02549	0.05093	-0.02551	0.0509	0	-0.05103
0.05078	-0.17786	0.91195	4.05004	6.22994	13.4775	6.01942	0.02549	0.0764	-0.02551	0.07634	0	-0.05103
0.05078	-0.17786	0.91195	4.02472	6.15366	13.3754	5.96841	0.02549	0.0764	-0.02551	0.0509	0	-0.05103
0.05078	-0.17786	0.93728	3.99941	6.07737	13.2733	5.9429	0.05097	0.0764	-0.02551	0.07634	0	-0.05103
0.05078	-0.15245	0.93728	3.99941	6.05195	13.1967	5.89189	0.05097	0.10187	0	0.07634	0	-0.05103
0.07617	-0.17786	0.93728	3.9741	6.02652	13.0946	5.86638	0.07646	0.12734	0.02551	0.10179	0.02555	-0.05103
0.07617	-0.15245	0.93728	3.94878	6.05195	13.018	5.84088	0.10195	0.12734	0.05101	0.10179	0.02555	-0.05103
0.07617	-0.15245	0.93728	3.92347	6.02652	12.9414	5.81537	0.12743	0.1528	0.05101	0.12724	0.02555	-0.05103
0.07617	-0.12705	0.96261	3.92347	6.02652	12.8393	5.78987	0.12743	0.1528	0.07652	0.12724	0.02555	-0.02552
0.07617	-0.12705	0.96261	3.89816	6.00109	12.7883	5.73885	0.15292	0.1528	0.07652	0.15269	0.02555	-0.02552
0.07617	-0.12705	0.98794	3.87285	6.00109	12.6862	5.71335	0.12743	0.1528	0.07652	0.15269	0.05109	-0.02552
0.07617	-0.12705	0.96261	3.82222	5.95023	12.5841	5.66234	0.15292	0.17827	0.07652	0.15269	0.05109	-0.02552
0.07617	-0.12705	0.96261	3.79691	5.9248	12.482	5.61132	0.15292	0.17827	0.07652	0.15269	0.05109	-0.02552
0.07617	-0.12705	0.93728	3.74628	5.87395	12.3799	5.56031	0.12743	0.1528	0.07652	0.12724	0.02555	-0.05103
0.07617	-0.15245	0.93728	3.72097	5.82309	12.2778	5.5093	0.12743	0.1528	0.05101	0.12724	0.02555	-0.05103
0.05078	-0.15245	0.91195	3.67034	5.77223	12.1501	5.43278	0.10195	0.12734	0.05101	0.10179	0.02555	-0.05103
0.05078	-0.15245	0.88662	3.61972	5.69595	12.0225	5.38177	0.07646	0.12734	0.02551	0.10179	0.02555	-0.02552
0.02539	-0.15245	0.86129	3.56909	5.61966	11.8949	5.30525	0.07646	0.12734	0.02551	0.10179	0.02555	-0.05103
0.02539	-0.17786	0.83595	3.51847	5.56881	11.7673	5.25424	0.05097	0.10187	0	0.07634	0.02555	-0.05103
0.02539	-0.17786	0.81062	3.49316	5.51795	11.6396	5.17772	0.02549	0.0764	0	0.07634	0	-0.05103
0.02539	-0.20327	0.81062	3.44253	5.51795	11.512	5.12671	0	0.0764	-0.02551	0.0509	0	-0.05103
0.02539	-0.20327	0.75996	3.3919	5.51795	11.3844	5.0757	0	0.0764	-0.02551	0.02545	-0.02555	-0.05103
0.02539	-0.20327	0.75996	3.36659	5.54338	11.2823	4.99918	-0.02549	0.05093	-0.02551	0.02545	-0.02555	-0.07655
0.02539	-0.20327	0.75996	3.34128	5.54338	11.1802	4.97367	-0.02549	0.05093	-0.05101	0.02545	-0.02555	-0.05103
0	-0.20327	0.73463	3.29065	5.49252	11.0781	4.92266	0	0.05093	-0.02551	0.0509	-0.02555	-0.05103
0	-0.20327	0.73463	3.26534	5.41624	10.976	4.89716	-0.02549	0.0764	-0.02551	0.0509	-0.02555	-0.05103
0.02539	-0.20327	0.73463	3.26534	5.36538	10.8994	4.87165	0	0.0764	-0.02551	0.0509	0	-0.05103
0.02539	-0.17786	0.75996	3.24003	5.2891	10.8483	4.84614	0.02549	0.10187	0	0.0509	0	-0.05103
0.02539	-0.17786	0.75996	3.24003	5.23824	10.7718	4.84614	0.02549	0.10187	0	0.07634	0	-0.05103
0.05078	-0.17786	0.78529	3.21472	5.18738	10.7207	4.82064	0.05097	0.12734	0.02551	0.10179	0	-0.05103
0.02539	-0.17786	0.78529	3.1894	5.1111	10.6441	4.79513	0.07646	0.12734	0.02551	0.10179	0	-0.05103
0.05078	-0.15245	0.78529	3.1894	5.03481	10.5931	4.76963	0.10195	0.1528	0.05101	0.12724	0	-0.02552
0.05078	-0.12705	0.81062	3.1894	4.98396	10.542	4.76963	0.10195	0.1528	0.05101	0.12724	0.02555	-0.02552
0.05078	-0.12705	0.81062	3.1894	4.95853	10.4655	4.74412	0.10195	0.1528	0.07652	0.12724	0.02555	-0.02552
0.05078	-0.12705	0.83595	3.16409	4.9331	10.3889	4.71861	0.12743	0.17827	0.07652	0.12724	0.02555	-0.02552
0.05078	-0.12705	0.81062	3.13878	4.90767	10.3378	4.6676	0.12743	0.1528	0.07652	0.12724	0.02555	-0.02552
0.05078	-0.12705	0.78529	3.08815	4.85681	10.2357	4.6421	0.12743	0.1528	0.07652	0.12724	0.02555	-0.02552
0.02539	-0.12705	0.78529	3.06284	4.80596	10.1592	4.59108	0.12743	0.1528	0.07652	0.12724	0.02555	-0.02552
0.02539	-0.15245	0.75996	3.03753	4.7551	10.0571	4.54007	0.10195	0.1528	0.07652	0.12724	0.02555	-0.02552
0.02539	-0.15245	0.75996	3.01221	4.72967	9.95495	4.51457	0.10195	0.12734	0.07652	0.10179	0.02555	-0.02552
0	-0.15245	0.73463	2.96159	4.67882	9.85285	4.43805	0.07646	0.12734	0.05101	0.10179	0	-0.02552
0	-0.15245	0.70929	2.91096	4.65339	9.72522	4.38704	0.05097	0.10187	0.02551	0.07634	0	-0.02552
0	-0.17786	0.68396	2.86034	4.60253	9.62312	4.33602	0.02549	0.10187	0.02551	0.07634	0	-0.02552
0	-0.17786	0.65863	2.83502	4.55167	9.49549	4.28501	0	0.0764	0	0.0509	-0.02555	-0.05103
0	-0.17786	0.6333	2.80971	4.52625	9.41891	4.234	0	0.0764	0	0.0509	-0.02555	-0.05103
-0.02539	-0.17786	0.60797	2.75909	4.47539	9.31681	4.18299	-0.02549	0.0764	-0.02551	0.0509	-0.02555	-0.05103
-0.02539	-0.20327	0.60797	2.73377	4.44996	9.21471	4.13198	-0.02549	0.0764	-0.02551	0.02545	-0.02555	-0.05103
-0.02539	-0.20327	0.58263	2.70846	4.3991	9.13813	4.10647	-0.02549	0.0764	-0.02551	0.0509	-0.02555	-0.05103
-0.02539	-0.17786	0.58263	2.68315	4.34825	9.06156	4.08096	-0.02549	0.0764	0	0.0509	-0.02555	-0.05103
-0.02539	-0.17786	0.60797	2.65784	4.34825	8.98498	4.05546	0	0.0764	0	0.0509	-0.02555	-0.02552
-0.02539	-0.17786	0.60797	2.65784	4.32282	8.93393	4.02995	0	0.0764	0	0.0509	-0.02555	-0.02552
-0.02539	-0.17786	0.60797	2.63252	4.24653	8.85735	4.00445	0	0.10187	0.02551	0.0509	-0.02555	-0.02552
0	-0.15245	0.6333	2.63252	4.22111	8.8063	3.97894	0.02549	0.10187	0.02551	0.07634	0	-0.02552
0	-0.15245	0.6333	2.63252	4.17025	8.78078	3.97894	0.05097	0.12734	0.05101	0.07634	0	-0.02552
0.02539	-0.15245	0.65863	2.60721	4.14482	8.72973	3.95343	0.05097	0.12734	0.05101	0.07634	0	-0.02552
0.02539	-0.12705	0.65863	2.60721	4.11939	8.67867	3.92793	0.07646	0.12734	0.07652	0.10179	0	-0.02552
0.02539	-0.12705	0.65863	2.60721	4.09396	8.62762	3.92793	0.07646	0.1528	0.07652	0.10179	0	-0.02552
0.02539	-0.12705	0.68396	2.5819	4.06854	8.57657	3.90242	0.07646	0.1528	0.10202	0.10179	0	-0.02552
0.02539	-0.12705	0.68396	2.55658	4.04311	8.52552	3.87692	0.07646	0.1528	0.10202	0.12724	0	-0.02552
0.02539	-0.12705	0.65863	2.53127	3.99225	8.44894	3.8259	0.07646	0.12734	0.10202	0.10179	0.02555	-0.02552
0.05078	-0.12705	0.65863	2.53127	3.96682	8.39789	3.8259	0.10195	0.1528	0.10202	0.12724	0.02555	-0.02552
0.05078	-0.12705	0.6333	2.48065	3.91597	8.32132	3.77489	0.07646	0.12734	0.10202	0.12724	0	-0.02552
0.05078	-0.12705	0.60797	2.45533	3.86511	8.24474	3.74939	0.07646	0.12734	0.10202	0.10179	0	-0.02552
0.05078	-0.12705	0.60797	2.43002	3.86511	8.14264	3.69837	0.07646	0.12734	0.10202	0.10179	0	-0.02552
0.02539	-0.12705	0.58263	2.40471	3.81425	8.06606	3.64736	0.05097	0.10187	0.07652	0.07634	0	-0.05103
0.02539	-0.15245	0.5573	2.3794	3.7634	7.96396	3.62186	0.02549	0.10187	0.07652	0.07634	-0.02555	-0.05103
0.02539	-0.15245	0.53197	2.32877	3.71254	7.88738	3.57084	0.02549	0.10187	0.05101	0.07634	-0.02555	-0.05103
0.02539	-0.15245	0.50664	2.30346	3.68711	7.78528	3.51983	0	0.10187	0.05101	0.0509	-0.02555	-0.02552
0.02539	-0.15245	0.50664	2.27814	3.68711	7.7087	3.49432	0	0.0764	0.05101	0.0509	-0.02555	-0.05103
0.02539	-0.17786	0.48131	2.25283	3.68711	7.63213	3.44331	0	0.0764	0.05101	0.0509	-0.02555	-0.05103
0.02539	-0.17786	0.48131	2.22752	3.66168	7.55555	3.41781	-0.02549	0.0764	0.02551	0.0509	-0.02555	-0.05103
0.02539	-0.15245	0.48131	2.20221	3.63625	7.5045	3.3923	0	0.0764	0.02551	0.0509	-0.02555	-0.05103
0.02539	-0.15245	0.48131	2.20221	3.63625	7.42792	3.36679	0	0.0764	0.05101	0.0509	-0.02555	-0.05103
0.02539	-0.15245	0.48131	2.17689	3.61083	7.37687	3.34129	0	0.10187	0.05101	0.0509	-0.02555	-0.05103
0.02539	-0.15245	0.48131	2.15158	3.61083	7.32582	3.31578	0	0.10187	0.05101	0.0509	-0.02555	-0.05103
0.02539	-0.15245	0.50664	2.15158	3.61083	7.27477	3.29028	0.02549	0.10187	0.05101	0.0509	-0.02555	-0.05103
0.02539	-0.15245	0.50664	2.15158	3.63625	7.24925	3.29028	0.02549	0.12734	0.07652	0.07634	-0.02555	-0.05103
0.02539	-0.12705	0.53197	2.15158	3.66168	7.19819	3.26477	0.05097	0.12734	0.07652	0.07634	0	-0.02552
0.02539	-0.12705	0.53197	2.12627	3.68711	7.17267	3.26477	0.05097	0.12734	0.10202	0.10179	0	-0.02552
0.02539	-0.12705	0.53197	2.12627	3.71254	7.12162	3.23926	0.07646	0.12734	0.10202	0.10179	0	-0.02552
0.02539	-0.12705	0.5573	2.10096	3.73797	7.07057	3.21376	0.07646	0.12734	0.12753	0.10179	0	-0.02552
0.02539	-0.10164	0.5573	2.10096	3.7634	7.04504	3.18825	0.07646	0.12734	0.10202	0.10179	0	-0.02552
0.02539	-0.12705	0.53197	2.07564	3.73797	6.96846	3.16275	0.07646	0.12734	0.10202	0.10179	0	-0.02552
0.02539	-0.12705	0.5573	2.05033	3.71254	6.94294	3.13724	0.07646	0.12734	0.10202	0.10179	0	-0.02552
0.05078	-0.12705	0.53197	2.02502	3.68711	6.86636	3.11173	0.07646	0.12734	0.12753	0.10179	0	-0.02552
0.02539	-0.12705	0.50664	1.9997	3.66168	6.81531	3.08623	0.07646	0.12734	0.10202	0.10179	0	-0.02552
0.02539	-0.12705	0.50664	1.97439	3.61083	6.73874	3.03522	0.05097	0.10187	0.10202	0.07634	0	-0.02552
0.02539	-0.12705	0.48131	1.94908	3.53454	6.66216	3.00971	0.05097	0.10187	0.10202	0.07634	0	-0.02552
0.02539	-0.12705	0.45597	1.94908	3.45826	6.58558	2.9587	0.02549	0.10187	0.10202	0.07634	0	-0.02552
0	-0.12705	0.43064	1.89845	3.35654	6.50901	2.93319	0.02549	0.0764	0.07652	0.0509	-0.02555	-0.02552
0.02539	-0.15245	0.43064	1.89845	3.30569	6.45795	2.88218	0.02549	0.10187	0.07652	0.0509	-0.02555	-0.02552
0	-0.15245	0.40531	1.84783	3.28026	6.38138	2.85667	0.02549	0.0764	0.07652	0.0509	-0.02555	-0.02552
0	-0.15245	0.37998	1.82252	3.25483	6.3048	2.83117	0	0.0764	0.07652	0.0509	-0.02555	-0.02552
0	-0.15245	0.37998	1.82252	3.2294	6.25375	2.80566	0	0.0764	0.07652	0.0509	-0.02555	-0.02552
0.02539	-0.15245	0.37998	1.7972	3.17854	6.2027	2.80566	0	0.10187	0.07652	0.02545	-0.02555	-0.02552
0.02539	-0.15245	0.40531	1.7972	3.15311	6.17717	2.78016	0.02549	0.10187	0.07652	0.0509	-0.02555	-0.02552
0.02539	-0.15245	0.40531	1.7972	3.15311	6.12612	2.78016	0.02549	0.10187	0.10202	0.0509	-0.02555	-0.02552
0.02539	-0.12705	0.40531	1.77189	3.15311	6.07507	2.75465	0.02549	0.12734	0.10202	0.0509	-0.02555	-0.02552
0.02539	-0.12705	0.40531	1.77189	3.10226	6.04955	2.72914	0.02549	0.12734	0.10202	0.0509	0	-0.02552
0.02539	-0.12705	0.43064	1.77189	3.10226	5.9985	2.72914	0.05097	0.12734	0.10202	0.0509	0	-0.02552
0.05078	-0.12705	0.43064	1.77189	3.12769	5.97297	2.70364	0.05097	0.1528	0.12753	0.0509	0	-0.02552
0.05078	-0.12705	0.43064	1.74658	3.15311	5.94744	2.70364	0.05097	0.1528	0.12753	0.07634	0	-0.02552
0.05078	-0.12705	0.43064	1.74658	3.17854	5.92192	2.67813	0.07646	0.1528	0.12753	0.07634	0	-0.02552
0.05078	-0.12705	0.45597	1.72126	3.17854	5.87087	2.65263	0.07646	0.1528	0.12753	0.07634	0	-0.02552
0.05078	-0.12705	0.45597	1.72126	3.20397	5.84534	2.62712	0.05097	0.1528	0.12753	0.07634	0	-0.02552
0.05078	-0.10164	0.45597	1.69595	3.20397	5.79429	2.60161	0.05097	0.1528	0.12753	0.0509	0	0
0.05078	-0.12705	0.45597	1.67064	3.15311	5.71771	2.57611	0.05097	0.12734	0.12753	0.0509	-0.02555	-0.02552
0.02539	-0.12705	0.43064	1.64533	3.15311	5.69219	2.5506	0.05097	0.12734	0.12753	0.0509	0	-0.02552
0.02539	-0.12705	0.40531	1.62001	3.10226	5.61561	2.5251	0.02549	0.12734	0.12753	0.0509	0	-0.02552
0.02539	-0.15245	0.37998	1.5947	3.0514	5.56456	2.49959	0.02549	0.10187	0.12753	0.0509	-0.02555	-0.02552
0.02539	-0.15245	0.37998	1.5947	3.02597	5.48799	2.47408	0.02549	0.10187	0.10202	0.0509	0	-0.02552
0.02539	-0.15245	0.35465	1.56939	3.02597	5.43693	2.44858	0.02549	0.10187	0.10202	0.02545	-0.02555	-0.02552
0.02539	-0.15245	0.35465	1.54408	3.0514	5.38588	2.42307	0	0.10187	0.10202	0.02545	-0.02555	-0.02552
0.02539	-0.15245	0.32931	1.51876	3.0514	5.30931	2.37206	0	0.10187	0.07652	0.02545	-0.02555	-0.02552
0.02539	-0.15245	0.32931	1.51876	3.07683	5.25826	2.37206	0	0.10187	0.10202	0.02545	-0.02555	-0.02552
0.02539	-0.15245	0.30398	1.49345	3.07683	5.2072	2.34655	0	0.10187	0.07652	0.02545	-0.02555	-0.02552
0.02539	-0.15245	0.30398	1.49345	3.0514	5.18168	2.34655	0	0.10187	0.10202	0.02545	-0.02555	-0.02552
0.02539	-0.15245	0.30398	1.49345	3.02597	5.13063	2.32105	0	0.10187	0.10202	0.02545	-0.02555	-0.02552
0.02539	-0.15245	0.30398	1.46814	2.97512	5.1051	2.32105	0.02549	0.12734	0.10202	0.02545	-0.02555	-0.02552
0.02539	-0.15245	0.30398	1.46814	2.92426	5.07958	2.32105	0.02549	0.12734	0.10202	0.02545	-0.02555	-0.02552
0.02539	-0.12705	0.30398	1.46814	2.8734	5.05405	2.32105	0.05097	0.12734	0.12753	0.0509	0	-0.02552
0.05078	-0.12705	0.32931	1.46814	2.79712	5.02853	2.32105	0.05097	0.1528	0.15304	0.0509	0	-0.02552
0.05078	-0.12705	0.35465	1.46814	2.77169	5.003	2.29554	0.05097	0.1528	0.15304	0.0509	0	-0.02552
0.05078	-0.12705	0.35465	1.46814	2.74626	5.003	2.29554	0.07646	0.17827	0.15304	0.07634	0	-0.02552
0.05078	-0.10164	0.35465	1.44283	2.6954	4.95195	2.29554	0.07646	0.17827	0.17854	0.07634	0	-0.02552
0.05078	-0.12705	0.35465	1.44283	2.66998	4.92642	2.27004	0.07646	0.1528	0.15304	0.07634	0	-0.02552
0.07617	-0.12705	0.37998	1.44283	2.66998	4.9009	2.24453	0.07646	0.17827	0.17854	0.07634	0	-0.02552
0.05078	-0.12705	0.35465	1.41751	2.66998	4.87537	2.21902	0.07646	0.17827	0.17854	0.07634	0	-0.02552
0.05078	-0.12705	0.35465	1.3922	2.66998	4.82432	2.19352	0.07646	0.17827	0.15304	0.0509	0	-0.02552
0.05078	-0.12705	0.35465	1.3922	2.64455	4.77327	2.16801	0.05097	0.1528	0.15304	0.0509	0	-0.02552
0.05078	-0.12705	0.35465	1.36689	2.64455	4.72222	2.14251	0.05097	0.1528	0.15304	0.0509	0	-0.02552
0.05078	-0.15245	0.32931	1.34157	2.61912	4.67117	2.09149	0.02549	0.12734	0.12753	0.02545	-0.02555	-0.05103
0.05078	-0.12705	0.30398	1.31626	2.59369	4.62012	2.06599	0.02549	0.12734	0.12753	0.0509	0	-0.02552
0.05078	-0.15245	0.30398	1.29095	2.54283	4.56907	2.04048	0.02549	0.12734	0.12753	0.02545	-0.02555	-0.02552
0.05078	-0.15245	0.27865	1.26564	2.49198	4.49249	2.01498	0	0.10187	0.10202	0.02545	-0.02555	-0.02552
0.05078	-0.15245	0.25332	1.26564	2.49198	4.44144	1.98947	0	0.10187	0.10202	0.02545	-0.02555	-0.05103
0.05078	-0.15245	0.25332	1.24032	2.46655	4.39039	1.96396	0	0.10187	0.10202	0	-0.02555	-0.05103
0.02539	-0.17786	0.25332	1.21501	2.46655	4.33934	1.93846	0	0.10187	0.07652	0	-0.05109	-0.05103
0.05078	-0.17786	0.22799	1.21501	2.44112	4.31381	1.93846	-0.02549	0.10187	0.10202	0	-0.02555	-0.05103
0.05078	-0.15245	0.22799	1.21501	2.44112	4.28829	1.93846	0	0.10187	0.10202	0.02545	-0.02555	-0.02552
0.05078	-0.15245	0.22799	1.21501	2.44112	4.26276	1.91295	0	0.12734	0.10202	0.02545	0	-0.05103
0.05078	-0.15245	0.22799	1.1897	2.41569	4.23724	1.91295	0.02549	0.12734	0.10202	0.02545	0	-0.02552
0.05078	-0.15245	0.25332	1.1897	2.41569	4.21171	1.91295	0.02549	0.12734	0.12753	0.02545	0	-0.02552
0.05078	-0.15245	0.25332	1.1897	2.36484	4.18618	1.91295	0.05097	0.1528	0.12753	0.0509	0	-0.02552
0.07617	-0.12705	0.27865	1.21501	2.33941	4.18618	1.91295	0.05097	0.1528	0.12753	0.0509	0	-0.02552
0.07617	-0.12705	0.27865	1.1897	2.31398	4.18618	1.91295	0.07646	0.1528	0.15304	0.0509	0	-0.05103
0.10156	-0.12705	0.30398	1.1897	2.28855	4.16066	1.91295	0.07646	0.17827	0.15304	0.0509	0	-0.02552
0.10156	-0.12705	0.30398	1.1897	2.28855	4.13513	1.91295	0.10195	0.17827	0.15304	0.07634	0	-0.02552
0.10156	-0.10164	0.30398	1.1897	2.23769	4.13513	1.91295	0.10195	0.17827	0.17854	0.07634	0.02555	-0.02552
0.10156	-0.12705	0.30398	1.1897	2.23769	4.10961	1.88745	0.10195	0.17827	0.17854	0.07634	0.02555	-0.02552
0.10156	-0.12705	0.30398	1.16439	2.23769	4.08408	1.86194	0.10195	0.17827	0.15304	0.07634	0	-0.02552
0.10156	-0.12705	0.30398	1.16439	2.26312	4.03303	1.86194	0.10195	0.17827	0.15304	0.07634	0.02555	-0.02552
0.10156	-0.12705	0.30398	1.13907	2.28855	4.00751	1.83643	0.07646	0.17827	0.15304	0.0509	0	-0.02552
0.10156	-0.12705	0.27865	1.13907	2.26312	3.98198	1.81093	0.07646	0.17827	0.15304	0.0509	0	-0.02552
0.10156	-0.12705	0.27865	1.11376	2.23769	3.9054	1.78542	0.05097	0.1528	0.12753	0.0509	0	-0.02552
0.07617	-0.15245	0.25332	1.08845	2.21227	3.87988	1.73441	0.05097	0.1528	0.12753	0.0509	0	-0.02552
0.07617	-0.15245	0.22799	1.06313	2.16141	3.8033	1.7089	0.02549	0.12734	0.10202	0.02545	0	-0.05103
0.07617	-0.15245	0.22799	1.03782	2.11055	3.75225	1.6834	0	0.12734	0.10202	0	-0.02555	-0.05103
0.05078	-0.15245	0.20266	1.03782	2.08512	3.7012	1.65789	0	0.10187	0.07652	0	-0.02555	-0.05103
0.05078	-0.17786	0.17732	1.01251	2.08512	3.65015	1.63239	-0.02549	0.10187	0.07652	0	-0.02555	-0.05103
0.05078	-0.17786	0.17732	0.9872	2.0597	3.5991	1.60688	-0.02549	0.0764	0.07652	0	-0.02555	-0.05103
0.05078	-0.17786	0.17732	0.9872	2.0597	3.57357	1.60688	-0.02549	0.10187	0.07652	0	-0.02555	-0.05103
0.05078	-0.17786	0.15199	0.96188	2.0597	3.52252	1.58137	-0.02549	0.10187	0.07652	0	-0.02555	-0.05103
0.07617	-0.17786	0.17732	0.96188	2.0597	3.52252	1.58137	0	0.10187	0.07652	0	-0.02555	-0.05103
0.07617	-0.17786	0.20266	0.96188	2.03427	3.497	1.58137	0	0.10187	0.07652	0	-0.02555	-0.05103
0.05078	-0.17786	0.17732	0.96188	2.03427	3.47147	1.58137	0	0.10187	0.07652	0.02545	-0.02555	-0.05103
0.05078	-0.15245	0.20266	0.96188	2.03427	3.47147	1.58137	0.02549	0.12734	0.10202	0.02545	0	-0.05103
0.07617	-0.15245	0.20266	0.96188	2.03427	3.47147	1.60688	0.05097	0.12734	0.12753	0.0509	0	-0.05103
0.10156	-0.12705	0.22799	0.9872	2.03427	3.47147	1.60688	0.07646	0.1528	0.12753	0.0509	0.02555	-0.02552
0.10156	-0.12705	0.25332	0.9872	2.00884	3.47147	1.60688	0.07646	0.1528	0.12753	0.0509	0	-0.05103
0.07617	-0.12705	0.25332	0.9872	2.00884	3.44594	1.60688	0.07646	0.1528	0.12753	0.0509	0	-0.05103
0.10156	-0.12705	0.25332	0.9872	1.98341	3.44594	1.60688	0.10195	0.1528	0.15304	0.07634	0.02555	-0.05103
0.10156	-0.12705	0.25332	0.9872	1.95798	3.44594	1.60688	0.10195	0.17827	0.15304	0.07634	0.02555	-0.02552
0.10156	-0.12705	0.27865	0.9872	1.90713	3.42042	1.58137	0.10195	0.17827	0.15304	0.07634	0.02555	-0.02552
0.10156	-0.10164	0.27865	0.96188	1.90713	3.39489	1.58137	0.10195	0.1528	0.15304	0.07634	0.02555	-0.02552
0.10156	-0.10164	0.25332	0.96188	1.85627	3.36937	1.55587	0.10195	0.1528	0.15304	0.07634	0	-0.02552
0.10156	-0.12705	0.25332	0.93657	1.85627	3.34384	1.53036	0.10195	0.1528	0.15304	0.07634	0	-0.02552
0.07617	-0.12705	0.22799	0.91126	1.80541	3.29279	1.50486	0.07646	0.12734	0.12753	0.0509	0	-0.05103
0.07617	-0.15245	0.20266	0.88595	1.72913	3.24174	1.45384	0.05097	0.12734	0.12753	0.0509	0	-0.05103
0.07617	-0.15245	0.20266	0.88595	1.7037	3.19069	1.42834	0.05097	0.12734	0.10202	0.0509	0	-0.05103
0.07617	-0.15245	0.17732	0.83532	1.67827	3.13964	1.40283	0.02549	0.10187	0.10202	0.02545	0	-0.05103
0.05078	-0.15245	0.15199	0.83532	1.67827	3.08859	1.37733	0.02549	0.10187	0.07652	0.02545	-0.02555	-0.05103
0.05078	-0.17786	0.15199	0.81001	1.65284	3.03754	1.35182	0	0.0764	0.07652	0	-0.02555	-0.05103
0.05078	-0.17786	0.15199	0.81001	1.65284	3.01201	1.35182	0	0.0764	0.07652	0	-0.02555	-0.05103
0.05078	-0.17786	0.12666	0.78469	1.62741	2.96096	1.32631	0	0.0764	0.05101	0	-0.02555	-0.05103
0.05078	-0.17786	0.12666	0.78469	1.60199	2.93543	1.32631	0	0.0764	0.05101	0	-0.02555	-0.05103
0.05078	-0.17786	0.12666	0.75938	1.60199	2.90991	1.30081	-0.02549	0.0764	0.05101	0	-0.02555	-0.05103
0.05078	-0.17786	0.15199	0.75938	1.60199	2.88438	1.2753	0	0.0764	0.05101	0	-0.02555	-0.07655
0.05078	-0.15245	0.17732	0.78469	1.60199	2.88438	1.2753	0	0.0764	0.07652	0.02545	-0.02555	-0.05103
0.02539	-0.15245	0.17732	0.78469	1.60199	2.88438	1.2753	0.02549	0.10187	0.07652	0.02545	-0.02555	-0.05103
0.02539	-0.15245	0.17732	0.78469	1.5257	2.88438	1.2753	0.02549	0.10187	0.07652	0.02545	-0.02555	-0.05103
0.05078	-0.15245	0.17732	0.78469	1.47484	2.88438	1.30081	0.05097	0.12734	0.10202	0.0509	0	-0.05103
0.05078	-0.12705	0.20266	0.81001	1.39856	2.88438	1.30081	0.05097	0.12734	0.10202	0.0509	0	-0.05103
0.05078	-0.12705	0.22799	0.78469	1.32227	2.88438	1.30081	0.07646	0.12734	0.12753	0.0509	0	-0.05103
0.05078	-0.12705	0.22799	0.78469	1.27142	2.88438	1.30081	0.07646	0.12734	0.12753	0.0509	0	-0.05103
0.05078	-0.12705	0.22799	0.81001	1.19513	2.85886	1.30081	0.07646	0.12734	0.12753	0.0509	0	-0.05103
0.05078	-0.12705	0.22799	0.78469	1.14428	2.85886	1.30081	0.10195	0.12734	0.12753	0.07634	0	-0.02552
0.05078	-0.12705	0.22799	0.78469	1.06799	2.83333	1.30081	0.07646	0.12734	0.15304	0.07634	0	-0.05103
0.05078	-0.12705	0.22799	0.78469	1.01713	2.83333	1.2753	0.07646	0.12734	0.15304	0.07634	0.02555	-0.02552
0.05078	-0.12705	0.22799	0.78469	0.96628	2.80781	1.2753	0.10195	0.12734	0.15304	0.07634	0	-0.02552
0.05078	-0.12705	0.20266	0.75938	0.94085	2.78228	1.2498	0.07646	0.12734	0.12753	0.0509	0	-0.02552
0.05078	-0.15245	0.20266	0.73407	0.91542	2.73123	1.22429	0.05097	0.10187	0.12753	0.0509	0	-0.02552
0.02539	-0.15245	0.17732	0.70876	0.88999	2.7057	1.22429	0.05097	0.10187	0.10202	0.0509	0	-0.05103
0.02539	-0.15245	0.15199	0.70876	0.86456	2.65465	1.19878	0.05097	0.10187	0.10202	0.0509	0	-0.02552
0.02539	-0.15245	0.15199	0.68344	0.81371	2.62913	1.14777	0.02549	0.10187	0.10202	0.02545	0	-0.05103
0.02539	-0.15245	0.12666	0.68344	0.78828	2.57808	1.12226	0.02549	0.0764	0.07652	0.02545	-0.02555	-0.05103
0.02539	-0.15245	0.12666	0.65813	0.78828	2.55255	1.09676	0	0.0764	0.07652	0.02545	-0.02555	-0.05103
0	-0.15245	0.12666	0.65813	0.81371	2.5015	1.09676	0	0.0764	0.07652	0	-0.02555	-0.05103
0	-0.17786	0.12666	0.63282	0.78828	2.47597	1.07125	0	0.0764	0.07652	0	-0.02555	-0.05103
0	-0.17786	0.10133	0.63282	0.76285	2.45045	1.07125	0	0.0764	0.05101	0	-0.02555	-0.05103
0	-0.17786	0.10133	0.60751	0.73742	2.42492	1.04575	0	0.0764	0.07652	0	-0.02555	-0.05103
0	-0.17786	0.12666	0.63282	0.73742	2.42492	1.04575	0	0.0764	0.05101	0	-0.02555	-0.05103
0	-0.15245	0.12666	0.63282	0.76285	2.42492	1.04575	0	0.0764	0.07652	0	-0.02555	-0.05103
0	-0.15245	0.15199	0.63282	0.78828	2.42492	1.04575	0.02549	0.0764	0.07652	0.02545	-0.02555	-0.02552
0	-0.15245	0.15199	0.63282	0.81371	2.42492	1.04575	0.05097	0.10187	0.10202	0.02545	0	-0.02552
0	-0.15245	0.17732	0.63282	0.83914	2.3994	1.07125	0.05097	0.10187	0.10202	0.0509	0	-0.02552
0	-0.15245	0.17732	0.63282	0.81371	2.3994	1.07125	0.05097	0.10187	0.10202	0.0509	0	-0.02552
0.02539	-0.12705	0.20266	0.63282	0.81371	2.42492	1.07125	0.07646	0.10187	0.10202	0.0509	0	-0.02552
0.02539	-0.12705	0.20266	0.63282	0.81371	2.42492	1.04575	0.07646	0.10187	0.12753	0.0509	0	-0.02552
0.02539	-0.12705	0.22799	0.63282	0.78828	2.42492	1.04575	0.07646	0.10187	0.12753	0.0509	0	-0.02552
0	-0.12705	0.20266	0.63282	0.76285	2.37387	1.02024	0.07646	0.10187	0.12753	0.07634	0	-0.02552
0	-0.15245	0.17732	0.60751	0.78828	2.37387	1.02024	0.07646	0.10187	0.12753	0.0509	0	-0.02552
0	-0.12705	0.17732	0.60751	0.78828	2.34835	1.02024	0.07646	0.10187	0.12753	0.07634	0	-0.02552
0	-0.12705	0.17732	0.60751	0.78828	2.32282	0.99473	0.07646	0.0764	0.10202	0.0509	0	-0.02552
0	-0.12705	0.17732	0.60751	0.83914	2.2973	0.99473	0.05097	0.0764	0.10202	0.0509	-0.02555	-0.02552
0	-0.12705	0.17732	0.58219	0.86456	2.27177	0.96923	0.05097	0.0764	0.10202	0.0509	-0.02555	-0.02552
0	-0.15245	0.15199	0.55688	0.86456	2.24625	0.94372	0.05097	0.0764	0.10202	0.0509	-0.02555	-0.02552
0	-0.17786	0.10133	0.53157	0.88999	2.19519	0.94372	0.05097	0.0764	0.07652	0.0509	-0.02555	-0.02552
-0.02539	-0.17786	0.10133	0.53157	0.86456	2.16967	0.91822	0.02549	0.05093	0.07652	0.02545	-0.02555	-0.02552
-0.02539	-0.15245	0.10133	0.53157	0.86456	2.14414	0.89271	0.02549	0.05093	0.07652	0.02545	-0.02555	-0.02552
0	-0.15245	0.12666	0.53157	0.88999	2.11862	0.89271	0.02549	0.05093	0.07652	0.02545	-0.02555	-0.02552
-0.02539	-0.15245	0.10133	0.50625	0.88999	2.09309	0.89271	0.02549	0.05093	0.07652	0.02545	-0.02555	-0.02552
-0.02539	-0.15245	0.10133	0.50625	0.86456	2.06757	0.89271	0.02549	0.05093	0.07652	0.02545	-0.02555	-0.02552
-0.02539	-0.17786	0.076	0.48094	0.86456	2.04204	0.8672	0.02549	0.05093	0.07652	0.02545	-0.02555	-0.02552
-0.02539	-0.17786	0.076	0.48094	0.86456	2.04204	0.8672	0.02549	0.0764	0.07652	0.02545	-0.02555	-0.02552
-0.02539	-0.15245	0.10133	0.50625	0.86456	2.04204	0.8672	0.02549	0.0764	0.07652	0.02545	-0.02555	-0.02552
-0.02539	-0.15245	0.12666	0.50625	0.86456	2.04204	0.8672	0.02549	0.0764	0.07652	0.02545	-0.02555	0
-0.02539	-0.15245	0.12666	0.50625	0.86456	2.04204	0.8672	0.02549	0.0764	0.07652	0.02545	-0.02555	-0.02552
-0.02539	-0.15245	0.15199	0.50625	0.83914	2.04204	0.8672	0.05097	0.10187	0.10202	0.0509	-0.02555	0
-0.02539	-0.15245	0.15199	0.50625	0.86456	2.04204	0.8672	0.05097	0.0764	0.10202	0.0509	-0.02555	-0.02552
-0.02539	-0.12705	0.15199	0.50625	0.88999	2.04204	0.8672	0.05097	0.10187	0.10202	0.0509	-0.02555	0
-0.02539	-0.12705	0.17732	0.50625	0.91542	2.04204	0.89271	0.07646	0.10187	0.10202	0.0509	0	0
-0.02539	-0.12705	0.17732	0.50625	0.94085	2.04204	0.8672	0.05097	0.10187	0.10202	0.0509	-0.02555	0
-0.02539	-0.12705	0.17732	0.48094	0.96628	2.01652	0.8672	0.05097	0.0764	0.10202	0.0509	-0.02555	0
-0.05078	-0.15245	0.15199	0.45563	0.96628	1.99099	0.8417	0.05097	0.0764	0.10202	0.0509	-0.02555	-0.02552
6.70288	5.81866	-108.167	-310.688	-728.115	-726.967	-243.914	4.96988	5.24623	3.97894	2.1885	0.7919	0.40825
-9.26724	-11.9931	-158.375	-403.282	-661.671	-667.85	-282.989	-4.81696	-0.45841	1.91295	4.19887	3.78067	2.47503
2.76748	2.21058	-138.059	-367.515	-702.356	-705.627	-258.963	2.0899	-2.0119	-2.37206	-2.79925	-3.14204	-2.7557
-1.85345	-2.10895	-135.196	-356.074	-673.902	-678.953	-246.388	1.42725	1.7827	1.81093	1.98492	1.63488	1.02063
2.51358	3.58267	-123.873	-339.266	-695.592	-699.374	-245.138	-4.30723	-2.67405	-1.65789	-0.71254	-0.43427	0.17861
0.96481	0.81309	-121.441	-332.154	-678.53	-683.292	-236.262	-3.21131	-5.78104	-5.96841	-6.28559	-4.72583	-2.44951
-1.42182	-2.00731	-121.517	-324.965	-692.287	-696.285	-226.825	0.10195	-0.05093	-1.53036	-2.59567	-1.60934	-0.66341
2.25968	1.93108	-115.742	-315.903	-680.997	-685.615	-222.004	-0.79008	0.40747	1.04575	0.99246	1.0218	0
-3.32605	-4.49739	-118.857	-307.955	-690.354	-694.447	-215.067	-0.73911	-0.56028	1.35182	3.68992	3.65294	1.65852
-0.33007	-1.04177	-114.323	-302.538	-682.548	-687.07	-207.798	1.63114	3.00512	2.117	0.81433	-0.281	-0.17861
-2.33585	-2.79499	-111.891	-289.4	-689.057	-693.222	-202.875	-1.78406	-1.88457	-1.88745	-1.73045	-1.27725	-0.66341
2.25968	3.25235	-101.404	-278.617	-683.641	-688.091	-196.626	-1.3253	-1.32429	-1.81093	-1.93403	-1.14953	-0.66341
1.75189	2.56631	-96.16	-269.353	-688.142	-692.38	-189.331	-0.20389	-0.40747	-0.89271	-0.61075	-0.10218	0.12758
1.04098	0.76227	-95.4253	-263.531	-684.379	-688.806	-183.541	0.66265	-0.89135	-1.50486	-1.88313	-1.63488	-1.14821
-0.71091	-1.44831	-96.2106	-259.784	-687.506	-691.767	-178.338	1.45273	1.50256	1.04575	0.5853	0.48536	-0.07655
-0.50779	-1.16881	-94.868	-252.646	-684.938	-689.342	-174.971	-0.22938	2.69952	3.41781	4.04619	3.24422	1.65852
-0.2539	-0.8385	-91.7775	-243.964	-687.048	-691.307	-167.702	1.68211	1.45163	1.81093	2.13761	1.14953	0.35722
-0.05078	-0.17786	-87.6738	-235.99	-685.345	-689.725	-160.994	2.49768	1.47709	0.91822	0.17813	-0.56199	-0.30619
2.05656	2.79499	-80.5048	-226.296	-686.743	-691.027	-158.596	-0.40778	-1.01868	-0.66316	-0.5853	-0.53645	-0.25516
1.39643	1.90568	-77.541	-219.917	-685.625	-689.98	-154.26	-0.943	-1.42616	-1.09676	-0.89067	-0.56199	-0.22964
0.9902	0.76227	-76.7304	-215.563	-686.514	-690.797	-147.425	1.98795	0.73855	0.07652	-0.83977	-1.0218	-0.66341
0.20312	-0.33032	-76.857	-210.298	-685.828	-690.184	-143.981	1.42725	1.24789	1.75992	1.6541	1.12398	0.40825
-0.43162	-1.16881	-76.4264	-205.362	-686.362	-690.669	-140.283	0.943	1.57896	2.5506	3.18097	2.3246	1.09718
-0.63474	-1.16881	-74.7038	-199.717	-685.93	-690.286	-136.049	0.81557	1.01868	1.58137	1.705	0.81744	0.40825
0.12695	-0.05082	-71.1067	-191.769	-686.286	-690.567	-131.917	0.05097	-0.53481	-0.35708	-0.55985	-0.7919	-0.35722
0.93942	1.29586	-66.2176	-184.479	-686.006	-690.363	-127.862	-0.40778	-1.32429	-1.22429	-1.39962	-1.14953	-0.61238
1.4726	1.82945	-62.4938	-178.379	-686.336	-690.542	-124.495	-1.07044	-1.42616	-1.12226	-0.89067	-0.45981	-0.15309
0.4824	-0.10164	-62.6205	-174.936	-686.413	-690.44	-120.235	-0.17841	-0.78948	-0.94372	-1.27239	-1.04735	-0.58686
-0.7363	-1.77863	-63.8618	-171.823	-687.557	-690.542	-116.358	0.33133	0.43294	0.25506	-0.12724	-0.17882	-0.25516
-0.53318	-1.37209	-62.8231	-166.558	-684.709	-690.491	-113.859	-0.5607	0.56028	1.2498	1.90858	1.71152	0.86754
-0.58396	-1.24504	-60.5939	-160.812	-658.416	-690.593	-109.599	-0.33133	0.17827	0.51012	1.01791	0.63863	0.28067
-0.27929	-0.50818	-57.1488	-154.61	-626.554	-690.618	-105.595	-0.48424	-0.61121	-0.99473	-1.19604	-1.14953	-0.66341
0.53318	0.81309	-53.0197	-148.105	-591.54	-690.72	-102.789	-1.55468	-1.47709	-1.73441	-1.80679	-1.14953	-0.4848
0.66013	0.78768	-50.4865	-143.321	-557.898	-690.771	-98.9379	-1.07044	-0.96775	-1.47935	-1.60321	-0.97071	-0.45928
0.20312	-0.25409	-50.0052	-139.676	-525.172	-690.925	-94.8059	0	-0.05093	-0.63765	-0.89067	-0.58754	-0.43377
-0.12695	-0.86391	-49.8532	-136.081	-492.216	-691.001	-92.1022	-0.02549	0.73855	0.68866	0.81433	0.76635	0.25516
-0.7363	-1.49913	-49.5239	-132.208	-460.05	-691.18	-88.812	0.12743	1.17149	1.32631	1.60321	1.17507	0.51032
-0.53318	-1.04177	-47.472	-126.943	-431.188	-691.231	-85.1136	0.35681	0.56028	0.38259	0.27992	-0.05109	-0.15309
0.33007	0.35573	-43.4949	-120.868	-406.676	-691.435	-82.0784	-0.17841	-0.30561	-0.45911	-0.5344	-0.48536	-0.3317
1.09176	1.52454	-39.3658	-115.477	-392.766	-691.461	-79.1962	-0.53522	-0.63668	-0.76518	-0.78888	-0.58754	-0.35722
0.91403	1.01636	-37.7699	-111.477	-377.153	-691.69	-75.8294	-0.10195	-0.63668	-0.8672	-1.04336	-0.76635	-0.4848
0.40623	0.02541	-37.8205	-108.642	-354.141	-691.639	-72.5136	0.81557	0.45841	0.17854	-0.22903	-0.20436	-0.22964
0.12695	-0.50818	-37.7952	-105.529	-331.001	-691.895	-70.014	0.81557	1.01868	1.35182	1.39962	1.07289	0.43377
0	-0.58441	-36.8579	-101.782	-305.903	-691.818	-67.4889	0.73911	1.17149	1.81093	2.11216	1.43052	0.68893
0.02539	-0.43195	-35.0847	-97.6059	-286.323	-691.231	-64.2497	1.01946	0.71308	0.91822	0.76343	0.17882	0.05103
0.38085	0.25409	-32.3995	-92.6192	-284.289	-674.282	-61.8776	0.28035	-0.40747	-0.22955	-0.43261	-0.56199	-0.3317
1.06637	1.3975	-29.0557	-88.2908	-288.917	-651.692	-59.8371	-0.20389	-0.73855	-0.38259	-0.40716	-0.30654	-0.12758
0.88864	0.88932	-27.8904	-85.0507	-310.073	-630.097	-57.4396	-0.25487	-0.73855	-0.45911	-0.43261	-0.38318	-0.22964
0.22851	-0.2795	-28.4477	-82.7726	-320.448	-608.401	-54.5319	0.5607	-0.10187	-0.05101	-0.30537	-0.35763	-0.30619
-0.10156	-0.78768	-28.7011	-80.4185	-306.183	-588.312	-52.5169	0.61168	0.66215	0.99473	0.89067	0.61308	0.22964
-0.27929	-0.88932	-28.0424	-77.1279	-286.247	-567.33	-50.808	-0.07646	0.45841	1.04575	1.34873	0.94517	0.45928
-0.07617	-0.559	-26.3452	-73.4828	-266.362	-546.578	-48.2064	0.05097	-0.1528	0.02551	0	-0.22991	-0.20413
0.27929	0	-24.116	-69.4328	-248.486	-525.545	-46.2424	-0.50973	-0.78948	-0.81619	-1.01791	-0.81744	-0.45928
0.58396	0.53359	-21.9628	-65.6865	-230.33	-505.456	-44.3805	-0.91752	-1.01868	-1.02024	-1.04336	-0.56199	-0.30619
0.35546	0.07623	-21.2028	-63.1299	-212.708	-486.006	-41.9829	-0.50973	-0.53481	-0.71417	-0.81433	-0.48536	-0.25516
0.05078	-0.559	-21.3548	-61.0796	-195.112	-467.525	-39.6619	0.02549	0.17827	-0.12753	-0.35627	-0.25545	-0.17861
-0.33007	-1.01636	-21.3041	-58.7002	-177.77	-449.198	-37.9275	-0.10195	0.50934	0.56113	0.71254	0.66417	0.28067
-0.30468	-0.8385	-20.2909	-55.7133	-160.046	-430.947	-35.9635	-0.15292	0.50934	0.61214	0.86522	0.66417	0.30619
-0.02539	-0.38114	-18.4416	-52.1695	-142.195	-412.288	-33.5914	0	0.1528	-0.05101	-0.10179	-0.17882	-0.10206
0.27929	0.15245	-16.2884	-48.5751	-124.904	-394.012	-31.602	-0.20389	-0.2292	-0.53563	-0.68709	-0.53645	-0.30619
0.55857	0.48277	-14.4899	-45.5629	-108.757	-376.476	-29.791	-0.30584	-0.2292	-0.48461	-0.55985	-0.35763	-0.22964
0.63474	0.25409	-13.6539	-43.3354	-93.7035	-359.782	-27.7506	0.12743	0.12734	-0.12753	-0.27992	-0.22991	-0.22964
0.30468	-0.2795	-13.5526	-41.361	-79.5907	-343.446	-25.7866	0.48424	0.58574	0.45911	0.30537	0.15327	-0.05103
0.02539	-0.50818	-13.3246	-39.1335	-65.7577	-327.569	-24.0012	0.63716	0.86588	0.99473	0.99246	0.66417	0.25516
0.10156	-0.33032	-12.3113	-36.4503	-52.2552	-311.59	-22.2413	0.61168	0.73855	0.8417	0.78888	0.38318	0.15309
0.2539	0.02541	-10.6141	-33.514	-39.1851	-295.662	-20.5324	0.40778	0.1528	0.25506	0.10179	-0.12773	-0.15309
0.81247	0.8385	-8.38486	-30.5018	-26.7252	-280.423	-19.1295	0.10195	-0.12734	0.02551	-0.0509	-0.12773	-0.07655
0.78708	0.68604	-7.29559	-28.0971	-14.6976	-265.236	-17.3951	0.17841	-0.2292	-0.12753	-0.20358	-0.25545	-0.15309
0.43162	0.05082	-7.32092	-26.5784	-4.04311	-251.018	-15.6607	0.5607	0.12734	0.15304	-0.02545	-0.15327	-0.10206
0.35546	-0.17786	-7.27026	-25.0849	4.42453	-237.668	-14.5894	0.40778	0.38201	0.71417	0.71254	0.40872	0.20413
0.07617	-0.50818	-7.0676	-23.2877	12.2819	-224.114	-13.3141	0.28035	0.30561	0.79069	0.96701	0.53645	0.25516
0.02539	-0.45736	-6.30765	-21.0602	20.6478	-210.56	-11.8348	0.22938	0.0764	0.4081	0.45806	0.07664	0
0.17773	-0.07623	-4.93972	-18.5289	29.0137	-197.159	-10.6615	-0.20389	-0.53481	-0.30607	-0.30537	-0.40872	-0.22964
0.38085	0.25409	-3.4958	-16.3014	37.4051	-184.447	-9.59026	-0.53522	-0.86588	-0.71417	-0.66164	-0.61308	-0.38274
0.33007	0.07623	-2.9385	-14.6308	45.6693	-172.067	-8.468	-0.68814	-0.76401	-0.66316	-0.5853	-0.45981	-0.25516
0.2539	-0.2795	-2.98917	-13.2132	53.7301	-160.147	-7.11618	-0.35681	-0.43294	-0.4081	-0.40716	-0.33209	-0.20413
-0.07617	-0.81309	-3.29315	-11.8717	61.6637	-148.456	-5.84088	-0.30584	-0.1528	-0.07652	0	-0.02555	-0.10206
-0.15234	-0.81309	-3.03983	-10.2516	69.2668	-137.174	-4.89716	-0.50973	-0.17827	0	0.20358	0.15327	0.02552
-0.10156	-0.68604	-2.27987	-8.3532	76.7936	-125.79	-3.67287	-0.53522	-0.30561	-0.30607	-0.22903	-0.22991	-0.15309
-0.07617	-0.45736	-1.13994	-6.15099	84.2441	-114.278	-2.34655	-0.61168	-0.58574	-0.73967	-0.71254	-0.56199	-0.3317
0.35546	0.12705	0.35465	-3.94878	91.0589	-103.353	-1.32631	-0.7646	-0.63668	-0.68866	-0.55985	-0.30654	-0.15309
0.17773	-0.17786	0.78529	-2.50596	97.3651	-92.7087	0.10202	-0.40778	-0.28014	-0.48461	-0.43261	-0.281	-0.15309
-0.02539	-0.53359	0.68396	-1.34157	103.087	-82.5495	1.40283	-0.05097	0.05093	-0.15304	-0.17813	-0.15327	-0.12758
0.02539	-0.45736	1.06394	0.17719	108.477	-72.7222	2.29554	-0.12743	0.28014	0.30607	0.45806	0.38318	0.15309
0.05078	-0.40654	1.7479	1.82252	113.538	-62.7672	3.67287	0.15292	0.35654	0.35708	0.45806	0.281	0.05103
0.10156	-0.30491	2.55852	3.72097	118.445	-52.5826	4.99918	0.33133	0.2292	0.10202	0.0509	-0.07664	-0.15309
0.43162	0.15245	3.79979	5.64474	122.946	-42.9339	5.9429	0.22938	0.12734	0.02551	-0.07634	-0.12773	-0.15309
0.58396	0.38114	4.91439	7.26475	127.116	-33.7702	7.01416	0.25487	0.12734	0.10202	0.0509	0	-0.10206
0.58396	0.33032	5.3957	8.63164	131.312	-24.6576	8.08541	0.45876	0.25467	0.20405	0.10179	0	-0.12758
0.33007	0.02541	5.3957	9.69477	135.126	-16.0556	9.25869	0.79008	0.61121	0.58664	0.43261	0.22991	0.02552
0.2539	-0.05082	5.57302	10.7832	138.61	-7.86186	10.1514	0.84106	0.81495	0.91822	0.86522	0.53645	0.20413
0.30468	0.05082	6.18099	12.1754	142.043	0.48498	10.8656	0.68814	0.61121	0.8417	0.83977	0.48536	0.20413
0.40623	0.17786	6.96628	13.5423	145.348	8.62762	11.8093	0.68814	0.48388	0.58664	0.50895	0.17882	0.05103
0.53318	0.35573	7.82756	15.0611	148.807	16.6426	12.4724	0.43327	0.1528	0.30607	0.22903	0.02555	-0.02552
0.53318	0.33032	8.30887	16.1242	151.833	24.0961	13.0846	0.28035	0.02547	0.15304	0.12724	-0.02555	-0.05103
0.40623	0.05082	8.30887	16.8836	154.63	31.2432	13.6967	0.22938	0	0.10202	0.0509	-0.10218	-0.12758
0.22851	-0.17786	8.18221	17.643	157.147	38.1351	14.2579	0.12743	0.02547	0.15304	0.17813	0.02555	-0.07655
0.05078	-0.40654	8.08088	18.3517	159.258	44.7207	14.87	0.10195	0.20374	0.30607	0.35627	0.15327	0.05103
0.02539	-0.40654	8.30887	19.4149	161.648	51.485	15.3291	-0.20389	-0.12734	0	0.10179	-0.02555	-0.05103
0.12695	-0.22868	8.8915	20.5792	163.987	57.994	15.7882	-0.50973	-0.45841	-0.4081	-0.30537	-0.30654	-0.17861
0.22851	-0.07623	9.49947	21.6677	166.2	64.3753	16.2473	-0.7646	-0.63668	-0.66316	-0.5853	-0.43427	-0.22964
0.12695	-0.2795	9.6008	22.4777	168.107	70.578	16.8085	-0.81557	-0.73855	-0.81619	-0.73798	-0.5109	-0.28067
-0.05078	-0.58441	9.34748	22.984	169.429	76.3213	17.4461	-0.68814	-0.50934	-0.61214	-0.5853	-0.38318	-0.22964
-0.10156	-0.68604	9.29681	23.718	170.955	82.0135	17.9562	-0.68814	-0.38201	-0.4081	-0.25448	-0.12773	-0.10206
-0.17773	-0.73686	9.47414	24.5786	172.658	87.6801	18.5429	-0.66265	-0.28014	-0.28057	-0.0509	0	-0.02552
-0.12695	-0.58441	10.0314	25.6671	174.54	93.4489	19.3336	-0.5607	-0.33107	-0.4336	-0.25448	-0.20436	-0.10206
0.05078	-0.30491	10.8421	26.9327	176.524	99.1666	19.8692	-0.68814	-0.56028	-0.68866	-0.55985	-0.43427	-0.25516
0.17773	-0.10164	11.5767	27.9452	178.1	104.501	20.4558	-0.68814	-0.53481	-0.68866	-0.55985	-0.38318	-0.25516
0.20312	-0.15245	11.8807	28.7299	179.448	109.785	21.17	-0.43327	-0.35654	-0.51012	-0.43261	-0.33209	-0.25516
0.15234	-0.33032	11.8553	29.3374	180.694	114.839	22.0117	0	0.02547	-0.15304	-0.15269	-0.10218	-0.15309
0.17773	-0.30491	12.058	30.1728	181.965	119.791	22.6748	0.12743	0.28014	0.28057	0.35627	0.25545	0.05103
0.30468	-0.10164	12.6153	31.1093	183.186	124.692	23.338	0.28035	0.33107	0.4081	0.48351	0.281	0.10206
0.2539	-0.02541	13.1473	32.0459	184.406	129.567	24.0267	0.40778	0.25467	0.25506	0.25448	0.05109	0
0.38085	0.25409	13.8059	33.0837	185.678	134.29	24.4858	0.35681	0.10187	0.12753	0.10179	-0.02555	-0.05103
0.45701	0.40654	14.3379	33.8937	186.72	138.706	24.9449	0.3823	0.1528	0.22955	0.25448	0.10218	0
0.45701	0.33032	14.5152	34.4	187.407	142.943	25.557	0.61168	0.33107	0.38259	0.35627	0.10218	-0.02552
0.35546	0.10164	14.3885	34.8303	187.941	146.976	25.9651	0.68814	0.45841	0.56113	0.5344	0.281	0.07655
0.40623	0.12705	14.4899	35.3112	188.348	150.754	26.2967	0.68814	0.53481	0.71417	0.73798	0.40872	0.15309
0.40623	0.10164	14.7178	35.9694	189.009	154.71	26.6793	0.61168	0.38201	0.56113	0.5344	0.22991	0.05103
0.43162	0.15245	15.0472	36.6528	189.492	158.488	26.9344	0.43327	0.10187	0.22955	0.20358	-0.02555	-0.10206
0.50779	0.2795	15.4018	37.1844	189.594	161.832	27.0109	0.17841	-0.0764	0.10202	0.07634	-0.02555	-0.10206
0.33007	0.07623	15.3005	37.5134	189.746	165.201	27.2404	0.10195	-0.10187	0	-0.02545	-0.07664	-0.12758
0.17773	-0.10164	15.0472	37.7159	189.873	168.213	27.572	0.20389	0.0764	0.07652	0.0509	-0.02555	-0.07655
0.15234	-0.15245	14.9712	38.0197	189.975	171.123	27.623	0	0.10187	0.20405	0.25448	0.17882	0.07655
0.05078	-0.25409	14.9205	38.3994	190.255	174.11	27.7761	-0.17841	-0.12734	0	0.10179	0.05109	0
0.02539	-0.30491	14.9712	38.7791	190.382	176.994	27.9801	-0.30584	-0.25467	-0.25506	-0.22903	-0.17882	-0.12758
0.12695	-0.20327	15.1991	39.2853	190.56	179.776	28.0566	-0.50973	-0.40747	-0.4336	-0.38172	-0.25545	-0.17861
0.10156	-0.22868	15.3258	39.665	190.763	182.456	28.2352	-0.61168	-0.45841	-0.51012	-0.40716	-0.281	-0.20413
0.05078	-0.38114	15.2498	39.8929	190.763	185.009	28.4902	-0.5607	-0.38201	-0.48461	-0.43261	-0.30654	-0.22964
0	-0.45736	15.1485	40.146	190.662	187.408	28.7453	-0.50973	-0.30561	-0.4336	-0.38172	-0.22991	-0.20413
-0.02539	-0.40654	15.2498	40.551	190.56	189.859	28.9748	-0.53522	-0.25467	-0.33158	-0.22903	-0.10218	-0.12758
0.05078	-0.2795	15.6045	41.1079	190.509	192.386	29.2809	-0.48424	-0.28014	-0.35708	-0.27992	-0.15327	-0.15309
0.07617	-0.22868	15.9084	41.5888	190.28	194.862	29.6635	-0.40778	-0.25467	-0.4081	-0.38172	-0.25545	-0.20413
0.12695	-0.15245	16.1871	42.0191	189.95	197.159	29.9186	-0.35681	-0.2292	-0.35708	-0.33082	-0.20436	-0.17861
0.22851	-0.07623	16.4404	42.3988	189.594	199.329	30.1991	-0.25487	-0.10187	-0.17854	-0.12724	-0.05109	-0.10206
0.22851	-0.10164	16.5924	42.7279	189.289	201.498	30.6072	-0.02549	0.02547	0	0.0509	0	-0.07655
0.22851	-0.07623	16.7444	43.1329	189.009	203.668	30.9388	0.10195	0.05093	0.07652	0.10179	0.02555	-0.05103
0.2539	0	16.9471	43.5126	188.704	205.685	31.1684	0.12743	0.10187	0.15304	0.17813	0.05109	-0.02552
0.33007	0.12705	17.2764	43.9429	188.399	207.676	31.4234	0.20389	0.0764	0.15304	0.15269	0.02555	-0.07655
0.40623	0.20327	17.555	44.3226	188.043	209.616	31.653	0.28035	0.10187	0.17854	0.17813	0.02555	-0.05103
0.45701	0.25409	17.707	44.601	187.61	211.326	31.857	0.35681	0.1528	0.25506	0.25448	0.07664	-0.05103
0.40623	0.17786	17.707	44.7529	187.229	212.959	31.9335	0.30584	0.10187	0.22955	0.25448	0.07664	-0.05103
0.40623	0.12705	17.6563	44.9048	186.822	214.44	32.0611	0.33133	0.12734	0.28057	0.25448	0.07664	-0.05103
0.43162	0.15245	17.707	45.1073	186.415	215.895	32.1631	0.33133	0.12734	0.28057	0.25448	0.07664	-0.02552
0.35546	0.10164	17.707	45.3098	185.958	217.324	32.2141	0.25487	0.05093	0.22955	0.25448	0.10218	0
0.27929	0.05082	17.6057	45.3604	185.423	218.524	32.2396	0.20389	0.02547	0.20405	0.17813	0.05109	0
0.22851	0	17.5297	45.4363	184.94	219.673	32.2396	0.12743	-0.05093	0.10202	0.10179	0	-0.02552
0.2539	0.05082	17.555	45.6135	184.508	220.745	32.1886	-0.02549	-0.12734	0.05101	0.15269	0.02555	0
0.22851	0	17.479	45.6641	183.923	221.689	32.1376	-0.12743	-0.20374	-0.05101	0.0509	-0.02555	-0.05103
0.12695	-0.17786	17.2004	45.6388	183.313	222.659	32.1376	-0.17841	-0.25467	-0.22955	-0.17813	-0.20436	-0.15309
0.12695	-0.20327	17.0737	45.7148	182.728	223.527	32.0611	-0.30584	-0.28014	-0.22955	-0.17813	-0.15327	-0.15309
0.20312	-0.12705	17.1244	45.8413	182.042	224.318	32.0866	-0.30584	-0.20374	-0.17854	-0.12724	-0.07664	-0.10206
0.12695	-0.22868	17.0737	45.9426	181.457	225.237	32.2396	-0.25487	-0.17827	-0.22955	-0.20358	-0.15327	-0.15309
0.10156	-0.22868	17.0484	46.0185	180.923	225.977	32.2651	-0.28035	-0.20374	-0.25506	-0.22903	-0.15327	-0.12758
0.12695	-0.12705	17.1497	46.1704	180.389	226.615	32.2141	-0.3823	-0.17827	-0.22955	-0.17813	-0.07664	-0.07655
0.07617	-0.12705	17.2257	46.297	179.906	227.381	32.3927	-0.25487	-0.1528	-0.25506	-0.22903	-0.15327	-0.12758
0.05078	-0.12705	17.2764	46.4235	179.321	228.096	32.5202	-0.15292	-0.05093	-0.15304	-0.15269	-0.07664	-0.10206
0.10156	-0.07623	17.403	46.5501	178.609	228.709	32.5967	-0.12743	0.02547	-0.02551	0	0.05109	-0.02552
0.15234	-0.05082	17.5297	46.6513	177.998	229.347	32.7497	-0.02549	0.10187	0.05101	0.07634	0.05109	-0.02552
0.22851	0.02541	17.707	46.8285	177.464	229.985	32.8773	0.07646	0.12734	0.10202	0.07634	0.02555	-0.05103
0.2539	0.07623	17.8843	46.9804	176.93	230.546	32.9283	0.10195	0.10187	0.10202	0.07634	0.02555	-0.05103
0.27929	0.12705	18.0363	47.0817	176.396	231.031	32.9538	0.07646	0.02547	0.02551	0	-0.05109	-0.12758
0.30468	0.15245	18.1123	47.1323	175.862	231.465	32.9793	0.10195	0.02547	0.02551	-0.02545	-0.05109	-0.12758
0.30468	0.20327	18.1883	47.2082	175.278	231.848	33.0813	0.20389	0.12734	0.17854	0.15269	0.07664	-0.05103
0.27929	0.17786	18.1883	47.2335	174.667	232.231	33.1578	0.28035	0.20374	0.30607	0.27992	0.15327	0.02552
0.2539	0.10164	18.1123	47.1576	173.904	232.486	33.1323	0.28035	0.17827	0.28057	0.25448	0.10218	0
0.27929	0.15245	18.1123	47.1829	173.167	232.665	33.0048	0.15292	0.05093	0.20405	0.17813	0.07664	-0.02552
0.27929	0.15245	18.1377	47.1829	172.328	232.818	32.9283	0.07646	-0.05093	0.12753	0.12724	0.02555	-0.05103
0.22851	0.10164	18.0617	47.107	171.412	232.92	32.8773	0.05097	-0.10187	0.02551	0.02545	-0.07664	-0.10206
0.17773	0.05082	17.9097	47.0057	170.472	232.92	32.7242	-0.05097	-0.20374	-0.05101	0	-0.10218	-0.12758
0.15234	0	17.7577	46.8539	169.454	232.818	32.5967	-0.10195	-0.1528	0	0.07634	0	-0.05103
0.12695	-0.05082	17.5803	46.7779	168.59	232.793	32.5202	-0.12743	-0.1528	0	0.07634	-0.02555	-0.05103
0.12695	-0.07623	17.4537	46.7273	167.802	232.716	32.4437	-0.17841	-0.25467	-0.12753	-0.07634	-0.12773	-0.12758
0.15234	-0.05082	17.3777	46.6767	166.988	232.563	32.2141	-0.3823	-0.40747	-0.28057	-0.17813	-0.17882	-0.15309
0.12695	-0.07623	17.3017	46.5501	166.098	232.333	32.0611	-0.45876	-0.43294	-0.35708	-0.27992	-0.22991	-0.17861
0.02539	-0.20327	17.0484	46.4235	165.284	232.18	32.0866	-0.35681	-0.35654	-0.35708	-0.33082	-0.25545	-0.20413
0.07617	-0.17786	16.9217	46.3982	164.547	232.001	32.0611	-0.30584	-0.2292	-0.22955	-0.17813	-0.12773	-0.12758
0.05078	-0.15245	16.9217	46.3476	163.759	231.772	32.0356	-0.25487	-0.12734	-0.10202	0	0	-0.02552
0.02539	-0.17786	16.8711	46.2717	162.919	231.567	32.0356	-0.20389	-0.12734	-0.12753	-0.0509	-0.05109	-0.05103
0.02539	-0.10164	16.8964	46.3223	162.157	231.338	31.9845	-0.22938	-0.1528	-0.15304	-0.12724	-0.10218	-0.10206
0.07617	0.02541	17.0484	46.3982	161.445	231.185	32.0101	-0.17841	-0.12734	-0.15304	-0.10179	-0.10218	-0.10206
0.10156	0.05082	17.1244	46.3982	160.656	230.955	32.0611	-0.05097	-0.02547	-0.10202	-0.0509	-0.07664	-0.12758
0.15234	0.05082	17.1244	46.3223	159.792	230.7	32.0866	0.07646	0.10187	0.02551	0.0509	0	-0.10206
0.17773	0.07623	17.1244	46.2717	159.029	230.419	32.1121	0.15292	0.20374	0.17854	0.17813	0.10218	-0.02552
0.22851	0.12705	17.2004	46.297	158.291	230.164	32.1631	0.28035	0.28014	0.25506	0.22903	0.12773	-0.02552
0.2539	0.20327	17.327	46.297	157.529	229.883	32.1631	0.30584	0.25467	0.25506	0.17813	0.07664	-0.05103
0.2539	0.2795	17.4284	46.2717	156.74	229.525	32.0356	0.22938	0.17827	0.20405	0.15269	0.05109	-0.05103
0.2539	0.33032	17.479	46.1957	155.876	229.117	31.9845	0.28035	0.20374	0.20405	0.15269	0.05109	-0.05103
0.20312	0.25409	17.4284	46.0945	155.062	228.76	31.9845	0.35681	0.28014	0.25506	0.20358	0.07664	-0.02552
0.22851	0.25409	17.3524	45.9173	154.197	228.224	31.908	0.40778	0.33107	0.38259	0.35627	0.17882	0.02552
0.20312	0.20327	17.251	45.7401	153.358	227.637	31.7295	0.28035	0.25467	0.38259	0.40716	0.20436	0.07655
0.20312	0.17786	17.1497	45.5629	152.494	227.075	31.5765	0.22938	0.1528	0.25506	0.27992	0.10218	0
0.17773	0.15245	17.0737	45.4363	151.68	226.513	31.3979	0.12743	0.02547	0.10202	0.10179	-0.02555	-0.07655
0.15234	0.15245	16.9977	45.2845	150.79	225.85	31.1428	-0.05097	-0.12734	-0.02551	-0.02545	-0.10218	-0.12758
0.10156	0.10164	16.8457	45.006	149.798	225.084	30.8878	-0.15292	-0.2292	-0.12753	-0.10179	-0.15327	-0.17861
0.05078	0.02541	16.5924	44.7276	148.807	224.318	30.7093	-0.22938	-0.2292	-0.15304	-0.10179	-0.12773	-0.12758
0.02539	-0.05082	16.3644	44.5251	147.891	223.578	30.5562	-0.25487	-0.20374	-0.12753	-0.07634	-0.07664	-0.10206
0	-0.07623	16.1871	44.3479	146.976	222.863	30.3777	-0.33133	-0.25467	-0.17854	-0.10179	-0.07664	-0.07655
0	-0.10164	16.0604	44.1454	146.06	222.072	30.1991	-0.43327	-0.35654	-0.28057	-0.22903	-0.17882	-0.12758
-0.02539	-0.12705	15.9591	43.9682	145.145	221.281	30.0206	-0.50973	-0.40747	-0.35708	-0.27992	-0.20436	-0.15309
-0.05078	-0.12705	15.8578	43.8163	144.204	220.54	29.8931	-0.48424	-0.40747	-0.35708	-0.30537	-0.20436	-0.17861
-0.07617	-0.15245	15.7311	43.6644	143.263	219.826	29.842	-0.40778	-0.33107	-0.30607	-0.22903	-0.17882	-0.15309
-0.07617	-0.12705	15.6551	43.5379	142.297	219.085	29.791	-0.35681	-0.25467	-0.25506	-0.15269	-0.12773	-0.12758
-0.05078	-0.10164	15.6805	43.4366	141.382	218.345	29.7145	-0.33133	-0.20374	-0.20405	-0.10179	-0.10218	-0.10206
0	-0.02541	15.7311	43.4113	140.542	217.707	29.689	-0.25487	-0.17827	-0.17854	-0.12724	-0.12773	-0.12758
0.05078	0.05082	15.8071	43.386	139.754	217.043	29.689	-0.17841	-0.1528	-0.15304	-0.12724	-0.12773	-0.15309
0.07617	0.10164	15.8324	43.2848	138.89	216.38	29.689	-0.05097	-0.02547	-0.05101	-0.0509	-0.07664	-0.12758
0.10156	0.10164	15.8324	43.1582	138.025	215.64	29.6635	0.07646	0.0764	0.07652	0.0509	0	-0.07655
0.10156	0.12705	15.8071	43.0569	137.211	214.976	29.6635	0.17841	0.1528	0.17854	0.17813	0.07664	-0.02552
0.12695	0.20327	15.8578	43.0063	136.347	214.261	29.689	0.28035	0.25467	0.28057	0.25448	0.12773	0
0.12695	0.25409	15.9084	42.9557	135.508	213.597	29.638	0.33133	0.25467	0.30607	0.27992	0.12773	0.02552
0.12695	0.33032	15.9844	42.8544	134.541	212.857	29.536	0.35681	0.2292	0.28057	0.25448	0.10218	0
0.15234	0.35573	16.0098	42.7279	133.55	212.066	29.4339	0.33133	0.25467	0.30607	0.27992	0.12773	0
0.12695	0.33032	15.9084	42.5254	132.583	211.275	29.3319	0.3823	0.25467	0.33158	0.27992	0.10218	-0.02552
0.12695	0.2795	15.7564	42.2722	131.566	210.381	29.2044	0.3823	0.30561	0.35708	0.33082	0.12773	0
0.10156	0.25409	15.6298	42.0444	130.575	209.462	28.9748	0.30584	0.2292	0.33158	0.30537	0.12773	0
0.07617	0.20327	15.5031	41.8166	129.608	208.543	28.7963	0.22938	0.1528	0.22955	0.22903	0.05109	-0.05103
0.05078	0.20327	15.4018	41.6141	128.642	207.599	28.5667	0.12743	0.0764	0.15304	0.12724	0.02555	-0.05103
-0.02539	0.17786	15.2752	41.361	127.599	206.603	28.3372	0	-0.02547	0.05101	0.02545	-0.02555	-0.10206
-0.10156	0.10164	15.0472	41.0825	126.557	205.531	28.1331	-0.05097	-0.02547	0	0	-0.05109	-0.07655
-0.12695	0.07623	14.8952	40.8294	125.54	204.485	27.8781	-0.15292	-0.0764	-0.02551	0	-0.02555	-0.05103
-0.20312	0	14.6925	40.5257	124.573	203.438	27.674	-0.22938	-0.10187	-0.07652	-0.02545	-0.05109	-0.05103
-0.22851	-0.05082	14.5152	40.2725	123.633	202.392	27.47	-0.28035	-0.1528	-0.15304	-0.10179	-0.10218	-0.07655
-0.22851	-0.07623	14.3632	40.07	122.743	201.371	27.2914	-0.35681	-0.2292	-0.20405	-0.15269	-0.15327	-0.12758
-0.2539	-0.10164	14.2619	39.8422	121.853	200.324	27.0874	-0.40778	-0.25467	-0.25506	-0.20358	-0.17882	-0.15309
-0.2539	-0.10164	14.1605	39.6144	121.013	199.329	26.9089	-0.43327	-0.28014	-0.30607	-0.25448	-0.20436	-0.17861
-0.30468	-0.12705	14.0592	39.4372	120.225	198.308	26.8068	-0.43327	-0.25467	-0.30607	-0.22903	-0.20436	-0.17861
-0.30468	-0.07623	14.0339	39.2853	119.462	197.363	26.7048	-0.3823	-0.2292	-0.25506	-0.20358	-0.15327	-0.15309
-0.27929	0	14.0592	39.1841	118.75	196.444	26.6283	-0.33133	-0.17827	-0.20405	-0.15269	-0.12773	-0.12758
-0.27929	0	14.0339	39.0322	117.988	195.525	26.6028	-0.25487	-0.12734	-0.15304	-0.12724	-0.10218	-0.10206
-0.2539	0.02541	14.0085	38.8803	117.225	194.632	26.5263	-0.17841	-0.0764	-0.07652	-0.07634	-0.05109	-0.07655
-0.17773	0.07623	14.0592	38.7791	116.487	193.713	26.5008	-0.07646	0	0.02551	0.0509	0	-0.05103
-0.17773	0.10164	14.0846	38.6778	115.775	192.871	26.4752	0.02549	0.05093	0.07652	0.10179	0	-0.05103
-0.15234	0.15245	14.1099	38.5513	114.987	192.003	26.3987	0.07646	0.0764	0.12753	0.10179	0	-0.05103
-0.15234	0.20327	14.1352	38.45	114.224	191.11	26.3222	0.12743	0.10187	0.17854	0.15269	0.02555	-0.02552
-0.12695	0.25409	14.1605	38.3235	113.461	190.242	26.2712	0.17841	0.12734	0.20405	0.20358	0.05109	-0.02552
-0.10156	0.33032	14.1352	38.1716	112.673	189.323	26.1692	0.22938	0.17827	0.25506	0.25448	0.07664	0
-0.10156	0.30491	14.0592	37.9944	111.859	188.404	26.0672	0.28035	0.20374	0.28057	0.25448	0.07664	0
-0.12695	0.25409	13.9326	37.7413	111.02	187.408	25.8886	0.25487	0.17827	0.28057	0.22903	0.07664	-0.02552
-0.10156	0.25409	13.8312	37.5388	110.181	186.413	25.7356	0.25487	0.17827	0.28057	0.22903	0.07664	-0.02552
-0.12695	0.22868	13.7299	37.3109	109.316	185.417	25.5825	0.20389	0.1528	0.25506	0.20358	0.05109	-0.02552
-0.17773	0.20327	13.6032	37.0831	108.452	184.371	25.3785	0.15292	0.12734	0.20405	0.17813	0.05109	-0.02552
-0.22851	0.17786	13.4259	36.8047	107.536	183.273	25.1489	0.07646	0.05093	0.15304	0.12724	0.02555	-0.02552
-0.2539	0.15245	13.2993	36.5769	106.646	182.176	24.9449	0.02549	0.02547	0.10202	0.10179	0	-0.02552
-0.27929	0.15245	13.1726	36.3237	105.782	181.052	24.7153	-0.07646	-0.02547	0.05101	0.07634	0	-0.02552
-0.33007	0.07623	12.9953	36.0453	104.892	179.955	24.5113	-0.12743	-0.0764	-0.02551	-0.02545	-0.05109	-0.05103
-0.33007	0.02541	12.8179	35.7922	104.002	178.832	24.2817	-0.20389	-0.12734	-0.10202	-0.10179	-0.10218	-0.10206
-0.33007	0	12.6913	35.5391	103.137	177.734	24.0777	-0.25487	-0.12734	-0.12753	-0.10179	-0.10218	-0.07655
-0.33007	0	12.59	35.3112	102.298	176.662	23.9502	-0.25487	-0.10187	-0.12753	-0.12724	-0.10218	-0.10206
-0.40623	-0.05082	12.438	35.0834	101.459	175.59	23.7971	-0.25487	-0.12734	-0.15304	-0.15269	-0.12773	-0.10206
-0.43162	-0.05082	12.3366	34.8556	100.569	174.492	23.6186	-0.28035	-0.10187	-0.12753	-0.15269	-0.10218	-0.10206
-0.43162	-0.02541	12.3113	34.7291	99.7554	173.471	23.4911	-0.28035	-0.10187	-0.12753	-0.12724	-0.10218	-0.07655
-0.43162	0.05082	12.3366	34.6025	98.9925	172.476	23.4145	-0.22938	-0.0764	-0.12753	-0.10179	-0.10218	-0.07655
-0.43162	0.05082	12.3113	34.4253	98.2043	171.506	23.338	-0.20389	-0.05093	-0.07652	-0.07634	-0.07664	-0.05103
-0.38085	0.07623	12.3113	34.2481	97.3906	170.51	23.236	-0.12743	0	0	0	-0.02555	-0.05103
-0.35546	0.07623	12.286	34.0709	96.6277	169.54	23.1595	-0.07646	0.05093	0.05101	0.0509	0	-0.02552
-0.33007	0.10164	12.3113	33.9697	95.8649	168.647	23.1085	0	0.0764	0.10202	0.07634	0	-0.05103
-0.30468	0.12705	12.3113	33.8178	95.0512	167.677	23.0064	0	0.0764	0.10202	0.07634	-0.02555	-0.05103
-0.30468	0.17786	12.3113	33.6659	94.2374	166.733	22.8789	0.02549	0.05093	0.10202	0.0509	-0.02555	-0.05103
-0.30468	0.22868	12.3113	33.514	93.4746	165.814	22.8024	0.05097	0.0764	0.12753	0.07634	0	-0.05103
-0.27929	0.25409	12.286	33.3622	92.7117	164.895	22.7259	0.12743	0.12734	0.17854	0.15269	0.05109	0
-0.27929	0.22868	12.1846	33.1597	91.9235	163.925	22.5983	0.15292	0.1528	0.22955	0.20358	0.07664	0.02552
-0.27929	0.20327	12.0833	32.9318	91.0843	162.929	22.4453	0.12743	0.1528	0.22955	0.20358	0.05109	0.02552
-0.27929	0.20327	11.982	32.7293	90.2961	161.934	22.2668	0.10195	0.10187	0.20405	0.17813	0.05109	0
-0.27929	0.17786	11.8807	32.5015	89.4823	160.938	22.1392	0.10195	0.0764	0.17854	0.15269	0.02555	-0.02552
-0.30468	0.17786	11.7793	32.2737	88.6432	159.917	21.9097	0.05097	0.02547	0.12753	0.12724	0	-0.02552
-0.33007	0.15245	11.6527	32.0459	87.7278	158.845	21.7056	-0.02549	-0.02547	0.07652	0.07634	-0.02555	-0.02552
-0.35546	0.12705	11.5007	31.8181	86.8887	157.799	21.5526	-0.05097	-0.02547	0.07652	0.07634	-0.02555	-0.02552
-0.35546	0.12705	11.3994	31.6156	86.075	156.752	21.3741	-0.07646	-0.05093	0.05101	0.07634	0	0
-0.38085	0.07623	11.222	31.3372	85.2358	155.655	21.17	-0.15292	-0.10187	0	0	-0.07664	-0.02552
-0.38085	0.05082	11.0954	31.084	84.3967	154.583	20.9659	-0.20389	-0.12734	-0.07652	-0.07634	-0.10218	-0.05103
-0.40623	0.02541	10.9434	30.8562	83.6338	153.51	20.7874	-0.25487	-0.12734	-0.10202	-0.10179	-0.10218	-0.05103
-0.40623	0	10.8167	30.6537	82.9218	152.515	20.6854	-0.20389	-0.10187	-0.07652	-0.07634	-0.10218	-0.05103
-0.40623	0	10.7407	30.4765	82.2098	151.494	20.5578	-0.20389	-0.0764	-0.05101	-0.0509	-0.07664	-0.02552
-0.45701	0	10.6394	30.2487	81.447	150.447	20.3793	-0.20389	-0.0764	-0.05101	-0.0509	-0.07664	-0.02552
-0.45701	0.02541	10.6141	30.1221	80.8113	149.477	20.2773	-0.20389	-0.05093	-0.05101	-0.0509	-0.07664	-0.02552
-0.43162	0.10164	10.6394	29.9956	80.201	148.533	20.2008	-0.15292	-0.02547	-0.02551	-0.02545	-0.07664	-0.02552
-0.43162	0.10164	10.6141	29.8437	79.5144	147.589	20.0987	-0.12743	-0.02547	-0.02551	-0.02545	-0.07664	-0.05103
-0.40623	0.10164	10.5887	29.6665	78.8279	146.619	19.9967	-0.10195	0.02547	0.02551	-0.02545	-0.05109	-0.05103
-0.38085	0.12705	10.5634	29.4893	78.1413	145.7	19.9457	-0.02549	0.10187	0.10202	0.0509	0.02555	0
-0.35546	0.12705	10.5381	29.3374	77.5056	144.806	19.8692	0.05097	0.1528	0.15304	0.10179	0.02555	0
-0.35546	0.15245	10.5634	29.2109	76.8699	143.938	19.7927	0.07646	0.1528	0.17854	0.10179	0.02555	0
-0.35546	0.20327	10.5634	29.059	76.2342	142.994	19.6651	0.05097	0.12734	0.15304	0.10179	0	0
-0.35546	0.22868	10.5634	28.9071	75.6239	142.101	19.5376	0.07646	0.10187	0.15304	0.07634	0	0
-0.35546	0.2795	10.5128	28.7806	75.0645	141.233	19.4866	0.12743	0.1528	0.17854	0.12724	0.02555	0
-0.35546	0.25409	10.4621	28.5781	74.4542	140.288	19.3336	0.12743	0.1528	0.22955	0.17813	0.05109	0.02552
-0.35546	0.22868	10.3354	28.3249	73.7931	139.318	19.1805	0.10195	0.12734	0.20405	0.15269	0.05109	0.02552
-0.35546	0.20327	10.2341	28.0971	73.1828	138.374	19.0275	0.07646	0.10187	0.20405	0.15269	0.02555	0
-0.35546	0.20327	10.1581	27.9199	72.5725	137.455	18.8745	0.05097	0.0764	0.15304	0.12724	0	0
-0.38085	0.17786	10.0568	27.6921	71.9622	136.485	18.6704	-0.02549	-0.02547	0.07652	0.0509	-0.05109	-0.05103
-0.40623	0.15245	9.93011	27.4643	71.3011	135.464	18.4664	-0.10195	-0.10187	0.02551	0	-0.07664	-0.05103
-0.43162	0.12705	9.80345	27.2365	70.6908	134.468	18.2878	-0.12743	-0.10187	0	0	-0.07664	-0.05103
-0.43162	0.12705	9.67679	27.034	70.1314	133.498	18.1603	-0.12743	-0.0764	0.02551	0.02545	-0.05109	0
-0.43162	0.10164	9.55013	26.8315	69.5465	132.528	18.0072	-0.17841	-0.12734	0	0	-0.05109	0
-0.45701	0.07623	9.42347	26.5784	68.9617	131.507	17.8287	-0.22938	-0.17827	-0.05101	-0.0509	-0.10218	-0.02552
-0.45701	0.05082	9.34748	26.3758	68.4022	130.537	17.6502	-0.28035	-0.17827	-0.10202	-0.10179	-0.12773	-0.05103
-0.45701	0.05082	9.24615	26.1987	67.8683	129.619	17.5481	-0.25487	-0.17827	-0.10202	-0.10179	-0.12773	-0.07655
-0.43162	0.05082	9.17015	26.0468	67.3088	128.725	17.4461	-0.20389	-0.12734	-0.07652	-0.07634	-0.10218	-0.05103
-0.43162	0.05082	9.06883	25.8443	66.724	127.755	17.3186	-0.20389	-0.12734	-0.07652	-0.0509	-0.07664	-0.05103
-0.43162	0.07623	9.01816	25.7177	66.2154	126.862	17.2421	-0.17841	-0.0764	-0.02551	0	-0.05109	-0.02552
-0.40623	0.15245	9.04349	25.6165	65.7069	126.019	17.1655	-0.12743	-0.05093	0	0	-0.05109	-0.02552
-0.38085	0.17786	9.06883	25.4899	65.2491	125.203	17.089	-0.10195	-0.02547	0	0	-0.05109	-0.02552
-0.38085	0.17786	9.01816	25.338	64.6897	124.335	17.0125	-0.05097	0	0.02551	0	-0.05109	-0.02552
-0.35546	0.20327	8.99283	25.1608	64.1812	123.492	16.9105	0	0.0764	0.07652	0.0509	0	0
-0.30468	0.22868	8.99283	25.0596	63.6726	122.701	16.885	0.07646	0.1528	0.17854	0.12724	0.05109	0.02552
-0.30468	0.22868	8.9675	24.933	63.164	121.935	16.8595	0.12743	0.17827	0.20405	0.15269	0.05109	0.02552
-0.30468	0.25409	8.9675	24.7812	62.6046	121.093	16.732	0.12743	0.1528	0.20405	0.15269	0.05109	0.02552
-0.30468	0.30491	8.9675	24.6293	62.0452	120.225	16.6044	0.07646	0.10187	0.17854	0.12724	0.02555	0.02552
-0.30468	0.33032	8.94217	24.5027	61.5366	119.459	16.5279	0.12743	0.12734	0.17854	0.12724	0.02555	0
-0.27929	0.33032	8.8915	24.3508	61.028	118.617	16.4514	0.15292	0.1528	0.20405	0.15269	0.05109	0.02552
-0.27929	0.30491	8.81551	24.1483	60.4432	117.749	16.2473	0.10195	0.12734	0.20405	0.15269	0.05109	0.02552
-0.27929	0.25409	8.66352	23.8952	59.9092	116.856	16.1198	0.07646	0.10187	0.17854	0.12724	0.02555	0
-0.27929	0.25409	8.56219	23.718	59.426	116.013	15.9923	0.05097	0.0764	0.15304	0.10179	0.02555	0
-0.33007	0.22868	8.48619	23.5155	58.9175	115.12	15.8392	0	0.02547	0.10202	0.07634	0	0
-0.35546	0.20327	8.38486	23.313	58.4089	114.227	15.6352	-0.10195	-0.05093	0.02551	0	-0.05109	-0.02552
-0.38085	0.20327	8.2582	23.0852	57.8749	113.308	15.4566	-0.15292	-0.10187	-0.02551	-0.0509	-0.07664	-0.05103
-0.38085	0.20327	8.15688	22.908	57.3918	112.414	15.3036	-0.15292	-0.10187	-0.02551	0	-0.05109	-0.02552
-0.40623	0.17786	8.05555	22.7308	56.9086	111.572	15.2016	-0.17841	-0.10187	-0.02551	0	-0.05109	0
-0.40623	0.12705	7.92889	22.503	56.4001	110.653	15.023	-0.22938	-0.1528	-0.07652	-0.07634	-0.10218	-0.05103
-0.38085	0.12705	7.85289	22.3005	55.9169	109.76	14.8445	-0.28035	-0.20374	-0.12753	-0.10179	-0.10218	-0.05103
-0.38085	0.12705	7.7769	22.1486	55.4847	108.943	14.7425	-0.28035	-0.17827	-0.12753	-0.12724	-0.12773	-0.07655
-0.38085	0.10164	7.7009	21.9967	55.0524	108.126	14.666	-0.22938	-0.1528	-0.12753	-0.10179	-0.12773	-0.07655
-0.38085	0.12705	7.65024	21.8449	54.6201	107.309	14.5384	-0.25487	-0.1528	-0.07652	-0.0509	-0.07664	-0.05103
-0.35546	0.15245	7.59958	21.7183	54.1878	106.518	14.4619	-0.20389	-0.12734	-0.05101	-0.02545	-0.05109	-0.02552
-0.35546	0.17786	7.59958	21.6171	53.8064	105.778	14.4364	-0.12743	-0.0764	-0.02551	-0.02545	-0.05109	-0.02552
-0.30468	0.25409	7.62491	21.5411	53.4504	105.063	14.3854	-0.10195	-0.05093	0	0.02545	-0.02555	0
-0.30468	0.22868	7.59958	21.3893	53.0435	104.297	14.3089	-0.07646	-0.05093	0.02551	0.02545	-0.02555	-0.02552
-0.2539	0.25409	7.57424	21.2627	52.6367	103.557	14.2324	-0.02549	0	0.07652	0.0509	-0.02555	-0.02552
-0.22851	0.25409	7.54891	21.1361	52.2807	102.868	14.1814	0.05097	0.05093	0.12753	0.10179	0.02555	0
-0.20312	0.2795	7.57424	21.0349	51.9247	102.204	14.1814	0.12743	0.12734	0.20405	0.15269	0.05109	0
-0.20312	0.30491	7.54891	20.9336	51.5433	101.515	14.1048	0.12743	0.10187	0.20405	0.15269	0.02555	0
-0.20312	0.35573	7.54891	20.7817	51.111	100.749	13.9773	0.10195	0.10187	0.17854	0.15269	0.02555	0
-0.20312	0.38114	7.52358	20.6805	50.755	100.06	13.8753	0.10195	0.0764	0.17854	0.12724	0.02555	0
-0.17773	0.38114	7.49825	20.5539	50.3481	99.3453	13.8243	0.15292	0.12734	0.20405	0.12724	0.02555	0
-0.17773	0.38114	7.42225	20.3767	49.9413	98.6051	13.7222	0.15292	0.12734	0.20405	0.15269	0.05109	0.02552
-0.17773	0.33032	7.29559	20.1742	49.4836	97.8138	13.5692	0.10195	0.10187	0.20405	0.15269	0.05109	0
-0.17773	0.30491	7.19426	19.9717	49.0767	97.048	13.4417	0.07646	0.10187	0.17854	0.15269	0.02555	0
-0.20312	0.30491	7.1436	19.8199	48.6698	96.3078	13.3397	0.05097	0.05093	0.12753	0.10179	0	0
-0.22851	0.2795	7.04227	19.6427	48.2121	95.4909	13.1611	-0.02549	-0.02547	0.07652	0.0509	-0.05109	-0.02552
-0.27929	0.25409	6.91561	19.4402	47.7799	94.6741	12.9826	-0.10195	-0.0764	0	-0.02545	-0.07664	-0.05103
-0.30468	0.25409	6.83962	19.263	47.3476	93.9084	12.855	-0.12743	-0.0764	-0.02551	-0.02545	-0.07664	-0.05103
-0.30468	0.22868	6.76362	19.1111	46.9662	93.1171	12.7275	-0.15292	-0.0764	0	0	-0.05109	-0.02552
-0.30468	0.20327	6.66229	18.9086	46.5593	92.3513	12.6	-0.17841	-0.12734	-0.05101	-0.02545	-0.07664	-0.05103
-0.30468	0.17786	6.56097	18.7314	46.127	91.56	12.4469	-0.25487	-0.1528	-0.10202	-0.07634	-0.10218	-0.05103
-0.30468	0.17786	6.48497	18.5795	45.771	90.8198	12.3194	-0.25487	-0.17827	-0.10202	-0.12724	-0.10218	-0.07655
-0.30468	0.17786	6.40898	18.453	45.415	90.1051	12.2684	-0.22938	-0.1528	-0.10202	-0.10179	-0.10218	-0.07655
-0.30468	0.17786	6.38364	18.3264	45.059	89.4159	12.1919	-0.20389	-0.1528	-0.07652	-0.07634	-0.07664	-0.05103
-0.30468	0.20327	6.35831	18.1999	44.6776	88.7012	12.1154	-0.20389	-0.12734	-0.05101	-0.02545	-0.05109	-0.05103
-0.30468	0.22868	6.33298	18.0986	44.347	88.063	12.0899	-0.15292	-0.10187	-0.02551	0	-0.05109	-0.02552
-0.27929	0.2795	6.35831	18.0227	44.0419	87.4504	12.0388	-0.10195	-0.0764	0	0.02545	-0.05109	-0.02552
-0.2539	0.30491	6.35831	17.9214	43.6859	86.8123	11.9878	-0.07646	-0.05093	0.02551	0.02545	-0.05109	-0.02552
-0.22851	0.30491	6.33298	17.7948	43.3553	86.1741	11.9113	-0.05097	-0.05093	0.05101	0.02545	-0.05109	-0.05103
-0.20312	0.30491	6.33298	17.6936	43.0248	85.587	11.8603	0	0.02547	0.10202	0.07634	0	-0.02552
-0.17773	0.35573	6.33298	17.643	42.7196	85.0255	11.8858	0.07646	0.0764	0.15304	0.15269	0.02555	0
-0.17773	0.35573	6.30765	17.5164	42.3636	84.4129	11.8093	0.10195	0.0764	0.17854	0.15269	0.02555	0
-0.20312	0.38114	6.28232	17.3898	42.0076	83.7747	11.7073	0.10195	0.05093	0.17854	0.15269	0.02555	0
-0.20312	0.40654	6.28232	17.2886	41.6516	83.1621	11.6308	0.07646	0.05093	0.17854	0.15269	0.02555	0
-0.17773	0.43195	6.25698	17.2127	41.3211	82.575	11.5797	0.12743	0.0764	0.17854	0.15269	0.02555	0
-0.17773	0.43195	6.20632	17.0608	40.9651	81.9369	11.5032	0.12743	0.0764	0.17854	0.15269	0.02555	0
-0.17773	0.38114	6.10499	16.8583	40.5836	81.2732	11.3757	0.10195	0.0764	0.17854	0.15269	0.02555	0.02552
-0.17773	0.38114	6.00366	16.7064	40.2276	80.6096	11.2482	0.07646	0.05093	0.17854	0.15269	0.02555	0
-0.20312	0.35573	5.92767	16.5798	39.8717	79.9714	11.1716	0.05097	0.02547	0.15304	0.12724	0	0
-0.20312	0.33032	5.85167	16.4026	39.5157	79.2822	11.0186	0	-0.02547	0.10202	0.0509	-0.02555	-0.02552
-0.22851	0.33032	5.77568	16.2508	39.1088	78.5931	10.8656	-0.07646	-0.0764	0.02551	0.02545	-0.05109	-0.02552
-0.2539	0.33032	5.69968	16.0989	38.7782	77.9039	10.7635	-0.07646	-0.0764	0.02551	0	-0.05109	-0.05103
-0.2539	0.33032	5.62369	15.9723	38.4222	77.2402	10.636	-0.10195	-0.0764	0.02551	0	-0.05109	-0.02552
-0.2539	0.30491	5.52236	15.7951	38.0662	76.5765	10.534	-0.12743	-0.0764	0	0	-0.05109	-0.02552
-0.27929	0.25409	5.44636	15.618	37.7357	75.9129	10.4065	-0.17841	-0.10187	-0.02551	-0.02545	-0.07664	-0.02552
-0.2539	0.25409	5.37037	15.4914	37.4051	75.2747	10.3044	-0.17841	-0.12734	-0.05101	-0.07634	-0.10218	-0.05103
-0.27929	0.25409	5.34503	15.3901	37.1	74.6621	10.2279	-0.17841	-0.12734	-0.05101	-0.07634	-0.10218	-0.05103
-0.27929	0.25409	5.29437	15.2636	36.7948	74.0495	10.1769	-0.17841	-0.10187	-0.05101	-0.0509	-0.10218	-0.05103
-0.27929	0.30491	5.29437	15.1623	36.4897	73.4624	10.1004	-0.15292	-0.10187	-0.02551	-0.02545	-0.07664	-0.05103
-0.2539	0.33032	5.29437	15.0864	36.21	72.9009	10.0494	-0.12743	-0.0764	0	0	-0.05109	-0.02552
-0.2539	0.35573	5.29437	15.0104	35.9303	72.3648	9.99836	-0.10195	-0.05093	0	0	-0.05109	-0.02552
-0.22851	0.35573	5.29437	14.9092	35.6505	71.8288	9.94735	-0.07646	-0.02547	0.02551	0.02545	-0.05109	-0.05103
-0.20312	0.35573	5.26904	14.8079	35.3708	71.2928	9.92184	-0.05097	-0.02547	0.05101	0.02545	-0.05109	-0.02552
-0.17773	0.38114	5.26904	14.732	35.0911	70.7823	9.87083	0	0.02547	0.10202	0.07634	-0.02555	-0.02552
-0.17773	0.38114	5.26904	14.6561	34.8368	70.2973	9.87083	0.05097	0.05093	0.12753	0.10179	0	0
-0.17773	0.40654	5.26904	14.5801	34.5571	69.8123	9.81982	0.07646	0.05093	0.15304	0.12724	0.02555	0
-0.17773	0.43195	5.24371	14.4789	34.2774	69.2507	9.71779	0.07646	0.05093	0.15304	0.12724	0.02555	0.02552
-0.17773	0.45736	5.21837	14.3776	33.9977	68.7402	9.66678	0.07646	0.05093	0.15304	0.12724	0	0
-0.17773	0.45736	5.19304	14.3017	33.718	68.2297	9.59026	0.10195	0.05093	0.15304	0.15269	0	0
-0.17773	0.45736	5.14238	14.1751	33.4128	67.6937	9.51375	0.10195	0.05093	0.15304	0.15269	0	0
-0.15234	0.43195	5.06638	14.0233	33.1077	67.1321	9.41172	0.07646	0.02547	0.15304	0.12724	0	0
-0.15234	0.43195	5.01572	13.8967	32.828	66.5961	9.3352	0.07646	0.02547	0.12753	0.12724	0	0
-0.15234	0.40654	4.93972	13.7701	32.5228	66.0345	9.23318	0.05097	0	0.12753	0.10179	0	0
-0.17773	0.38114	4.86373	13.6182	32.2177	65.4474	9.10565	0	-0.02547	0.07652	0.07634	-0.02555	-0.02552
-0.22851	0.38114	4.7624	13.4917	31.9126	64.8603	9.00363	-0.05097	-0.05093	0.02551	0.02545	-0.05109	-0.02552
-0.22851	0.38114	4.71174	13.3904	31.6329	64.2988	8.9016	-0.05097	-0.05093	0.02551	0.0509	-0.05109	0
-0.22851	0.38114	4.66107	13.2639	31.3277	63.7372	8.79958	-0.07646	-0.05093	0.02551	0.0509	-0.05109	0
-0.22851	0.35573	4.58508	13.1373	31.048	63.1756	8.72306	-0.07646	-0.0764	0	0.02545	-0.05109	-0.02552
-0.22851	0.33032	4.50908	12.9854	30.7683	62.6141	8.62104	-0.10195	-0.0764	-0.02551	0	-0.05109	-0.02552
-0.22851	0.30491	4.48375	12.8842	30.514	62.078	8.54452	-0.12743	-0.10187	-0.02551	-0.02545	-0.07664	-0.05103
-0.22851	0.30491	4.43309	12.7576	30.2597	61.5675	8.468	-0.12743	-0.10187	-0.05101	-0.02545	-0.10218	-0.07655
-0.22851	0.30491	4.40775	12.6817	30.0054	61.057	8.41699	-0.10195	-0.0764	-0.02551	-0.02545	-0.07664	-0.05103
-0.22851	0.33032	4.38242	12.6057	29.7766	60.572	8.36597	-0.07646	-0.05093	-0.02551	0	-0.07664	-0.02552
-0.22851	0.35573	4.38242	12.5298	29.5477	60.1126	8.34047	-0.05097	-0.02547	0	0.02545	-0.07664	0
-0.22851	0.38114	4.40775	12.4792	29.2934	59.6531	8.28946	-0.05097	-0.02547	0	0.02545	-0.05109	-0.02552
-0.22851	0.38114	4.38242	12.3779	29.0646	59.1937	8.23844	-0.02549	0	0.02551	0.0509	-0.05109	-0.02552
-0.20312	0.38114	4.35709	12.2767	28.8357	58.7342	8.18743	0	0.02547	0.05101	0.0509	-0.02555	-0.02552
-0.20312	0.38114	4.38242	12.226	28.6069	58.3003	8.16193	0.05097	0.05093	0.07652	0.10179	-0.02555	-0.02552
-0.20312	0.40654	4.38242	12.1501	28.378	57.8919	8.13642	0.07646	0.05093	0.12753	0.12724	0	0
-0.20312	0.40654	4.35709	12.0742	28.1238	57.4579	8.08541	0.07646	0.05093	0.12753	0.12724	-0.02555	0
-0.20312	0.43195	4.35709	11.9982	27.8949	57.024	8.00889	0.07646	0.02547	0.12753	0.12724	0	0
-0.20312	0.43195	4.35709	11.9223	27.666	56.5901	7.95788	0.07646	0.05093	0.10202	0.12724	-0.02555	0
-0.20312	0.43195	4.33176	11.821	27.4372	56.1561	7.88136	0.07646	0.02547	0.10202	0.12724	-0.02555	0
-0.20312	0.43195	4.25576	11.7198	27.1575	55.6711	7.80484	0.07646	0.02547	0.12753	0.12724	0	0
-0.20312	0.40654	4.2051	11.5932	26.9032	55.2117	7.72832	0.05097	0.02547	0.12753	0.12724	-0.02555	0
-0.20312	0.38114	4.1291	11.4667	26.6743	54.7522	7.67731	0.05097	0	0.10202	0.12724	-0.02555	0
-0.20312	0.38114	4.07844	11.3654	26.42	54.2928	7.57529	0	-0.02547	0.07652	0.10179	-0.02555	0
-0.2539	0.35573	4.00244	11.2642	26.1658	53.7822	7.47326	-0.02549	-0.05093	0.05101	0.07634	-0.05109	-0.02552
-0.27929	0.35573	3.95178	11.1629	25.9369	53.3228	7.39675	-0.02549	-0.0764	0.02551	0.07634	-0.05109	-0.02552
-0.27929	0.35573	3.90112	11.0617	25.6826	52.8378	7.32023	-0.05097	-0.0764	0.02551	0.07634	-0.05109	0
-0.27929	0.35573	3.85045	10.9604	25.4538	52.3783	7.24371	-0.05097	-0.0764	0.02551	0.07634	-0.05109	0
-0.27929	0.33032	3.79979	10.8592	25.2249	51.8934	7.16719	-0.07646	-0.0764	0	0.0509	-0.07664	-0.02552
-0.27929	0.33032	3.74912	10.7579	24.9961	51.4594	7.09067	-0.10195	-0.0764	0	0.02545	-0.07664	-0.02552
-0.2539	0.33032	3.72379	10.682	24.7926	51.0255	7.03966	-0.10195	-0.0764	0	0.02545	-0.07664	-0.05103
-0.27929	0.30491	3.67313	10.5807	24.5892	50.5916	6.98865	-0.07646	-0.0764	0	0.02545	-0.07664	-0.05103
-0.27929	0.33032	3.6478	10.5048	24.3858	50.1576	6.93764	-0.07646	-0.05093	0	0.02545	-0.07664	-0.02552
-0.27929	0.33032	3.6478	10.4542	24.1824	49.7747	6.91213	-0.05097	-0.02547	0.02551	0.0509	-0.05109	0
-0.2539	0.35573	3.6478	10.4035	24.0044	49.3919	6.88663	-0.02549	0	0.05101	0.07634	-0.05109	0
-0.2539	0.38114	3.6478	10.3529	23.8009	49.009	6.83561	-0.02549	0	0.05101	0.07634	-0.05109	0
-0.22851	0.38114	3.6478	10.2516	23.5975	48.6261	6.7846	0	0	0.05101	0.07634	-0.05109	-0.02552
-0.22851	0.38114	3.62246	10.1757	23.4195	48.2432	6.7591	0.02549	0.02547	0.07652	0.10179	-0.05109	-0.02552
-0.20312	0.35573	3.6478	10.1251	23.2415	47.9114	6.73359	0.05097	0.05093	0.10202	0.12724	-0.02555	0
-0.20312	0.35573	3.62246	10.0491	23.0381	47.554	6.68258	0.05097	0.05093	0.12753	0.12724	-0.02555	0
-0.20312	0.35573	3.59713	9.97321	22.8092	47.1711	6.63157	0.05097	0.05093	0.10202	0.12724	-0.02555	0
-0.20312	0.38114	3.59713	9.89727	22.6312	46.7883	6.58055	0.05097	0.02547	0.10202	0.12724	-0.02555	0
-0.20312	0.38114	3.59713	9.84665	22.4278	46.4309	6.52954	0.05097	0.05093	0.10202	0.12724	-0.05109	0
-0.22851	0.38114	3.54647	9.7454	22.2244	46.048	6.45302	0.05097	0.02547	0.07652	0.10179	-0.05109	0
-0.20312	0.35573	3.4958	9.64415	22.0209	45.6396	6.40201	0.02549	0.02547	0.10202	0.10179	-0.02555	0
-0.20312	0.33032	3.44514	9.5429	21.7921	45.2567	6.32549	0.02549	0.02547	0.10202	0.12724	-0.02555	0
-0.20312	0.30491	3.39448	9.44164	21.5887	44.8738	6.24898	0.02549	0	0.07652	0.10179	-0.05109	0
-0.22851	0.2795	3.34381	9.34039	21.3852	44.4654	6.17246	-0.02549	-0.02547	0.05101	0.07634	-0.05109	-0.02552
-0.2539	0.2795	3.26782	9.23914	21.1564	44.057	6.07043	-0.05097	-0.0764	0	0.0509	-0.07664	-0.05103
-0.2539	0.2795	3.24249	9.18852	20.9784	43.6486	6.01942	-0.05097	-0.05093	0	0.0509	-0.07664	-0.02552
-0.2539	0.2795	3.21715	9.11258	20.8004	43.2657	5.96841	-0.05097	-0.05093	0	0.0509	-0.07664	-0.02552
-0.2539	0.25409	3.16649	9.01133	20.5715	42.8573	5.89189	-0.07646	-0.0764	0	0.0509	-0.07664	0
-0.2539	0.22868	3.09049	8.91008	20.3935	42.4744	5.86638	-0.07646	-0.0764	-0.02551	0.0509	-0.10218	-0.02552
-0.22851	0.22868	3.06516	8.85945	20.241	42.1171	5.81537	-0.07646	-0.0764	-0.02551	0.0509	-0.07664	-0.02552
-0.22851	0.22868	3.03983	8.78351	20.063	41.7853	5.78987	-0.05097	-0.05093	-0.02551	0.0509	-0.10218	-0.02552
-0.22851	0.20327	3.0145	8.70758	19.885	41.4279	5.73885	-0.05097	-0.05093	-0.02551	0.0509	-0.07664	-0.02552
-0.2539	0.22868	3.0145	8.65695	19.7324	41.0961	5.71335	-0.02549	-0.05093	0	0.07634	-0.07664	-0.02552
-0.22851	0.22868	3.0145	8.60632	19.5798	40.7898	5.68784	0	0	0.02551	0.10179	-0.05109	0
-0.22851	0.25409	3.03983	8.5557	19.4273	40.4835	5.68784	0.02549	0	0.05101	0.12724	-0.05109	0
-0.20312	0.2795	3.03983	8.50507	19.2747	40.1516	5.63683	0.02549	0	0.05101	0.10179	-0.05109	0
-0.20312	0.25409	3.0145	8.45445	19.1221	39.8453	5.61132	0.05097	0.02547	0.05101	0.10179	-0.05109	-0.02552
-0.17773	0.25409	3.0145	8.40382	18.9696	39.5645	5.58582	0.07646	0.05093	0.07652	0.12724	-0.05109	0
-0.17773	0.25409	3.0145	8.32789	18.8424	39.2838	5.56031	0.10195	0.0764	0.10202	0.15269	-0.02555	0
-0.17773	0.25409	3.0145	8.25195	18.6644	38.9775	5.53481	0.10195	0.0764	0.10202	0.15269	-0.02555	0
-0.17773	0.22868	2.96383	8.20132	18.4864	38.6456	5.48379	0.10195	0.05093	0.10202	0.12724	-0.02555	0
-0.20312	0.25409	2.96383	8.12538	18.3338	38.3393	5.43278	0.07646	0.0764	0.10202	0.15269	-0.02555	0
-0.20312	0.25409	2.96383	8.07476	18.2067	38.0075	5.38177	0.07646	0.05093	0.10202	0.15269	-0.02555	0
-0.20312	0.25409	2.9385	7.99882	18.0033	37.7012	5.33076	0.05097	0.02547	0.07652	0.10179	-0.05109	0
-0.20312	0.22868	2.88784	7.89757	17.8507	37.3438	5.25424	0.02549	0.02547	0.07652	0.10179	-0.05109	0
-0.17773	0.20327	2.83717	7.79632	17.6727	37.012	5.20323	0.05097	0.02547	0.07652	0.10179	-0.05109	-0.02552
-0.20312	0.17786	2.78651	7.72038	17.5201	36.6802	5.15222	0.02549	0	0.05101	0.10179	-0.05109	-0.02552
-0.20312	0.15245	2.71052	7.61913	17.3421	36.3228	5.05019	-0.02549	-0.02547	0.02551	0.0509	-0.07664	-0.02552
-0.22851	0.15245	2.65985	7.54319	17.1896	35.9654	4.97367	-0.05097	-0.0764	-0.02551	0.02545	-0.10218	-0.05103
-0.22851	0.15245	2.63452	7.49257	17.0624	35.6591	4.94817	-0.05097	-0.05093	-0.02551	0.02545	-0.10218	-0.05103
-0.22851	0.15245	2.63452	7.44194	16.9098	35.3273	4.89716	-0.05097	-0.05093	-0.02551	0.0509	-0.07664	-0.02552
-0.22851	0.15245	2.58386	7.34069	16.7573	35.021	4.84614	-0.05097	-0.05093	-0.02551	0.0509	-0.07664	-0.02552
-0.22851	0.12705	2.53319	7.26475	16.6301	34.6892	4.79513	-0.05097	-0.05093	-0.02551	0.0509	-0.07664	-0.02552
-0.20312	0.12705	2.50786	7.21413	16.503	34.4084	4.76963	-0.05097	-0.05093	-0.02551	0.0509	-0.07664	-0.02552
-0.20312	0.12705	2.50786	7.1635	16.4013	34.1276	4.74412	-0.02549	-0.05093	-0.02551	0.0509	-0.10218	-0.05103
-0.20312	0.12705	2.48253	7.11287	16.2487	33.8468	4.71861	0	-0.02547	0	0.0509	-0.10218	-0.05103
-0.20312	0.15245	2.48253	7.06225	16.147	33.5916	4.69311	0	-0.02547	0	0.07634	-0.07664	-0.02552
-0.17773	0.15245	2.48253	7.03694	16.0453	33.3618	4.69311	0.05097	0	0.05101	0.10179	-0.05109	-0.02552
-0.17773	0.17786	2.50786	7.01162	15.9436	33.1066	4.69311	0.07646	0.05093	0.07652	0.12724	-0.05109	0
-0.17773	0.17786	2.50786	6.961	15.8164	32.8513	4.6676	0.07646	0.02547	0.07652	0.10179	-0.05109	-0.02552
-0.15234	0.17786	2.48253	6.91037	15.6893	32.5961	4.61659	0.07646	0.05093	0.07652	0.10179	-0.05109	-0.02552
-0.15234	0.17786	2.48253	6.85975	15.5876	32.3663	4.6421	0.12743	0.05093	0.07652	0.12724	-0.05109	-0.02552
-0.12695	0.20327	2.50786	6.83443	15.4859	32.1366	4.6421	0.15292	0.0764	0.12753	0.15269	-0.02555	0
-0.12695	0.17786	2.48253	6.7585	15.3587	31.8814	4.59108	0.15292	0.0764	0.12753	0.15269	-0.02555	0
-0.15234	0.17786	2.4572	6.70787	15.2061	31.6261	4.54007	0.12743	0.0764	0.10202	0.15269	-0.02555	0
-0.15234	0.17786	2.43186	6.65725	15.079	31.3453	4.48906	0.12743	0.0764	0.12753	0.15269	-0.02555	0
-0.15234	0.20327	2.43186	6.60662	14.9519	31.0901	4.43805	0.12743	0.05093	0.10202	0.12724	-0.05109	0
-0.15234	0.17786	2.3812	6.53068	14.8247	30.8093	4.38704	0.10195	0.02547	0.05101	0.07634	-0.07664	-0.02552
-0.15234	0.17786	2.35587	6.42943	14.6722	30.503	4.31052	0.07646	0.02547	0.05101	0.07634	-0.05109	-0.02552
-0.15234	0.15245	2.3052	6.35349	14.545	30.2222	4.25951	0.07646	0.02547	0.05101	0.07634	-0.05109	-0.02552
-0.15234	0.12705	2.25454	6.27755	14.4179	29.9414	4.20849	0.05097	0	0.02551	0.07634	-0.07664	-0.02552
-0.17773	0.10164	2.17854	6.1763	14.2399	29.6351	4.10647	0	-0.02547	0	0.0509	-0.07664	-0.05103
-0.17773	0.10164	2.15321	6.12568	14.1382	29.3543	4.05546	-0.02549	-0.05093	-0.02551	0.02545	-0.10218	-0.05103
-0.20312	0.10164	2.12788	6.10037	14.011	29.0991	4.02995	0	-0.05093	-0.02551	0	-0.10218	-0.05103
-0.17773	0.12705	2.12788	6.04974	13.9093	28.8183	3.97894	-0.02549	-0.05093	-0.02551	0.02545	-0.07664	-0.05103
-0.17773	0.10164	2.10255	5.9738	13.7822	28.5375	3.92793	-0.02549	-0.05093	-0.02551	0.02545	-0.07664	-0.05103
-0.17773	0.10164	2.05189	5.89786	13.655	28.2823	3.87692	-0.02549	-0.05093	-0.02551	0	-0.10218	-0.05103
-0.17773	0.10164	2.05189	5.87255	13.5533	28.0525	3.87692	0	-0.02547	-0.02551	0.02545	-0.10218	-0.05103
-0.15234	0.12705	2.05189	5.82193	13.477	27.8483	3.85141	0	-0.02547	-0.02551	0.02545	-0.10218	-0.05103
-0.15234	0.12705	2.05189	5.79661	13.3753	27.6186	3.8259	0	-0.02547	-0.02551	0	-0.10218	-0.05103
-0.17773	0.12705	2.02655	5.7713	13.2736	27.4144	3.8004	0.05097	-0.02547	0	0.02545	-0.07664	-0.05103
-0.15234	0.17786	2.07722	5.7713	13.2227	27.2357	3.8259	0.07646	0.02547	0.05101	0.07634	-0.05109	-0.02552
-0.15234	0.17786	2.07722	5.72067	13.121	27.0315	3.8259	0.12743	0.05093	0.07652	0.10179	-0.05109	-0.02552
-0.15234	0.17786	2.07722	5.67005	13.0193	26.8273	3.77489	0.12743	0.02547	0.07652	0.10179	-0.05109	-0.02552
-0.12695	0.20327	2.05189	5.64474	12.9176	26.6231	3.77489	0.12743	0.05093	0.10202	0.10179	-0.05109	-0.02552
-0.12695	0.20327	2.07722	5.61942	12.8413	26.47	3.77489	0.15292	0.05093	0.10202	0.10179	-0.02555	-0.02552
-0.10156	0.20327	2.07722	5.59411	12.765	26.2658	3.74939	0.17841	0.0764	0.12753	0.12724	-0.02555	-0.02552
-0.12695	0.20327	2.05189	5.54349	12.6379	26.0616	3.69837	0.17841	0.0764	0.10202	0.12724	-0.02555	-0.02552
-0.12695	0.20327	2.02655	5.49286	12.5362	25.8318	3.67287	0.17841	0.05093	0.12753	0.12724	-0.02555	-0.02552
-0.12695	0.20327	2.00122	5.44223	12.4345	25.6276	3.64736	0.17841	0.0764	0.12753	0.12724	-0.02555	-0.02552
-0.12695	0.20327	1.97589	5.39161	12.3073	25.3979	3.59635	0.15292	0.05093	0.10202	0.10179	-0.02555	-0.02552
-0.15234	0.17786	1.95056	5.31567	12.2056	25.1426	3.54534	0.12743	0.02547	0.07652	0.07634	-0.05109	-0.05103
-0.15234	0.17786	1.89989	5.26505	12.0785	24.9129	3.46882	0.10195	0	0.05101	0.0509	-0.05109	-0.05103
-0.12695	0.15245	1.87456	5.18911	11.9767	24.6576	3.44331	0.10195	0.02547	0.07652	0.0509	-0.05109	-0.05103
-0.15234	0.12705	1.8239	5.13848	11.875	24.4279	3.3923	0.07646	0	0.05101	0.0509	-0.05109	-0.05103
-0.17773	0.10164	1.77323	5.03723	11.7479	24.1471	3.31578	0.05097	-0.02547	0.02551	0.02545	-0.07664	-0.05103
-0.17773	0.10164	1.72257	5.01192	11.6207	23.9174	3.26477	0.02549	-0.02547	0	0	-0.07664	-0.05103
-0.17773	0.12705	1.72257	4.96129	11.5445	23.7132	3.23926	0.02549	-0.05093	0	0	-0.10218	-0.07655
-0.17773	0.12705	1.72257	4.93598	11.4428	23.4835	3.18825	0	-0.05093	-0.02551	0	-0.10218	-0.07655
-0.17773	0.10164	1.69724	4.86004	11.341	23.2537	3.16275	0	-0.05093	-0.02551	-0.02545	-0.10218	-0.05103
-0.17773	0.10164	1.67191	4.80942	11.2648	23.0495	3.13724	0	-0.02547	0	-0.02545	-0.10218	-0.07655
-0.17773	0.10164	1.64657	4.7841	11.1885	22.8709	3.13724	0.02549	-0.02547	0	0	-0.07664	-0.07655
-0.17773	0.10164	1.64657	4.75879	11.1122	22.6922	3.11173	0.05097	-0.02547	0	0	-0.10218	-0.07655
-0.17773	0.10164	1.64657	4.70817	11.0359	22.5135	3.08623	0.05097	-0.02547	0	0	-0.07664	-0.07655
-0.17773	0.12705	1.67191	4.70817	10.9596	22.3604	3.08623	0.07646	0	0.02551	0.02545	-0.07664	-0.05103
-0.15234	0.15245	1.69724	4.70817	10.8833	22.2072	3.08623	0.10195	0.02547	0.05101	0.0509	-0.05109	-0.05103
-0.15234	0.15245	1.69724	4.68285	10.8071	22.054	3.08623	0.12743	0.05093	0.07652	0.0509	-0.05109	-0.05103
-0.15234	0.15245	1.67191	4.63223	10.7308	21.9009	3.06072	0.12743	0.05093	0.07652	0.07634	-0.05109	-0.05103
-0.12695	0.15245	1.69724	4.60692	10.6545	21.7222	3.06072	0.15292	0.05093	0.10202	0.07634	-0.05109	-0.05103
-0.10156	0.15245	1.69724	4.60692	10.6036	21.5946	3.06072	0.17841	0.0764	0.10202	0.07634	-0.02555	-0.05103
-0.10156	0.15245	1.69724	4.55629	10.5273	21.4414	3.03522	0.17841	0.05093	0.10202	0.07634	-0.05109	-0.05103
-0.10156	0.15245	1.67191	4.53098	10.4256	21.2628	3.00971	0.17841	0.05093	0.10202	0.07634	-0.02555	-0.05103
-0.12695	0.15245	1.64657	4.48035	10.3239	21.0841	2.9842	0.17841	0.05093	0.10202	0.07634	-0.02555	-0.05103
-0.12695	0.15245	1.62124	4.42973	10.2476	20.9054	2.9587	0.17841	0.05093	0.12753	0.10179	-0.02555	-0.05103
-0.12695	0.15245	1.59591	4.40441	10.1459	20.7012	2.90769	0.17841	0.05093	0.10202	0.07634	-0.02555	-0.05103
-0.12695	0.12705	1.57058	4.32848	10.0442	20.497	2.85667	0.12743	0.02547	0.07652	0.07634	-0.05109	-0.05103
-0.12695	0.12705	1.54525	4.30316	9.96791	20.3183	2.83117	0.12743	0.02547	0.07652	0.0509	-0.05109	-0.05103
-0.12695	0.10164	1.51992	4.25254	9.89163	20.1141	2.78016	0.12743	0.02547	0.05101	0.0509	-0.07664	-0.05103
-0.12695	0.07623	1.46925	4.1766	9.78991	19.8844	2.72914	0.10195	0	0.05101	0.02545	-0.07664	-0.07655
-0.12695	0.05082	1.41859	4.12597	9.6882	19.6802	2.67813	0.07646	-0.02547	0.02551	0.02545	-0.07664	-0.07655
-0.15234	0.07623	1.39326	4.07535	9.61191	19.5015	2.65263	0.07646	-0.02547	0	0	-0.07664	-0.07655
-0.12695	0.05082	1.39326	4.05004	9.53563	19.3228	2.62712	0.07646	-0.02547	0	0	-0.07664	-0.07655
-0.15234	0.05082	1.36792	4.02472	9.45934	19.1441	2.60161	0.05097	-0.02547	0	0	-0.07664	-0.07655
-0.15234	0.05082	1.36792	3.9741	9.38306	18.9655	2.57611	0.05097	-0.02547	0	-0.02545	-0.07664	-0.07655
-0.12695	0.02541	1.34259	3.92347	9.30677	18.8123	2.5506	0.07646	-0.02547	0	0	-0.07664	-0.07655
-0.12695	0.02541	1.34259	3.89816	9.23049	18.6592	2.5506	0.07646	-0.02547	0	0	-0.07664	-0.07655
-0.12695	0.02541	1.34259	3.87285	9.17963	18.506	2.5506	0.07646	0	0.02551	0	-0.07664	-0.07655
-0.12695	0	1.34259	3.84753	9.10335	18.3784	2.5251	0.07646	0	0.02551	0	-0.07664	-0.07655
-0.10156	0.02541	1.36792	3.84753	9.05249	18.2507	2.5251	0.12743	0.02547	0.02551	0.02545	-0.07664	-0.05103
-0.10156	0.02541	1.39326	3.84753	9.00163	18.1231	2.5506	0.12743	0.02547	0.05101	0.0509	-0.05109	-0.05103
-0.10156	0.02541	1.39326	3.82222	8.95078	17.9955	2.5251	0.12743	0.02547	0.05101	0.0509	-0.05109	-0.05103
-0.07617	0.02541	1.39326	3.7716	8.87449	17.8679	2.5251	0.15292	0.02547	0.07652	0.0509	-0.05109	-0.05103
-0.05078	0	1.39326	3.74628	8.82364	17.7402	2.49959	0.15292	0.05093	0.07652	0.0509	-0.05109	-0.05103
-0.05078	0	1.39326	3.74628	8.77278	17.6126	2.47408	0.17841	0.05093	0.07652	0.0509	-0.05109	-0.05103
-0.05078	-0.02541	1.39326	3.69566	8.69649	17.4595	2.47408	0.17841	0.05093	0.07652	0.0509	-0.05109	-0.05103
-0.05078	-0.02541	1.36792	3.67034	8.62021	17.3318	2.44858	0.17841	0.05093	0.10202	0.0509	-0.05109	-0.05103
-0.07617	-0.02541	1.36792	3.64503	8.54392	17.1787	2.42307	0.17841	0.05093	0.07652	0.07634	-0.05109	-0.05103
-0.07617	-0.02541	1.34259	3.59441	8.46764	17.0255	2.39757	0.17841	0.02547	0.07652	0.07634	-0.05109	-0.02552
-0.07617	-0.05082	1.29193	3.56909	8.39135	16.8468	2.34655	0.15292	0.02547	0.07652	0.07634	-0.05109	-0.05103
-0.07617	-0.07623	1.2666	3.51847	8.31507	16.6682	2.32105	0.12743	0	0.05101	0.0509	-0.05109	-0.05103
-0.07617	-0.07623	1.24126	3.46784	8.23878	16.5405	2.29554	0.12743	0	0.05101	0.02545	-0.07664	-0.05103
-0.05078	-0.10164	1.21593	3.44253	8.18793	16.3619	2.27004	0.12743	0	0.02551	0.02545	-0.07664	-0.05103
-0.07617	-0.12705	1.1906	3.3919	8.08621	16.2087	2.21902	0.10195	-0.02547	0.02551	0.02545	-0.07664	-0.05103
-0.07617	-0.12705	1.13994	3.34128	8.03536	16.03	2.21902	0.10195	-0.02547	0.02551	0.02545	-0.07664	-0.05103
-0.10156	-0.15245	1.13994	3.31597	7.95907	15.8769	2.19352	0.10195	-0.02547	0.02551	0.02545	-0.10218	-0.05103
-0.07617	-0.15245	1.1146	3.29065	7.90822	15.7492	2.16801	0.07646	-0.02547	0.02551	0.02545	-0.07664	-0.05103
-0.10156	-0.15245	1.1146	3.26534	7.85736	15.5961	2.14251	0.07646	-0.02547	0	0	-0.10218	-0.05103
-0.07617	-0.15245	1.1146	3.24003	7.8065	15.4685	2.117	0.07646	0	0	0	-0.10218	-0.05103
-0.07617	-0.15245	1.1146	3.21472	7.73022	15.3408	2.117	0.10195	0	0.02551	0.02545	-0.07664	-0.05103
-0.07617	-0.17786	1.1146	3.1894	7.70479	15.2387	2.117	0.10195	0	0.02551	0.02545	-0.07664	-0.05103
-0.07617	-0.17786	1.1146	3.16409	7.6285	15.1111	2.09149	0.12743	0.02547	0.02551	0.02545	-0.07664	-0.05103
-0.07617	-0.17786	1.1146	3.16409	7.57765	15.009	2.09149	0.12743	0.02547	0.05101	0.02545	-0.07664	-0.05103
-0.07617	-0.15245	1.13994	3.16409	7.55222	14.9069	2.09149	0.15292	0.05093	0.05101	0.0509	-0.07664	-0.02552
-0.07617	-0.15245	1.16527	3.13878	7.50136	14.8048	2.09149	0.15292	0.05093	0.05101	0.0509	-0.07664	-0.02552
-0.07617	-0.15245	1.13994	3.11346	7.42508	14.7027	2.06599	0.15292	0.05093	0.05101	0.0509	-0.05109	-0.02552
-0.07617	-0.17786	1.13994	3.08815	7.37422	14.6006	2.09149	0.15292	0.05093	0.07652	0.0509	-0.05109	-0.02552
-0.05078	-0.17786	1.13994	3.06284	7.34879	14.4985	2.06599	0.17841	0.05093	0.07652	0.07634	-0.05109	-0.02552
-0.07617	-0.17786	1.13994	3.03753	7.27251	14.3709	2.06599	0.17841	0.05093	0.07652	0.07634	-0.05109	-0.02552
-0.07617	-0.17786	1.13994	3.01221	7.22165	14.2432	2.04048	0.15292	0.05093	0.07652	0.0509	-0.05109	-0.02552
-0.07617	-0.20327	1.1146	2.9869	7.14537	14.1411	2.01498	0.15292	0.05093	0.05101	0.0509	-0.05109	-0.02552
-0.10156	-0.20327	1.1146	2.96159	7.09451	14.0135	1.98947	0.15292	0.02547	0.05101	0.0509	-0.05109	-0.02552
-0.10156	-0.20327	1.08927	2.91096	7.01822	13.8604	1.96396	0.15292	0.02547	0.05101	0.0509	-0.05109	-0.02552
-0.10156	-0.22868	1.03861	2.88565	6.96737	13.7327	1.91295	0.12743	0.02547	0.02551	0.0509	-0.07664	-0.02552
-0.10156	-0.22868	1.03861	2.83502	6.91651	13.5796	1.88745	0.10195	0	0.02551	0.02545	-0.07664	-0.02552
-0.10156	-0.25409	1.01328	2.80971	6.84023	13.452	1.86194	0.10195	0	0.02551	0.02545	-0.07664	-0.02552
-0.10156	-0.25409	0.98794	2.7844	6.78937	13.3243	1.83643	0.10195	0	0	0	-0.07664	-0.05103
-0.12695	-0.2795	0.93728	2.73377	6.73851	13.1712	1.78542	0.07646	0	0	0.02545	-0.07664	-0.02552
-0.12695	-0.2795	0.93728	2.70846	6.68766	13.0435	1.78542	0.07646	0	0	0.02545	-0.07664	-0.02552
-0.12695	-0.2795	0.91195	2.68315	6.61137	12.9414	1.78542	0.10195	0	0	0.02545	-0.07664	-0.02552
-0.12695	-0.2795	0.91195	2.68315	6.56051	12.8393	1.75992	0.10195	0	0	0.02545	-0.07664	-0.02552
-0.12695	-0.2795	0.91195	2.65784	6.53508	12.7117	1.75992	0.10195	0	0	0.02545	-0.07664	-0.02552
-0.10156	-0.2795	0.93728	2.65784	6.48423	12.6351	1.73441	0.10195	0.02547	0	0.02545	-0.07664	-0.02552
-0.10156	-0.2795	0.91195	2.63252	6.4588	12.5586	1.75992	0.12743	0.02547	0.02551	0.02545	-0.07664	-0.02552
-0.10156	-0.30491	0.91195	2.60721	6.40794	12.4565	1.73441	0.12743	0.05093	0.05101	0.0509	-0.07664	-0.02552
-0.10156	-0.30491	0.91195	2.60721	6.38251	12.3544	1.73441	0.15292	0.05093	0.05101	0.0509	-0.07664	-0.02552
-0.10156	-0.30491	0.93728	2.60721	6.33166	12.2778	1.73441	0.15292	0.05093	0.05101	0.0509	-0.05109	-0.02552
-0.10156	-0.2795	0.93728	2.5819	6.30623	12.2012	1.73441	0.17841	0.0764	0.07652	0.07634	-0.05109	-0.02552
-0.10156	-0.2795	0.96261	2.5819	6.25537	12.1246	1.73441	0.17841	0.0764	0.07652	0.07634	-0.05109	0
-0.10156	-0.2795	0.96261	2.55658	6.20452	12.048	1.7089	0.17841	0.0764	0.07652	0.07634	-0.05109	0
-0.10156	-0.2795	0.96261	2.53127	6.17909	11.9459	1.7089	0.17841	0.0764	0.07652	0.07634	-0.05109	0
-0.07617	-0.2795	0.96261	2.50596	6.12823	11.8694	1.6834	0.17841	0.0764	0.07652	0.07634	-0.05109	0
-0.07617	-0.30491	0.93728	2.48065	6.05195	11.7417	1.65789	0.17841	0.0764	0.05101	0.07634	-0.05109	-0.02552
-0.10156	-0.33032	0.91195	2.43002	6.00109	11.6396	1.63239	0.15292	0.05093	0.05101	0.0509	-0.05109	-0.02552
-0.10156	-0.30491	0.91195	2.43002	5.95023	11.5375	1.60688	0.15292	0.05093	0.05101	0.0509	-0.05109	0
-0.10156	-0.33032	0.88662	2.40471	5.89938	11.4099	1.58137	0.15292	0.05093	0.05101	0.0509	-0.05109	-0.02552
-0.10156	-0.33032	0.86129	2.35408	5.84852	11.2823	1.55587	0.12743	0.02547	0.02551	0.02545	-0.07664	-0.02552
-0.12695	-0.35573	0.83595	2.32877	5.77223	11.1547	1.53036	0.10195	0	0	0.02545	-0.07664	-0.02552
-0.12695	-0.33032	0.81062	2.30346	5.72138	11.0526	1.47935	0.10195	0	0	0.02545	-0.07664	-0.02552
-0.12695	-0.35573	0.81062	2.27814	5.67052	10.9249	1.47935	0.07646	0	0	0.02545	-0.10218	-0.02552
-0.12695	-0.38114	0.78529	2.22752	5.61966	10.8228	1.42834	0.07646	0	0	0	-0.07664	-0.02552
-0.12695	-0.38114	0.75996	2.20221	5.56881	10.7207	1.42834	0.07646	0	-0.02551	0	-0.10218	-0.02552
-0.15234	-0.38114	0.73463	2.20221	5.54338	10.6186	1.42834	0.07646	0	-0.02551	0	-0.10218	-0.02552
-0.12695	-0.35573	0.73463	2.17689	5.49252	10.542	1.42834	0.07646	0	-0.02551	0.02545	-0.07664	-0.02552
-0.12695	-0.35573	0.73463	2.17689	5.46709	10.4655	1.42834	0.10195	0	0	0.02545	-0.07664	-0.02552
-0.12695	-0.35573	0.73463	2.17689	5.44167	10.3634	1.40283	0.10195	0.02547	0	0.02545	-0.07664	-0.02552
-0.12695	-0.35573	0.75996	2.17689	5.41624	10.3123	1.42834	0.12743	0.05093	0.02551	0.02545	-0.07664	-0.02552
-0.10156	-0.35573	0.75996	2.17689	5.39081	10.2613	1.42834	0.12743	0.05093	0.02551	0.0509	-0.05109	-0.02552
-0.10156	-0.35573	0.75996	2.15158	5.36538	10.1847	1.42834	0.15292	0.05093	0.05101	0.0509	-0.05109	0
-0.12695	-0.35573	0.75996	2.15158	5.31452	10.1081	1.42834	0.15292	0.0764	0.05101	0.07634	-0.05109	0
-0.10156	-0.33032	0.78529	2.15158	5.31452	10.0571	1.45384	0.17841	0.0764	0.07652	0.07634	-0.05109	0
-0.10156	-0.33032	0.78529	2.15158	5.26367	10.006	1.45384	0.17841	0.10187	0.07652	0.07634	-0.05109	0
-0.10156	-0.33032	0.81062	2.12627	5.23824	9.92942	1.42834	0.17841	0.10187	0.07652	0.10179	-0.05109	0
-0.10156	-0.33032	0.78529	2.10096	5.18738	9.85285	1.42834	0.17841	0.0764	0.07652	0.07634	-0.05109	0
-0.10156	-0.33032	0.78529	2.10096	5.16195	9.77627	1.40283	0.17841	0.0764	0.07652	0.07634	-0.05109	0
-0.10156	-0.35573	0.78529	2.07564	5.1111	9.69969	1.40283	0.17841	0.0764	0.07652	0.07634	-0.05109	0
-0.10156	-0.35573	0.75996	2.05033	5.08567	9.62312	1.37733	0.17841	0.0764	0.07652	0.07634	-0.05109	0
-0.10156	-0.35573	0.73463	2.02502	5.03481	9.52102	1.35182	0.15292	0.0764	0.05101	0.0509	-0.05109	-0.02552
-0.12695	-0.35573	0.73463	1.9997	4.98396	9.41891	1.32631	0.12743	0.05093	0.05101	0.0509	-0.05109	0
-0.12695	-0.35573	0.70929	1.97439	4.9331	9.31681	1.30081	0.12743	0.05093	0.02551	0.0509	-0.07664	0
-0.12695	-0.38114	0.68396	1.94908	4.88224	9.21471	1.2753	0.10195	0.02547	0.02551	0.02545	-0.07664	-0.02552
-0.12695	-0.38114	0.65863	1.89845	4.83139	9.08708	1.22429	0.07646	0.02547	0	0.02545	-0.07664	-0.02552
-0.12695	-0.40654	0.6333	1.87314	4.78053	8.98498	1.19878	0.07646	0	0	0	-0.10218	-0.02552
-0.12695	-0.40654	0.6333	1.84783	4.7551	8.9084	1.19878	0.05097	0	0	0	-0.10218	-0.02552
-0.12695	-0.38114	0.60797	1.84783	4.70424	8.8063	1.17328	0.05097	0	-0.02551	0	-0.10218	-0.02552
-0.15234	-0.40654	0.58263	1.7972	4.67882	8.72973	1.17328	0.05097	0	-0.02551	0	-0.10218	-0.02552
-0.15234	-0.40654	0.60797	1.7972	4.65339	8.65315	1.17328	0.05097	0.02547	0	0	-0.10218	-0.02552
-0.12695	-0.38114	0.58263	1.7972	4.60253	8.57657	1.14777	0.07646	0.02547	0	0.02545	-0.07664	0
-0.12695	-0.38114	0.60797	1.7972	4.60253	8.52552	1.14777	0.07646	0.02547	0	0.02545	-0.07664	0
-0.12695	-0.38114	0.60797	1.7972	4.5771	8.47447	1.17328	0.07646	0.02547	0	0.02545	-0.07664	-0.02552
-0.10156	-0.35573	0.6333	1.7972	4.55167	8.42342	1.17328	0.10195	0.05093	0.02551	0.02545	-0.07664	0
-0.10156	-0.35573	0.6333	1.7972	4.52625	8.39789	1.17328	0.12743	0.0764	0.05101	0.0509	-0.07664	-0.02552
-0.10156	-0.35573	0.6333	1.7972	4.50082	8.34684	1.17328	0.12743	0.0764	0.05101	0.07634	-0.05109	0
-0.07617	-0.35573	0.6333	1.7972	4.47539	8.29579	1.19878	0.15292	0.0764	0.07652	0.07634	-0.05109	0
-0.07617	-0.33032	0.65863	1.7972	4.47539	8.27027	1.19878	0.17841	0.10187	0.07652	0.10179	-0.05109	0
-0.07617	-0.30491	0.65863	1.7972	4.44996	8.21921	1.19878	0.17841	0.10187	0.07652	0.10179	-0.05109	0
-0.07617	-0.33032	0.65863	1.77189	4.42453	8.14264	1.17328	0.17841	0.10187	0.10202	0.10179	-0.05109	0
-0.07617	-0.33032	0.65863	1.77189	4.37368	8.09159	1.17328	0.17841	0.10187	0.10202	0.07634	-0.02555	0
-0.07617	-0.33032	0.6333	1.74658	4.34825	8.04054	1.17328	0.17841	0.10187	0.10202	0.10179	-0.02555	0
-0.07617	-0.33032	0.6333	1.72126	4.32282	7.96396	1.14777	0.17841	0.10187	0.10202	0.07634	-0.05109	0
-0.07617	-0.33032	0.60797	1.72126	4.27196	7.88738	1.12226	0.15292	0.10187	0.07652	0.07634	-0.05109	0
-0.07617	-0.35573	0.58263	1.67064	4.22111	7.78528	1.09676	0.12743	0.0764	0.07652	0.07634	-0.05109	0
-0.07617	-0.33032	0.58263	1.67064	4.19568	7.7087	1.07125	0.12743	0.0764	0.07652	0.07634	-0.05109	0
-0.10156	-0.35573	0.5573	1.62001	4.14482	7.63213	1.04575	0.10195	0.05093	0.05101	0.0509	-0.07664	0
-0.10156	-0.38114	0.53197	1.5947	4.09396	7.53003	0.99473	0.07646	0.05093	0.02551	0.02545	-0.07664	0
-0.10156	-0.38114	0.50664	1.56939	4.06854	7.42792	0.96923	0.07646	0.05093	0.02551	0.02545	-0.07664	0
-0.10156	-0.38114	0.50664	1.54408	4.04311	7.35135	0.94372	0.05097	0.02547	0	0.02545	-0.07664	-0.02552
-0.10156	-0.38114	0.48131	1.51876	3.99225	7.27477	0.91822	0.05097	0.02547	0	0	-0.07664	-0.02552
-0.10156	-0.40654	0.45597	1.49345	3.96682	7.19819	0.91822	0.02549	0.02547	0	0	-0.07664	-0.02552
-0.10156	-0.38114	0.45597	1.49345	3.94139	7.12162	0.89271	0.05097	0.02547	0	0	-0.07664	-0.02552
-0.12695	-0.38114	0.45597	1.49345	3.91597	7.07057	0.89271	0.05097	0.02547	0	0	-0.07664	-0.02552
-0.10156	-0.38114	0.45597	1.49345	3.89054	7.01952	0.89271	0.05097	0.02547	0	0.02545	-0.07664	0
-0.10156	-0.38114	0.45597	1.49345	3.89054	6.96846	0.91822	0.05097	0.02547	0	0.02545	-0.07664	0
-0.10156	-0.35573	0.48131	1.49345	3.86511	6.91741	0.91822	0.07646	0.05093	0.02551	0.02545	-0.07664	0
-0.07617	-0.35573	0.50664	1.49345	3.86511	6.89189	0.91822	0.07646	0.05093	0.05101	0.0509	-0.07664	0
-0.07617	-0.35573	0.50664	1.49345	3.83968	6.86636	0.94372	0.10195	0.0764	0.05101	0.0509	-0.05109	0
-0.07617	-0.35573	0.50664	1.49345	3.81425	6.84084	0.94372	0.10195	0.0764	0.07652	0.0509	-0.05109	0
-0.07617	-0.33032	0.53197	1.49345	3.81425	6.81531	0.94372	0.12743	0.0764	0.07652	0.07634	-0.05109	0
-0.07617	-0.33032	0.53197	1.49345	3.78882	6.78979	0.96923	0.15292	0.10187	0.10202	0.07634	-0.02555	0
-0.05078	-0.33032	0.5573	1.49345	3.7634	6.73874	0.94372	0.15292	0.10187	0.10202	0.07634	-0.02555	0
-0.05078	-0.33032	0.53197	1.49345	3.73797	6.68768	0.94372	0.15292	0.10187	0.10202	0.07634	-0.05109	0
-0.05078	-0.30491	0.53197	1.46814	3.71254	6.63663	0.94372	0.15292	0.10187	0.10202	0.10179	-0.02555	0
-0.05078	-0.33032	0.53197	1.44283	3.68711	6.58558	0.91822	0.15292	0.10187	0.10202	0.07634	-0.05109	0
-0.05078	-0.33032	0.50664	1.41751	3.66168	6.50901	0.91822	0.15292	0.0764	0.10202	0.07634	-0.05109	0
-0.07617	-0.35573	0.48131	1.41751	3.61083	6.45795	0.89271	0.12743	0.0764	0.07652	0.07634	-0.05109	0
-0.07617	-0.33032	0.45597	1.3922	3.5854	6.38138	0.8672	0.10195	0.0764	0.07652	0.07634	-0.05109	0
-0.07617	-0.33032	0.45597	1.36689	3.55997	6.3048	0.8672	0.10195	0.0764	0.07652	0.0509	-0.05109	0
-0.07617	-0.35573	0.43064	1.34157	3.50911	6.22823	0.81619	0.07646	0.05093	0.05101	0.0509	-0.07664	0
-0.07617	-0.35573	0.40531	1.31626	3.48368	6.15165	0.81619	0.07646	0.05093	0.05101	0.02545	-0.07664	0
-0.07617	-0.35573	0.37998	1.29095	3.45826	6.07507	0.79069	0.05097	0.02547	0.02551	0.02545	-0.07664	0
-0.07617	-0.38114	0.37998	1.29095	3.4074	6.02402	0.76518	0.05097	0.02547	0.02551	0.02545	-0.07664	0
-0.07617	-0.38114	0.35465	1.26564	3.4074	5.94744	0.76518	0.05097	0.02547	0.02551	0	-0.07664	-0.02552
-0.07617	-0.38114	0.35465	1.26564	3.38197	5.89639	0.73967	0.02549	0.02547	0.02551	0.02545	-0.07664	-0.02552
-0.10156	-0.38114	0.35465	1.24032	3.35654	5.84534	0.73967	0.02549	0.02547	0.02551	0.02545	-0.07664	-0.02552
-0.10156	-0.38114	0.35465	1.24032	3.33111	5.79429	0.73967	0.05097	0.02547	0.02551	0.02545	-0.07664	0
-0.07617	-0.38114	0.35465	1.24032	3.30569	5.74324	0.73967	0.05097	0.05093	0.02551	0.02545	-0.07664	-0.02552
-0.07617	-0.38114	0.35465	1.24032	3.28026	5.69219	0.73967	0.05097	0.05093	0.02551	0.02545	-0.07664	-0.02552
-0.07617	-0.35573	0.37998	1.24032	3.30569	5.69219	0.73967	0.07646	0.05093	0.02551	0.02545	-0.07664	-0.02552
-0.05078	-0.35573	0.40531	1.24032	3.30569	5.66666	0.76518	0.07646	0.0764	0.05101	0.0509	-0.05109	0
-0.05078	-0.35573	0.40531	1.24032	3.28026	5.64114	0.76518	0.07646	0.0764	0.07652	0.0509	-0.05109	-0.02552
-0.05078	-0.35573	0.40531	1.24032	3.28026	5.61561	0.76518	0.10195	0.0764	0.07652	0.0509	-0.05109	0
-0.05078	-0.33032	0.40531	1.24032	3.28026	5.59009	0.76518	0.10195	0.10187	0.07652	0.07634	-0.05109	0
-0.05078	-0.33032	0.43064	1.24032	3.25483	5.56456	0.79069	0.12743	0.10187	0.10202	0.07634	-0.05109	0
-0.05078	-0.33032	0.43064	1.24032	3.2294	5.51351	0.76518	0.12743	0.10187	0.07652	0.07634	-0.05109	0
-0.05078	-0.33032	0.43064	1.24032	3.20397	5.48799	0.76518	0.12743	0.10187	0.10202	0.07634	-0.05109	0
-0.05078	-0.33032	0.43064	1.21501	3.20397	5.46246	0.76518	0.12743	0.0764	0.07652	0.07634	-0.05109	0
-0.05078	-0.33032	0.40531	1.1897	3.15311	5.38588	0.73967	0.10195	0.0764	0.07652	0.07634	-0.05109	0
-0.05078	-0.35573	0.37998	1.16439	3.12769	5.33483	0.73967	0.07646	0.0764	0.07652	0.07634	-0.05109	0
-0.05078	-0.35573	0.37998	1.16439	3.10226	5.25826	0.71417	0.07646	0.0764	0.07652	0.0509	-0.05109	0
-0.05078	-0.35573	0.35465	1.13907	3.07683	5.23273	0.71417	0.07646	0.05093	0.07652	0.0509	-0.07664	0
-0.07617	-0.35573	0.35465	1.13907	3.0514	5.15615	0.71417	0.07646	0.05093	0.05101	0.0509	-0.07664	0
-0.07617	-0.35573	0.32931	1.11376	3.02597	5.1051	0.68866	0.05097	0.05093	0.05101	0.0509	-0.07664	0
-0.07617	-0.35573	0.32931	1.11376	3.00054	5.02853	0.66316	0.05097	0.05093	0.05101	0.0509	-0.07664	0
-0.05078	-0.35573	0.30398	1.08845	2.97512	4.97747	0.66316	0.05097	0.05093	0.05101	0.0509	-0.07664	-0.02552
-0.07617	-0.35573	0.30398	1.06313	2.94969	4.92642	0.63765	0.05097	0.02547	0.02551	0.02545	-0.07664	-0.02552
-0.07617	-0.38114	0.30398	1.06313	2.92426	4.87537	0.63765	0.02549	0.05093	0.02551	0.02545	-0.07664	-0.02552
-0.07617	-0.35573	0.30398	1.06313	2.89883	4.84985	0.63765	0.05097	0.05093	0.02551	0.02545	-0.07664	-0.02552
-0.05078	-0.35573	0.30398	1.06313	2.89883	4.7988	0.63765	0.05097	0.05093	0.02551	0.0509	-0.07664	-0.02552
-0.07617	-0.35573	0.30398	1.03782	2.8734	4.77327	0.63765	0.05097	0.05093	0.05101	0.0509	-0.07664	-0.02552
-0.05078	-0.35573	0.30398	1.03782	2.8734	4.74775	0.63765	0.05097	0.0764	0.05101	0.0509	-0.05109	0
-0.05078	-0.33032	0.32931	1.06313	2.84797	4.72222	0.63765	0.07646	0.0764	0.05101	0.0509	-0.05109	-0.02552
-0.05078	-0.33032	0.32931	1.06313	2.84797	4.69669	0.63765	0.07646	0.0764	0.05101	0.0509	-0.05109	-0.02552
-0.05078	-0.33032	0.35465	1.06313	2.84797	4.67117	0.63765	0.07646	0.0764	0.07652	0.0509	-0.05109	-0.02552
-0.05078	-0.33032	0.35465	1.06313	2.82255	4.67117	0.66316	0.10195	0.10187	0.07652	0.07634	-0.05109	-0.02552
-0.05078	-0.33032	0.35465	1.03782	2.82255	4.64564	0.66316	0.10195	0.10187	0.07652	0.07634	-0.05109	-0.02552
-0.05078	-0.33032	0.35465	1.03782	2.79712	4.62012	0.66316	0.10195	0.10187	0.07652	0.07634	-0.05109	0
-0.02539	-0.33032	0.37998	1.03782	2.77169	4.59459	0.63765	0.10195	0.10187	0.07652	0.07634	-0.05109	-0.02552
-0.02539	-0.33032	0.35465	1.03782	2.74626	4.54354	0.63765	0.10195	0.10187	0.07652	0.07634	-0.05109	0
-0.02539	-0.33032	0.35465	1.03782	2.74626	4.51802	0.63765	0.10195	0.10187	0.07652	0.07634	-0.05109	0
-0.02539	-0.33032	0.35465	1.01251	2.72083	4.46696	0.61214	0.10195	0.0764	0.07652	0.07634	-0.05109	-0.02552
-0.02539	-0.33032	0.32931	0.9872	2.66998	4.41591	0.61214	0.07646	0.0764	0.07652	0.07634	-0.05109	0
-0.02539	-0.33032	0.30398	0.96188	2.66998	4.36486	0.58664	0.07646	0.0764	0.07652	0.07634	-0.05109	0
-0.05078	-0.33032	0.27865	0.96188	2.64455	4.31381	0.58664	0.07646	0.0764	0.05101	0.07634	-0.05109	-0.02552
-0.05078	-0.35573	0.25332	0.93657	2.61912	4.26276	0.56113	0.05097	0.05093	0.05101	0.0509	-0.05109	-0.02552
-0.05078	-0.33032	0.25332	0.93657	2.59369	4.21171	0.53563	0.02549	0.05093	0.05101	0.0509	-0.05109	-0.02552
-0.05078	-0.33032	0.22799	0.93657	2.56826	4.16066	0.53563	0.02549	0.05093	0.05101	0.0509	-0.07664	-0.02552
-0.05078	-0.33032	0.20266	0.91126	2.54283	4.13513	0.53563	0.02549	0.05093	0.02551	0.0509	-0.07664	-0.02552
-0.05078	-0.33032	0.20266	0.91126	2.54283	4.08408	0.51012	0.02549	0.05093	0.02551	0.0509	-0.07664	-0.02552
-0.05078	-0.35573	0.20266	0.88595	2.51741	4.03303	0.51012	0.02549	0.05093	0.02551	0.0509	-0.07664	-0.02552
-0.05078	-0.35573	0.17732	0.88595	2.49198	4.00751	0.51012	0.02549	0.05093	0.02551	0.0509	-0.07664	-0.02552
-0.05078	-0.33032	0.17732	0.88595	2.49198	3.98198	0.51012	0.02549	0.0764	0.05101	0.0509	-0.05109	-0.02552
-0.02539	-0.33032	0.17732	0.88595	2.49198	3.98198	0.53563	0.05097	0.0764	0.05101	0.0509	-0.05109	0
-0.05078	-0.33032	0.17732	0.88595	2.49198	3.95645	0.53563	0.05097	0.0764	0.05101	0.07634	-0.05109	-0.02552
-0.02539	-0.30491	0.17732	0.88595	2.46655	3.93093	0.53563	0.05097	0.0764	0.05101	0.07634	-0.05109	0
-0.02539	-0.30491	0.20266	0.88595	2.46655	3.93093	0.53563	0.05097	0.10187	0.07652	0.07634	-0.05109	-0.02552
-0.02539	-0.30491	0.20266	0.88595	2.44112	3.9054	0.53563	0.05097	0.10187	0.07652	0.07634	-0.05109	0
-0.02539	-0.30491	0.20266	0.88595	2.44112	3.87988	0.53563	0.07646	0.10187	0.07652	0.10179	-0.05109	0
-0.02539	-0.30491	0.20266	0.88595	2.41569	3.87988	0.53563	0.07646	0.10187	0.10202	0.07634	-0.05109	0
-0.02539	-0.30491	0.20266	0.88595	2.41569	3.85435	0.53563	0.07646	0.10187	0.07652	0.10179	-0.05109	0
-0.02539	-0.30491	0.20266	0.86063	2.39026	3.82883	0.53563	0.07646	0.10187	0.07652	0.10179	-0.05109	0
-0.02539	-0.30491	0.20266	0.86063	2.39026	3.77778	0.53563	0.05097	0.10187	0.07652	0.10179	-0.02555	0
-0.02539	-0.2795	0.20266	0.86063	2.36484	3.75225	0.53563	0.05097	0.10187	0.07652	0.10179	-0.05109	0
-0.02539	-0.2795	0.17732	0.83532	2.33941	3.72672	0.51012	0.05097	0.0764	0.07652	0.07634	-0.05109	0
-0.02539	-0.30491	0.15199	0.83532	2.31398	3.67567	0.51012	0.02549	0.0764	0.07652	0.07634	-0.05109	-0.02552
-0.02539	-0.30491	0.15199	0.81001	2.28855	3.62462	0.48461	0	0.0764	0.05101	0.07634	-0.05109	-0.02552
-0.02539	-0.30491	0.12666	0.78469	2.26312	3.57357	0.45911	0	0.05093	0.05101	0.07634	-0.05109	-0.02552
-0.02539	-0.33032	0.10133	0.75938	2.23769	3.54805	0.4336	0	0.05093	0.02551	0.0509	-0.05109	-0.02552
-0.02539	-0.30491	0.10133	0.78469	2.23769	3.497	0.4336	-0.02549	0.02547	0.02551	0.0509	-0.05109	-0.02552
-0.05078	-0.33032	0.076	0.75938	2.21227	3.44594	0.4081	-0.02549	0.02547	0.02551	0.0509	-0.05109	-0.02552
-0.05078	-0.30491	0.05066	0.75938	2.18684	3.42042	0.4081	-0.02549	0.05093	0.02551	0.0509	-0.07664	-0.02552
-0.02539	-0.33032	0.05066	0.73407	2.18684	3.36937	0.4081	-0.02549	0.05093	0.02551	0.0509	-0.05109	-0.02552
-0.02539	-0.33032	0.05066	0.73407	2.16141	3.34384	0.4081	-0.02549	0.05093	0.02551	0.0509	-0.05109	-0.02552
-0.02539	-0.33032	0.02533	0.73407	2.16141	3.31832	0.4081	-0.02549	0.05093	0.02551	0.0509	-0.05109	-0.02552
-0.02539	-0.30491	0.02533	0.73407	2.16141	3.31832	0.4081	-0.02549	0.05093	0.02551	0.0509	-0.05109	0
-0.02539	-0.30491	0.05066	0.73407	2.13598	3.29279	0.4081	0	0.05093	0.05101	0.0509	-0.05109	-0.02552
-0.02539	-0.30491	0.05066	0.75938	2.13598	3.29279	0.4336	0	0.0764	0.05101	0.07634	-0.05109	-0.02552
-0.02539	-0.30491	0.05066	0.75938	2.13598	3.29279	0.4336	0.02549	0.0764	0.07652	0.07634	-0.05109	0
0	-0.2795	0.05066	0.75938	2.13598	3.26727	0.4336	0.02549	0.10187	0.07652	0.07634	-0.02555	0
0	-0.2795	0.05066	0.75938	2.11055	3.26727	0.45911	0.05097	0.10187	0.07652	0.10179	-0.02555	0
0	-0.2795	0.076	0.75938	2.11055	3.26727	0.45911	0.05097	0.10187	0.10202	0.10179	-0.02555	0
0.02539	-0.2795	0.076	0.75938	2.11055	3.26727	0.45911	0.05097	0.10187	0.10202	0.10179	-0.02555	0
0	-0.2795	0.076	0.75938	2.11055	3.24174	0.45911	0.05097	0.10187	0.10202	0.10179	-0.02555	0
0	-0.2795	0.076	0.75938	2.08512	3.21621	0.45911	0.05097	0.10187	0.10202	0.10179	-0.02555	0
0	-0.2795	0.076	0.73407	2.0597	3.19069	0.45911	0.05097	0.10187	0.10202	0.10179	-0.02555	0
0	-0.2795	0.05066	0.73407	2.0597	3.16516	0.4336	0.05097	0.10187	0.10202	0.10179	-0.02555	0
0	-0.2795	0.05066	0.73407	2.03427	3.11411	0.4336	0.02549	0.0764	0.07652	0.10179	-0.02555	-0.02552
0	-0.2795	0.02533	0.70876	2.00884	3.08859	0.4081	0.02549	0.0764	0.07652	0.07634	-0.02555	-0.02552
0	-0.30491	0.02533	0.68344	1.98341	3.03754	0.38259	0	0.0764	0.05101	0.07634	-0.05109	-0.02552
-0.02539	-0.30491	0	0.65813	1.95798	3.01201	0.35708	-0.02549	0.05093	0.05101	0.07634	-0.05109	-0.02552
-0.02539	-0.30491	-0.02533	0.65813	1.93255	2.96096	0.33158	-0.02549	0.05093	0.05101	0.07634	-0.05109	-0.02552
-0.02539	-0.30491	-0.02533	0.63282	1.90713	2.90991	0.33158	-0.02549	0.05093	0.02551	0.0509	-0.05109	-0.02552
-0.02539	-0.30491	-0.05066	0.63282	1.90713	2.88438	0.30607	-0.05097	0.02547	0.02551	0.0509	-0.05109	-0.02552
-0.02539	-0.30491	-0.05066	0.60751	1.8817	2.83333	0.30607	-0.07646	0.02547	0	0.0509	-0.07664	-0.02552
-0.02539	-0.30491	-0.076	0.60751	1.8817	2.80781	0.30607	-0.05097	0.02547	0	0.0509	-0.07664	-0.02552
-0.02539	-0.30491	-0.076	0.60751	1.85627	2.78228	0.30607	-0.05097	0.02547	0	0.0509	-0.07664	-0.02552
-0.02539	-0.30491	-0.076	0.60751	1.85627	2.75676	0.30607	-0.05097	0.05093	0.02551	0.0509	-0.07664	-0.02552
-0.02539	-0.30491	-0.076	0.60751	1.85627	2.73123	0.30607	-0.05097	0.05093	0.02551	0.0509	-0.05109	-0.02552
-0.02539	-0.30491	-0.076	0.60751	1.85627	2.73123	0.30607	-0.02549	0.05093	0.02551	0.0509	-0.05109	-0.02552
-0.02539	-0.2795	-0.05066	0.63282	1.85627	2.73123	0.30607	-0.02549	0.05093	0.05101	0.0509	-0.05109	-0.02552
0	-0.2795	-0.05066	0.63282	1.85627	2.73123	0.33158	-0.02549	0.0764	0.05101	0.07634	-0.02555	-0.02552
0	-0.2795	-0.05066	0.63282	1.85627	2.73123	0.35708	0	0.10187	0.07652	0.07634	-0.02555	0
0	-0.25409	-0.02533	0.63282	1.85627	2.73123	0.35708	0.02549	0.10187	0.07652	0.10179	-0.02555	0
0	-0.25409	-0.02533	0.63282	1.85627	2.73123	0.35708	0.02549	0.10187	0.07652	0.10179	-0.02555	0
0.02539	-0.25409	0	0.63282	1.85627	2.73123	0.38259	0.02549	0.10187	0.10202	0.10179	-0.02555	-0.02552
0.02539	-0.25409	-0.02533	0.63282	1.85627	2.73123	0.38259	0.02549	0.10187	0.10202	0.10179	-0.02555	0
0.02539	-0.25409	-0.02533	0.63282	1.83084	2.73123	0.38259	0.02549	0.12734	0.10202	0.10179	-0.02555	0
0.02539	-0.25409	-0.02533	0.63282	1.83084	2.68018	0.35708	0.02549	0.10187	0.10202	0.10179	0	0
0.02539	-0.25409	-0.02533	0.63282	1.80541	2.68018	0.35708	0.02549	0.10187	0.10202	0.10179	-0.02555	0
0.02539	-0.25409	-0.05066	0.60751	1.77998	2.62913	0.35708	0.02549	0.10187	0.10202	0.07634	-0.02555	0
0.02539	-0.25409	-0.05066	0.60751	1.77998	2.6036	0.33158	0	0.0764	0.07652	0.07634	-0.02555	0
0.02539	-0.25409	-0.05066	0.58219	1.75456	2.57808	0.30607	-0.02549	0.0764	0.07652	0.07634	-0.02555	-0.02552
0	-0.2795	-0.076	0.55688	1.72913	2.52703	0.28057	-0.02549	0.0764	0.05101	0.0509	-0.05109	-0.02552
0	-0.2795	-0.10133	0.55688	1.72913	2.47597	0.28057	-0.05097	0.05093	0.05101	0.0509	-0.05109	-0.02552
0	-0.2795	-0.12666	0.53157	1.7037	2.45045	0.25506	-0.05097	0.05093	0.05101	0.0509	-0.05109	-0.02552
0	-0.2795	-0.12666	0.53157	1.67827	2.3994	0.25506	-0.07646	0.02547	0.02551	0.02545	-0.05109	-0.02552
0	-0.2795	-0.12666	0.50625	1.67827	2.37387	0.22955	-0.07646	0.02547	0.02551	0.02545	-0.05109	-0.02552
0	-0.2795	-0.12666	0.50625	1.65284	2.34835	0.22955	-0.07646	0.02547	0.02551	0.02545	-0.05109	-0.02552
0	-0.2795	-0.15199	0.50625	1.65284	2.32282	0.22955	-0.10195	0.02547	0.02551	0.02545	-0.05109	-0.02552
0	-0.2795	-0.15199	0.48094	1.65284	2.2973	0.22955	-0.07646	0.02547	0.02551	0.02545	-0.05109	-0.02552
0	-0.2795	-0.15199	0.48094	1.65284	2.27177	0.22955	-0.07646	0.02547	0.02551	0.02545	-0.05109	-0.02552
0	-0.2795	-0.15199	0.50625	1.65284	2.27177	0.22955	-0.07646	0.05093	0.02551	0.02545	-0.05109	-0.02552
0	-0.2795	-0.12666	0.50625	1.65284	2.27177	0.25506	-0.05097	0.05093	0.05101	0.0509	-0.05109	-0.02552
0.02539	-0.25409	-0.10133	0.50625	1.65284	2.27177	0.25506	-0.05097	0.05093	0.05101	0.0509	-0.02555	-0.02552
0.02539	-0.25409	-0.10133	0.53157	1.65284	2.27177	0.28057	-0.02549	0.05093	0.05101	0.0509	-0.02555	0
0.02539	-0.25409	-0.076	0.53157	1.65284	2.27177	0.28057	-0.02549	0.0764	0.07652	0.07634	-0.02555	0
0.02539	-0.25409	-0.076	0.53157	1.65284	2.2973	0.30607	0	0.0764	0.10202	0.07634	-0.02555	0
0.02539	-0.22868	-0.076	0.53157	1.65284	2.2973	0.30607	0	0.0764	0.10202	0.07634	-0.02555	0
0.05078	-0.22868	-0.05066	0.53157	1.65284	2.2973	0.30607	0	0.0764	0.10202	0.07634	0	0
0.05078	-0.22868	-0.05066	0.53157	1.65284	2.27177	0.30607	0.02549	0.0764	0.10202	0.07634	-0.02555	0
0.05078	-0.22868	-0.05066	0.53157	1.62741	2.27177	0.30607	0.02549	0.0764	0.10202	0.10179	0	0
0.05078	-0.22868	-0.05066	0.53157	1.62741	2.24625	0.30607	0.02549	0.0764	0.10202	0.07634	-0.02555	0
6.37281	7.47025	-109.814	-155.926	-555.355	-521.895	-351.192	5.6835	2.54671	0.89271	-0.20358	-0.86853	-0.73996
-0.88864	-3.63349	-382.385	-370.199	-712.197	-723.852	-708.914	0.20389	4.35488	4.79513	4.4279	3.09095	2.16884
-6.67749	-8.25793	-405.387	-349.24	-672.453	-672.572	-676.139	-3.72104	-3.18339	-1.2498	1.01791	0.94517	0.3317
3.88462	3.53185	-378.231	-336.381	-694.575	-701.798	-685.857	3.9759	0.45841	-0.61214	-1.95947	-2.58005	-2.19436
-3.453	-2.89663	-362.044	-317.649	-679.827	-681.965	-643.338	-1.65663	0.63668	1.50486	2.92649	2.78441	2.19436
5.20489	6.32684	-346.262	-310.562	-690.837	-696.872	-644.512	-4.56209	-5.06796	-4.48906	-4.50425	-3.80621	-1.91368
-3.32605	-3.83676	-341.018	-300.766	-682.268	-685.232	-609.084	-1.86052	-4.25301	-5.05019	-5.21678	-3.44858	-1.50543
2.05656	2.00731	-331.189	-297.703	-689.134	-694.6	-600.896	0.50973	1.8591	0.51012	-1.1197	-0.91962	-0.56135
-1.42182	-2.00731	-322.881	-285.173	-683.539	-686.917	-576.538	-1.7076	-1.32429	0.76518	2.8247	3.01431	1.12269
-1.9804	-2.84581	-318.397	-283.401	-688.167	-693.273	-564.984	0.96849	1.88457	2.39757	3.10462	2.3246	1.19924
-1.67572	-2.15977	-307.529	-272.795	-684.302	-687.989	-542.896	0.48424	1.34976	0.48461	-0.61075	-1.22616	-0.58686
-0.93942	-0.66063	-297.751	-262.214	-687.506	-692.38	-532.923	-2.37025	-2.67405	-2.62712	-2.2394	-1.40498	-0.73996
2.69131	4.19249	-280.88	-251.381	-684.836	-688.729	-512.084	-0.53522	-0.45841	-1.17328	-1.27239	-0.63863	-0.22964
1.06637	1.52454	-274.446	-245.128	-687.099	-691.792	-499.535	-0.17841	-0.86588	-1.2753	-0.99246	-0.61308	-0.20413
0.33007	0	-268.164	-240.344	-685.218	-689.24	-481.809	1.55468	-0.2292	-0.99473	-1.60321	-1.50716	-1.19924
-1.32026	-1.95649	-264.668	-237.408	-686.794	-691.359	-471.122	0.7646	2.72498	2.72914	2.79925	2.29905	1.14821
-0.2539	-0.68604	-256.435	-228.447	-685.497	-689.623	-456.226	0.12743	2.11377	2.93319	3.81716	2.75886	1.35234
-0.7363	-1.06718	-249.241	-221.739	-686.591	-691.052	-441.28	2.52317	1.47709	1.30081	1.19604	0.15327	-0.02552
0.78708	1.27045	-238.095	-212.779	-685.675	-689.904	-427.098	1.60565	0.68761	0.22955	-0.33082	-0.81744	-0.35722
1.85345	2.87122	-227.861	-204.831	-686.413	-690.822	-417.84	-1.37627	-1.91003	-1.22429	-0.66164	-0.38318	-0.10206
0.96481	1.37209	-221.578	-200.148	-685.803	-690.082	-403.072	0.40778	-0.40747	-0.71417	-1.01791	-0.89408	-0.38274
0.53318	0.2795	-217.171	-196.351	-686.362	-690.695	-390.497	2.21733	1.12055	0.68866	-0.10179	-0.48536	-0.40825
-0.35546	-0.78768	-212.813	-191.212	-685.879	-690.235	-379.581	0.99398	1.34976	2.27004	2.7738	2.06915	0.99511
-0.81247	-1.32127	-207.848	-187.137	-686.286	-690.567	-368.562	1.04495	1.60443	2.42307	3.02828	1.99251	1.02063
-0.66013	-0.8385	-201.287	-180.632	-685.93	-690.337	-356.982	0.50973	0.33107	0.66316	0.71254	-0.02555	0.07655
0.2539	0.45736	-193.131	-173.291	-686.286	-690.516	-346.219	-0.20389	-1.12055	-1.12226	-1.29783	-1.3028	-0.61238
1.11715	1.85486	-184.188	-166.735	-685.955	-690.414	-335.608	-0.86654	-1.50256	-1.32631	-1.1706	-0.81744	-0.35722
1.11715	1.29586	-178.235	-162.153	-686.286	-690.465	-325.431	-0.89203	-1.27336	-1.17328	-0.91612	-0.58754	-0.15309
-0.43162	-1.14341	-175.829	-159.825	-686.108	-690.465	-314.311	0.3823	-0.20374	-0.63765	-1.09425	-1.09844	-0.63789
-0.93942	-1.72781	-172.561	-156.382	-686.54	-690.465	-305.129	0	0.73855	0.8417	1.01791	0.81744	0.38274
-0.76169	-1.29586	-167.343	-151.016	-686.616	-690.567	-295.946	-0.71362	0.33107	1.07125	2.06127	1.68597	0.94408
-0.76169	-1.04177	-161.136	-145.573	-684.506	-690.542	-285.336	-0.22938	-0.1528	-0.30607	-0.02545	-0.38318	-0.22964
-0.17773	0.10164	-153.815	-139.397	-630.47	-690.72	-276.077	-0.96849	-1.09509	-1.58137	-1.67955	-1.37943	-0.63789
0.4824	1.09259	-146.722	-133.854	-565.959	-690.669	-267.354	-1.60565	-1.42616	-1.81093	-1.73045	-1.04735	-0.35722
0.22851	0.33032	-142.011	-130.133	-510.067	-690.976	-257.407	-0.5607	-0.61121	-1.30081	-1.37418	-0.91962	-0.43377
-0.07617	-0.50818	-138.591	-126.969	-456.973	-690.925	-248.352	0.15292	0.35654	-0.15304	-0.15269	-0.10218	-0.15309
-0.63474	-1.16881	-135.374	-123.678	-409.371	-691.588	-240.318	-0.05097	0.96775	1.09676	1.55231	1.25171	0.58686
-0.9902	-1.44831	-131.473	-119.729	-375.653	-691.359	-231.442	0.30584	1.04415	1.02024	1.27239	0.74081	0.35722
-0.4824	-0.559	-125.596	-114.262	-338.197	-692.584	-222.846	0.17841	0.0764	-0.22955	-0.22903	-0.43427	-0.30619
0.55857	1.06718	-118.224	-108.592	-295.477	-685.615	-215.016	-0.43327	-0.50934	-0.68866	-0.55985	-0.48536	-0.25516
0.96481	1.57536	-112.068	-104.086	-256.979	-662.234	-206.905	-0.3823	-0.76401	-1.02024	-0.91612	-0.71526	-0.40825
0.43162	0.53359	-108.75	-101.048	-222.778	-639.899	-198.743	0.28035	-0.28014	-0.63765	-0.78888	-0.63863	-0.38274
0.02539	-0.25409	-106.267	-98.7196	-187.559	-618.458	-191.015	1.01946	0.91682	0.71417	0.5344	0.33209	0.12758
-0.2539	-0.66063	-103.354	-95.5302	-185.271	-597.297	-184.179	0.63716	1.01868	1.60688	2.08671	1.50716	0.73996
-0.20312	-0.48277	-99.2505	-91.9105	-351.496	-575.932	-176.731	0.96849	1.12055	1.55587	1.80679	0.99626	0.53583
-0.15234	-0.30491	-94.6907	-87.6326	-377.102	-554.159	-169.334	0.79008	0.20374	0.28057	0.20358	-0.25545	-0.12758
0.50779	0.88932	-88.915	-82.9751	-314.523	-533.228	-162.932	0.02549	-0.71308	-0.53563	-0.55985	-0.58754	-0.28067
0.88864	1.4229	-83.874	-79.4566	-268.752	-513.573	-156.658	-0.3823	-0.84042	-0.53563	-0.30537	-0.281	-0.07655
0.40623	0.43195	-81.2648	-76.9254	-226.465	-493.561	-149.822	0.07646	-0.58574	-0.51012	-0.45806	-0.5109	-0.28067
-0.20312	-0.559	-79.6182	-75.1282	-191.73	-475.285	-143.14	0.81557	0.28014	0.33158	0.22903	0	-0.05103
-0.4824	-0.91472	-77.3637	-72.6981	-157.173	-457.366	-137.63	0.25487	0.73855	1.19878	1.50142	1.04735	0.53583
-0.50779	-0.78768	-74.0199	-69.4328	-126.201	-438.988	-131.637	-0.05097	0.1528	0.56113	0.99246	0.53645	0.28067
-0.2539	-0.38114	-69.9161	-65.8384	-96.2209	-420.558	-125.439	-0.10195	-0.43294	-0.51012	-0.50895	-0.63863	-0.35722
0.2539	0.40654	-65.2803	-61.9909	-69.4702	-402.512	-120.006	-0.73911	-0.96775	-1.07125	-1.04336	-0.74081	-0.35722
0.27929	0.48277	-61.5819	-58.9533	-44.6013	-385.18	-114.369	-0.86654	-0.91682	-1.04575	-0.86522	-0.48536	-0.20413
0	-0.17786	-59.378	-57.0549	-22.7838	-368.895	-108.35	-0.15292	-0.20374	-0.61214	-0.66164	-0.5109	-0.22964
-0.38085	-0.81309	-57.6301	-55.1817	-2.36484	-353.12	-102.942	0.05097	0.38201	0.10202	0.12724	0.10218	0.02552
-0.66013	-1.01636	-55.3502	-52.777	16.5284	-337.549	-97.9176	-0.15292	0.56028	0.61214	1.0688	0.89408	0.43377
-0.4824	-0.63523	-52.0064	-49.7395	34.7606	-321.647	-92.4338	-0.02549	0.45841	0.33158	0.63619	0.38318	0.22964
-0.20312	-0.15245	-48.156	-46.297	51.8993	-305.489	-86.95	0.02549	-0.02547	-0.4336	-0.40716	-0.43427	-0.17861
0.17773	0.43195	-44.1535	-43.0316	64.8677	-290.021	-82.0529	-0.28035	-0.25467	-0.63765	-0.61075	-0.48536	-0.20413
0.38085	0.53359	-40.8857	-40.5763	70.8942	-275.369	-77.1047	-0.15292	-0.10187	-0.4336	-0.35627	-0.25545	-0.12758
0.27929	0.10164	-38.7578	-38.7538	59.96	-261.228	-72.0545	0.35681	0.33107	0	-0.0509	-0.12773	-0.15309
-0.12695	-0.40654	-37.1366	-36.9819	42.8722	-247.546	-67.2594	0.63716	0.76401	0.66316	0.68709	0.40872	0.12758
-0.20312	-0.38114	-34.9327	-34.7544	37.5322	-234.146	-62.7703	0.66265	0.94228	1.04575	1.22149	0.76635	0.38274
-0.17773	-0.22868	-32.1209	-32.1472	32.0143	-220.362	-58.2047	0.61168	0.50934	0.53563	0.5853	0.15327	0.05103
0.17773	0.38114	-28.5491	-29.3374	21.6904	-207.037	-53.8942	0.35681	0.05093	0.05101	0.07634	-0.15327	-0.10206
0.63474	1.01636	-24.9773	-26.5784	5.97566	-194.096	-49.8388	0.10195	-0.20374	-0.10202	0	-0.10218	0
0.35546	0.45736	-22.9761	-24.8065	-2.59369	-181.384	-45.4262	0.35681	-0.17827	-0.17854	-0.15269	-0.281	-0.12758
0.12695	0	-21.6335	-23.5915	3.94139	-169.872	-41.4728	0.58619	0.25467	0.30607	0.27992	0.02555	0.05103
-0.05078	-0.30491	-20.1642	-22.1993	16.6556	-158.641	-37.9785	0.35681	0.33107	0.71417	0.94157	0.53645	0.28067
-0.27929	-0.53359	-18.4163	-20.402	28.9629	-147.257	-34.2036	0.28035	0.2292	0.63765	0.91612	0.43427	0.22964
-0.20312	-0.2795	-16.0604	-18.1745	41.2193	-135.77	-30.4797	0.10195	-0.1528	0.07652	0.22903	-0.10218	0
-0.05078	0.10164	-13.2486	-15.8204	52.179	-124.59	-27.0364	-0.28035	-0.71308	-0.58664	-0.43261	-0.5109	-0.22964
0.07617	0.30491	-10.7661	-13.9979	57.9003	-114.125	-23.7716	-0.61168	-0.86588	-0.79069	-0.5853	-0.56199	-0.28067
0.05078	0.05082	-9.17015	-12.5551	64.41	-103.838	-20.4303	-0.58619	-0.68761	-0.66316	-0.45806	-0.38318	-0.15309
-0.12695	-0.40654	-8.18221	-11.3907	69.572	-93.9849	-16.885	-0.25487	-0.33107	-0.38259	-0.22903	-0.25545	-0.15309
-0.50779	-0.86391	-7.27026	-10.1504	73.4625	-84.3873	-13.7477	-0.3823	-0.1528	-0.07652	0.20358	0.10218	0.02552
-0.38085	-0.68604	-5.57302	-8.5557	75.4205	-75.045	-10.738	-0.50973	-0.17827	-0.10202	0.20358	0.07664	0.05103
-0.4824	-0.66063	-3.62246	-6.70787	77.9633	-65.3198	-7.37124	-0.48424	-0.38201	-0.53563	-0.40716	-0.40872	-0.20413
-0.12695	-0.10164	-1.03861	-4.48035	88.3635	-55.8498	-4.28501	-0.63716	-0.63668	-0.81619	-0.61075	-0.48536	-0.22964
0.10156	0.20327	1.2666	-2.65784	99.552	-46.8138	-1.32631	-0.68814	-0.50934	-0.66316	-0.38172	-0.22991	-0.05103
-0.2539	-0.33032	2.3812	-1.56939	109.215	-38.0075	2.04048	-0.15292	-0.1528	-0.48461	-0.38172	-0.33209	-0.15309
-0.30468	-0.43195	3.41981	-0.43032	120.861	-29.7883	4.87165	0	0.17827	-0.02551	0.10179	0.05109	0.05103
-0.2539	-0.35573	4.93972	1.03782	132.253	-21.6201	7.60079	-0.02549	0.35654	0.35708	0.66164	0.48536	0.22964
-0.2539	-0.35573	6.61163	2.63252	142.78	-13.1712	10.789	0.35681	0.38201	0.28057	0.43261	0.17882	0.05103
-0.10156	-0.10164	8.51152	4.42973	152.367	-4.77327	13.5947	0.40778	0.28014	0.10202	0.07634	-0.07664	-0.07655
0.22851	0.38114	10.7661	6.22693	161.546	3.11411	16.1453	0.30584	0.1528	0.05101	0.07634	-0.05109	-0.05103
0.33007	0.48277	12.6153	7.64444	165.615	10.7462	18.7724	0.33133	0.1528	0.10202	0.15269	0.02555	-0.05103
0.2539	0.30491	13.7552	8.78351	159.512	18.1742	21.3996	0.63716	0.38201	0.28057	0.22903	0.02555	-0.05103
0	0.02541	14.5405	9.66946	149.239	25.0916	24.0012	0.91752	0.73855	0.68866	0.66164	0.35763	0.15309
0	0.05082	15.7058	10.7326	135.126	31.8048	26.1692	0.86654	0.81495	0.94372	1.01791	0.58754	0.30619
0.02539	0.12705	17.1497	12.0235	123.633	38.6967	28.4137	0.7646	0.63668	0.76518	0.86522	0.43427	0.22964
0.15234	0.2795	18.7456	13.3398	120.429	45.3588	30.6327	0.71362	0.43294	0.48461	0.48351	0.12773	0.07655
0.27929	0.45736	20.3162	14.7067	120.988	51.8423	32.5457	0.3823	0.10187	0.20405	0.27992	0.02555	0.02552
0.22851	0.30491	21.3801	15.4914	121.598	57.8153	34.4586	0.30584	0.02547	0.07652	0.12724	-0.10218	-0.02552
0.07617	0.02541	22.0134	16.1495	122.463	63.5585	36.2696	0.20389	0	0.05101	0.10179	-0.10218	-0.07655
-0.15234	-0.22868	22.5201	16.757	122.488	68.9699	38.0805	0.15292	0.10187	0.20405	0.30537	0.07664	0.02552
-0.27929	-0.40654	23.1787	17.4658	123.887	74.3048	39.8149	0.02549	0.17827	0.25506	0.40716	0.12773	0.10206
-0.27929	-0.35573	24.192	18.5036	127.625	79.8183	41.4218	-0.25487	-0.2292	-0.15304	0.02545	-0.15327	-0.05103
-0.10156	-0.12705	25.5092	19.5921	132.253	85.0765	43.0287	-0.5607	-0.48388	-0.51012	-0.35627	-0.38318	-0.15309
-0.07617	-0.07623	26.5985	20.5539	136.067	90.2072	44.5845	-0.7646	-0.66215	-0.76518	-0.5853	-0.48536	-0.17861
-0.22851	-0.35573	27.1558	21.1361	139.347	95.057	46.2424	-0.71362	-0.63668	-0.79069	-0.66164	-0.53645	-0.25516
-0.38085	-0.60982	27.5105	21.6424	143.085	99.6516	47.9003	-0.63716	-0.43294	-0.58664	-0.43261	-0.35763	-0.17861
-0.43162	-0.66063	28.1184	22.3258	145.577	104.17	49.3797	-0.66265	-0.30561	-0.35708	-0.10179	-0.07664	-0.02552
-0.4824	-0.68604	28.9797	23.1611	146.671	108.79	51.0886	-0.53522	-0.20374	-0.30607	0	-0.07664	0.02552
-0.38085	-0.48277	30.1197	24.2749	148.349	113.512	52.721	-0.53522	-0.33107	-0.53563	-0.30537	-0.33209	-0.12758
-0.17773	-0.15245	31.5129	25.4393	150.688	118.081	54.1748	-0.63716	-0.48388	-0.66316	-0.43261	-0.40872	-0.20413
-0.10156	-0.05082	32.6275	26.2999	152.163	122.369	55.7307	-0.53522	-0.40747	-0.61214	-0.43261	-0.38318	-0.20413
-0.12695	-0.17786	33.2861	26.9581	153.46	126.581	57.3375	-0.20389	-0.17827	-0.4336	-0.30537	-0.30654	-0.20413
-0.15234	-0.2795	33.7928	27.5656	154.731	130.589	58.9699	0.12743	0.20374	0.02551	0.12724	0.02555	-0.02552
-0.05078	-0.15245	34.6287	28.4009	155.977	134.571	60.3983	0.25487	0.40747	0.38259	0.55985	0.30654	0.15309
0	-0.07623	35.566	29.2615	157.452	138.552	61.9031	0.45876	0.40747	0.4081	0.5344	0.20436	0.12758
0	0.07623	36.554	30.1728	159.436	142.458	63.3059	0.50973	0.30561	0.25506	0.27992	0	0.02552
0.12695	0.35573	37.5926	31.1093	161.979	146.185	64.4537	0.43327	0.20374	0.20405	0.27992	0.02555	0.02552
0.17773	0.43195	38.4539	31.7675	164.598	149.656	65.678	0.53522	0.33107	0.33158	0.40716	0.10218	0.07655
0.12695	0.25409	38.8845	32.1725	167.471	153	66.9278	0.7646	0.48388	0.45911	0.48351	0.12773	0.05103
0.05078	0.10164	39.1885	32.5522	169.683	156.063	67.948	0.7646	0.58574	0.66316	0.73798	0.33209	0.15309
0.12695	0.15245	39.7204	33.0584	171.438	159.024	68.9173	0.73911	0.58574	0.71417	0.81433	0.35763	0.20413
0.07617	0.07623	40.2524	33.6406	173.37	162.164	69.912	0.63716	0.38201	0.45911	0.50895	0.10218	0.05103
0.15234	0.20327	40.9617	34.2481	175.176	164.997	70.6772	0.40778	0.12734	0.20405	0.22903	-0.05109	-0.05103
0.12695	0.20327	41.4937	34.6531	177.108	167.549	71.3403	0.17841	0	0.07652	0.15269	-0.05109	-0.02552
-0.05078	-0.02541	41.6203	34.8556	178.049	170.051	72.2331	0.20389	0.02547	0.02551	0.0509	-0.12773	-0.07655
-0.12695	-0.12705	41.747	35.0834	177.744	172.272	72.9727	0.17841	0.1528	0.12753	0.20358	0.02555	0.02552
-0.20312	-0.20327	41.975	35.3872	177.846	174.492	73.5594	-0.02549	0.10187	0.15304	0.30537	0.12773	0.12758
-0.30468	-0.33032	42.1776	35.6909	178.736	176.764	74.248	-0.17841	-0.0764	-0.10202	0.0509	-0.07664	0.02552
-0.27929	-0.2795	42.5576	36.0959	179.702	178.908	74.8857	-0.30584	-0.17827	-0.30607	-0.20358	-0.25545	-0.07655
-0.20312	-0.22868	43.0389	36.5263	180.846	180.976	75.4468	-0.50973	-0.33107	-0.4336	-0.27992	-0.25545	-0.10206
-0.22851	-0.30491	43.3682	36.83	182.22	182.992	76.11	-0.53522	-0.33107	-0.48461	-0.33082	-0.30654	-0.12758
-0.33007	-0.45736	43.4949	37.0072	183.516	184.881	76.8241	-0.45876	-0.25467	-0.45911	-0.35627	-0.33209	-0.17861
-0.33007	-0.45736	43.7229	37.3109	184.635	186.643	77.4618	-0.45876	-0.17827	-0.38259	-0.25448	-0.22991	-0.12758
-0.33007	-0.40654	44.1282	37.7413	185.958	188.506	78.0739	-0.50973	-0.17827	-0.33158	-0.15269	-0.15327	-0.07655
-0.27929	-0.30491	44.6602	38.2222	187.712	190.446	78.8391	-0.3823	-0.1528	-0.35708	-0.22903	-0.25545	-0.10206
-0.27929	-0.2795	45.0908	38.6525	189.416	192.284	79.5533	-0.30584	-0.10187	-0.35708	-0.27992	-0.281	-0.10206
-0.17773	-0.15245	45.5975	39.0575	190.789	193.968	80.1399	-0.25487	-0.05093	-0.25506	-0.15269	-0.17882	-0.07655
-0.10156	-0.10164	46.0534	39.4119	191.933	195.602	80.8031	-0.12743	0.05093	-0.07652	0.02545	-0.07664	-0.02552
-0.10156	-0.12705	46.3827	39.741	193.077	197.287	81.5172	0.07646	0.12734	0.02551	0.10179	-0.05109	0
-0.10156	-0.07623	46.6867	40.0954	193.713	198.844	82.0784	0.15292	0.1528	0.10202	0.20358	-0.02555	0.02552
-0.07617	0	47.0667	40.4497	194.018	200.324	82.614	0.20389	0.20374	0.20405	0.27992	0.02555	0.05103
0	0.10164	47.4973	40.8294	194.501	201.805	83.1751	0.30584	0.20374	0.20405	0.27992	-0.02555	0
0.05078	0.17786	47.8773	41.1838	195.035	203.209	83.6598	0.3823	0.28014	0.28057	0.35627	0.05109	0.05103
0.10156	0.20327	48.1306	41.4116	195.239	204.383	84.0679	0.40778	0.25467	0.30607	0.35627	0.05109	0.05103
0.05078	0.10164	48.2066	41.5635	195.366	205.557	84.3739	0.35681	0.20374	0.25506	0.33082	0.02555	0.02552
0.10156	0.12705	48.3586	41.69	194.959	206.552	84.731	0.40778	0.2292	0.28057	0.30537	0	0.02552
0.05078	0.07623	48.4853	41.8672	193.891	207.573	85.0116	0.35681	0.20374	0.28057	0.33082	0.05109	0.05103
-0.02539	0	48.4853	41.9685	192.671	208.467	85.2411	0.28035	0.1528	0.25506	0.30537	0.05109	0.07655
-0.10156	-0.07623	48.46	41.9938	191.399	209.207	85.4452	0.25487	0.1528	0.20405	0.25448	0	0.07655
-0.10156	-0.05082	48.5106	42.1204	190.306	209.947	85.6237	0.12743	0.05093	0.12753	0.20358	-0.02555	0.07655
-0.10156	-0.02541	48.612	42.2722	189.39	210.585	85.7002	-0.02549	-0.05093	0.02551	0.17813	0	0.05103
-0.17773	-0.12705	48.5359	42.2469	188.882	211.147	85.8023	-0.10195	-0.10187	-0.12753	0	-0.15327	0
-0.2539	-0.2795	48.3586	42.2469	188.475	211.734	85.9298	-0.17841	-0.17827	-0.25506	-0.17813	-0.25545	-0.07655
-0.20312	-0.25409	48.3586	42.3229	187.559	212.168	86.0063	-0.25487	-0.12734	-0.17854	-0.07634	-0.12773	-0.02552
-0.17773	-0.25409	48.4346	42.4241	186.542	212.679	86.2359	-0.22938	-0.02547	-0.15304	-0.0509	-0.10218	0
-0.2539	-0.35573	48.4093	42.4747	185.423	213.215	86.4654	-0.17841	-0.05093	-0.22955	-0.15269	-0.17882	-0.05103
-0.22851	-0.2795	48.4853	42.6013	184.076	213.572	86.5164	-0.28035	-0.05093	-0.22955	-0.12724	-0.15327	-0.02552
-0.22851	-0.20327	48.6626	42.7532	183.059	213.98	86.644	-0.30584	-0.05093	-0.22955	-0.12724	-0.12773	-0.02552
-0.27929	-0.20327	48.7639	42.8798	182.448	214.44	86.9245	-0.15292	0	-0.20405	-0.15269	-0.17882	-0.05103
-0.27929	-0.17786	48.8399	42.981	181.889	214.772	87.052	-0.10195	0.12734	-0.10202	-0.0509	-0.07664	0
-0.2539	-0.17786	48.9666	43.0823	181.152	215.078	87.2051	-0.02549	0.17827	0.02551	0.10179	0.02555	0.05103
-0.15234	-0.10164	49.1439	43.2088	180.846	215.435	87.4346	0.10195	0.28014	0.12753	0.17813	0.05109	0.05103
-0.10156	-0.05082	49.3466	43.386	180.821	215.818	87.5877	0.15292	0.28014	0.12753	0.17813	0.02555	0.02552
-0.07617	0.02541	49.5239	43.5126	180.541	216.073	87.6642	0.15292	0.20374	0.10202	0.12724	-0.02555	-0.02552
-0.05078	0.05082	49.6506	43.5885	179.906	216.252	87.6897	0.12743	0.12734	0.02551	0.02545	-0.10218	-0.07655
-0.02539	0.10164	49.7519	43.6644	179.016	216.431	87.7407	0.17841	0.17827	0.10202	0.10179	-0.05109	-0.05103
-0.05078	0.10164	49.7519	43.6898	178.151	216.584	87.8682	0.30584	0.30561	0.28057	0.27992	0.10218	0.05103
-0.07617	0.02541	49.6759	43.6391	177.108	216.661	87.9193	0.35681	0.35654	0.33158	0.35627	0.12773	0.10206
-0.05078	0.02541	49.6252	43.6138	175.506	216.661	87.8172	0.28035	0.25467	0.30607	0.30537	0.07664	0.07655
-0.02539	0.07623	49.6506	43.6391	173.726	216.609	87.6642	0.12743	0.10187	0.17854	0.22903	0.02555	0.02552
-0.05078	0.05082	49.6252	43.6138	172.023	216.533	87.5877	0.10195	0.02547	0.10202	0.10179	-0.05109	-0.02552
-0.07617	-0.02541	49.4732	43.5632	170.497	216.405	87.4601	0.05097	-0.05093	0	0.02545	-0.10218	-0.05103
-0.15234	-0.10164	49.2452	43.386	168.793	216.125	87.2306	-0.05097	-0.10187	-0.02551	0.0509	-0.10218	-0.05103
-0.17773	-0.12705	49.0426	43.2341	167.039	215.869	87.1031	-0.07646	-0.02547	0.02551	0.12724	-0.02555	0.02552
-0.17773	-0.17786	48.8399	43.2088	165.335	215.64	87.001	-0.10195	-0.05093	-0.02551	0.07634	-0.07664	0.02552
-0.17773	-0.15245	48.7133	43.1835	163.809	215.384	86.8225	-0.22938	-0.20374	-0.17854	-0.0509	-0.17882	-0.05103
-0.17773	-0.12705	48.612	43.1076	162.385	215.001	86.5164	-0.40778	-0.30561	-0.28057	-0.17813	-0.20436	-0.07655
-0.20312	-0.22868	48.4093	42.9304	160.834	214.619	86.3379	-0.40778	-0.28014	-0.35708	-0.27992	-0.281	-0.12758
-0.2539	-0.30491	48.1053	42.8798	159.08	214.338	86.3124	-0.30584	-0.20374	-0.30607	-0.22903	-0.22991	-0.10206
-0.20312	-0.25409	48.0293	42.8291	157.376	213.98	86.2104	-0.25487	-0.05093	-0.15304	-0.0509	-0.07664	0
-0.2539	-0.2795	47.9027	42.7785	155.596	213.597	86.1338	-0.20389	0	-0.07652	0.02545	-0.02555	0.05103
-0.2539	-0.22868	47.852	42.7785	153.816	213.266	86.0318	-0.20389	0	-0.12753	-0.02545	-0.10218	0
-0.22851	-0.15245	47.852	42.8291	152.214	212.934	85.9043	-0.17841	-0.02547	-0.12753	-0.07634	-0.12773	-0.02552
-0.20312	-0.07623	47.928	42.9051	150.714	212.653	85.8533	-0.10195	0.05093	-0.10202	-0.02545	-0.10218	-0.05103
-0.17773	-0.05082	47.8773	42.8544	149.163	212.27	85.7768	0.02549	0.1528	0	0.02545	-0.05109	-0.02552
-0.12695	-0.05082	47.8267	42.8038	147.713	211.862	85.6747	0.12743	0.28014	0.12753	0.12724	0.02555	0
-0.07617	0	47.776	42.8038	146.416	211.504	85.6237	0.22938	0.35654	0.25506	0.25448	0.12773	0.05103
-0.05078	0.05082	47.8013	42.8291	145.018	211.147	85.5472	0.33133	0.40747	0.30607	0.27992	0.10218	0.05103
-0.02539	0.12705	47.8267	42.8544	143.721	210.739	85.3942	0.33133	0.35654	0.28057	0.22903	0.07664	0.05103
-0.02539	0.20327	47.852	42.7785	142.5	210.228	85.1391	0.28035	0.33107	0.22955	0.20358	0.05109	0.02552
-0.05078	0.17786	47.7507	42.7026	141.382	209.743	84.9606	0.33133	0.33107	0.25506	0.20358	0.07664	0.02552
-0.07617	0.12705	47.548	42.576	140.542	209.258	84.833	0.40778	0.40747	0.33158	0.27992	0.10218	0.05103
-0.07617	0.12705	47.4213	42.3988	140.034	208.62	84.5525	0.40778	0.45841	0.4336	0.43261	0.20436	0.12758
-0.07617	0.10164	47.2187	42.2216	139.678	207.956	84.1954	0.28035	0.33107	0.35708	0.40716	0.17882	0.12758
-0.07617	0.05082	47.016	42.0697	139.398	207.318	83.9148	0.20389	0.2292	0.22955	0.22903	0.05109	0.05103
-0.10156	0.05082	46.8387	41.9432	139.22	206.655	83.5577	0.07646	0.0764	0.10202	0.10179	-0.05109	0
-0.12695	0.02541	46.6614	41.766	138.915	205.889	83.1241	-0.07646	-0.05093	-0.05101	0	-0.12773	-0.07655
-0.17773	-0.05082	46.3574	41.4875	138.457	205.021	82.6905	-0.20389	-0.12734	-0.12753	-0.07634	-0.12773	-0.07655
-0.20312	-0.12705	46.0281	41.2597	137.974	204.204	82.3589	-0.22938	-0.12734	-0.10202	-0.0509	-0.10218	-0.02552
-0.2539	-0.20327	45.6735	41.0319	137.491	203.413	82.0274	-0.28035	-0.12734	-0.15304	-0.0509	-0.10218	0
-0.2539	-0.22868	45.3948	40.8547	136.982	202.622	81.6703	-0.3823	-0.20374	-0.20405	-0.10179	-0.12773	-0.02552
-0.2539	-0.22868	45.1668	40.6775	136.423	201.779	81.3132	-0.45876	-0.28014	-0.30607	-0.20358	-0.20436	-0.05103
-0.30468	-0.2795	44.9641	40.5257	135.813	200.962	80.9816	-0.50973	-0.30561	-0.35708	-0.27992	-0.22991	-0.10206
-0.30468	-0.2795	44.7615	40.3738	135.228	200.197	80.701	-0.48424	-0.28014	-0.35708	-0.25448	-0.20436	-0.10206
-0.30468	-0.2795	44.5335	40.2725	134.592	199.456	80.4715	-0.40778	-0.20374	-0.28057	-0.20358	-0.17882	-0.07655
-0.30468	-0.25409	44.3815	40.146	133.88	198.691	80.2419	-0.35681	-0.12734	-0.22955	-0.12724	-0.12773	-0.05103
-0.2539	-0.20327	44.3055	40.0954	133.219	197.95	80.0124	-0.30584	-0.10187	-0.17854	-0.10179	-0.10218	-0.02552
-0.20312	-0.12705	44.2549	40.0954	132.583	197.287	79.8083	-0.20389	-0.0764	-0.15304	-0.10179	-0.10218	-0.05103
-0.17773	-0.07623	44.2042	40.0447	131.897	196.597	79.6298	-0.12743	0	-0.10202	-0.0509	-0.07664	-0.05103
-0.12695	-0.02541	44.1029	39.9688	131.159	195.883	79.4257	0.02549	0.12734	0.02551	0.02545	-0.02555	-0.02552
-0.10156	0	43.9762	39.8675	130.422	195.168	79.2217	0.10195	0.20374	0.12753	0.12724	0.05109	0
-0.07617	0.02541	43.8749	39.7916	129.659	194.479	79.0177	0.20389	0.28014	0.22955	0.22903	0.12773	0.05103
-0.05078	0.10164	43.7989	39.741	128.845	193.764	78.8136	0.30584	0.33107	0.30607	0.27992	0.12773	0.07655
-0.07617	0.12705	43.6976	39.6904	128.032	193.101	78.5585	0.35681	0.33107	0.30607	0.27992	0.12773	0.05103
-0.05078	0.20327	43.6469	39.5891	127.116	192.309	78.2525	0.35681	0.33107	0.33158	0.27992	0.12773	0.07655
-0.02539	0.22868	43.4949	39.4372	126.201	191.518	77.9209	0.35681	0.35654	0.35708	0.30537	0.15327	0.07655
-0.05078	0.17786	43.2416	39.26	125.26	190.727	77.6148	0.40778	0.38201	0.35708	0.30537	0.15327	0.05103
-0.02539	0.12705	42.9883	39.0322	124.243	189.808	77.2322	0.3823	0.35654	0.38259	0.33082	0.15327	0.05103
-0.02539	0.12705	42.7603	38.8297	123.251	188.914	76.7986	0.28035	0.30561	0.33158	0.30537	0.12773	0.05103
-0.05078	0.07623	42.4816	38.6019	122.259	187.97	76.3905	0.20389	0.2292	0.22955	0.17813	0.07664	0
-0.07617	0.05082	42.2283	38.3741	121.242	187	75.9059	0.10195	0.12734	0.12753	0.10179	0.02555	0
-0.17773	0	41.9243	38.121	120.2	186.004	75.4723	0	0.0764	0.02551	0.02545	0	-0.02552
-0.20312	-0.05082	41.6203	37.8678	119.132	184.932	75.0387	-0.07646	0.05093	0	-0.02545	-0.02555	0
-0.22851	-0.07623	41.3164	37.6147	118.089	183.886	74.5541	-0.20389	-0.02547	-0.05101	-0.02545	0	0
-0.27929	-0.15245	40.987	37.3363	117.047	182.865	74.146	-0.25487	-0.05093	-0.10202	-0.0509	-0.02555	0
-0.27929	-0.17786	40.6577	37.1338	116.08	181.895	73.7379	-0.30584	-0.0764	-0.17854	-0.12724	-0.07664	-0.02552
-0.30468	-0.22868	40.4044	36.9059	115.114	180.874	73.3043	-0.35681	-0.1528	-0.22955	-0.17813	-0.12773	-0.07655
-0.27929	-0.22868	40.1764	36.6781	114.122	179.853	72.8962	-0.43327	-0.17827	-0.28057	-0.20358	-0.15327	-0.10206
-0.30468	-0.25409	39.9231	36.5009	113.182	178.857	72.4881	-0.45876	-0.20374	-0.33158	-0.25448	-0.15327	-0.12758
-0.33007	-0.25409	39.7204	36.3491	112.241	177.913	72.182	-0.3823	-0.1528	-0.28057	-0.22903	-0.15327	-0.10206
-0.30468	-0.17786	39.5938	36.2731	111.376	177.019	71.876	-0.35681	-0.12734	-0.25506	-0.17813	-0.10218	-0.07655
-0.27929	-0.12705	39.4671	36.1466	110.512	176.126	71.5954	-0.30584	-0.10187	-0.20405	-0.12724	-0.07664	-0.05103
-0.27929	-0.15245	39.2898	35.9947	109.622	175.258	71.3148	-0.20389	-0.05093	-0.15304	-0.10179	-0.07664	-0.05103
-0.22851	-0.10164	39.1631	35.8934	108.782	174.39	71.0343	-0.12743	0.02547	-0.02551	0	0.02555	-0.02552
-0.17773	-0.02541	39.0872	35.8175	107.943	173.548	70.7792	-0.02549	0.10187	0.05101	0.07634	0.05109	0
-0.15234	0	38.9858	35.7163	107.13	172.731	70.5242	0.07646	0.12734	0.07652	0.10179	0.02555	-0.02552
-0.12695	0.05082	38.8845	35.615	106.265	171.914	70.1926	0.10195	0.12734	0.12753	0.12724	0.07664	0
-0.10156	0.10164	38.7578	35.5138	105.4	171.072	69.9375	0.17841	0.17827	0.15304	0.17813	0.07664	0.02552
-0.10156	0.15245	38.6058	35.3872	104.51	170.255	69.6314	0.22938	0.20374	0.20405	0.22903	0.10218	0.02552
-0.05078	0.17786	38.4539	35.2606	103.595	169.362	69.2999	0.28035	0.25467	0.28057	0.27992	0.15327	0.05103
-0.10156	0.12705	38.1752	35.0328	102.654	168.468	68.9428	0.30584	0.28014	0.28057	0.27992	0.15327	0.05103
-0.07617	0.12705	37.9472	34.8303	101.739	167.524	68.5347	0.25487	0.25467	0.25506	0.25448	0.12773	0.02552
-0.05078	0.12705	37.7192	34.6531	100.823	166.579	68.1521	0.25487	0.2292	0.25506	0.22903	0.12773	0.02552
-0.07617	0.10164	37.4659	34.4506	99.9588	165.635	67.744	0.20389	0.20374	0.20405	0.20358	0.10218	0.02552
-0.12695	0.07623	37.1872	34.1975	98.9163	164.614	67.2849	0.15292	0.1528	0.17854	0.15269	0.10218	0.02552
-0.17773	0.02541	36.8579	33.9444	98.0008	163.567	66.8513	0.10195	0.12734	0.10202	0.10179	0.05109	0
-0.20312	0.05082	36.5793	33.7419	97.0091	162.546	66.3922	0.02549	0.0764	0.07652	0.10179	0.07664	0.02552
-0.20312	0.02541	36.326	33.4887	96.1192	161.474	65.9331	-0.07646	0.05093	0.02551	0.0509	0.05109	0
-0.2539	-0.05082	35.9967	33.2356	95.102	160.428	65.4995	-0.12743	0	-0.07652	-0.0509	-0.02555	-0.05103
-0.2539	-0.07623	35.6927	32.9825	94.2629	159.356	65.0148	-0.20389	-0.05093	-0.12753	-0.10179	-0.05109	-0.05103
-0.2539	-0.07623	35.4393	32.78	93.2712	158.309	64.6068	-0.22938	-0.05093	-0.15304	-0.10179	-0.02555	-0.05103
-0.27929	-0.12705	35.186	32.5522	92.5846	157.339	64.2497	-0.22938	-0.05093	-0.15304	-0.12724	-0.05109	-0.05103
-0.33007	-0.17786	34.8567	32.3243	91.5166	156.318	63.8416	-0.25487	-0.05093	-0.17854	-0.15269	-0.07664	-0.07655
-0.35546	-0.15245	34.6541	32.1472	90.8809	155.272	63.459	-0.28035	-0.05093	-0.17854	-0.12724	-0.05109	-0.05103
-0.33007	-0.07623	34.5274	32.0459	89.8384	154.353	63.1274	-0.25487	-0.02547	-0.15304	-0.12724	-0.02555	-0.05103
-0.33007	-0.05082	34.4007	31.9193	89.1518	153.434	62.8213	-0.20389	0	-0.15304	-0.10179	-0.02555	-0.05103
-0.33007	-0.05082	34.2234	31.7675	79.9721	152.515	62.5153	-0.15292	0.02547	-0.10202	-0.0509	0	-0.02552
-0.27929	-0.02541	34.0714	31.5903	73.8185	151.596	62.1837	-0.10195	0.0764	-0.02551	0.02545	0.05109	0
-0.22851	0	33.9448	31.4637	74.9628	150.728	61.9031	-0.02549	0.12734	0.05101	0.07634	0.07664	0
-0.22851	0.02541	33.7928	31.3372	75.3442	149.886	61.597	0.02549	0.12734	0.07652	0.07634	0.07664	0
-0.20312	0.07623	33.6915	31.2359	75.8019	149.018	61.2655	0.05097	0.12734	0.07652	0.07634	0.05109	-0.02552
-0.20312	0.10164	33.5395	31.084	75.751	148.125	60.9084	0.05097	0.10187	0.05101	0.07634	0.05109	-0.02552
-0.20312	0.12705	33.3875	30.9575	75.9799	147.282	60.6023	0.12743	0.1528	0.10202	0.12724	0.07664	0
-0.20312	0.15245	33.2101	30.8056	75.8528	146.414	60.2962	0.15292	0.17827	0.17854	0.17813	0.12773	0.02552
-0.20312	0.12705	32.9568	30.6031	75.8528	145.521	59.9391	0.17841	0.20374	0.20405	0.20358	0.12773	0.05103
-0.20312	0.12705	32.7035	30.4006	75.6239	144.577	59.5311	0.15292	0.17827	0.20405	0.20358	0.12773	0.02552
-0.17773	0.10164	32.5008	30.2234	75.5222	143.683	59.1485	0.15292	0.1528	0.17854	0.17813	0.10218	0
-0.20312	0.07623	32.2729	30.0209	75.2679	142.764	58.7659	0.12743	0.10187	0.12753	0.15269	0.07664	0
-0.22851	0.07623	32.0195	29.7931	75.0136	141.794	58.3323	0.05097	0.05093	0.07652	0.10179	0.05109	-0.02552
-0.2539	0.05082	31.7156	29.5653	74.6068	140.773	57.8987	0	0.02547	0.05101	0.07634	0.05109	-0.02552
-0.27929	0.02541	31.4369	29.3628	74.2762	139.803	57.4906	-0.02549	0.02547	0.02551	0.07634	0.05109	0
-0.30468	0.02541	31.1836	29.1603	73.8693	138.833	57.0825	-0.07646	0	0	0.07634	0.05109	0
-0.33007	-0.05082	30.9049	28.9071	73.4625	137.812	56.6744	-0.12743	-0.05093	-0.05101	0	0	-0.02552
-0.33007	-0.05082	30.6263	28.6793	73.0302	136.817	56.2408	-0.17841	-0.0764	-0.10202	-0.0509	-0.02555	-0.05103
-0.33007	-0.10164	30.373	28.4768	72.6742	135.847	55.8582	-0.20389	-0.0764	-0.12753	-0.07634	-0.02555	-0.05103
-0.35546	-0.10164	30.1197	28.2996	72.2674	134.928	55.5266	-0.15292	-0.05093	-0.10202	-0.07634	-0.02555	-0.07655
-0.35546	-0.12705	29.8917	28.0971	71.8351	133.983	55.1695	-0.17841	-0.02547	-0.10202	-0.0509	0	-0.05103
-0.38085	-0.10164	29.689	27.9199	71.3774	133.039	54.8124	-0.15292	0	-0.07652	-0.0509	0.02555	-0.05103
-0.38085	-0.07623	29.5117	27.7934	70.9705	132.146	54.5064	-0.12743	0.02547	-0.07652	-0.02545	0.02555	-0.05103
-0.35546	-0.02541	29.4357	27.6921	70.5637	131.278	54.2003	-0.10195	0.05093	-0.07652	-0.02545	0.02555	-0.05103
-0.35546	0	29.2837	27.5656	70.1568	130.435	53.8687	-0.07646	0.05093	-0.05101	-0.02545	0.02555	-0.05103
-0.33007	0	29.1317	27.3884	69.6991	129.567	53.5881	-0.02549	0.12734	0	0.02545	0.05109	-0.05103
-0.30468	0.02541	28.9797	27.2365	69.2668	128.725	53.2821	0.05097	0.20374	0.07652	0.10179	0.12773	-0.02552
-0.27929	0.05082	28.853	27.1352	68.86	127.934	53.027	0.12743	0.2292	0.12753	0.12724	0.12773	0
-0.27929	0.05082	28.7011	26.9834	68.3768	127.092	52.721	0.12743	0.2292	0.15304	0.12724	0.12773	-0.02552
-0.27929	0.10164	28.5997	26.8568	67.8683	126.249	52.3384	0.10195	0.17827	0.12753	0.10179	0.10218	-0.02552
-0.27929	0.12705	28.4477	26.7302	67.4106	125.458	52.0068	0.12743	0.20374	0.12753	0.10179	0.12773	-0.02552
-0.27929	0.15245	28.2958	26.5784	66.902	124.641	51.7007	0.17841	0.2292	0.15304	0.12724	0.12773	-0.02552
-0.27929	0.15245	28.0931	26.4012	66.368	123.799	51.3691	0.17841	0.2292	0.17854	0.17813	0.17882	0.02552
-0.27929	0.10164	27.8398	26.148	65.7831	122.905	50.9865	0.12743	0.20374	0.17854	0.15269	0.15327	0
-0.2539	0.07623	27.6118	25.9708	65.2491	122.037	50.6039	0.10195	0.1528	0.15304	0.15269	0.12773	-0.02552
-0.27929	0.07623	27.4091	25.7684	64.7406	121.195	50.2214	0.07646	0.10187	0.10202	0.10179	0.10218	-0.02552
-0.30468	0.05082	27.1811	25.5659	64.1812	120.302	49.8133	0	0.02547	0.02551	0.0509	0.05109	-0.05103
-0.33007	0.02541	26.9278	25.338	63.5709	119.357	49.3797	-0.07646	-0.02547	-0.02551	0	0.02555	-0.07655
-0.35546	0	26.6745	25.1355	62.986	118.464	48.9971	-0.10195	-0.02547	-0.02551	0.02545	0.05109	-0.05103
-0.35546	0	26.4465	24.9583	62.452	117.571	48.6655	-0.10195	-0.02547	-0.02551	0.02545	0.05109	-0.02552
-0.35546	-0.05082	26.1679	24.7305	61.8926	116.677	48.2829	-0.15292	-0.05093	-0.07652	0	0.02555	-0.02552
-0.35546	-0.05082	25.9399	24.5027	61.3077	115.733	47.8748	-0.20389	-0.10187	-0.12753	-0.07634	0	-0.05103
-0.35546	-0.10164	25.6866	24.3255	60.8246	114.865	47.4922	-0.25487	-0.12734	-0.15304	-0.12724	-0.02555	-0.07655
-0.35546	-0.10164	25.5092	24.1736	60.3415	114.022	47.2116	-0.20389	-0.0764	-0.12753	-0.10179	-0.02555	-0.07655
-0.35546	-0.07623	25.3066	24.0218	59.8329	113.206	46.9056	-0.17841	-0.05093	-0.10202	-0.07634	0	-0.05103
-0.35546	-0.07623	25.1039	23.8446	59.3243	112.338	46.574	-0.15292	-0.02547	-0.07652	-0.0509	0.02555	-0.05103
-0.35546	-0.05082	24.9519	23.718	58.8412	111.546	46.2934	-0.12743	0	-0.05101	-0.02545	0.05109	-0.02552
-0.33007	0	24.8759	23.6674	58.4089	110.806	46.0384	-0.07646	0.02547	-0.02551	0	0.05109	-0.02552
-0.33007	0	24.7493	23.5408	57.9512	110.04	45.7578	-0.05097	0.05093	-0.02551	0	0.05109	-0.02552
-0.30468	0.02541	24.572	23.389	57.4681	109.275	45.4772	0	0.10187	0.02551	0	0.05109	-0.02552
-0.27929	0.05082	24.4453	23.2624	57.0104	108.509	45.1967	0.05097	0.17827	0.10202	0.07634	0.12773	0
-0.2539	0.07623	24.344	23.1358	56.6035	107.82	44.9926	0.12743	0.2292	0.15304	0.12724	0.15327	0
-0.2539	0.07623	24.2173	23.0346	56.1712	107.131	44.7376	0.17841	0.2292	0.17854	0.12724	0.12773	0.02552
-0.22851	0.10164	24.0907	22.8827	55.6372	106.365	44.3805	0.15292	0.2292	0.17854	0.12724	0.12773	0.02552
-0.2539	0.15245	23.9893	22.7561	55.1541	105.625	44.0489	0.12743	0.20374	0.15304	0.12724	0.12773	0
-0.2539	0.15245	23.812	22.6549	54.6964	104.91	43.8193	0.17841	0.2292	0.15304	0.12724	0.12773	0
-0.2539	0.15245	23.66	22.4777	54.1878	104.144	43.4878	0.17841	0.2292	0.17854	0.15269	0.15327	0.02552
-0.2539	0.12705	23.4574	22.2752	53.6538	103.353	43.1307	0.12743	0.20374	0.15304	0.15269	0.15327	0
-0.27929	0.07623	23.2294	22.0474	53.1452	102.562	42.7991	0.10195	0.17827	0.15304	0.12724	0.12773	0
-0.27929	0.05082	23.0267	21.8955	52.6621	101.796	42.442	0.07646	0.1528	0.12753	0.10179	0.12773	0
-0.30468	0.05082	22.8241	21.7183	52.1535	100.979	42.0849	0	0.10187	0.07652	0.07634	0.10218	0
-0.35546	0	22.5707	21.4905	51.6195	100.137	41.6768	-0.07646	0	-0.02551	-0.02545	0.02555	-0.05103
-0.38085	0	22.3681	21.288	51.0601	99.3198	41.3197	-0.12743	-0.02547	-0.05101	-0.0509	0.02555	-0.02552
-0.38085	0	22.1908	21.1361	50.6024	98.5285	40.9882	-0.15292	-0.02547	-0.02551	-0.02545	0.05109	0
-0.38085	-0.05082	21.9374	20.9589	50.0938	97.7372	40.6566	-0.17841	-0.05093	-0.07652	-0.0509	0.02555	0
-0.38085	-0.07623	21.7348	20.7311	49.6107	96.8948	40.2995	-0.22938	-0.10187	-0.12753	-0.10179	0	-0.02552
-0.38085	-0.07623	21.5068	20.5539	49.153	96.1035	39.9679	-0.28035	-0.10187	-0.15304	-0.10179	0	-0.05103
-0.38085	-0.10164	21.3041	20.402	48.7461	95.3633	39.7129	-0.25487	-0.10187	-0.15304	-0.12724	-0.02555	-0.05103
-0.38085	-0.10164	21.1268	20.2755	48.3393	94.6231	39.4323	-0.22938	-0.10187	-0.12753	-0.10179	-0.02555	-0.05103
-0.38085	-0.07623	21.0002	20.1489	47.907	93.8828	39.1517	-0.20389	-0.0764	-0.10202	-0.0509	0.02555	-0.02552
-0.40623	-0.05082	20.8735	20.0477	47.5001	93.1937	38.9222	-0.17841	-0.02547	-0.07652	-0.0509	0.05109	0
-0.38085	-0.02541	20.7722	19.9717	47.1442	92.5555	38.6926	-0.12743	0	-0.05101	-0.02545	0.05109	0
-0.35546	0.02541	20.6962	19.8958	46.7627	91.8918	38.4631	-0.10195	0.02547	-0.02551	0	0.07664	0
-0.33007	0.02541	20.5442	19.7439	46.3813	91.2282	38.208	-0.05097	0.05093	0	0	0.07664	0
-0.30468	0.02541	20.4175	19.6174	45.9744	90.59	37.9785	0	0.10187	0.05101	0.0509	0.07664	0
-0.2539	0.07623	20.3415	19.5414	45.6439	89.9774	37.7489	0.07646	0.17827	0.12753	0.12724	0.15327	0.02552
-0.2539	0.07623	20.2402	19.4402	45.2879	89.3903	37.5704	0.15292	0.20374	0.17854	0.15269	0.15327	0.05103
-0.2539	0.10164	20.1135	19.3389	44.881	88.7522	37.2898	0.15292	0.20374	0.17854	0.12724	0.15327	0.02552
-0.2539	0.12705	20.0122	19.2377	44.4487	88.0885	37.0092	0.12743	0.17827	0.17854	0.12724	0.15327	0.05103
-0.2539	0.15245	19.8855	19.1364	44.0673	87.4759	36.7287	0.12743	0.17827	0.17854	0.12724	0.15327	0.02552
-0.2539	0.15245	19.7589	19.0099	43.6605	86.8378	36.4991	0.17841	0.20374	0.20405	0.15269	0.15327	0.05103
-0.2539	0.12705	19.5816	18.8327	43.2282	86.1741	36.2186	0.15292	0.20374	0.20405	0.15269	0.15327	0.05103
-0.2539	0.07623	19.3789	18.6048	42.7705	85.4594	35.887	0.10195	0.17827	0.17854	0.15269	0.15327	0.02552
-0.2539	0.07623	19.1763	18.453	42.389	84.7957	35.5809	0.07646	0.1528	0.15304	0.12724	0.15327	0.02552
-0.27929	0.07623	19.0243	18.3011	41.9822	84.1066	35.2748	0.02549	0.12734	0.10202	0.07634	0.10218	0.02552
-0.30468	0.02541	18.8216	18.1239	41.5245	83.3663	34.9432	-0.05097	0.05093	0.05101	0.02545	0.07664	0
-0.35546	0.02541	18.619	17.9467	41.0668	82.6261	34.5862	-0.12743	0	-0.02551	-0.02545	0.05109	-0.02552
-0.38085	0	18.4163	17.7948	40.6345	81.9114	34.2801	-0.15292	0	-0.02551	-0.02545	0.05109	0
-0.38085	0	18.2643	17.6177	40.2531	81.2222	34.025	-0.15292	0	-0.02551	-0.02545	0.07664	0
-0.38085	-0.02541	18.087	17.4658	39.8717	80.533	33.719	-0.20389	-0.02547	-0.05101	-0.0509	0.05109	0
-0.38085	-0.07623	17.859	17.2886	39.4648	79.8183	33.4129	-0.25487	-0.0764	-0.10202	-0.10179	0	-0.02552
-0.38085	-0.07623	17.707	17.1367	39.1342	79.1546	33.1323	-0.25487	-0.0764	-0.12753	-0.12724	0	-0.05103
-0.38085	-0.07623	17.555	17.0101	38.8037	78.5165	32.9283	-0.22938	-0.0764	-0.12753	-0.12724	0	-0.05103
-0.38085	-0.05082	17.4284	16.9089	38.4477	77.9039	32.6732	-0.20389	-0.05093	-0.10202	-0.07634	0.02555	-0.02552
-0.40623	-0.05082	17.327	16.8076	38.1171	77.2913	32.4437	-0.17841	-0.02547	-0.05101	-0.0509	0.05109	0
-0.38085	-0.02541	17.2004	16.7064	37.7865	76.7042	32.2396	-0.15292	-0.02547	-0.05101	-0.02545	0.05109	0
-0.35546	0.02541	17.1497	16.6305	37.5068	76.1426	32.0356	-0.12743	0	-0.02551	-0.02545	0.05109	0
-0.35546	0.02541	17.0484	16.5545	37.2017	75.6066	31.8315	-0.07646	0.02547	0	0	0.07664	0
-0.30468	0.05082	16.9724	16.4533	36.8965	75.045	31.6275	-0.05097	0.0764	0.05101	0.02545	0.10218	0.02552
-0.27929	0.07623	16.8711	16.352	36.6168	74.5345	31.4489	0.02549	0.10187	0.10202	0.07634	0.12773	0.02552
-0.2539	0.10164	16.7951	16.3014	36.3625	74.0495	31.2704	0.10195	0.1528	0.15304	0.12724	0.15327	0.05103
-0.2539	0.12705	16.6937	16.2001	36.032	73.539	31.0663	0.10195	0.1528	0.17854	0.12724	0.15327	0.05103
-0.2539	0.15245	16.5924	16.0736	35.7014	72.9519	30.8113	0.10195	0.1528	0.17854	0.12724	0.15327	0.05103
-0.27929	0.15245	16.4911	15.9976	35.3708	72.4159	30.5562	0.10195	0.12734	0.15304	0.12724	0.15327	0.05103
-0.2539	0.17786	16.3897	15.8964	35.0657	71.8798	30.3777	0.12743	0.17827	0.17854	0.15269	0.15327	0.07655
-0.2539	0.15245	16.2378	15.7445	34.7097	71.3183	30.1226	0.12743	0.17827	0.17854	0.15269	0.15327	0.05103
-0.22851	0.12705	16.0604	15.5926	34.3537	70.7312	29.842	0.10195	0.1528	0.17854	0.15269	0.15327	0.05103
-0.22851	0.12705	15.8831	15.4661	34.0486	70.1441	29.587	0.07646	0.1528	0.17854	0.12724	0.15327	0.05103
-0.2539	0.07623	15.7311	15.3142	33.718	69.5825	29.3319	0.05097	0.10187	0.12753	0.10179	0.10218	0.02552
-0.27929	0.07623	15.5791	15.1623	33.3366	68.9444	29.0514	-0.02549	0.0764	0.07652	0.0509	0.10218	0.02552
-0.30468	0.07623	15.4018	15.0104	32.9806	68.3063	28.7453	-0.07646	0.02547	0.02551	0	0.05109	0
-0.33007	0.02541	15.2245	14.8586	32.6246	67.6937	28.4902	-0.10195	0	0	-0.02545	0.05109	0
-0.30468	0.05082	15.0978	14.732	32.3194	67.1066	28.2352	-0.10195	0	0	0	0.07664	0.02552
-0.30468	0.02541	14.9458	14.5801	32.0143	66.5195	27.9801	-0.15292	-0.02547	-0.02551	-0.02545	0.05109	0
-0.30468	-0.02541	14.7685	14.4283	31.6837	65.9069	27.725	-0.17841	-0.05093	-0.07652	-0.0509	0.02555	-0.02552
-0.30468	-0.02541	14.6418	14.3017	31.404	65.3453	27.4955	-0.20389	-0.05093	-0.07652	-0.10179	0	-0.05103
-0.30468	-0.02541	14.5152	14.1751	31.1497	64.8093	27.2914	-0.20389	-0.05093	-0.07652	-0.07634	0	-0.05103
-0.33007	-0.02541	14.3885	14.0992	30.87	64.2732	27.1129	-0.17841	-0.02547	-0.05101	-0.0509	0.02555	-0.05103
-0.33007	0	14.3125	13.9979	30.5903	63.7627	26.9089	-0.17841	-0.02547	-0.05101	-0.02545	0.02555	-0.02552
-0.30468	0.02541	14.2365	13.9473	30.336	63.2777	26.7558	-0.12743	0	-0.02551	0	0.05109	0
-0.27929	0.07623	14.1859	13.8714	30.1326	62.8183	26.5773	-0.10195	0.02547	0	0	0.05109	0
-0.2539	0.07623	14.1099	13.7701	29.8783	62.3333	26.3987	-0.07646	0.05093	0.02551	0	0.07664	-0.02552
-0.2539	0.07623	14.0085	13.6942	29.624	61.8483	26.1947	-0.05097	0.0764	0.05101	0.0509	0.07664	-0.02552
-0.22851	0.07623	13.9072	13.5929	29.3952	61.4144	26.0417	0	0.10187	0.10202	0.07634	0.10218	-0.02552
-0.20312	0.10164	13.8566	13.5423	29.1917	61.006	25.8886	0.05097	0.12734	0.12753	0.10179	0.12773	0
-0.20312	0.12705	13.7806	13.4664	28.9375	60.572	25.7101	0.07646	0.12734	0.15304	0.12724	0.12773	0
-0.20312	0.12705	13.7046	13.3651	28.6578	60.0871	25.506	0.07646	0.10187	0.15304	0.12724	0.12773	0
-0.20312	0.15245	13.6286	13.2892	28.4035	59.6531	25.302	0.07646	0.10187	0.12753	0.12724	0.10218	0
-0.17773	0.15245	13.5019	13.2132	28.1492	59.1937	25.1489	0.10195	0.12734	0.15304	0.12724	0.12773	0
-0.17773	0.15245	13.3752	13.0867	27.8949	58.7087	24.9194	0.07646	0.12734	0.15304	0.12724	0.12773	0
-0.15234	0.12705	13.2486	12.9348	27.5898	58.2237	24.6898	0.05097	0.10187	0.15304	0.12724	0.12773	0
-0.15234	0.10164	13.0966	12.8082	27.3355	57.7387	24.4858	0.05097	0.10187	0.12753	0.10179	0.10218	0
-0.15234	0.10164	12.9446	12.707	27.0812	57.2537	24.2562	0.02549	0.05093	0.10202	0.10179	0.10218	-0.02552
-0.17773	0.07623	12.8179	12.5804	26.7761	56.7177	24.0267	-0.02549	0.02547	0.07652	0.0509	0.07664	-0.02552
-0.20312	0.07623	12.666	12.4539	26.4963	56.2072	23.7971	-0.05097	0	0.05101	0.02545	0.05109	-0.02552
-0.20312	0.07623	12.5393	12.3273	26.2166	55.6967	23.5676	-0.07646	0	0.02551	0.02545	0.05109	-0.02552
-0.20312	0.07623	12.4126	12.2007	25.9623	55.1862	23.3635	-0.10195	0	0.02551	0.02545	0.07664	-0.02552
-0.17773	0.05082	12.286	12.0995	25.7081	54.7012	23.1595	-0.10195	-0.02547	0	0	0.05109	-0.02552
-0.17773	0.02541	12.134	11.9729	25.4792	54.1907	22.9299	-0.15292	-0.02547	-0.02551	-0.02545	0.02555	-0.05103
-0.17773	0	12.0327	11.8463	25.2504	53.7312	22.7514	-0.15292	-0.05093	-0.05101	-0.02545	0.02555	-0.05103
-0.17773	0	11.9313	11.7704	25.0215	53.2717	22.5728	-0.12743	-0.02547	-0.05101	-0.0509	0.02555	-0.07655
-0.17773	0.02541	11.83	11.6692	24.7926	52.8123	22.3943	-0.12743	-0.02547	-0.02551	-0.02545	0.02555	-0.05103
-0.17773	0.02541	11.754	11.6185	24.5892	52.3783	22.2157	-0.12743	0	0	0	0.05109	-0.05103
-0.17773	0.05082	11.7034	11.5426	24.3858	51.9955	22.0882	-0.10195	0.02547	0	0.02545	0.05109	-0.05103
-0.15234	0.07623	11.6527	11.492	24.1824	51.5615	21.9097	-0.07646	0.02547	0	0	0.05109	-0.05103
-0.15234	0.07623	11.5767	11.3907	24.0044	51.1786	21.7566	-0.07646	0.05093	0.02551	0.02545	0.05109	-0.07655
[truncated: 400 more rows]
