# Supplementary material for: Multi-Sensor and Decision-Level Fusion-Based Structural Damage Detection Using a One-Dimensional Convolutional Neural Network
Source: Sensors (Basel). 2021 Jun 8;21(12):3950. doi: 10.3390/s21123950 (PMC8226517; doi:10.3390/s21123950)
Supplement: Supplementary file 1 [file sensors-21-03950-s001.zip › Steel frame/F4-100-4.xlsx]

## Sheet: F4-100-4
1.65033	2.41386	-325.135	-266.239	-686.031	-690.465	-689.606	-0.79008	-1.60443	-1.30081	-1.01791	-0.74081	-0.30619
0.7363	0.99095	-316.142	-260.139	-686.26	-690.491	-689.887	0.99398	0.05093	-0.35708	-0.76343	-0.66417	-0.3317
0.33007	0.05082	-309.1	-254.266	-686.108	-690.491	-690.116	1.75857	1.45163	1.40283	0.96701	0.45981	0.10206
-0.86325	-1.54995	-302.488	-247.66	-686.235	-690.491	-690.703	1.63114	1.65536	2.34655	2.7738	1.94142	0.89305
-0.96481	-1.49913	-294.256	-241.458	-686.133	-690.491	-686.826	1.45273	1.42616	1.98947	2.26485	1.32834	0.58686
-0.55857	-0.71145	-284.275	-232.902	-686.235	-690.516	-667.595	-0.05097	-0.12734	0.35708	0.5853	0.12773	0.10206
0.38085	0.60982	-273.205	-224.321	-686.133	-690.516	-647.164	-0.25487	-1.14602	-1.12226	-1.32328	-1.22616	-0.61238
0.68552	1.24504	-262.692	-216.424	-686.235	-690.516	-626.708	-0.30584	-1.14602	-1.17328	-1.22149	-0.81744	-0.3317
0.66013	0.68604	-254.788	-210.551	-686.159	-690.542	-607.706	-0.35681	-0.91682	-0.8672	-0.76343	-0.5109	-0.15309
-0.68552	-1.4229	-249.722	-206.754	-686.286	-690.542	-588.398	0.28035	-0.02547	-0.25506	-0.50895	-0.53645	-0.3317
-1.04098	-1.90568	-243.845	-201.565	-686.184	-690.567	-570.723	-0.25487	0.53481	0.79069	1.09425	0.89408	0.3317
-1.06637	-1.65159	-236.22	-194.604	-686.616	-690.618	-552.741	-0.79008	-0.12734	0.48461	1.39962	1.20062	0.58686
-0.76169	-0.94013	-227.202	-187.643	-686.769	-690.669	-534.173	-0.33133	-0.28014	-0.53563	-0.40716	-0.53645	-0.35722
-0.43162	-0.20327	-217.88	-180.227	-687.888	-690.72	-516.548	-0.89203	-0.99322	-1.53036	-1.73045	-1.32834	-0.63789
0.43162	0.76227	-208.862	-173.569	-683.489	-690.822	-499.79	-1.22335	-1.09509	-1.60688	-1.60321	-0.91962	-0.3317
0	-0.15245	-202.377	-168.709	-654.958	-690.925	-482.268	-0.30584	-0.10187	-0.79069	-0.81433	-0.43427	-0.12758
-0.35546	-0.91472	-196.981	-164.153	-624.088	-691.052	-465.867	0.25487	0.63668	0.15304	0.15269	0.10218	-0.05103
-0.9902	-1.52454	-191.585	-159.445	-594.286	-691.18	-450.309	0.05097	0.91682	1.04575	1.45052	1.14953	0.4848
-0.96481	-1.37209	-185.075	-154.028	-564.814	-691.333	-434.47	0.17841	0.73855	0.68866	0.89067	0.45981	0.10206
-0.71091	-0.78768	-177.349	-147.421	-535.699	-691.41	-418.885	-0.02549	-0.17827	-0.48461	-0.50895	-0.56199	-0.43377
0.30468	0.73686	-168.255	-140.891	-507.524	-691.563	-403.99	-0.28035	-0.28014	-0.58664	-0.5853	-0.45981	-0.25516
0.81247	1.14341	-160.528	-135.221	-480.163	-691.639	-388.941	-0.10195	-0.50934	-0.76518	-0.68709	-0.48536	-0.28067
0.33007	0.17786	-155.437	-131.019	-453.591	-691.767	-374.25	0.48424	-0.02547	-0.30607	-0.43261	-0.35763	-0.22964
-0.10156	-0.58441	-151.156	-127.652	-427.883	-691.818	-360.324	0.943	1.04415	0.91822	0.78888	0.56199	0.25516
-0.50779	-1.01636	-146.494	-123.197	-402.531	-691.971	-347.086	0.66265	0.94228	1.40283	1.75589	1.22616	0.56135
-0.33007	-0.71145	-140.567	-118.489	-369.22	-691.946	-333.415	0.96849	1.01868	1.2753	1.42507	0.74081	0.3317
-0.33007	-0.48277	-134.208	-113.173	-332.781	-692.099	-320.228	0.71362	0.25467	0.30607	0.27992	-0.10218	-0.07655
0.35546	0.63523	-126.888	-107.807	-300.156	-691.92	-307.858	0.07646	-0.43294	-0.33158	-0.35627	-0.38318	-0.17861
0.33007	0.60982	-121.036	-103.402	-276.177	-692.073	-295.538	-0.17841	-0.61121	-0.38259	-0.20358	-0.12773	0.05103
0.43162	0.25409	-116.4	-99.7321	-273.202	-688.883	-283.168	0.25487	-0.2292	-0.20405	-0.22903	-0.281	-0.12758
-0.22851	-0.78768	-113.056	-96.8212	-268.854	-682.042	-271.257	0.61168	0.40747	0.51012	0.40716	0.17882	0.02552
-0.76169	-1.3975	-109.561	-93.5558	-253.749	-675.609	-260.059	0.25487	0.48388	0.81619	1.01791	0.68972	0.25516
-0.7363	-1.19422	-104.823	-89.5817	-235.899	-668.998	-249.015	-0.07646	0.0764	0.35708	0.55985	0.30654	0.10206
-0.43162	-0.76227	-99.2758	-85.0254	-217.514	-662.642	-237.818	-0.33133	-0.35654	-0.4336	-0.48351	-0.48536	-0.30619
0.12695	0.05082	-93.1201	-80.2413	-199.969	-656.184	-226.953	-0.5607	-0.78948	-0.99473	-1.01791	-0.68972	-0.40825
0.07617	0.07623	-88.1044	-76.3432	-183.135	-649.905	-216.393	-0.71362	-0.56028	-0.66316	-0.45806	-0.07664	0.10206
-0.17773	-0.48277	-84.5579	-73.6094	-167.802	-643.626	-205.528	-0.02549	0.02547	-0.45911	-0.61075	-0.48536	-0.12758
-0.60935	-1.19422	-81.5941	-70.9009	-152.774	-637.449	-195.606	-0.10195	0.2292	-0.07652	-0.10179	-0.07664	-0.12758
-0.58396	-1.06718	-77.617	-67.5597	-138.025	-631.271	-186.041	-0.30584	0.43294	0.45911	0.83977	0.71526	0.20413
-0.58396	-0.91472	-73.1079	-63.8134	-123.505	-625.222	-175.966	-0.07646	0.45841	0.35708	0.66164	0.53645	0.25516
-0.45701	-0.66063	-68.3708	-59.8646	-108.757	-619.147	-165.942	0.22938	0.30561	-0.15304	-0.20358	-0.17882	0.05103
-0.02539	-0.07623	-63.2791	-55.9411	-95.0003	-612.765	-156.709	0	0.17827	-0.22955	-0.38172	-0.30654	-0.05103
0.2539	0.12705	-58.77	-52.5239	-81.9556	-604.265	-147.552	0	0.10187	-0.12753	-0.07634	0	0.02552
0.2539	-0.15245	-55.2489	-49.8661	-69.5974	-591.145	-138.523	0.3823	0.35654	0.17854	0.12724	0	-0.07655
-0.2539	-0.76227	-52.5891	-47.512	-57.8241	-574.018	-129.749	0.66265	0.78948	0.66316	0.5853	0.30654	0.07655
-0.45701	-0.91472	-49.5999	-44.7782	-46.305	-555.435	-121.409	0.61168	0.78948	0.8417	0.81433	0.43427	0.12758
-0.17773	-0.43195	-45.5215	-41.5129	-35.0148	-536.291	-113.272	0.43327	0.50934	0.58664	0.5853	0.25545	0.05103
0.02539	-0.02541	-41.063	-37.9691	-23.4704	-516.841	-105.136	0.25487	0.0764	0.10202	0.10179	-0.07664	-0.12758
0.30468	0.30491	-36.8833	-34.8556	-12.587	-497.722	-97.1269	0.25487	-0.02547	-0.05101	-0.12724	-0.17882	-0.05103
0.2539	0.15245	-33.6155	-32.299	-2.56826	-479.114	-89.4751	0.22938	0.02547	0.05101	0	-0.02555	0.07655
0.12695	-0.2795	-31.0823	-30.2993	6.43337	-461.042	-82.0019	0.3823	0.20374	0.30607	0.25448	0.10218	0.12758
-0.05078	-0.60982	-28.6504	-28.3249	15.1807	-443.353	-74.8857	0.35681	0.38201	0.63765	0.71254	0.43427	0.22964
-0.43162	-0.91472	-26.2185	-26.0721	24.2841	-425.766	-67.948	0.22938	0.35654	0.71417	0.91612	0.5109	0.3317
-0.68552	-0.99095	-23.4067	-23.6674	33.4891	-408.306	-61.0104	0.10195	-0.02547	0.17854	0.22903	-0.07664	-0.02552
-0.35546	-0.43195	-19.7336	-20.8324	42.1348	-391.153	-54.7104	-0.5607	-0.68761	-0.45911	-0.33082	-0.38318	-0.20413
0.07617	0.10164	-15.8831	-18.0733	50.4244	-374.281	-48.3084	-0.84106	-0.91682	-0.73967	-0.5344	-0.43427	-0.20413
-0.12695	-0.35573	-13.5019	-15.9723	58.2055	-357.485	-41.4728	-0.53522	-0.71308	-0.79069	-0.76343	-0.58754	-0.30619
-0.30468	-0.81309	-11.9313	-14.4029	65.0457	-341.582	-35.1728	-0.33133	-0.35654	-0.45911	-0.5344	-0.40872	-0.20413
-0.58396	-1.14341	-10.2088	-12.8082	71.7588	-326.344	-29.4595	-0.63716	-0.2292	-0.10202	0.0509	0.10218	0.02552
-0.50779	-1.118	-7.80223	-10.7832	78.7262	-311.028	-23.6186	-0.7646	-0.28014	-0.10202	0.10179	0.10218	0
-0.4824	-0.96554	-4.99039	-8.37851	86.1004	-295.356	-17.3186	-0.48424	-0.28014	-0.4081	-0.40716	-0.30654	-0.20413
-0.40623	-0.60982	-1.84923	-5.72067	93.1186	-279.989	-11.4522	-0.53522	-0.40747	-0.56113	-0.55985	-0.30654	-0.07655
-0.17773	-0.22868	1.24126	-3.3919	99.3231	-265.21	-5.9429	-0.66265	-0.48388	-0.58664	-0.45806	-0.22991	0
-0.20312	-0.38114	3.52114	-1.56939	105.172	-250.712	-0.22955	-0.35681	-0.28014	-0.48461	-0.43261	-0.281	-0.07655
-0.38085	-0.63523	5.29437	-0.05063	110.562	-236.826	5.27975	0.02549	0.20374	0.12753	0.17813	0.20436	0.12758
-0.50779	-0.81309	7.04227	1.5947	116.106	-223.221	10.534	0.17841	0.53481	0.61214	0.78888	0.61308	0.3317
-0.45701	-0.78768	9.17015	3.46784	121.802	-209.564	15.8392	0.3823	0.48388	0.48461	0.50895	0.22991	0.07655
-0.10156	-0.33032	11.9567	5.82193	127.396	-195.908	20.8384	0.28035	0.17827	0.15304	0.07634	-0.05109	-0.12758
0.20312	0.10164	14.9205	8.1507	132.66	-182.456	25.5825	0.12743	0.02547	0.05101	-0.02545	-0.02555	-0.10206
0.20312	0.10164	17.175	9.84665	137.313	-169.617	30.6582	0.50973	0.33107	0.22955	0	-0.05109	-0.05103
0.15234	-0.05082	18.7709	11.3654	141.661	-157.084	35.4279	0.73911	0.48388	0.4081	0.12724	0.02555	-0.02552
0.10156	-0.10164	20.3922	12.6564	145.577	-145.393	39.7384	0.7646	0.71308	0.8417	0.68709	0.48536	0.20413
-0.10156	-0.22868	22.0134	13.9473	149.493	-133.83	44.0234	0.79008	0.89135	1.09676	1.0688	0.71526	0.38274
-0.2539	-0.35573	23.584	15.4914	153.511	-121.986	48.3339	0.84106	0.76401	0.8672	0.73798	0.38318	0.22964
-0.15234	-0.12705	25.6612	17.1873	157.249	-110.602	52.3894	0.71362	0.56028	0.63765	0.45806	0.20436	0.15309
0.20312	0.22868	28.0424	18.9339	161.063	-99.4985	56.0367	0.25487	0.1528	0.33158	0.35627	0.17882	0.12758
0.20312	0.07623	29.7903	20.073	164.343	-88.8033	59.8371	0.25487	0.1528	0.28057	0.25448	0.10218	0.10206
-0.10156	-0.35573	30.677	20.9083	167.115	-78.5165	63.5865	0.33133	0.20374	0.25506	0.15269	-0.02555	0.02552
-0.2539	-0.559	31.5636	21.8702	169.607	-68.5871	66.8258	0	0	0.15304	0.17813	-0.02555	-0.02552
-0.35546	-0.60982	32.8048	22.8321	172.15	-59.066	70.1161	-0.20389	-0.02547	0.12753	0.20358	0.02555	-0.05103
-0.38085	-0.60982	34.2488	24.123	174.998	-49.3153	73.3553	-0.45876	-0.25467	-0.17854	-0.12724	-0.17882	-0.12758
-0.38085	-0.559	35.6927	25.4393	177.744	-39.6666	76.7221	-0.5607	-0.48388	-0.51012	-0.5344	-0.43427	-0.20413
-0.33007	-0.48277	37.1366	26.6543	180.16	-30.4264	79.8338	-0.79008	-0.53481	-0.58664	-0.5853	-0.35763	-0.10206
-0.20312	-0.48277	38.4539	27.6921	182.22	-21.4925	82.8691	-0.84106	-0.56028	-0.58664	-0.55985	-0.35763	-0.10206
-0.43162	-0.8385	39.2645	28.4009	184.152	-12.7883	86.0573	-0.71362	-0.45841	-0.51012	-0.48351	-0.30654	-0.12758
-0.63474	-0.99095	40.0498	29.2362	185.958	-4.39039	88.8375	-0.79008	-0.38201	-0.30607	-0.20358	-0.07664	0.02552
-0.71091	-0.99095	41.1644	30.2487	187.966	4.00751	91.8217	-0.73911	-0.35654	-0.35708	-0.25448	-0.17882	-0.05103
-0.60935	-0.78768	42.7096	31.6409	190.28	12.5841	94.8314	-0.68814	-0.48388	-0.53563	-0.43261	-0.35763	-0.17861
-0.30468	-0.35573	44.6602	33.109	192.264	20.8799	97.6115	-0.68814	-0.45841	-0.48461	-0.35627	-0.22991	-0.07655
-0.33007	-0.38114	46.0028	34.1722	193.866	29.0225	100.57	-0.45876	-0.30561	-0.4081	-0.33082	-0.22991	-0.07655
-0.17773	-0.38114	46.9907	35.0834	195.213	36.7567	103.376	-0.20389	-0.17827	-0.28057	-0.33082	-0.30654	-0.17861
-0.17773	-0.40654	47.928	35.9694	196.688	44.2868	105.85	-0.17841	-0.05093	0.02551	0.0509	0.05109	-0.02552
-0.12695	-0.38114	48.9919	36.8553	198.087	51.6892	108.579	0.15292	0.25467	0.30607	0.25448	0.12773	0
-0.2539	-0.45736	49.8785	37.8678	199.663	59.2192	111.257	0.40778	0.38201	0.4081	0.30537	0.12773	0.05103
-0.02539	-0.10164	51.2971	39.0069	201.011	66.3408	113.68	0.50973	0.43294	0.48461	0.35627	0.15327	0.10206
0	0.10164	52.6904	40.0954	202.257	73.3348	115.925	0.43327	0.33107	0.48461	0.45806	0.25545	0.17861
0.02539	0.17786	53.7797	41.0319	203.223	80.1501	118.169	0.50973	0.35654	0.45911	0.40716	0.17882	0.15309
-0.05078	0.10164	54.5143	41.6647	203.986	86.6336	120.388	0.71362	0.50934	0.56113	0.45806	0.17882	0.15309
-0.10156	-0.05082	55.0463	42.1963	204.596	92.7597	122.301	0.68814	0.56028	0.71417	0.63619	0.30654	0.15309
-0.07617	-0.07623	55.7302	42.7532	205.181	98.6816	124.061	0.58619	0.56028	0.79069	0.76343	0.40872	0.20413
-0.05078	-0.10164	56.4902	43.386	205.842	104.655	125.949	0.61168	0.48388	0.66316	0.55985	0.20436	0.10206
0	-0.05082	57.3515	44.2213	206.605	110.628	127.658	0.40778	0.2292	0.38259	0.22903	0	-0.02552
0.07617	0.07623	58.2634	44.9048	207.063	116.09	129.162	0.12743	0	0.17854	0.10179	-0.02555	-0.02552
-0.02539	-0.02541	58.77	45.2845	207.292	121.348	130.718	0.05097	-0.02547	0.07652	-0.0509	-0.12773	-0.07655
-0.27929	-0.2795	58.8967	45.5882	207.394	126.453	132.274	0.02549	0.02547	0.07652	-0.0509	-0.07664	-0.05103
-0.38085	-0.35573	59.15	45.9173	207.419	131.201	133.677	-0.02549	0.1528	0.20405	0.12724	0.10218	0.05103
-0.50779	-0.50818	59.454	46.3476	207.597	136.025	135.029	-0.17841	0.10187	0.20405	0.20358	0.17882	0.15309
-0.45701	-0.45736	60.062	46.8285	207.673	140.799	136.381	-0.28035	-0.0764	-0.05101	-0.07634	-0.07664	0
-0.40623	-0.38114	60.7713	47.436	207.724	145.444	137.63	-0.50973	-0.25467	-0.22955	-0.20358	-0.12773	0
-0.30468	-0.2795	61.5059	47.9929	207.648	149.988	138.88	-0.61168	-0.35654	-0.38259	-0.35627	-0.22991	-0.07655
-0.43162	-0.45736	61.8605	48.3473	207.495	154.404	140.181	-0.61168	-0.38201	-0.45911	-0.48351	-0.35763	-0.17861
-0.45701	-0.48277	62.1899	48.6257	207.139	158.513	141.354	-0.58619	-0.33107	-0.38259	-0.43261	-0.30654	-0.17861
-0.50779	-0.53359	62.5698	49.0307	206.936	162.598	142.502	-0.61168	-0.2292	-0.22955	-0.22903	-0.12773	-0.10206
-0.50779	-0.48277	63.0765	49.537	206.885	166.784	143.879	-0.40778	-0.0764	-0.12753	-0.15269	-0.10218	-0.05103
-0.40623	-0.33032	63.7604	50.1445	206.91	170.893	145.104	-0.33133	-0.0764	-0.12753	-0.20358	-0.15327	-0.07655
-0.27929	-0.17786	64.5204	50.7773	206.936	174.926	146.226	-0.3823	-0.1528	-0.17854	-0.22903	-0.15327	-0.07655
-0.2539	-0.15245	65.0777	51.2076	206.758	178.755	147.348	-0.25487	-0.12734	-0.12753	-0.22903	-0.17882	-0.10206
-0.2539	-0.17786	65.4323	51.5367	206.504	182.431	148.445	-0.07646	0.02547	0.07652	-0.02545	-0.05109	-0.05103
-0.27929	-0.17786	65.7617	51.8911	206.224	185.979	149.465	0.05097	0.12734	0.25506	0.20358	0.07664	0.02552
-0.27929	-0.15245	66.167	52.2961	205.893	189.501	150.435	0.12743	0.17827	0.35708	0.33082	0.12773	0.07655
-0.2539	-0.02541	66.6989	52.7517	205.588	192.947	151.353	0.17841	0.20374	0.35708	0.33082	0.07664	0.07655
-0.17773	0.10164	67.2309	53.2073	205.258	196.317	152.245	0.25487	0.20374	0.33158	0.27992	0.05109	0.05103
-0.02539	0.22868	67.7629	53.6377	204.825	199.533	152.985	0.22938	0.1528	0.30607	0.27992	0.07664	0.05103
-0.02539	0.15245	68.0162	53.8402	204.266	202.494	153.648	0.20389	0.1528	0.30607	0.25448	0.05109	0
-0.12695	-0.02541	67.9655	53.8655	203.605	205.302	154.286	0.22938	0.1528	0.30607	0.20358	0	-0.02552
-0.12695	-0.07623	68.0162	53.992	202.944	207.982	154.847	0.22938	0.17827	0.33158	0.22903	0.02555	-0.02552
-0.12695	-0.05082	68.2442	54.2705	202.41	210.637	155.332	0.12743	0.12734	0.35708	0.30537	0.10218	0.02552
-0.20312	-0.07623	68.4215	54.4477	201.774	213.24	155.893	0.10195	0.0764	0.25506	0.17813	0.02555	0.02552
-0.30468	-0.15245	68.4215	54.6249	201.062	215.691	156.377	0.05097	0.05093	0.15304	0.0509	-0.07664	0
-0.2539	-0.05082	68.5988	54.8274	200.35	217.962	156.709	-0.07646	-0.02547	0.12753	0.10179	0	0.05103
-0.30468	-0.12705	68.6242	54.878	199.562	220.132	157.015	-0.17841	-0.05093	0.12753	0.17813	0.05109	0.05103
-0.45701	-0.35573	68.3962	54.7767	198.672	222.174	157.423	-0.12743	0	0.05101	0.02545	-0.07664	-0.02552
-0.4824	-0.40654	68.2695	54.8274	197.833	224.14	157.678	-0.22938	-0.02547	0.02551	0	-0.05109	-0.05103
-0.35546	-0.2795	68.5228	55.0552	197.121	226.079	157.908	-0.35681	-0.10187	-0.05101	0	-0.05109	-0.05103
-0.30468	-0.25409	68.8268	55.3083	196.51	228.198	158.29	-0.3823	-0.1528	-0.17854	-0.17813	-0.17882	-0.12758
-0.30468	-0.20327	69.0041	55.4855	195.747	230.061	158.622	-0.35681	-0.1528	-0.25506	-0.33082	-0.25545	-0.15309
-0.33007	-0.20327	69.0801	55.6121	194.934	231.823	158.826	-0.40778	-0.12734	-0.20405	-0.25448	-0.15327	-0.10206
-0.38085	-0.22868	69.1055	55.6627	193.993	233.507	159.209	-0.25487	0.05093	-0.07652	-0.15269	-0.07664	-0.07655
-0.43162	-0.2795	69.0801	55.7133	193.077	235.167	159.566	-0.07646	0.25467	0.15304	0.0509	0.05109	0
-0.40623	-0.25409	69.2068	55.8905	192.315	236.826	159.795	-0.07646	0.25467	0.22955	0.20358	0.15327	0.07655
-0.35546	-0.15245	69.4348	56.0677	191.577	238.434	160.05	0	0.28014	0.22955	0.17813	0.10218	0.02552
-0.27929	-0.07623	69.6881	56.2955	190.891	240.093	160.305	0.07646	0.25467	0.22955	0.12724	0.02555	0
-0.17773	0.02541	69.9668	56.4727	190.077	241.573	160.433	0.10195	0.2292	0.22955	0.15269	0.02555	0
-0.20312	-0.02541	70.0174	56.4727	189.111	242.901	160.509	0.07646	0.20374	0.22955	0.17813	0.02555	-0.02552
-0.17773	0.02541	70.0174	56.4727	188.017	244.1	160.509	0.05097	0.1528	0.22955	0.15269	0	-0.05103
-0.22851	-0.02541	69.9668	56.498	187.076	245.326	160.56	0.10195	0.20374	0.28057	0.22903	0.05109	-0.02552
-0.17773	0	69.9921	56.5486	186.212	246.525	160.662	0.15292	0.2292	0.33158	0.22903	0.07664	0
-0.17773	0	69.9921	56.5486	185.245	247.597	160.56	0.05097	0.1528	0.30607	0.22903	0.07664	0.02552
-0.17773	-0.02541	69.9414	56.498	184.254	248.567	160.433	-0.02549	0.05093	0.17854	0.07634	-0.02555	-0.02552
-0.12695	-0.02541	69.8654	56.4727	183.262	249.512	160.356	-0.05097	0	0.10202	0	-0.07664	-0.05103
-0.15234	-0.05082	69.7894	56.3967	182.22	250.303	160.178	-0.12743	0	0.15304	0.12724	0.02555	0.02552
-0.30468	-0.20327	69.4601	56.1942	181.126	251.043	159.974	-0.17841	-0.0764	0.07652	0.10179	-0.02555	0
-0.40623	-0.30491	69.1055	56.017	179.956	251.682	159.77	-0.22938	-0.1528	-0.02551	-0.0509	-0.15327	-0.07655
-0.38085	-0.20327	69.0295	56.0424	178.914	252.294	159.489	-0.35681	-0.17827	-0.02551	0.02545	-0.07664	-0.02552
-0.33007	-0.15245	69.0295	56.0677	177.948	252.983	159.311	-0.3823	-0.20374	-0.07652	0	-0.10218	-0.02552
-0.40623	-0.30491	68.7255	55.9411	176.905	253.621	159.183	-0.3823	-0.2292	-0.20405	-0.17813	-0.22991	-0.10206
-0.33007	-0.30491	68.4975	55.7892	175.735	253.979	158.826	-0.48424	-0.25467	-0.22955	-0.20358	-0.22991	-0.10206
-0.33007	-0.33032	68.2948	55.688	174.693	254.387	158.571	-0.50973	-0.20374	-0.15304	-0.10179	-0.10218	-0.05103
-0.35546	-0.38114	68.0922	55.6121	173.726	254.923	158.52	-0.33133	-0.10187	-0.12753	-0.12724	-0.15327	-0.10206
-0.38085	-0.33032	67.9655	55.5867	172.709	255.357	158.316	-0.30584	-0.0764	-0.12753	-0.15269	-0.15327	-0.07655
-0.38085	-0.25409	67.9402	55.6121	171.718	255.715	158.01	-0.3823	-0.12734	-0.15304	-0.15269	-0.15327	-0.07655
-0.40623	-0.17786	67.9402	55.6374	170.777	256.149	157.831	-0.30584	-0.05093	-0.12753	-0.12724	-0.10218	-0.05103
-0.35546	-0.10164	67.9149	55.6374	169.785	256.531	157.755	-0.07646	0.17827	0.07652	0.02545	0	0.02552
-0.35546	-0.10164	67.7882	55.6374	168.819	256.889	157.576	0.05097	0.30561	0.22955	0.20358	0.10218	0.07655
-0.27929	-0.05082	67.6616	55.5614	167.751	257.144	157.321	0.10195	0.35654	0.30607	0.27992	0.12773	0.07655
-0.2539	-0.02541	67.5602	55.4855	166.785	257.399	157.066	0.17841	0.38201	0.33158	0.25448	0.10218	0.02552
-0.22851	0.02541	67.5096	55.5108	165.869	257.731	156.811	0.25487	0.40747	0.33158	0.25448	0.07664	0
-0.17773	0.12705	67.5096	55.5108	164.852	257.935	156.505	0.28035	0.43294	0.35708	0.27992	0.10218	0
-0.17773	0.17786	67.4589	55.3842	163.733	258.012	156.148	0.28035	0.40747	0.38259	0.27992	0.07664	0
-0.17773	0.20327	67.3322	55.283	162.614	258.063	155.74	0.28035	0.40747	0.38259	0.27992	0.10218	0
-0.20312	0.20327	67.1296	55.1564	161.521	258.063	155.408	0.30584	0.45841	0.4336	0.33082	0.15327	0.05103
-0.22851	0.20327	66.9269	55.0045	160.402	258.037	154.975	0.30584	0.43294	0.4081	0.33082	0.12773	0.05103
-0.22851	0.15245	66.6736	54.7514	159.232	257.859	154.413	0.17841	0.33107	0.33158	0.27992	0.10218	0.02552
-0.22851	0.12705	66.4203	54.5236	158.088	257.629	153.903	0.10195	0.28014	0.30607	0.25448	0.10218	0.05103
-0.2539	0.07623	66.1416	54.3211	156.995	257.476	153.419	0.07646	0.25467	0.25506	0.20358	0.07664	0.02552
-0.27929	0.05082	65.8883	54.1186	155.85	257.221	152.883	-0.02549	0.1528	0.15304	0.15269	0	0
-0.33007	0.02541	65.5843	53.8655	154.63	256.838	152.194	-0.22938	-0.05093	0	0.02545	-0.10218	-0.05103
-0.43162	-0.02541	65.2044	53.587	153.409	256.404	151.557	-0.35681	-0.1528	-0.10202	-0.07634	-0.12773	-0.07655
-0.45701	-0.07623	64.799	53.3339	152.24	255.995	151.021	-0.40778	-0.17827	-0.17854	-0.12724	-0.17882	-0.10206
-0.45701	-0.10164	64.4444	53.1314	151.146	255.612	150.46	-0.45876	-0.2292	-0.22955	-0.20358	-0.20436	-0.12758
-0.43162	-0.12705	64.1658	52.9036	150.027	255.153	149.873	-0.53522	-0.25467	-0.25506	-0.20358	-0.17882	-0.10206
-0.43162	-0.17786	63.8618	52.6758	148.959	254.694	149.312	-0.58619	-0.28014	-0.30607	-0.25448	-0.20436	-0.10206
-0.43162	-0.20327	63.5324	52.4986	147.942	254.311	148.853	-0.53522	-0.25467	-0.30607	-0.27992	-0.22991	-0.12758
-0.40623	-0.15245	63.3551	52.372	146.925	253.877	148.343	-0.53522	-0.2292	-0.25506	-0.20358	-0.17882	-0.10206
-0.43162	-0.15245	63.1525	52.2201	145.882	253.392	147.807	-0.50973	-0.2292	-0.25506	-0.17813	-0.15327	-0.07655
-0.50779	-0.17786	62.8991	52.0683	144.865	253.009	147.374	-0.40778	-0.17827	-0.22955	-0.20358	-0.20436	-0.10206
-0.43162	-0.02541	62.7978	52.0176	143.899	252.6	146.94	-0.33133	-0.0764	-0.12753	-0.07634	-0.10218	-0.05103
-0.33007	0.07623	62.7472	51.9923	142.958	252.192	146.481	-0.22938	0.02547	0	0.07634	0	0
-0.27929	0.10164	62.5952	51.8658	142.017	251.809	146.073	-0.10195	0.10187	0.05101	0.10179	0	0
-0.2539	0.10164	62.3165	51.7139	141.051	251.401	145.639	0.02549	0.1528	0.10202	0.10179	-0.02555	-0.05103
-0.20312	0.12705	62.0885	51.5873	140.085	250.916	145.129	0.07646	0.20374	0.17854	0.15269	0.02555	-0.02552
-0.15234	0.20327	61.9365	51.4861	139.118	250.456	144.645	0.17841	0.28014	0.25506	0.22903	0.07664	-0.02552
-0.15234	0.20327	61.7592	51.3342	138.152	249.971	144.16	0.28035	0.35654	0.30607	0.25448	0.07664	0
-0.17773	0.22868	61.5312	51.1823	137.135	249.435	143.624	0.30584	0.38201	0.33158	0.27992	0.10218	0.02552
-0.17773	0.30491	61.3539	51.0811	136.143	248.874	143.038	0.33133	0.40747	0.38259	0.35627	0.17882	0.07655
-0.10156	0.38114	61.2019	50.9292	135.101	248.287	142.477	0.33133	0.43294	0.4081	0.35627	0.17882	0.07655
-0.12695	0.30491	60.8979	50.6761	134.084	247.623	141.839	0.33133	0.40747	0.38259	0.33082	0.15327	0.07655
-0.15234	0.22868	60.5179	50.347	132.965	246.832	141.15	0.28035	0.40747	0.35708	0.30537	0.12773	0.05103
-0.15234	0.17786	60.138	50.0686	131.922	246.066	140.462	0.20389	0.35654	0.35708	0.33082	0.15327	0.05103
-0.15234	0.15245	59.834	49.8154	130.88	245.275	139.773	0.15292	0.30561	0.25506	0.25448	0.10218	0
-0.17773	0.12705	59.4793	49.5623	129.812	244.458	139.033	0.05097	0.2292	0.15304	0.15269	0.02555	-0.02552
-0.27929	0.05082	59.0487	49.2585	128.718	243.59	138.294	-0.05097	0.12734	0.05101	0.0509	-0.02555	-0.05103
-0.33007	0.02541	58.6181	48.9801	127.599	242.671	137.554	-0.12743	0.0764	-0.02551	-0.02545	-0.07664	-0.07655
-0.30468	0.02541	58.2887	48.7017	126.506	241.701	136.763	-0.25487	0.05093	-0.07652	-0.02545	-0.05109	-0.07655
-0.33007	-0.05082	57.8834	48.3979	125.463	240.782	136.049	-0.30584	0	-0.10202	-0.0509	-0.05109	-0.05103
-0.38085	-0.15245	57.4528	48.0689	124.446	239.889	135.386	-0.33133	-0.02547	-0.15304	-0.15269	-0.10218	-0.07655
-0.35546	-0.15245	57.1235	47.8157	123.48	238.944	134.672	-0.40778	-0.0764	-0.17854	-0.15269	-0.10218	-0.07655
-0.30468	-0.12705	56.8955	47.6132	122.539	238.025	133.958	-0.45876	-0.10187	-0.20405	-0.12724	-0.10218	-0.07655
-0.38085	-0.17786	56.6168	47.3601	121.598	237.132	133.32	-0.43327	-0.12734	-0.22955	-0.15269	-0.12773	-0.07655
-0.40623	-0.15245	56.3128	47.1576	120.632	236.239	132.682	-0.40778	-0.12734	-0.22955	-0.17813	-0.15327	-0.07655
-0.40623	-0.12705	56.0595	46.9804	119.691	235.345	132.019	-0.40778	-0.12734	-0.20405	-0.12724	-0.12773	-0.10206
-0.35546	-0.05082	55.8569	46.8032	118.801	234.503	131.433	-0.35681	-0.10187	-0.17854	-0.07634	-0.10218	-0.07655
-0.33007	-0.05082	55.6036	46.626	117.937	233.661	130.846	-0.28035	-0.05093	-0.12753	-0.07634	-0.07664	-0.07655
-0.2539	-0.02541	55.3756	46.4742	117.072	232.869	130.285	-0.20389	0	-0.05101	-0.02545	-0.05109	-0.05103
-0.17773	0.02541	55.1476	46.3223	116.233	232.052	129.698	-0.12743	0.05093	0	0.02545	-0.02555	-0.05103
-0.15234	0.05082	54.9196	46.1451	115.394	231.236	129.111	-0.05097	0.10187	0.05101	0.07634	0	-0.02552
-0.17773	0.07623	54.6916	45.9679	114.504	230.393	128.525	0.02549	0.12734	0.12753	0.12724	0.05109	0
-0.20312	0.12705	54.4383	45.7907	113.639	229.525	127.913	0.07646	0.17827	0.17854	0.17813	0.05109	0
-0.17773	0.17786	54.2356	45.6388	112.775	228.658	127.301	0.12743	0.20374	0.20405	0.20358	0.07664	0.02552
-0.12695	0.25409	54.0583	45.487	111.91	227.764	126.637	0.12743	0.2292	0.22955	0.27992	0.12773	0.05103
-0.12695	0.22868	53.7797	45.2591	111.02	226.845	125.974	0.15292	0.20374	0.22955	0.25448	0.10218	0.05103
-0.15234	0.17786	53.3743	44.9554	110.079	225.901	125.337	0.17841	0.25467	0.22955	0.20358	0.07664	0.02552
-0.10156	0.17786	53.0197	44.6769	109.164	224.854	124.571	0.12743	0.2292	0.22955	0.22903	0.07664	0
-0.10156	0.17786	52.6904	44.4238	108.248	223.833	123.832	0.10195	0.17827	0.20405	0.20358	0.07664	0
-0.15234	0.12705	52.3104	44.1454	107.358	222.863	123.143	0.07646	0.1528	0.12753	0.10179	0	-0.05103
-0.20312	0.10164	51.9051	43.8923	106.443	221.791	122.403	0	0.12734	0.07652	0.0509	0	-0.05103
-0.22851	0.15245	51.5758	43.6391	105.528	220.694	121.664	-0.02549	0.10187	0.05101	0.0509	0	-0.02552
-0.2539	0.10164	51.1958	43.386	104.612	219.622	120.95	-0.07646	0.10187	0.02551	0.0509	0.02555	0
-0.27929	0.07623	50.8158	43.0569	103.671	218.473	120.21	-0.10195	0.10187	0.02551	0.02545	0.02555	0
-0.33007	0	50.3852	42.7279	102.807	217.324	119.47	-0.15292	0.05093	-0.05101	-0.02545	-0.02555	-0.02552
-0.27929	0	50.0812	42.4747	101.968	216.227	118.756	-0.20389	0.02547	-0.07652	-0.0509	-0.05109	-0.05103
-0.27929	0	49.8279	42.2469	101.129	215.155	118.042	-0.22938	0.02547	-0.07652	-0.0509	-0.02555	-0.05103
-0.27929	0	49.5492	42.0191	100.289	214.082	117.379	-0.22938	0	-0.10202	-0.07634	-0.05109	-0.05103
-0.33007	-0.02541	49.2199	41.7407	99.4503	212.985	116.69	-0.22938	0	-0.12753	-0.10179	-0.10218	-0.05103
-0.33007	0	48.9413	41.5382	98.6111	211.913	116.027	-0.25487	0	-0.12753	-0.10179	-0.07664	-0.05103
-0.33007	0.07623	48.7133	41.361	97.8229	210.866	115.364	-0.22938	0.02547	-0.07652	-0.0509	-0.05109	-0.05103
-0.27929	0.07623	48.46	41.1585	97.06	209.845	114.752	-0.17841	0.0764	-0.05101	-0.0509	-0.05109	-0.02552
-0.27929	0.07623	48.1813	40.9307	96.2972	208.85	114.139	-0.12743	0.10187	-0.02551	-0.0509	-0.05109	-0.05103
-0.20312	0.10164	47.9533	40.7282	95.5597	207.829	113.502	-0.10195	0.12734	0.02551	0.02545	0.02555	-0.02552
-0.17773	0.12705	47.7253	40.5257	94.7969	206.833	112.915	-0.02549	0.1528	0.07652	0.07634	0.05109	0
-0.20312	0.10164	47.4467	40.3232	94.0594	205.863	112.303	0.02549	0.1528	0.10202	0.10179	0.02555	0
-0.22851	0.12705	47.1934	40.0954	93.2203	204.817	111.589	0	0.12734	0.10202	0.12724	0.05109	0
-0.20312	0.20327	46.9907	39.8929	92.4575	203.77	110.926	0	0.10187	0.10202	0.12724	0.05109	0
-0.20312	0.22868	46.7627	39.7157	91.72	202.775	110.288	0.02549	0.10187	0.07652	0.10179	0.02555	0
-0.15234	0.25409	46.5094	39.5132	90.9572	201.754	109.625	0.02549	0.0764	0.07652	0.10179	0	0
-0.15234	0.22868	46.1547	39.2347	90.1689	200.682	108.911	0	0.0764	0.07652	0.10179	0.02555	0
-0.12695	0.17786	45.7748	38.931	89.3806	199.584	108.222	0	0.0764	0.07652	0.07634	0	-0.02552
-0.12695	0.15245	45.4201	38.6525	88.6178	198.486	107.533	0	0.0764	0.10202	0.10179	0.02555	0
-0.15234	0.12705	45.0655	38.3994	87.8804	197.389	106.845	-0.05097	0.05093	0.05101	0.07634	0.02555	-0.02552
-0.20312	0.10164	44.7108	38.1463	87.1175	196.291	106.131	-0.10195	-0.02547	-0.02551	0	-0.05109	-0.05103
-0.20312	0.12705	44.3815	37.9185	86.4055	195.143	105.416	-0.12743	-0.05093	-0.05101	0	-0.05109	-0.05103
-0.20312	0.15245	44.1029	37.6906	85.6935	194.045	104.728	-0.12743	-0.02547	-0.02551	0.02545	-0.02555	0
-0.20312	0.12705	43.7482	37.4375	84.9561	192.922	104.065	-0.15292	-0.02547	-0.02551	0.0509	0	0
-0.20312	0.10164	43.3682	37.1338	84.1678	191.748	103.35	-0.17841	-0.02547	-0.05101	0	-0.02555	-0.02552
-0.20312	0.05082	43.0136	36.8553	83.4813	190.625	102.662	-0.20389	-0.05093	-0.07652	-0.02545	-0.05109	-0.02552
-0.17773	0.05082	42.7349	36.6275	82.8201	189.501	101.999	-0.20389	-0.02547	-0.07652	-0.0509	-0.05109	-0.05103
-0.17773	0.07623	42.4816	36.425	82.159	188.455	101.361	-0.17841	-0.05093	-0.07652	-0.07634	-0.05109	-0.05103
-0.15234	0.10164	42.2283	36.2225	81.4724	187.357	100.698	-0.17841	-0.02547	-0.10202	-0.07634	-0.07664	-0.05103
-0.15234	0.12705	41.975	36.0453	80.7859	186.26	100.086	-0.17841	0	-0.07652	-0.0509	-0.02555	-0.05103
-0.17773	0.15245	41.7217	35.8681	80.1247	185.239	99.499	-0.10195	0.05093	-0.05101	-0.02545	-0.02555	-0.05103
-0.15234	0.17786	41.4684	35.6403	79.4636	184.167	98.8868	-0.07646	0.10187	0	0.02545	0.02555	-0.02552
-0.12695	0.20327	41.215	35.4378	78.8024	183.095	98.2492	-0.05097	0.12734	0.05101	0.0509	0.05109	0
-0.12695	0.20327	40.987	35.2353	78.1667	182.099	97.6626	0	0.1528	0.07652	0.07634	0.05109	0
-0.07617	0.22868	40.7844	35.0581	77.5819	181.104	97.1014	0.07646	0.20374	0.12753	0.12724	0.07664	0
-0.05078	0.25409	40.6071	34.8809	76.9462	180.134	96.4893	0.07646	0.20374	0.17854	0.15269	0.10218	0
-0.07617	0.25409	40.3537	34.6278	76.285	179.087	95.8516	0.07646	0.20374	0.15304	0.12724	0.07664	0
-0.10156	0.25409	40.0751	34.4	75.573	177.989	95.1885	0.07646	0.17827	0.15304	0.12724	0.05109	-0.02552
-0.07617	0.30491	39.8218	34.2228	74.9628	176.968	94.5508	0.05097	0.1528	0.12753	0.12724	0.07664	-0.02552
-0.05078	0.33032	39.6191	34.0203	74.3271	175.947	93.9132	0.05097	0.12734	0.10202	0.10179	0.02555	-0.05103
-0.02539	0.33032	39.3658	33.8178	73.6659	174.875	93.25	0	0.0764	0.07652	0.0509	0.02555	-0.05103
-0.02539	0.30491	39.0618	33.5393	73.0048	173.778	92.5869	-0.02549	0.0764	0.07652	0.0509	0.02555	-0.05103
0	0.2795	38.7325	33.2609	72.3691	172.706	92.0002	0	0.10187	0.10202	0.07634	0.05109	-0.02552
-0.02539	0.22868	38.4032	33.0078	71.7334	171.608	91.3371	-0.02549	0.0764	0.10202	0.10179	0.05109	-0.02552
-0.05078	0.20327	38.0739	32.704	71.0468	170.485	90.6229	-0.10195	0	0.05101	0.07634	0.02555	-0.02552
-0.12695	0.20327	37.7446	32.4762	70.4111	169.362	89.9342	-0.17841	-0.0764	-0.02551	0	-0.02555	-0.07655
-0.12695	0.20327	37.4912	32.2737	69.8008	168.264	89.2966	-0.17841	-0.10187	-0.07652	-0.0509	-0.05109	-0.07655
-0.07617	0.25409	37.2379	32.0712	69.1905	167.192	88.6589	-0.22938	-0.10187	-0.07652	-0.02545	-0.05109	-0.07655
-0.07617	0.20327	36.9593	31.8181	68.5548	166.069	88.0213	-0.25487	-0.12734	-0.10202	-0.07634	-0.05109	-0.07655
-0.05078	0.15245	36.5793	31.5143	67.9445	164.971	87.3836	-0.25487	-0.12734	-0.12753	-0.10179	-0.07664	-0.10206
-0.02539	0.12705	36.2753	31.3118	67.3597	163.925	86.797	-0.22938	-0.10187	-0.10202	-0.10179	-0.07664	-0.10206
-0.02539	0.12705	36.022	31.1093	66.8257	162.878	86.2104	-0.20389	-0.0764	-0.07652	-0.07634	-0.05109	-0.07655
-0.05078	0.12705	35.7433	30.9068	66.2917	161.857	85.6237	-0.20389	-0.0764	-0.07652	-0.07634	-0.07664	-0.07655
-0.05078	0.17786	35.5407	30.755	65.7577	160.836	85.0626	-0.17841	-0.05093	-0.07652	-0.07634	-0.02555	-0.05103
-0.02539	0.22868	35.3634	30.6284	65.2491	159.866	84.5269	-0.12743	-0.02547	-0.02551	-0.02545	-0.02555	-0.05103
-0.02539	0.2795	35.1607	30.4765	64.7151	158.922	83.9913	-0.05097	0.02547	0.02551	0.02545	0	-0.02552
0	0.25409	34.9074	30.274	64.1557	157.901	83.4302	-0.05097	0.0764	0.07652	0.07634	0.05109	-0.02552
0	0.22868	34.6287	30.0209	63.6217	156.905	82.8946	0	0.10187	0.10202	0.07634	0.05109	-0.02552
0.05078	0.22868	34.4007	29.869	63.1386	155.986	82.3589	0.05097	0.1528	0.12753	0.07634	0.05109	-0.05103
0.10156	0.2795	34.2488	29.7425	62.6555	155.067	81.8233	0.10195	0.17827	0.15304	0.10179	0.05109	-0.05103
0.10156	0.2795	34.0714	29.5906	62.1469	154.149	81.2877	0.10195	0.1528	0.15304	0.07634	0.05109	-0.05103
0.07617	0.30491	33.8181	29.3881	61.6129	153.179	80.7266	0.12743	0.17827	0.17854	0.07634	0.05109	-0.05103
0.05078	0.30491	33.5648	29.1856	61.028	152.183	80.1399	0.12743	0.20374	0.20405	0.12724	0.07664	-0.02552
0.05078	0.30491	33.3115	28.9831	60.5195	151.213	79.6043	0.15292	0.2292	0.22955	0.15269	0.10218	0
0.05078	0.33032	33.0581	28.7806	59.9855	150.218	79.0177	0.10195	0.17827	0.20405	0.12724	0.10218	0
0.07617	0.30491	32.8302	28.5781	59.4515	149.222	78.4055	0.07646	0.1528	0.15304	0.07634	0.05109	-0.02552
0.07617	0.2795	32.5769	28.3502	58.9429	148.227	77.8444	0.05097	0.12734	0.12753	0.07634	0.05109	-0.02552
0.10156	0.25409	32.3235	28.0971	58.3835	147.206	77.2577	0.05097	0.1528	0.15304	0.10179	0.07664	-0.02552
0.05078	0.17786	31.9689	27.8187	57.8241	146.159	76.6711	0	0.10187	0.12753	0.07634	0.05109	-0.02552
0	0.15245	31.6396	27.5909	57.2392	145.087	76.0335	-0.05097	0.05093	0.07652	0.02545	0	-0.07655
-0.05078	0.15245	31.3863	27.3884	56.7306	144.066	75.4468	-0.12743	0	0.02551	-0.02545	-0.02555	-0.07655
-0.02539	0.17786	31.1836	27.2112	56.2221	143.071	74.8602	-0.15292	-0.05093	-0.02551	-0.0509	-0.05109	-0.10206
0	0.17786	30.9556	27.034	55.7389	142.075	74.2735	-0.17841	-0.10187	-0.05101	-0.10179	-0.05109	-0.10206
0	0.15245	30.677	26.7809	55.2049	141.054	73.7124	-0.20389	-0.0764	-0.05101	-0.10179	-0.05109	-0.10206
0	0.10164	30.3983	26.553	54.7218	140.058	73.1768	-0.20389	-0.0764	-0.02551	-0.10179	-0.05109	-0.10206
-0.02539	0.07623	30.1197	26.3505	54.2387	139.089	72.6667	-0.17841	-0.05093	0	-0.0509	-0.05109	-0.07655
-0.05078	0.05082	29.8663	26.1227	53.7809	138.119	72.131	-0.15292	-0.05093	0	-0.0509	-0.02555	-0.07655
-0.07617	0.07623	29.6637	25.9708	53.3232	137.174	71.5954	-0.17841	-0.0764	0	-0.02545	-0.02555	-0.07655
-0.07617	0.12705	29.5117	25.8696	52.9164	136.281	71.1108	-0.15292	-0.0764	0	-0.02545	-0.02555	-0.07655
-0.02539	0.15245	29.385	25.743	52.5095	135.413	70.6517	-0.10195	-0.0764	0	-0.02545	-0.05109	-0.07655
-0.02539	0.17786	29.2077	25.5912	52.0518	134.519	70.1416	-0.10195	-0.05093	0.02551	0	-0.02555	-0.07655
-0.02539	0.15245	28.9544	25.3887	51.6195	133.626	69.6569	-0.05097	-0.02547	0.05101	0	-0.02555	-0.07655
0.02539	0.15245	28.7264	25.2115	51.2127	132.758	69.1978	0	0.02547	0.10202	0.02545	0	-0.07655
0.05078	0.17786	28.5491	25.0849	50.8058	131.916	68.7387	0.02549	0.0764	0.15304	0.0509	0.02555	-0.05103
0.05078	0.20327	28.3971	24.9583	50.4244	131.099	68.2796	0.05097	0.0764	0.15304	0.07634	0.02555	-0.07655
0.02539	0.20327	28.1944	24.7812	49.9921	130.257	67.795	0.07646	0.10187	0.17854	0.07634	0.02555	-0.05103
0.02539	0.22868	27.9918	24.6293	49.5598	129.363	67.3104	0.10195	0.12734	0.20405	0.10179	0.05109	-0.02552
0	0.22868	27.7891	24.4774	49.1276	128.495	66.8003	0.10195	0.12734	0.22955	0.15269	0.07664	0
0	0.25409	27.5865	24.3002	48.6698	127.602	66.3157	0.10195	0.12734	0.22955	0.17813	0.07664	0
0	0.20327	27.3331	24.0724	48.2376	126.709	65.8055	0.07646	0.10187	0.17854	0.10179	0.02555	-0.05103
0	0.20327	27.1051	23.8952	47.8307	125.815	65.2699	0.05097	0.10187	0.17854	0.10179	0.02555	-0.05103
0.05078	0.22868	26.9278	23.718	47.4493	124.947	64.7598	0.02549	0.0764	0.17854	0.10179	0.02555	-0.05103
0.05078	0.20327	26.7252	23.5155	47.017	124.054	64.2752	0.02549	0.0764	0.15304	0.0509	0	-0.07655
0	0.15245	26.4212	23.2877	46.5593	123.11	63.7396	-0.02549	0.02547	0.10202	0.02545	0	-0.07655
-0.05078	0.12705	26.1425	23.0852	46.0762	122.165	63.2039	-0.07646	0.02547	0.07652	0	-0.02555	-0.07655
-0.05078	0.12705	25.9145	22.908	45.6439	121.246	62.7193	-0.07646	0.02547	0.07652	0	-0.02555	-0.07655
-0.05078	0.12705	25.7372	22.7308	45.2625	120.353	62.2092	-0.10195	0.02547	0.05101	0	-0.02555	-0.07655
-0.05078	0.12705	25.5346	22.5536	44.8302	119.459	61.6991	-0.15292	-0.02547	0.02551	-0.02545	-0.02555	-0.07655
-0.05078	0.10164	25.3319	22.3764	44.4487	118.592	61.2144	-0.15292	-0.02547	0.02551	-0.0509	-0.02555	-0.07655
-0.05078	0.10164	25.1293	22.1993	44.0673	117.724	60.7809	-0.12743	-0.02547	0.02551	-0.0509	-0.05109	-0.10206
-0.05078	0.07623	24.9013	21.9967	43.6859	116.881	60.2962	-0.15292	-0.02547	0.02551	-0.02545	-0.05109	-0.10206
-0.07617	0.05082	24.6986	21.8196	43.279	115.988	59.8116	-0.15292	-0.05093	0.02551	-0.02545	-0.05109	-0.10206
-0.07617	0.07623	24.496	21.6677	42.9231	115.171	59.3525	-0.15292	-0.02547	0.02551	-0.02545	-0.05109	-0.10206
-0.05078	0.12705	24.3946	21.5918	42.5925	114.405	58.9444	-0.10195	-0.02547	0.02551	-0.02545	-0.05109	-0.10206
-0.02539	0.15245	24.268	21.4652	42.2365	113.614	58.5363	-0.10195	-0.02547	0.05101	-0.02545	-0.05109	-0.10206
0	0.15245	24.0907	21.3133	41.8805	112.848	58.1027	-0.07646	-0.02547	0.05101	-0.02545	-0.05109	-0.10206
0	0.15245	23.8627	21.1361	41.5245	112.057	57.6691	-0.02549	0.02547	0.07652	0	-0.02555	-0.10206
0.02539	0.15245	23.6853	20.9842	41.1939	111.291	57.2865	0	0.05093	0.15304	0.07634	0.02555	-0.07655
0	0.12705	23.5333	20.8324	40.8633	110.551	56.8784	0.05097	0.0764	0.17854	0.10179	0.02555	-0.07655
0	0.12705	23.356	20.7058	40.5074	109.785	56.4448	0.02549	0.05093	0.15304	0.10179	0	-0.07655
0	0.17786	23.2547	20.6045	40.1768	109.019	56.0112	0.02549	0.05093	0.15304	0.10179	0	-0.07655
0.02539	0.20327	23.1027	20.478	39.8462	108.279	55.6031	0.05097	0.05093	0.17854	0.12724	0	-0.05103
0.02539	0.22868	22.9001	20.3261	39.4902	107.488	55.1695	0.05097	0.05093	0.15304	0.10179	-0.02555	-0.07655
0.02539	0.20327	22.6974	20.1489	39.1342	106.697	54.6849	0.02549	0.02547	0.15304	0.07634	0	-0.10206
0.05078	0.17786	22.4694	19.9464	38.7782	105.905	54.2513	0.05097	0.05093	0.15304	0.07634	-0.02555	-0.10206
0.05078	0.17786	22.2668	19.7946	38.4731	105.165	53.8687	0.05097	0.0764	0.15304	0.07634	0	-0.07655
0.05078	0.17786	22.1148	19.6427	38.1425	104.374	53.4096	0.05097	0.05093	0.15304	0.07634	-0.02555	-0.07655
0.02539	0.15245	21.9121	19.4655	37.7611	103.557	52.9505	0	0.02547	0.10202	0.02545	-0.02555	-0.10206
0	0.15245	21.6841	19.3136	37.4305	102.791	52.5169	0	0.02547	0.10202	0.02545	-0.05109	-0.07655
-0.02539	0.15245	21.4815	19.1617	37.1	102	52.1088	0	0.02547	0.10202	0.0509	-0.02555	-0.07655
-0.02539	0.15245	21.3295	19.0099	36.7185	101.183	51.6752	-0.02549	0.02547	0.10202	0.07634	-0.02555	-0.07655
-0.02539	0.12705	21.1268	18.8327	36.388	100.392	51.2416	-0.05097	0	0.07652	0.02545	-0.05109	-0.07655
0	0.12705	20.9495	18.6808	36.0828	99.6516	50.859	-0.05097	0	0.07652	0	-0.05109	-0.10206
0.02539	0.15245	20.7975	18.5542	35.8031	98.9369	50.4254	-0.07646	-0.02547	0.02551	-0.02545	-0.07664	-0.10206
0.02539	0.12705	20.6455	18.4023	35.4725	98.1967	50.0428	-0.07646	0	0.02551	-0.02545	-0.10218	-0.12758
0	0.10164	20.4682	18.2505	35.1674	97.4309	49.6347	-0.07646	0	0.02551	-0.0509	-0.07664	-0.12758
-0.02539	0.12705	20.2655	18.0986	34.8623	96.7162	49.2521	-0.05097	0.02547	0.05101	-0.02545	-0.05109	-0.10206
-0.05078	0.12705	20.1389	17.9973	34.5571	96.0015	48.895	-0.02549	0.05093	0.07652	0	-0.02555	-0.07655
-0.02539	0.15245	20.0122	17.8961	34.3028	95.3633	48.5125	-0.02549	0.05093	0.07652	0	-0.05109	-0.07655
-0.05078	0.15245	19.8855	17.7695	33.9723	94.6486	48.1299	-0.02549	0.05093	0.07652	0.02545	-0.02555	-0.07655
-0.02539	0.15245	19.7336	17.643	33.6926	93.9849	47.7728	0	0.05093	0.10202	0.02545	-0.02555	-0.07655
-0.02539	0.15245	19.6069	17.5164	33.4128	93.3213	47.4157	0.02549	0.0764	0.10202	0.0509	-0.02555	-0.07655
0	0.15245	19.4549	17.3898	33.1586	92.6576	47.0331	0.02549	0.0764	0.12753	0.07634	-0.02555	-0.07655
-0.02539	0.12705	19.3029	17.238	32.8534	91.9684	46.6505	0.02549	0.05093	0.10202	0.0509	-0.02555	-0.07655
-0.02539	0.12705	19.1509	17.1114	32.5737	91.3048	46.2934	0.02549	0.05093	0.10202	0.0509	-0.05109	-0.07655
0	0.17786	19.0243	17.0355	32.3194	90.6411	45.9363	0.05097	0.05093	0.12753	0.07634	-0.02555	-0.07655
0	0.20327	18.8976	16.9089	32.0143	89.9774	45.5538	0.02549	0.05093	0.12753	0.0509	-0.02555	-0.07655
-0.02539	0.15245	18.7203	16.757	31.7092	89.2882	45.1712	0.02549	0.02547	0.10202	0.02545	-0.05109	-0.07655
0	0.15245	18.5176	16.6051	31.4294	88.5991	44.8141	0	0.02547	0.10202	0.0509	-0.02555	-0.07655
0.02539	0.12705	18.3656	16.4786	31.1751	87.9609	44.4825	0.02549	0.05093	0.12753	0.07634	-0.02555	-0.05103
0	0.10164	18.1883	16.3267	30.8954	87.2717	44.1254	0.05097	0.05093	0.12753	0.07634	-0.02555	-0.05103
-0.02539	0.10164	18.0363	16.2001	30.6157	86.5825	43.7173	0	0	0.10202	0.07634	-0.05109	-0.05103
-0.02539	0.10164	17.8843	16.0736	30.336	85.9189	43.3602	0	0	0.07652	0.0509	-0.05109	-0.05103
-0.02539	0.10164	17.7577	15.947	30.0817	85.2552	43.0287	0	0	0.07652	0.02545	-0.07664	-0.07655
-0.02539	0.12705	17.6057	15.8458	29.802	84.5915	42.6716	-0.02549	0	0.05101	0.02545	-0.07664	-0.05103
-0.02539	0.10164	17.4537	15.6939	29.5223	83.9279	42.3145	-0.05097	-0.02547	0.05101	0.02545	-0.07664	-0.05103
0	0.07623	17.2764	15.5673	29.2426	83.2642	41.9574	-0.05097	0	0.05101	0	-0.10218	-0.07655
0	0.07623	17.175	15.4408	29.0137	82.6516	41.6768	-0.02549	0.02547	0.07652	0.02545	-0.07664	-0.05103
0.02539	0.07623	17.0484	15.3395	28.7849	82.039	41.3197	-0.02549	0.02547	0.07652	0.02545	-0.07664	-0.05103
0	0.07623	16.8964	15.2129	28.5052	81.4009	40.9882	-0.02549	0.02547	0.05101	0	-0.07664	-0.05103
0	0.07623	16.7697	15.1117	28.3017	80.8138	40.6821	0	0.05093	0.07652	0.0509	-0.07664	-0.02552
0	0.10164	16.6684	15.0104	28.0729	80.2012	40.376	0.02549	0.0764	0.10202	0.07634	-0.05109	-0.02552
-0.02539	0.10164	16.5671	14.8839	27.8186	79.6141	40.0444	0.02549	0.0764	0.10202	0.07634	-0.05109	-0.02552
-0.02539	0.10164	16.4404	14.7826	27.5643	79.027	39.7129	0	0.05093	0.07652	0.07634	-0.05109	-0.02552
0	0.10164	16.3391	14.6814	27.3609	78.4399	39.4068	0	0.05093	0.07652	0.07634	-0.07664	-0.02552
0.02539	0.12705	16.2378	14.5548	27.1066	77.8783	39.1262	0.02549	0.0764	0.10202	0.0509	-0.07664	-0.02552
0.05078	0.10164	16.1111	14.4536	26.8778	77.3168	38.8202	0.02549	0.05093	0.07652	0.0509	-0.07664	-0.05103
0.02539	0.07623	15.9591	14.327	26.6235	76.7042	38.4886	0	0.05093	0.07652	0.0509	-0.07664	-0.05103
0.02539	0.07623	15.8071	14.2004	26.42	76.1426	38.208	0.02549	0.05093	0.07652	0.0509	-0.07664	-0.02552
0.02539	0.10164	15.7058	14.1245	26.1912	75.5555	37.9019	0.02549	0.05093	0.10202	0.07634	-0.05109	-0.02552
0.02539	0.12705	15.6045	14.0233	25.9369	74.9684	37.5959	0	0.02547	0.07652	0.07634	-0.05109	0
0	0.10164	15.4525	13.8714	25.6826	74.3813	37.2643	-0.02549	0	0.05101	0.0509	-0.07664	-0.02552
0	0.07623	15.3005	13.7448	25.4538	73.7943	36.9582	-0.02549	-0.02547	0.05101	0.0509	-0.07664	-0.02552
0.02539	0.07623	15.1738	13.6436	25.2504	73.2327	36.6521	-0.02549	0	0.05101	0.07634	-0.07664	-0.02552
0.02539	0.05082	15.0472	13.4917	25.0215	72.6456	36.3461	-0.02549	-0.02547	0.05101	0.0509	-0.07664	-0.02552
0.02539	0.02541	14.8952	13.3651	24.7672	72.033	36.04	-0.05097	-0.05093	0.02551	0.0509	-0.10218	-0.05103
0.02539	0.02541	14.7432	13.2892	24.5892	71.497	35.7339	-0.05097	-0.05093	0.02551	0.02545	-0.07664	-0.02552
0.02539	0.05082	14.6418	13.2132	24.3858	70.9354	35.4789	-0.05097	-0.05093	0.02551	0.02545	-0.10218	-0.02552
0.02539	0.05082	14.5152	13.112	24.1315	70.3738	35.1728	-0.05097	-0.05093	0	0.02545	-0.10218	-0.02552
0.02539	0.02541	14.3885	12.9854	23.9281	69.8123	34.8667	-0.05097	-0.05093	0.02551	0.02545	-0.07664	-0.02552
0.05078	0.02541	14.2365	12.8842	23.7247	69.3018	34.6117	-0.02549	-0.02547	0.02551	0.0509	-0.07664	-0.02552
0.07617	0.02541	14.1352	12.7829	23.5466	68.7657	34.3821	0	0	0.05101	0.07634	-0.05109	-0.02552
0.07617	0.02541	14.0339	12.707	23.3432	68.2552	34.1016	0	0	0.05101	0.07634	-0.05109	-0.02552
0.07617	0.02541	13.9326	12.5804	23.1398	67.7192	33.821	0	0	0.05101	0.07634	-0.07664	-0.02552
0.10156	0.05082	13.8312	12.5298	22.9872	67.2342	33.5914	0.02549	0.02547	0.07652	0.07634	-0.05109	-0.02552
0.10156	0.05082	13.7552	12.4539	22.7838	66.7492	33.3364	0.05097	0.02547	0.07652	0.10179	-0.05109	-0.02552
0.10156	0.05082	13.6539	12.3526	22.5804	66.2642	33.0558	0.05097	0.05093	0.07652	0.10179	-0.05109	-0.02552
0.10156	0.05082	13.5272	12.2514	22.3769	65.7537	32.8007	0.05097	0.02547	0.07652	0.10179	-0.07664	-0.02552
0.12695	0.05082	13.4006	12.1501	22.1989	65.2432	32.5202	0.05097	0.05093	0.07652	0.07634	-0.05109	-0.05103
0.15234	0.05082	13.3246	12.0742	22.0209	64.7837	32.2906	0.07646	0.05093	0.10202	0.10179	-0.05109	-0.02552
0.15234	0.05082	13.2233	11.9729	21.8429	64.2988	32.0101	0.05097	0.05093	0.10202	0.10179	-0.05109	-0.02552
0.15234	0.02541	13.0966	11.8463	21.6395	63.7627	31.7295	0.05097	0.05093	0.10202	0.10179	-0.05109	-0.02552
0.15234	0.02541	12.9699	11.7451	21.4361	63.2777	31.4744	0.05097	0.05093	0.10202	0.10179	-0.05109	-0.02552
0.12695	0.05082	12.8686	11.6692	21.2581	62.7928	31.2449	0.05097	0.05093	0.10202	0.12724	-0.05109	-0.02552
0.12695	0.02541	12.7673	11.5679	21.0547	62.2822	30.9643	0.02549	0.05093	0.07652	0.12724	-0.07664	-0.02552
0.15234	0.02541	12.666	11.4413	20.8512	61.7717	30.6582	-0.02549	0	0.05101	0.07634	-0.07664	-0.05103
0.15234	0.02541	12.514	11.3401	20.6478	61.2612	30.4032	-0.02549	0	0.02551	0.0509	-0.10218	-0.05103
0.17773	0	12.4126	11.2388	20.4698	60.7762	30.1481	-0.02549	0	0.02551	0.0509	-0.10218	-0.07655
0.17773	0	12.286	11.1376	20.2664	60.2913	29.8931	-0.05097	-0.02547	0.02551	0.02545	-0.10218	-0.07655
0.17773	-0.02541	12.1593	11.011	20.0884	59.7807	29.6125	-0.07646	-0.05093	0	0.02545	-0.12773	-0.07655
0.17773	-0.02541	12.0327	10.9351	19.9358	59.2958	29.3829	-0.07646	-0.05093	0	0.02545	-0.10218	-0.07655
0.17773	0	11.9567	10.8592	19.7578	58.8108	29.1279	-0.07646	-0.02547	0	0.0509	-0.10218	-0.07655
0.15234	0	11.8553	10.7579	19.5798	58.3513	28.8983	-0.07646	-0.05093	0	0.0509	-0.10218	-0.05103
0.17773	0	11.754	10.6567	19.4018	57.8919	28.6688	-0.07646	-0.05093	0	0.0509	-0.10218	-0.07655
0.17773	0	11.6527	10.5807	19.2493	57.4579	28.4392	-0.05097	-0.02547	0.02551	0.0509	-0.07664	-0.07655
0.20312	0	11.5767	10.5048	19.0967	57.024	28.2352	-0.05097	0	0.05101	0.07634	-0.10218	-0.07655
0.22851	0.02541	11.526	10.4542	18.9696	56.6156	28.0056	-0.02549	0	0.05101	0.07634	-0.10218	-0.07655
0.22851	0.02541	11.4247	10.3529	18.7916	56.1816	27.7761	-0.02549	-0.02547	0.05101	0.0509	-0.10218	-0.07655
0.22851	0.02541	11.3487	10.3023	18.6644	55.7732	27.572	0	0.02547	0.05101	0.07634	-0.10218	-0.10206
0.22851	0.05082	11.2727	10.2516	18.5118	55.3904	27.3935	0.02549	0.05093	0.07652	0.10179	-0.07664	-0.07655
0.22851	0.05082	11.1967	10.1757	18.3593	54.9564	27.1894	0.02549	0.05093	0.10202	0.10179	-0.07664	-0.07655
0.2539	0.05082	11.0954	10.0998	18.2067	54.548	26.9599	0.02549	0.05093	0.10202	0.10179	-0.05109	-0.07655
0.2539	0.07623	10.994	10.0238	18.0541	54.1396	26.7558	0.05097	0.0764	0.12753	0.12724	-0.05109	-0.07655
0.27929	0.07623	10.9434	9.97321	17.927	53.7567	26.5518	0.05097	0.10187	0.12753	0.12724	-0.05109	-0.07655
0.27929	0.07623	10.8421	9.87196	17.7744	53.3228	26.3222	0.05097	0.0764	0.12753	0.12724	-0.05109	-0.07655
0.27929	0.07623	10.7407	9.79602	17.5964	52.8889	26.0927	0.05097	0.0764	0.12753	0.12724	-0.05109	-0.07655
0.2539	0.07623	10.6394	9.72008	17.4439	52.4804	25.8886	0.05097	0.0764	0.12753	0.12724	-0.05109	-0.07655
0.2539	0.07623	10.5634	9.61883	17.2659	52.0465	25.6591	0.02549	0.0764	0.10202	0.10179	-0.07664	-0.07655
0.2539	0.07623	10.4621	9.5429	17.1133	51.6126	25.4295	0	0.05093	0.07652	0.10179	-0.07664	-0.07655
0.2539	0.05082	10.3354	9.44164	16.9353	51.1786	25.2	-0.02549	0.02547	0.05101	0.0509	-0.10218	-0.10206
0.2539	0.05082	10.2341	9.34039	16.7827	50.7702	24.9704	-0.05097	0.02547	0.05101	0.0509	-0.10218	-0.10206
0.27929	0.05082	10.1581	9.26446	16.6301	50.3363	24.7663	-0.05097	0.02547	0.05101	0.0509	-0.10218	-0.07655
0.27929	0.02541	10.0314	9.1632	16.4776	49.9279	24.5368	-0.07646	0	0.02551	0.02545	-0.10218	-0.07655
0.2539	0.02541	9.93011	9.06195	16.325	49.494	24.3072	-0.10195	0	0.02551	0.0509	-0.10218	-0.07655
0.2539	0.02541	9.82878	8.98602	16.1724	49.0856	24.1032	-0.10195	0	0.02551	0.0509	-0.10218	-0.07655
0.2539	0.02541	9.77812	8.91008	16.0453	48.7027	23.8991	-0.10195	0	0.02551	0.0509	-0.10218	-0.07655
0.2539	0.02541	9.67679	8.83414	15.8927	48.2943	23.6951	-0.10195	-0.02547	0	0.02545	-0.10218	-0.10206
0.2539	0.02541	9.6008	8.78351	15.7401	47.9114	23.4911	-0.10195	-0.02547	0	0.02545	-0.10218	-0.07655
0.27929	0.02541	9.5248	8.70758	15.6384	47.554	23.338	-0.10195	-0.02547	0	0.02545	-0.10218	-0.10206
0.30468	0.02541	9.47414	8.65695	15.5113	47.1967	23.1595	-0.07646	0	0.02551	0.0509	-0.10218	-0.07655
0.30468	0.02541	9.39814	8.58101	15.4096	46.8393	22.9809	-0.05097	0	0.02551	0.0509	-0.10218	-0.07655
0.30468	0.02541	9.32215	8.53039	15.2824	46.482	22.8024	-0.05097	0	0.05101	0.0509	-0.07664	-0.07655
0.30468	0.02541	9.24615	8.47976	15.1553	46.1501	22.6238	-0.02549	0.02547	0.05101	0.0509	-0.07664	-0.07655
0.33007	0.07623	9.19549	8.45445	15.0536	45.8438	22.4963	0	0.05093	0.07652	0.10179	-0.05109	-0.05103
0.33007	0.05082	9.11949	8.37851	14.9264	45.4865	22.3178	0.02549	0.05093	0.07652	0.10179	-0.05109	-0.05103
0.33007	0.07623	9.06883	8.32789	14.8247	45.1546	22.1392	0.02549	0.05093	0.10202	0.12724	-0.05109	-0.05103
0.33007	0.07623	8.99283	8.25195	14.6976	44.7973	21.9607	0.05097	0.05093	0.10202	0.12724	-0.05109	-0.05103
0.33007	0.05082	8.91683	8.20132	14.5959	44.4654	21.7821	0.05097	0.05093	0.12753	0.12724	-0.05109	-0.05103
0.33007	0.07623	8.86617	8.12538	14.4687	44.1336	21.6036	0.05097	0.05093	0.10202	0.10179	-0.05109	-0.05103
0.33007	0.05082	8.76484	8.04945	14.3162	43.7762	21.4251	0.05097	0.05093	0.10202	0.10179	-0.05109	-0.05103
0.33007	0.07623	8.68885	7.99882	14.2144	43.4444	21.2465	0.05097	0.0764	0.10202	0.10179	-0.05109	-0.05103
0.30468	0.05082	8.61285	7.92288	14.0619	43.0615	21.068	0.05097	0.05093	0.10202	0.10179	-0.05109	-0.05103
0.27929	0.05082	8.51152	7.82163	13.9093	42.7042	20.8639	0	0.05093	0.07652	0.07634	-0.05109	-0.05103
0.27929	0.02541	8.4102	7.74569	13.7822	42.3468	20.6854	0	0.05093	0.07652	0.07634	-0.05109	-0.05103
0.27929	0.02541	8.3342	7.69507	13.6805	41.9895	20.5324	0	0.05093	0.07652	0.07634	-0.05109	-0.05103
0.27929	0.02541	8.2582	7.59382	13.5533	41.6066	20.3283	0	0.02547	0.05101	0.07634	-0.05109	-0.05103
0.2539	0	8.18221	7.51788	13.4262	41.2747	20.1498	-0.02549	0.02547	0.02551	0.0509	-0.07664	-0.05103
0.2539	0	8.10621	7.44194	13.299	40.9174	19.9457	-0.05097	0	0.02551	0.0509	-0.07664	-0.05103
0.2539	0	8.03022	7.366	13.1719	40.56	19.7927	-0.05097	0	0	0.0509	-0.10218	-0.07655
0.22851	0	7.95422	7.31538	13.0447	40.2537	19.6141	-0.05097	0	0	0.02545	-0.10218	-0.07655
0.22851	0	7.87823	7.23944	12.9176	39.8964	19.4356	-0.07646	0	0	0.02545	-0.10218	-0.07655
0.22851	0	7.82756	7.18881	12.8413	39.5901	19.2826	-0.07646	0	0	0.02545	-0.10218	-0.07655
0.22851	0	7.7769	7.13819	12.7142	39.2838	19.1295	-0.05097	0	0	0.02545	-0.10218	-0.07655
0.2539	0	7.7009	7.06225	12.6379	39.003	19.002	-0.02549	0.02547	0	0.02545	-0.07664	-0.05103
0.2539	0	7.65024	7.03694	12.5362	38.6967	18.8489	-0.02549	0.02547	0.02551	0.0509	-0.07664	-0.07655
0.22851	0	7.59958	6.98631	12.4345	38.4159	18.6959	-0.02549	0.02547	0.02551	0.0509	-0.07664	-0.07655
0.22851	0.02541	7.57424	6.93569	12.3582	38.1351	18.5684	0	0.05093	0.05101	0.07634	-0.07664	-0.05103
0.2539	0.05082	7.52358	6.91037	12.2565	37.8543	18.4409	0	0.05093	0.05101	0.10179	-0.05109	-0.05103
0.2539	0.05082	7.47292	6.85975	12.1547	37.5735	18.2878	0	0.02547	0.05101	0.10179	-0.05109	-0.05103
0.2539	0.05082	7.42225	6.78381	12.053	37.2928	18.1603	0.02549	0.05093	0.05101	0.10179	-0.07664	-0.05103
0.27929	0.05082	7.37159	6.7585	11.9767	37.012	18.0072	0.02549	0.05093	0.05101	0.10179	-0.05109	-0.05103
0.27929	0.07623	7.29559	6.68256	11.875	36.7312	17.8542	0.02549	0.05093	0.05101	0.10179	-0.05109	-0.07655
0.27929	0.05082	7.2196	6.63193	11.7733	36.4504	17.7267	0.02549	0.02547	0.05101	0.10179	-0.07664	-0.05103
0.27929	0.05082	7.16893	6.58131	11.6716	36.1696	17.5737	0.05097	0.05093	0.07652	0.10179	-0.05109	-0.05103
0.27929	0.05082	7.09294	6.53068	11.5699	35.8633	17.4206	0.02549	0.05093	0.05101	0.12724	-0.05109	-0.05103
0.27929	0.07623	7.04227	6.48006	11.4936	35.5826	17.2931	0.05097	0.05093	0.07652	0.12724	-0.05109	-0.02552
0.2539	0.05082	6.94095	6.37881	11.3665	35.2763	17.1145	0.02549	0.02547	0.05101	0.10179	-0.05109	-0.02552
0.2539	0.05082	6.89028	6.32818	11.2648	34.9699	16.987	0	0.02547	0.05101	0.10179	-0.07664	-0.02552
0.2539	0.05082	6.81429	6.27755	11.163	34.6892	16.834	0	0.02547	0.02551	0.10179	-0.07664	-0.02552
0.2539	0.02541	6.73829	6.20162	11.0359	34.3829	16.6809	-0.02549	0	0.02551	0.07634	-0.10218	-0.05103
0.2539	0.02541	6.68763	6.15099	10.9342	34.0766	16.5279	-0.02549	0	0	0.0509	-0.10218	-0.02552
0.2539	0.05082	6.61163	6.07505	10.8579	33.7958	16.3749	-0.02549	0	0	0.0509	-0.10218	-0.05103
0.2539	0.05082	6.56097	6.02443	10.7562	33.5405	16.2218	-0.02549	0	-0.02551	0.0509	-0.10218	-0.02552
0.2539	0.05082	6.5103	5.99911	10.6799	33.2597	16.0943	-0.05097	0	-0.02551	0.0509	-0.10218	-0.02552
0.2539	0.05082	6.43431	5.92318	10.5782	32.979	15.9668	-0.02549	0	-0.02551	0.0509	-0.10218	-0.02552
0.2539	0.05082	6.38364	5.87255	10.4765	32.7237	15.8137	-0.02549	0	-0.02551	0.0509	-0.07664	-0.02552
0.2539	0.05082	6.35831	5.84724	10.4002	32.4684	15.7117	-0.02549	0	0	0.0509	-0.07664	0
0.27929	0.05082	6.30765	5.79661	10.3239	32.2132	15.5842	-0.02549	0	0	0.0509	-0.07664	0
0.27929	0.05082	6.25698	5.74599	10.2476	31.9579	15.4566	0	0	0	0.0509	-0.07664	0
0.27929	0.05082	6.23165	5.69536	10.1713	31.7282	15.3291	0	0	0	0.07634	-0.07664	0
0.27929	0.07623	6.20632	5.67005	10.0696	31.4985	15.2016	0	0.02547	0	0.07634	-0.07664	0
0.30468	0.07623	6.18099	5.61942	10.0188	31.2688	15.0741	0.02549	0.02547	0	0.07634	-0.07664	0
0.30468	0.07623	6.13032	5.59411	9.91706	31.0135	14.9465	0.02549	0.02547	0	0.07634	-0.05109	0
0.30468	0.10164	6.07966	5.54349	9.84077	30.7838	14.819	0.02549	0.02547	0	0.07634	-0.05109	0
0.33007	0.10164	6.05433	5.51817	9.76448	30.554	14.717	0.05097	0.02547	0.02551	0.07634	-0.05109	0
0.33007	0.10164	5.97833	5.44223	9.6882	30.2988	14.5894	0.05097	0.02547	0.02551	0.10179	-0.05109	0
0.30468	0.07623	5.92767	5.39161	9.61191	30.0691	14.4364	0.02549	0.02547	0.02551	0.07634	-0.05109	0
0.30468	0.07623	5.877	5.3663	9.5102	29.8138	14.3344	0.05097	0.02547	0.02551	0.10179	-0.05109	0
0.30468	0.07623	5.82634	5.31567	9.43392	29.5841	14.1814	0.02549	0.02547	0	0.10179	-0.05109	0
0.30468	0.07623	5.77568	5.23973	9.3322	29.3288	14.0538	0.02549	0	0	0.07634	-0.05109	-0.02552
0.30468	0.07623	5.69968	5.21442	9.25592	29.0991	13.9263	0.02549	0	0	0.07634	-0.05109	-0.02552
0.33007	0.10164	5.67435	5.16379	9.17963	28.8438	13.7988	0	0	-0.02551	0.07634	-0.05109	-0.02552
0.33007	0.07623	5.59835	5.11317	9.07792	28.6141	13.6712	0	0	-0.02551	0.0509	-0.05109	-0.02552
0.33007	0.07623	5.54769	5.06254	9.00163	28.3588	13.5437	0	0	-0.02551	0.0509	-0.07664	-0.05103
0.33007	0.07623	5.49703	5.01192	8.92535	28.1291	13.4417	0.02549	0	-0.02551	0.0509	-0.07664	-0.02552
0.33007	0.07623	5.44636	4.98661	8.87449	27.8994	13.3397	0.02549	0	-0.02551	0.0509	-0.05109	-0.02552
0.33007	0.07623	5.3957	4.93598	8.79821	27.6697	13.2121	0.02549	0	-0.02551	0.07634	-0.05109	-0.02552
0.33007	0.07623	5.34503	4.91067	8.72192	27.4655	13.1101	0.02549	0	-0.02551	0.07634	-0.05109	-0.02552
0.35546	0.07623	5.3197	4.86004	8.64564	27.2357	13.0081	0.02549	0	0	0.07634	-0.05109	-0.02552
0.35546	0.07623	5.29437	4.83473	8.59478	27.0315	12.9061	0.02549	0	0	0.07634	-0.05109	-0.02552
0.38085	0.07623	5.26904	4.80942	8.5185	26.8273	12.804	0.05097	0	0	0.07634	-0.05109	-0.02552
0.38085	0.07623	5.24371	4.75879	8.46764	26.6231	12.702	0.05097	0.02547	0	0.07634	-0.05109	-0.02552
0.40623	0.07623	5.19304	4.73348	8.39135	26.4189	12.6	0.05097	0.02547	0	0.07634	-0.05109	-0.02552
0.40623	0.07623	5.16771	4.70817	8.31507	26.2147	12.4979	0.05097	0.02547	0	0.07634	-0.05109	-0.02552
0.40623	0.07623	5.11705	4.65754	8.26421	26.036	12.3959	0.07646	0.02547	0.02551	0.07634	-0.05109	-0.02552
0.40623	0.07623	5.09172	4.63223	8.18793	25.8318	12.2939	0.07646	0.02547	0.02551	0.07634	-0.05109	-0.02552
0.40623	0.07623	5.06638	4.5816	8.11164	25.6276	12.1919	0.07646	0	0.02551	0.07634	-0.02555	0
0.40623	0.07623	5.01572	4.55629	8.06079	25.4234	12.0899	0.07646	0	0.02551	0.10179	-0.02555	0
0.43162	0.10164	4.99039	4.50566	8.00993	25.2447	11.9878	0.07646	0	0.02551	0.10179	-0.02555	0
0.40623	0.07623	4.93972	4.45504	7.90822	25.015	11.8603	0.05097	-0.02547	0	0.07634	-0.05109	-0.02552
0.40623	0.07623	4.88906	4.40441	7.85736	24.8108	11.7583	0.05097	-0.02547	0	0.10179	-0.05109	0
0.40623	0.07623	4.86373	4.3791	7.78107	24.6066	11.6562	0.05097	-0.02547	0	0.07634	-0.05109	-0.02552
0.40623	0.05082	4.81306	4.32848	7.70479	24.3769	11.5542	0.05097	-0.02547	-0.02551	0.07634	-0.05109	0
0.40623	0.05082	4.7624	4.27785	7.6285	24.1727	11.4522	0.05097	-0.02547	-0.02551	0.0509	-0.05109	0
0.40623	0.05082	4.6864	4.22722	7.55222	23.9685	11.3502	0.02549	-0.02547	-0.02551	0.0509	-0.05109	0
0.40623	0.05082	4.63574	4.20191	7.50136	23.7643	11.2482	0.02549	-0.02547	-0.05101	0.0509	-0.05109	0
0.40623	0.05082	4.61041	4.15129	7.42508	23.5856	11.1716	0.02549	-0.02547	-0.02551	0.0509	-0.05109	0
0.40623	0.05082	4.55975	4.12597	7.37422	23.3814	11.0696	0.02549	-0.02547	-0.02551	0.0509	-0.05109	0
0.40623	0.02541	4.50908	4.07535	7.32336	23.1772	10.9676	0.02549	-0.02547	-0.05101	0.0509	-0.05109	0
0.40623	0.05082	4.45842	4.05004	7.27251	22.9985	10.8911	0.05097	0	-0.02551	0.07634	-0.05109	0.02552
0.40623	0.05082	4.43309	4.02472	7.22165	22.8453	10.8146	0.05097	0	-0.02551	0.07634	-0.05109	0.02552
0.40623	0.05082	4.40775	4.02472	7.17079	22.6667	10.738	0.07646	0.02547	-0.02551	0.07634	-0.02555	0.02552
0.40623	0.05082	4.35709	3.9741	7.11994	22.5135	10.636	0.07646	0.02547	-0.02551	0.07634	-0.02555	0
0.40623	0.05082	4.33176	3.94878	7.06908	22.3348	10.585	0.07646	0.05093	-0.02551	0.07634	-0.02555	0.02552
0.43162	0.05082	4.28109	3.92347	7.01822	22.1561	10.5085	0.10195	0.05093	0	0.07634	-0.02555	0.02552
0.43162	0.07623	4.25576	3.89816	6.96737	22.0285	10.432	0.10195	0.0764	0	0.07634	-0.02555	0.02552
0.43162	0.07623	4.23043	3.87285	6.91651	21.8498	10.3554	0.10195	0.0764	0	0.10179	-0.02555	0.02552
0.43162	0.07623	4.17977	3.84753	6.86565	21.6967	10.2789	0.12743	0.0764	0.02551	0.10179	0	0.02552
0.43162	0.05082	4.1291	3.82222	6.78937	21.518	10.1769	0.10195	0.0764	0.02551	0.10179	0	0.02552
0.43162	0.05082	4.10377	3.79691	6.73851	21.3649	10.1004	0.10195	0.0764	0.02551	0.12724	0	0.02552
0.43162	0.05082	4.07844	3.7716	6.68766	21.1862	9.99836	0.10195	0.0764	0.02551	0.12724	0	0.02552
0.45701	0.05082	4.02777	3.72097	6.6368	21.033	9.92184	0.10195	0.0764	0	0.10179	0	0.02552
0.43162	0.02541	4.00244	3.67034	6.56051	20.8543	9.81982	0.07646	0.05093	0	0.10179	-0.02555	0.02552
0.43162	0	3.92645	3.64503	6.50966	20.6501	9.71779	0.07646	0.05093	0	0.07634	-0.02555	0
0.45701	0.02541	3.90112	3.59441	6.43337	20.4715	9.64128	0.05097	0.05093	0	0.07634	-0.02555	0
0.43162	0	3.85045	3.56909	6.38251	20.2928	9.56476	0.05097	0.05093	-0.02551	0.07634	-0.02555	0
0.43162	0	3.79979	3.54378	6.30623	20.1141	9.46273	0.02549	0.02547	-0.02551	0.0509	-0.02555	0
0.43162	0	3.74912	3.49316	6.25537	19.9354	9.38622	0.02549	0.05093	-0.02551	0.07634	-0.02555	0
0.43162	0	3.69846	3.46784	6.20452	19.7568	9.28419	0.02549	0.02547	-0.05101	0.0509	-0.02555	0
0.43162	-0.02541	3.6478	3.44253	6.15366	19.6036	9.20767	0.02549	0.05093	-0.02551	0.07634	-0.02555	0
0.43162	-0.02541	3.62246	3.3919	6.07737	19.4249	9.13116	0.02549	0.02547	-0.05101	0.07634	-0.02555	0
0.43162	-0.02541	3.5718	3.36659	6.02652	19.2718	9.05464	0.02549	0.02547	-0.05101	0.0509	-0.02555	0
0.43162	-0.02541	3.54647	3.34128	6.00109	19.1441	8.97812	0.02549	0.05093	-0.05101	0.07634	-0.02555	0
0.43162	-0.02541	3.52114	3.34128	5.97566	18.991	8.92711	0.02549	0.05093	-0.05101	0.0509	-0.02555	0
0.43162	-0.02541	3.4958	3.31597	5.9248	18.8634	8.85059	0.05097	0.05093	-0.02551	0.0509	-0.02555	0
0.43162	-0.02541	3.47047	3.29065	5.89938	18.7102	8.77407	0.05097	0.05093	-0.02551	0.07634	-0.02555	0
0.45701	0	3.44514	3.29065	5.84852	18.5826	8.74857	0.07646	0.0764	0	0.07634	0	0
0.45701	-0.02541	3.44514	3.26534	5.82309	18.4805	8.69755	0.10195	0.10187	0	0.10179	0	0
0.45701	0	3.41981	3.24003	5.77223	18.3273	8.62104	0.10195	0.10187	0.02551	0.10179	0	0
0.4824	0	3.39448	3.24003	5.74681	18.2252	8.57002	0.12743	0.10187	0.02551	0.10179	0	0
0.4824	0	3.36914	3.21472	5.72138	18.0976	8.51901	0.15292	0.12734	0.05101	0.12724	0.02555	0.02552
0.4824	-0.02541	3.34381	3.1894	5.67052	17.97	8.44249	0.15292	0.12734	0.05101	0.12724	0	0
0.4824	0	3.31848	3.1894	5.61966	17.8168	8.36597	0.12743	0.12734	0.05101	0.12724	0	0
0.4824	0	3.29315	3.16409	5.56881	17.6637	8.31496	0.15292	0.12734	0.05101	0.12724	0	0
0.4824	0	3.24249	3.13878	5.54338	17.536	8.23844	0.12743	0.10187	0.05101	0.10179	0	0
0.4824	0	3.21715	3.08815	5.46709	17.4084	8.16193	0.12743	0.10187	0.05101	0.10179	0	0
0.4824	-0.02541	3.16649	3.06284	5.41624	17.2553	8.0599	0.10195	0.10187	0.05101	0.07634	0	0
0.4824	-0.02541	3.11583	3.01221	5.36538	17.1021	7.98338	0.10195	0.10187	0.02551	0.07634	0	0
0.4824	-0.05082	3.09049	2.9869	5.31452	16.9489	7.90687	0.07646	0.10187	0.02551	0.07634	0	0
0.45701	-0.05082	3.03983	2.96159	5.26367	16.7958	7.83035	0.05097	0.10187	0	0.07634	0	0
0.45701	-0.07623	2.98917	2.91096	5.18738	16.6171	7.75383	0.05097	0.0764	0	0.07634	-0.02555	-0.02552
0.45701	-0.07623	2.96383	2.88565	5.13653	16.4895	7.65181	0.02549	0.0764	-0.02551	0.0509	-0.02555	0
0.45701	-0.07623	2.9385	2.86034	5.1111	16.3363	7.60079	0.02549	0.0764	-0.02551	0.07634	-0.02555	0
0.45701	-0.07623	2.88784	2.83502	5.03481	16.1832	7.52428	0	0.0764	-0.02551	0.0509	-0.02555	-0.02552
0.45701	-0.07623	2.86251	2.80971	5.00938	16.0556	7.44776	0.02549	0.0764	-0.02551	0.0509	-0.02555	0
0.45701	-0.07623	2.83717	2.7844	4.98396	15.9279	7.39675	0.02549	0.0764	-0.02551	0.0509	-0.05109	-0.02552
0.45701	-0.07623	2.78651	2.75909	4.95853	15.8003	7.34573	0.02549	0.0764	-0.02551	0.02545	-0.02555	-0.02552
0.45701	-0.07623	2.78651	2.75909	4.9331	15.6982	7.29472	0.02549	0.10187	-0.02551	0.0509	-0.02555	0
0.45701	-0.07623	2.76118	2.75909	4.88224	15.5706	7.24371	0.02549	0.0764	-0.02551	0.0509	-0.02555	0
0.45701	-0.05082	2.73585	2.73377	4.85681	15.4685	7.1927	0.05097	0.10187	-0.02551	0.07634	-0.02555	0
0.45701	-0.05082	2.71052	2.73377	4.83139	15.3664	7.14169	0.05097	0.10187	0	0.07634	0	0
0.4824	-0.05082	2.71052	2.73377	4.83139	15.2898	7.11618	0.07646	0.12734	0.02551	0.10179	0	0.02552
0.4824	-0.05082	2.68518	2.70846	4.78053	15.1877	7.03966	0.10195	0.12734	0.02551	0.10179	0	0
0.4824	-0.05082	2.68518	2.70846	4.7551	15.0856	6.98865	0.10195	0.12734	0.02551	0.10179	0	0.02552
0.4824	-0.05082	2.65985	2.68315	4.72967	14.9835	6.93764	0.10195	0.12734	0.02551	0.10179	0	0.02552
0.4824	-0.05082	2.63452	2.70846	4.70424	14.8814	6.88663	0.12743	0.12734	0.05101	0.10179	0	0.02552
0.4824	-0.05082	2.60919	2.68315	4.65339	14.7793	6.81011	0.12743	0.12734	0.02551	0.10179	0	0.02552
0.4824	-0.05082	2.58386	2.65784	4.62796	14.6516	6.7846	0.12743	0.12734	0.05101	0.10179	0	0.02552
0.4824	-0.05082	2.55852	2.63252	4.60253	14.5495	6.70808	0.12743	0.12734	0.05101	0.10179	0	0.02552
0.4824	-0.07623	2.50786	2.60721	4.55167	14.4219	6.65707	0.12743	0.12734	0.05101	0.10179	0	0.02552
0.45701	-0.07623	2.48253	2.5819	4.50082	14.2943	6.58055	0.10195	0.10187	0.02551	0.10179	0	0.02552
0.45701	-0.07623	2.43186	2.53127	4.44996	14.1667	6.50404	0.10195	0.10187	0.02551	0.10179	0	0.02552
0.45701	-0.07623	2.43186	2.53127	4.42453	14.039	6.45302	0.10195	0.10187	0.02551	0.10179	0	0.02552
0.43162	-0.10164	2.3812	2.48065	4.37368	13.9114	6.351	0.05097	0.0764	0	0.07634	-0.02555	0
0.43162	-0.10164	2.33054	2.45533	4.32282	13.7838	6.29999	0.05097	0.05093	0	0.07634	-0.02555	0
0.43162	-0.10164	2.33054	2.45533	4.29739	13.6562	6.22347	0.05097	0.0764	-0.02551	0.07634	-0.02555	0
0.43162	-0.10164	2.3052	2.43002	4.24653	13.5541	6.17246	0.02549	0.05093	-0.02551	0.0509	-0.02555	0
0.40623	-0.12705	2.25454	2.3794	4.19568	13.4264	6.09594	0	0.05093	-0.02551	0.02545	-0.05109	0
0.40623	-0.12705	2.22921	2.35408	4.17025	13.2988	6.04493	0	0.05093	-0.02551	0.02545	-0.02555	0
0.40623	-0.12705	2.20388	2.35408	4.14482	13.1967	5.99391	0.02549	0.05093	-0.02551	0.0509	-0.02555	0
0.38085	-0.12705	2.20388	2.32877	4.09396	13.0946	5.9429	0.02549	0.05093	-0.02551	0.0509	-0.02555	0
0.38085	-0.12705	2.20388	2.30346	4.09396	13.018	5.89189	0.02549	0.05093	-0.02551	0.0509	-0.02555	0.02552
0.38085	-0.12705	2.17854	2.30346	4.04311	12.9159	5.86638	0.02549	0.05093	-0.02551	0.0509	-0.02555	0.02552
0.38085	-0.10164	2.20388	2.30346	4.04311	12.8393	5.81537	0.02549	0.05093	-0.02551	0.07634	-0.02555	0.02552
0.38085	-0.10164	2.20388	2.30346	4.01768	12.7628	5.78987	0.05097	0.0764	0	0.07634	-0.02555	0.02552
0.38085	-0.10164	2.17854	2.27814	3.99225	12.6607	5.73885	0.05097	0.0764	0	0.07634	-0.02555	0.02552
0.38085	-0.10164	2.17854	2.27814	3.96682	12.5841	5.71335	0.05097	0.0764	0	0.07634	0	0.02552
0.38085	-0.07623	2.15321	2.27814	3.94139	12.5075	5.66234	0.07646	0.0764	0.02551	0.10179	0	0.02552
0.38085	-0.07623	2.15321	2.25283	3.94139	12.4309	5.63683	0.07646	0.0764	0.02551	0.07634	0	0.02552
0.35546	-0.07623	2.12788	2.25283	3.91597	12.3544	5.58582	0.10195	0.0764	0.02551	0.10179	0	0.02552
0.35546	-0.07623	2.12788	2.22752	3.89054	12.2778	5.56031	0.10195	0.0764	0.05101	0.10179	0	0.05103
0.35546	-0.07623	2.07722	2.20221	3.83968	12.1501	5.48379	0.10195	0.0764	0.02551	0.10179	0	0.05103
0.35546	-0.07623	2.07722	2.20221	3.83968	12.0736	5.43278	0.10195	0.05093	0.05101	0.10179	0	0.05103
0.33007	-0.07623	2.05189	2.17689	3.78882	11.9715	5.40728	0.07646	0.05093	0.05101	0.10179	0	0.05103
0.33007	-0.07623	2.00122	2.15158	3.7634	11.8694	5.33076	0.07646	0.02547	0.02551	0.10179	0	0.02552
0.33007	-0.10164	2.00122	2.12627	3.71254	11.7673	5.27975	0.07646	0.02547	0.02551	0.10179	0	0.02552
0.33007	-0.10164	1.95056	2.12627	3.68711	11.6652	5.20323	0.05097	0.02547	0.02551	0.07634	-0.02555	0.02552
0.33007	-0.10164	1.92523	2.07564	3.63625	11.5631	5.15222	0.05097	0	0	0.0509	-0.02555	0
0.33007	-0.10164	1.89989	2.07564	3.61083	11.461	5.1012	0.05097	0	0	0.0509	-0.02555	0
0.30468	-0.10164	1.87456	2.05033	3.5854	11.3589	5.05019	0.05097	0	0	0.0509	0	0.02552
0.30468	-0.12705	1.84923	2.02502	3.55997	11.2568	5.02469	0.02549	0	0	0.0509	-0.02555	0
0.30468	-0.10164	1.84923	2.02502	3.50911	11.1547	4.97367	0.02549	0	0	0.0509	0	0
0.30468	-0.10164	1.84923	1.9997	3.48368	11.0781	4.92266	0.02549	0	0	0.0509	-0.02555	0.02552
0.30468	-0.12705	1.8239	1.97439	3.45826	10.976	4.87165	0.02549	0	0	0.0509	-0.02555	0
0.30468	-0.10164	1.8239	1.97439	3.43283	10.8994	4.84614	0.02549	0.02547	0	0.0509	-0.02555	0
0.30468	-0.10164	1.79857	1.97439	3.43283	10.8228	4.82064	0.05097	0	0	0.0509	-0.02555	0
0.30468	-0.10164	1.79857	1.94908	3.4074	10.7462	4.76963	0.05097	0	0	0.0509	-0.02555	0
0.30468	-0.10164	1.79857	1.94908	3.38197	10.6952	4.74412	0.05097	0.02547	0	0.0509	-0.02555	0
0.30468	-0.07623	1.8239	1.94908	3.35654	10.6441	4.71861	0.07646	0.02547	0	0.0509	0	0
0.30468	-0.07623	1.79857	1.92377	3.33111	10.5676	4.6676	0.07646	0.02547	0.02551	0.0509	0	0
0.30468	-0.07623	1.77323	1.89845	3.30569	10.491	4.6421	0.07646	0.02547	0.02551	0.0509	0	0.02552
0.30468	-0.07623	1.79857	1.89845	3.30569	10.4144	4.61659	0.07646	0.05093	0.02551	0.07634	0	0.02552
0.30468	-0.07623	1.77323	1.89845	3.28026	10.3378	4.59108	0.07646	0.05093	0.02551	0.07634	0	0.02552
0.27929	-0.07623	1.77323	1.87314	3.25483	10.2613	4.54007	0.07646	0.02547	0.02551	0.07634	0	0
0.27929	-0.07623	1.7479	1.87314	3.2294	10.1847	4.51457	0.07646	0.05093	0.02551	0.07634	0	0
0.27929	-0.05082	1.7479	1.84783	3.20397	10.1081	4.46355	0.07646	0.02547	0.02551	0.07634	0	0
0.27929	-0.07623	1.72257	1.82252	3.17854	10.0315	4.41254	0.07646	0.02547	0.02551	0.0509	-0.02555	0
0.30468	-0.07623	1.69724	1.7972	3.15311	9.95495	4.36153	0.07646	0.02547	0.05101	0.07634	0	0
0.27929	-0.07623	1.64657	1.77189	3.12769	9.85285	4.33602	0.05097	0	0.02551	0.0509	-0.02555	0
0.27929	-0.07623	1.64657	1.77189	3.10226	9.77627	4.28501	0.07646	0	0.02551	0.0509	-0.02555	0
0.2539	-0.07623	1.62124	1.74658	3.07683	9.67417	4.234	0.05097	0	0.02551	0.0509	-0.02555	0
0.2539	-0.07623	1.59591	1.72126	3.0514	9.59759	4.20849	0.05097	0	0.02551	0.0509	-0.02555	0
0.2539	-0.07623	1.57058	1.72126	3.02597	9.52102	4.18299	0.05097	0	0.02551	0.07634	0	0
0.2539	-0.07623	1.54525	1.69595	3.00054	9.44444	4.13198	0.02549	0	0.02551	0.0509	-0.02555	0
0.2539	-0.07623	1.54525	1.67064	2.97512	9.36786	4.10647	0.02549	-0.02547	0.02551	0.0509	-0.02555	0
0.2539	-0.05082	1.54525	1.67064	2.94969	9.31681	4.08096	0.02549	0	0.02551	0.0509	-0.02555	0
0.2539	-0.05082	1.51992	1.67064	2.94969	9.24024	4.02995	0.02549	0	0.02551	0.0509	-0.02555	0
0.2539	-0.05082	1.49458	1.64533	2.92426	9.16366	3.97894	0.02549	0	0.02551	0.0509	-0.02555	-0.02552
0.2539	-0.05082	1.49458	1.64533	2.89883	9.11261	3.95343	0.05097	0	0.02551	0.0509	-0.02555	-0.02552
0.2539	-0.02541	1.51992	1.64533	2.8734	9.06156	3.95343	0.05097	0	0.05101	0.0509	0	0
0.2539	-0.02541	1.49458	1.62001	2.8734	9.01051	3.90242	0.07646	0.02547	0.07652	0.07634	0	0
0.2539	-0.05082	1.46925	1.5947	2.84797	8.93393	3.87692	0.05097	0.02547	0.05101	0.07634	0	-0.02552
0.2539	-0.02541	1.46925	1.5947	2.82255	8.88288	3.85141	0.07646	0.02547	0.05101	0.07634	0	-0.02552
0.2539	-0.02541	1.46925	1.5947	2.82255	8.83183	3.8259	0.07646	0.02547	0.07652	0.07634	0	-0.02552
0.2539	-0.02541	1.46925	1.56939	2.79712	8.78078	3.8004	0.07646	0.02547	0.07652	0.07634	0	-0.02552
0.2539	-0.02541	1.44392	1.54408	2.77169	8.7042	3.77489	0.07646	0	0.05101	0.07634	0	-0.02552
0.22851	-0.02541	1.41859	1.54408	2.74626	8.65315	3.72388	0.07646	0.02547	0.07652	0.07634	0	-0.02552
0.2539	-0.02541	1.41859	1.51876	2.72083	8.57657	3.69837	0.07646	0	0.07652	0.07634	-0.02555	-0.05103
0.22851	-0.02541	1.39326	1.49345	2.6954	8.5	3.64736	0.07646	0	0.05101	0.0509	-0.02555	-0.02552
0.22851	-0.02541	1.36792	1.49345	2.66998	8.44894	3.62186	0.05097	0	0.05101	0.0509	-0.02555	-0.05103
0.22851	-0.02541	1.34259	1.46814	2.64455	8.37237	3.59635	0.05097	0	0.05101	0.0509	-0.02555	-0.05103
0.22851	-0.02541	1.31726	1.44283	2.61912	8.29579	3.57084	0.05097	0	0.05101	0.0509	-0.02555	-0.05103
0.22851	-0.02541	1.29193	1.41751	2.61912	8.21921	3.51983	0.05097	0	0.05101	0.0509	0	-0.02552
0.22851	-0.02541	1.2666	1.3922	2.56826	8.14264	3.49432	0.05097	0	0.05101	0.0509	-0.02555	-0.05103
0.22851	-0.02541	1.24126	1.3922	2.56826	8.06606	3.44331	0.05097	0	0.02551	0.0509	-0.02555	-0.02552
0.22851	-0.02541	1.21593	1.36689	2.54283	7.98949	3.3923	0.02549	0	0.02551	0.0509	-0.02555	-0.05103
0.22851	-0.02541	1.21593	1.36689	2.51741	7.93843	3.3923	0.05097	0	0.05101	0.0509	-0.02555	-0.05103
0.22851	-0.02541	1.1906	1.34157	2.49198	7.88738	3.36679	0.05097	0	0.02551	0.02545	-0.02555	-0.05103
0.22851	-0.02541	1.16527	1.34157	2.49198	7.83633	3.34129	0.05097	0.02547	0.05101	0.02545	-0.02555	-0.05103
0.22851	-0.02541	1.13994	1.34157	2.49198	7.78528	3.31578	0.07646	0.02547	0.05101	0.02545	-0.02555	-0.05103
0.22851	-0.02541	1.13994	1.34157	2.49198	7.73423	3.31578	0.07646	0.05093	0.07652	0.0509	-0.02555	-0.05103
0.22851	-0.02541	1.13994	1.31626	2.46655	7.68318	3.29028	0.07646	0.05093	0.07652	0.0509	-0.02555	-0.05103
0.2539	0	1.13994	1.34157	2.46655	7.65765	3.26477	0.10195	0.0764	0.10202	0.0509	0	-0.02552
0.2539	0	1.13994	1.31626	2.44112	7.6066	3.23926	0.10195	0.0764	0.10202	0.0509	0	-0.02552
0.2539	0	1.1146	1.31626	2.44112	7.55555	3.21376	0.10195	0.0764	0.10202	0.07634	0	-0.05103
0.2539	0.02541	1.13994	1.31626	2.41569	7.5045	3.21376	0.10195	0.0764	0.10202	0.07634	0	-0.02552
0.2539	0	1.1146	1.29095	2.39026	7.45345	3.18825	0.10195	0.0764	0.10202	0.0509	0	-0.05103
0.27929	0.02541	1.13994	1.29095	2.39026	7.4024	3.16275	0.10195	0.10187	0.12753	0.07634	0	-0.02552
0.27929	0.02541	1.1146	1.26564	2.36484	7.35135	3.13724	0.10195	0.0764	0.10202	0.0509	0	-0.05103
0.27929	0.02541	1.1146	1.26564	2.36484	7.3003	3.11173	0.10195	0.10187	0.10202	0.0509	0	-0.02552
0.27929	0.02541	1.1146	1.26564	2.33941	7.24925	3.08623	0.12743	0.10187	0.12753	0.0509	0	-0.02552
0.27929	0.02541	1.08927	1.21501	2.31398	7.17267	3.03522	0.10195	0.0764	0.10202	0.0509	0	-0.02552
0.2539	0	1.03861	1.21501	2.26312	7.09609	3.00971	0.07646	0.0764	0.10202	0.0509	-0.02555	-0.05103
0.2539	0	1.03861	1.1897	2.26312	7.01952	2.9587	0.07646	0.0764	0.10202	0.02545	-0.02555	-0.05103
0.27929	0	1.01328	1.16439	2.23769	6.96846	2.93319	0.07646	0.0764	0.07652	0.0509	-0.02555	-0.02552
0.2539	0	0.98794	1.13907	2.21227	6.89189	2.90769	0.05097	0.05093	0.07652	0.02545	-0.02555	-0.05103
0.2539	0	0.96261	1.13907	2.18684	6.84084	2.85667	0.05097	0.05093	0.07652	0.02545	-0.02555	-0.05103
0.2539	0	0.93728	1.11376	2.18684	6.78979	2.83117	0.05097	0.0764	0.07652	0.02545	-0.02555	-0.05103
0.2539	0	0.91195	1.08845	2.16141	6.71321	2.80566	0.02549	0.0764	0.07652	0.02545	-0.02555	-0.05103
0.27929	0	0.88662	1.08845	2.13598	6.66216	2.78016	0.02549	0.0764	0.05101	0	-0.02555	-0.05103
0.27929	0	0.88662	1.08845	2.13598	6.61111	2.75465	0.02549	0.0764	0.05101	0.02545	-0.02555	-0.05103
0.27929	0	0.86129	1.06313	2.11055	6.56006	2.75465	0.05097	0.0764	0.07652	0.02545	-0.02555	-0.05103
0.27929	0	0.86129	1.06313	2.11055	6.53453	2.75465	0.05097	0.0764	0.07652	0.02545	-0.02555	-0.05103
0.30468	0.02541	0.86129	1.06313	2.11055	6.50901	2.72914	0.07646	0.10187	0.10202	0.0509	0	-0.02552
0.27929	0	0.83595	1.06313	2.08512	6.45795	2.70364	0.07646	0.0764	0.10202	0.0509	-0.02555	-0.05103
0.27929	0.02541	0.83595	1.06313	2.08512	6.43243	2.70364	0.10195	0.10187	0.10202	0.0509	0	-0.05103
0.27929	0.02541	0.86129	1.06313	2.08512	6.4069	2.70364	0.10195	0.10187	0.10202	0.0509	0	-0.05103
0.30468	0.05082	0.86129	1.06313	2.08512	6.38138	2.67813	0.10195	0.10187	0.12753	0.07634	0	-0.05103
0.30468	0.05082	0.83595	1.06313	2.0597	6.35585	2.65263	0.10195	0.10187	0.12753	0.0509	0	-0.05103
0.30468	0.07623	0.83595	1.06313	2.0597	6.3048	2.65263	0.12743	0.10187	0.12753	0.07634	0	-0.05103
0.33007	0.05082	0.83595	1.06313	2.0597	6.27928	2.65263	0.12743	0.10187	0.12753	0.0509	0	-0.05103
0.33007	0.07623	0.83595	1.06313	2.03427	6.25375	2.62712	0.12743	0.12734	0.12753	0.0509	0	-0.05103
0.30468	0.05082	0.81062	1.03782	2.03427	6.2027	2.60161	0.12743	0.10187	0.12753	0.07634	0	-0.05103
0.33007	0.05082	0.78529	1.01251	2.00884	6.15165	2.60161	0.12743	0.10187	0.12753	0.0509	0.02555	-0.05103
0.30468	0.05082	0.75996	1.01251	1.98341	6.1006	2.5506	0.10195	0.10187	0.12753	0.0509	0	-0.02552
0.33007	0.05082	0.75996	0.9872	1.95798	6.04955	2.5506	0.10195	0.10187	0.12753	0.0509	0	-0.02552
0.30468	0.02541	0.73463	0.96188	1.93255	5.97297	2.49959	0.07646	0.10187	0.10202	0.0509	0	-0.02552
0.33007	0.05082	0.70929	0.96188	1.90713	5.92192	2.47408	0.07646	0.0764	0.07652	0.0509	0	-0.05103
0.30468	0.02541	0.70929	0.91126	1.8817	5.87087	2.44858	0.05097	0.0764	0.07652	0.02545	-0.02555	-0.05103
0.30468	0.02541	0.68396	0.91126	1.8817	5.81982	2.39757	0.05097	0.0764	0.05101	0.02545	-0.02555	-0.05103
0.33007	0	0.65863	0.88595	1.83084	5.74324	2.37206	0.02549	0.05093	0.05101	0.02545	-0.02555	-0.05103
0.33007	0	0.6333	0.88595	1.83084	5.71771	2.37206	0.02549	0.05093	0.05101	0	-0.02555	-0.05103
0.33007	0	0.60797	0.86063	1.80541	5.64114	2.34655	0.02549	0.05093	0.02551	0	-0.02555	-0.05103
0.33007	0	0.60797	0.83532	1.80541	5.61561	2.32105	0.02549	0.05093	0.05101	0	-0.02555	-0.05103
0.33007	-0.02541	0.60797	0.83532	1.77998	5.53904	2.29554	0.02549	0.05093	0.05101	0	-0.02555	-0.05103
0.33007	-0.02541	0.58263	0.83532	1.77998	5.53904	2.29554	0.02549	0.05093	0.05101	0.02545	-0.02555	-0.05103
0.33007	-0.02541	0.58263	0.83532	1.75456	5.48799	2.29554	0.02549	0.05093	0.05101	0.02545	-0.02555	-0.05103
0.35546	0	0.58263	0.83532	1.77998	5.48799	2.29554	0.02549	0.05093	0.05101	0.02545	-0.02555	-0.05103
0.35546	0	0.58263	0.83532	1.75456	5.43693	2.27004	0.05097	0.05093	0.05101	0.02545	-0.05109	-0.05103
0.35546	0	0.58263	0.83532	1.77998	5.43693	2.27004	0.05097	0.0764	0.07652	0.0509	-0.02555	-0.05103
0.35546	0	0.58263	0.83532	1.75456	5.41141	2.27004	0.07646	0.0764	0.10202	0.0509	-0.02555	-0.05103
0.35546	0	0.58263	0.83532	1.75456	5.38588	2.27004	0.07646	0.0764	0.10202	0.0509	-0.02555	-0.05103
0.35546	0	0.58263	0.83532	1.75456	5.36036	2.24453	0.07646	0.10187	0.10202	0.0509	-0.02555	-0.05103
0.35546	0	0.5573	0.83532	1.72913	5.33483	2.24453	0.07646	0.10187	0.10202	0.0509	-0.02555	-0.05103
0.38085	0.02541	0.5573	0.83532	1.72913	5.33483	2.24453	0.07646	0.10187	0.10202	0.07634	0	-0.02552
0.35546	0	0.5573	0.81001	1.72913	5.28378	2.24453	0.07646	0.10187	0.10202	0.07634	0	-0.02552
0.35546	0.02541	0.5573	0.81001	1.7037	5.28378	2.21902	0.07646	0.10187	0.10202	0.07634	0	-0.02552
0.38085	0	0.53197	0.81001	1.7037	5.2072	2.19352	0.07646	0.10187	0.10202	0.07634	-0.02555	-0.02552
0.35546	0	0.53197	0.78469	1.67827	5.18168	2.16801	0.07646	0.10187	0.10202	0.07634	-0.02555	-0.02552
0.35546	-0.02541	0.50664	0.78469	1.65284	5.1051	2.14251	0.05097	0.10187	0.07652	0.0509	-0.02555	-0.02552
0.35546	-0.02541	0.48131	0.75938	1.62741	5.05405	2.14251	0.05097	0.10187	0.07652	0.0509	-0.02555	-0.05103
0.35546	-0.02541	0.48131	0.73407	1.60199	5.003	2.117	0.02549	0.10187	0.05101	0.02545	-0.02555	-0.02552
0.33007	-0.02541	0.45597	0.73407	1.60199	4.95195	2.09149	0.02549	0.10187	0.05101	0.02545	-0.02555	-0.02552
0.33007	-0.05082	0.43064	0.70876	1.57656	4.9009	2.06599	0.02549	0.10187	0.02551	0.02545	-0.02555	-0.02552
0.33007	-0.05082	0.43064	0.68344	1.55113	4.87537	2.06599	0.02549	0.10187	0.02551	0.02545	-0.02555	-0.02552
0.30468	-0.05082	0.40531	0.68344	1.5257	4.7988	2.04048	0	0.10187	0.02551	0	-0.05109	-0.02552
0.30468	-0.05082	0.40531	0.65813	1.5257	4.77327	2.01498	0	0.10187	0.02551	0.02545	-0.05109	-0.02552
0.30468	-0.05082	0.40531	0.65813	1.50027	4.72222	1.98947	0	0.10187	0	0.02545	-0.05109	-0.02552
0.27929	-0.07623	0.37998	0.65813	1.50027	4.69669	1.98947	0	0.10187	0	0.02545	-0.05109	-0.02552
0.27929	-0.05082	0.40531	0.65813	1.50027	4.67117	1.98947	0	0.10187	0.02551	0.02545	-0.05109	-0.02552
0.30468	-0.07623	0.40531	0.63282	1.50027	4.64564	1.96396	0	0.10187	0	0.02545	-0.05109	-0.05103
0.30468	-0.07623	0.40531	0.65813	1.50027	4.62012	1.96396	0.02549	0.10187	0.02551	0.02545	-0.05109	-0.05103
0.30468	-0.07623	0.37998	0.63282	1.47484	4.59459	1.96396	0.02549	0.12734	0.02551	0.02545	-0.05109	-0.02552
0.30468	-0.05082	0.37998	0.65813	1.50027	4.59459	1.96396	0.05097	0.12734	0.02551	0.02545	-0.02555	-0.02552
0.30468	-0.05082	0.37998	0.63282	1.47484	4.56907	1.96396	0.05097	0.1528	0.05101	0.0509	-0.02555	-0.02552
0.30468	-0.05082	0.37998	0.63282	1.47484	4.54354	1.96396	0.07646	0.1528	0.05101	0.0509	-0.02555	-0.02552
0.30468	-0.05082	0.37998	0.63282	1.47484	4.51802	1.93846	0.07646	0.1528	0.05101	0.07634	-0.02555	-0.02552
0.30468	-0.02541	0.37998	0.63282	1.47484	4.49249	1.93846	0.07646	0.1528	0.07652	0.07634	-0.02555	-0.02552
0.30468	-0.02541	0.40531	0.65813	1.47484	4.49249	1.93846	0.07646	0.17827	0.07652	0.07634	-0.02555	0
0.30468	-0.02541	0.37998	0.63282	1.44942	4.44144	1.91295	0.07646	0.1528	0.05101	0.07634	-0.02555	-0.02552
0.30468	-0.02541	0.37998	0.63282	1.44942	4.41591	1.91295	0.07646	0.1528	0.05101	0.07634	-0.02555	-0.02552
0.30468	-0.02541	0.35465	0.60751	1.42399	4.39039	1.88745	0.07646	0.1528	0.05101	0.07634	-0.02555	-0.02552
0.30468	-0.05082	0.32931	0.60751	1.42399	4.33934	1.86194	0.07646	0.1528	0.05101	0.0509	-0.05109	-0.02552
0.27929	-0.05082	0.32931	0.58219	1.42399	4.31381	1.83643	0.07646	0.12734	0.05101	0.0509	-0.02555	-0.02552
0.27929	-0.05082	0.30398	0.58219	1.39856	4.26276	1.81093	0.05097	0.12734	0.05101	0.0509	-0.05109	-0.02552
0.27929	-0.05082	0.30398	0.55688	1.39856	4.23724	1.78542	0.07646	0.1528	0.05101	0.0509	-0.02555	0
0.27929	-0.05082	0.27865	0.55688	1.37313	4.18618	1.78542	0.05097	0.12734	0.05101	0.0509	-0.05109	-0.02552
0.27929	-0.05082	0.27865	0.53157	1.3477	4.13513	1.75992	0.05097	0.12734	0.05101	0.0509	-0.05109	-0.02552
0.27929	-0.07623	0.27865	0.53157	1.3477	4.10961	1.73441	0.05097	0.12734	0.02551	0.0509	-0.05109	-0.02552
0.27929	-0.07623	0.25332	0.50625	1.32227	4.05856	1.73441	0.02549	0.12734	0.02551	0.0509	-0.05109	-0.02552
0.27929	-0.07623	0.25332	0.50625	1.29685	4.03303	1.7089	0.02549	0.12734	0.02551	0.02545	-0.05109	-0.02552
0.27929	-0.07623	0.25332	0.50625	1.29685	4.00751	1.7089	0.02549	0.12734	0.02551	0.02545	-0.05109	-0.02552
0.27929	-0.07623	0.25332	0.48094	1.29685	3.98198	1.7089	0.02549	0.12734	0.02551	0.02545	-0.05109	-0.02552
0.27929	-0.07623	0.25332	0.48094	1.27142	3.95645	1.6834	0.02549	0.1528	0.02551	0.02545	-0.05109	-0.02552
0.27929	-0.07623	0.25332	0.48094	1.27142	3.93093	1.6834	0.02549	0.12734	0.02551	0.0509	-0.05109	-0.02552
0.30468	-0.05082	0.27865	0.48094	1.27142	3.9054	1.6834	0.05097	0.1528	0.05101	0.0509	-0.05109	-0.02552
0.30468	-0.05082	0.27865	0.48094	1.29685	3.9054	1.6834	0.05097	0.1528	0.05101	0.0509	-0.02555	-0.02552
0.27929	-0.05082	0.27865	0.48094	1.27142	3.87988	1.6834	0.05097	0.1528	0.05101	0.0509	-0.05109	-0.02552
0.30468	-0.05082	0.27865	0.48094	1.27142	3.87988	1.65789	0.05097	0.1528	0.07652	0.07634	-0.02555	-0.02552
0.30468	-0.05082	0.27865	0.48094	1.27142	3.85435	1.65789	0.07646	0.1528	0.07652	0.07634	-0.05109	-0.02552
0.30468	-0.02541	0.27865	0.48094	1.27142	3.85435	1.65789	0.07646	0.1528	0.07652	0.07634	-0.02555	-0.02552
0.30468	-0.05082	0.27865	0.45563	1.24599	3.82883	1.63239	0.07646	0.1528	0.07652	0.07634	-0.05109	-0.02552
0.30468	-0.05082	0.27865	0.45563	1.24599	3.8033	1.63239	0.07646	0.1528	0.05101	0.0509	-0.05109	-0.05103
0.30468	-0.05082	0.25332	0.45563	1.24599	3.77778	1.63239	0.07646	0.1528	0.07652	0.0509	-0.05109	-0.02552
0.27929	-0.05082	0.25332	0.45563	1.24599	3.75225	1.60688	0.07646	0.1528	0.05101	0.07634	-0.05109	-0.05103
0.27929	-0.05082	0.25332	0.45563	1.24599	3.72672	1.60688	0.07646	0.1528	0.07652	0.07634	-0.02555	-0.02552
0.30468	-0.02541	0.22799	0.43032	1.22056	3.7012	1.58137	0.07646	0.1528	0.07652	0.07634	-0.02555	-0.02552
0.27929	-0.05082	0.20266	0.43032	1.22056	3.67567	1.58137	0.07646	0.1528	0.07652	0.07634	-0.02555	-0.02552
0.27929	-0.05082	0.20266	0.405	1.19513	3.65015	1.55587	0.07646	0.12734	0.05101	0.07634	-0.02555	-0.05103
0.27929	-0.05082	0.20266	0.405	1.19513	3.5991	1.53036	0.05097	0.12734	0.05101	0.0509	-0.05109	-0.05103
0.27929	-0.05082	0.17732	0.37969	1.1697	3.57357	1.50486	0.05097	0.12734	0.02551	0.0509	-0.05109	-0.05103
0.27929	-0.05082	0.17732	0.37969	1.1697	3.54805	1.50486	0.05097	0.1528	0.05101	0.0509	-0.02555	-0.05103
0.27929	-0.05082	0.17732	0.37969	1.14428	3.52252	1.50486	0.05097	0.1528	0.05101	0.0509	-0.02555	-0.05103
0.27929	-0.05082	0.15199	0.37969	1.14428	3.497	1.50486	0.05097	0.1528	0.05101	0.0509	-0.05109	-0.05103
0.2539	-0.05082	0.12666	0.37969	1.14428	3.47147	1.47935	0.05097	0.1528	0.02551	0.0509	-0.05109	-0.05103
0.2539	-0.05082	0.12666	0.35438	1.14428	3.44594	1.47935	0.05097	0.1528	0.02551	0.0509	-0.05109	-0.05103
0.2539	-0.05082	0.12666	0.37969	1.11885	3.44594	1.47935	0.07646	0.1528	0.05101	0.0509	-0.05109	-0.05103
0.2539	-0.05082	0.15199	0.37969	1.11885	3.42042	1.47935	0.07646	0.17827	0.05101	0.07634	-0.02555	-0.05103
0.2539	-0.05082	0.12666	0.37969	1.11885	3.39489	1.47935	0.07646	0.1528	0.05101	0.07634	-0.02555	-0.05103
0.2539	-0.05082	0.15199	0.37969	1.11885	3.39489	1.47935	0.07646	0.17827	0.07652	0.07634	-0.02555	-0.05103
0.2539	-0.05082	0.15199	0.37969	1.11885	3.39489	1.47935	0.07646	0.17827	0.07652	0.0509	-0.02555	-0.05103
7.05833	4.8023	-536.479	-446.035	-729.209	-730.821	-718.862	5.5051	6.39225	4.79513	2.69746	0.97071	0.56135
-11.2476	-14.1274	-703.771	-503.445	-661.29	-666.471	-668.997	-5.70899	-1.29882	1.50486	4.55514	4.31711	2.70467
3.04676	3.02367	-672.233	-466.108	-702.585	-706.419	-702.716	1.37627	-1.55349	-2.117	-2.59567	-3.11649	-2.67916
-2.4628	-2.38845	-691.333	-447.959	-673.724	-678.366	-678.639	3.16033	1.88457	1.53036	1.52686	1.09844	0.73996
2.03117	3.6589	-671.929	-431.835	-695.72	-699.807	-697.156	-4.81696	-3.18339	-2.117	-1.04336	-0.56199	0.28067
1.2187	1.62618	-661.644	-418.926	-678.454	-682.961	-682.541	-4.07785	-6.57052	-6.65707	-6.79454	-5.05792	-2.67916
-1.92962	-2.13436	-641.455	-413.078	-692.388	-696.566	-694.376	-0.02549	-0.28014	-1.86194	-2.85014	-1.68597	-0.61238
1.70111	1.47372	-626.205	-398.903	-680.946	-685.386	-684.658	-0.79008	0.50934	0.89271	0.81433	0.84299	-0.12758
-4.01157	-4.90394	-611.006	-390.828	-690.405	-694.626	-692.718	0.07646	-0.12734	1.60688	3.81716	3.65294	1.58198
-0.81247	-1.09259	-595.097	-381.412	-682.522	-686.943	-685.984	1.04495	2.97965	2.21902	1.22149	0.15327	0.10206
-2.61514	-2.5409	-575.769	-366.832	-689.108	-693.375	-691.596	-2.31928	-2.69952	-2.67813	-2.36664	-1.78815	-1.09718
1.75189	3.12531	-554.338	-352.859	-683.616	-687.989	-686.903	-1.27433	-1.34976	-2.34655	-2.72291	-1.68597	-0.86754
1.62494	2.99826	-533.87	-342.177	-688.193	-692.456	-690.805	0.20389	0.02547	-0.8417	-0.78888	-0.17882	0.15309
0.83786	0.94013	-522.141	-333.166	-684.379	-688.755	-687.54	0.61168	-0.86588	-1.14777	-1.0688	-0.84299	-0.61238
-0.81247	-1.16881	-509.146	-328.686	-687.532	-691.843	-690.218	2.06441	1.9355	1.40283	0.94157	0.5109	-0.10206
-1.29487	-1.75322	-497.798	-319.75	-684.963	-689.316	-688.025	0.35681	3.08152	3.54534	4.04619	3.09095	1.58198
-0.63474	-0.73686	-481.864	-308.79	-687.099	-691.384	-689.836	1.35079	1.24789	1.65789	2.26485	1.32834	0.43377
-0.38085	0.12705	-466.361	-298.412	-685.345	-689.699	-688.356	2.31928	1.68083	1.12226	0.5344	-0.35763	-0.15309
1.70111	2.84581	-447.514	-287.173	-686.769	-691.078	-689.53	0.33133	-0.63668	-0.63765	-0.73798	-0.7919	-0.3317
1.44721	2.43926	-433.429	-278.642	-685.625	-689.98	-688.586	-0.5607	-1.32429	-1.09676	-0.99246	-0.68972	-0.28067
0.63474	0.94013	-421.903	-272.947	-686.54	-690.848	-689.351	1.60565	0.78948	0.35708	-0.30537	-0.45981	-0.22964
-0.05078	-0.22868	-412.226	-266.087	-685.828	-690.184	-688.765	1.63114	1.60443	1.91295	1.57776	0.86853	0.25516
-1.04098	-1.47372	-401.942	-259.633	-686.413	-690.695	-689.224	1.68211	1.68083	2.47408	2.92649	2.0436	0.9696
-0.86325	-0.86391	-389.808	-251.988	-685.955	-690.312	-688.867	0.68814	0.91682	1.65789	1.95947	1.09844	0.51032
-0.38085	-0.07623	-376.432	-242.977	-686.336	-690.618	-689.147	-0.28035	-0.63668	-0.25506	-0.22903	-0.45981	-0.12758
0.4824	1.19422	-362.398	-234.117	-686.031	-690.414	-688.943	-0.22938	-1.24789	-1.30081	-1.73045	-1.50716	-0.73996
0.93942	1.77863	-349.276	-226.119	-686.311	-690.567	-689.122	-0.63716	-1.19695	-1.04575	-0.96701	-0.5109	-0.07655
0.2539	0.30491	-339.777	-220.828	-686.057	-690.465	-688.969	-0.17841	-0.71308	-0.63765	-0.68709	-0.5109	-0.10206
-0.86325	-1.44831	-332	-216.778	-686.311	-690.567	-689.122	0.25487	0.45841	0.28057	-0.07634	-0.25545	-0.20413
-1.32026	-1.82945	-323.159	-210.551	-686.108	-690.542	-688.994	-0.71362	0.1528	0.71417	1.32328	1.12398	0.4848
-0.96481	-0.99095	-311.988	-203.008	-686.387	-690.618	-689.147	-1.07044	-0.45841	0.10202	0.89067	0.74081	0.30619
-0.86325	-0.559	-300.335	-195.642	-686.489	-690.669	-689.122	-0.66265	-0.68761	-1.09676	-1.22149	-1.12398	-0.66341
-0.17773	0.48277	-288.303	-187.846	-687.074	-690.746	-689.504	-1.27433	-1.29882	-1.86194	-2.21395	-1.58379	-0.79099
0.43162	1.04177	-277.283	-181.366	-687.862	-690.848	-689.683	-1.17238	-0.84042	-1.37733	-1.37418	-0.63863	-0.12758
0	0	-268.848	-176.379	-677.843	-690.95	-690.218	-0.25487	0.17827	-0.4336	-0.50895	-0.20436	-0.02552
-0.60935	-0.94013	-261.375	-171.671	-644.812	-691.078	-690.244	0.22938	0.81495	0.4336	0.38172	0.25545	0
-1.24409	-1.4229	-253.598	-166.558	-662.561	-691.205	-689.887	-0.12743	0.91682	1.12226	1.50142	1.17507	0.53583
-0.91403	-0.8385	-244.124	-160.331	-662.942	-691.333	-673.231	-0.07646	0.40747	0.33158	0.38172	0.07664	-0.15309
-0.68552	-0.20327	-233.814	-153.319	-624.164	-691.461	-650.455	-0.25487	-0.33107	-0.63765	-0.76343	-0.66417	-0.4848
0.66013	1.52454	-222.313	-146.561	-591.056	-691.588	-629.718	-0.35681	-0.30561	-0.58664	-0.71254	-0.53645	-0.30619
0.68552	1.32127	-213.269	-140.916	-560.771	-691.716	-608.14	-0.02549	-0.53481	-0.68866	-0.71254	-0.45981	-0.25516
0.22851	0.33032	-206.455	-136.942	-534.173	-691.792	-587.735	0.61168	0.38201	0.12753	-0.20358	-0.17882	-0.15309
-0.27929	-0.45736	-200.249	-133.145	-505.185	-691.895	-567.917	0.7646	1.01868	1.12226	1.04336	0.74081	0.30619
-0.50779	-0.63523	-193.283	-128.31	-477.036	-691.946	-548.788	0.53522	0.94228	1.50486	1.75589	1.17507	0.45928
-0.40623	-0.35573	-185.252	-123.222	-448.836	-692.022	-529.173	0.89203	0.86588	1.14777	1.1197	0.5109	0.17861
-0.22851	0.05082	-176.69	-117.426	-421.907	-691.971	-510.529	0.45876	-0.02547	0.12753	-0.07634	-0.33209	-0.20413
0.58396	1.24504	-167.419	-111.958	-396.301	-692.022	-492.394	-0.02549	-0.50934	-0.33158	-0.48351	-0.40872	-0.17861
0.35546	0.94013	-160.148	-107.427	-372.373	-690.874	-474.667	-0.28035	-0.58574	-0.17854	-0.07634	0.02555	0.15309
0.35546	0.45736	-154.119	-103.909	-348.928	-684.85	-456.813	0.3823	-0.0764	0.02551	-0.20358	-0.30654	-0.15309
-0.66013	-0.86391	-149.509	-100.922	-326.729	-678.187	-439.851	0.45876	0.43294	0.71417	0.48351	0.17882	-0.02552
-0.78708	-0.91472	-143.809	-97.1755	-304.632	-671.678	-423.604	-0.02549	0.28014	0.81619	0.96701	0.68972	0.22964
-0.86325	-0.8385	-137.248	-92.8471	-282.916	-665.195	-407.484	-0.45876	-0.17827	0.25506	0.43261	0.25545	0.07655
-0.40623	-0.2795	-129.927	-88.063	-261.632	-658.788	-391.007	-0.3823	-0.43294	-0.53563	-0.78888	-0.71526	-0.43377
0.12695	0.48277	-122.277	-83.051	-241.035	-652.458	-375.321	-0.71362	-0.81495	-0.89271	-1.04336	-0.61308	-0.3317
0.07617	0.43195	-115.894	-79.1782	-223.21	-646.153	-360.043	-0.84106	-0.56028	-0.58664	-0.48351	-0.10218	0.07655
-0.27929	-0.33032	-111.106	-76.4697	-208.36	-639.925	-344.586	-0.22938	-0.10187	-0.45911	-0.76343	-0.61308	-0.30619
-0.76169	-0.99095	-106.749	-73.5081	-193.637	-633.773	-330.099	-0.33133	0.1528	-0.05101	-0.22903	-0.10218	-0.22964
-0.68552	-0.71145	-101.15	-69.8125	-178.812	-627.647	-315.918	-0.48424	0.43294	0.53563	0.78888	0.76635	0.22964
-0.71091	-0.58441	-95.172	-65.8637	-163.555	-621.623	-301.379	-0.17841	0.43294	0.35708	0.5344	0.48536	0.20413
-0.45701	-0.22868	-88.9657	-61.7124	-148.12	-615.624	-287.019	0.10195	0.30561	-0.12753	-0.43261	-0.38318	-0.12758
-0.05078	0.33032	-82.5567	-57.6118	-133.092	-609.702	-273.501	-0.10195	0.17827	-0.12753	-0.35627	-0.17882	0.02552
0.33007	0.66063	-76.6037	-54.0427	-119.259	-603.806	-260.289	-0.10195	0.25467	0.17854	0.15269	0.20436	0.15309
-0.10156	-0.12705	-72.3733	-51.4101	-106.011	-598.012	-246.873	0.50973	0.40747	0.22955	-0.02545	-0.20436	-0.22964
-0.30468	-0.38114	-68.2948	-48.9042	-93.3729	-592.243	-234.477	0.50973	0.73855	0.76518	0.55985	0.281	0.02552
-0.40623	-0.35573	-63.7351	-45.8666	-80.6587	-586.525	-222.438	0.22938	0.63668	0.89271	0.91612	0.56199	0.15309
-0.33007	-0.17786	-58.6434	-42.4494	-67.8937	-580.884	-210.042	0.43327	0.40747	0.45911	0.27992	-0.02555	-0.17861
-0.07617	0.30491	-53.0704	-38.7538	-55.5101	-575.294	-198.156	0.28035	0.10187	0.17854	-0.02545	-0.17882	-0.15309
0.38085	0.81309	-47.548	-35.4631	-43.813	-569.755	-186.73	0.07646	-0.05093	0.12753	0	-0.05109	0.02552
0.12695	0.40654	-43.3936	-32.9318	-32.828	-564.241	-175.379	0.12743	-0.05093	0.07652	-0.07634	-0.10218	0
0	0.02541	-39.8978	-30.8056	-22.6312	-558.83	-164.488	0.22938	0.1528	0.30607	0.10179	0.02555	0.02552
-0.22851	-0.35573	-36.5033	-28.6793	-12.7142	-553.444	-153.852	0.28035	0.40747	0.73967	0.73798	0.48536	0.25516
-0.4824	-0.53359	-32.8555	-26.2746	-2.82255	-548.109	-143.497	0.20389	0.33107	0.73967	0.83977	0.43427	0.22964
-0.78708	-0.66063	-29.0557	-23.6674	6.86565	-542.826	-133.473	-0.20389	-0.17827	0.15304	0.22903	-0.05109	0
-0.50779	-0.12705	-24.3946	-20.8577	15.9944	-537.593	-123.755	-0.5607	-0.68761	-0.45911	-0.45806	-0.5109	-0.28067
-0.22851	0.25409	-19.8096	-17.9973	24.9961	-532.386	-114.292	-0.99398	-0.91682	-0.63765	-0.48351	-0.38318	-0.17861
-0.2539	0	-16.3644	-15.7445	33.4383	-526.949	-104.422	-0.66265	-0.76401	-0.76518	-0.76343	-0.61308	-0.30619
-0.4824	-0.50818	-13.8566	-14.0233	40.9905	-520.44	-95.0609	-0.53522	-0.43294	-0.51012	-0.61075	-0.5109	-0.3317
-0.7363	-0.8385	-11.2727	-12.3526	47.9579	-511.276	-86.4399	-0.84106	-0.30561	-0.15304	-0.0509	0.02555	-0.07655
-0.76169	-0.88932	-8.10621	-10.277	55.4592	-498.36	-77.7168	-0.91752	-0.33107	-0.17854	-0.02545	0	-0.10206
-0.66013	-0.76227	-4.50908	-7.72038	63.5454	-482.79	-68.5092	-0.61168	-0.33107	-0.51012	-0.61075	-0.48536	-0.35722
-0.40623	-0.20327	-0.32931	-4.86004	71.5299	-466.402	-59.9391	-0.71362	-0.48388	-0.61214	-0.66164	-0.35763	-0.20413
-0.33007	0.07623	3.52114	-2.48065	78.9296	-450.27	-51.7007	-0.84106	-0.40747	-0.45911	-0.35627	-0.07664	0.07655
-0.4824	-0.20327	6.33298	-0.70876	85.6427	-434.01	-43.1562	-0.33133	-0.12734	-0.4081	-0.48351	-0.35763	-0.12758
-0.63474	-0.40654	8.79018	1.01251	91.9998	-418.108	-35.0963	-0.02549	0.2292	0.10202	0.0509	0.07664	0
-0.63474	-0.38114	11.602	2.86034	98.306	-402.563	-27.4445	0.02549	0.53481	0.73967	0.96701	0.7919	0.40825
-0.68552	-0.43195	14.4899	4.7841	104.689	-386.686	-19.6907	0.25487	0.53481	0.63765	0.71254	0.40872	0.15309
-0.4824	-0.22868	17.6057	7.06225	111.02	-370.733	-11.9623	0.43327	0.30561	0.22955	0	-0.17882	-0.20413
-0.02539	0.35573	21.3295	9.56821	117.199	-355.009	-4.97367	0.15292	0.0764	0.12753	-0.0509	-0.05109	-0.17861
0.10156	0.559	24.648	11.5679	122.819	-339.719	2.16801	0.25487	0.30561	0.35708	0.20358	0.12773	0
-0.02539	0.30491	26.9025	12.9854	128.184	-324.787	9.41172	0.7646	0.45841	0.4081	0.07634	-0.07664	-0.15309
-0.20312	0.05082	28.8024	14.327	133.55	-310.441	15.9668	0.73911	0.63668	0.71417	0.43261	0.25545	0
-0.27929	0.12705	31.0823	15.7192	138.686	-296.555	22.2923	0.71362	0.91682	1.14777	1.01791	0.74081	0.30619
-0.45701	-0.02541	33.3621	17.3392	143.924	-282.21	28.7198	0.7646	0.81495	0.99473	0.86522	0.5109	0.22964
-0.4824	0.07623	35.87	19.0352	148.934	-268.222	34.8922	0.68814	0.58574	0.68866	0.45806	0.20436	0.12758
-0.15234	0.43195	38.7325	20.7817	153.841	-254.694	40.5801	0.28035	0.25467	0.45911	0.35627	0.17882	0.12758
-0.12695	0.38114	41.1137	22.1993	158.571	-241.318	46.2169	0.10195	0.05093	0.30607	0.30537	0.15327	0.10206
-0.30468	0.02541	42.7603	23.0599	162.64	-228.53	51.9047	0.22938	0.20374	0.30607	0.22903	0.02555	0.02552
-0.60935	-0.35573	43.9762	23.9458	166.479	-216.022	57.108	0	-0.02547	0.15304	0.10179	-0.07664	-0.10206
-0.76169	-0.45736	45.5215	24.9583	170.116	-203.898	62.0562	-0.40778	-0.1528	0.05101	0.10179	-0.07664	-0.15309
-0.71091	-0.33032	47.5227	26.2746	173.803	-191.824	67.0298	-0.66265	-0.30561	-0.12753	-0.0509	-0.12773	-0.15309
-0.68552	-0.33032	49.4732	27.6921	177.592	-179.521	72.1565	-0.73911	-0.56028	-0.53563	-0.5344	-0.43427	-0.28067
-0.66013	-0.30491	51.2971	28.9324	181.024	-167.703	77.0792	-0.84106	-0.63668	-0.68866	-0.71254	-0.48536	-0.28067
-0.55857	-0.22868	53.0957	30.0715	184.101	-156.318	81.6448	-1.07044	-0.63668	-0.63765	-0.5853	-0.33209	-0.15309
-0.66013	-0.50818	54.4636	30.9068	187	-145.01	86.4654	-0.91752	-0.63668	-0.68866	-0.68709	-0.45981	-0.28067
-0.91403	-0.73686	55.6795	31.7675	189.695	-134.06	90.9035	-0.99398	-0.53481	-0.48461	-0.38172	-0.17882	-0.15309
-1.01559	-0.76227	57.1488	32.7293	192.213	-123.365	95.3415	-0.89203	-0.35654	-0.28057	-0.15269	-0.05109	-0.05103
-1.06637	-0.71145	58.8207	34.0709	195.112	-112.21	99.9836	-0.73911	-0.40747	-0.45911	-0.38172	-0.30654	-0.20413
-0.7363	-0.22868	61.1259	35.5897	197.756	-101.515	104.269	-0.71362	-0.40747	-0.4336	-0.30537	-0.22991	-0.17861
-0.60935	-0.07623	63.1778	36.9059	200.248	-90.9474	108.528	-0.63716	-0.38201	-0.35708	-0.20358	-0.12773	-0.10206
-0.55857	-0.12705	64.6217	37.8931	202.41	-80.6096	112.839	-0.30584	-0.28014	-0.33158	-0.33082	-0.33209	-0.28067
-0.50779	-0.12705	65.863	38.8044	204.342	-70.7057	116.741	-0.22938	-0.12734	-0.10202	-0.07634	-0.10218	-0.20413
-0.45701	-0.10164	67.2562	39.7663	206.198	-60.9549	120.618	-0.02549	0.10187	0.25506	0.27992	0.17882	-0.07655
-0.50779	-0.17786	68.5228	40.7028	208.029	-51.2297	124.673	0.35681	0.35654	0.4336	0.38172	0.15327	-0.05103
-0.38085	0	70.0174	41.8672	209.86	-41.6066	128.397	0.48424	0.38201	0.48461	0.35627	0.15327	-0.02552
-0.27929	0.30491	71.7653	43.0063	211.488	-32.3408	131.892	0.45876	0.38201	0.56113	0.48351	0.281	0.10206
-0.33007	0.35573	73.1839	44.0441	212.962	-23.2027	135.335	0.48424	0.35654	0.56113	0.5344	0.281	0.12758
-0.30468	0.38114	74.3745	44.8288	214.132	-14.3964	138.702	0.66265	0.40747	0.56113	0.43261	0.15327	0.05103
-0.43162	0.20327	75.2358	45.3604	215.022	-6.04955	141.788	0.68814	0.53481	0.73967	0.68709	0.35763	0.15309
-0.43162	0.12705	76.0971	45.892	215.81	2.04204	144.619	0.61168	0.53481	0.8672	0.86522	0.48536	0.17861
-0.50779	-0.02541	76.9077	46.4488	216.65	10.1592	147.552	0.61168	0.50934	0.76518	0.73798	0.33209	0.12758
-0.35546	0.10164	78.0223	47.2335	217.514	18.1486	150.332	0.45876	0.28014	0.48461	0.38172	0.05109	-0.05103
-0.27929	0.22868	79.2382	48.0689	218.353	25.9084	152.73	0.02549	-0.0764	0.20405	0.22903	0.05109	-0.05103
-0.33007	0.15245	80.0995	48.4992	218.76	33.2597	155.306	-0.02549	-0.1528	0	-0.07634	-0.17882	-0.15309
-0.58396	-0.15245	80.3782	48.8282	219.091	40.5345	157.806	-0.05097	-0.12734	-0.07652	-0.22903	-0.25545	-0.17861
-0.63474	-0.17786	80.8341	49.2079	219.243	47.3243	160.127	-0.12743	-0.02547	0.07652	0.02545	0.02555	-0.02552
-0.81247	-0.33032	81.3661	49.5117	219.396	54.012	162.371	-0.25487	0.10187	0.20405	0.27992	0.25545	0.15309
-0.88864	-0.43195	81.8981	49.9926	219.675	60.8528	164.641	-0.33133	-0.0764	-0.02551	0	0	0.05103
-0.83786	-0.38114	82.734	50.6001	219.955	67.4639	166.758	-0.53522	-0.28014	-0.28057	-0.25448	-0.15327	-0.02552
-0.66013	-0.17786	83.7726	51.2583	220.184	73.9474	168.748	-0.7646	-0.45841	-0.4081	-0.30537	-0.15327	-0.02552
-0.71091	-0.2795	84.5073	51.7139	220.184	80.3798	170.916	-0.71362	-0.48388	-0.51012	-0.45806	-0.30654	-0.12758
-0.78708	-0.45736	84.8872	51.9417	219.777	86.4549	172.982	-0.61168	-0.35654	-0.4336	-0.43261	-0.30654	-0.17861
-0.78708	-0.45736	85.3686	52.3214	219.396	92.4023	174.818	-0.66265	-0.30561	-0.28057	-0.22903	-0.12773	-0.10206
-0.81247	-0.45736	85.9765	52.8276	219.091	98.3753	176.808	-0.5607	-0.20374	-0.17854	-0.10179	-0.07664	-0.07655
-0.7363	-0.33032	86.7871	53.4352	218.963	104.374	178.848	-0.40778	-0.1528	-0.17854	-0.17813	-0.15327	-0.12758
-0.58396	-0.15245	87.6738	54.1439	218.836	110.27	180.659	-0.43327	-0.25467	-0.22955	-0.25448	-0.17882	-0.15309
-0.55857	-0.10164	88.4084	54.5995	218.531	115.886	182.47	-0.33133	-0.2292	-0.20405	-0.25448	-0.17882	-0.15309
-0.4824	-0.10164	88.9657	55.0299	218.15	121.399	184.204	-0.17841	-0.12734	-0.05101	-0.10179	-0.07664	-0.10206
-0.38085	-0.02541	89.5737	55.4095	217.768	126.709	185.939	0.02549	0.05093	0.20405	0.15269	0.07664	0
-0.50779	-0.12705	89.9536	55.8145	217.438	132.018	187.52	0.07646	0.0764	0.33158	0.35627	0.22991	0.10206
-0.50779	-0.05082	90.4349	56.1689	216.955	137.098	189.051	0.22938	0.20374	0.4336	0.40716	0.17882	0.12758
-0.4824	0	90.9669	56.5992	216.522	142.152	190.555	0.30584	0.17827	0.38259	0.35627	0.12773	0.05103
-0.27929	0.25409	91.7522	57.1561	216.141	147.027	191.805	0.22938	0.10187	0.4081	0.43261	0.17882	0.07655
-0.27929	0.20327	92.1829	57.4093	215.531	151.647	193.03	0.22938	0.10187	0.38259	0.40716	0.15327	0.07655
-0.38085	-0.02541	92.1829	57.4599	214.844	156.191	194.254	0.28035	0.05093	0.28057	0.17813	-0.05109	-0.07655
-0.38085	-0.05082	92.3095	57.5864	214.056	160.351	195.198	0.15292	0.02547	0.30607	0.25448	0.05109	-0.05103
-0.27929	0.05082	92.6642	57.8396	213.344	164.512	196.141	0.05097	-0.05093	0.30607	0.30537	0.12773	-0.02552
-0.43162	-0.12705	92.7401	57.9914	212.708	168.724	197.213	0.07646	-0.0764	0.17854	0.10179	-0.02555	-0.07655
-0.50779	-0.15245	92.7655	58.118	211.92	172.655	198.156	0.07646	-0.05093	0.15304	0.02545	-0.05109	-0.02552
-0.4824	-0.07623	92.9428	58.3458	211.157	176.458	198.896	-0.10195	-0.12734	0.12753	0.10179	0.05109	0.05103
-0.53318	-0.15245	93.0441	58.4471	210.343	180.134	199.738	-0.10195	-0.12734	0.10202	0.15269	0.07664	0.05103
-0.58396	-0.25409	93.0188	58.4471	209.428	183.631	200.477	-0.10195	-0.10187	0.10202	0.10179	0.05109	0.05103
-0.7363	-0.40654	92.8415	58.4218	208.487	187.025	201.115	-0.22938	-0.1528	0.02551	0.0509	0	0
-0.66013	-0.30491	92.9935	58.5736	207.622	190.344	201.702	-0.35681	-0.28014	-0.10202	-0.0509	-0.07664	-0.07655
-0.55857	-0.22868	93.2974	58.8268	206.91	193.739	202.314	-0.45876	-0.35654	-0.22955	-0.17813	-0.12773	-0.12758
-0.53318	-0.20327	93.5508	59.004	206.148	197.057	203.104	-0.35681	-0.28014	-0.25506	-0.27992	-0.17882	-0.15309
-0.50779	-0.17786	93.6521	59.1558	205.308	200.222	203.742	-0.30584	-0.17827	-0.17854	-0.22903	-0.12773	-0.10206
-0.45701	-0.17786	93.7281	59.2571	204.393	203.285	204.354	-0.25487	-0.12734	-0.10202	-0.17813	-0.07664	-0.10206
-0.50779	-0.22868	93.7788	59.3077	203.427	206.195	204.966	-0.15292	0	0.02551	-0.0509	0	-0.05103
-0.53318	-0.20327	93.8801	59.4343	202.588	209.131	205.502	-0.07646	0.10187	0.15304	0.10179	0.12773	0.02552
-0.55857	-0.20327	93.9561	59.6368	201.825	212.091	206.089	0.02549	0.12734	0.17854	0.10179	0.07664	-0.02552
-0.4824	-0.15245	94.1587	59.7886	200.986	214.874	206.65	0.12743	0.17827	0.22955	0.12724	0.07664	-0.02552
-0.30468	0.02541	94.5387	60.0165	200.096	217.579	206.981	0.10195	0.12734	0.30607	0.25448	0.17882	0.05103
-0.30468	0	94.716	60.0924	199.206	220.234	207.389	0.15292	0.0764	0.25506	0.22903	0.10218	0
-0.33007	-0.05082	94.64	60.0924	198.189	222.71	207.67	0.15292	0.02547	0.22955	0.17813	0.02555	-0.05103
-0.27929	0	94.6654	60.0924	197.07	225.033	207.823	0.10195	0	0.25506	0.20358	0.07664	-0.02552
-0.30468	-0.10164	94.564	60.0418	195.976	227.305	208.078	0.12743	0	0.25506	0.22903	0.07664	-0.05103
-0.27929	-0.10164	94.4881	60.0418	194.908	229.551	208.231	0.12743	-0.02547	0.25506	0.20358	0.07664	-0.05103
-0.27929	-0.12705	94.4374	60.0165	193.866	231.644	208.308	0.07646	-0.05093	0.22955	0.17813	0.07664	-0.02552
-0.27929	-0.17786	94.3107	59.9658	192.798	233.686	208.359	-0.02549	-0.17827	0.10202	0.02545	-0.02555	-0.07655
-0.20312	-0.15245	94.2601	59.9405	191.704	235.6	208.308	-0.12743	-0.30561	0.02551	0	-0.05109	-0.10206
-0.30468	-0.22868	94.0574	59.7886	190.535	237.362	208.231	-0.20389	-0.33107	0	-0.02545	-0.05109	-0.07655
-0.45701	-0.38114	93.6268	59.6115	189.365	239.123	208.18	-0.22938	-0.38201	-0.07652	-0.10179	-0.12773	-0.10206
-0.45701	-0.43195	93.2974	59.4596	188.17	240.706	208.104	-0.25487	-0.35654	-0.07652	-0.07634	-0.07664	-0.07655
-0.40623	-0.38114	93.1708	59.4343	187.076	242.339	207.951	-0.35681	-0.40747	-0.07652	0.02545	-0.02555	-0.05103
-0.43162	-0.43195	92.9428	59.3583	185.983	243.947	207.951	-0.33133	-0.35654	-0.10202	-0.02545	-0.07664	-0.05103
-0.43162	-0.48277	92.6642	59.2571	184.864	245.479	207.849	-0.33133	-0.38201	-0.17854	-0.12724	-0.12773	-0.07655
-0.38085	-0.45736	92.4362	59.1558	183.694	246.806	207.568	-0.45876	-0.43294	-0.20405	-0.15269	-0.12773	-0.10206
-0.35546	-0.48277	92.2335	59.0799	182.601	248.185	207.44	-0.43327	-0.43294	-0.25506	-0.20358	-0.17882	-0.17861
-0.38085	-0.45736	92.0562	59.0546	181.584	249.614	207.338	-0.33133	-0.35654	-0.22955	-0.22903	-0.17882	-0.17861
-0.40623	-0.43195	91.8789	59.004	180.516	250.916	207.211	-0.28035	-0.28014	-0.17854	-0.20358	-0.15327	-0.12758
-0.40623	-0.38114	91.7269	59.004	179.524	252.218	207.083	-0.20389	-0.2292	-0.12753	-0.15269	-0.10218	-0.12758
-0.30468	-0.2795	91.7015	59.0293	178.532	253.494	206.981	-0.07646	-0.0764	0.05101	0	0.02555	-0.02552
-0.27929	-0.22868	91.6255	59.0293	177.541	254.745	206.93	0.10195	0.10187	0.22955	0.20358	0.15327	0.07655
-0.27929	-0.22868	91.4229	58.9786	176.549	255.944	206.803	0.25487	0.20374	0.33158	0.25448	0.17882	0.05103
-0.2539	-0.20327	91.2202	58.928	175.532	257.042	206.548	0.28035	0.20374	0.35708	0.27992	0.15327	0.02552
-0.22851	-0.15245	91.1442	58.8774	174.464	258.088	206.267	0.33133	0.2292	0.38259	0.30537	0.17882	0
-0.17773	-0.07623	91.0936	58.8268	173.396	259.084	206.012	0.40778	0.28014	0.4336	0.35627	0.17882	0
-0.17773	-0.05082	90.9416	58.7761	172.328	260.054	205.681	0.43327	0.25467	0.4336	0.33082	0.15327	0
-0.10156	0.02541	90.7896	58.6496	171.184	260.871	205.272	0.40778	0.2292	0.4336	0.33082	0.15327	0
-0.10156	0.02541	90.5363	58.523	170.014	261.637	204.839	0.3823	0.2292	0.4081	0.30537	0.15327	0
-0.15234	-0.02541	90.207	58.3205	168.844	262.326	204.431	0.35681	0.17827	0.38259	0.25448	0.10218	-0.02552
-0.15234	-0.07623	89.8776	58.0674	167.649	262.887	203.87	0.28035	0.1528	0.38259	0.27992	0.15327	0
-0.20312	-0.12705	89.4977	57.8143	166.479	263.398	203.309	0.20389	0.0764	0.33158	0.25448	0.15327	0
-0.2539	-0.20327	89.1177	57.5611	165.335	263.883	202.798	0.17841	0.05093	0.28057	0.20358	0.12773	0.02552
-0.2539	-0.17786	88.8137	57.3839	164.191	264.317	202.135	0.02549	-0.0764	0.17854	0.17813	0.10218	0.02552
-0.33007	-0.22868	88.4591	57.1055	163.021	264.649	201.498	-0.12743	-0.2292	0.02551	0.02545	-0.02555	-0.05103
-0.40623	-0.33032	87.9778	56.8017	161.75	264.904	200.809	-0.28035	-0.38201	-0.12753	-0.10179	-0.12773	-0.10206
-0.43162	-0.35573	87.4964	56.5233	160.555	265.108	200.069	-0.40778	-0.45841	-0.20405	-0.15269	-0.12773	-0.12758
-0.45701	-0.43195	87.0151	56.2195	159.359	265.287	199.457	-0.45876	-0.48388	-0.25506	-0.17813	-0.15327	-0.15309
-0.45701	-0.48277	86.5338	55.9664	158.266	265.516	198.845	-0.48424	-0.50934	-0.30607	-0.25448	-0.17882	-0.15309
-0.45701	-0.50818	86.1285	55.7639	157.173	265.695	198.207	-0.53522	-0.50934	-0.30607	-0.27992	-0.17882	-0.15309
-0.40623	-0.50818	85.7992	55.5867	156.155	265.874	197.621	-0.53522	-0.50934	-0.33158	-0.27992	-0.17882	-0.15309
-0.40623	-0.45736	85.5206	55.4349	155.164	266.078	197.034	-0.53522	-0.56028	-0.35708	-0.33082	-0.20436	-0.17861
-0.43162	-0.45736	85.2419	55.283	154.121	266.206	196.473	-0.48424	-0.50934	-0.33158	-0.33082	-0.20436	-0.17861
-0.4824	-0.43195	84.9126	55.1311	153.13	266.359	195.912	-0.40778	-0.45841	-0.28057	-0.27992	-0.17882	-0.15309
-0.45701	-0.35573	84.6593	55.0299	152.138	266.512	195.402	-0.25487	-0.30561	-0.12753	-0.10179	-0.05109	-0.07655
-0.38085	-0.25409	84.4819	54.9539	151.172	266.665	194.892	-0.12743	-0.17827	0.05101	0.10179	0.07664	0
-0.33007	-0.25409	84.2033	54.878	150.282	266.869	194.432	0.02549	-0.10187	0.15304	0.17813	0.10218	0.02552
-0.2539	-0.20327	83.9246	54.7514	149.341	266.997	193.897	0.15292	-0.02547	0.20405	0.17813	0.07664	0
-0.22851	-0.15245	83.646	54.6249	148.374	267.073	193.259	0.17841	-0.05093	0.17854	0.15269	0.02555	-0.07655
-0.15234	-0.07623	83.4687	54.4983	147.383	267.099	192.647	0.25487	0	0.25506	0.20358	0.07664	-0.05103
-0.15234	-0.05082	83.1647	54.3464	146.416	267.124	192.035	0.35681	0.12734	0.33158	0.25448	0.12773	-0.02552
-0.15234	-0.02541	82.81	54.2199	145.425	267.124	191.423	0.45876	0.17827	0.4081	0.27992	0.15327	0
-0.15234	0.02541	82.5314	54.0427	144.408	266.997	190.76	0.50973	0.25467	0.48461	0.38172	0.22991	0.07655
-0.12695	0.07623	82.2527	53.8655	143.39	266.844	189.994	0.48424	0.2292	0.48461	0.40716	0.25545	0.07655
-0.15234	0.05082	81.8981	53.6377	142.348	266.665	189.28	0.48424	0.2292	0.45911	0.35627	0.20436	0.07655
-0.17773	-0.02541	81.4421	53.3339	141.28	266.384	188.489	0.45876	0.2292	0.45911	0.33082	0.20436	0.07655
-0.20312	-0.07623	80.9608	53.0048	140.161	265.976	187.622	0.3823	0.17827	0.4336	0.35627	0.20436	0.07655
-0.2539	-0.15245	80.4795	52.6758	139.042	265.567	186.755	0.30584	0.12734	0.35708	0.30537	0.15327	0.05103
-0.27929	-0.15245	80.0489	52.3973	137.974	265.185	185.888	0.22938	0.05093	0.25506	0.20358	0.07664	0.02552
-0.35546	-0.22868	79.5422	52.0936	136.855	264.7	184.995	0.10195	-0.05093	0.12753	0.10179	0.02555	-0.02552
-0.35546	-0.25409	79.0356	51.7645	135.711	264.164	184.077	-0.05097	-0.12734	0	0	-0.05109	-0.05103
-0.38085	-0.2795	78.5543	51.4608	134.618	263.602	183.133	-0.17841	-0.2292	-0.10202	-0.10179	-0.10218	-0.07655
-0.40623	-0.35573	78.0223	51.1317	133.524	263.015	182.266	-0.20389	-0.20374	-0.12753	-0.12724	-0.07664	-0.07655
-0.43162	-0.43195	77.465	50.8026	132.456	262.453	181.424	-0.25487	-0.2292	-0.15304	-0.17813	-0.07664	-0.07655
-0.45701	-0.48277	76.9584	50.4989	131.439	261.892	180.557	-0.28035	-0.28014	-0.20405	-0.20358	-0.12773	-0.07655
-0.43162	-0.45736	76.6037	50.2458	130.422	261.279	179.69	-0.35681	-0.33107	-0.22955	-0.20358	-0.10218	-0.07655
-0.45701	-0.43195	76.2744	50.0686	129.481	260.769	178.874	-0.3823	-0.35654	-0.22955	-0.20358	-0.10218	-0.05103
-0.50779	-0.43195	75.8944	49.8154	128.489	260.207	178.134	-0.30584	-0.33107	-0.22955	-0.20358	-0.15327	-0.07655
-0.50779	-0.40654	75.5398	49.6129	127.549	259.671	177.318	-0.28035	-0.33107	-0.20405	-0.17813	-0.12773	-0.05103
-0.45701	-0.33032	75.2358	49.4104	126.582	259.084	176.502	-0.25487	-0.30561	-0.15304	-0.10179	-0.07664	-0.05103
-0.43162	-0.33032	74.8558	49.2079	125.692	258.573	175.787	-0.15292	-0.2292	-0.10202	-0.07634	-0.07664	-0.05103
-0.38085	-0.30491	74.5012	49.056	124.853	258.114	175.099	-0.05097	-0.17827	-0.02551	-0.0509	-0.07664	-0.05103
-0.30468	-0.22868	74.2225	48.9295	123.989	257.603	174.334	0	-0.1528	0.02551	0	-0.02555	-0.05103
-0.2539	-0.17786	73.9185	48.727	123.099	257.042	173.543	0.07646	-0.12734	0.07652	0.02545	-0.02555	-0.05103
-0.2539	-0.15245	73.5639	48.5245	122.209	256.506	172.829	0.17841	-0.05093	0.12753	0.07634	0	-0.02552
-0.27929	-0.10164	73.2092	48.3726	121.319	255.944	172.064	0.25487	0	0.20405	0.12724	0.05109	0
-0.27929	-0.02541	72.9053	48.1954	120.403	255.332	171.247	0.30584	0.02547	0.28057	0.22903	0.12773	0.05103
-0.22851	0.02541	72.6266	48.0182	119.488	254.694	170.431	0.33133	0.0764	0.30607	0.27992	0.15327	0.07655
-0.27929	-0.02541	72.1706	47.7651	118.623	254.081	169.641	0.3823	0.10187	0.33158	0.30537	0.15327	0.10206
-0.2539	0	71.74	47.4867	117.657	253.341	168.773	0.40778	0.12734	0.38259	0.33082	0.15327	0.07655
-0.2539	-0.05082	71.3093	47.2082	116.716	252.6	167.83	0.35681	0.0764	0.33158	0.30537	0.12773	0.05103
-0.2539	-0.05082	70.8534	46.9045	115.75	251.784	166.937	0.33133	0.02547	0.28057	0.22903	0.05109	0
-0.30468	-0.07623	70.3721	46.626	114.809	250.992	165.993	0.25487	0	0.20405	0.15269	0.02555	-0.02552
-0.35546	-0.10164	69.8654	46.3476	113.868	250.15	165.049	0.17841	-0.05093	0.12753	0.0509	-0.02555	-0.05103
-0.35546	-0.07623	69.3841	46.0438	112.902	249.257	164.157	0.17841	-0.05093	0.10202	0.02545	-0.02555	-0.02552
-0.35546	-0.10164	68.9028	45.7654	111.936	248.363	163.188	0.10195	-0.0764	0.10202	0.0509	0.02555	0
-0.40623	-0.15245	68.3708	45.411	110.995	247.419	162.269	0.07646	-0.05093	0.07652	0.02545	0.02555	0
-0.4824	-0.22868	67.8135	45.082	110.054	246.5	161.377	0.05097	-0.05093	0.05101	0	0	0
-0.45701	-0.22868	67.4082	44.8035	109.164	245.555	160.433	-0.02549	-0.10187	0.02551	0	0	0
-0.4824	-0.22868	67.0536	44.5251	108.274	244.611	159.515	-0.05097	-0.12734	-0.02551	-0.02545	-0.02555	-0.02552
-0.50779	-0.25409	66.6736	44.2973	107.409	243.718	158.647	-0.05097	-0.1528	-0.07652	-0.07634	-0.07664	-0.05103
-0.53318	-0.22868	66.2683	44.0441	106.519	242.799	157.755	-0.07646	-0.1528	-0.07652	-0.07634	-0.07664	-0.05103
-0.50779	-0.17786	65.939	43.8163	105.68	241.88	156.862	-0.07646	-0.1528	-0.05101	-0.0509	-0.07664	-0.05103
-0.4824	-0.15245	65.5843	43.5885	104.841	241.012	156.046	-0.05097	-0.12734	-0.05101	-0.0509	-0.05109	-0.07655
-0.45701	-0.15245	65.2044	43.3607	104.027	240.093	155.23	0	-0.05093	0	-0.0509	-0.05109	-0.05103
-0.40623	-0.10164	64.8497	43.1582	103.265	239.251	154.388	0.02549	-0.05093	0	-0.0509	-0.05109	-0.07655
-0.38085	-0.10164	64.5204	42.9557	102.502	238.383	153.572	0.07646	-0.02547	0.05101	-0.02545	-0.02555	-0.07655
-0.38085	-0.07623	64.1911	42.7279	101.713	237.515	152.756	0.12743	0.02547	0.12753	0.0509	0.02555	-0.02552
-0.38085	-0.05082	63.8364	42.5254	100.951	236.673	151.965	0.20389	0.05093	0.17854	0.12724	0.05109	0
-0.40623	-0.02541	63.4818	42.2722	100.137	235.779	151.123	0.22938	0.05093	0.20405	0.17813	0.07664	0.02552
-0.38085	0.02541	63.1778	42.0951	99.3231	234.86	150.23	0.20389	0	0.17854	0.17813	0.05109	0
-0.35546	0.07623	62.8991	41.8925	98.5348	233.941	149.338	0.20389	-0.02547	0.17854	0.17813	0.05109	0
-0.35546	0.07623	62.5192	41.6394	97.772	233.048	148.496	0.20389	-0.05093	0.10202	0.10179	0	-0.02552
-0.30468	0.05082	62.1139	41.3863	96.9583	232.103	147.603	0.20389	-0.02547	0.15304	0.12724	0.02555	-0.02552
-0.27929	0.02541	61.6579	41.0572	96.1192	231.108	146.736	0.20389	0	0.17854	0.15269	0.05109	-0.02552
-0.30468	-0.02541	61.1512	40.7788	95.3309	230.112	145.818	0.17841	-0.02547	0.15304	0.15269	0.02555	-0.02552
-0.33007	-0.05082	60.6953	40.5003	94.5426	229.117	144.925	0.15292	-0.05093	0.12753	0.10179	0	-0.02552
-0.35546	-0.02541	60.2646	40.2472	93.7543	228.096	144.007	0.07646	-0.12734	0.02551	0.02545	-0.05109	-0.07655
-0.40623	-0.02541	59.834	39.9941	92.9406	227.049	143.089	0.05097	-0.12734	0	-0.02545	-0.07664	-0.05103
-0.40623	-0.02541	59.4287	39.7663	92.1778	226.028	142.222	0.05097	-0.10187	0.02551	0.02545	-0.02555	-0.02552
-0.40623	-0.05082	58.9727	39.4625	91.3895	224.956	141.329	0.02549	-0.0764	0.05101	0.07634	0.02555	0.02552
-0.43162	-0.12705	58.4914	39.1335	90.5758	223.833	140.436	0.02549	-0.0764	0.05101	0.07634	0.02555	0
-0.45701	-0.20327	57.9848	38.855	89.8384	222.787	139.569	0	-0.10187	0.02551	0.0509	0	-0.02552
-0.43162	-0.20327	57.6048	38.5766	89.0755	221.715	138.702	0	-0.0764	0	0	-0.02555	-0.05103
-0.40623	-0.17786	57.2755	38.3994	88.3889	220.694	137.809	-0.02549	-0.12734	-0.02551	-0.02545	-0.05109	-0.07655
-0.40623	-0.15245	56.9715	38.1969	87.7024	219.698	136.993	-0.02549	-0.12734	-0.05101	-0.07634	-0.07664	-0.07655
-0.40623	-0.12705	56.6168	37.9944	86.9904	218.652	136.151	0	-0.0764	-0.05101	-0.07634	-0.07664	-0.07655
-0.40623	-0.10164	56.2369	37.7919	86.3038	217.656	135.36	0.05097	-0.02547	0	-0.0509	-0.05109	-0.05103
-0.40623	-0.10164	55.8822	37.5388	85.5918	216.635	134.57	0.10195	0.02547	0.07652	0	0	-0.02552
-0.38085	-0.10164	55.5276	37.3363	84.9052	215.614	133.754	0.12743	0.0764	0.12753	0.0509	0.05109	0
-0.38085	-0.10164	55.1729	37.1084	84.2695	214.644	132.988	0.20389	0.12734	0.20405	0.10179	0.07664	0
-0.35546	-0.07623	54.8943	36.9313	83.6593	213.7	132.249	0.28035	0.17827	0.25506	0.15269	0.10218	0.02552
-0.33007	-0.05082	54.6409	36.7794	83.0236	212.755	131.407	0.28035	0.17827	0.28057	0.20358	0.12773	0.05103
-0.38085	-0.05082	54.3116	36.5009	82.2861	211.709	130.591	0.30584	0.17827	0.28057	0.20358	0.10218	0.02552
-0.40623	-0.05082	53.957	36.2731	81.5996	210.688	129.724	0.28035	0.12734	0.28057	0.17813	0.07664	0
-0.40623	-0.02541	53.6277	36.0706	80.8876	209.641	128.882	0.25487	0.10187	0.22955	0.17813	0.05109	-0.02552
-0.38085	0	53.3237	35.8428	80.201	208.62	128.015	0.22938	0.05093	0.20405	0.12724	0.02555	-0.05103
-0.33007	-0.02541	52.969	35.5897	79.5144	207.573	127.148	0.17841	0	0.15304	0.0509	0	-0.05103
-0.33007	-0.07623	52.5637	35.3112	78.8533	206.527	126.331	0.17841	0	0.17854	0.0509	0	-0.05103
-0.30468	-0.10164	52.1331	35.0581	78.1667	205.48	125.515	0.17841	0.02547	0.20405	0.07634	0.02555	-0.02552
-0.33007	-0.15245	51.7278	34.7544	77.4802	204.357	124.648	0.15292	0	0.22955	0.12724	0.07664	0.02552
-0.40623	-0.17786	51.2718	34.4506	76.7682	203.209	123.73	0.05097	-0.10187	0.15304	0.07634	0.02555	0
-0.4824	-0.22868	50.8158	34.1722	76.0562	202.085	122.837	0	-0.17827	0.05101	0	-0.05109	-0.05103
-0.45701	-0.17786	50.4612	33.9444	75.395	200.962	121.995	-0.05097	-0.20374	0.02551	0	-0.05109	-0.02552
-0.43162	-0.15245	50.1572	33.7419	74.7593	199.865	121.128	-0.10195	-0.2292	0	-0.02545	-0.05109	-0.02552
-0.43162	-0.20327	49.7519	33.4634	74.0982	198.767	120.286	-0.12743	-0.25467	-0.05101	-0.07634	-0.10218	-0.05103
-0.40623	-0.25409	49.3212	33.185	73.4371	197.644	119.47	-0.12743	-0.25467	-0.05101	-0.10179	-0.10218	-0.07655
-0.38085	-0.30491	48.8906	32.9318	72.8268	196.572	118.654	-0.12743	-0.2292	-0.02551	-0.07634	-0.10218	-0.07655
-0.38085	-0.33032	48.5106	32.6787	72.2165	195.474	117.889	-0.10195	-0.20374	-0.02551	-0.10179	-0.10218	-0.10206
-0.40623	-0.33032	48.156	32.4762	71.6316	194.428	117.098	-0.10195	-0.17827	0	-0.10179	-0.10218	-0.07655
-0.38085	-0.2795	47.9027	32.3497	71.0722	193.407	116.358	-0.07646	-0.17827	0	-0.07634	-0.07664	-0.05103
-0.38085	-0.22868	47.6493	32.1978	70.5637	192.411	115.619	-0.02549	-0.1528	0	-0.07634	-0.07664	-0.05103
-0.35546	-0.17786	47.3707	32.0459	70.0042	191.39	114.879	0.02549	-0.10187	0.05101	0	-0.02555	-0.02552
-0.35546	-0.20327	47.016	31.8181	69.4448	190.395	114.139	0.07646	-0.02547	0.12753	0.07634	0.02555	0.02552
-0.33007	-0.22868	46.6614	31.5903	68.86	189.374	113.425	0.17841	0.05093	0.20405	0.12724	0.05109	0.02552
-0.30468	-0.22868	46.3574	31.3878	68.3514	188.404	112.711	0.20389	0.0764	0.25506	0.15269	0.05109	0
-0.2539	-0.17786	46.1294	31.2359	67.8428	187.434	111.971	0.25487	0.0764	0.25506	0.15269	0.05109	-0.02552
-0.22851	-0.15245	45.9014	31.1093	67.3597	186.515	111.232	0.22938	0.05093	0.22955	0.10179	0.02555	-0.02552
-0.20312	-0.10164	45.6228	30.9321	66.8003	185.519	110.492	0.25487	0.0764	0.22955	0.10179	0.02555	-0.02552
-0.20312	-0.10164	45.2935	30.7296	66.2154	184.498	109.727	0.28035	0.12734	0.28057	0.12724	0.05109	0
-0.22851	-0.10164	44.9388	30.5018	65.6306	183.452	108.987	0.30584	0.1528	0.30607	0.15269	0.07664	0
-0.22851	-0.12705	44.5842	30.274	65.0711	182.431	108.197	0.28035	0.12734	0.30607	0.17813	0.07664	0
-0.20312	-0.12705	44.2802	30.0462	64.5117	181.384	107.406	0.25487	0.10187	0.25506	0.12724	0.05109	0
-0.20312	-0.12705	43.9762	29.8437	64.0032	180.363	106.666	0.22938	0.10187	0.22955	0.10179	0.05109	0
-0.20312	-0.17786	43.6216	29.5906	63.4183	179.291	105.875	0.17841	0.0764	0.22955	0.12724	0.05109	0
-0.22851	-0.22868	43.2163	29.2868	62.808	178.194	105.085	0.17841	0.05093	0.22955	0.12724	0.05109	0
-0.30468	-0.2795	42.7856	29.0084	62.1977	177.07	104.269	0.10195	0	0.15304	0.10179	0	-0.02552
-0.30468	-0.2795	42.431	28.7806	61.6129	175.947	103.452	0.02549	-0.0764	0.10202	0.0509	-0.02555	-0.05103
-0.27929	-0.25409	42.127	28.6034	61.0789	174.875	102.662	-0.02549	-0.12734	0	-0.02545	-0.07664	-0.07655
-0.2539	-0.25409	41.823	28.3756	60.5703	173.829	101.897	-0.07646	-0.17827	-0.05101	-0.10179	-0.12773	-0.10206
-0.20312	-0.25409	41.4937	28.1477	60.0109	172.731	101.131	-0.10195	-0.17827	-0.07652	-0.12724	-0.12773	-0.10206
-0.20312	-0.30491	41.1137	27.8946	59.5023	171.659	100.392	-0.12743	-0.17827	-0.07652	-0.12724	-0.10218	-0.10206
-0.22851	-0.38114	40.7084	27.6415	58.9938	170.613	99.7285	-0.07646	-0.12734	-0.05101	-0.07634	-0.10218	-0.07655
-0.2539	-0.40654	40.3537	27.4137	58.4598	169.566	98.9889	-0.07646	-0.12734	-0.02551	-0.0509	-0.07664	-0.07655
-0.27929	-0.40654	40.0498	27.2365	57.9766	168.519	98.2747	-0.10195	-0.1528	-0.02551	-0.02545	-0.05109	-0.05103
-0.27929	-0.35573	39.8471	27.1099	57.5189	167.549	97.586	-0.07646	-0.1528	-0.05101	-0.02545	-0.07664	-0.07655
-0.22851	-0.2795	39.6444	27.0087	57.1121	166.631	96.9484	-0.05097	-0.1528	-0.05101	-0.02545	-0.10218	-0.07655
-0.20312	-0.22868	39.4165	26.8315	56.6544	165.661	96.2597	-0.02549	-0.12734	-0.02551	0	-0.07664	-0.05103
-0.15234	-0.2795	39.1125	26.629	56.1712	164.691	95.6221	0.02549	-0.0764	0	0.02545	-0.07664	-0.07655
-0.12695	-0.30491	38.7832	26.4265	55.7389	163.746	94.9844	0.07646	-0.02547	0.05101	0.0509	-0.05109	-0.10206
-0.05078	-0.2795	38.5299	26.2999	55.3321	162.827	94.3213	0.12743	0	0.10202	0.10179	-0.02555	-0.07655
-0.02539	-0.25409	38.3019	26.1733	54.9507	161.959	93.7091	0.15292	0.02547	0.10202	0.07634	-0.02555	-0.07655
-0.02539	-0.25409	38.0739	26.0215	54.5184	161.04	93.0715	0.20389	0.05093	0.10202	0.07634	-0.02555	-0.07655
-0.02539	-0.22868	37.8205	25.8443	54.0607	160.096	92.3828	0.20389	0.0764	0.12753	0.12724	0	-0.05103
-0.05078	-0.22868	37.5419	25.6924	53.6029	159.152	91.7197	0.22938	0.10187	0.17854	0.20358	0.05109	0
-0.02539	-0.20327	37.2632	25.4899	53.1452	158.182	91.082	0.25487	0.12734	0.20405	0.22903	0.05109	0
-0.05078	-0.25409	36.9593	25.2874	52.6875	157.212	90.3933	0.22938	0.12734	0.17854	0.20358	0.02555	-0.02552
-0.02539	-0.2795	36.6553	25.0849	52.2298	156.242	89.7047	0.20389	0.10187	0.15304	0.17813	0.02555	-0.05103
0.02539	-0.2795	36.402	24.9077	51.823	155.297	89.016	0.17841	0.10187	0.12753	0.15269	0	-0.05103
0.05078	-0.25409	36.1487	24.7305	51.3907	154.327	88.3784	0.15292	0.10187	0.10202	0.12724	0	-0.07655
0.02539	-0.30491	35.8447	24.5027	50.9076	153.332	87.6897	0.10195	0.05093	0.05101	0.07634	-0.02555	-0.07655
0	-0.33032	35.4647	24.2496	50.399	152.285	86.95	0.05097	0.02547	0.02551	0.0509	-0.05109	-0.10206
-0.02539	-0.38114	35.11	24.0471	49.9413	151.264	86.3124	0.05097	0.05093	0.02551	0.02545	-0.05109	-0.10206
-0.02539	-0.38114	34.806	23.8699	49.509	150.269	85.6237	0.02549	0.02547	0	0.02545	-0.05109	-0.07655
-0.02539	-0.38114	34.5781	23.6674	49.0767	149.273	84.9606	-0.02549	0	-0.02551	0.02545	-0.05109	-0.07655
-0.02539	-0.40654	34.2741	23.4649	48.6444	148.303	84.3229	-0.05097	-0.02547	-0.07652	-0.02545	-0.05109	-0.07655
-0.02539	-0.43195	33.9954	23.2877	48.2376	147.333	83.6853	-0.07646	-0.02547	-0.07652	-0.02545	-0.07664	-0.07655
-0.05078	-0.48277	33.7168	23.0852	47.8307	146.363	83.0476	-0.07646	-0.02547	-0.07652	0.02545	-0.05109	-0.07655
-0.07617	-0.48277	33.4381	22.8827	47.3984	145.419	82.4099	-0.07646	-0.02547	-0.07652	0.02545	-0.05109	-0.07655
-0.07617	-0.48277	33.1595	22.7055	46.9662	144.449	81.7978	-0.07646	-0.05093	-0.07652	0.02545	-0.07664	-0.10206
-0.07617	-0.43195	32.9568	22.6043	46.6102	143.555	81.1857	-0.10195	-0.05093	-0.10202	0	-0.07664	-0.10206
-0.02539	-0.40654	32.7795	22.503	46.2796	142.713	80.6245	-0.07646	-0.02547	-0.10202	0	-0.07664	-0.10206
0	-0.40654	32.5515	22.3258	45.9236	141.82	80.0379	-0.07646	-0.05093	-0.10202	-0.02545	-0.10218	-0.12758
0	-0.43195	32.2729	22.1486	45.5422	140.926	79.4513	-0.02549	-0.02547	-0.07652	-0.02545	-0.10218	-0.12758
0.02539	-0.43195	31.9942	21.9714	45.1862	140.058	78.8901	0	0.02547	0	0.0509	-0.05109	-0.07655
0.02539	-0.43195	31.7409	21.8449	44.8302	139.216	78.3545	0.07646	0.0764	0.05101	0.12724	0	-0.05103
0.02539	-0.43195	31.5129	21.693	44.4996	138.374	77.7934	0.10195	0.10187	0.07652	0.12724	0	-0.05103
0.02539	-0.38114	31.3356	21.5664	44.1182	137.506	77.2067	0.07646	0.0764	0.05101	0.15269	0	-0.02552
0.05078	-0.30491	31.1583	21.4652	43.813	136.689	76.6711	0.07646	0.0764	0.05101	0.15269	-0.02555	-0.02552
0.05078	-0.30491	30.9556	21.3386	43.457	135.821	76.11	0.10195	0.0764	0.05101	0.12724	-0.05109	-0.05103
0.07617	-0.33032	30.7023	21.1361	43.0502	134.928	75.5233	0.10195	0.05093	0.02551	0.12724	-0.05109	-0.07655
0.07617	-0.35573	30.3983	20.9336	42.6688	134.034	74.9367	0.10195	0.0764	0.05101	0.10179	-0.02555	-0.05103
0.10156	-0.35573	30.0943	20.7564	42.3128	133.167	74.4011	0.12743	0.10187	0.05101	0.12724	-0.02555	-0.05103
0.12695	-0.35573	29.8663	20.6299	42.0076	132.324	73.8654	0.12743	0.10187	0.05101	0.10179	-0.02555	-0.05103
0.10156	-0.33032	29.6383	20.478	41.6516	131.431	73.2788	0.07646	0.0764	0.02551	0.07634	-0.05109	-0.05103
0.05078	-0.35573	29.3597	20.2755	41.2702	130.512	72.6922	0.05097	0.05093	-0.02551	0.02545	-0.10218	-0.07655
0.02539	-0.35573	29.081	20.1236	40.8888	129.644	72.131	0.05097	0.05093	-0.02551	0.0509	-0.07664	-0.05103
0.02539	-0.35573	28.8277	19.9717	40.5074	128.725	71.5699	0.05097	0.0764	0.02551	0.10179	-0.02555	-0.02552
0.02539	-0.35573	28.5744	19.7692	40.1514	127.806	71.0088	0.05097	0.0764	0.02551	0.12724	-0.02555	-0.02552
0.02539	-0.40654	28.2958	19.5921	39.8208	126.964	70.4476	0.02549	0.0764	-0.02551	0.07634	-0.05109	-0.05103
0.05078	-0.35573	28.0931	19.4655	39.5157	126.122	69.912	0.02549	0.05093	-0.05101	0.02545	-0.10218	-0.07655
0.10156	-0.33032	27.9411	19.3642	39.2105	125.279	69.3764	0	0.02547	-0.07652	0	-0.07664	-0.07655
0.07617	-0.38114	27.6878	19.1617	38.8545	124.437	68.8407	0	0.05093	-0.07652	-0.02545	-0.10218	-0.10206
0.05078	-0.40654	27.3838	18.9845	38.4985	123.569	68.3051	0.02549	0.05093	-0.07652	0	-0.07664	-0.07655
0.05078	-0.35573	27.1811	18.858	38.1679	122.727	67.8205	0.02549	0.0764	-0.02551	0.0509	-0.05109	-0.05103
0.05078	-0.35573	26.9785	18.7567	37.8882	121.961	67.3104	0.05097	0.0764	-0.05101	0.02545	-0.05109	-0.07655
0.07617	-0.33032	26.8012	18.6302	37.5831	121.17	66.8003	0.05097	0.0764	-0.05101	0.02545	-0.07664	-0.05103
0.10156	-0.33032	26.6238	18.5036	37.278	120.378	66.2646	0.05097	0.05093	-0.02551	0.0509	-0.05109	-0.05103
0.12695	-0.35573	26.3959	18.3517	36.9982	119.613	65.8055	0.10195	0.0764	0	0.0509	-0.05109	-0.05103
0.12695	-0.35573	26.2185	18.1999	36.7185	118.847	65.3209	0.12743	0.10187	0.02551	0.10179	-0.02555	-0.05103
0.12695	-0.38114	25.9905	18.0733	36.4134	118.055	64.8108	0.12743	0.10187	0.02551	0.12724	-0.02555	-0.02552
0.12695	-0.38114	25.7626	17.9214	36.0828	117.264	64.3007	0.12743	0.0764	0	0.10179	-0.05109	-0.05103
0.15234	-0.33032	25.5852	17.8202	35.8031	116.498	63.7906	0.12743	0.05093	0	0.07634	-0.05109	-0.05103
0.17773	-0.30491	25.4586	17.7189	35.5234	115.758	63.3059	0.12743	0.05093	0	0.07634	-0.05109	-0.05103
0.17773	-0.30491	25.2559	17.5923	35.2437	114.967	62.8213	0.12743	0.05093	0	0.0509	-0.07664	-0.05103
0.17773	-0.33032	24.9773	17.4152	34.9131	114.176	62.3367	0.12743	0.05093	-0.02551	0.02545	-0.05109	-0.07655
0.17773	-0.35573	24.7239	17.2633	34.608	113.384	61.8266	0.12743	0.0764	0.02551	0.07634	-0.02555	-0.05103
0.17773	-0.38114	24.496	17.1114	34.3283	112.619	61.393	0.15292	0.0764	0.05101	0.10179	-0.02555	-0.02552
0.17773	-0.38114	24.2933	16.9848	34.0486	111.853	60.9084	0.15292	0.0764	0.02551	0.10179	-0.02555	-0.02552
0.15234	-0.35573	24.0907	16.8583	33.7688	111.061	60.3728	0.10195	0.02547	0	0.07634	-0.05109	-0.02552
0.15234	-0.35573	23.9133	16.7317	33.4891	110.296	59.9136	0.10195	0.02547	-0.02551	0.07634	-0.07664	-0.02552
0.15234	-0.35573	23.7107	16.6051	33.184	109.53	59.4545	0.10195	0.02547	-0.05101	0.0509	-0.07664	-0.05103
0.17773	-0.35573	23.4827	16.4533	32.8788	108.713	58.9699	0.07646	0.02547	-0.02551	0.07634	-0.05109	-0.05103
0.20312	-0.38114	23.2547	16.3014	32.5991	107.947	58.4853	0.07646	0.02547	-0.05101	0.0509	-0.05109	-0.05103
0.22851	-0.38114	23.0267	16.1748	32.3449	107.233	58.0517	0.10195	0.05093	-0.05101	0.02545	-0.07664	-0.05103
0.22851	-0.38114	22.8494	16.0736	32.116	106.492	57.6181	0.10195	0.05093	-0.02551	0.0509	-0.07664	-0.05103
0.22851	-0.38114	22.6721	15.947	31.8363	105.752	57.159	0.07646	0.05093	-0.02551	0.02545	-0.07664	-0.05103
0.22851	-0.35573	22.4694	15.8204	31.582	105.037	56.7254	0.10195	0.0764	-0.02551	0.02545	-0.05109	-0.02552
0.20312	-0.35573	22.2921	15.7192	31.3277	104.323	56.3173	0.12743	0.10187	0	0.07634	-0.02555	-0.02552
0.20312	-0.35573	22.1401	15.618	31.0734	103.608	55.8837	0.15292	0.12734	0.02551	0.10179	-0.02555	0
0.20312	-0.35573	21.9628	15.4914	30.8192	102.919	55.4501	0.12743	0.12734	0.02551	0.10179	-0.02555	0
0.22851	-0.35573	21.8108	15.3648	30.5649	102.23	55.0165	0.12743	0.10187	0	0.10179	-0.02555	0
0.2539	-0.35573	21.6588	15.2636	30.336	101.566	54.5829	0.15292	0.10187	0	0.07634	-0.05109	-0.02552
0.27929	-0.35573	21.4815	15.1623	30.1072	100.877	54.1748	0.15292	0.12734	0.02551	0.07634	-0.05109	-0.02552
0.27929	-0.35573	21.3041	15.0358	29.8529	100.188	53.7157	0.15292	0.12734	0	0.07634	-0.05109	-0.05103
0.2539	-0.38114	21.1015	14.8839	29.5732	99.4985	53.2821	0.12743	0.10187	0	0.07634	-0.05109	-0.02552
0.2539	-0.38114	20.8988	14.7826	29.3443	98.8093	52.8995	0.15292	0.12734	0.02551	0.07634	-0.02555	-0.02552
0.2539	-0.35573	20.7468	14.7067	29.09	98.1201	52.4659	0.15292	0.12734	0.02551	0.10179	-0.02555	0
0.2539	-0.35573	20.6202	14.5801	28.8357	97.4309	52.0323	0.15292	0.10187	0	0.07634	-0.02555	0
0.22851	-0.38114	20.4175	14.4536	28.5815	96.7417	51.5987	0.10195	0.0764	-0.02551	0.0509	-0.05109	-0.02552
0.2539	-0.40654	20.2402	14.327	28.3526	96.0525	51.1906	0.12743	0.0764	-0.02551	0.07634	-0.05109	-0.02552
0.2539	-0.43195	20.0375	14.1751	28.0983	95.3633	50.7825	0.10195	0.0764	0	0.07634	-0.02555	-0.02552
0.22851	-0.45736	19.8349	14.0486	27.844	94.6741	50.3744	0.10195	0.0764	0	0.10179	-0.02555	-0.02552
0.22851	-0.45736	19.6576	13.922	27.6152	93.9849	49.9663	0.07646	0.05093	-0.02551	0.07634	-0.05109	-0.02552
0.2539	-0.43195	19.5056	13.8461	27.3863	93.3213	49.5582	0.07646	0.05093	-0.05101	0.0509	-0.05109	-0.05103
0.2539	-0.43195	19.3536	13.7448	27.1575	92.6576	49.1756	0.05097	0.02547	-0.07652	0.02545	-0.07664	-0.05103
0.27929	-0.40654	19.2016	13.6436	26.9286	91.9939	48.7675	0.05097	0.02547	-0.07652	0.02545	-0.07664	-0.05103
0.2539	-0.45736	18.9989	13.517	26.6998	91.3303	48.3849	0.05097	0.05093	-0.05101	0.02545	-0.07664	-0.05103
0.2539	-0.45736	18.8216	13.3904	26.4963	90.6921	48.0278	0.07646	0.0764	-0.02551	0.0509	-0.05109	-0.02552
0.27929	-0.45736	18.6443	13.3145	26.2929	90.0795	47.6707	0.10195	0.10187	0	0.07634	-0.02555	-0.02552
0.27929	-0.45736	18.5176	13.2132	26.0895	89.4414	47.3137	0.10195	0.10187	0	0.10179	-0.02555	-0.02552
0.2539	-0.45736	18.391	13.112	25.9115	88.8543	46.9311	0.10195	0.0764	-0.02551	0.07634	-0.02555	-0.02552
0.27929	-0.43195	18.2643	13.036	25.7081	88.2417	46.574	0.12743	0.10187	0	0.07634	-0.02555	-0.02552
0.27929	-0.43195	18.1377	12.9601	25.5046	87.6291	46.2424	0.12743	0.10187	0	0.10179	-0.02555	-0.02552
0.27929	-0.43195	17.9857	12.8589	25.2758	87.042	45.8598	0.12743	0.12734	0.02551	0.12724	-0.02555	-0.02552
0.30468	-0.43195	17.8083	12.7576	25.0724	86.4294	45.5027	0.15292	0.1528	0.05101	0.12724	-0.02555	-0.02552
0.30468	-0.43195	17.6817	12.6564	24.8943	85.8423	45.1457	0.15292	0.1528	0.02551	0.10179	-0.02555	-0.05103
0.33007	-0.40654	17.555	12.5804	24.7163	85.2807	44.8141	0.15292	0.1528	0.05101	0.10179	-0.02555	-0.05103
0.33007	-0.40654	17.4284	12.4792	24.5129	84.6937	44.457	0.15292	0.12734	0.02551	0.10179	-0.02555	-0.05103
0.30468	-0.43195	17.251	12.3779	24.2841	84.081	44.0999	0.15292	0.12734	0.02551	0.10179	-0.02555	-0.05103
0.27929	-0.43195	17.0737	12.2767	24.0806	83.4684	43.7428	0.15292	0.1528	0.05101	0.12724	0	-0.02552
0.27929	-0.43195	16.9217	12.1501	23.8772	82.8813	43.4113	0.15292	0.1528	0.07652	0.15269	0.02555	0
0.27929	-0.43195	16.7951	12.0488	23.6484	82.2687	43.0287	0.12743	0.1528	0.05101	0.12724	0	0
0.27929	-0.43195	16.6684	11.9476	23.4449	81.6561	42.6461	0.10195	0.10187	0	0.10179	-0.02555	-0.02552
0.27929	-0.40654	16.5417	11.8717	23.2669	81.069	42.289	0.07646	0.0764	-0.02551	0.07634	-0.05109	-0.05103
0.27929	-0.43195	16.3897	11.7451	23.0635	80.4819	41.9319	0.05097	0.0764	-0.02551	0.0509	-0.05109	-0.05103
0.2539	-0.45736	16.2124	11.6185	22.8601	79.8693	41.5748	0.05097	0.0764	-0.02551	0.0509	-0.05109	-0.07655
0.22851	-0.45736	16.0351	11.492	22.6312	79.2822	41.2177	0.02549	0.0764	-0.02551	0.0509	-0.05109	-0.05103
0.22851	-0.48277	15.8578	11.3907	22.4278	78.6696	40.8862	0.02549	0.05093	-0.05101	0.0509	-0.05109	-0.05103
0.22851	-0.45736	15.7311	11.3148	22.2752	78.1081	40.5546	0.02549	0.05093	-0.05101	0.02545	-0.05109	-0.05103
0.22851	-0.43195	15.6298	11.2388	22.0718	77.5465	40.223	0	0.05093	-0.05101	0.02545	-0.05109	-0.05103
0.22851	-0.45736	15.4778	11.1376	21.8938	76.9849	39.8914	0	0.05093	-0.05101	0.0509	-0.05109	-0.05103
0.22851	-0.45736	15.3258	11.0364	21.7158	76.4234	39.5853	0.02549	0.05093	-0.02551	0.07634	-0.02555	-0.05103
0.2539	-0.45736	15.2245	10.9604	21.5632	75.8873	39.2793	0.05097	0.0764	0	0.07634	-0.02555	-0.02552
0.22851	-0.45736	15.0978	10.8592	21.3852	75.3768	38.9477	0.05097	0.0764	0	0.07634	-0.05109	-0.05103
0.2539	-0.43195	14.9712	10.8085	21.2327	74.8408	38.6416	0.05097	0.05093	0	0.07634	-0.05109	-0.05103
0.2539	-0.40654	14.8698	10.7326	21.0801	74.3558	38.3355	0.05097	0.05093	-0.02551	0.07634	-0.05109	-0.07655
0.27929	-0.38114	14.7685	10.7073	20.9275	73.8453	38.055	0.07646	0.0764	0	0.07634	-0.05109	-0.05103
0.27929	-0.38114	14.6418	10.606	20.7495	73.3348	37.7744	0.10195	0.10187	0.02551	0.10179	-0.02555	-0.05103
0.30468	-0.38114	14.4899	10.5048	20.597	72.8243	37.4684	0.10195	0.12734	0.05101	0.10179	0	-0.05103
0.30468	-0.38114	14.3632	10.4288	20.4444	72.3393	37.1878	0.12743	0.1528	0.07652	0.12724	0	-0.02552
0.33007	-0.35573	14.2619	10.3529	20.3173	71.8543	36.8817	0.15292	0.1528	0.07652	0.12724	0	-0.02552
0.30468	-0.35573	14.1605	10.277	20.1647	71.3438	36.5756	0.12743	0.12734	0.07652	0.12724	0	-0.02552
0.30468	-0.35573	14.0339	10.201	19.9867	70.8333	36.2696	0.12743	0.12734	0.07652	0.12724	0	-0.02552
0.30468	-0.33032	13.9072	10.1251	19.8087	70.3228	35.9635	0.12743	0.12734	0.07652	0.12724	0	-0.02552
0.30468	-0.33032	13.7552	10.0238	19.6307	69.8123	35.6574	0.10195	0.12734	0.05101	0.12724	0	-0.02552
0.30468	-0.35573	13.6539	9.92259	19.4527	69.2762	35.3513	0.10195	0.12734	0.05101	0.12724	-0.02555	-0.02552
0.30468	-0.35573	13.5019	9.84665	19.3001	68.7657	35.0453	0.07646	0.10187	0.02551	0.07634	-0.02555	-0.05103
0.30468	-0.38114	13.3752	9.7454	19.1221	68.2552	34.7392	0.05097	0.10187	0.02551	0.07634	-0.05109	-0.05103
0.30468	-0.40654	13.2233	9.64415	18.9696	67.7447	34.4331	0.02549	0.0764	0	0.0509	-0.05109	-0.05103
0.27929	-0.43195	13.0966	9.56821	18.7916	67.2087	34.1271	0.02549	0.0764	0	0.0509	-0.05109	-0.02552
0.27929	-0.43195	12.9446	9.44164	18.6136	66.6982	33.8465	0	0.0764	0	0.0509	-0.02555	-0.02552
0.2539	-0.45736	12.8179	9.36571	18.461	66.2132	33.5404	0	0.0764	0	0.07634	-0.02555	-0.02552
0.2539	-0.48277	12.7166	9.28977	18.283	65.7027	33.2599	0	0.05093	-0.02551	0.07634	-0.02555	-0.02552
0.2539	-0.48277	12.6153	9.21383	18.1558	65.2177	32.9793	-0.02549	0.02547	-0.02551	0.0509	-0.05109	-0.02552
0.27929	-0.48277	12.514	9.13789	18.0033	64.7327	32.6987	-0.05097	0.02547	-0.05101	0.0509	-0.07664	-0.05103
0.27929	-0.48277	12.4126	9.03664	17.8507	64.2732	32.4437	-0.02549	0.02547	-0.05101	0.0509	-0.05109	-0.05103
0.30468	-0.48277	12.3113	8.98602	17.7236	63.8393	32.1886	0	0.05093	-0.05101	0.0509	-0.05109	-0.05103
0.30468	-0.48277	12.21	8.91008	17.5964	63.3798	31.9335	-0.02549	0.05093	-0.02551	0.0509	-0.05109	-0.05103
0.30468	-0.45736	12.1087	8.83414	17.4693	62.9204	31.6785	0	0.05093	-0.02551	0.0509	-0.05109	-0.05103
0.30468	-0.45736	12.0073	8.78351	17.3421	62.512	31.4234	0.02549	0.05093	0	0.0509	-0.05109	-0.05103
0.30468	-0.43195	11.9567	8.7582	17.215	62.078	31.2194	0.05097	0.0764	0.02551	0.07634	-0.02555	-0.02552
0.33007	-0.43195	11.8807	8.68226	17.0878	61.6441	30.9643	0.05097	0.0764	0.05101	0.10179	0	-0.02552
0.33007	-0.43195	11.7793	8.60632	16.9607	61.2357	30.7348	0.07646	0.0764	0.05101	0.12724	0	-0.02552
0.33007	-0.40654	11.678	8.5557	16.8336	60.8273	30.4797	0.07646	0.0764	0.07652	0.12724	0	-0.02552
0.35546	-0.40654	11.602	8.47976	16.7064	60.3934	30.2501	0.07646	0.10187	0.07652	0.12724	-0.02555	-0.02552
0.35546	-0.40654	11.5007	8.42914	16.5793	59.9594	29.9951	0.07646	0.0764	0.05101	0.12724	-0.02555	-0.02552
0.35546	-0.40654	11.3994	8.3532	16.4521	59.5255	29.74	0.07646	0.0764	0.05101	0.10179	-0.02555	-0.05103
0.35546	-0.38114	11.3234	8.27726	16.325	59.1171	29.5105	0.07646	0.0764	0.05101	0.10179	-0.02555	-0.05103
0.35546	-0.38114	11.1967	8.22663	16.1724	58.6576	29.2809	0.07646	0.0764	0.05101	0.10179	-0.02555	-0.05103
0.38085	-0.38114	11.1207	8.1507	16.0453	58.2492	29.0258	0.05097	0.0764	0.07652	0.10179	0	-0.02552
0.38085	-0.40654	10.9687	8.04945	15.8927	57.7642	28.7708	0.02549	0.0764	0.05101	0.10179	-0.02555	-0.02552
0.38085	-0.43195	10.8674	7.97351	15.7656	57.3303	28.5157	0.02549	0.0764	0.05101	0.07634	-0.02555	-0.02552
0.38085	-0.40654	10.7661	7.89757	15.6384	56.8964	28.2862	0.02549	0.0764	0.05101	0.07634	-0.02555	-0.02552
0.38085	-0.40654	10.6647	7.82163	15.4859	56.4624	28.0056	0	0.05093	0.02551	0.07634	-0.05109	-0.02552
0.35546	-0.40654	10.5634	7.74569	15.3587	56.054	27.7761	-0.02549	0.05093	0.02551	0.0509	-0.05109	-0.05103
0.35546	-0.40654	10.4874	7.66975	15.2316	55.6201	27.5465	-0.02549	0.05093	0	0.0509	-0.07664	-0.02552
0.35546	-0.40654	10.3861	7.59382	15.079	55.1862	27.2914	-0.05097	0.02547	0	0.0509	-0.07664	-0.05103
0.33007	-0.40654	10.2848	7.51788	14.9519	54.7777	27.0619	-0.05097	0.02547	0	0.02545	-0.07664	-0.05103
0.35546	-0.40654	10.2088	7.46725	14.8247	54.3693	26.8323	-0.05097	0.02547	-0.02551	0.02545	-0.07664	-0.05103
0.35546	-0.40654	10.1328	7.39131	14.723	53.9865	26.6283	-0.07646	0.02547	0	0.02545	-0.07664	-0.05103
0.35546	-0.40654	10.0568	7.34069	14.6213	53.6036	26.4242	-0.05097	0.02547	0	0.02545	-0.07664	-0.05103
0.35546	-0.40654	9.98078	7.26475	14.4942	53.2207	26.1947	-0.05097	0.02547	0	0.02545	-0.07664	-0.05103
0.33007	-0.40654	9.90478	7.21413	14.3924	52.8378	25.9906	-0.02549	0.05093	0.02551	0.0509	-0.05109	-0.02552
0.35546	-0.38114	9.82878	7.1635	14.2907	52.4804	25.8121	-0.02549	0.05093	0.05101	0.07634	-0.05109	-0.02552
0.35546	-0.38114	9.77812	7.11287	14.189	52.1231	25.5825	-0.02549	0.05093	0.05101	0.07634	-0.05109	-0.02552
0.38085	-0.38114	9.72746	7.06225	14.0873	51.7657	25.404	-0.02549	0.05093	0.05101	0.07634	-0.05109	-0.02552
0.38085	-0.38114	9.65146	7.01162	13.9856	51.4084	25.2	0	0.05093	0.05101	0.07634	-0.05109	-0.05103
0.40623	-0.38114	9.57546	6.961	13.8839	51.051	24.9959	-0.02549	0.02547	0.05101	0.07634	-0.07664	-0.05103
0.40623	-0.40654	9.49947	6.88506	13.7567	50.6681	24.7663	-0.02549	0.02547	0.05101	0.07634	-0.05109	-0.05103
0.40623	-0.38114	9.42347	6.83443	13.6805	50.3363	24.5878	0	0.05093	0.05101	0.07634	-0.05109	-0.02552
0.40623	-0.40654	9.32215	6.78381	13.5533	49.9534	24.3583	-0.02549	0.05093	0.05101	0.07634	-0.05109	-0.02552
0.38085	-0.38114	9.24615	6.70787	13.4516	49.5961	24.1542	-0.02549	0.05093	0.05101	0.07634	-0.05109	-0.02552
0.38085	-0.38114	9.14482	6.68256	13.3499	49.2387	23.9502	-0.02549	0.05093	0.05101	0.07634	-0.05109	-0.02552
0.38085	-0.38114	9.06883	6.60662	13.2227	48.8558	23.7716	-0.02549	0.05093	0.05101	0.07634	-0.05109	-0.02552
0.38085	-0.38114	8.99283	6.53068	13.121	48.4985	23.5676	-0.02549	0.02547	0.05101	0.07634	-0.05109	-0.02552
0.38085	-0.40654	8.8915	6.45474	12.9939	48.1156	23.338	-0.02549	0.05093	0.05101	0.07634	-0.05109	-0.02552
0.38085	-0.40654	8.79018	6.40412	12.8922	47.7582	23.134	-0.05097	0.02547	0.02551	0.0509	-0.05109	-0.02552
0.38085	-0.40654	8.71418	6.35349	12.7905	47.4009	22.9299	-0.07646	0.02547	0.02551	0.0509	-0.07664	-0.02552
0.40623	-0.40654	8.66352	6.30287	12.6887	47.0435	22.7514	-0.07646	0.02547	0.02551	0.02545	-0.07664	-0.02552
0.38085	-0.40654	8.56219	6.22693	12.587	46.6862	22.5218	-0.07646	0	0	0.02545	-0.07664	-0.05103
0.35546	-0.40654	8.48619	6.1763	12.4599	46.3288	22.3433	-0.07646	0.02547	0	0.02545	-0.07664	-0.02552
0.35546	-0.40654	8.4102	6.10037	12.3582	45.997	22.1647	-0.07646	0.02547	0	0.02545	-0.07664	-0.02552
0.35546	-0.38114	8.35953	6.07505	12.2819	45.6651	21.9862	-0.07646	0.05093	0.02551	0.02545	-0.05109	-0.02552
0.35546	-0.40654	8.2582	5.99911	12.1802	45.3333	21.7821	-0.07646	0.05093	0.02551	0.02545	-0.07664	-0.02552
0.33007	-0.38114	8.20754	5.94849	12.1039	45.0015	21.6036	-0.07646	0.05093	0.02551	0.02545	-0.07664	-0.02552
0.33007	-0.38114	8.15688	5.89786	12.0022	44.6952	21.4251	-0.07646	0.05093	0.02551	0.0509	-0.07664	-0.02552
0.30468	-0.35573	8.10621	5.84724	11.9005	44.3889	21.2465	-0.07646	0.05093	0.02551	0.0509	-0.07664	-0.02552
0.33007	-0.35573	8.03022	5.79661	11.8242	44.057	21.0935	-0.05097	0.05093	0.02551	0.0509	-0.05109	-0.02552
0.30468	-0.33032	7.97955	5.7713	11.7225	43.7507	20.8894	-0.07646	0.05093	0.02551	0.0509	-0.07664	-0.02552
0.30468	-0.33032	7.92889	5.72067	11.6462	43.4444	20.7109	-0.07646	0.05093	0.02551	0.0509	-0.07664	-0.05103
0.33007	-0.33032	7.85289	5.67005	11.5699	43.1381	20.5324	-0.05097	0.05093	0.02551	0.02545	-0.07664	-0.05103
0.33007	-0.30491	7.80223	5.61942	11.4682	42.8318	20.3793	-0.07646	0.05093	0.02551	0.02545	-0.07664	-0.05103
0.33007	-0.30491	7.72623	5.5688	11.3919	42.551	20.2008	-0.05097	0.05093	0.02551	0.0509	-0.05109	-0.02552
0.30468	-0.30491	7.65024	5.49286	11.2902	42.2192	20.0222	-0.07646	0.05093	0.02551	0.0509	-0.05109	-0.02552
0.30468	-0.30491	7.57424	5.46755	11.1885	41.9129	19.8692	-0.05097	0.05093	0.02551	0.07634	-0.05109	-0.02552
0.27929	-0.30491	7.49825	5.41692	11.1122	41.6066	19.6907	-0.07646	0.02547	0.02551	0.07634	-0.05109	-0.02552
0.27929	-0.30491	7.42225	5.3663	11.0105	41.2747	19.5121	-0.07646	0	0	0.07634	-0.05109	-0.02552
0.27929	-0.2795	7.34626	5.31567	10.9088	40.9684	19.3336	-0.07646	0	0	0.0509	-0.05109	-0.02552
0.27929	-0.2795	7.29559	5.26505	10.8325	40.6621	19.1805	-0.10195	0	0	0.0509	-0.07664	-0.02552
0.27929	-0.30491	7.19426	5.21442	10.7562	40.3558	18.9765	-0.10195	0	-0.02551	0.02545	-0.07664	-0.02552
0.27929	-0.30491	7.11827	5.16379	10.6545	40.075	18.8234	-0.10195	0	-0.02551	0.02545	-0.07664	-0.02552
0.27929	-0.30491	7.04227	5.11317	10.5782	39.7687	18.6449	-0.10195	0	-0.02551	0.02545	-0.07664	-0.02552
0.30468	-0.2795	6.99161	5.08786	10.5019	39.4624	18.5174	-0.10195	0.02547	-0.02551	0.02545	-0.07664	-0.02552
0.27929	-0.2795	6.91561	5.03723	10.4256	39.1817	18.3643	-0.10195	0.02547	-0.02551	0.02545	-0.07664	-0.02552
0.27929	-0.2795	6.86495	4.98661	10.3239	38.9009	18.1858	-0.10195	0.02547	-0.02551	0.02545	-0.07664	-0.02552
0.30468	-0.25409	6.81429	4.96129	10.273	38.6201	18.0583	-0.07646	0.05093	0	0.0509	-0.05109	0
0.30468	-0.25409	6.73829	4.93598	10.1968	38.3648	17.9052	-0.07646	0.05093	0	0.0509	-0.05109	0
0.30468	-0.25409	6.68763	4.88536	10.1205	38.0841	17.7522	-0.05097	0.05093	0	0.0509	-0.05109	-0.02552
0.33007	-0.20327	6.66229	4.86004	10.0696	37.8288	17.5992	-0.05097	0.0764	0	0.07634	-0.05109	0
0.33007	-0.20327	6.61163	4.83473	9.99334	37.5735	17.4461	-0.05097	0.0764	0	0.0509	-0.05109	-0.02552
0.33007	-0.20327	6.56097	4.7841	9.91706	37.2928	17.2931	-0.05097	0.05093	0	0.0509	-0.07664	-0.02552
0.33007	-0.20327	6.5103	4.75879	9.81534	37.0375	17.14	-0.05097	0.0764	0	0.0509	-0.05109	-0.02552
0.30468	-0.20327	6.45964	4.70817	9.73906	36.7823	17.0125	-0.05097	0.0764	0	0.0509	-0.05109	-0.02552
0.30468	-0.20327	6.38364	4.68285	9.66277	36.5015	16.8595	-0.02549	0.0764	0	0.0509	-0.05109	0
0.33007	-0.20327	6.35831	4.63223	9.58649	36.2462	16.7064	-0.02549	0.0764	0	0.0509	-0.05109	-0.02552
0.33007	-0.17786	6.30765	4.5816	9.5102	35.991	16.5789	-0.05097	0.0764	0	0.07634	-0.05109	0
0.33007	-0.17786	6.23165	4.53098	9.45934	35.7357	16.4259	-0.05097	0.05093	0	0.07634	-0.05109	-0.02552
0.33007	-0.20327	6.18099	4.48035	9.35763	35.4549	16.2728	-0.05097	0.05093	-0.02551	0.0509	-0.05109	-0.02552
0.30468	-0.17786	6.13032	4.45504	9.28135	35.1997	16.1198	-0.05097	0.05093	-0.02551	0.0509	-0.05109	-0.02552
0.30468	-0.17786	6.05433	4.40441	9.20506	34.9189	15.9668	-0.07646	0.02547	-0.02551	0.0509	-0.07664	-0.02552
0.30468	-0.17786	6.00366	4.35379	9.12878	34.6381	15.8392	-0.07646	0.02547	-0.05101	0.02545	-0.07664	-0.02552
0.30468	-0.17786	5.953	4.30316	9.05249	34.3829	15.6862	-0.10195	0	-0.05101	0	-0.07664	-0.02552
0.30468	-0.17786	5.877	4.25254	8.97621	34.1276	15.5587	-0.10195	0	-0.05101	0	-0.07664	-0.02552
0.30468	-0.17786	5.82634	4.22722	8.92535	33.8723	15.4311	-0.10195	0	-0.05101	0	-0.07664	-0.02552
0.30468	-0.20327	5.75035	4.1766	8.84906	33.6171	15.2781	-0.10195	0	-0.05101	0	-0.07664	-0.02552
0.27929	-0.20327	5.69968	4.12597	8.77278	33.3618	15.1761	-0.10195	0	-0.05101	0	-0.07664	-0.02552
0.27929	-0.17786	5.64902	4.10066	8.72192	33.1066	15.0486	-0.07646	0	-0.05101	0.02545	-0.07664	0
0.2539	-0.17786	5.62369	4.10066	8.64564	32.8769	14.9465	-0.07646	0	-0.05101	0.02545	-0.07664	0
0.27929	-0.15245	5.59835	4.07535	8.59478	32.6471	14.819	-0.07646	0	-0.05101	0.0509	-0.07664	0
0.27929	-0.15245	5.54769	4.02472	8.5185	32.4174	14.717	-0.07646	0	-0.05101	0.02545	-0.07664	-0.02552
0.30468	-0.15245	5.52236	4.02472	8.49307	32.2132	14.615	-0.05097	0.02547	-0.02551	0.02545	-0.07664	-0.02552
0.30468	-0.15245	5.47169	3.99941	8.44221	32.009	14.4874	-0.05097	0.02547	0	0.0509	-0.05109	0
0.30468	-0.15245	5.44636	3.94878	8.39135	31.7793	14.3599	-0.05097	0.02547	-0.02551	0.02545	-0.05109	-0.02552
0.33007	-0.12705	5.42103	3.92347	8.3405	31.5751	14.2579	-0.02549	0.05093	0	0.0509	-0.05109	0
0.30468	-0.12705	5.37037	3.92347	8.28964	31.3709	14.1558	-0.02549	0.05093	0	0.0509	-0.05109	-0.02552
0.33007	-0.12705	5.34503	3.89816	8.21336	31.1411	14.0283	-0.02549	0.05093	0	0.0509	-0.05109	0
0.30468	-0.12705	5.29437	3.84753	8.13707	30.9114	13.9008	-0.02549	0.05093	0	0.0509	-0.05109	0
0.33007	-0.12705	5.26904	3.82222	8.08621	30.7072	13.7733	-0.02549	0.05093	0	0.07634	-0.02555	0
0.33007	-0.12705	5.21837	3.7716	8.00993	30.4775	13.6712	-0.02549	0.05093	0	0.0509	-0.05109	0
0.33007	-0.12705	5.19304	3.74628	7.95907	30.2477	13.5437	-0.02549	0.02547	0	0.0509	-0.05109	0
0.33007	-0.12705	5.14238	3.69566	7.88279	30.018	13.4162	-0.05097	0.02547	-0.02551	0.0509	-0.07664	-0.02552
0.33007	-0.12705	5.09172	3.67034	7.83193	29.7883	13.2886	-0.05097	0	-0.05101	0.02545	-0.07664	-0.02552
0.33007	-0.12705	5.01572	3.61972	7.73022	29.533	13.1356	-0.07646	0	-0.05101	0	-0.07664	-0.02552
0.33007	-0.12705	4.96506	3.59441	7.67936	29.3033	13.0081	-0.07646	0	-0.07652	0	-0.07664	-0.02552
0.30468	-0.15245	4.88906	3.54378	7.60308	29.0736	12.9061	-0.07646	-0.02547	-0.07652	0	-0.07664	-0.02552
0.30468	-0.15245	4.81306	3.51847	7.52679	28.8438	12.7785	-0.07646	-0.02547	-0.07652	0	-0.07664	-0.02552
0.30468	-0.15245	4.7624	3.46784	7.47593	28.6396	12.651	-0.10195	-0.02547	-0.07652	0	-0.07664	-0.02552
0.30468	-0.15245	4.71174	3.44253	7.39965	28.4099	12.549	-0.10195	-0.02547	-0.10202	0	-0.07664	-0.02552
0.30468	-0.17786	4.66107	3.3919	7.34879	28.2057	12.4214	-0.10195	-0.02547	-0.10202	0	-0.07664	-0.02552
0.30468	-0.17786	4.61041	3.36659	7.29794	28.0015	12.3194	-0.07646	-0.05093	-0.10202	0	-0.10218	-0.02552
0.30468	-0.17786	4.55975	3.34128	7.24708	27.7973	12.2174	-0.07646	-0.05093	-0.10202	0	-0.10218	-0.02552
0.30468	-0.15245	4.53441	3.31597	7.19622	27.6186	12.1154	-0.07646	-0.05093	-0.10202	0	-0.07664	-0.02552
0.30468	-0.15245	4.48375	3.31597	7.17079	27.4144	12.0133	-0.05097	-0.05093	-0.10202	0	-0.10218	-0.02552
0.33007	-0.15245	4.45842	3.29065	7.11994	27.2357	11.9368	-0.05097	-0.05093	-0.07652	0	-0.07664	-0.02552
0.33007	-0.15245	4.40775	3.26534	7.06908	27.057	11.8348	-0.02549	-0.02547	-0.07652	0	-0.07664	-0.02552
0.30468	-0.15245	4.35709	3.24003	7.04365	26.8784	11.7583	0	-0.02547	-0.07652	0.02545	-0.05109	-0.02552
0.30468	-0.12705	4.33176	3.21472	7.01822	26.7252	11.6818	0	0	-0.05101	0.02545	-0.05109	-0.02552
0.30468	-0.12705	4.28109	3.1894	6.96737	26.5721	11.6052	0.02549	0	-0.05101	0.0509	-0.05109	0
0.30468	-0.12705	4.25576	3.1894	6.91651	26.3679	11.5032	0.05097	0	-0.02551	0.0509	-0.05109	0
0.30468	-0.10164	4.23043	3.16409	6.89108	26.2147	11.4267	0.05097	0	-0.02551	0.0509	-0.02555	0
0.27929	-0.12705	4.17977	3.13878	6.84023	26.0105	11.3247	0.05097	-0.02547	-0.02551	0.0509	-0.05109	0
0.27929	-0.10164	4.1291	3.11346	6.76394	25.8318	11.2482	0.05097	-0.02547	-0.02551	0.0509	-0.05109	0
0.27929	-0.12705	4.07844	3.06284	6.71308	25.6531	11.1716	0.05097	-0.05093	-0.02551	0.0509	-0.05109	0
0.30468	-0.12705	4.02777	3.03753	6.66223	25.4745	11.0696	0.05097	-0.05093	-0.05101	0.02545	-0.05109	0
0.27929	-0.12705	4.00244	3.01221	6.61137	25.2703	10.9676	0.05097	-0.0764	-0.05101	0.02545	-0.05109	0
0.27929	-0.12705	3.95178	2.96159	6.56051	25.0916	10.8656	0.02549	-0.10187	-0.05101	0.02545	-0.05109	0
0.2539	-0.15245	3.87578	2.93628	6.50966	24.8874	10.7635	0.02549	-0.10187	-0.07652	0	-0.05109	0
0.2539	-0.15245	3.85045	2.88565	6.43337	24.6832	10.687	0	-0.10187	-0.07652	0.02545	-0.05109	0
0.2539	-0.15245	3.77446	2.86034	6.38251	24.479	10.585	0	-0.1528	-0.10202	0	-0.05109	0
0.22851	-0.15245	3.72379	2.80971	6.30623	24.2748	10.483	-0.02549	-0.17827	-0.10202	0	-0.05109	0
0.2539	-0.15245	3.69846	2.7844	6.2808	24.1216	10.381	-0.02549	-0.17827	-0.10202	0	-0.05109	0
0.2539	-0.17786	3.6478	2.75909	6.20452	23.9174	10.2789	-0.05097	-0.20374	-0.12753	-0.02545	-0.07664	-0.02552
0.22851	-0.17786	3.59713	2.70846	6.15366	23.7132	10.1769	-0.07646	-0.20374	-0.15304	-0.02545	-0.07664	-0.02552
0.22851	-0.17786	3.54647	2.68315	6.1028	23.5601	10.1004	-0.07646	-0.2292	-0.15304	-0.02545	-0.07664	-0.02552
0.22851	-0.17786	3.52114	2.65784	6.05195	23.3814	10.0494	-0.05097	-0.20374	-0.12753	-0.02545	-0.07664	-0.02552
0.22851	-0.15245	3.4958	2.65784	6.02652	23.2282	9.97285	-0.05097	-0.2292	-0.12753	-0.02545	-0.07664	0
0.22851	-0.15245	3.47047	2.65784	6.00109	23.0751	9.89634	-0.05097	-0.2292	-0.12753	-0.02545	-0.07664	0
0.22851	-0.15245	3.44514	2.63252	5.95023	22.9219	9.84532	-0.05097	-0.2292	-0.12753	0	-0.05109	0
0.22851	-0.15245	3.41981	2.60721	5.95023	22.7688	9.76881	-0.02549	-0.2292	-0.10202	0	-0.05109	0
0.22851	-0.15245	3.39448	2.60721	5.89938	22.6411	9.71779	-0.02549	-0.25467	-0.10202	0.02545	-0.05109	0
0.22851	-0.12705	3.34381	2.5819	5.87395	22.488	9.64128	-0.02549	-0.25467	-0.07652	0.02545	-0.05109	0
0.22851	-0.12705	3.34381	2.5819	5.84852	22.3604	9.59026	0	-0.25467	-0.07652	0.0509	-0.05109	0.02552
0.20312	-0.12705	3.31848	2.5819	5.79766	22.2072	9.51375	0	-0.25467	-0.07652	0.0509	-0.05109	0.02552
0.22851	-0.12705	3.29315	2.55658	5.77223	22.0796	9.46273	0	-0.25467	-0.07652	0.0509	-0.05109	0.02552
0.20312	-0.10164	3.26782	2.55658	5.74681	21.9264	9.38622	0	-0.25467	-0.07652	0.0509	-0.05109	0
0.20312	-0.12705	3.21715	2.53127	5.69595	21.7733	9.3097	0	-0.25467	-0.07652	0.0509	-0.02555	0.02552
0.20312	-0.12705	3.16649	2.48065	5.64509	21.6201	9.23318	0	-0.25467	-0.07652	0.0509	-0.02555	0.02552
0.20312	-0.15245	3.11583	2.45533	5.61966	21.4414	9.15666	0	-0.28014	-0.07652	0.02545	-0.05109	0
0.20312	-0.12705	3.11583	2.45533	5.56881	21.3138	9.08014	0	-0.25467	-0.07652	0.0509	-0.02555	0.02552
0.17773	-0.12705	3.06516	2.43002	5.51795	21.1351	9.00363	0	-0.28014	-0.07652	0.0509	-0.02555	0.02552
0.15234	-0.12705	3.0145	2.35408	5.46709	20.9565	8.9016	-0.02549	-0.30561	-0.10202	0.0509	-0.05109	0
0.15234	-0.15245	2.98917	2.32877	5.41624	20.7778	8.82508	-0.05097	-0.28014	-0.10202	0.02545	-0.05109	0
0.12695	-0.15245	2.9385	2.30346	5.36538	20.6246	8.72306	-0.05097	-0.28014	-0.12753	0.02545	-0.07664	0
0.15234	-0.15245	2.88784	2.27814	5.31452	20.4715	8.64654	-0.07646	-0.28014	-0.12753	0.02545	-0.07664	0
0.15234	-0.15245	2.86251	2.25283	5.26367	20.2928	8.59553	-0.07646	-0.28014	-0.12753	0	-0.07664	0
0.12695	-0.15245	2.83717	2.22752	5.23824	20.1652	8.51901	-0.07646	-0.28014	-0.15304	-0.02545	-0.07664	0
0.12695	-0.15245	2.78651	2.20221	5.18738	20.012	8.44249	-0.10195	-0.28014	-0.15304	-0.02545	-0.07664	-0.02552
0.10156	-0.15245	2.76118	2.17689	5.13653	19.8589	8.36597	-0.10195	-0.28014	-0.15304	0	-0.07664	0
0.10156	-0.15245	2.73585	2.15158	5.1111	19.7057	8.31496	-0.07646	-0.25467	-0.12753	0	-0.07664	0
0.07617	-0.15245	2.71052	2.15158	5.08567	19.5781	8.26395	-0.10195	-0.25467	-0.12753	0.02545	-0.07664	0
0.07617	-0.15245	2.68518	2.12627	5.06024	19.4504	8.18743	-0.07646	-0.25467	-0.12753	0.02545	-0.07664	0
0.07617	-0.12705	2.68518	2.12627	5.03481	19.3483	8.13642	-0.07646	-0.2292	-0.12753	0.02545	-0.07664	0
0.07617	-0.12705	2.68518	2.12627	5.00938	19.2207	8.0599	-0.07646	-0.2292	-0.12753	0.02545	-0.07664	-0.02552
0.07617	-0.12705	2.65985	2.10096	4.98396	19.0931	8.00889	-0.07646	-0.20374	-0.10202	0.02545	-0.05109	0
0.07617	-0.12705	2.63452	2.10096	4.95853	18.9655	7.95788	-0.07646	-0.2292	-0.12753	0.02545	-0.07664	-0.02552
0.07617	-0.10164	2.63452	2.10096	4.9331	18.8634	7.90687	-0.05097	-0.20374	-0.10202	0.02545	-0.05109	0
0.07617	-0.10164	2.60919	2.07564	4.88224	18.7357	7.83035	-0.05097	-0.20374	-0.10202	0.0509	-0.05109	0
0.05078	-0.10164	2.58386	2.07564	4.85681	18.6081	7.77934	-0.05097	-0.20374	-0.07652	0.02545	-0.05109	0
0.05078	-0.10164	2.55852	2.05033	4.83139	18.4805	7.70282	-0.05097	-0.20374	-0.10202	0.0509	-0.05109	0
0.05078	-0.10164	2.53319	2.02502	4.80596	18.3528	7.65181	-0.05097	-0.20374	-0.07652	0.02545	-0.05109	0
0.02539	-0.12705	2.50786	1.9997	4.7551	18.2252	7.57529	-0.05097	-0.17827	-0.07652	0.0509	-0.05109	0
0	-0.10164	2.48253	1.97439	4.72967	18.0976	7.52428	-0.05097	-0.20374	-0.10202	0.0509	-0.05109	0
0	-0.12705	2.4572	1.97439	4.67882	17.9444	7.44776	-0.05097	-0.20374	-0.10202	0.0509	-0.05109	0
0	-0.10164	2.40653	1.94908	4.65339	17.8168	7.37124	-0.07646	-0.20374	-0.10202	0.02545	-0.07664	0
-0.02539	-0.12705	2.40653	1.92377	4.60253	17.6892	7.29472	-0.10195	-0.20374	-0.10202	0.02545	-0.07664	-0.02552
-0.02539	-0.12705	2.35587	1.89845	4.5771	17.536	7.2182	-0.10195	-0.2292	-0.10202	0.02545	-0.07664	-0.02552
-0.02539	-0.12705	2.3052	1.87314	4.52625	17.4084	7.14169	-0.10195	-0.2292	-0.10202	0	-0.07664	0
-0.05078	-0.12705	2.27987	1.87314	4.50082	17.2808	7.09067	-0.10195	-0.2292	-0.10202	0.02545	-0.07664	0
-0.05078	-0.12705	2.25454	1.84783	4.47539	17.1531	7.03966	-0.07646	-0.2292	-0.12753	0	-0.07664	-0.02552
-0.05078	-0.15245	2.22921	1.82252	4.44996	17.0255	6.96314	-0.10195	-0.2292	-0.12753	0	-0.07664	-0.02552
-0.07617	-0.12705	2.20388	1.82252	4.3991	16.8979	6.91213	-0.10195	-0.20374	-0.10202	0	-0.07664	0
-0.07617	-0.12705	2.20388	1.82252	4.37368	16.7958	6.83561	-0.07646	-0.20374	-0.10202	0.02545	-0.07664	0
-0.10156	-0.12705	2.15321	1.7972	4.34825	16.6682	6.7846	-0.07646	-0.20374	-0.10202	0.02545	-0.07664	0
-0.10156	-0.12705	2.15321	1.7972	4.32282	16.5661	6.73359	-0.07646	-0.20374	-0.10202	0.02545	-0.07664	0
-0.10156	-0.10164	2.15321	1.77189	4.29739	16.464	6.68258	-0.07646	-0.20374	-0.10202	0.02545	-0.07664	0
-0.10156	-0.10164	2.12788	1.77189	4.27196	16.3619	6.63157	-0.05097	-0.20374	-0.10202	0.02545	-0.07664	-0.02552
-0.10156	-0.10164	2.12788	1.74658	4.24653	16.2598	6.58055	-0.05097	-0.17827	-0.10202	0.02545	-0.07664	0
-0.10156	-0.10164	2.10255	1.74658	4.22111	16.1577	6.52954	-0.05097	-0.17827	-0.10202	0.02545	-0.07664	0
-0.10156	-0.10164	2.10255	1.72126	4.19568	16.0556	6.47853	-0.05097	-0.17827	-0.10202	0.02545	-0.07664	-0.02552
-0.12695	-0.10164	2.07722	1.72126	4.17025	15.9279	6.42752	-0.05097	-0.17827	-0.07652	0.02545	-0.05109	0
-0.12695	-0.07623	2.05189	1.69595	4.11939	15.8258	6.37651	-0.05097	-0.17827	-0.10202	0.02545	-0.05109	0
-0.15234	-0.07623	2.02655	1.69595	4.11939	15.7237	6.32549	-0.05097	-0.1528	-0.07652	0.02545	-0.05109	0
-0.15234	-0.10164	2.00122	1.67064	4.09396	15.5961	6.27448	-0.05097	-0.1528	-0.10202	0.02545	-0.07664	0
-0.15234	-0.07623	2.00122	1.67064	4.06854	15.494	6.22347	-0.05097	-0.1528	-0.10202	0.02545	-0.07664	0
-0.15234	-0.07623	1.95056	1.62001	4.01768	15.3664	6.14695	-0.05097	-0.1528	-0.10202	0.02545	-0.07664	-0.02552
-0.17773	-0.07623	1.92523	1.5947	3.99225	15.2643	6.09594	-0.07646	-0.1528	-0.10202	0.02545	-0.07664	-0.02552
-0.17773	-0.07623	1.87456	1.5947	3.96682	15.1366	6.04493	-0.07646	-0.12734	-0.10202	0.02545	-0.07664	-0.02552
-0.20312	-0.07623	1.87456	1.56939	3.94139	15.0345	5.99391	-0.07646	-0.1528	-0.10202	0	-0.07664	-0.02552
-0.20312	-0.07623	1.8239	1.56939	3.89054	14.9069	5.9429	-0.07646	-0.1528	-0.10202	0	-0.07664	-0.02552
-0.20312	-0.05082	1.8239	1.54408	3.86511	14.8048	5.89189	-0.07646	-0.1528	-0.10202	0	-0.07664	-0.02552
-0.22851	-0.07623	1.77323	1.51876	3.83968	14.7027	5.84088	-0.07646	-0.12734	-0.10202	0	-0.07664	-0.02552
-0.22851	-0.05082	1.77323	1.51876	3.83968	14.6261	5.78987	-0.05097	-0.10187	-0.07652	0.02545	-0.05109	-0.02552
-0.22851	-0.05082	1.7479	1.51876	3.81425	14.4985	5.73885	-0.05097	-0.10187	-0.07652	0.02545	-0.05109	-0.02552
-0.2539	-0.07623	1.72257	1.46814	3.7634	14.3964	5.68784	-0.05097	-0.12734	-0.10202	0.02545	-0.07664	-0.05103
-0.22851	-0.05082	1.72257	1.49345	3.7634	14.3198	5.66234	-0.05097	-0.10187	-0.07652	0.02545	-0.07664	-0.05103
-0.2539	-0.05082	1.72257	1.46814	3.73797	14.2177	5.61132	-0.05097	-0.10187	-0.07652	0.02545	-0.07664	-0.05103
-0.2539	-0.02541	1.69724	1.46814	3.71254	14.1411	5.56031	-0.05097	-0.10187	-0.07652	0.02545	-0.05109	-0.05103
-0.27929	-0.05082	1.69724	1.44283	3.68711	14.0646	5.5093	-0.05097	-0.0764	-0.07652	0.02545	-0.05109	-0.05103
-0.27929	-0.02541	1.67191	1.44283	3.68711	13.988	5.48379	-0.02549	-0.0764	-0.05101	0.02545	-0.05109	-0.05103
-0.27929	-0.02541	1.67191	1.41751	3.66168	13.8859	5.43278	-0.02549	-0.0764	-0.05101	0.02545	-0.05109	-0.05103
-0.27929	-0.02541	1.67191	1.41751	3.63625	13.8093	5.40728	-0.02549	-0.0764	-0.05101	0.02545	-0.05109	-0.05103
-0.27929	-0.02541	1.67191	1.41751	3.61083	13.7072	5.35626	-0.02549	-0.05093	-0.02551	0.02545	-0.05109	-0.05103
-0.30468	-0.02541	1.67191	1.3922	3.5854	13.6306	5.30525	-0.02549	-0.05093	-0.05101	0.02545	-0.05109	-0.05103
-0.30468	-0.02541	1.67191	1.3922	3.55997	13.5285	5.25424	-0.02549	-0.0764	-0.02551	0.02545	-0.05109	-0.05103
-0.30468	0	1.64657	1.36689	3.53454	13.4264	5.22873	-0.02549	-0.0764	-0.02551	0.02545	-0.05109	-0.05103
-0.30468	0	1.64657	1.34157	3.48368	13.3243	5.15222	-0.05097	-0.0764	-0.05101	0	-0.07664	-0.05103
-0.30468	0	1.62124	1.34157	3.45826	13.2222	5.1012	-0.05097	-0.0764	-0.05101	0	-0.07664	-0.05103
-0.30468	0	1.62124	1.31626	3.45826	13.1456	5.05019	-0.05097	-0.10187	-0.05101	0	-0.07664	-0.05103
-0.30468	0	1.59591	1.29095	3.4074	13.0435	4.99918	-0.05097	-0.10187	-0.05101	0	-0.07664	-0.05103
-0.33007	-0.02541	1.57058	1.26564	3.38197	12.9159	4.94817	-0.05097	-0.10187	-0.05101	-0.02545	-0.07664	-0.05103
-0.33007	0	1.57058	1.26564	3.35654	12.8393	4.92266	-0.02549	-0.10187	-0.05101	0	-0.07664	-0.05103
-0.35546	-0.02541	1.54525	1.21501	3.33111	12.7372	4.87165	-0.02549	-0.10187	-0.05101	0	-0.07664	-0.05103
-0.35546	0	1.54525	1.21501	3.30569	12.6351	4.82064	-0.02549	-0.10187	-0.05101	0	-0.07664	-0.05103
-0.35546	0	1.51992	1.21501	3.28026	12.5586	4.76963	-0.02549	-0.10187	-0.07652	0	-0.07664	-0.05103
-0.35546	0	1.51992	1.21501	3.28026	12.4565	4.74412	-0.02549	-0.10187	-0.07652	0	-0.07664	-0.05103
-0.35546	0	1.51992	1.1897	3.25483	12.3799	4.71861	0	-0.10187	-0.05101	0	-0.07664	-0.05103
-0.33007	0	1.49458	1.1897	3.2294	12.3033	4.6676	0	-0.10187	-0.05101	0	-0.07664	-0.05103
-0.33007	0	1.49458	1.16439	3.20397	12.2267	4.6421	0	-0.10187	-0.05101	0	-0.07664	-0.05103
-0.33007	0.02541	1.49458	1.1897	3.2294	12.1757	4.6421	0.02549	-0.0764	-0.02551	0	-0.07664	-0.05103
-0.33007	0.05082	1.49458	1.1897	3.20397	12.1246	4.59108	0.02549	-0.0764	-0.02551	0.02545	-0.07664	-0.05103
-0.35546	0.05082	1.49458	1.16439	3.17854	12.0225	4.56558	0.05097	-0.05093	-0.02551	0.02545	-0.05109	-0.05103
-0.35546	0.05082	1.49458	1.16439	3.17854	11.9715	4.54007	0.05097	-0.05093	-0.02551	0.02545	-0.05109	-0.02552
-0.38085	0.05082	1.49458	1.16439	3.15311	11.9204	4.51457	0.05097	-0.02547	0	0.0509	-0.05109	-0.02552
-0.38085	0.05082	1.46925	1.13907	3.15311	11.8183	4.48906	0.05097	-0.02547	0	0.0509	-0.05109	-0.02552
-0.35546	0.07623	1.49458	1.13907	3.12769	11.7673	4.43805	0.07646	0	0	0.0509	-0.05109	-0.02552
-0.38085	0.05082	1.49458	1.13907	3.10226	11.6907	4.41254	0.07646	-0.02547	0	0.0509	-0.05109	-0.05103
-0.38085	0.05082	1.46925	1.11376	3.07683	11.6141	4.36153	0.07646	-0.02547	-0.02551	0.02545	-0.05109	-0.05103
-0.40623	0.05082	1.44392	1.11376	3.0514	11.5375	4.31052	0.07646	-0.02547	0	0.02545	-0.05109	-0.02552
-0.40623	0.05082	1.44392	1.08845	3.02597	11.461	4.28501	0.07646	0	-0.02551	0.02545	-0.05109	-0.05103
-0.40623	0.07623	1.41859	1.08845	3.00054	11.3844	4.234	0.07646	0	-0.02551	0.02545	-0.05109	-0.02552
-0.43162	0.05082	1.39326	1.06313	2.97512	11.2823	4.18299	0.05097	0	-0.02551	0.02545	-0.05109	-0.02552
-0.43162	0.05082	1.39326	1.03782	2.94969	11.1802	4.13198	0.05097	-0.02547	-0.05101	0	-0.07664	-0.05103
-0.45701	0.05082	1.36792	1.03782	2.92426	11.1036	4.08096	0.05097	0	-0.05101	0	-0.07664	-0.05103
-0.45701	0.05082	1.34259	1.01251	2.8734	11.0015	4.05546	0.05097	0	-0.05101	0	-0.07664	-0.02552
-0.4824	0.02541	1.31726	0.9872	2.84797	10.9249	4.00445	0.02549	-0.02547	-0.07652	0	-0.07664	-0.05103
-0.4824	0.05082	1.31726	0.9872	2.84797	10.8483	3.97894	0.05097	-0.02547	-0.05101	0	-0.07664	-0.02552
-0.4824	0.02541	1.29193	0.96188	2.82255	10.7718	3.92793	0.02549	-0.02547	-0.07652	-0.02545	-0.07664	-0.05103
-0.4824	0.05082	1.29193	0.96188	2.79712	10.6952	3.90242	0.05097	-0.02547	-0.07652	-0.02545	-0.07664	-0.05103
-0.4824	0.05082	1.2666	0.96188	2.79712	10.6186	3.87692	0.05097	-0.02547	-0.07652	-0.02545	-0.07664	-0.05103
-0.4824	0.02541	1.24126	0.93657	2.77169	10.5676	3.85141	0.05097	0	-0.05101	-0.02545	-0.07664	-0.02552
-0.50779	0.02541	1.24126	0.93657	2.77169	10.491	3.8259	0.07646	-0.02547	-0.05101	-0.02545	-0.07664	-0.02552
-0.50779	0.02541	1.24126	0.93657	2.74626	10.4399	3.8004	0.07646	0	-0.05101	0	-0.07664	-0.02552
-0.50779	0.05082	1.24126	0.93657	2.77169	10.3889	3.8004	0.10195	0	-0.02551	0	-0.05109	-0.02552
-0.50779	0.05082	1.24126	0.93657	2.74626	10.3378	3.77489	0.10195	0.02547	-0.02551	0.02545	-0.05109	-0.02552
-0.50779	0.05082	1.24126	0.93657	2.74626	10.2868	3.77489	0.12743	0.02547	-0.02551	0.02545	-0.05109	-0.02552
-0.50779	0.05082	1.24126	0.93657	2.74626	10.2357	3.74939	0.15292	0.05093	0	0.02545	-0.05109	-0.02552
-0.50779	0.05082	1.24126	0.93657	2.72083	10.1847	3.72388	0.15292	0.05093	0	0.0509	-0.05109	-0.02552
-0.50779	0.05082	1.24126	0.93657	2.72083	10.1336	3.69837	0.17841	0.0764	0	0.02545	-0.05109	-0.02552
-0.50779	0.05082	1.24126	0.93657	2.72083	10.0826	3.67287	0.17841	0.05093	0	0.02545	-0.05109	-0.02552
-0.50779	0.05082	1.24126	0.93657	2.6954	10.006	3.64736	0.17841	0.0764	0	0.02545	-0.05109	-0.02552
-0.50779	0.07623	1.21593	0.93657	2.6954	9.95495	3.62186	0.17841	0.0764	0	0.02545	-0.05109	-0.02552
-0.50779	0.07623	1.1906	0.91126	2.64455	9.87837	3.57084	0.15292	0.0764	0	0.02545	-0.05109	-0.02552
-0.53318	0.07623	1.16527	0.88595	2.61912	9.82732	3.54534	0.17841	0.10187	0	0.02545	-0.05109	-0.02552
-0.53318	0.07623	1.16527	0.88595	2.61912	9.75075	3.49432	0.15292	0.10187	0	0.02545	-0.05109	-0.02552
-0.53318	0.07623	1.13994	0.86063	2.59369	9.64864	3.46882	0.15292	0.10187	-0.02551	0.02545	-0.05109	-0.02552
-0.55857	0.07623	1.13994	0.86063	2.54283	9.57207	3.41781	0.12743	0.10187	-0.02551	0	-0.07664	-0.02552
-0.55857	0.07623	1.13994	0.83532	2.51741	9.49549	3.36679	0.12743	0.10187	-0.05101	0	-0.07664	-0.02552
-0.55857	0.07623	1.1146	0.83532	2.49198	9.41891	3.34129	0.12743	0.10187	-0.05101	0	-0.07664	-0.02552
-0.58396	0.05082	1.06394	0.81001	2.46655	9.34234	3.29028	0.10195	0.10187	-0.05101	-0.02545	-0.07664	-0.02552
-0.58396	0.05082	1.06394	0.78469	2.44112	9.26576	3.26477	0.10195	0.10187	-0.05101	-0.0509	-0.07664	-0.05103
-0.58396	0.05082	1.06394	0.78469	2.44112	9.21471	3.23926	0.10195	0.10187	-0.05101	-0.0509	-0.07664	-0.02552
-0.58396	0.05082	1.06394	0.78469	2.44112	9.13813	3.21376	0.10195	0.12734	-0.07652	-0.0509	-0.07664	-0.02552
-0.55857	0.07623	1.06394	0.78469	2.41569	9.08708	3.18825	0.10195	0.12734	-0.05101	-0.0509	-0.07664	-0.02552
-0.55857	0.05082	1.03861	0.78469	2.41569	9.03603	3.16275	0.10195	0.1528	-0.05101	-0.0509	-0.07664	-0.02552
-0.55857	0.05082	1.03861	0.75938	2.39026	8.98498	3.13724	0.10195	0.1528	-0.05101	-0.02545	-0.07664	-0.02552
-0.55857	0.05082	1.03861	0.78469	2.39026	8.93393	3.13724	0.12743	0.1528	-0.02551	-0.02545	-0.05109	-0.02552
-0.55857	0.05082	1.03861	0.78469	2.39026	8.9084	3.11173	0.12743	0.17827	-0.02551	-0.02545	-0.07664	-0.02552
-0.55857	0.07623	1.03861	0.78469	2.39026	8.85735	3.08623	0.12743	0.17827	-0.02551	-0.02545	-0.07664	-0.02552
-0.53318	0.07623	1.03861	0.78469	2.39026	8.83183	3.06072	0.12743	0.20374	-0.02551	-0.02545	-0.05109	-0.02552
-0.53318	0.07623	1.03861	0.81001	2.39026	8.78078	3.06072	0.15292	0.20374	0	-0.02545	-0.05109	-0.02552
-0.53318	0.10164	1.03861	0.81001	2.36484	8.75525	3.06072	0.17841	0.2292	0	0	-0.05109	-0.02552
-0.53318	0.07623	1.03861	0.81001	2.36484	8.7042	3.03522	0.17841	0.2292	0	0	-0.05109	-0.02552
-0.50779	0.10164	1.03861	0.81001	2.36484	8.65315	3.00971	0.17841	0.2292	0	0	-0.05109	-0.02552
-0.50779	0.10164	1.03861	0.81001	2.36484	8.6021	3.00971	0.17841	0.2292	0.02551	0	-0.05109	0
-0.50779	0.10164	1.03861	0.81001	2.33941	8.55105	2.9587	0.17841	0.2292	0.02551	0	-0.05109	0
-0.50779	0.10164	1.01328	0.78469	2.31398	8.5	2.93319	0.20389	0.2292	0.02551	0	-0.05109	0
-0.50779	0.12705	1.01328	0.78469	2.31398	8.44894	2.93319	0.20389	0.2292	0.02551	0	-0.05109	0
-0.50779	0.12705	0.98794	0.75938	2.28855	8.37237	2.88218	0.17841	0.2292	0	-0.02545	-0.05109	0
-0.4824	0.12705	0.98794	0.75938	2.26312	8.29579	2.85667	0.17841	0.20374	0	-0.02545	-0.05109	-0.02552
-0.50779	0.10164	0.96261	0.73407	2.23769	8.24474	2.80566	0.17841	0.20374	-0.02551	-0.0509	-0.07664	-0.02552
-0.4824	0.10164	0.96261	0.73407	2.21227	8.16816	2.78016	0.17841	0.20374	-0.02551	-0.0509	-0.05109	-0.02552
-0.4824	0.10164	0.93728	0.70876	2.18684	8.11711	2.75465	0.15292	0.20374	-0.02551	-0.0509	-0.07664	-0.02552
-0.50779	0.07623	0.91195	0.70876	2.16141	8.04054	2.72914	0.15292	0.20374	-0.05101	-0.0509	-0.07664	-0.02552
-0.4824	0.07623	0.88662	0.70876	2.16141	7.98949	2.70364	0.15292	0.20374	-0.02551	-0.0509	-0.07664	-0.02552
-0.4824	0.07623	0.91195	0.68344	2.13598	7.93843	2.67813	0.15292	0.17827	-0.02551	-0.07634	-0.07664	-0.02552
-0.4824	0.07623	0.91195	0.68344	2.13598	7.88738	2.65263	0.15292	0.20374	-0.05101	-0.07634	-0.07664	-0.02552
-0.4824	0.07623	0.91195	0.65813	2.11055	7.81081	2.60161	0.15292	0.20374	-0.05101	-0.07634	-0.07664	-0.02552
-0.45701	0.07623	0.91195	0.65813	2.11055	7.78528	2.60161	0.15292	0.20374	-0.05101	-0.07634	-0.07664	-0.05103
-0.45701	0.07623	0.91195	0.65813	2.11055	7.73423	2.57611	0.15292	0.20374	-0.05101	-0.07634	-0.07664	-0.05103
-0.45701	0.07623	0.91195	0.65813	2.08512	7.68318	2.5506	0.15292	0.20374	-0.02551	-0.07634	-0.07664	-0.05103
-0.43162	0.10164	0.91195	0.68344	2.08512	7.65765	2.5506	0.17841	0.2292	-0.02551	-0.07634	-0.07664	-0.05103
-0.43162	0.10164	0.91195	0.68344	2.08512	7.63213	2.5251	0.17841	0.2292	-0.02551	-0.07634	-0.07664	-0.05103
-0.40623	0.10164	0.93728	0.68344	2.08512	7.58108	2.49959	0.17841	0.2292	-0.02551	-0.0509	-0.07664	-0.05103
-0.40623	0.12705	0.91195	0.68344	2.08512	7.55555	2.49959	0.20389	0.2292	0	-0.0509	-0.05109	-0.05103
-0.38085	0.12705	0.91195	0.68344	2.0597	7.5045	2.47408	0.20389	0.25467	0	-0.0509	-0.05109	-0.02552
-0.38085	0.12705	0.91195	0.68344	2.0597	7.47898	2.47408	0.22938	0.25467	0.02551	-0.02545	-0.05109	-0.02552
-0.38085	0.12705	0.91195	0.68344	2.0597	7.42792	2.44858	0.22938	0.28014	0	-0.02545	-0.05109	-0.02552
-0.38085	0.12705	0.91195	0.68344	2.0597	7.4024	2.42307	0.22938	0.28014	0.02551	-0.02545	-0.05109	-0.05103
-0.38085	0.12705	0.91195	0.68344	2.03427	7.35135	2.39757	0.22938	0.28014	0.02551	-0.02545	-0.05109	-0.05103
-0.38085	0.15245	0.88662	0.68344	2.00884	7.3003	2.39757	0.22938	0.28014	0	-0.0509	-0.05109	-0.02552
-0.35546	0.12705	0.88662	0.68344	2.00884	7.24925	2.37206	0.25487	0.28014	0.02551	-0.02545	-0.02555	-0.02552
-0.38085	0.12705	0.86129	0.65813	1.98341	7.19819	2.32105	0.22938	0.28014	0	-0.0509	-0.05109	-0.05103
-0.35546	0.12705	0.83595	0.63282	1.95798	7.14714	2.32105	0.22938	0.28014	0	-0.0509	-0.05109	-0.05103
-0.35546	0.12705	0.83595	0.63282	1.95798	7.09609	2.29554	0.22938	0.28014	0	-0.07634	-0.05109	-0.05103
-0.38085	0.12705	0.81062	0.63282	1.93255	7.04504	2.27004	0.20389	0.28014	0	-0.07634	-0.05109	-0.05103
-0.38085	0.10164	0.81062	0.60751	1.93255	6.99399	2.24453	0.20389	0.28014	0	-0.07634	-0.05109	-0.05103
-0.38085	0.10164	0.81062	0.60751	1.90713	6.94294	2.24453	0.20389	0.28014	0	-0.07634	-0.05109	-0.02552
-0.38085	0.10164	0.78529	0.60751	1.90713	6.89189	2.21902	0.20389	0.28014	0	-0.07634	-0.05109	-0.02552
-0.38085	0.10164	0.78529	0.60751	1.8817	6.84084	2.19352	0.20389	0.30561	0	-0.07634	-0.05109	-0.02552
-0.38085	0.10164	0.78529	0.60751	1.8817	6.81531	2.16801	0.20389	0.30561	0	-0.07634	-0.05109	-0.02552
-0.38085	0.10164	0.81062	0.60751	1.8817	6.76426	2.16801	0.20389	0.30561	0	-0.07634	-0.05109	-0.02552
-0.38085	0.10164	0.78529	0.60751	1.85627	6.73874	2.14251	0.17841	0.30561	0.02551	-0.07634	-0.05109	-0.02552
-0.38085	0.10164	0.78529	0.60751	1.85627	6.68768	2.14251	0.17841	0.30561	0.02551	-0.07634	-0.05109	-0.02552
-0.35546	0.10164	0.78529	0.60751	1.83084	6.66216	2.117	0.20389	0.30561	0.02551	-0.07634	-0.05109	-0.02552
-0.35546	0.10164	0.78529	0.60751	1.85627	6.63663	2.117	0.20389	0.30561	0.02551	-0.0509	-0.02555	-0.02552
-0.35546	0.10164	0.78529	0.60751	1.85627	6.61111	2.09149	0.20389	0.30561	0.02551	-0.07634	-0.02555	-0.02552
-0.33007	0.10164	0.78529	0.63282	1.83084	6.58558	2.09149	0.20389	0.30561	0.05101	-0.0509	-0.02555	-0.02552
-0.33007	0.05082	0.78529	0.60751	1.80541	6.53453	2.04048	0.20389	0.30561	0.05101	-0.0509	-0.02555	-0.02552
-2.31046	-5.61539	-139.224	-275.023	-701.441	-714.995	-722.407	-0.35681	4.07474	4.6676	4.63149	3.37194	2.39848
-4.82404	-6.63175	-135.576	-248.495	-678.911	-677.907	-670.553	-2.87998	-2.77592	-1.2498	0.38172	0.07664	-0.30619
3.12293	2.92204	-124.937	-240.395	-690.38	-698.352	-702.283	3.67006	0.1528	-0.58664	-1.50142	-1.99251	-1.73507
-2.25968	-1.67699	-119.617	-226.524	-683.26	-684.798	-680.832	-1.73309	0.0764	0.94372	2.21395	2.17133	1.70956
4.57014	5.41212	-110.726	-221.157	-688.396	-694.881	-698.023	-4.40917	-4.86422	-4.56558	-4.86051	-4.11275	-2.09229
-3.30066	-3.86217	-113.208	-215.918	-684.506	-687.07	-674.099	-1.12141	-3.15792	-4.15748	-4.52969	-2.91213	-1.14821
2.89442	2.74417	-107.889	-213.082	-687.582	-693.324	-664.406	-0.22938	1.83363	0.8672	-0.48351	-0.43427	-0.28067
-2.03117	-2.92204	-108.623	-204.198	-685.091	-688.219	-637.038	-0.86654	-1.19695	0.58664	2.64656	2.78441	1.04615
-1.14254	-1.90568	-107.838	-203.894	-687.125	-692.431	-624.03	1.45273	2.62311	2.67813	2.74835	1.83924	0.9696
-1.75189	-2.21058	-104.216	-195.566	-685.447	-688.934	-601.381	-0.40778	0.66215	0.07652	-0.5853	-1.0218	-0.43377
-0.20312	0.10164	-98.8958	-187.112	-686.82	-691.843	-588.934	-2.16636	-2.62311	-2.85667	-2.74835	-1.91588	-1.07166
2.4628	3.68431	-89.1177	-179.138	-685.675	-689.419	-566.54	-0.28035	-0.0764	-1.02024	-1.27239	-0.63863	-0.20413
1.24409	1.54995	-87.8004	-174.683	-686.642	-691.461	-552.256	0.25487	-0.33107	-0.73967	-0.5853	-0.33209	-0.05103
0.35546	-0.17786	-87.5471	-171.924	-685.853	-689.75	-533.382	1.47822	0.17827	-0.4336	-0.96701	-1.04735	-0.89305
-0.91403	-1.65159	-88.5604	-170.608	-686.489	-691.18	-520.96	0.943	2.67405	2.62712	2.54477	1.91588	0.9696
-0.20312	-0.71145	-85.7992	-163.849	-686.006	-690.031	-504.535	0.28035	1.80817	2.42307	3.13007	2.19687	0.9696
-0.20312	-0.35573	-82.6834	-158.179	-686.362	-690.95	-488.721	1.98795	1.42616	1.22429	1.14515	0.22991	0.02552
0.63474	1.14341	-77.1357	-151.573	-686.108	-690.21	-472.907	1.47822	0.84042	0.30607	-0.30537	-0.74081	-0.25516
2.05656	2.76958	-71.8667	-145.928	-686.286	-690.822	-461.582	-0.66265	-1.24789	-0.96923	-0.89067	-0.71526	-0.25516
1.06637	1.34668	-70.2707	-142.662	-686.209	-690.337	-446.253	0.20389	-0.38201	-0.48461	-0.68709	-0.53645	-0.17861
0.83786	0.63523	-70.0934	-140.308	-686.209	-690.72	-432.812	1.65663	1.27336	1.09676	0.50895	0.10218	0.02552
-0.43162	-1.06718	-70.98	-137.144	-686.311	-690.44	-419.625	1.42725	1.55349	2.14251	2.1885	1.40498	0.66341
-0.58396	-1.16881	-70.1441	-134.259	-686.108	-690.644	-407.433	1.24884	1.47709	2.09149	2.29029	1.37943	0.66341
-0.27929	-0.43195	-67.1296	-129.272	-686.438	-690.516	-395.547	-0.12743	0.05093	0.68866	0.83977	0.25545	0.17861
0.53318	0.68604	-62.9751	-123.855	-685.981	-690.593	-383.33	-0.40778	-1.06962	-0.94372	-1.19604	-1.17507	-0.53583
1.04098	1.49913	-58.922	-118.97	-686.845	-690.593	-370.832	-0.3823	-1.17149	-1.22429	-1.52686	-1.20062	-0.53583
1.09176	1.16881	-57.0728	-115.629	-686.336	-690.567	-359.788	-0.7646	-1.04415	-0.81619	-0.71254	-0.38318	-0.02552
-0.02539	-0.68604	-57.9341	-114.616	-688.752	-690.669	-347.979	0.15292	-0.17827	-0.30607	-0.76343	-0.7919	-0.43377
-0.7363	-1.67699	-58.7194	-112.566	-674.817	-690.593	-337.572	-0.20389	0.48388	0.66316	0.66164	0.48536	0.20413
-0.55857	-1.16881	-57.0475	-108.592	-637.133	-690.797	-327.242	-0.84106	0.10187	0.76518	1.45052	1.20062	0.61238
-0.60935	-0.81309	-54.2863	-104.415	-603.491	-690.669	-315.892	-0.5607	-0.28014	-0.22955	0	-0.17882	-0.07655
-0.02539	0.15245	-50.6132	-99.7827	-568.425	-691.078	-305.256	-0.89203	-0.89135	-1.35182	-1.705	-1.45607	-0.68893
0.55857	0.91472	-47.32	-95.6061	-536.157	-691.027	-295.283	-1.3253	-1.14602	-1.55587	-1.705	-1.07289	-0.38274
0.58396	0.559	-45.7494	-92.9736	-503.481	-691.843	-284.749	-0.63716	-0.28014	-0.81619	-0.94157	-0.5109	-0.10206
0.05078	-0.53359	-45.8508	-91.0499	-471.848	-691.461	-274.572	0.15292	0.58574	0.12753	-0.0509	-0.07664	-0.02552
-0.38085	-1.01636	-45.7494	-88.8223	-441.487	-692.813	-265.441	0.05097	0.91682	1.02024	1.1706	0.86853	0.40825
-0.55857	-1.06718	-44.6095	-85.8354	-411.507	-683.063	-256.131	-0.05097	0.73855	0.91822	1.0688	0.63863	0.28067
-0.35546	-0.50818	-42.0763	-81.9373	-381.044	-658.737	-246.465	0.07646	0.10187	-0.15304	-0.38172	-0.56199	-0.35722
0.55857	0.8385	-38.0992	-77.5329	-352.437	-636.274	-237.614	-0.3823	-0.38201	-0.53563	-0.68709	-0.58754	-0.28067
1.19332	1.54995	-34.8567	-74.1157	-325.508	-613.455	-228.585	-0.17841	-0.38201	-0.51012	-0.63619	-0.5109	-0.20413
0.7363	0.66063	-34.2234	-71.8628	-300.258	-591.835	-219.53	0.33133	-0.02547	-0.20405	-0.45806	-0.38318	-0.12758
0.33007	-0.10164	-34.4767	-70.5212	-277.067	-571.286	-211.241	0.79008	0.86588	0.79069	0.50895	0.281	0.20413
-0.02539	-0.559	-34.3754	-68.5469	-254.868	-551.326	-203.487	0.58619	1.06962	1.53036	1.6541	1.12398	0.61238
-0.05078	-0.45736	-33.1341	-65.7878	-232.11	-530.65	-195.325	0.71362	0.89135	1.32631	1.37418	0.71526	0.38274
0.10156	-0.10164	-31.0316	-62.649	-212.962	-510.357	-187.214	0.7646	0.43294	0.53563	0.27992	-0.17882	-0.02552
0.55857	0.73686	-28.1184	-59.2318	-193.586	-490.498	-180.073	0	-0.40747	-0.20405	-0.38172	-0.45981	-0.12758
0.76169	1.04177	-26.0665	-56.7258	-174.413	-471.609	-172.931	-0.35681	-0.61121	-0.33158	-0.33082	-0.30654	0.02552
0.60935	0.45736	-25.6359	-54.9539	-156.003	-452.925	-165.381	0.12743	-0.20374	-0.12753	-0.33082	-0.38318	-0.05103
0.27929	-0.20327	-25.8132	-53.6377	-138.686	-435.465	-158.265	0.48424	0.30561	0.4336	0.15269	-0.07664	-0.02552
-0.35546	-0.94013	-26.1932	-52.1695	-122.361	-418.312	-151.888	0	0.38201	0.8672	0.96701	0.66417	0.38274
-0.35546	-0.78768	-25.3319	-50.1951	-106.748	-401.389	-145.333	-0.12743	0.17827	0.45911	0.43261	0.12773	0.12758
-0.35546	-0.68604	-23.8627	-47.4867	-91.0843	-383.904	-138.625	-0.35681	-0.33107	-0.33158	-0.5344	-0.53645	-0.20413
0.53318	0.45736	-21.0508	-44.3479	-75.9799	-366.955	-132.274	-0.66265	-0.68761	-0.79069	-0.96701	-0.71526	-0.3317
0.35546	0.33032	-19.5056	-42.0951	-61.7146	-350.363	-125.974	-0.81557	-0.63668	-0.66316	-0.55985	-0.20436	0.10206
0.12695	-0.17786	-19.3283	-40.9307	-48.7716	-335.048	-119.47	-0.25487	-0.05093	-0.4081	-0.71254	-0.56199	-0.07655
-0.35546	-0.86391	-19.7336	-39.7916	-36.2863	-320.09	-113.425	-0.12743	0.2292	-0.05101	-0.27992	-0.20436	0
-0.2539	-0.68604	-18.9736	-37.8931	-24.7163	-305.413	-108.044	-0.50973	0.28014	0.4336	0.66164	0.61308	0.28067
-0.38085	-0.68604	-17.783	-35.8428	-13.6042	-290.429	-101.922	-0.28035	0.33107	0.33158	0.45806	0.30654	0.17861
-0.20312	-0.40654	-16.2631	-33.4634	-1.83084	-275.42	-95.8006	0.02549	0.2292	-0.15304	-0.38172	-0.35763	-0.05103
0.22851	0.17786	-14.2619	-30.8562	9.89163	-260.692	-90.2658	-0.17841	0.05093	-0.28057	-0.61075	-0.5109	-0.17861
0.53318	0.45736	-12.59	-28.8059	20.597	-246.704	-84.68	-0.07646	0.10187	-0.10202	-0.20358	-0.10218	0.02552
0.63474	0.2795	-11.8047	-27.4137	30.6666	-233.278	-79.2982	0.22938	0.35654	0.25506	0.07634	-0.05109	0.02552
-0.02539	-0.50818	-12.1593	-26.5024	39.9988	-220.362	-73.8909	0.58619	0.71308	0.66316	0.38172	0.15327	0.07655
-0.15234	-0.53359	-11.9313	-25.1102	48.9496	-207.956	-69.0448	0.5607	0.86588	0.99473	0.83977	0.45981	0.25516
0.10156	-0.10164	-10.5381	-23.0346	58.1038	-195.194	-64.1732	0.40778	0.58574	0.76518	0.68709	0.281	0.15309
0.22851	0.17786	-8.73951	-20.8577	67.1054	-182.38	-59.1485	0.33133	0.20374	0.25506	0.07634	-0.17882	-0.07655
0.55857	0.63523	-7.0676	-18.9086	75.2933	-170.204	-54.5064	0.20389	0.02547	0.10202	-0.12724	-0.22991	0
0.53318	0.48277	-6.30765	-17.4911	82.5658	-158.488	-49.9153	0.20389	0.10187	0.22955	0.07634	-0.02555	0.15309
0.40623	0.02541	-6.28232	-16.6305	89.1772	-147.308	-45.3497	0.48424	0.33107	0.4081	0.17813	-0.05109	0.07655
0.2539	-0.25409	-6.23165	-15.7951	95.5089	-136.817	-41.3453	0.33133	0.45841	0.79069	0.71254	0.38318	0.28067
-0.15234	-0.58441	-6.13032	-14.732	101.485	-126.249	-37.3663	0.15292	0.35654	0.76518	0.81433	0.40872	0.30619
-0.30468	-0.60982	-5.54769	-13.3651	107.257	-115.707	-33.2088	0.07646	0.0764	0.28057	0.17813	-0.15327	0
0.02539	-0.10164	-4.1291	-11.492	113.232	-105.267	-29.485	-0.40778	-0.48388	-0.30607	-0.35627	-0.48536	-0.17861
0.38085	0.33032	-2.53319	-9.92259	119.106	-95.2357	-25.7866	-0.71362	-0.73855	-0.58664	-0.5853	-0.53645	-0.20413
0.10156	-0.12705	-2.35587	-8.9607	124.446	-85.4594	-21.8331	-0.58619	-0.56028	-0.53563	-0.55985	-0.48536	-0.10206
-0.07617	-0.559	-2.81184	-8.32789	129.227	-76.2447	-18.0328	-0.33133	-0.20374	-0.30607	-0.48351	-0.45981	-0.12758
-0.38085	-0.99095	-3.16649	-7.66975	133.499	-67.4639	-14.615	-0.48424	-0.02547	0.05101	0.0509	0	0.07655
-0.22851	-0.76227	-2.50786	-6.48006	137.898	-58.8108	-11.4012	-0.7646	-0.10187	0.10202	0.27992	0.17882	0.15309
-0.35546	-0.81309	-1.7479	-5.11317	141.229	-49.6216	-7.60079	-0.58619	-0.2292	-0.28057	-0.30537	-0.30654	-0.05103
-0.17773	-0.43195	-0.58263	-3.46784	143.34	-40.6877	-4.00445	-0.5607	-0.38201	-0.61214	-0.73798	-0.61308	-0.15309
0.12695	0.02541	0.70929	-1.87314	147.256	-32.1366	-0.89271	-0.84106	-0.53481	-0.61214	-0.55985	-0.35763	-0.02552
0.02539	-0.17786	1.21593	-1.03782	150.968	-23.9429	2.62712	-0.48424	-0.2292	-0.4081	-0.40716	-0.30654	-0.02552
-0.17773	-0.559	1.06394	-0.45563	154.248	-16.1832	6.04493	-0.07646	0.25467	0.10202	0	-0.05109	0.07655
-0.27929	-0.68604	1.08927	0.43032	157.427	-8.55105	9.13116	0.05097	0.48388	0.53563	0.5344	0.35763	0.28067
-0.15234	-0.48277	1.84923	1.67064	160.834	-0.81682	12.3704	0.17841	0.45841	0.51012	0.50895	0.22991	0.15309
0.10156	-0.15245	3.0145	3.1894	164.242	7.04504	15.4311	0.17841	0.2292	0.22955	0.10179	-0.05109	0
0.2539	0.12705	4.17977	4.60692	167.369	14.7282	18.4154	0.17841	0.10187	0.07652	-0.15269	-0.22991	-0.07655
0.30468	0.20327	4.93972	5.61942	169.912	21.8243	21.4251	0.35681	0.33107	0.28057	0.0509	-0.02555	0.05103
0.38085	0.20327	5.3197	6.45474	172.277	28.6652	24.2052	0.5607	0.56028	0.58664	0.38172	0.15327	0.12758
0.15234	-0.05082	5.34503	7.03694	174.438	35.1486	26.9344	0.71362	0.76401	0.8672	0.68709	0.35763	0.20413
0	-0.15245	5.47169	7.64444	176.524	41.3513	29.4595	0.73911	0.89135	1.07125	0.91612	0.48536	0.3317
0	-0.07623	5.953	8.63164	178.787	47.7838	31.8825	0.58619	0.68761	0.89271	0.76343	0.35763	0.28067
0.10156	0.10164	6.73829	9.69477	180.897	54.063	34.3821	0.53522	0.50934	0.61214	0.43261	0.07664	0.12758
0.35546	0.30491	7.62491	10.7073	182.626	60.0871	36.5501	0.28035	0.2292	0.35708	0.20358	-0.02555	0.05103
0.33007	0.17786	8.00489	11.2388	183.923	65.6516	38.6671	0.17841	0.20374	0.35708	0.25448	0.02555	0.10206
0.05078	-0.20327	7.75157	11.492	184.762	70.9354	40.7841	0.15292	0.25467	0.38259	0.27992	0	0.10206
-0.07617	-0.40654	7.52358	11.9223	185.652	76.0915	42.7481	0.02549	0.1528	0.28057	0.20358	-0.05109	0
-0.20312	-0.45736	7.62491	12.4032	186.619	80.9669	44.6355	-0.17841	0.10187	0.22955	0.22903	-0.02555	0.02552
-0.2539	-0.40654	8.00489	13.1373	187.814	85.9955	46.3954	-0.48424	-0.1528	-0.05101	0	-0.12773	0
-0.22851	-0.38114	8.38486	13.8714	188.907	90.9985	48.3594	-0.58619	-0.33107	-0.35708	-0.38172	-0.38318	-0.10206
-0.15234	-0.33032	8.73951	14.5548	189.899	95.7462	50.1959	-0.71362	-0.43294	-0.48461	-0.48351	-0.40872	-0.12758
-0.05078	-0.35573	9.01816	15.0864	190.738	100.239	51.9303	-0.81557	-0.40747	-0.4081	-0.33082	-0.25545	-0.05103
-0.33007	-0.76227	8.73951	15.2383	191.272	104.501	53.7922	-0.71362	-0.25467	-0.30607	-0.25448	-0.22991	-0.05103
-0.45701	-0.88932	8.58752	15.5926	191.755	108.662	55.3991	-0.7646	-0.28014	-0.30607	-0.22903	-0.25545	-0.07655
-0.45701	-0.76227	8.94217	16.3014	192.442	112.899	57.0825	-0.84106	-0.35654	-0.35708	-0.22903	-0.25545	-0.10206
-0.35546	-0.53359	9.67679	17.238	193.255	117.315	58.9699	-0.7646	-0.38201	-0.45911	-0.35627	-0.35763	-0.15309
-0.20312	-0.30491	10.4621	18.1239	193.917	121.604	60.7553	-0.66265	-0.33107	-0.45911	-0.38172	-0.35763	-0.10206
-0.12695	-0.25409	10.9181	18.7061	194.349	125.611	62.5153	-0.45876	-0.17827	-0.33158	-0.25448	-0.281	-0.07655
-0.07617	-0.30491	11.0954	19.2124	194.679	129.465	64.1732	-0.30584	-0.10187	-0.17854	-0.12724	-0.17882	-0.07655
-0.07617	-0.33032	11.2474	19.668	194.908	133.141	65.78	-0.15292	0.10187	0.15304	0.20358	0.07664	0.02552
-0.10156	-0.35573	11.45	20.1995	195.213	136.868	67.4889	0.12743	0.30561	0.35708	0.38172	0.12773	0.07655
-0.10156	-0.30491	11.7793	20.9083	195.493	140.646	69.1213	0.30584	0.35654	0.38259	0.35627	0.07664	0.05103
0.07617	0	12.4886	21.6424	195.569	144.117	70.6007	0.35681	0.38201	0.4336	0.40716	0.12773	0.10206
0.17773	0.20327	13.1979	22.3764	195.569	147.563	71.9015	0.30584	0.30561	0.4336	0.48351	0.17882	0.15309
0.15234	0.20327	13.5019	22.8827	195.442	150.907	73.3043	0.40778	0.33107	0.4081	0.40716	0.07664	0.10206
0.07617	0.10164	13.5019	23.1611	195.163	153.919	74.6561	0.58619	0.45841	0.51012	0.43261	0.10218	0.10206
0.10156	0.05082	13.5272	23.4143	194.756	156.676	75.6764	0.48424	0.50934	0.66316	0.66164	0.281	0.15309
0.02539	-0.07623	13.5526	23.6674	194.374	159.407	76.7731	0.45876	0.50934	0.71417	0.76343	0.33209	0.20413
0.07617	-0.10164	13.7046	24.0218	194.069	162.189	77.9719	0.53522	0.48388	0.58664	0.50895	0.12773	0.07655
0.15234	0	14.0846	24.5533	193.815	164.895	78.8391	0.25487	0.2292	0.38259	0.35627	0.05109	0.05103
0.20312	0.10164	14.4392	24.9077	193.23	167.294	79.6553	0.05097	0.05093	0.20405	0.25448	0.02555	0.05103
0	-0.12705	14.2619	25.009	192.391	169.566	80.5735	0.02549	-0.02547	0.05101	0	-0.17882	-0.05103
-0.12695	-0.2795	13.9579	25.0596	191.475	171.634	81.3897	-0.07646	0	0.05101	0.0509	-0.10218	-0.02552
-0.20312	-0.33032	13.8566	25.1862	190.636	173.497	82.1294	-0.17841	0.0764	0.15304	0.25448	0.10218	0.07655
-0.35546	-0.50818	13.6792	25.3634	190.051	175.616	82.9201	-0.28035	0.02547	0.07652	0.20358	0.05109	0.07655
-0.27929	-0.45736	13.8059	25.6165	189.416	177.581	83.7363	-0.30584	-0.0764	-0.10202	-0.02545	-0.12773	0
-0.17773	-0.38114	14.0592	25.9962	188.831	179.444	84.3229	-0.58619	-0.25467	-0.25506	-0.10179	-0.12773	-0.02552
-0.10156	-0.30491	14.3632	26.3252	188.246	181.308	85.0371	-0.68814	-0.38201	-0.4336	-0.27992	-0.25545	-0.10206
-0.22851	-0.50818	14.2619	26.4265	187.458	183.069	85.8278	-0.63716	-0.38201	-0.48461	-0.40716	-0.35763	-0.20413
-0.27929	-0.53359	14.2365	26.5784	186.593	184.652	86.4909	-0.63716	-0.30561	-0.4081	-0.33082	-0.281	-0.17861
-0.35546	-0.559	14.2619	26.7809	185.78	186.234	87.2051	-0.58619	-0.17827	-0.25506	-0.10179	-0.10218	-0.10206
-0.33007	-0.50818	14.4645	27.1099	185.118	187.97	88.0978	-0.3823	-0.05093	-0.15304	-0.0509	-0.10218	-0.05103
-0.20312	-0.33032	14.8698	27.6162	184.559	189.731	88.914	-0.30584	-0.02547	-0.10202	0	-0.05109	0
-0.07617	-0.20327	15.2752	28.0212	183.898	191.314	89.5772	-0.30584	-0.0764	-0.10202	0.02545	-0.07664	-0.02552
-0.05078	-0.22868	15.4525	28.2743	183.186	192.896	90.2913	-0.17841	-0.10187	-0.12753	-0.07634	-0.15327	-0.10206
-0.07617	-0.25409	15.5031	28.4262	182.321	194.275	90.9545	-0.02549	0	0.05101	0.10179	-0.05109	-0.05103
-0.02539	-0.20327	15.6298	28.654	181.457	195.576	91.5411	0.07646	0.12734	0.25506	0.35627	0.10218	0.05103
-0.02539	-0.17786	15.8071	28.9324	180.618	197.006	92.2298	0.20389	0.1528	0.30607	0.43261	0.10218	0.05103
-0.02539	-0.07623	16.0604	29.2615	179.728	198.308	92.7909	0.28035	0.1528	0.30607	0.38172	0.05109	0.05103
0.07617	0.05082	16.3897	29.6159	178.863	199.584	93.2755	0.22938	0.12734	0.28057	0.38172	0.07664	0.07655
0.17773	0.15245	16.6177	29.8437	177.948	200.707	93.7346	0.25487	0.10187	0.25506	0.33082	0.05109	0.05103
0.10156	0.02541	16.5924	29.8943	176.956	201.703	94.1172	0.25487	0.0764	0.25506	0.30537	0.02555	0.02552
0.05078	-0.07623	16.4151	29.8437	175.888	202.519	94.4488	0.28035	0.12734	0.30607	0.35627	0.07664	0.05103
0.02539	-0.17786	16.2884	29.8437	174.82	203.285	94.7549	0.25487	0.12734	0.35708	0.43261	0.12773	0.07655
0	-0.15245	16.3137	29.9956	173.854	204.128	95.0354	0.17841	0.05093	0.30607	0.40716	0.10218	0.10206
-0.05078	-0.15245	16.3897	30.1221	172.811	204.893	95.3415	0.15292	-0.02547	0.17854	0.27992	0.02555	0.07655
-0.07617	-0.12705	16.3897	30.2487	171.718	205.557	95.4945	0	-0.1528	0.02551	0.15269	-0.07664	0.05103
-0.10156	-0.12705	16.3391	30.2487	170.548	206.042	95.5966	-0.12743	-0.2292	-0.05101	0.10179	-0.07664	0.02552
-0.17773	-0.25409	16.1111	30.1728	169.353	206.45	95.7496	-0.17841	-0.20374	-0.07652	0.10179	-0.07664	0.02552
-0.27929	-0.40654	15.7818	30.1221	168.234	206.935	95.9536	-0.15292	-0.1528	-0.07652	0.07634	-0.05109	0.02552
-0.27929	-0.45736	15.6551	30.0968	167.09	207.267	96.1322	-0.20389	-0.12734	-0.07652	0.07634	-0.05109	0.05103
-0.17773	-0.35573	15.7818	30.2234	166.047	207.676	96.2342	-0.30584	-0.2292	-0.15304	0	-0.10218	0.02552
-0.15234	-0.30491	15.9591	30.4259	165.005	208.135	96.3872	-0.3823	-0.33107	-0.30607	-0.12724	-0.17882	-0.02552
-0.17773	-0.25409	16.0858	30.5525	163.86	208.518	96.5913	-0.35681	-0.30561	-0.35708	-0.22903	-0.22991	-0.05103
-0.22851	-0.2795	16.0858	30.6031	162.64	208.824	96.7698	-0.33133	-0.25467	-0.30607	-0.20358	-0.17882	-0.05103
-0.2539	-0.2795	16.0604	30.6031	161.419	209.028	96.9484	-0.22938	-0.10187	-0.15304	-0.02545	-0.05109	0.02552
-0.27929	-0.30491	16.0351	30.6284	160.326	209.284	97.2289	-0.05097	0.0764	0.02551	0.17813	0.10218	0.10206
-0.2539	-0.25409	16.1364	30.8056	159.385	209.667	97.433	0.02549	0.12734	0.10202	0.22903	0.10218	0.12758
-0.12695	-0.12705	16.3897	31.0334	158.469	209.998	97.6115	0.05097	0.10187	0.10202	0.22903	0.10218	0.10206
-0.02539	-0.02541	16.6684	31.1853	157.452	210.279	97.7136	0.07646	0.02547	0.05101	0.15269	0	0.02552
-0.05078	-0.05082	16.7444	31.2359	156.41	210.483	97.8411	0.12743	0.05093	0.07652	0.15269	0	0
-0.07617	-0.02541	16.7444	31.2359	155.265	210.56	97.9176	0.20389	0.10187	0.15304	0.22903	0.05109	0.02552
-0.07617	0	16.7951	31.2865	154.147	210.637	97.9431	0.20389	0.12734	0.22955	0.35627	0.12773	0.07655
-0.07617	0.02541	16.8457	31.3372	153.053	210.713	98.0196	0.28035	0.17827	0.25506	0.38172	0.12773	0.10206
-0.05078	0.05082	16.9217	31.4384	152.062	210.815	98.0452	0.25487	0.12734	0.20405	0.30537	0.10218	0.10206
0	0.15245	17.0231	31.4637	150.994	210.764	97.9431	0.15292	0.05093	0.17854	0.33082	0.12773	0.10206
-0.02539	0.07623	16.9724	31.3878	149.875	210.662	97.8666	0.12743	0	0.12753	0.25448	0.07664	0.07655
-0.02539	-0.02541	16.8457	31.2612	148.73	210.509	97.7901	0.12743	0	0.10202	0.20358	0.02555	0.02552
-0.07617	-0.05082	16.6937	31.16	147.535	210.203	97.5605	0.02549	-0.05093	0.15304	0.33082	0.12773	0.10206
-0.15234	-0.12705	16.5417	31.0587	146.366	209.973	97.4075	-0.05097	-0.12734	0.05101	0.25448	0.05109	0.07655
-0.2539	-0.17786	16.3644	31.0081	145.247	209.743	97.3055	-0.10195	-0.20374	-0.07652	0.07634	-0.10218	0
-0.17773	-0.05082	16.3897	31.0081	144.102	209.386	96.9994	-0.28035	-0.30561	-0.15304	0.07634	-0.05109	0.02552
-0.20312	-0.07623	16.3137	30.9321	142.958	209.028	96.7953	-0.3823	-0.33107	-0.22955	0.02545	-0.07664	0
-0.27929	-0.25409	16.0098	30.7803	141.865	208.722	96.7188	-0.33133	-0.35654	-0.33158	-0.15269	-0.22991	-0.07655
-0.22851	-0.25409	15.8324	30.679	140.746	208.263	96.4893	-0.3823	-0.30561	-0.28057	-0.07634	-0.10218	-0.02552
-0.20312	-0.2795	15.7311	30.6284	139.703	207.829	96.3107	-0.40778	-0.25467	-0.17854	0.0509	0	0.05103
-0.22851	-0.33032	15.6551	30.5525	138.712	207.497	96.2342	-0.35681	-0.2292	-0.22955	-0.0509	-0.10218	0
-0.22851	-0.2795	15.6805	30.5778	137.694	207.114	96.0812	-0.35681	-0.2292	-0.25506	-0.07634	-0.12773	0
-0.22851	-0.17786	15.7818	30.679	136.703	206.757	95.9026	-0.3823	-0.28014	-0.28057	-0.10179	-0.10218	0
-0.27929	-0.15245	15.8071	30.679	135.686	206.399	95.8261	-0.28035	-0.20374	-0.25506	-0.0509	-0.10218	0
-0.22851	-0.10164	15.8071	30.6537	134.618	205.965	95.7751	-0.12743	-0.05093	-0.12753	0.02545	-0.02555	0.02552
-0.22851	-0.10164	15.7818	30.679	133.626	205.608	95.6731	-0.05097	0.05093	0.05101	0.22903	0.12773	0.10206
-0.10156	-0.02541	15.8578	30.7043	132.66	205.174	95.5966	0.07646	0.1528	0.15304	0.30537	0.15327	0.12758
-0.07617	-0.02541	15.9084	30.755	131.77	204.893	95.52	0.17841	0.1528	0.15304	0.25448	0.10218	0.07655
-0.02539	0.05082	16.0098	30.8056	130.829	204.536	95.3415	0.17841	0.12734	0.15304	0.22903	0.07664	0.02552
0	0.10164	16.1111	30.755	129.761	204.025	95.1375	0.22938	0.20374	0.20405	0.30537	0.12773	0.07655
0	0.10164	16.1111	30.7043	128.693	203.54	94.9589	0.28035	0.20374	0.25506	0.30537	0.12773	0.05103
-0.02539	0.12705	16.1111	30.679	127.65	203.03	94.7294	0.30584	0.2292	0.28057	0.38172	0.17882	0.10206
-0.02539	0.17786	16.1364	30.6537	126.608	202.443	94.5253	0.33133	0.28014	0.33158	0.43261	0.22991	0.15309
-0.02539	0.17786	16.1111	30.5778	125.667	201.932	94.2192	0.25487	0.17827	0.25506	0.33082	0.15327	0.10206
-0.02539	0.15245	16.0604	30.4512	124.675	201.269	93.8877	0.20389	0.12734	0.22955	0.30537	0.12773	0.10206
0	0.10164	15.9844	30.274	123.658	200.554	93.5051	0.12743	0.10187	0.20405	0.33082	0.15327	0.10206
-0.05078	0	15.7818	30.0968	122.666	199.89	93.199	0.10195	0.05093	0.17854	0.27992	0.12773	0.07655
-0.05078	-0.05082	15.6551	29.8943	121.624	199.099	92.8164	0.02549	-0.02547	0.07652	0.20358	0.05109	0.05103
-0.12695	-0.07623	15.5031	29.7931	120.607	198.359	92.3573	-0.15292	-0.20374	-0.05101	0.12724	0.02555	0.02552
-0.17773	-0.07623	15.3765	29.6159	119.539	197.516	91.9492	-0.25487	-0.25467	-0.12753	0.02545	-0.05109	0
-0.20312	-0.12705	15.1738	29.4893	118.522	196.725	91.5411	-0.33133	-0.30561	-0.22955	-0.0509	-0.10218	-0.02552
-0.20312	-0.12705	15.0218	29.3374	117.504	195.883	91.133	-0.43327	-0.38201	-0.28057	-0.10179	-0.12773	-0.02552
-0.20312	-0.20327	14.8445	29.1349	116.538	195.04	90.7249	-0.48424	-0.38201	-0.30607	-0.10179	-0.10218	0
-0.20312	-0.2795	14.6672	28.9831	115.623	194.249	90.4189	-0.48424	-0.38201	-0.33158	-0.15269	-0.12773	-0.02552
-0.20312	-0.30491	14.5405	28.8565	114.733	193.458	90.1128	-0.45876	-0.35654	-0.30607	-0.12724	-0.10218	-0.02552
-0.17773	-0.2795	14.5405	28.7806	113.868	192.641	89.7557	-0.50973	-0.35654	-0.30607	-0.10179	-0.07664	0
-0.20312	-0.25409	14.5405	28.7299	112.978	191.875	89.4241	-0.48424	-0.38201	-0.33158	-0.12724	-0.10218	-0.02552
-0.22851	-0.22868	14.5405	28.7046	112.114	191.161	89.169	-0.40778	-0.33107	-0.30607	-0.15269	-0.12773	-0.05103
-0.20312	-0.12705	14.5658	28.7046	111.224	190.446	88.914	-0.33133	-0.28014	-0.25506	-0.07634	-0.07664	-0.02552
-0.15234	-0.07623	14.6165	28.6793	110.359	189.68	88.6334	-0.25487	-0.20374	-0.15304	0.0509	0	0.02552
-0.07617	-0.05082	14.6418	28.6287	109.545	189.016	88.4039	-0.15292	-0.12734	-0.07652	0.10179	0.02555	0.05103
-0.05078	-0.05082	14.5912	28.6034	108.757	188.353	88.1743	0	-0.02547	0.02551	0.12724	0.05109	0.05103
0.02539	0.02541	14.6165	28.5781	107.969	187.664	87.9448	0.10195	0.02547	0.10202	0.17813	0.07664	0.05103
0	0.02541	14.6418	28.5527	107.18	186.974	87.6387	0.12743	0.05093	0.15304	0.25448	0.12773	0.07655
0	0.07623	14.6418	28.4515	106.24	186.209	87.3326	0.20389	0.0764	0.17854	0.25448	0.12773	0.07655
-0.02539	0.10164	14.6418	28.4262	105.4	185.468	87.0265	0.25487	0.10187	0.22955	0.30537	0.15327	0.10206
0	0.17786	14.6925	28.4009	104.51	184.703	86.644	0.25487	0.12734	0.25506	0.35627	0.17882	0.12758
0.02539	0.22868	14.7178	28.3249	103.621	183.911	86.3124	0.28035	0.12734	0.25506	0.35627	0.17882	0.12758
0.02539	0.17786	14.6418	28.1477	102.705	183.069	85.9043	0.25487	0.10187	0.22955	0.27992	0.12773	0.10206
0.05078	0.12705	14.4899	27.9706	101.764	182.176	85.4707	0.20389	0.10187	0.22955	0.30537	0.15327	0.10206
0.05078	0.10164	14.3379	27.768	100.849	181.257	85.0116	0.15292	0.0764	0.22955	0.30537	0.15327	0.10206
0.05078	0.05082	14.2112	27.5909	99.908	180.338	84.578	0.10195	0.02547	0.15304	0.22903	0.10218	0.07655
-0.02539	0	14.0339	27.3884	98.8908	179.368	84.0934	0	-0.0764	0.05101	0.15269	0.05109	0.05103
-0.10156	-0.02541	13.8566	27.2112	97.8737	178.372	83.5832	-0.10195	-0.12734	-0.05101	0.07634	0	0.05103
-0.15234	-0.05082	13.6792	27.0593	96.9074	177.402	83.1496	-0.15292	-0.1528	-0.12753	0	-0.05109	0.02552
-0.17773	-0.05082	13.5526	26.8568	95.9411	176.356	82.665	-0.25487	-0.17827	-0.15304	0	-0.02555	0.05103
-0.17773	-0.07623	13.4259	26.7049	95.0257	175.335	82.1549	-0.35681	-0.2292	-0.20405	-0.02545	-0.02555	0.05103
-0.20312	-0.17786	13.1979	26.4518	94.1103	174.365	81.7723	-0.35681	-0.25467	-0.25506	-0.10179	-0.10218	0
-0.17773	-0.22868	13.0713	26.2999	93.2203	173.395	81.3132	-0.40778	-0.25467	-0.28057	-0.12724	-0.10218	0
-0.15234	-0.20327	13.0459	26.1733	92.3558	172.399	80.8796	-0.45876	-0.28014	-0.28057	-0.10179	-0.07664	0
-0.20312	-0.25409	12.9699	26.0468	91.4912	171.455	80.497	-0.43327	-0.28014	-0.28057	-0.12724	-0.10218	0
-0.22851	-0.22868	12.9193	25.9455	90.6266	170.561	80.1144	-0.43327	-0.30561	-0.30607	-0.15269	-0.12773	0
-0.22851	-0.15245	12.9193	25.8949	89.7875	169.643	79.7318	-0.40778	-0.28014	-0.28057	-0.10179	-0.07664	0
-0.20312	-0.10164	12.9446	25.8443	88.9992	168.8	79.4002	-0.33133	-0.2292	-0.22955	-0.0509	-0.05109	0.02552
-0.17773	-0.10164	12.894	25.743	88.2364	167.958	79.0687	-0.25487	-0.20374	-0.17854	-0.02545	-0.05109	0
-0.12695	-0.07623	12.8686	25.6418	87.4989	167.09	78.7371	-0.17841	-0.12734	-0.10202	0.02545	0	0.02552
-0.05078	-0.02541	12.894	25.5912	86.787	166.273	78.4055	-0.10195	-0.10187	-0.05101	0.07634	0.02555	0.02552
-0.05078	-0.02541	12.894	25.5405	86.1258	165.482	78.0994	-0.02549	-0.05093	0	0.12724	0.05109	0.02552
-0.02539	0.02541	12.894	25.4646	85.4138	164.665	77.7679	0.05097	-0.02547	0.05101	0.17813	0.07664	0.02552
-0.05078	0.05082	12.8686	25.3634	84.6764	163.797	77.3853	0.05097	0	0.10202	0.20358	0.10218	0.05103
-0.05078	0.12705	12.894	25.3127	83.939	162.955	77.0282	0.10195	0	0.10202	0.22903	0.10218	0.07655
-0.02539	0.17786	12.9193	25.2621	83.2524	162.113	76.6201	0.10195	0	0.12753	0.25448	0.10218	0.07655
0	0.20327	12.894	25.1355	82.5404	161.219	76.212	0.12743	0.02547	0.12753	0.25448	0.12773	0.07655
-0.02539	0.12705	12.7419	24.933	81.7776	160.3	75.7784	0.10195	0	0.10202	0.17813	0.07664	0.05103
0	0.07623	12.6153	24.7305	81.0401	159.33	75.3193	0.10195	0	0.12753	0.20358	0.10218	0.05103
0.02539	0.07623	12.4886	24.5786	80.3536	158.386	74.8602	0.07646	0	0.12753	0.22903	0.10218	0.05103
-0.02539	0.02541	12.362	24.4268	79.667	157.467	74.4266	0.02549	-0.05093	0.05101	0.15269	0.05109	0.02552
-0.07617	0.02541	12.21	24.2243	78.8787	156.446	73.942	-0.05097	-0.10187	0	0.07634	0.02555	0
-0.10156	0.02541	12.0833	24.0724	78.1159	155.425	73.4063	-0.15292	-0.17827	-0.07652	0.0509	0	0
-0.15234	0	11.9567	23.8952	77.3785	154.404	72.9472	-0.15292	-0.17827	-0.10202	0	-0.02555	0
-0.12695	-0.02541	11.83	23.718	76.6665	153.383	72.4881	-0.20389	-0.17827	-0.12753	0	-0.02555	0
-0.15234	-0.07623	11.678	23.5408	75.9799	152.387	72.0035	-0.25487	-0.20374	-0.15304	-0.02545	-0.02555	0
-0.12695	-0.12705	11.5513	23.313	75.3188	151.366	71.5699	-0.28035	-0.20374	-0.20405	-0.07634	-0.05109	-0.05103
-0.10156	-0.12705	11.4754	23.1865	74.683	150.396	71.1108	-0.30584	-0.2292	-0.20405	-0.07634	-0.05109	-0.05103
-0.12695	-0.15245	11.3994	23.0346	74.0473	149.426	70.7027	-0.30584	-0.2292	-0.20405	-0.07634	-0.05109	-0.05103
-0.15234	-0.12705	11.3487	22.9333	73.3862	148.482	70.2946	-0.28035	-0.2292	-0.20405	-0.10179	-0.07664	-0.05103
-0.17773	-0.10164	11.298	22.8321	72.7251	147.537	69.861	-0.30584	-0.25467	-0.25506	-0.10179	-0.10218	-0.07655
-0.15234	-0.05082	11.298	22.7561	72.0894	146.619	69.5039	-0.25487	-0.20374	-0.20405	-0.07634	-0.05109	-0.05103
-0.12695	-0.02541	11.298	22.6802	71.5045	145.776	69.1213	-0.20389	-0.1528	-0.15304	-0.02545	-0.02555	-0.02552
-0.10156	-0.02541	11.2474	22.5283	70.8942	144.883	68.7897	-0.12743	-0.12734	-0.10202	0	-0.02555	-0.05103
-0.02539	-0.02541	11.222	22.4524	70.3602	144.04	68.4327	-0.07646	-0.0764	-0.05101	0.0509	0.02555	-0.05103
0	0	11.222	22.3511	69.8262	143.198	68.0756	-0.02549	-0.05093	0	0.07634	0.02555	-0.05103
-0.02539	0	11.1967	22.2499	69.2922	142.381	67.744	0.05097	-0.02547	0.02551	0.10179	0.02555	-0.05103
-0.02539	0.02541	11.1714	22.1739	68.7074	141.539	67.3359	0.05097	-0.05093	0.02551	0.12724	0.05109	-0.02552
-0.02539	0.07623	11.1967	22.0727	68.0971	140.646	66.9278	0.05097	-0.02547	0.05101	0.17813	0.07664	0
0	0.12705	11.1714	21.9967	67.5631	139.829	66.5452	0.07646	-0.02547	0.05101	0.15269	0.05109	-0.02552
0	0.12705	11.146	21.8955	66.9783	138.961	66.1371	0.07646	-0.05093	0.02551	0.15269	0.05109	-0.02552
0.02539	0.15245	11.0701	21.7436	66.3934	138.067	65.7035	0.07646	-0.05093	0.02551	0.15269	0.05109	-0.02552
0.05078	0.10164	10.9434	21.5664	65.8086	137.174	65.2699	0.05097	-0.05093	0.05101	0.12724	0.02555	-0.05103
0.05078	0.05082	10.7914	21.3639	65.2237	136.23	64.8618	0.07646	-0.02547	0.05101	0.15269	0.02555	-0.05103
0.02539	0.02541	10.6647	21.2121	64.6897	135.311	64.4027	0	-0.0764	0.02551	0.12724	0.02555	-0.05103
-0.02539	0	10.5381	21.0602	64.1049	134.392	63.9691	0	-0.10187	-0.02551	0.07634	-0.02555	-0.07655
-0.07617	0	10.4114	20.9083	63.52	133.447	63.4845	-0.07646	-0.1528	-0.10202	0.02545	-0.05109	-0.10206
-0.07617	0.02541	10.3354	20.7817	62.9352	132.503	63.0254	-0.12743	-0.17827	-0.12753	0.02545	-0.05109	-0.10206
-0.07617	0.02541	10.2341	20.6045	62.3757	131.533	62.5918	-0.12743	-0.17827	-0.12753	0	-0.02555	-0.10206
-0.07617	-0.02541	10.1074	20.4527	61.8417	130.614	62.1582	-0.15292	-0.20374	-0.15304	-0.02545	-0.05109	-0.10206
-0.07617	-0.05082	9.95544	20.2502	61.2823	129.644	61.7246	-0.15292	-0.17827	-0.15304	-0.02545	-0.05109	-0.10206
-0.07617	-0.07623	9.85412	20.0983	60.7992	128.725	61.3165	-0.17841	-0.20374	-0.17854	-0.0509	-0.07664	-0.12758
-0.07617	-0.07623	9.77812	19.9717	60.316	127.832	60.9084	-0.17841	-0.17827	-0.17854	-0.0509	-0.07664	-0.12758
-0.07617	-0.05082	9.75279	19.8705	59.8075	126.938	60.5258	-0.15292	-0.1528	-0.17854	-0.0509	-0.07664	-0.10206
-0.10156	-0.02541	9.72746	19.7946	59.3243	126.096	60.1432	-0.15292	-0.17827	-0.17854	-0.07634	-0.07664	-0.10206
-0.12695	0	9.67679	19.668	58.7903	125.228	59.7861	-0.12743	-0.1528	-0.17854	-0.0509	-0.07664	-0.10206
-0.12695	0.02541	9.65146	19.5921	58.2818	124.386	59.429	-0.10195	-0.12734	-0.12753	-0.02545	-0.05109	-0.10206
-0.10156	0.05082	9.62613	19.4908	57.7986	123.569	59.072	-0.05097	-0.0764	-0.07652	0.02545	0	-0.07655
-0.07617	0.05082	9.6008	19.3895	57.3155	122.778	58.7404	0	-0.02547	-0.02551	0.0509	0	-0.07655
-0.02539	0.05082	9.57546	19.3136	56.8578	122.012	58.4088	0.05097	0	0	0.0509	0.02555	-0.07655
-0.02539	0.05082	9.57546	19.2124	56.4255	121.221	58.0517	0.07646	0	0.02551	0.10179	0.02555	-0.05103
-0.05078	0.05082	9.5248	19.0858	55.9424	120.429	57.6946	0.10195	0.02547	0.02551	0.10179	0.02555	-0.05103
-0.07617	0.07623	9.47414	18.9845	55.4592	119.613	57.312	0.10195	0.02547	0.05101	0.12724	0.05109	-0.05103
-0.07617	0.10164	9.44881	18.8833	54.9252	118.796	56.9294	0.10195	0.02547	0.05101	0.15269	0.05109	-0.02552
-0.07617	0.15245	9.44881	18.8073	54.4421	118.004	56.5468	0.10195	0	0.02551	0.12724	0.05109	-0.05103
-0.05078	0.15245	9.42347	18.6808	53.8827	117.213	56.1388	0.07646	-0.02547	0	0.07634	0	-0.05103
-0.05078	0.10164	9.32215	18.5289	53.3487	116.371	55.7307	0.05097	-0.05093	-0.02551	0.0509	0	-0.07655
-0.02539	0.05082	9.19549	18.3517	52.8401	115.528	55.3481	0.07646	-0.02547	0.02551	0.10179	0.02555	-0.05103
-0.05078	0	9.04349	18.1492	52.2807	114.661	54.94	0.05097	-0.02547	0.02551	0.12724	0.05109	-0.05103
-0.10156	-0.02541	8.91683	17.9973	51.7467	113.818	54.5064	0	-0.0764	0	0.10179	0	-0.05103
-0.12695	-0.02541	8.81551	17.8708	51.2127	112.95	54.0983	-0.05097	-0.12734	-0.05101	0.0509	-0.02555	-0.07655
-0.12695	0	8.73951	17.7695	50.6787	112.108	53.6902	-0.10195	-0.17827	-0.12753	0	-0.07664	-0.10206
-0.12695	0	8.68885	17.643	50.1193	111.24	53.2821	-0.12743	-0.17827	-0.15304	-0.02545	-0.07664	-0.07655
-0.12695	-0.02541	8.58752	17.4911	49.6361	110.372	52.874	-0.12743	-0.17827	-0.15304	-0.02545	-0.07664	-0.07655
-0.12695	-0.07623	8.43553	17.3139	49.1784	109.53	52.4914	-0.12743	-0.1528	-0.15304	-0.0509	-0.07664	-0.10206
-0.10156	-0.10164	8.3342	17.162	48.7207	108.713	52.1343	-0.12743	-0.12734	-0.12753	-0.02545	-0.07664	-0.10206
-0.10156	-0.12705	8.2582	17.0355	48.2884	107.896	51.7772	-0.12743	-0.12734	-0.12753	-0.02545	-0.05109	-0.07655
-0.12695	-0.12705	8.20754	16.9342	47.8307	107.105	51.4201	-0.10195	-0.10187	-0.10202	-0.02545	-0.05109	-0.07655
-0.12695	-0.07623	8.20754	16.8583	47.373	106.339	51.0886	-0.10195	-0.10187	-0.10202	-0.02545	-0.05109	-0.07655
-0.15234	-0.05082	8.18221	16.8076	46.8899	105.599	50.757	-0.05097	-0.0764	-0.10202	0	-0.05109	-0.07655
-0.15234	-0.02541	8.15688	16.7064	46.4322	104.833	50.4254	-0.02549	-0.05093	-0.07652	0	-0.05109	-0.07655
-0.12695	0	8.13155	16.6305	45.949	104.093	50.0938	0	0	-0.05101	0.0509	-0.02555	-0.05103
-0.10156	-0.02541	8.08088	16.5039	45.4659	103.378	49.7878	0.05097	0.05093	0	0.07634	0	-0.05103
-0.05078	0	8.05555	16.428	45.0845	102.689	49.4817	0.12743	0.10187	0.05101	0.10179	0	-0.05103
-0.05078	0.02541	8.05555	16.352	44.7285	102.025	49.1756	0.15292	0.10187	0.07652	0.10179	0.02555	-0.05103
-0.05078	0.02541	8.03022	16.2508	44.3216	101.311	48.844	0.15292	0.10187	0.07652	0.10179	0.02555	-0.05103
-0.07617	0.02541	7.97955	16.1495	43.8639	100.596	48.5125	0.17841	0.12734	0.07652	0.10179	0.02555	-0.02552
-0.10156	0.05082	7.92889	16.0483	43.4316	99.8558	48.1554	0.17841	0.12734	0.12753	0.12724	0.05109	-0.02552
-0.10156	0.07623	7.90356	15.9723	42.9993	99.1411	47.8238	0.17841	0.1528	0.12753	0.15269	0.05109	0
-0.10156	0.07623	7.85289	15.8458	42.5925	98.4264	47.4412	0.15292	0.10187	0.07652	0.10179	0.02555	-0.02552
-0.07617	0.05082	7.82756	15.7192	42.1856	97.6861	47.0586	0.12743	0.0764	0.05101	0.07634	0	-0.05103
-0.05078	0.02541	7.72623	15.5673	41.7788	96.9459	46.7015	0.12743	0.05093	0.05101	0.0509	0	-0.05103
-0.07617	-0.02541	7.59958	15.3901	41.3974	96.1801	46.37	0.12743	0.0764	0.05101	0.07634	0	-0.05103
-0.10156	-0.07623	7.47292	15.2383	41.0159	95.4144	45.9874	0.10195	0.05093	0.05101	0.10179	0	-0.05103
-0.15234	-0.07623	7.37159	15.1117	40.6091	94.6231	45.6048	0.05097	0	0	0.0509	-0.02555	-0.07655
-0.20312	-0.07623	7.32092	14.9851	40.1768	93.8828	45.2222	0	-0.05093	-0.05101	0	-0.05109	-0.07655
-0.17773	-0.05082	7.29559	14.9092	39.7445	93.1426	44.8651	-0.02549	-0.0764	-0.07652	-0.02545	-0.07664	-0.10206
-0.17773	-0.05082	7.2196	14.7826	39.2614	92.3513	44.508	-0.05097	-0.10187	-0.10202	-0.0509	-0.07664	-0.10206
-0.17773	-0.07623	7.1436	14.6308	38.8291	91.6111	44.1509	-0.05097	-0.10187	-0.10202	-0.0509	-0.07664	-0.12758
-0.15234	-0.12705	7.01694	14.5042	38.4222	90.8963	43.8449	-0.02549	-0.0764	-0.10202	-0.0509	-0.07664	-0.12758
-0.15234	-0.15245	6.94095	14.3776	38.0408	90.1816	43.5388	0	-0.05093	-0.07652	-0.02545	-0.05109	-0.12758
-0.17773	-0.17786	6.89028	14.2764	37.6339	89.4925	43.2327	0	-0.05093	-0.05101	-0.02545	-0.05109	-0.12758
-0.17773	-0.12705	6.86495	14.2004	37.2271	88.8288	42.9266	0.02549	-0.02547	-0.05101	0	-0.05109	-0.10206
-0.17773	-0.10164	6.86495	14.1498	36.7185	88.1907	42.6206	0.02549	0	-0.05101	0	-0.05109	-0.10206
-0.17773	-0.05082	6.86495	14.0992	36.0574	87.527	42.34	0.07646	0.02547	-0.05101	0	-0.05109	-0.10206
-0.15234	-0.05082	6.83962	14.0233	35.5234	86.8888	42.0339	0.10195	0.02547	-0.02551	0	-0.05109	-0.12758
-0.12695	-0.05082	6.81429	13.8967	35.0403	86.2507	41.7534	0.15292	0.0764	0.02551	0.0509	-0.02555	-0.10206
-0.07617	-0.05082	6.78895	13.8208	34.7097	85.6636	41.4728	0.20389	0.10187	0.07652	0.07634	0	-0.10206
-0.05078	-0.02541	6.76362	13.7448	34.43	85.0765	41.2177	0.22938	0.12734	0.10202	0.10179	0.02555	-0.10206
-0.05078	-0.02541	6.76362	13.6689	34.074	84.4895	40.9372	0.25487	0.12734	0.12753	0.10179	0	-0.10206
-0.07617	-0.02541	6.71296	13.5929	33.6163	83.9024	40.6566	0.28035	0.1528	0.12753	0.10179	0	-0.07655
-0.10156	0	6.68763	13.517	33.2349	83.2387	40.3505	0.30584	0.1528	0.15304	0.12724	0.02555	-0.07655
-0.10156	0.02541	6.66229	13.4411	32.8788	82.6261	40.0444	0.28035	0.1528	0.15304	0.15269	0.05109	-0.07655
-0.10156	0.05082	6.61163	13.3398	32.472	81.9879	39.7384	0.28035	0.1528	0.15304	0.12724	0.02555	-0.07655
-0.07617	0.02541	6.56097	13.2386	32.116	81.3498	39.4068	0.25487	0.12734	0.12753	0.10179	0	-0.10206
-0.07617	0	6.48497	13.112	31.5312	80.7117	39.0752	0.22938	0.10187	0.10202	0.07634	0	-0.10206
-0.07617	0	6.43431	12.9854	30.87	80.048	38.7692	0.20389	0.12734	0.10202	0.07634	0	-0.10206
-0.07617	-0.05082	6.33298	12.8336	30.2343	79.4099	38.4631	0.20389	0.12734	0.10202	0.07634	0	-0.10206
-0.12695	-0.07623	6.23165	12.707	29.6495	78.7207	38.106	0.15292	0.0764	0.05101	0.0509	-0.02555	-0.12758
-0.15234	-0.07623	6.13032	12.6057	29.1155	78.057	37.7744	0.12743	0.05093	0.02551	0.02545	-0.02555	-0.10206
-0.17773	-0.07623	6.07966	12.4792	28.556	77.3933	37.4684	0.07646	0.02547	-0.02551	0	-0.07664	-0.12758
-0.15234	-0.05082	6.05433	12.4032	28.022	76.7552	37.1623	0.05097	0	-0.02551	0	-0.05109	-0.12758
-0.15234	-0.07623	5.97833	12.2767	27.5135	76.0915	36.8307	0.02549	0	-0.02551	-0.02545	-0.05109	-0.12758
-0.15234	-0.10164	5.85167	12.1501	27.1575	75.4534	36.5501	0.02549	0	-0.05101	-0.02545	-0.07664	-0.15309
-0.12695	-0.10164	5.80101	12.0488	26.8015	74.8663	36.2696	0.02549	0.02547	-0.02551	-0.02545	-0.07664	-0.15309
-0.12695	-0.12705	5.75035	11.9476	26.42	74.2792	35.989	0.02549	0.02547	-0.02551	-0.02545	-0.05109	-0.12758
-0.15234	-0.12705	5.69968	11.8463	25.9623	73.6666	35.7084	0.02549	0.02547	-0.02551	0	-0.07664	-0.12758
-0.15234	-0.10164	5.67435	11.7957	25.5555	73.1051	35.4534	0.05097	0.05093	-0.02551	0	-0.05109	-0.12758
-0.15234	-0.07623	5.67435	11.7451	25.2249	72.569	35.1983	0.07646	0.05093	0	0.02545	-0.05109	-0.12758
-0.12695	-0.05082	5.64902	11.6945	24.9198	72.033	34.9688	0.10195	0.0764	0	0.02545	-0.05109	-0.10206
-0.12695	-0.05082	5.62369	11.6185	24.5638	71.497	34.7137	0.12743	0.10187	0.02551	0.02545	-0.05109	-0.10206
-0.10156	-0.05082	5.57302	11.5426	24.1569	70.9865	34.4841	0.15292	0.12734	0.05101	0.07634	-0.02555	-0.10206
-0.05078	-0.02541	5.54769	11.4667	23.6992	70.4759	34.2546	0.17841	0.1528	0.10202	0.10179	0	-0.10206
-0.05078	-0.05082	5.52236	11.3907	23.2924	69.9654	34.025	0.20389	0.17827	0.10202	0.10179	0	-0.10206
-0.05078	-0.02541	5.47169	11.3401	22.9872	69.4804	33.77	0.22938	0.17827	0.12753	0.12724	0	-0.10206
-0.07617	-0.02541	5.44636	11.2642	22.6567	68.9444	33.5404	0.22938	0.17827	0.12753	0.12724	0	-0.10206
-0.07617	0	5.42103	11.1882	22.3261	68.3829	33.2599	0.22938	0.17827	0.12753	0.15269	0.02555	-0.07655
-0.07617	0.02541	5.3957	11.1376	21.9701	67.8723	33.0048	0.22938	0.17827	0.12753	0.15269	0.02555	-0.10206
-0.05078	0	5.34503	11.0364	21.6141	67.3108	32.7497	0.20389	0.1528	0.10202	0.10179	0	-0.12758
-0.05078	-0.02541	5.26904	10.9098	21.2072	66.7747	32.4692	0.20389	0.1528	0.10202	0.10179	-0.02555	-0.12758
-0.02539	-0.02541	5.19304	10.8085	20.775	66.2132	32.1886	0.20389	0.1528	0.10202	0.10179	0	-0.10206
-0.02539	-0.05082	5.14238	10.7073	20.3427	65.6771	31.9335	0.17841	0.1528	0.07652	0.10179	0	-0.12758
-0.07617	-0.07623	5.04105	10.5807	19.8595	65.0901	31.653	0.15292	0.12734	0.05101	0.07634	-0.02555	-0.12758
-0.07617	-0.07623	4.99039	10.5048	19.3764	64.5285	31.3724	0.10195	0.10187	0.02551	0.0509	-0.02555	-0.10206
-0.10156	-0.05082	4.93972	10.4288	18.9187	63.9669	31.1173	0.10195	0.10187	0	0.0509	-0.05109	-0.12758
-0.10156	-0.05082	4.88906	10.3276	18.5373	63.4309	30.8368	0.07646	0.0764	0	0.02545	-0.05109	-0.12758
-0.10156	-0.07623	4.8384	10.2263	18.105	62.8693	30.5817	0.05097	0.05093	-0.02551	0.02545	-0.05109	-0.12758
-0.10156	-0.10164	4.78773	10.1251	17.749	62.3333	30.3267	0.02549	0.05093	-0.05101	0	-0.05109	-0.12758
-0.07617	-0.10164	4.73707	10.0491	17.5456	61.8228	30.0971	0.05097	0.0764	-0.05101	0	-0.07664	-0.12758
-0.10156	-0.12705	4.6864	9.9479	17.393	61.3123	29.8676	0.02549	0.05093	-0.05101	0	-0.07664	-0.12758
-0.10156	-0.12705	4.66107	9.87196	17.215	60.8018	29.6125	0.02549	0.05093	-0.05101	0	-0.05109	-0.12758
-0.10156	-0.10164	4.63574	9.82134	17.0116	60.3423	29.4084	0.05097	0.0764	-0.02551	0.02545	-0.05109	-0.10206
-0.10156	-0.10164	4.63574	9.77071	16.7319	59.8573	29.1789	0.05097	0.0764	-0.02551	0.0509	-0.05109	-0.10206
-0.10156	-0.07623	4.63574	9.72008	16.5284	59.3979	28.9748	0.07646	0.10187	-0.02551	0.0509	-0.02555	-0.10206
-0.07617	-0.07623	4.61041	9.64415	16.3758	58.9639	28.7708	0.10195	0.12734	-0.02551	0.0509	-0.05109	-0.07655
-0.05078	-0.07623	4.58508	9.56821	16.2233	58.5045	28.5412	0.10195	0.10187	0	0.07634	-0.02555	-0.07655
-0.02539	-0.07623	4.55975	9.51758	16.1216	58.0705	28.3372	0.12743	0.1528	0.02551	0.10179	-0.02555	-0.07655
-0.02539	-0.07623	4.53441	9.44164	15.969	57.6366	28.1331	0.15292	0.17827	0.05101	0.10179	0	-0.07655
-0.02539	-0.07623	4.50908	9.39102	15.8419	57.2027	27.9291	0.15292	0.17827	0.05101	0.12724	0	-0.05103
-0.02539	-0.07623	4.48375	9.31508	15.6893	56.7432	27.6995	0.15292	0.17827	0.07652	0.12724	0	-0.05103
-0.05078	-0.07623	4.45842	9.26446	15.613	56.3093	27.4955	0.17841	0.20374	0.07652	0.12724	0	-0.05103
-0.02539	-0.05082	4.43309	9.21383	15.5876	55.8753	27.2659	0.17841	0.17827	0.05101	0.15269	0	-0.05103
-0.02539	-0.05082	4.40775	9.1632	15.613	55.3904	27.0619	0.15292	0.17827	0.05101	0.12724	-0.02555	-0.05103
-0.02539	-0.05082	4.35709	9.06195	15.6893	54.9309	26.8323	0.15292	0.17827	0.02551	0.10179	-0.02555	-0.05103
0	-0.07623	4.28109	8.9607	15.7656	54.497	26.6028	0.15292	0.20374	0.05101	0.12724	0	-0.05103
-0.02539	-0.10164	4.23043	8.88476	15.791	54.0375	26.3987	0.15292	0.20374	0.05101	0.12724	0	-0.05103
-0.02539	-0.10164	4.17977	8.78351	15.8164	53.5525	26.1692	0.12743	0.20374	0.05101	0.12724	-0.02555	-0.05103
-0.05078	-0.12705	4.10377	8.70758	15.8164	53.0675	25.9396	0.10195	0.17827	0	0.07634	-0.02555	-0.07655
-0.07617	-0.12705	4.07844	8.63164	15.791	52.6081	25.7101	0.07646	0.17827	-0.02551	0.07634	-0.05109	-0.05103
-0.07617	-0.10164	4.05311	8.58101	15.8164	52.1486	25.506	0.07646	0.17827	-0.02551	0.07634	-0.05109	-0.07655
-0.07617	-0.12705	4.00244	8.50507	15.8164	51.6892	25.2765	0.05097	0.17827	-0.02551	0.0509	-0.05109	-0.07655
-0.07617	-0.12705	3.95178	8.40382	15.791	51.2552	25.0724	0.05097	0.20374	-0.02551	0.07634	-0.05109	-0.07655
-0.07617	-0.15245	3.87578	8.32789	15.7656	50.8213	24.8939	0.05097	0.20374	-0.02551	0.0509	-0.05109	-0.07655
-0.05078	-0.15245	3.87578	8.27726	15.791	50.4129	24.6898	0.05097	0.20374	-0.02551	0.0509	-0.05109	-0.10206
-0.05078	-0.17786	3.85045	8.20132	15.791	50.0045	24.4858	0.05097	0.20374	-0.02551	0.0509	-0.05109	-0.10206
-0.07617	-0.17786	3.82512	8.1507	15.791	49.5961	24.3072	0.07646	0.2292	-0.02551	0.0509	-0.05109	-0.10206
-0.07617	-0.15245	3.79979	8.10007	15.791	49.1877	24.1287	0.07646	0.2292	-0.02551	0.07634	-0.05109	-0.10206
-0.07617	-0.12705	3.79979	8.04945	15.7656	48.8048	23.9502	0.07646	0.2292	0	0.07634	-0.02555	-0.07655
[truncated: 400 more rows]
