# Supplementary material for: Multi-Sensor and Decision-Level Fusion-Based Structural Damage Detection Using a One-Dimensional Convolutional Neural Network
Source: Sensors (Basel). 2021 Jun 8;21(12):3950. doi: 10.3390/s21123950 (PMC8226517; doi:10.3390/s21123950)
Supplement: Supplementary file 1 [file sensors-21-03950-s001.zip › Steel frame/F4-100-5.xlsx]

## Sheet: F4-100-5
7.43918	7.31779	-371.011	-407.332	-674.131	-631.45	-387.589	7.51853	4.91515	2.49959	0.27992	-0.76635	-0.76547
-5.408	-8.94397	-701.415	-672.711	-680.641	-699.118	-723.963	-4.10334	2.26657	4.15748	5.92932	5.26228	3.44463
-1.75189	-2.13436	-669.371	-617.63	-691.092	-687.198	-668.742	-1.22335	-3.28526	-2.70364	-1.75589	-1.76261	-1.73507
0.27929	-0.30491	-676.008	-600.494	-681.887	-692.048	-702.512	4.38369	1.52803	0.17854	-0.86522	-1.09844	-0.99511
0.12695	1.21963	-630.917	-567.992	-689.668	-689.699	-679.48	-3.46617	-0.58574	0.4081	1.73045	1.86479	1.40337
3.27527	4.44658	-621.493	-560.398	-683.361	-691.18	-697.717	-3.23679	-4.86422	-4.6421	-4.40246	-3.21867	-1.50543
-3.73228	-4.42117	-600.822	-542.097	-688.549	-690.184	-683.791	-1.09592	-1.80817	-3.3923	-4.14798	-2.73332	-0.9696
3.42761	3.22694	-587.903	-530.656	-684.251	-690.925	-695.932	-0.66265	0.33107	-0.45911	-1.47597	-1.04735	-1.02063
-3.83384	-4.5228	-571.007	-513.494	-687.862	-690.389	-681.827	-0.02549	0.66215	1.83643	3.8935	4.08721	1.81162
0.10156	0	-558.645	-503.166	-684.836	-690.822	-672.135	-0.73911	1.14602	1.96396	2.74835	2.12024	1.09718
-2.61514	-3.12531	-539.975	-486.03	-687.354	-690.44	-644.792	-0.63716	-0.48388	-1.50486	-2.08671	-1.99251	-0.94408
-0.40623	0.07623	-525.333	-471.956	-685.269	-690.746	-630.509	-0.63716	-1.14602	-2.85667	-3.8935	-2.80995	-1.65852
2.53897	4.19249	-499.9	-452.617	-687.023	-690.516	-608.956	-2.24282	-1.52803	-1.35182	-0.30537	0.84299	0.53583
1.29487	1.7024	-489.033	-443.555	-685.599	-690.746	-592.454	0.99398	0.33107	-0.35708	-0.33082	-0.17882	-0.17861
-1.04098	-1.80404	-477.076	-432.569	-686.743	-690.542	-571.794	1.60565	0.38201	-0.76518	-1.42507	-1.27725	-1.02063
-0.7363	-1.34668	-467.425	-423.254	-685.828	-690.72	-560.138	0.02549	1.6299	1.75992	1.80679	1.68597	0.68893
-0.45701	-0.559	-452.023	-409.054	-686.565	-690.593	-541.748	-0.28035	1.91003	2.5251	3.51179	2.96322	1.40337
-0.17773	0.15245	-438.445	-395.84	-686.006	-690.695	-524.633	1.65663	0.99322	0.58664	0.5344	-0.12773	-0.28067
0.93942	1.4229	-421.27	-382.07	-686.438	-690.618	-507.468	1.40176	-0.20374	-0.94372	-1.47597	-1.32834	-0.61238
1.77728	2.51549	-407.033	-371.439	-686.133	-690.695	-494.485	-0.25487	-0.61121	-0.81619	-0.96701	-0.56199	-0.20413
0.4824	0.81309	-395.609	-361.466	-686.336	-690.644	-478.646	0.48424	0.17827	0.22955	0.48351	0.71526	0.43377
0.43162	0.02541	-386.616	-352.505	-686.26	-690.695	-464.822	1.98795	2.03737	1.93846	1.60321	0.91962	0.43377
-0.91403	-1.4229	-376.99	-342.937	-686.235	-690.644	-450.079	1.88601	1.60443	1.93846	2.06127	1.27725	0.45928
-0.4824	-0.559	-365.54	-332.888	-686.336	-690.695	-438.397	0.28035	0.76401	1.32631	1.75589	1.20062	0.51032
0.02539	0.48277	-352.164	-321.623	-686.159	-690.669	-424.879	-0.63716	-0.73855	-0.35708	-0.10179	-0.17882	-0.10206
0.58396	0.94013	-339.828	-310.714	-686.464	-690.72	-410.468	-0.15292	-1.22242	-1.6834	-2.16306	-1.73706	-0.94408
1.34565	1.54995	-327.542	-300.715	-686.108	-690.669	-397.384	0.05097	-0.89135	-1.19878	-1.45052	-0.81744	-0.40825
0.66013	0.45736	-318.422	-293.045	-686.921	-690.746	-385.855	0.05097	0.0764	0.22955	0.38172	0.56199	0.38274
-0.71091	-1.54995	-311.557	-285.882	-686.591	-690.695	-373.74	0.25487	0.53481	0.61214	0.63619	0.43427	0.22964
-0.91403	-1.75322	-303.324	-277.883	-688.65	-690.797	-362.339	0.02549	0.38201	0.4336	0.61075	0.45981	0.22964
-0.7363	-0.96554	-292.533	-268.34	-677.106	-690.746	-351.09	-0.81557	-0.20374	0.07652	0.68709	0.71526	0.35722
-0.33007	0.02541	-280.855	-258.367	-644.125	-690.899	-339.332	-1.07044	-0.89135	-0.89271	-0.33082	-0.10218	-0.05103
-0.10156	0.22868	-270.292	-249.558	-615.925	-690.874	-327.37	-0.63716	-0.94228	-1.75992	-2.13761	-1.68597	-0.89305
0.17773	0.2795	-260.969	-241.357	-587.369	-691.078	-316.453	-0.7646	-0.84042	-1.7089	-2.03582	-1.32834	-0.73996
0.27929	0.10164	-252.433	-233.89	-559.627	-691.052	-306.174	-0.81557	-0.20374	-0.58664	-0.35627	0.22991	0.12758
-0.22851	-0.68604	-244.985	-227.004	-532.546	-691.333	-295.513	-0.12743	0.73855	0.53563	0.96701	1.07289	0.63789
-0.71091	-1.4229	-237.765	-220.043	-507.423	-691.256	-284.851	0.3823	0.99322	0.61214	0.66164	0.43427	0.15309
-0.83786	-1.32127	-229.431	-212.171	-480.901	-691.639	-274.878	-0.05097	0.10187	-0.33158	-0.30537	-0.281	-0.35722
0.15234	0.22868	-218.918	-203.691	-457.125	-691.461	-265.747	-0.73911	-0.20374	-0.48461	-0.30537	-0.02555	-0.15309
0.35546	0.66063	-209.292	-195.414	-432.384	-692.073	-255.366	-0.43327	-0.25467	-0.73967	-0.5344	-0.20436	-0.12758
0.50779	0.66063	-201.085	-188.301	-408.456	-691.716	-244.934	0.68814	0.12734	-0.66316	-0.94157	-0.71526	-0.40825
0.20312	0.10164	-194.27	-181.973	-386.155	-692.813	-236.084	0.5607	0.35654	0.05101	0.07634	0.22991	0.12758
0.2539	-0.07623	-187.456	-176.101	-365.914	-681.378	-227.845	0.22938	0.53481	0.63765	0.94157	0.84299	0.3317
-0.33007	-0.76227	-181.073	-170.177	-344.122	-658.048	-218.893	0.5607	0.76401	0.8672	1.0688	0.76635	0.28067
-0.15234	-0.48277	-173.726	-163.216	-322.559	-636.07	-209.94	0.89203	0.71308	0.58664	0.50895	0.25545	0.05103
0.27929	0.15245	-165.443	-156.028	-300.792	-613.301	-201.523	0.58619	0.12734	0.07652	0.12724	0.05109	-0.05103
0.68552	0.68604	-157.286	-149.446	-279.229	-592.013	-193.693	0.05097	-0.35654	-0.28057	-0.07634	0	-0.02552
0.4824	0.35573	-150.801	-143.877	-258.149	-570.802	-185.709	0.25487	-0.17827	-0.25506	-0.27992	-0.20436	-0.07655
-0.07617	-0.40654	-145.583	-138.79	-238.747	-550.458	-177.802	0.63716	0.25467	0.10202	0.02545	0.02555	0
-0.12695	-0.45736	-139.934	-133.373	-219.091	-530.573	-170.788	0.25487	0.1528	0.4081	0.68709	0.56199	0.17861
-0.30468	-0.66063	-133.955	-128.209	-207.19	-511.276	-163.8	-0.10195	0.10187	0.30607	0.5853	0.43427	0.10206
-0.33007	-0.71145	-127.825	-122.59	-196.841	-491.443	-156.428	-0.20389	-0.33107	-0.48461	-0.45806	-0.35763	-0.28067
0.05078	-0.20327	-121.112	-116.565	-179.931	-472.094	-149.312	-0.40778	-0.53481	-0.81619	-0.81433	-0.43427	-0.25516
0.33007	0	-114.652	-110.996	-163.809	-453.078	-142.222	-0.30584	-0.35654	-0.66316	-0.5853	-0.20436	-0.12758
0.10156	-0.48277	-109.535	-106.389	-149.595	-434.955	-135.386	-0.07646	-0.0764	-0.4336	-0.43261	-0.15327	-0.10206
-0.43162	-1.14341	-105.355	-102.314	-136.042	-417.725	-129.137	-0.10195	0.25467	-0.05101	-0.07634	0.02555	0
-0.63474	-1.21963	-100.542	-97.5805	-121.7	-400.597	-122.939	-0.40778	0.0764	-0.12753	0.22903	0.40872	0.20413
-0.43162	-0.81309	-94.6907	-92.3661	-107.664	-383.419	-116.665	-0.45876	-0.02547	-0.25506	0.10179	0.25545	0.05103
-0.27929	-0.559	-88.7884	-87.1517	-92.9152	-366.163	-110.033	-0.28035	-0.12734	-0.63765	-0.55985	-0.38318	-0.38274
-0.07617	-0.35573	-83.19	-82.1398	-80.6079	-349.317	-103.733	-0.3823	-0.33107	-0.94372	-1.01791	-0.63863	-0.53583
0.2539	-0.10164	-77.769	-77.5582	-68.2751	-333.363	-97.8921	-0.25487	-0.02547	-0.53563	-0.5344	-0.05109	0.02552
0.22851	-0.33032	-73.0826	-73.255	-54.8489	-317.486	-91.7452	0.17841	0.40747	0.02551	0.15269	0.40872	0.30619
-0.2539	-0.96554	-69.2828	-69.5847	-43.3045	-302.197	-85.8533	0.68814	0.86588	0.56113	0.50895	0.40872	0.15309
-0.35546	-0.96554	-65.103	-65.5093	-32.9297	-287.366	-80.548	0.48424	0.56028	0.51012	0.55985	0.43427	0.10206
0	-0.35573	-59.606	-60.9783	-22.2244	-272.868	-75.4723	0.12743	0.25467	0.28057	0.43261	0.38318	0.07655
-0.10156	-0.22868	-54.337	-56.422	-11.7733	-257.859	-69.6314	0.3823	0.1528	-0.07652	-0.12724	-0.12773	-0.17861
0.38085	0.30491	-49.1439	-51.7645	-2.03427	-243.284	-64.1732	0.43327	-0.05093	-0.33158	-0.43261	-0.30654	-0.25516
0.40623	0.17786	-44.9641	-48.2207	8.54392	-229.781	-59.276	0.53522	0.20374	0.05101	0.02545	0.10218	0
0.17773	-0.30491	-41.5697	-45.082	18.8933	-216.635	-54.4299	0.53522	0.35654	0.30607	0.35627	0.281	0.02552
0.02539	-0.58441	-38.3525	-41.9432	28.1492	-203.949	-49.7878	0.71362	0.71308	0.73967	0.81433	0.58754	0.25516
-0.07617	-0.68604	-34.6794	-38.3741	36.6677	-191.135	-45.0691	0.71362	0.63668	0.66316	0.71254	0.45981	0.17861
-0.05078	-0.45736	-30.3983	-34.5772	44.4233	-178.602	-40.6566	0.35681	0.1528	0.17854	0.30537	0.15327	0.02552
0.15234	-0.07623	-25.9399	-30.9068	52.5095	-166.554	-36.4991	0.02549	-0.20374	-0.22955	-0.12724	-0.10218	-0.05103
-0.02539	-0.25409	-22.2668	-27.6415	60.1126	-154.608	-32.0866	-0.02549	-0.33107	-0.51012	-0.40716	-0.281	-0.15309
-0.12695	-0.43195	-19.1256	-24.8065	67.5377	-143.402	-28.0311	0.05097	-0.05093	-0.25506	-0.15269	-0.07664	-0.05103
-0.17773	-0.58441	-16.1364	-21.9714	75.2425	-132.503	-24.1797	-0.20389	-0.0764	-0.12753	0.15269	0.17882	0.05103
-0.30468	-0.8385	-13.2739	-19.3136	82.5404	-121.884	-20.4303	-0.3823	-0.20374	-0.28057	-0.02545	0	-0.10206
-0.40623	-0.99095	-10.2594	-16.428	89.9655	-111.317	-16.6554	-0.5607	-0.43294	-0.63765	-0.50895	-0.33209	-0.25516
-0.2539	-0.78768	-6.81429	-13.1879	97.2126	-100.698	-12.753	-0.66265	-0.58574	-0.89271	-0.76343	-0.45981	-0.3317
-0.15234	-0.66063	-3.44514	-10.0998	103.773	-90.3603	-8.9016	-0.5607	-0.43294	-0.79069	-0.61075	-0.281	-0.20413
-0.15234	-0.71145	-0.53197	-7.39131	109.901	-80.4309	-5.15222	-0.43327	-0.30561	-0.71417	-0.55985	-0.25545	-0.17861
-0.45701	-0.99095	1.87456	-4.98661	115.496	-70.9865	-1.7089	-0.48424	-0.2292	-0.58664	-0.40716	-0.12773	-0.07655
-0.50779	-0.94013	4.58508	-2.3794	120.81	-61.7717	1.58137	-0.5607	-0.17827	-0.45911	-0.15269	0.10218	0
-0.4824	-0.8385	7.52358	0.405	125.845	-52.3783	5.22873	-0.33133	-0.0764	-0.45911	-0.17813	0	-0.05103
-0.35546	-0.66063	10.6141	3.26534	130.803	-43.036	8.79958	-0.17841	-0.05093	-0.51012	-0.38172	-0.17882	-0.17861
-0.15234	-0.48277	13.7046	6.02443	135.304	-34.0766	12.1154	-0.17841	-0.05093	-0.45911	-0.30537	-0.02555	-0.07655
0	-0.38114	16.5417	8.58101	140.008	-25.2703	15.5077	0.10195	0.1528	-0.25506	-0.15269	0.05109	-0.05103
0	-0.48277	18.9989	10.9351	144.153	-16.6682	18.9	0.45876	0.35654	0.02551	0	0.10218	-0.05103
-0.10156	-0.53359	21.3041	13.1373	146.238	-8.52552	21.9607	0.63716	0.58574	0.35708	0.35627	0.35763	0.07655
-0.15234	-0.45736	23.7867	15.4154	149.01	-0.63814	24.7919	0.58619	0.53481	0.38259	0.43261	0.38318	0.07655
-0.02539	-0.17786	26.5732	17.9214	152.24	7.24925	27.6485	0.53522	0.43294	0.28057	0.25448	0.22991	0
0.17773	0.12705	29.5117	20.5033	153.053	15.1622	30.6327	0.61168	0.33107	0.15304	0.10179	0.15327	-0.02552
0.17773	0.12705	31.9689	22.7055	154.197	22.7943	33.5404	0.81557	0.43294	0.22955	0.17813	0.22991	0.05103
0.15234	-0.07623	33.8434	24.4268	156.13	29.9159	36.1675	0.943	0.71308	0.48461	0.38172	0.35763	0.12758
0.07617	-0.2795	35.49	26.0468	157.91	36.6036	38.4886	0.84106	0.76401	0.68866	0.68709	0.53645	0.20413
-0.05078	-0.38114	37.2632	27.768	160.351	43.1636	40.7841	0.7646	0.71308	0.68866	0.73798	0.53645	0.20413
-0.20312	-0.40654	39.1885	29.6665	163.148	49.7492	43.1307	0.61168	0.43294	0.35708	0.38172	0.22991	0.05103
-0.12695	-0.20327	41.4177	31.5903	166.352	56.0795	45.2222	0.33133	0.1528	-0.05101	-0.0509	-0.07664	-0.12758
-0.02539	-0.05082	43.5962	33.4634	169.378	62.1801	47.2371	0	-0.12734	-0.30607	-0.20358	-0.10218	-0.12758
-0.05078	-0.17786	45.2681	34.9316	172.175	68	49.3031	-0.07646	-0.05093	-0.33158	-0.25448	-0.10218	-0.10206
-0.22851	-0.50818	46.4587	36.2225	174.82	73.6411	51.3436	-0.12743	0.0764	-0.28057	-0.17813	-0.05109	-0.05103
-0.22851	-0.58441	47.776	37.5641	177.083	79.027	53.1801	-0.30584	0	-0.30607	-0.15269	-0.02555	-0.07655
-0.45701	-0.8385	49.0173	38.8803	179.092	84.3618	55.0165	-0.48424	-0.10187	-0.4081	-0.25448	-0.07664	-0.12758
-0.50779	-0.81309	50.5625	40.3991	181.177	89.6201	56.8784	-0.58619	-0.2292	-0.61214	-0.48351	-0.25545	-0.17861
-0.55857	-0.78768	52.2091	41.9685	183.008	94.8528	58.7659	-0.66265	-0.30561	-0.71417	-0.5344	-0.25545	-0.15309
-0.4824	-0.63523	53.9316	43.5885	184.508	99.9069	60.6278	-0.68814	-0.33107	-0.76518	-0.5344	-0.25545	-0.15309
-0.45701	-0.60982	55.4262	44.9807	185.983	104.782	62.4132	-0.71362	-0.33107	-0.79069	-0.5344	-0.22991	-0.12758
-0.55857	-0.71145	56.6422	46.1957	187.458	109.428	64.1221	-0.71362	-0.30561	-0.76518	-0.5344	-0.22991	-0.17861
-0.55857	-0.76227	57.9088	47.4867	188.958	114.048	65.8565	-0.68814	-0.28014	-0.73967	-0.50895	-0.22991	-0.22964
-0.40623	-0.66063	59.4034	48.9295	190.306	118.719	67.6675	-0.50973	-0.1528	-0.61214	-0.45806	-0.20436	-0.22964
-0.30468	-0.53359	60.9739	50.4229	191.399	123.416	69.5294	-0.33133	-0.0764	-0.53563	-0.38172	-0.15327	-0.20413
-0.27929	-0.48277	62.3165	51.7645	192.137	127.883	71.2893	-0.12743	0.0764	-0.33158	-0.20358	-0.02555	-0.07655
-0.30468	-0.45736	63.5578	53.0048	192.849	132.146	72.9727	0.07646	0.2292	-0.12753	-0.02545	0.07664	0
-0.27929	-0.33032	64.9004	54.2958	193.662	136.306	74.5541	0.22938	0.30561	0.05101	0.17813	0.17882	0.07655
-0.20312	-0.10164	66.4203	55.6374	194.222	140.288	75.9824	0.20389	0.25467	0.10202	0.25448	0.25545	0.07655
-0.22851	-0.07623	67.7375	56.8524	194.705	144.27	77.4873	0.28035	0.20374	-0.02551	0.07634	0.07664	-0.05103
-0.20312	-0.07623	68.8775	57.9661	194.781	148.176	78.9921	0.45876	0.25467	-0.02551	-0.02545	0.02555	-0.10206
-0.05078	0	70.0934	59.0546	194.476	151.826	80.3185	0.50973	0.50934	0.30607	0.30537	0.30654	0.05103
0.02539	-0.02541	71.132	59.9911	194.425	155.374	81.6703	0.73911	0.66215	0.56113	0.61075	0.48536	0.17861
-0.05078	-0.15245	71.892	60.8265	194.425	158.769	82.9201	0.81557	0.61121	0.48461	0.5344	0.35763	0.12758
-0.15234	-0.17786	72.6773	61.6365	194.883	161.806	83.8638	0.61168	0.50934	0.35708	0.38172	0.25545	0.05103
-0.20312	-0.05082	73.6399	62.649	195.442	164.818	84.731	0.35681	0.20374	0.07652	0.15269	0.12773	-0.05103
-0.20312	0	74.6278	63.4843	195.722	167.728	85.7257	0.28035	0.17827	-0.02551	0	0.02555	-0.10206
-0.2539	-0.10164	75.2865	64.1424	195.9	170.51	86.6695	0.22938	0.17827	-0.05101	0	0.07664	-0.05103
-0.2539	-0.20327	75.8438	64.7499	196.002	173.114	87.5112	0.15292	0.25467	0	0.07634	0.17882	0.07655
-0.27929	-0.30491	76.3504	65.3321	195.773	175.616	88.3019	0.02549	0.25467	0	0.12724	0.20436	0.07655
-0.35546	-0.43195	76.8317	65.9396	195.976	178.066	89.118	-0.10195	0.05093	-0.20405	-0.07634	0.02555	-0.05103
-0.4824	-0.559	77.2877	66.4459	196.307	180.338	89.8067	-0.25487	-0.05093	-0.38259	-0.27992	-0.12773	-0.15309
-0.58396	-0.58441	77.8196	67.0281	196.383	182.482	90.4189	-0.45876	-0.12734	-0.51012	-0.38172	-0.15327	-0.17861
-0.55857	-0.559	78.453	67.6862	196.434	184.677	91.1585	-0.53522	-0.17827	-0.61214	-0.45806	-0.20436	-0.22964
-0.53318	-0.50818	79.1622	68.3697	196.358	186.847	91.9747	-0.53522	-0.12734	-0.58664	-0.38172	-0.10218	-0.12758
-0.4824	-0.45736	79.8209	69.0278	196.358	188.965	92.7909	-0.48424	-0.0764	-0.56113	-0.38172	-0.10218	-0.10206
-0.50779	-0.53359	80.3022	69.5594	196.231	190.982	93.5051	-0.53522	-0.12734	-0.63765	-0.48351	-0.17882	-0.15309
-0.40623	-0.45736	80.8595	70.1415	196.103	192.871	94.1172	-0.58619	-0.1528	-0.63765	-0.48351	-0.17882	-0.17861
-0.45701	-0.50818	81.3661	70.6984	195.671	194.836	94.8824	-0.45876	-0.05093	-0.53563	-0.40716	-0.12773	-0.15309
-0.53318	-0.559	81.7714	71.2047	195.163	196.776	95.7241	-0.22938	0.1528	-0.38259	-0.27992	-0.05109	-0.12758
-0.53318	-0.48277	82.3034	71.8122	194.857	198.614	96.4383	-0.12743	0.25467	-0.20405	-0.07634	0.07664	0
-0.40623	-0.30491	83.038	72.4703	194.756	200.401	97.1014	-0.07646	0.25467	-0.12753	0.07634	0.15327	0.05103
-0.27929	-0.10164	83.874	73.1791	194.501	202.188	97.8156	0	0.17827	-0.17854	0.02545	0.07664	0
-0.2539	-0.05082	84.4566	73.736	194.171	203.872	98.4022	0	0.0764	-0.28057	-0.12724	-0.05109	-0.10206
-0.22851	-0.05082	84.8619	74.141	193.84	205.378	98.9124	0	0.05093	-0.30607	-0.20358	-0.12773	-0.20413
-0.20312	-0.10164	85.1659	74.47	193.255	206.833	99.4225	0.15292	0.20374	-0.12753	-0.0509	0.02555	-0.12758
-0.20312	-0.17786	85.3939	74.7738	192.569	208.314	100.086	0.40778	0.48388	0.17854	0.22903	0.22991	0
-0.17773	-0.15245	85.7232	75.2294	191.831	209.743	100.621	0.50973	0.56028	0.35708	0.48351	0.38318	0.17861
-0.17773	-0.05082	86.1539	75.6091	190.992	210.968	100.953	0.43327	0.40747	0.25506	0.35627	0.281	0.15309
-0.27929	-0.05082	86.4578	75.9382	190.484	212.091	101.208	0.25487	0.1528	-0.05101	0.0509	0.05109	0
-0.27929	0.05082	86.7618	76.2925	190.128	213.087	101.412	0.15292	0.05093	-0.15304	-0.02545	0	-0.05103
-0.33007	-0.02541	86.8885	76.4191	189.594	213.98	101.641	0.15292	0.10187	-0.12753	0.02545	0.05109	-0.05103
-0.40623	-0.22868	86.7365	76.4444	188.983	214.823	101.871	0.15292	0.1528	-0.07652	0.0509	0.07664	-0.05103
-0.30468	-0.20327	86.8378	76.5963	188.399	215.537	101.999	0.02549	0.12734	-0.05101	0.12724	0.15327	0.02552
-0.30468	-0.22868	86.9391	76.8747	187.89	216.431	102.254	-0.02549	0.02547	-0.17854	0	0.05109	0
-0.38085	-0.30491	86.9391	77.0519	187.229	217.248	102.509	-0.05097	-0.0764	-0.38259	-0.27992	-0.15327	-0.15309
-0.40623	-0.2795	86.9898	77.1279	186.415	217.707	102.458	-0.22938	-0.10187	-0.4081	-0.30537	-0.12773	-0.12758
-0.50779	-0.35573	86.9391	77.1532	185.627	218.141	102.483	-0.33133	-0.12734	-0.45911	-0.30537	-0.10218	-0.12758
-0.60935	-0.40654	86.8885	77.2797	184.89	218.703	102.713	-0.28035	-0.05093	-0.4336	-0.25448	-0.02555	-0.07655
-0.55857	-0.33032	87.0658	77.5329	184.127	219.264	102.917	-0.22938	0.05093	-0.33158	-0.15269	0.05109	0
-0.53318	-0.30491	87.2178	77.7354	183.415	219.877	103.121	-0.20389	0.02547	-0.35708	-0.17813	0.02555	0
-0.45701	-0.2795	87.3951	77.8872	182.703	220.336	103.223	-0.25487	-0.02547	-0.4081	-0.27992	-0.05109	-0.05103
-0.43162	-0.25409	87.4964	78.0138	181.864	220.745	103.299	-0.25487	-0.05093	-0.4081	-0.27992	-0.05109	-0.07655
-0.50779	-0.30491	87.4458	78.1151	180.974	221.204	103.529	-0.12743	0.0764	-0.30607	-0.20358	-0.02555	-0.12758
-0.53318	-0.33032	87.4458	78.191	180.033	221.587	103.707	0	0.17827	-0.20405	-0.10179	0.05109	-0.07655
-0.50779	-0.25409	87.5724	78.2922	179.066	221.893	103.81	0.07646	0.28014	-0.07652	0	0.10218	-0.05103
-0.45701	-0.12705	87.8004	78.5454	178.176	222.353	103.963	0.07646	0.20374	-0.07652	0	0.10218	-0.02552
-0.30468	0.07623	88.2057	78.8238	177.261	222.71	104.09	0.12743	0.17827	-0.12753	-0.0509	0.05109	-0.05103
-0.2539	0.15245	88.4084	79.001	176.371	223.042	104.141	0.10195	0.0764	-0.20405	-0.15269	-0.02555	-0.10206
-0.30468	0.07623	88.3071	78.9251	175.328	223.221	104.141	0.15292	0.10187	-0.17854	-0.17813	-0.02555	-0.15309
-0.35546	-0.05082	88.0537	78.7732	174.286	223.297	104.116	0.22938	0.25467	0.05101	0.07634	0.17882	0
-0.40623	-0.12705	87.8258	78.7226	173.269	223.45	104.218	0.40778	0.40747	0.25506	0.33082	0.30654	0.07655
-0.40623	-0.07623	87.8258	78.7732	172.302	223.629	104.243	0.43327	0.38201	0.28057	0.38172	0.33209	0.12758
-0.33007	0.07623	87.9778	78.8744	171.26	223.603	104.014	0.22938	0.10187	0.10202	0.22903	0.20436	0.07655
-0.40623	0.07623	87.9778	78.8491	170.192	223.578	103.861	0.05097	-0.10187	-0.20405	-0.07634	-0.05109	-0.07655
-0.40623	0.05082	87.8004	78.7732	169.124	223.45	103.682	0	-0.20374	-0.30607	-0.22903	-0.12773	-0.17861
-0.40623	-0.02541	87.5218	78.5201	167.98	223.144	103.401	-0.07646	-0.1528	-0.25506	-0.12724	-0.05109	-0.15309
-0.4824	-0.20327	87.0911	78.2163	166.785	222.863	103.197	-0.10195	-0.12734	-0.20405	-0.07634	0	-0.12758
-0.4824	-0.22868	86.7871	78.0897	165.666	222.634	103.044	-0.15292	-0.1528	-0.25506	-0.12724	0	-0.07655
-0.4824	-0.20327	86.6098	78.1151	164.75	222.531	102.917	-0.20389	-0.20374	-0.33158	-0.20358	-0.05109	-0.07655
-0.4824	-0.17786	86.4578	78.0644	163.759	222.276	102.738	-0.22938	-0.25467	-0.4081	-0.27992	-0.12773	-0.10206
-0.55857	-0.22868	86.1792	77.8366	162.665	221.868	102.458	-0.33133	-0.28014	-0.48461	-0.35627	-0.15327	-0.12758
-0.66013	-0.30491	85.7992	77.6088	161.623	221.434	102.177	-0.40778	-0.28014	-0.48461	-0.33082	-0.10218	-0.12758
-0.68552	-0.30491	85.5206	77.5075	160.631	221.051	101.999	-0.33133	-0.17827	-0.4081	-0.20358	-0.02555	-0.07655
-0.63474	-0.2795	85.3432	77.4569	159.715	220.847	101.999	-0.17841	-0.05093	-0.33158	-0.15269	-0.02555	-0.07655
-0.58396	-0.22868	85.2419	77.4316	158.724	220.591	101.871	-0.17841	-0.0764	-0.35708	-0.20358	-0.05109	-0.07655
-0.45701	-0.10164	85.1912	77.4063	157.732	220.234	101.641	-0.22938	-0.12734	-0.38259	-0.22903	-0.07664	-0.10206
-0.45701	-0.12705	85.0392	77.305	156.715	219.928	101.539	-0.10195	-0.02547	-0.35708	-0.27992	-0.10218	-0.15309
-0.4824	-0.12705	84.7606	77.2038	155.621	219.647	101.488	0.07646	0.10187	-0.22955	-0.17813	-0.05109	-0.12758
-0.53318	-0.12705	84.5579	77.0519	154.426	219.188	101.284	0.15292	0.25467	-0.05101	0	0.10218	-0.02552
-0.50779	-0.07623	84.4566	76.9507	153.333	218.779	101.106	0.20389	0.30561	0.05101	0.12724	0.20436	0.02552
-0.45701	0.05082	84.4566	76.9507	152.316	218.498	101.004	0.30584	0.33107	0.07652	0.12724	0.17882	0.05103
-0.38085	0.17786	84.5326	77.0013	151.299	218.192	100.825	0.33133	0.30561	0.05101	0.10179	0.15327	0.05103
-0.33007	0.25409	84.5073	76.9	150.231	217.784	100.596	0.33133	0.2292	0.02551	0.0509	0.10218	0
-0.38085	0.15245	84.1526	76.571	149.112	217.222	100.315	0.33133	0.2292	0.02551	0.02545	0.05109	-0.07655
-0.43162	0.05082	83.6967	76.2419	148.018	216.609	99.9836	0.3823	0.33107	0.17854	0.17813	0.20436	0
-0.43162	0	83.3167	76.0141	146.976	216.073	99.7796	0.45876	0.45841	0.30607	0.35627	0.33209	0.07655
-0.40623	0.05082	83.114	75.8369	145.908	215.537	99.499	0.43327	0.35654	0.25506	0.30537	0.22991	0.05103
-0.40623	0.07623	82.962	75.685	144.84	214.874	99.0399	0.20389	0.10187	0	0.0509	0.05109	-0.05103
-0.38085	0.12705	82.734	75.4572	143.772	214.185	98.5808	0.02549	-0.0764	-0.17854	-0.12724	-0.05109	-0.07655
-0.43162	0.07623	82.3541	75.1535	142.704	213.444	98.1982	0	-0.05093	-0.25506	-0.20358	-0.07664	-0.12758
-0.50779	-0.10164	81.8221	74.7232	141.585	212.628	97.7901	-0.02549	-0.02547	-0.20405	-0.15269	-0.02555	-0.10206
-0.53318	-0.17786	81.3154	74.2675	140.466	211.709	97.28	-0.12743	-0.02547	-0.17854	-0.07634	0.05109	-0.05103
-0.60935	-0.2795	80.8341	73.9638	139.424	210.917	96.8464	-0.22938	-0.0764	-0.22955	-0.10179	0.05109	-0.02552
-0.60935	-0.25409	80.5302	73.7866	138.406	210.254	96.5658	-0.25487	-0.1528	-0.35708	-0.25448	-0.10218	-0.07655
-0.58396	-0.20327	80.3022	73.5841	137.339	209.462	96.1322	-0.33133	-0.2292	-0.45911	-0.33082	-0.12773	-0.10206
-0.58396	-0.22868	79.9729	73.255	136.169	208.569	95.6731	-0.45876	-0.30561	-0.53563	-0.38172	-0.17882	-0.15309
-0.66013	-0.33032	79.4409	72.8753	134.974	207.701	95.2905	-0.48424	-0.28014	-0.56113	-0.43261	-0.20436	-0.17861
-0.66013	-0.35573	78.9596	72.5969	133.855	206.91	94.9844	-0.3823	-0.17827	-0.48461	-0.38172	-0.15327	-0.17861
-0.60935	-0.30491	78.6809	72.445	132.838	206.221	94.7039	-0.30584	-0.10187	-0.4081	-0.27992	-0.10218	-0.12758
-0.55857	-0.25409	78.4783	72.2425	131.821	205.506	94.4233	-0.28035	-0.0764	-0.38259	-0.27992	-0.10218	-0.12758
-0.50779	-0.20327	78.1996	72.0906	130.778	204.791	94.0917	-0.25487	-0.0764	-0.4081	-0.35627	-0.12773	-0.12758
-0.4824	-0.17786	77.8956	71.9134	129.812	204.128	93.8877	-0.12743	0.02547	-0.33158	-0.27992	-0.07664	-0.10206
-0.50779	-0.15245	77.5917	71.7109	128.82	203.413	93.6581	0.05097	0.17827	-0.15304	-0.10179	0.05109	-0.05103
-0.4824	-0.10164	77.313	71.4578	127.803	202.647	93.352	0.15292	0.25467	0	0.07634	0.15327	0.02552
-0.45701	-0.07623	77.0597	71.2553	126.837	201.932	93.046	0.20389	0.28014	0.05101	0.10179	0.15327	0.02552
-0.40623	0.02541	76.9077	71.1034	125.896	201.243	92.7399	0.28035	0.28014	0.05101	0.07634	0.12773	0
-0.30468	0.15245	76.8824	71.0275	125.006	200.605	92.4593	0.33133	0.28014	0.05101	0.0509	0.10218	-0.02552
-0.22851	0.20327	76.705	70.825	124.065	199.916	92.1532	0.3823	0.28014	0.05101	0.02545	0.07664	-0.07655
-0.2539	0.12705	76.2997	70.4453	122.997	199.073	91.7707	0.43327	0.35654	0.12753	0.07634	0.12773	-0.02552
-0.30468	0.05082	75.7678	70.0656	122.005	198.18	91.3626	0.48424	0.45841	0.25506	0.20358	0.22991	0.02552
-0.35546	0	75.3118	69.7619	121.064	197.338	90.98	0.50973	0.50934	0.33158	0.27992	0.281	0.07655
-0.33007	0.05082	75.0331	69.5087	120.098	196.444	90.5209	0.45876	0.40747	0.25506	0.22903	0.20436	0.05103
-0.35546	0.05082	74.7292	69.205	119.132	195.551	90.0108	0.33133	0.25467	0.10202	0.07634	0.10218	0
-0.38085	0.05082	74.3492	68.8759	118.191	194.555	89.4751	0.20389	0.1528	-0.02551	-0.02545	0.05109	-0.02552
-0.40623	0	73.8425	68.4456	117.25	193.534	88.965	0.15292	0.1528	-0.05101	-0.0509	0.05109	-0.05103
-0.4824	-0.15245	73.2599	67.9647	116.258	192.462	88.4294	0.10195	0.12734	-0.05101	-0.02545	0.05109	-0.05103
-0.50779	-0.20327	72.7533	67.5343	115.318	191.365	87.8427	-0.02549	0.05093	-0.10202	-0.0509	0.05109	-0.05103
-0.53318	-0.2795	72.2466	67.1547	114.428	190.344	87.3581	-0.12743	-0.02547	-0.25506	-0.20358	-0.07664	-0.10206
-0.53318	-0.2795	71.892	66.8509	113.563	189.374	86.8735	-0.20389	-0.10187	-0.38259	-0.35627	-0.15327	-0.15309
-0.50779	-0.25409	71.5627	66.5218	112.698	188.327	86.3634	-0.28035	-0.12734	-0.4081	-0.35627	-0.12773	-0.15309
-0.53318	-0.30491	71.132	66.1421	111.859	187.306	85.8788	-0.33133	-0.12734	-0.4336	-0.38172	-0.12773	-0.15309
-0.58396	-0.38114	70.6	65.7371	110.995	186.26	85.4197	-0.33133	-0.12734	-0.4336	-0.40716	-0.15327	-0.15309
-0.60935	-0.40654	70.1441	65.3828	110.181	185.239	84.9861	-0.33133	-0.10187	-0.38259	-0.30537	-0.07664	-0.12758
-0.60935	-0.38114	69.7894	65.1296	109.393	184.32	84.6035	-0.28035	-0.0764	-0.35708	-0.27992	-0.07664	-0.10206
-0.55857	-0.33032	69.5108	64.9018	108.604	183.426	84.2464	-0.25487	-0.0764	-0.35708	-0.30537	-0.10218	-0.12758
-0.50779	-0.25409	69.2575	64.674	107.791	182.533	83.8893	-0.22938	-0.0764	-0.38259	-0.30537	-0.10218	-0.12758
-0.4824	-0.22868	68.9535	64.4209	107.028	181.691	83.5577	-0.12743	0	-0.30607	-0.25448	-0.05109	-0.12758
-0.43162	-0.22868	68.5735	64.1171	106.189	180.797	83.2262	0	0.10187	-0.17854	-0.12724	0.02555	-0.10206
-0.40623	-0.20327	68.2442	63.8387	105.375	179.929	82.8691	0.05097	0.1528	-0.10202	-0.0509	0.05109	-0.07655
-0.35546	-0.17786	67.9655	63.5855	104.587	179.061	82.512	0.12743	0.17827	-0.07652	-0.0509	0.02555	-0.10206
-0.33007	-0.10164	67.7375	63.383	103.824	178.245	82.1549	0.17841	0.17827	-0.07652	-0.07634	0.02555	-0.10206
-0.22851	0.05082	67.5855	63.2059	103.036	177.428	81.7978	0.22938	0.20374	-0.02551	-0.0509	0.05109	-0.07655
-0.22851	0.02541	67.2562	62.9527	102.222	176.611	81.4662	0.33133	0.25467	0.02551	0	0.07664	-0.05103
-0.2539	0	66.8509	62.573	101.332	175.667	81.0581	0.40778	0.33107	0.12753	0.10179	0.15327	0
-0.30468	-0.05082	66.3696	62.1934	100.442	174.722	80.599	0.43327	0.38201	0.20405	0.20358	0.22991	0.02552
-0.30468	-0.05082	65.9643	61.839	99.5774	173.727	80.1399	0.40778	0.35654	0.22955	0.22903	0.22991	0.02552
-0.27929	-0.05082	65.6097	61.5605	98.7128	172.808	79.6808	0.3823	0.30561	0.15304	0.15269	0.15327	0
-0.30468	-0.05082	65.255	61.2315	97.8991	171.812	79.1707	0.28035	0.17827	0.05101	0.02545	0.05109	-0.05103
-0.2539	-0.02541	64.9004	60.9024	97.0854	170.791	78.6606	0.20389	0.12734	-0.05101	-0.0509	0.02555	-0.07655
-0.2539	-0.05082	64.4444	60.4974	96.2463	169.719	78.1249	0.15292	0.12734	-0.07652	-0.07634	0	-0.10206
-0.33007	-0.15245	63.8871	60.0165	95.3817	168.622	77.6148	0.10195	0.12734	-0.07652	-0.07634	0.02555	-0.07655
-0.38085	-0.25409	63.3045	59.5861	94.568	167.524	77.0792	0.02549	0.10187	-0.10202	-0.10179	0.02555	-0.07655
-0.40623	-0.2795	62.7978	59.2064	93.8052	166.452	76.5691	-0.02549	0.0764	-0.17854	-0.15269	0	-0.07655
-0.40623	-0.25409	62.4432	58.8774	93.0678	165.405	76.059	-0.10195	0.02547	-0.22955	-0.22903	-0.05109	-0.10206
-0.43162	-0.2795	62.0885	58.523	92.3558	164.359	75.5743	-0.15292	0	-0.28057	-0.22903	-0.05109	-0.07655
-0.45701	-0.30491	61.6579	58.1433	91.6438	163.287	75.0897	-0.20389	-0.02547	-0.33158	-0.25448	-0.07664	-0.10206
-0.4824	-0.35573	61.2019	57.7636	90.8809	162.215	74.6306	-0.20389	0	-0.30607	-0.25448	-0.07664	-0.10206
-0.4824	-0.35573	60.7966	57.4093	90.1689	161.194	74.1715	-0.20389	0	-0.30607	-0.22903	-0.05109	-0.12758
-0.4824	-0.33032	60.4673	57.1055	89.4823	160.224	73.7379	-0.20389	0	-0.30607	-0.22903	-0.05109	-0.12758
-0.43162	-0.30491	60.1633	56.8524	88.8212	159.279	73.3553	-0.17841	0	-0.33158	-0.27992	-0.10218	-0.15309
-0.38085	-0.25409	59.8847	56.5992	88.2109	158.386	72.9727	-0.15292	0	-0.33158	-0.30537	-0.10218	-0.17861
-0.35546	-0.22868	59.5807	56.3208	87.6007	157.467	72.6156	-0.07646	0.0764	-0.25506	-0.22903	-0.05109	-0.12758
-0.33007	-0.20327	59.226	56.017	86.9395	156.548	72.2331	0	0.1528	-0.15304	-0.10179	0.02555	-0.10206
-0.33007	-0.22868	58.846	55.688	86.2784	155.655	71.8505	0.05097	0.20374	-0.07652	-0.0509	0.05109	-0.07655
-0.33007	-0.20327	58.5167	55.4095	85.6172	154.736	71.4424	0.10195	0.17827	-0.05101	-0.02545	0.05109	-0.07655
-0.27929	-0.10164	58.3394	55.207	84.9815	153.893	71.0598	0.10195	0.1528	-0.05101	-0.02545	0.05109	-0.07655
-0.2539	-0.05082	58.1114	54.9792	84.3458	153.077	70.7027	0.12743	0.1528	-0.10202	-0.0509	0.02555	-0.10206
-0.22851	-0.05082	57.7821	54.6755	83.6847	152.183	70.3201	0.17841	0.17827	-0.05101	-0.02545	0.02555	-0.10206
-0.20312	-0.10164	57.3768	54.2958	82.9981	151.239	69.8865	0.22938	0.25467	0.05101	0.07634	0.12773	-0.05103
-0.22851	-0.15245	56.8955	53.8908	82.3116	150.269	69.4784	0.25487	0.28014	0.10202	0.12724	0.12773	-0.05103
-0.22851	-0.15245	56.4902	53.5617	81.625	149.324	69.0193	0.22938	0.2292	0.07652	0.07634	0.10218	-0.07655
-0.20312	-0.12705	56.1609	53.2833	80.9893	148.38	68.5347	0.17841	0.12734	-0.02551	-0.02545	0.02555	-0.10206
-0.20312	-0.10164	55.8316	52.9795	80.3536	147.41	68.0501	0.10195	0.05093	-0.10202	-0.10179	0	-0.12758
-0.20312	-0.10164	55.4262	52.6251	79.6924	146.414	67.591	0.07646	0.05093	-0.12753	-0.15269	-0.02555	-0.12758
-0.2539	-0.20327	54.9196	52.1948	79.0059	145.393	67.1063	0.05097	0.0764	-0.10202	-0.07634	0.02555	-0.07655
-0.2539	-0.20327	54.4383	51.7898	78.3193	144.321	66.5962	0.02549	0.0764	-0.07652	-0.02545	0.05109	-0.05103
-0.30468	-0.30491	53.9316	51.3848	77.6836	143.326	66.1626	0	0.05093	-0.12753	-0.07634	0.02555	-0.07655
-0.33007	-0.30491	53.5263	51.0811	77.0479	142.33	65.678	-0.05097	0.02547	-0.17854	-0.15269	-0.05109	-0.12758
-0.30468	-0.2795	53.2224	50.7773	76.3868	141.335	65.1934	-0.10195	-0.02547	-0.22955	-0.20358	-0.05109	-0.12758
-0.30468	-0.2795	52.8677	50.4483	75.7765	140.365	64.7598	-0.10195	0	-0.25506	-0.22903	-0.07664	-0.15309
-0.30468	-0.30491	52.4624	50.0939	75.1408	139.395	64.3262	-0.10195	0.02547	-0.25506	-0.22903	-0.07664	-0.15309
-0.33007	-0.30491	52.0571	49.7648	74.4796	138.399	63.8926	-0.10195	0.05093	-0.20405	-0.17813	-0.02555	-0.12758
-0.35546	-0.33032	51.7024	49.4611	73.8439	137.48	63.4845	-0.07646	0.05093	-0.22955	-0.20358	-0.02555	-0.12758
-0.30468	-0.2795	51.3985	49.1826	73.2591	136.561	63.0764	-0.07646	0.0764	-0.22955	-0.22903	-0.05109	-0.12758
-0.27929	-0.22868	51.1451	48.9548	72.6742	135.719	62.7193	-0.05097	0.0764	-0.20405	-0.20358	-0.02555	-0.12758
-0.30468	-0.25409	50.8412	48.6764	72.1148	134.877	62.3877	0.02549	0.1528	-0.15304	-0.15269	0	-0.10206
-0.30468	-0.25409	50.4865	48.3473	71.5045	133.983	62.0051	0.10195	0.2292	-0.05101	-0.07634	0.05109	-0.07655
-0.27929	-0.22868	50.1825	48.0435	70.9197	133.09	61.6225	0.12743	0.2292	0	0	0.10218	-0.05103
-0.30468	-0.22868	49.8785	47.7904	70.3348	132.273	61.2655	0.15292	0.2292	0	0	0.07664	-0.07655
-0.2539	-0.15245	49.6759	47.5626	69.7754	131.456	60.8829	0.15292	0.20374	-0.02551	-0.0509	0.02555	-0.10206
-0.17773	-0.07623	49.4986	47.3348	69.1905	130.589	60.4748	0.10195	0.1528	-0.07652	-0.07634	0	-0.12758
-0.17773	-0.05082	49.2199	47.0564	68.6057	129.772	60.0922	0.12743	0.1528	-0.07652	-0.10179	0	-0.12758
-0.17773	-0.12705	48.7893	46.6767	67.9954	128.904	59.7351	0.20389	0.2292	0	-0.0509	0.05109	-0.10206
-0.20312	-0.17786	48.3586	46.3476	67.436	128.036	59.3525	0.22938	0.28014	0.10202	0.0509	0.12773	-0.05103
-0.22851	-0.20327	47.9787	45.9932	66.8511	127.117	58.8934	0.20389	0.25467	0.10202	0.07634	0.12773	-0.05103
-0.2539	-0.20327	47.5987	45.6641	66.2408	126.198	58.4343	0.12743	0.1528	0	0	0.05109	-0.07655
-0.2539	-0.17786	47.32	45.411	65.6814	125.33	58.0007	0.07646	0.10187	-0.07652	-0.07634	0	-0.10206
-0.2539	-0.15245	47.016	45.1073	65.122	124.411	57.5671	0.02549	0.05093	-0.12753	-0.10179	-0.02555	-0.10206
-0.2539	-0.20327	46.6107	44.7276	64.5117	123.467	57.108	0	0.02547	-0.15304	-0.12724	-0.02555	-0.10206
-0.30468	-0.2795	46.1294	44.3226	63.9269	122.497	56.6489	-0.05097	0	-0.15304	-0.12724	-0.02555	-0.10206
-0.30468	-0.30491	45.7241	43.9682	63.3674	121.578	56.2153	-0.07646	0	-0.17854	-0.12724	-0.02555	-0.10206
-0.27929	-0.33032	45.3695	43.6898	62.808	120.685	55.8072	-0.10195	-0.05093	-0.22955	-0.20358	-0.10218	-0.12758
-0.27929	-0.30491	45.0401	43.386	62.274	119.766	55.3991	-0.12743	-0.05093	-0.28057	-0.25448	-0.10218	-0.15309
-0.27929	-0.33032	44.6602	43.0823	61.7146	118.872	54.991	-0.15292	-0.05093	-0.28057	-0.25448	-0.07664	-0.12758
-0.33007	-0.35573	44.2802	42.7532	61.1806	118.004	54.6339	-0.12743	0	-0.25506	-0.22903	-0.07664	-0.10206
-0.33007	-0.33032	43.9002	42.4747	60.6212	117.137	54.2768	-0.07646	0.02547	-0.22955	-0.17813	-0.05109	-0.07655
-0.33007	-0.30491	43.5962	42.1963	60.0618	116.294	53.8942	-0.10195	0.02547	-0.20405	-0.15269	0	-0.07655
-0.33007	-0.2795	43.3176	41.9432	59.5278	115.477	53.5371	-0.07646	0.02547	-0.22955	-0.17813	-0.05109	-0.07655
-0.27929	-0.25409	43.0643	41.7154	58.9938	114.737	53.2566	-0.02549	0.0764	-0.20405	-0.17813	-0.05109	-0.10206
-0.2539	-0.20327	42.8363	41.5129	58.5106	113.971	52.9505	0.02549	0.1528	-0.15304	-0.12724	0	-0.07655
-0.22851	-0.22868	42.5323	41.2344	57.9766	113.206	52.6189	0.10195	0.20374	-0.07652	-0.07634	0.02555	-0.07655
-0.2539	-0.22868	42.2283	40.9307	57.4935	112.44	52.3128	0.15292	0.25467	-0.02551	-0.0509	0.02555	-0.07655
-0.22851	-0.17786	41.975	40.7282	57.0104	111.674	51.9813	0.17841	0.28014	0.02551	0	0.07664	-0.05103
-0.17773	-0.10164	41.7977	40.5257	56.5272	110.959	51.6497	0.20389	0.28014	0.05101	0	0.07664	-0.05103
-0.17773	-0.10164	41.595	40.2978	56.0695	110.245	51.3181	0.20389	0.25467	0	-0.0509	0.05109	-0.07655
-0.15234	-0.05082	41.367	40.0447	55.6626	109.453	50.961	0.17841	0.2292	0	-0.0509	0.05109	-0.05103
-0.15234	-0.05082	41.0377	39.741	55.2049	108.688	50.6039	0.20389	0.25467	0.02551	-0.02545	0.07664	-0.05103
-0.20312	-0.15245	40.6324	39.4119	54.7218	107.896	50.2979	0.25487	0.30561	0.10202	0.0509	0.10218	-0.02552
-0.20312	-0.17786	40.2777	39.0828	54.2387	107.105	49.9153	0.25487	0.33107	0.12753	0.10179	0.15327	0
-0.22851	-0.17786	39.9738	38.7791	53.7555	106.263	49.4817	0.15292	0.25467	0.07652	0.07634	0.10218	-0.02552
-0.22851	-0.17786	39.6951	38.5007	53.2978	105.446	49.0736	0.07646	0.1528	-0.02551	-0.02545	0.02555	-0.05103
-0.2539	-0.15245	39.4418	38.2475	52.8655	104.629	48.691	0.02549	0.0764	-0.12753	-0.12724	-0.02555	-0.10206
-0.22851	-0.15245	39.1125	37.9438	52.4078	103.812	48.2829	-0.02549	0.05093	-0.17854	-0.15269	-0.05109	-0.10206
-0.2539	-0.22868	38.7325	37.5641	51.8993	102.919	47.8493	-0.07646	0.02547	-0.17854	-0.17813	-0.05109	-0.10206
-0.27929	-0.2795	38.3272	37.2097	51.4415	102.025	47.4412	-0.12743	0	-0.17854	-0.15269	-0.02555	-0.10206
-0.30468	-0.33032	37.9725	36.9313	51.0093	101.234	47.0841	-0.12743	0	-0.17854	-0.17813	-0.02555	-0.07655
-0.30468	-0.35573	37.6432	36.6528	50.6024	100.468	46.727	-0.15292	-0.02547	-0.22955	-0.20358	-0.05109	-0.10206
-0.30468	-0.33032	37.3899	36.3744	50.1447	99.6516	46.3444	-0.20389	-0.05093	-0.25506	-0.22903	-0.07664	-0.10206
-0.33007	-0.33032	37.0859	36.0959	49.7124	98.8348	45.9618	-0.22938	-0.0764	-0.28057	-0.22903	-0.07664	-0.10206
-0.33007	-0.33032	36.7566	35.8428	49.3056	98.0945	45.6813	-0.20389	-0.05093	-0.25506	-0.22903	-0.07664	-0.10206
-0.33007	-0.30491	36.478	35.615	48.8987	97.3543	45.3752	-0.15292	-0.02547	-0.22955	-0.17813	-0.05109	-0.10206
-0.30468	-0.30491	36.2246	35.3619	48.4664	96.6396	45.0436	-0.15292	-0.02547	-0.22955	-0.17813	-0.05109	-0.10206
-0.27929	-0.2795	35.9713	35.1594	48.0596	95.9504	44.7631	-0.12743	0	-0.22955	-0.20358	-0.07664	-0.10206
-0.22851	-0.22868	35.7687	34.9569	47.7036	95.2867	44.508	-0.07646	0.02547	-0.17854	-0.20358	-0.05109	-0.10206
-0.20312	-0.20327	35.5153	34.7544	47.3476	94.6486	44.2529	0	0.10187	-0.10202	-0.12724	0	-0.07655
-0.22851	-0.20327	35.2367	34.5266	46.9662	94.0105	43.9979	0.07646	0.17827	-0.05101	-0.07634	0.02555	-0.05103
-0.22851	-0.20327	34.9834	34.2987	46.5847	93.3468	43.7173	0.12743	0.20374	0.02551	0	0.07664	-0.02552
-0.20312	-0.15245	34.7807	34.0962	46.2033	92.7087	43.4113	0.15292	0.2292	0.05101	0.0509	0.10218	0
-0.17773	-0.10164	34.6287	33.9444	45.8727	92.0961	43.1562	0.20389	0.2292	0.05101	0.02545	0.07664	-0.02552
-0.15234	-0.05082	34.4514	33.7419	45.4913	91.4834	42.8756	0.20389	0.2292	0.05101	0	0.05109	-0.05103
-0.15234	-0.05082	34.2488	33.514	45.0845	90.7943	42.544	0.17841	0.20374	0.05101	0	0.05109	-0.05103
-0.15234	-0.07623	33.9448	33.2356	44.703	90.1306	42.2635	0.20389	0.2292	0.07652	0.02545	0.05109	-0.05103
-0.15234	-0.10164	33.6155	32.9572	44.2962	89.4414	41.9574	0.25487	0.28014	0.12753	0.07634	0.10218	-0.02552
-0.17773	-0.12705	33.3368	32.6787	43.8893	88.7522	41.6258	0.20389	0.28014	0.15304	0.10179	0.10218	-0.02552
-0.17773	-0.12705	33.0328	32.4256	43.5079	88.012	41.2432	0.15292	0.2292	0.05101	0.02545	0.05109	-0.05103
-0.20312	-0.12705	32.7795	32.1978	43.1265	87.3228	40.8862	0.07646	0.1528	-0.02551	-0.07634	-0.02555	-0.07655
-0.20312	-0.12705	32.5515	31.9446	42.745	86.5825	40.5291	0.02549	0.10187	-0.07652	-0.10179	-0.02555	-0.07655
-0.2539	-0.15245	32.2222	31.6156	42.3382	85.8423	40.172	0	0.10187	-0.07652	-0.07634	0	-0.07655
-0.27929	-0.22868	31.8422	31.3118	41.9313	85.0765	39.8149	-0.05097	0.0764	-0.10202	-0.10179	-0.02555	-0.07655
-0.27929	-0.25409	31.5382	31.0081	41.5245	84.3363	39.4578	-0.10195	0.0764	-0.10202	-0.10179	0	-0.05103
-0.30468	-0.25409	31.2596	30.7803	41.1685	83.6471	39.1262	-0.12743	0.05093	-0.15304	-0.12724	-0.02555	-0.07655
-0.30468	-0.2795	31.0063	30.5271	40.7616	82.9324	38.8202	-0.15292	0	-0.22955	-0.20358	-0.07664	-0.12758
-0.30468	-0.2795	30.7783	30.2993	40.4056	82.2432	38.4631	-0.22938	-0.05093	-0.25506	-0.22903	-0.10218	-0.12758
-0.30468	-0.2795	30.525	30.0715	40.0242	81.554	38.157	-0.22938	-0.02547	-0.25506	-0.22903	-0.10218	-0.12758
-0.30468	-0.2795	30.221	29.8184	39.6936	80.9159	37.9019	-0.20389	0	-0.22955	-0.20358	-0.07664	-0.12758
-0.33007	-0.2795	29.993	29.5906	39.3631	80.2777	37.6214	-0.17841	0.02547	-0.20405	-0.17813	-0.07664	-0.10206
-0.30468	-0.2795	29.7903	29.3881	39.0579	79.6651	37.3408	-0.17841	0.02547	-0.20405	-0.17813	-0.05109	-0.07655
-0.27929	-0.22868	29.5623	29.2109	38.7782	79.1036	37.1113	-0.12743	0.02547	-0.17854	-0.17813	-0.07664	-0.10206
-0.27929	-0.20327	29.3597	29.059	38.4731	78.542	36.8817	-0.07646	0.0764	-0.15304	-0.15269	-0.05109	-0.07655
-0.2539	-0.20327	29.1824	28.8818	38.1679	78.006	36.6777	-0.02549	0.12734	-0.10202	-0.07634	0	-0.05103
-0.22851	-0.17786	28.9797	28.6793	37.8374	77.4444	36.4226	0.02549	0.17827	-0.02551	-0.02545	0.02555	-0.02552
-0.22851	-0.17786	28.7771	28.4768	37.5322	76.8828	36.193	0.05097	0.1528	-0.02551	-0.02545	0.02555	-0.02552
-0.20312	-0.12705	28.6251	28.3249	37.2525	76.3723	35.9635	0.10195	0.17827	0	0	0.02555	-0.02552
-0.17773	-0.07623	28.4731	28.1731	36.9474	75.8363	35.7339	0.10195	0.17827	0	-0.02545	0	-0.05103
-0.12695	-0.07623	28.2958	27.9959	36.6422	75.3003	35.4789	0.10195	0.17827	0	-0.0509	0	-0.05103
-0.15234	-0.07623	28.0931	27.768	36.3117	74.7132	35.1983	0.12743	0.20374	0.02551	-0.02545	0.02555	-0.05103
-0.17773	-0.12705	27.8144	27.5402	36.0065	74.1516	34.9688	0.17841	0.25467	0.07652	0.02545	0.05109	0
-0.17773	-0.12705	27.5358	27.3124	35.7014	73.5645	34.6882	0.17841	0.28014	0.10202	0.0509	0.07664	0
-0.17773	-0.12705	27.3078	27.0846	35.3708	72.9519	34.4076	0.15292	0.25467	0.07652	0.0509	0.07664	0
-0.20312	-0.12705	27.1051	26.8568	35.0403	72.3648	34.1016	0.10195	0.20374	0.02551	0	0.02555	-0.02552
-0.20312	-0.12705	26.8772	26.6543	34.7351	71.7522	33.7955	0.05097	0.1528	-0.02551	-0.0509	-0.02555	-0.05103
-0.20312	-0.12705	26.6492	26.4518	34.4046	71.1396	33.5149	0.02549	0.1528	-0.05101	-0.0509	-0.02555	-0.05103
-0.20312	-0.15245	26.3959	26.1733	34.0486	70.5015	33.2088	-0.02549	0.12734	-0.07652	-0.07634	-0.02555	-0.05103
-0.22851	-0.22868	26.0919	25.9202	33.718	69.8633	32.8773	-0.05097	0.12734	-0.10202	-0.10179	-0.02555	-0.05103
-0.22851	-0.22868	25.8132	25.6924	33.4128	69.2507	32.5967	-0.07646	0.12734	-0.10202	-0.12724	-0.05109	-0.05103
-0.2539	-0.25409	25.5852	25.4646	33.1077	68.6381	32.3161	-0.10195	0.10187	-0.12753	-0.15269	-0.05109	-0.07655
-0.2539	-0.25409	25.3826	25.2621	32.828	68.051	32.0356	-0.12743	0.0764	-0.15304	-0.15269	-0.07664	-0.07655
-0.27929	-0.25409	25.1546	25.0596	32.5228	67.4639	31.755	-0.15292	0.0764	-0.17854	-0.17813	-0.07664	-0.07655
-0.27929	-0.25409	24.9519	24.8571	32.2431	66.9024	31.4999	-0.15292	0.0764	-0.15304	-0.17813	-0.07664	-0.07655
-0.27929	-0.25409	24.7493	24.6546	31.938	66.3663	31.2704	-0.15292	0.0764	-0.15304	-0.15269	-0.07664	-0.07655
-0.27929	-0.25409	24.5466	24.4774	31.6583	65.8558	31.0153	-0.12743	0.10187	-0.15304	-0.12724	-0.05109	-0.07655
-0.27929	-0.22868	24.3693	24.3002	31.404	65.3453	30.8113	-0.12743	0.10187	-0.12753	-0.12724	-0.07664	-0.07655
-0.2539	-0.20327	24.2173	24.1483	31.1497	64.8603	30.6072	-0.10195	0.10187	-0.12753	-0.12724	-0.07664	-0.07655
-0.22851	-0.17786	24.0653	23.9965	30.8954	64.4009	30.4032	-0.07646	0.12734	-0.10202	-0.12724	-0.05109	-0.07655
-0.22851	-0.17786	23.8627	23.8446	30.6157	63.9159	30.1736	-0.02549	0.1528	-0.07652	-0.10179	-0.02555	-0.07655
-0.22851	-0.17786	23.6853	23.6421	30.336	63.4309	29.9951	0	0.1528	-0.05101	-0.07634	0	-0.05103
-0.20312	-0.15245	23.508	23.4902	30.1072	62.9714	29.7655	0.02549	0.17827	0	-0.02545	0	-0.05103
-0.20312	-0.12705	23.3814	23.3636	29.8274	62.512	29.5615	0.05097	0.17827	0	-0.02545	0	-0.05103
-0.17773	-0.10164	23.2547	23.2118	29.5986	62.078	29.3574	0.05097	0.17827	0	-0.02545	0	-0.05103
-0.17773	-0.10164	23.0774	23.0346	29.3189	61.5931	29.1279	0.05097	0.1528	-0.02551	-0.0509	0	-0.05103
-0.15234	-0.07623	22.9001	22.8574	29.0646	61.1336	28.9238	0.07646	0.17827	0.02551	0	0.02555	-0.05103
-0.17773	-0.12705	22.6721	22.6549	28.7849	60.6486	28.7198	0.10195	0.20374	0.05101	0.02545	0.05109	-0.02552
-0.17773	-0.15245	22.4441	22.4524	28.5052	60.1381	28.4647	0.10195	0.17827	0.05101	0.02545	0.05109	-0.02552
-0.17773	-0.15245	22.2668	22.2752	28.2509	59.6276	28.2097	0.05097	0.1528	0.02551	0	0.02555	-0.05103
-0.15234	-0.12705	22.0894	22.098	27.9966	59.1171	27.9546	0.02549	0.12734	-0.02551	-0.0509	-0.02555	-0.07655
-0.17773	-0.15245	21.8868	21.9208	27.7169	58.6066	27.6995	0	0.10187	-0.05101	-0.10179	-0.02555	-0.07655
-0.17773	-0.15245	21.6841	21.7183	27.4372	58.0961	27.4445	-0.02549	0.0764	-0.07652	-0.10179	-0.02555	-0.07655
-0.17773	-0.17786	21.4308	21.4905	27.1575	57.56	27.2149	-0.05097	0.10187	-0.07652	-0.10179	-0.02555	-0.07655
-0.20312	-0.20327	21.2028	21.288	26.9032	57.0495	26.9599	-0.05097	0.10187	-0.05101	-0.10179	-0.02555	-0.05103
-0.22851	-0.22868	21.0002	21.1108	26.6743	56.5645	26.7303	-0.05097	0.12734	-0.07652	-0.07634	-0.02555	-0.05103
-0.22851	-0.22868	20.8228	20.9336	26.42	56.0795	26.5008	-0.07646	0.10187	-0.10202	-0.12724	-0.05109	-0.07655
-0.20312	-0.20327	20.6708	20.7817	26.1658	55.5946	26.2712	-0.10195	0.0764	-0.10202	-0.12724	-0.05109	-0.07655
-0.22851	-0.22868	20.4935	20.6045	25.9115	55.1096	26.0417	-0.12743	0.0764	-0.12753	-0.12724	-0.05109	-0.07655
-0.22851	-0.22868	20.3162	20.4274	25.6826	54.6756	25.8376	-0.10195	0.10187	-0.10202	-0.12724	-0.05109	-0.07655
-0.22851	-0.20327	20.1389	20.2755	25.4538	54.2162	25.6335	-0.10195	0.12734	-0.10202	-0.12724	-0.05109	-0.07655
-0.20312	-0.20327	19.9869	20.1236	25.2504	53.7822	25.455	-0.07646	0.12734	-0.07652	-0.12724	-0.02555	-0.07655
-0.20312	-0.17786	19.8349	19.9971	25.0215	53.3994	25.2765	-0.05097	0.1528	-0.07652	-0.12724	-0.02555	-0.07655
-0.20312	-0.17786	19.7082	19.8705	24.8181	52.991	25.0979	-0.05097	0.1528	-0.05101	-0.10179	-0.02555	-0.07655
-0.17773	-0.15245	19.5816	19.7186	24.5892	52.5826	24.9194	-0.02549	0.17827	-0.02551	-0.07634	0	-0.07655
-0.20312	-0.15245	19.4043	19.5667	24.3858	52.1741	24.7408	0.02549	0.20374	0.02551	-0.0509	0.02555	-0.05103
-0.20312	-0.15245	19.2776	19.4149	24.1569	51.7913	24.5623	0.02549	0.20374	0.05101	-0.02545	0.05109	-0.05103
-0.17773	-0.12705	19.1509	19.2883	23.9281	51.3829	24.3838	0.02549	0.20374	0.05101	-0.02545	0.02555	-0.05103
-0.17773	-0.10164	19.0496	19.1617	23.7247	51.0255	24.1797	0.02549	0.17827	0.02551	-0.0509	0	-0.07655
-0.15234	-0.07623	18.9229	19.0352	23.5212	50.6171	24.0012	0.02549	0.1528	0.02551	-0.0509	0	-0.07655
-0.15234	-0.07623	18.7709	18.8833	23.3178	50.2087	23.8226	0.02549	0.1528	0.02551	-0.0509	0	-0.07655
-0.15234	-0.10164	18.5936	18.7061	23.0889	49.8003	23.6186	0.05097	0.1528	0.05101	-0.02545	0	-0.07655
-0.15234	-0.12705	18.3656	18.5036	22.8855	49.3663	23.4145	0.05097	0.17827	0.07652	-0.02545	0.02555	-0.05103
-0.15234	-0.12705	18.2137	18.3517	22.6821	48.9324	23.2105	0.02549	0.1528	0.05101	-0.02545	0.02555	-0.05103
-0.17773	-0.12705	18.0617	18.1999	22.4787	48.4985	23.0064	0	0.12734	0.02551	-0.0509	0	-0.07655
-0.17773	-0.12705	17.9097	18.0733	22.3007	48.0901	22.8024	-0.02549	0.0764	0	-0.07634	-0.02555	-0.07655
-0.20312	-0.12705	17.7323	17.8961	22.0718	47.6561	22.5728	-0.05097	0.0764	-0.02551	-0.10179	-0.02555	-0.07655
-0.20312	-0.15245	17.5297	17.7189	21.8684	47.1967	22.3688	-0.07646	0.05093	-0.02551	-0.10179	-0.02555	-0.10206
-0.20312	-0.17786	17.3524	17.5417	21.665	46.7627	22.1902	-0.07646	0.05093	-0.02551	-0.10179	-0.02555	-0.07655
-0.20312	-0.17786	17.175	17.3898	21.4615	46.3799	22.0117	-0.07646	0.0764	-0.02551	-0.10179	-0.02555	-0.07655
-0.20312	-0.17786	17.0231	17.2633	21.2835	45.997	21.8331	-0.07646	0.0764	-0.02551	-0.10179	-0.05109	-0.07655
-0.17773	-0.15245	16.8711	17.1114	21.1055	45.5886	21.6291	-0.10195	0.05093	-0.05101	-0.12724	-0.05109	-0.10206
-0.17773	-0.17786	16.7191	16.9848	20.9275	45.2057	21.4506	-0.10195	0.0764	-0.05101	-0.12724	-0.05109	-0.10206
-0.17773	-0.12705	16.5671	16.8583	20.775	44.8483	21.323	-0.05097	0.10187	-0.02551	-0.10179	-0.02555	-0.07655
-0.20312	-0.12705	16.4404	16.7317	20.597	44.491	21.1445	-0.05097	0.10187	0	-0.10179	-0.02555	-0.07655
-0.17773	-0.12705	16.3137	16.6051	20.419	44.1336	20.9915	-0.05097	0.10187	0.02551	-0.07634	0	-0.07655
-0.17773	-0.10164	16.2124	16.5039	20.2664	43.8018	20.8384	-0.02549	0.12734	0.02551	-0.07634	0	-0.07655
-0.15234	-0.10164	16.0858	16.3773	20.1138	43.4955	20.7109	0	0.1528	0.05101	-0.0509	0	-0.05103
-0.15234	-0.07623	15.9844	16.2761	19.9358	43.1381	20.5578	0.02549	0.1528	0.05101	-0.0509	0	-0.07655
-0.15234	-0.10164	15.8578	16.1242	19.7578	42.8063	20.4303	0.05097	0.17827	0.07652	-0.02545	0	-0.07655
-0.15234	-0.07623	15.7311	16.023	19.5798	42.5	20.2773	0.05097	0.17827	0.10202	0	0.02555	-0.05103
-0.12695	-0.05082	15.6551	15.8964	19.4273	42.1681	20.1242	0.07646	0.20374	0.10202	0	0.05109	-0.05103
-0.12695	-0.05082	15.5285	15.7951	19.2493	41.8363	19.9457	0.07646	0.17827	0.10202	-0.02545	0.02555	-0.07655
-0.12695	-0.02541	15.4271	15.6686	19.0713	41.479	19.7927	0.05097	0.1528	0.07652	-0.0509	0	-0.07655
-0.12695	-0.05082	15.3005	15.5167	18.8933	41.1216	19.6141	0.05097	0.12734	0.07652	-0.0509	0	-0.07655
-0.15234	-0.05082	15.1485	15.3648	18.7153	40.7898	19.4611	0.05097	0.1528	0.07652	-0.02545	0.02555	-0.07655
-0.15234	-0.07623	14.9712	15.2129	18.5373	40.4069	19.2826	0.02549	0.1528	0.07652	-0.02545	0.02555	-0.05103
-0.15234	-0.07623	14.8445	15.0611	18.3593	40.0495	19.104	0.02549	0.12734	0.07652	-0.02545	0.02555	-0.05103
-0.17773	-0.07623	14.6925	14.9345	18.1813	39.6922	18.9	-0.02549	0.10187	0.05101	-0.0509	0	-0.07655
-0.17773	-0.07623	14.5912	14.8079	18.0033	39.3348	18.7469	-0.02549	0.05093	0	-0.07634	-0.02555	-0.10206
-0.17773	-0.07623	14.4645	14.6814	17.8253	38.9519	18.5429	-0.07646	0.05093	-0.02551	-0.10179	-0.05109	-0.10206
-0.17773	-0.07623	14.3125	14.5295	17.6473	38.5946	18.3898	-0.07646	0.02547	-0.05101	-0.10179	-0.05109	-0.12758
-0.17773	-0.10164	14.1352	14.3776	17.4947	38.2372	18.2113	-0.07646	0.02547	-0.05101	-0.12724	-0.05109	-0.10206
-0.17773	-0.10164	13.9832	14.2511	17.3421	37.9054	18.0583	-0.07646	0.05093	-0.05101	-0.10179	-0.02555	-0.10206
-0.17773	-0.10164	13.8312	14.1245	17.1896	37.5735	17.9052	-0.07646	0.05093	-0.05101	-0.10179	-0.02555	-0.10206
-0.17773	-0.10164	13.7046	14.0233	17.037	37.2672	17.7522	-0.07646	0.05093	-0.05101	-0.12724	-0.05109	-0.10206
-0.17773	-0.07623	13.6286	13.922	16.9098	36.9609	17.6247	-0.07646	0.05093	-0.05101	-0.10179	-0.02555	-0.10206
-0.17773	-0.07623	13.5019	13.7954	16.7573	36.6546	17.4971	-0.05097	0.0764	-0.05101	-0.07634	-0.02555	-0.07655
-0.17773	-0.07623	13.4006	13.7195	16.6301	36.3739	17.3696	-0.02549	0.0764	-0.02551	-0.07634	-0.02555	-0.07655
-0.17773	-0.07623	13.2993	13.6182	16.4776	36.0675	17.2421	-0.02549	0.10187	-0.02551	-0.0509	-0.02555	-0.10206
-0.15234	-0.05082	13.1979	13.517	16.3758	35.8123	17.14	0.02549	0.10187	0	-0.0509	0	-0.07655
-0.12695	-0.02541	13.1219	13.4411	16.2487	35.557	17.038	0.05097	0.1528	0	-0.0509	0	-0.07655
-0.10156	-0.02541	13.0206	13.3398	16.1216	35.3018	16.9105	0.07646	0.1528	0.02551	-0.02545	0	-0.07655
-0.10156	-0.02541	12.9193	13.2639	15.9944	35.0465	16.783	0.10195	0.17827	0.05101	-0.02545	0.02555	-0.07655
-0.10156	-0.02541	12.8179	13.1373	15.8673	34.7657	16.6809	0.12743	0.17827	0.07652	0	0.02555	-0.07655
-0.12695	0	12.7166	13.036	15.7147	34.485	16.5279	0.12743	0.20374	0.07652	0.02545	0.02555	-0.07655
-0.10156	0	12.6406	12.9348	15.5876	34.2297	16.4004	0.12743	0.20374	0.10202	0.02545	0.02555	-0.07655
-0.10156	0	12.5646	12.8336	15.435	33.9489	16.2728	0.10195	0.17827	0.07652	0	0.02555	-0.07655
-0.10156	0.02541	12.4633	12.7323	15.3079	33.6426	16.1453	0.12743	0.17827	0.05101	0	0	-0.07655
-0.10156	0.02541	12.3366	12.6057	15.1553	33.3618	15.9923	0.10195	0.17827	0.07652	0	0.02555	-0.07655
-0.10156	0	12.21	12.4792	15.0027	33.0555	15.8392	0.10195	0.1528	0.05101	0	0.02555	-0.07655
-0.10156	-0.02541	12.058	12.3526	14.8247	32.7492	15.6862	0.07646	0.1528	0.05101	0	0	-0.07655
-0.12695	-0.02541	11.9313	12.226	14.6976	32.4429	15.5332	0.05097	0.12734	0.02551	-0.02545	0	-0.07655
-0.12695	-0.02541	11.83	12.1248	14.545	32.1366	15.3801	0.02549	0.10187	0	-0.0509	-0.02555	-0.10206
-0.12695	-0.02541	11.7287	11.9982	14.4179	31.8303	15.2271	0	0.0764	-0.02551	-0.07634	-0.02555	-0.10206
-0.12695	-0.02541	11.602	11.8717	14.2653	31.4985	15.0741	-0.02549	0.0764	-0.05101	-0.07634	-0.02555	-0.10206
-0.15234	-0.05082	11.4754	11.7451	14.1382	31.2177	14.921	-0.02549	0.0764	-0.05101	-0.07634	-0.02555	-0.10206
-0.15234	-0.07623	11.3487	11.6439	13.9856	30.9114	14.7935	-0.02549	0.0764	-0.05101	-0.07634	-0.02555	-0.10206
-0.15234	-0.07623	11.2474	11.5426	13.8839	30.6561	14.666	-0.02549	0.0764	-0.05101	-0.07634	-0.02555	-0.10206
-0.15234	-0.07623	11.146	11.4413	13.7567	30.4009	14.5639	-0.05097	0.05093	-0.07652	-0.07634	-0.05109	-0.10206
-0.15234	-0.05082	11.0701	11.3654	13.655	30.1456	14.4109	-0.05097	0.05093	-0.07652	-0.10179	-0.05109	-0.10206
-0.12695	-0.05082	10.9687	11.2642	13.5279	29.8904	14.3089	-0.05097	0.05093	-0.07652	-0.10179	-0.05109	-0.10206
-0.12695	-0.05082	10.8927	11.1882	13.4262	29.6607	14.2068	0	0.10187	-0.05101	-0.07634	-0.02555	-0.10206
-0.12695	-0.05082	10.7914	11.1123	13.3245	29.4309	14.1048	0	0.10187	-0.02551	-0.07634	-0.02555	-0.10206
-0.10156	-0.02541	10.7154	11.0364	13.2227	29.2267	14.0028	0.02549	0.12734	0	-0.0509	0	-0.10206
-0.10156	-0.02541	10.6394	10.9604	13.121	29.0225	13.9263	0.05097	0.1528	0	-0.02545	0	-0.07655
-0.10156	0	10.5887	10.9098	13.0447	28.8183	13.8498	0.07646	0.1528	0.02551	-0.02545	0	-0.07655
-0.10156	0	10.5128	10.8338	12.9176	28.5886	13.7477	0.10195	0.17827	0.05101	0	0.02555	-0.07655
-0.07617	0	10.4367	10.7326	12.8159	28.3588	13.6457	0.10195	0.20374	0.05101	0.02545	0.02555	-0.07655
-0.07617	0	10.3607	10.6567	12.7142	28.1546	13.5437	0.12743	0.20374	0.07652	0.02545	0.02555	-0.05103
-0.05078	0.02541	10.2594	10.5807	12.6125	27.9249	13.4417	0.15292	0.20374	0.07652	0.02545	0.02555	-0.05103
-0.05078	0.02541	10.2088	10.5048	12.4853	27.7207	13.3397	0.12743	0.20374	0.07652	0	0.02555	-0.07655
-0.05078	0.02541	10.1328	10.4288	12.3836	27.4655	13.2121	0.12743	0.20374	0.05101	0	0.02555	-0.07655
-0.05078	0	10.0061	10.3023	12.2565	27.2102	13.0846	0.12743	0.20374	0.05101	0	0	-0.07655
-0.07617	0	9.90478	10.2263	12.1293	26.9805	12.9826	0.12743	0.20374	0.05101	0	0	-0.05103
-0.07617	-0.02541	9.80345	10.0998	12.0276	26.6997	12.855	0.10195	0.20374	0.05101	0	0.02555	-0.05103
-0.10156	-0.02541	9.67679	9.99852	11.875	26.4444	12.702	0.07646	0.17827	0	-0.02545	0	-0.05103
-0.10156	-0.02541	9.6008	9.89727	11.7733	26.1892	12.6	0.05097	0.1528	0	-0.02545	-0.02555	-0.05103
-0.07617	-0.02541	9.5248	9.82134	11.6716	25.9595	12.4724	0.02549	0.1528	-0.02551	-0.0509	-0.02555	-0.05103
-0.10156	-0.05082	9.42347	9.72008	11.5445	25.7042	12.3194	0	0.12734	-0.05101	-0.07634	-0.02555	-0.07655
-0.10156	-0.05082	9.29681	9.61883	11.4173	25.4489	12.2174	0	0.1528	-0.07652	-0.07634	-0.02555	-0.05103
-0.12695	-0.07623	9.19549	9.51758	11.3156	25.1937	12.0899	-0.02549	0.1528	-0.07652	-0.07634	-0.02555	-0.07655
-0.12695	-0.05082	9.11949	9.44164	11.2139	24.9895	11.9878	-0.02549	0.12734	-0.07652	-0.07634	-0.02555	-0.05103
-0.12695	-0.05082	9.04349	9.34039	11.1122	24.7598	11.8858	-0.05097	0.12734	-0.10202	-0.07634	-0.05109	-0.05103
-0.12695	-0.05082	8.9675	9.28977	11.0105	24.5555	11.7838	-0.05097	0.12734	-0.10202	-0.07634	-0.05109	-0.05103
-0.12695	-0.05082	8.8915	9.21383	10.9342	24.3513	11.7073	-0.02549	0.1528	-0.10202	-0.07634	-0.02555	-0.05103
-0.12695	-0.05082	8.81551	9.13789	10.8579	24.1727	11.6052	-0.02549	0.1528	-0.07652	-0.0509	-0.02555	-0.05103
-0.12695	-0.05082	8.73951	9.06195	10.7562	23.9685	11.5287	0	0.17827	-0.07652	-0.0509	0	-0.05103
-0.12695	-0.02541	8.68885	9.01133	10.6799	23.7898	11.4522	0	0.17827	-0.05101	-0.02545	0	-0.05103
-0.10156	0	8.63818	8.9607	10.6036	23.6366	11.3757	0.02549	0.20374	-0.05101	-0.02545	0	-0.05103
-0.10156	0	8.58752	8.91008	10.5019	23.458	11.2992	0.02549	0.20374	-0.05101	-0.02545	0	-0.05103
-0.10156	0	8.53686	8.83414	10.4256	23.3048	11.2482	0.05097	0.20374	-0.02551	0	0	-0.05103
-0.10156	0.02541	8.46086	8.7582	10.3493	23.1006	11.1461	0.07646	0.2292	-0.02551	0	0.02555	-0.02552
-0.07617	0.02541	8.38486	8.70758	10.273	22.9219	11.0696	0.07646	0.2292	0	0	0.02555	-0.02552
-0.07617	0.02541	8.3342	8.63164	10.1713	22.7432	10.9931	0.07646	0.2292	0	0	0.02555	-0.02552
-0.07617	0.02541	8.2582	8.58101	10.0951	22.5646	10.8911	0.07646	0.2292	-0.02551	0	0.02555	-0.02552
-0.07617	0.05082	8.18221	8.50507	10.0188	22.3859	10.789	0.07646	0.2292	-0.02551	0	0.02555	-0.02552
-0.07617	0.02541	8.10621	8.40382	9.89163	22.1561	10.687	0.07646	0.2292	-0.02551	0	0.02555	-0.02552
-0.10156	0.02541	8.00489	8.32789	9.81534	21.9519	10.585	0.07646	0.2292	-0.02551	0	0.02555	-0.02552
-0.10156	0.02541	7.92889	8.22663	9.71363	21.7733	10.5085	0.05097	0.2292	-0.02551	0.02545	0.02555	-0.02552
-0.10156	0.02541	7.85289	8.1507	9.61191	21.5435	10.381	0.02549	0.20374	-0.05101	0	0.02555	-0.02552
-0.10156	0.02541	7.7769	8.07476	9.53563	21.3393	10.2789	0	0.17827	-0.07652	-0.02545	0	-0.05103
-0.10156	0.02541	7.7009	7.99882	9.43392	21.1351	10.1769	0	0.17827	-0.07652	-0.0509	-0.02555	-0.05103
-0.10156	0.02541	7.62491	7.92288	9.3322	20.9309	10.0749	-0.02549	0.17827	-0.07652	-0.0509	-0.02555	-0.05103
-0.10156	0	7.52358	7.82163	9.25592	20.7267	9.97285	-0.02549	0.17827	-0.10202	-0.0509	-0.02555	-0.05103
-0.10156	0	7.44758	7.77101	9.17963	20.548	9.89634	-0.02549	0.20374	-0.07652	-0.0509	0	-0.05103
-0.10156	0	7.37159	7.69507	9.10335	20.3694	9.79431	-0.02549	0.20374	-0.07652	-0.0509	0	-0.02552
-0.10156	0	7.32092	7.61913	9.00163	20.1652	9.71779	-0.02549	0.17827	-0.10202	-0.0509	-0.02555	-0.05103
-0.10156	0	7.24493	7.54319	8.92535	20.012	9.61577	-0.05097	0.17827	-0.10202	-0.0509	-0.02555	-0.05103
-0.10156	0.02541	7.2196	7.51788	8.87449	19.8589	9.56476	-0.02549	0.20374	-0.10202	-0.0509	0	-0.05103
-0.10156	0.02541	7.1436	7.44194	8.77278	19.7057	9.48824	-0.02549	0.20374	-0.07652	-0.02545	0	-0.05103
-0.07617	0.02541	7.09294	7.39131	8.69649	19.527	9.41172	-0.02549	0.20374	-0.07652	-0.02545	0	-0.02552
-0.07617	0.05082	7.04227	7.34069	8.64564	19.3994	9.36071	0	0.20374	-0.05101	-0.02545	0	-0.05103
-0.07617	0.05082	6.99161	7.29006	8.56935	19.2718	9.3097	0	0.20374	-0.05101	-0.02545	0	-0.05103
-0.05078	0.05082	6.94095	7.23944	8.49307	19.1186	9.23318	0.02549	0.20374	-0.05101	-0.02545	0	-0.05103
-0.05078	0.07623	6.91561	7.18881	8.44221	18.9655	9.15666	0.02549	0.20374	-0.05101	0	0.02555	-0.02552
-0.07617	0.07623	6.83962	7.11287	8.36593	18.8123	9.08014	0.02549	0.20374	-0.02551	0	0.02555	-0.02552
-0.05078	0.07623	6.78895	7.06225	8.28964	18.6847	9.02913	0.05097	0.20374	0	0.02545	0.02555	0
-0.05078	0.10164	6.76362	7.01162	8.21336	18.5315	8.95261	0.05097	0.20374	0	0.02545	0.02555	-0.02552
-0.05078	0.07623	6.68763	6.93569	8.13707	18.3528	8.8761	0.02549	0.17827	-0.02551	0	0.02555	-0.02552
-0.05078	0.10164	6.63696	6.88506	8.06079	18.1997	8.79958	0.02549	0.17827	-0.02551	0.02545	0.02555	-0.02552
-0.05078	0.07623	6.56097	6.83443	7.9845	18.0465	8.72306	0.02549	0.17827	-0.02551	0.02545	0	-0.02552
-0.05078	0.07623	6.48497	6.73318	7.88279	17.8679	8.62104	0	0.1528	-0.05101	0	0	-0.02552
-0.07617	0.05082	6.40898	6.65725	7.78107	17.6892	8.54452	0	0.1528	-0.05101	0	0	-0.02552
-0.07617	0.07623	6.33298	6.60662	7.73022	17.536	8.468	0	0.1528	-0.05101	0	0	-0.02552
-0.07617	0.07623	6.28232	6.55599	7.67936	17.3574	8.39148	-0.02549	0.1528	-0.05101	-0.02545	0	-0.02552
-0.07617	0.05082	6.20632	6.48006	7.60308	17.2042	8.28946	-0.02549	0.12734	-0.07652	-0.02545	0	-0.02552
-0.07617	0.05082	6.13032	6.42943	7.52679	17.0255	8.21294	-0.02549	0.12734	-0.07652	-0.02545	0	-0.02552
-0.07617	0.05082	6.05433	6.35349	7.47593	16.8724	8.16193	-0.02549	0.12734	-0.05101	-0.02545	0	-0.02552
-0.10156	0.02541	6.00366	6.30287	7.39965	16.7192	8.0599	-0.02549	0.12734	-0.05101	-0.02545	0	-0.02552
-0.10156	0.02541	5.953	6.25224	7.32336	16.5661	8.00889	-0.02549	0.12734	-0.07652	-0.02545	0	-0.02552
-0.10156	0.02541	5.90234	6.20162	7.27251	16.4384	7.93237	-0.02549	0.12734	-0.07652	-0.02545	0	-0.02552
-0.07617	0.05082	5.877	6.15099	7.22165	16.3108	7.88136	-0.02549	0.1528	-0.07652	-0.02545	0	-0.02552
-0.07617	0.02541	5.82634	6.10037	7.17079	16.1832	7.80484	-0.02549	0.12734	-0.05101	-0.02545	0	-0.05103
-0.07617	0.02541	5.77568	6.07505	7.11994	16.0556	7.75383	0	0.1528	-0.05101	-0.02545	0	-0.02552
-0.07617	0.02541	5.75035	5.99911	7.06908	15.9279	7.70282	0	0.17827	-0.02551	-0.02545	0	-0.02552
-0.07617	0.05082	5.72501	5.99911	7.01822	15.8258	7.65181	0.02549	0.17827	0	0	0.02555	0
-0.07617	0.05082	5.69968	5.94849	6.96737	15.7237	7.60079	0.02549	0.17827	0	0	0.02555	0
-0.07617	0.05082	5.64902	5.89786	6.91651	15.5961	7.52428	0.02549	0.1528	0	0	0.02555	-0.02552
-0.07617	0.05082	5.59835	5.84724	6.84023	15.4685	7.47326	0.02549	0.17827	0	0	0.02555	-0.02552
-0.05078	0.05082	5.57302	5.79661	6.78937	15.3408	7.42225	0.02549	0.17827	0	0.02545	0.02555	0
-0.05078	0.05082	5.52236	5.74599	6.73851	15.2132	7.37124	0.02549	0.17827	0	0.02545	0.02555	0
-0.05078	0.02541	5.49703	5.69536	6.66223	15.0601	7.29472	0.02549	0.1528	0	0	0	-0.02552
-0.07617	0.02541	5.42103	5.64474	6.58594	14.9324	7.2182	0	0.12734	-0.02551	0	0	-0.02552
-0.05078	0.02541	5.3957	5.59411	6.53508	14.8048	7.14169	0	0.12734	0	0	0	-0.02552
-0.07617	0.02541	5.3197	5.54349	6.4588	14.6516	7.06517	-0.02549	0.12734	-0.02551	-0.02545	0	-0.02552
-0.05078	0	5.26904	5.46755	6.40794	14.4985	6.98865	-0.02549	0.12734	-0.02551	0	0	-0.02552
-0.05078	0	5.19304	5.41692	6.35709	14.3709	6.91213	-0.02549	0.12734	-0.02551	-0.02545	0	0
-0.07617	0	5.14238	5.3663	6.30623	14.2177	6.86112	-0.02549	0.10187	-0.05101	-0.02545	0	-0.02552
-0.05078	-0.02541	5.09172	5.31567	6.22994	14.0901	6.7846	-0.05097	0.10187	-0.05101	-0.02545	-0.02555	-0.02552
-0.07617	-0.02541	5.04105	5.26505	6.17909	13.9625	6.70808	-0.05097	0.0764	-0.05101	-0.0509	-0.02555	-0.02552
-0.05078	-0.02541	4.99039	5.21442	6.12823	13.8348	6.65707	-0.05097	0.0764	-0.05101	-0.0509	-0.02555	-0.02552
-0.05078	-0.05082	4.93972	5.16379	6.07737	13.7072	6.60606	-0.05097	0.0764	-0.05101	-0.02545	-0.02555	-0.02552
-0.05078	-0.02541	4.88906	5.13848	6.02652	13.6051	6.55505	-0.05097	0.0764	-0.05101	-0.02545	0	-0.02552
-0.05078	-0.02541	4.8384	5.08786	6.00109	13.4775	6.50404	-0.05097	0.10187	-0.05101	-0.02545	0	-0.02552
-0.02539	-0.02541	4.81306	5.06254	5.95023	13.3754	6.45302	-0.02549	0.10187	-0.05101	-0.02545	0	-0.02552
-0.02539	-0.02541	4.7624	5.01192	5.9248	13.2733	6.42752	-0.02549	0.10187	-0.02551	0	0	-0.02552
-0.02539	0	4.73707	5.01192	5.87395	13.1967	6.37651	0	0.12734	-0.02551	0	0.02555	0
-0.02539	-0.02541	4.71174	4.96129	5.84852	13.0946	6.32549	0.02549	0.12734	0	0	0.02555	-0.02552
-0.02539	0	4.6864	4.93598	5.79766	13.018	6.27448	0.02549	0.12734	0	0.02545	0.02555	0
0	0	4.66107	4.91067	5.77223	12.9159	6.24898	0.05097	0.1528	0.02551	0.02545	0.02555	0
0	0.02541	4.66107	4.86004	5.72138	12.8393	6.22347	0.05097	0.12734	0	0.02545	0.02555	-0.02552
0	0.02541	4.61041	4.83473	5.67052	12.7372	6.14695	0.05097	0.12734	0	0.02545	0.02555	-0.02552
0	0.02541	4.58508	4.7841	5.64509	12.6096	6.09594	0.05097	0.12734	0	0.02545	0.02555	-0.02552
0	0.02541	4.55975	4.73348	5.59424	12.5075	6.04493	0.05097	0.12734	0.02551	0.02545	0.02555	-0.02552
0	0	4.50908	4.70817	5.54338	12.4054	5.99391	0.05097	0.12734	0.02551	0.02545	0.02555	-0.02552
0	0	4.48375	4.65754	5.49252	12.3033	5.9429	0.02549	0.12734	0	0.02545	0.02555	-0.02552
-0.02539	0	4.43309	4.5816	5.44167	12.1757	5.86638	0	0.10187	-0.02551	0	0.02555	-0.02552
0	0	4.38242	4.55629	5.39081	12.0736	5.81537	0	0.10187	0	0.02545	0.02555	-0.02552
-0.02539	-0.02541	4.33176	4.50566	5.33995	11.9204	5.73885	0	0.0764	-0.02551	0	0	-0.02552
-0.02539	-0.02541	4.28109	4.42973	5.2891	11.7928	5.66234	-0.02549	0.0764	-0.05101	0	0	-0.05103
-0.02539	-0.02541	4.23043	4.40441	5.23824	11.6907	5.61132	-0.02549	0.0764	-0.05101	0	0	-0.05103
-0.02539	-0.02541	4.17977	4.35379	5.18738	11.5631	5.53481	-0.05097	0.05093	-0.05101	-0.02545	0	-0.05103
-0.02539	-0.05082	4.1291	4.30316	5.13653	11.4354	5.48379	-0.07646	0.02547	-0.07652	-0.02545	-0.02555	-0.07655
-0.02539	-0.02541	4.10377	4.27785	5.08567	11.3333	5.43278	-0.05097	0.02547	-0.07652	-0.02545	-0.02555	-0.05103
-0.02539	-0.05082	4.05311	4.22722	5.03481	11.2312	5.38177	-0.07646	0.02547	-0.07652	-0.02545	0	-0.05103
-0.02539	-0.05082	4.00244	4.1766	5.00938	11.1291	5.33076	-0.05097	0.05093	-0.07652	-0.02545	0	-0.05103
-0.02539	-0.02541	3.97711	4.15129	4.95853	11.0526	5.30525	-0.05097	0.05093	-0.05101	-0.02545	0	-0.05103
-0.02539	-0.05082	3.95178	4.12597	4.9331	10.976	5.27975	-0.02549	0.05093	-0.05101	0	0	-0.05103
0	-0.02541	3.92645	4.10066	4.90767	10.8994	5.25424	-0.02549	0.05093	-0.05101	0	0.02555	-0.05103
0	-0.02541	3.90112	4.10066	4.88224	10.8228	5.20323	0	0.05093	-0.02551	0	0	-0.05103
0.02539	0	3.90112	4.05004	4.83139	10.7462	5.17772	0.02549	0.0764	-0.02551	0.02545	0.02555	-0.05103
0.02539	0	3.87578	4.05004	4.80596	10.6952	5.17772	0.02549	0.0764	0	0.02545	0.02555	-0.05103
0.02539	0	3.85045	4.02472	4.78053	10.6186	5.12671	0.02549	0.0764	0.02551	0.0509	0.02555	-0.05103
0.02539	0.02541	3.82512	3.99941	4.7551	10.542	5.1012	0.05097	0.10187	0.02551	0.0509	0.05109	-0.02552
0.05078	0.02541	3.79979	3.9741	4.72967	10.491	5.0757	0.05097	0.10187	0.02551	0.0509	0.05109	-0.02552
0.05078	0.02541	3.79979	3.94878	4.67882	10.4144	5.05019	0.07646	0.10187	0.05101	0.0509	0.05109	-0.02552
0.05078	0.02541	3.74912	3.89816	4.65339	10.3123	4.99918	0.07646	0.10187	0.05101	0.0509	0.05109	-0.02552
0.02539	0	3.72379	3.87285	4.60253	10.2357	4.94817	0.07646	0.10187	0.05101	0.07634	0.05109	-0.02552
0.02539	0	3.69846	3.82222	4.5771	10.1336	4.92266	0.05097	0.0764	0.05101	0.07634	0.05109	-0.02552
0.05078	0.02541	3.67313	3.79691	4.52625	10.0315	4.87165	0.05097	0.05093	0.02551	0.0509	0.02555	-0.02552
0.05078	0	3.62246	3.74628	4.47539	9.92942	4.79513	0.02549	0.05093	0.02551	0.02545	0.02555	-0.02552
0.02539	0	3.5718	3.69566	4.42453	9.82732	4.74412	0.02549	0.02547	0	0.02545	0.02555	-0.02552
0.02539	-0.02541	3.52114	3.64503	4.37368	9.69969	4.69311	0	0.02547	-0.02551	0	0	-0.02552
0.02539	-0.02541	3.4958	3.61972	4.34825	9.59759	4.6421	0	0.02547	-0.02551	0.02545	0.02555	-0.02552
0.02539	-0.02541	3.44514	3.56909	4.29739	9.49549	4.61659	-0.02549	0	-0.05101	0	0.02555	-0.02552
0.02539	-0.02541	3.39448	3.54378	4.24653	9.41891	4.56558	-0.02549	0	-0.05101	0	0	-0.02552
0.02539	-0.02541	3.36914	3.49316	4.22111	9.31681	4.51457	-0.05097	-0.02547	-0.07652	-0.02545	0	-0.05103
0	-0.05082	3.31848	3.44253	4.17025	9.21471	4.46355	-0.05097	-0.02547	-0.07652	-0.02545	0	-0.05103
0.02539	-0.05082	3.29315	3.41722	4.14482	9.11261	4.43805	-0.05097	-0.02547	-0.07652	0	0	-0.02552
0.02539	-0.05082	3.24249	3.3919	4.11939	9.03603	4.38704	-0.05097	0	-0.07652	0	0	-0.02552
0.02539	-0.02541	3.24249	3.36659	4.06854	8.98498	4.36153	-0.05097	0	-0.05101	0	0	-0.02552
0.02539	-0.02541	3.21715	3.34128	4.06854	8.9084	4.33602	-0.05097	0	-0.07652	0	0	-0.05103
0.02539	0	3.21715	3.34128	4.04311	8.85735	4.33602	-0.02549	0	-0.05101	0	0	-0.05103
0.05078	0	3.19182	3.31597	3.99225	8.8063	4.31052	0	0	-0.05101	0	0	-0.02552
0.05078	0	3.16649	3.29065	3.99225	8.75525	4.28501	0	0.02547	-0.02551	0.02545	0	-0.02552
0.07617	0	3.16649	3.29065	3.96682	8.7042	4.28501	0.02549	0.02547	0	0.0509	0.02555	-0.02552
0.07617	0	3.14116	3.29065	3.94139	8.65315	4.25951	0.05097	0.05093	0	0.0509	0.02555	0
0.07617	0.02541	3.14116	3.26534	3.91597	8.6021	4.234	0.05097	0.05093	0.02551	0.07634	0.05109	0
0.07617	0.02541	3.11583	3.21472	3.89054	8.55105	4.20849	0.07646	0.05093	0	0.0509	0.05109	-0.02552
0.07617	0.05082	3.11583	3.21472	3.86511	8.47447	4.18299	0.07646	0.05093	0.02551	0.07634	0.05109	0
0.10156	0.05082	3.09049	3.1894	3.81425	8.42342	4.15748	0.07646	0.05093	0.02551	0.07634	0.05109	0
0.10156	0.05082	3.06516	3.16409	3.78882	8.34684	4.10647	0.07646	0.05093	0.02551	0.07634	0.05109	0
0.10156	0.05082	3.03983	3.11346	3.73797	8.27027	4.08096	0.07646	0.05093	0.02551	0.07634	0.05109	0
0.10156	0.02541	2.98917	3.08815	3.71254	8.19369	4.02995	0.05097	0.02547	0	0.0509	0.02555	0
0.10156	0.05082	2.96383	3.06284	3.66168	8.09159	4.00445	0.05097	0.02547	-0.02551	0.0509	0.02555	0
0.10156	0.02541	2.9385	3.03753	3.63625	8.01501	3.95343	0.05097	0.02547	-0.02551	0.0509	0.02555	0
0.07617	0.02541	2.88784	2.9869	3.5854	7.91291	3.90242	0.02549	0	-0.05101	0.02545	0.02555	0
0.07617	0.02541	2.83717	2.96159	3.5854	7.83633	3.85141	0.02549	0	-0.05101	0.02545	0.02555	0
0.07617	0.02541	2.81184	2.91096	3.53454	7.73423	3.8259	0.02549	0	-0.05101	0.02545	0.02555	0
0.05078	0	2.78651	2.88565	3.48368	7.65765	3.74939	0	0	-0.07652	0.02545	0.02555	0
0.05078	0.02541	2.76118	2.86034	3.45826	7.58108	3.72388	0	-0.02547	-0.07652	0	0.02555	0
0.05078	0	2.73585	2.83502	3.43283	7.5045	3.69837	0	0	-0.10202	0	0.02555	0
0.05078	0	2.71052	2.80971	3.4074	7.42792	3.67287	0	0	-0.10202	0	0.02555	0
0.05078	0	2.68518	2.75909	3.38197	7.37687	3.62186	0	-0.02547	-0.10202	0	0	-0.02552
0.05078	0	2.63452	2.73377	3.35654	7.3003	3.59635	0	0	-0.10202	0	0.02555	-0.02552
0.05078	0.02541	2.63452	2.73377	3.33111	7.24925	3.59635	0	0	-0.07652	0.02545	0.02555	0
0.07617	0.02541	2.63452	2.73377	3.33111	7.22372	3.57084	0.02549	0	-0.07652	0.02545	0.02555	0
0.07617	0.02541	2.60919	2.70846	3.30569	7.17267	3.54534	0.02549	0	-0.07652	0.02545	0.02555	-0.02552
0.07617	0.02541	2.60919	2.70846	3.28026	7.12162	3.54534	0.05097	0.02547	-0.07652	0.02545	0.02555	0
0.05078	0.02541	2.58386	2.68315	3.25483	7.09609	3.51983	0.05097	0.02547	-0.05101	0.0509	0.02555	0
0.07617	0.02541	2.58386	2.65784	3.25483	7.04504	3.49432	0.07646	0.02547	-0.05101	0.07634	0.05109	0
0.07617	0.05082	2.58386	2.65784	3.2294	7.01952	3.49432	0.07646	0.05093	-0.05101	0.0509	0.02555	0
0.07617	0.05082	2.55852	2.63252	3.20397	6.94294	3.46882	0.07646	0.05093	-0.05101	0.0509	0.02555	0
0.07617	0.05082	2.55852	2.63252	3.17854	6.91741	3.44331	0.07646	0.05093	-0.05101	0.0509	0.02555	0
0.07617	0.05082	2.53319	2.60721	3.15311	6.86636	3.41781	0.07646	0.05093	-0.05101	0.0509	0.02555	0
0.07617	0.05082	2.48253	2.5819	3.12769	6.78979	3.3923	0.07646	0.05093	-0.02551	0.07634	0.05109	0
0.07617	0.05082	2.48253	2.55658	3.10226	6.73874	3.36679	0.07646	0.05093	-0.02551	0.07634	0.05109	0
0.05078	0.05082	2.43186	2.53127	3.0514	6.66216	3.31578	0.07646	0.05093	-0.05101	0.0509	0.02555	0
0.05078	0.05082	2.40653	2.50596	3.02597	6.61111	3.29028	0.07646	0.05093	-0.05101	0.0509	0.02555	0
0.05078	0.05082	2.3812	2.48065	3.00054	6.53453	3.23926	0.05097	0.05093	-0.05101	0.0509	0.02555	0
0.05078	0.05082	2.35587	2.43002	2.97512	6.45795	3.21376	0.05097	0.05093	-0.05101	0.0509	0.02555	0
0.02539	0.02541	2.3052	2.40471	2.92426	6.38138	3.16275	0.05097	0.05093	-0.07652	0.0509	0.02555	0
0.02539	0.02541	2.25454	2.3794	2.89883	6.3048	3.13724	0.05097	0.05093	-0.07652	0.02545	0.02555	0
0.02539	0.02541	2.22921	2.35408	2.89883	6.25375	3.11173	0.02549	0.05093	-0.07652	0.02545	0.02555	0
0.02539	0.05082	2.20388	2.32877	2.8734	6.2027	3.08623	0.02549	0.05093	-0.10202	0	0.02555	-0.02552
0	0.02541	2.17854	2.30346	2.82255	6.12612	3.03522	0.02549	0.05093	-0.10202	0	0	-0.02552
0	0.02541	2.17854	2.30346	2.82255	6.07507	3.00971	0.02549	0.05093	-0.10202	0	0	-0.02552
0	0.05082	2.15321	2.27814	2.79712	6.02402	3.00971	0.02549	0.0764	-0.10202	0.02545	0.02555	0
0	0.05082	2.15321	2.25283	2.79712	5.9985	2.9842	0.02549	0.0764	-0.10202	0.02545	0.02555	0
0	0.05082	2.12788	2.25283	2.77169	5.94744	2.9587	0.05097	0.10187	-0.07652	0.0509	0.02555	0
0	0.05082	2.12788	2.25283	2.77169	5.92192	2.9587	0.05097	0.10187	-0.07652	0.02545	0.02555	0
0.02539	0.07623	2.12788	2.22752	2.74626	5.89639	2.93319	0.05097	0.10187	-0.07652	0.02545	0.02555	-0.02552
0.02539	0.07623	2.10255	2.20221	2.72083	5.84534	2.93319	0.05097	0.10187	-0.07652	0.0509	0.02555	-0.02552
0.02539	0.07623	2.10255	2.20221	2.72083	5.81982	2.93319	0.07646	0.12734	-0.05101	0.0509	0.05109	0
0.02539	0.07623	2.07722	2.17689	2.6954	5.76877	2.90769	0.07646	0.12734	-0.05101	0.0509	0.02555	-0.02552
0.02539	0.07623	2.07722	2.17689	2.66998	5.74324	2.88218	0.07646	0.12734	-0.05101	0.07634	0.02555	0
0.02539	0.07623	2.07722	2.15158	2.64455	5.69219	2.85667	0.07646	0.12734	-0.05101	0.0509	0.02555	-0.02552
0.02539	0.07623	2.05189	2.15158	2.61912	5.64114	2.85667	0.07646	0.12734	-0.05101	0.0509	0.02555	-0.02552
0.02539	0.07623	2.05189	2.12627	2.61912	5.59009	2.83117	0.07646	0.12734	-0.05101	0.07634	0.02555	0
0.02539	0.07623	2.02655	2.10096	2.59369	5.53904	2.80566	0.07646	0.12734	-0.05101	0.07634	0.02555	0
0.02539	0.07623	1.97589	2.07564	2.56826	5.48799	2.78016	0.05097	0.12734	-0.07652	0.07634	0.02555	-0.02552
0.02539	0.07623	1.95056	2.05033	2.51741	5.43693	2.75465	0.05097	0.12734	-0.07652	0.0509	0.02555	-0.02552
0.02539	0.07623	1.92523	2.02502	2.49198	5.38588	2.70364	0.02549	0.10187	-0.10202	0.0509	0.02555	-0.02552
0	0.07623	1.89989	1.9997	2.46655	5.30931	2.70364	0.02549	0.10187	-0.10202	0.02545	0.02555	-0.02552
0	0.07623	1.87456	1.97439	2.44112	5.25826	2.67813	0.02549	0.12734	-0.10202	0.02545	0.02555	-0.02552
0	0.05082	1.8239	1.94908	2.41569	5.18168	2.62712	0.02549	0.10187	-0.10202	0.02545	0	-0.02552
0	0.05082	1.8239	1.94908	2.41569	5.15615	2.62712	0.02549	0.10187	-0.10202	0.02545	0.02555	-0.02552
0	0.05082	1.79857	1.92377	2.39026	5.07958	2.60161	0	0.10187	-0.10202	0.02545	0	-0.02552
0	0.05082	1.77323	1.89845	2.39026	5.05405	2.57611	0.02549	0.12734	-0.10202	0.02545	0.02555	-0.02552
0	0.07623	1.77323	1.89845	2.36484	5.003	2.5506	0	0.10187	-0.10202	0.02545	0	-0.02552
0	0.07623	1.77323	1.89845	2.33941	4.97747	2.5506	0.02549	0.12734	-0.10202	0.02545	0.02555	-0.02552
0	0.05082	1.7479	1.87314	2.33941	4.92642	2.5506	0.02549	0.12734	-0.10202	0.02545	0.02555	-0.02552
0	0.07623	1.7479	1.87314	2.31398	4.9009	2.5251	0.02549	0.12734	-0.07652	0.0509	0.02555	-0.02552
0	0.07623	1.7479	1.87314	2.28855	4.87537	2.5251	0.02549	0.12734	-0.07652	0.0509	0.02555	-0.02552
0	0.07623	1.7479	1.84783	2.28855	4.84985	2.5251	0.05097	0.1528	-0.07652	0.02545	0.02555	-0.02552
0.02539	0.10164	1.7479	1.84783	2.28855	4.82432	2.49959	0.05097	0.1528	-0.07652	0.0509	0.02555	-0.02552
0.02539	0.07623	1.7479	1.82252	2.26312	4.7988	2.47408	0.05097	0.1528	-0.07652	0.0509	0.02555	-0.02552
0.02539	0.10164	1.7479	1.82252	2.26312	4.77327	2.47408	0.05097	0.1528	-0.05101	0.07634	0.05109	-0.02552
0	0.07623	1.72257	1.7972	2.23769	4.74775	2.44858	0.05097	0.1528	-0.05101	0.0509	0.05109	-0.02552
0.02539	0.10164	1.72257	1.7972	2.23769	4.69669	2.42307	0.05097	0.12734	-0.05101	0.0509	0.02555	-0.02552
0.02539	0.10164	1.72257	1.77189	2.21227	4.64564	2.42307	0.05097	0.12734	-0.07652	0.0509	0.02555	-0.02552
0.02539	0.10164	1.69724	1.74658	2.18684	4.62012	2.39757	0.02549	0.10187	-0.07652	0.0509	0.02555	-0.02552
0.02539	0.10164	1.69724	1.74658	2.16141	4.56907	2.37206	0.02549	0.10187	-0.07652	0.0509	0.02555	-0.02552
0.02539	0.10164	1.67191	1.72126	2.13598	4.51802	2.34655	0.02549	0.10187	-0.10202	0.0509	0.02555	-0.02552
0.02539	0.07623	1.64657	1.69595	2.11055	4.46696	2.32105	0.02549	0.0764	-0.10202	0.0509	0.02555	-0.02552
0	0.07623	1.62124	1.67064	2.08512	4.39039	2.29554	0	0.0764	-0.10202	0.02545	0.02555	-0.02552
0.02539	0.07623	1.59591	1.64533	2.08512	4.36486	2.27004	0	0.05093	-0.12753	0.02545	0.02555	-0.02552
0	0.07623	1.59591	1.62001	2.0597	4.31381	2.24453	-0.02549	0.05093	-0.12753	0.02545	0.02555	-0.05103
0	0.07623	1.57058	1.62001	2.03427	4.26276	2.21902	-0.02549	0.05093	-0.12753	0.02545	0.02555	-0.05103
0	0.07623	1.54525	1.5947	2.00884	4.21171	2.19352	-0.02549	0.05093	-0.12753	0.02545	0.02555	-0.02552
0	0.07623	1.51992	1.56939	2.00884	4.18618	2.19352	-0.02549	0.05093	-0.15304	0.02545	0.02555	-0.02552
0	0.07623	1.51992	1.56939	1.98341	4.13513	2.16801	-0.02549	0.02547	-0.12753	0.02545	0.02555	-0.05103
0.02539	0.10164	1.49458	1.56939	1.98341	4.10961	2.16801	-0.02549	0.02547	-0.15304	0.02545	0	-0.05103
0.02539	0.10164	1.49458	1.54408	1.95798	4.08408	2.14251	-0.02549	0.05093	-0.15304	0.02545	0.02555	-0.05103
0.02539	0.10164	1.49458	1.54408	1.95798	4.05856	2.14251	0	0.05093	-0.12753	0.02545	0.02555	-0.02552
0.05078	0.10164	1.46925	1.54408	1.93255	4.03303	2.14251	0.02549	0.05093	-0.10202	0.0509	0.02555	-0.02552
0.05078	0.10164	1.46925	1.54408	1.93255	4.03303	2.14251	0.02549	0.0764	-0.10202	0.0509	0.05109	-0.02552
0.05078	0.12705	1.46925	1.54408	1.93255	4.03303	2.14251	0.05097	0.0764	-0.07652	0.0509	0.05109	-0.02552
0.05078	0.12705	1.49458	1.54408	1.93255	4.00751	2.14251	0.05097	0.0764	-0.10202	0.0509	0.05109	-0.02552
0.07617	0.12705	1.49458	1.54408	1.90713	3.98198	2.117	0.05097	0.0764	-0.07652	0.07634	0.05109	-0.02552
0.07617	0.12705	1.46925	1.51876	1.90713	3.95645	2.117	0.05097	0.0764	-0.07652	0.07634	0.05109	-0.02552
0.07617	0.12705	1.46925	1.51876	1.8817	3.93093	2.09149	0.07646	0.0764	-0.07652	0.07634	0.07664	-0.02552
0.07617	0.12705	1.46925	1.51876	1.8817	3.93093	2.06599	0.07646	0.0764	-0.07652	0.07634	0.05109	-0.02552
0.07617	0.12705	1.46925	1.49345	1.85627	3.87988	2.06599	0.07646	0.0764	-0.07652	0.07634	0.05109	-0.02552
0.07617	0.12705	1.46925	1.49345	1.83084	3.85435	2.01498	0.05097	0.05093	-0.07652	0.0509	0.05109	-0.02552
0.07617	0.12705	1.46925	1.46814	1.83084	3.8033	2.01498	0.05097	0.05093	-0.07652	0.07634	0.05109	-0.02552
0.07617	0.12705	1.41859	1.44283	1.80541	3.75225	1.96396	0.05097	0.05093	-0.07652	0.07634	0.05109	-0.02552
0.05078	0.10164	1.39326	1.41751	1.77998	3.7012	1.96396	0.02549	0.02547	-0.10202	0.0509	0.05109	-0.02552
0.05078	0.10164	1.36792	1.3922	1.75456	3.65015	1.91295	0.02549	0.02547	-0.10202	0.0509	0.05109	-0.05103
0.05078	0.10164	1.36792	1.36689	1.72913	3.5991	1.88745	0	0	-0.12753	0.0509	0.02555	-0.05103
0.02539	0.10164	1.34259	1.36689	1.72913	3.57357	1.86194	0	0	-0.12753	0.02545	0.02555	-0.05103
0.02539	0.10164	1.34259	1.34157	1.7037	3.52252	1.83643	0	0	-0.12753	0.02545	0.02555	-0.05103
0.02539	0.10164	1.31726	1.31626	1.67827	3.47147	1.81093	-0.02549	-0.02547	-0.15304	0.02545	0.02555	-0.07655
0.02539	0.10164	1.29193	1.29095	1.65284	3.42042	1.78542	-0.02549	-0.02547	-0.15304	0	0	-0.05103
0.02539	0.10164	1.2666	1.29095	1.65284	3.39489	1.78542	-0.02549	0	-0.12753	0.02545	0.02555	-0.05103
0.02539	0.10164	1.2666	1.26564	1.65284	3.36937	1.75992	-0.02549	-0.02547	-0.12753	0.02545	0	-0.05103
0.05078	0.10164	1.2666	1.29095	1.65284	3.36937	1.75992	0	0	-0.12753	0	0.02555	-0.05103
0.02539	0.10164	1.2666	1.26564	1.62741	3.34384	1.75992	0	0	-0.12753	0.02545	0.02555	-0.07655
0.02539	0.12705	1.2666	1.26564	1.62741	3.31832	1.73441	0	0	-0.10202	0.02545	0.02555	-0.05103
0.05078	0.12705	1.2666	1.26564	1.62741	3.31832	1.73441	0.02549	0.02547	-0.10202	0.0509	0.02555	-0.05103
0.05078	0.15245	1.2666	1.29095	1.62741	3.31832	1.73441	0.05097	0.02547	-0.07652	0.0509	0.05109	-0.05103
0.05078	0.15245	1.2666	1.26564	1.60199	3.31832	1.73441	0.05097	0.02547	-0.07652	0.0509	0.05109	-0.05103
0.07617	0.15245	1.2666	1.29095	1.60199	3.29279	1.73441	0.07646	0.02547	-0.05101	0.0509	0.05109	-0.05103
0.07617	0.17786	1.2666	1.29095	1.60199	3.29279	1.73441	0.07646	0.02547	-0.05101	0.0509	0.02555	-0.07655
0.07617	0.17786	1.2666	1.26564	1.60199	3.26727	1.73441	0.07646	0.02547	-0.05101	0.0509	0.05109	-0.05103
0.07617	0.17786	1.2666	1.26564	1.60199	3.26727	1.73441	0.10195	0.05093	-0.02551	0.07634	0.05109	-0.05103
0.07617	0.17786	1.24126	1.26564	1.57656	3.21621	1.6834	0.07646	0.02547	-0.05101	0.07634	0.05109	-0.05103
0.07617	0.17786	1.24126	1.24032	1.57656	3.21621	1.6834	0.10195	0.05093	-0.02551	0.0509	0.05109	-0.05103
0.07617	0.17786	1.24126	1.24032	1.55113	3.16516	1.6834	0.07646	0.02547	-0.05101	0.0509	0.05109	-0.05103
0.07617	0.17786	1.21593	1.21501	1.5257	3.13964	1.63239	0.07646	0.02547	-0.05101	0.0509	0.02555	-0.05103
0.07617	0.15245	1.1906	1.1897	1.5257	3.08859	1.60688	0.05097	0	-0.07652	0.0509	0.02555	-0.05103
0.07617	0.15245	1.1906	1.16439	1.50027	3.03754	1.60688	0.05097	0	-0.07652	0.0509	0.05109	-0.05103
0.07617	0.15245	1.16527	1.13907	1.47484	2.98648	1.58137	0.02549	0	-0.07652	0.02545	0.02555	-0.05103
0.07617	0.12705	1.13994	1.11376	1.44942	2.93543	1.53036	0	-0.02547	-0.10202	0.02545	0.02555	-0.05103
0.07617	0.12705	1.13994	1.11376	1.44942	2.90991	1.53036	0	-0.02547	-0.10202	0	0.02555	-0.05103
0.07617	0.12705	1.1146	1.11376	1.44942	2.85886	1.50486	-0.02549	-0.02547	-0.12753	0	0.02555	-0.05103
0.07617	0.12705	1.08927	1.08845	1.42399	2.83333	1.47935	0	-0.02547	-0.10202	0	0.02555	-0.05103
0.10156	0.12705	1.08927	1.08845	1.39856	2.80781	1.45384	-0.02549	-0.02547	-0.12753	0	0.02555	-0.05103
0.10156	0.10164	1.06394	1.06313	1.39856	2.78228	1.42834	-0.02549	-0.02547	-0.12753	0	0.02555	-0.05103
0.10156	0.12705	1.06394	1.06313	1.39856	2.75676	1.42834	-0.02549	-0.02547	-0.12753	0	0.02555	-0.05103
0.10156	0.12705	1.06394	1.06313	1.37313	2.73123	1.40283	0	-0.02547	-0.12753	0	0.02555	-0.05103
0.10156	0.12705	1.06394	1.06313	1.37313	2.73123	1.40283	0	-0.02547	-0.10202	0	0.02555	-0.05103
0.10156	0.12705	1.06394	1.06313	1.37313	2.73123	1.40283	0	0	-0.10202	0	0.02555	-0.05103
0.12695	0.12705	1.06394	1.06313	1.37313	2.7057	1.40283	0.02549	0	-0.10202	0	0.02555	-0.05103
0.12695	0.15245	1.06394	1.06313	1.37313	2.7057	1.37733	0.02549	0.02547	-0.10202	0.02545	0.05109	-0.05103
0.15234	0.15245	1.06394	1.06313	1.37313	2.7057	1.40283	0.05097	0.02547	-0.07652	0.02545	0.05109	-0.02552
0.15234	0.15245	1.08927	1.08845	1.37313	2.7057	1.37733	0.05097	0.02547	-0.07652	0.02545	0.05109	-0.02552
0.15234	0.15245	1.08927	1.08845	1.37313	2.7057	1.37733	0.07646	0.02547	-0.07652	0.02545	0.05109	-0.02552
0.15234	0.15245	1.06394	1.06313	1.3477	2.68018	1.37733	0.07646	0.02547	-0.07652	0.0509	0.05109	-0.02552
0.15234	0.15245	1.06394	1.06313	1.3477	2.68018	1.37733	0.07646	0.02547	-0.07652	0.0509	0.05109	-0.02552
0.15234	0.15245	1.06394	1.06313	1.3477	2.68018	1.35182	0.10195	0.05093	-0.05101	0.0509	0.07664	-0.02552
0.15234	0.15245	1.06394	1.06313	1.32227	2.65465	1.32631	0.10195	0.05093	-0.05101	0.0509	0.05109	-0.02552
0.15234	0.15245	1.03861	1.03782	1.29685	2.62913	1.30081	0.07646	0.02547	-0.07652	0.0509	0.05109	-0.02552
0.15234	0.15245	1.03861	1.03782	1.29685	2.57808	1.30081	0.07646	0.02547	-0.07652	0.0509	0.05109	-0.02552
0.15234	0.12705	0.98794	1.01251	1.27142	2.55255	1.2753	0.07646	0.02547	-0.10202	0.02545	0.05109	-0.02552
0.15234	0.12705	0.98794	1.01251	1.24599	2.52703	1.2498	0.07646	0.02547	-0.10202	0.02545	0.05109	-0.02552
0.12695	0.12705	0.96261	0.9872	1.22056	2.47597	1.22429	0.05097	0.02547	-0.10202	0.02545	0.02555	-0.02552
0.12695	0.12705	0.93728	0.96188	1.22056	2.42492	1.19878	0.05097	0.02547	-0.12753	0	0.02555	-0.02552
0.12695	0.12705	0.93728	0.96188	1.22056	2.3994	1.17328	0.05097	0	-0.12753	0	0.05109	-0.02552
0.12695	0.10164	0.91195	0.93657	1.19513	2.37387	1.14777	0.02549	0	-0.12753	0	0.02555	-0.02552
0.12695	0.12705	0.91195	0.93657	1.19513	2.34835	1.14777	0.02549	0	-0.12753	0.02545	0.02555	-0.02552
0.10156	0.10164	0.88662	0.93657	1.1697	2.32282	1.12226	0.02549	0	-0.12753	0	0.02555	-0.02552
0.12695	0.12705	0.88662	0.93657	1.1697	2.2973	1.09676	0.02549	0	-0.12753	0	0.02555	-0.02552
0.10156	0.10164	0.88662	0.91126	1.1697	2.27177	1.07125	0	0	-0.15304	0	0.02555	-0.02552
0.10156	0.12705	0.88662	0.93657	1.1697	2.27177	1.07125	0.02549	0	-0.15304	0	0.02555	-0.02552
0.12695	0.12705	0.91195	0.93657	1.1697	2.27177	1.07125	0.05097	0.02547	-0.12753	0	0.02555	-0.02552
0.10156	0.12705	0.88662	0.91126	1.14428	2.24625	1.07125	0.05097	0.02547	-0.12753	0	0.02555	-0.02552
0.10156	0.12705	0.88662	0.93657	1.14428	2.24625	1.07125	0.05097	0.02547	-0.12753	0	0.05109	0
0.10156	0.12705	0.88662	0.93657	1.14428	2.24625	1.07125	0.07646	0.02547	-0.12753	0.02545	0.05109	0
0.10156	0.12705	0.88662	0.93657	1.14428	2.24625	1.07125	0.05097	0.02547	-0.12753	0.02545	0.05109	0
0.10156	0.15245	0.91195	0.93657	1.14428	2.24625	1.07125	0.07646	0.02547	-0.10202	0.02545	0.05109	0
0.10156	0.12705	0.88662	0.93657	1.11885	2.24625	1.07125	0.07646	0.02547	-0.12753	0.02545	0.05109	-0.02552
0.10156	0.15245	0.88662	0.93657	1.14428	2.22072	1.07125	0.10195	0.05093	-0.10202	0.02545	0.05109	0
0.10156	0.15245	0.88662	0.93657	1.11885	2.22072	1.04575	0.10195	0.02547	-0.10202	0.02545	0.05109	0
0.10156	0.15245	0.88662	0.93657	1.11885	2.19519	1.04575	0.10195	0.02547	-0.10202	0.02545	0.07664	0
0.12695	0.15245	0.86129	0.91126	1.09342	2.19519	1.04575	0.10195	0.02547	-0.10202	0.02545	0.07664	0
0.12695	0.12705	0.86129	0.91126	1.06799	2.16967	1.02024	0.07646	0.02547	-0.10202	0.02545	0.05109	0
0.10156	0.12705	0.86129	0.91126	1.06799	2.14414	0.99473	0.07646	0.02547	-0.12753	0	0.05109	0
0.10156	0.12705	0.81062	0.88595	1.04256	2.09309	0.99473	0.07646	0	-0.12753	0	0.05109	0
0.10156	0.12705	0.81062	0.88595	1.04256	2.06757	0.96923	0.07646	0	-0.12753	0	0.05109	0
0.10156	0.10164	0.78529	0.86063	1.01713	2.04204	0.94372	0.05097	0	-0.12753	0	0.05109	-0.02552
0.07617	0.10164	0.78529	0.83532	1.01713	2.01652	0.91822	0.05097	0	-0.15304	0	0.05109	-0.02552
0.07617	0.10164	0.75996	0.83532	0.99171	1.99099	0.91822	0.05097	0	-0.15304	-0.02545	0.05109	0
0.07617	0.10164	0.75996	0.83532	0.99171	1.96546	0.91822	0.05097	0	-0.15304	-0.02545	0.05109	-0.02552
0.07617	0.10164	0.73463	0.81001	0.96628	1.93994	0.89271	0.05097	0	-0.15304	-0.02545	0.02555	-0.02552
0.07617	0.10164	0.73463	0.81001	0.96628	1.93994	0.89271	0.05097	0	-0.15304	-0.02545	0.05109	0
0.07617	0.12705	0.73463	0.81001	0.96628	1.91441	0.89271	0.05097	0	-0.15304	-0.02545	0.05109	0
0.07617	0.10164	0.73463	0.81001	0.96628	1.91441	0.89271	0.05097	0	-0.15304	-0.02545	0.05109	0
6.52515	2.21058	-498.532	-662.307	-729.209	-702.539	-641.094	5.65802	6.03571	4.6421	2.57022	1.09844	0.56135
-9.80042	-13.5684	-703.949	-680.102	-661.29	-676.681	-694.325	-7.49305	-1.47709	1.73441	5.11499	5.13455	3.34256
2.84364	2.46467	-671.878	-686.076	-702.611	-700.369	-687.642	2.49768	-1.37522	-2.29554	-3.56268	-4.08721	-3.31705
-2.69131	-3.70971	-676.134	-679.722	-673.749	-682.731	-689.198	1.09592	1.12055	0.8417	0.94157	1.0218	0.73996
3.6815	4.98016	-632.487	-685.418	-695.745	-696.591	-689.198	-4.38369	-2.82685	-1.86194	-1.09425	-0.58754	0.05103
0.38085	0.38114	-624.66	-680.71	-678.428	-685.564	-688.867	-3.72104	-5.47543	-5.43278	-5.24223	-3.49967	-1.55646
-1.95501	-3.30317	-605.002	-684.633	-692.414	-694.524	-689.326	-1.35079	-0.71308	-2.24453	-3.71537	-2.63114	-1.17373
1.67572	0.88932	-591.196	-681.368	-680.971	-687.198	-688.867	-0.20389	0.45841	0.45911	0.07634	0.45981	-0.3317
-3.6815	-4.92935	-576.073	-684.076	-690.456	-693.273	-689.275	-0.7646	0.76401	2.78016	5.11499	4.93019	2.37297
-0.22851	-0.81309	-560.823	-681.798	-682.548	-688.244	-688.892	-1.01946	0.89135	1.19878	1.1706	0.48536	0.28067
-2.86903	-3.68431	-543.724	-683.697	-689.159	-692.482	-689.224	-1.12141	-1.68083	-2.93319	-3.86805	-3.21867	-1.70956
1.09176	1.80404	-524.219	-682.102	-683.641	-689.163	-688.943	-1.42725	-0.96775	-2.19352	-2.87559	-1.58379	-0.76547
2.79287	3.83676	-501.775	-683.418	-688.244	-692.354	-689.173	-1.88601	-1.29882	-0.91822	0.07634	0.94517	0.61238
0.33007	-0.25409	-492.224	-682.355	-684.429	-690.465	-688.969	1.40176	-0.12734	-0.8417	-1.1197	-0.97071	-0.76547
-0.96481	-2.28681	-480.521	-683.216	-687.582	-692.507	-689.122	1.09592	1.42616	0.45911	-0.5344	-0.61308	-0.61238
-1.16793	-2.28681	-470.211	-682.558	-684.989	-691.665	-689.02	-0.50973	1.73176	2.39757	2.92649	2.65668	1.22476
-0.27929	-0.63523	-454.252	-683.064	-687.15	-688.831	-689.096	0.17841	1.9355	2.44858	3.10462	2.27351	0.99511
0.02539	-0.02541	-439.483	-682.735	-685.421	-664.761	-689.045	1.45273	0.58574	0.22955	-0.07634	-0.58754	-0.38274
1.44721	1.67699	-422.131	-683.038	-686.82	-643.804	-689.096	1.09592	-0.53481	-1.12226	-1.83224	-1.55825	-0.68893
1.52338	1.90568	-408.477	-683.114	-685.701	-622.848	-689.071	-0.50973	-0.71308	-0.73967	-0.86522	-0.38318	-0.10206
0.66013	0.35573	-397.736	-683.393	-686.616	-604.265	-689.096	0.66265	0.61121	0.81619	0.94157	0.91962	0.58686
0.12695	-0.76227	-388.769	-683.874	-685.904	-585.121	-689.096	1.96246	2.13924	2.24453	1.78134	0.89408	0.30619
-1.44721	-2.43926	-379.649	-683.722	-686.489	-566.794	-689.096	1.55468	1.45163	1.98947	2.21395	1.48161	0.56135
-0.2539	-0.58441	-366.933	-684.785	-686.031	-549.309	-689.122	-0.25487	0.53481	1.2753	1.62865	1.09844	0.4848
-0.17773	-0.12705	-353.836	-677.976	-686.413	-530.395	-689.147	-0.7646	-0.89135	-0.51012	-0.38172	-0.38318	-0.15309
1.11715	1.14341	-340.512	-656.055	-686.133	-510.868	-689.3	-0.30584	-1.27336	-1.7089	-2.39209	-1.94142	-1.04615
1.14254	0.99095	-328.859	-636.843	-686.387	-493.791	-689.581	-0.20389	-1.17149	-1.22429	-1.34873	-0.66417	-0.22964
0.2539	-0.43195	-320.347	-619.149	-686.159	-478.45	-689.963	-0.10195	0.12734	0.25506	0.10179	0.17882	0.12758
-0.71091	-1.95649	-313.229	-602.19	-686.387	-463.033	-690.167	-0.25487	0.25467	0.51012	0.66164	0.56199	0.25516
-1.04098	-2.28681	-304.794	-584.521	-686.209	-448.126	-690.652	-0.33133	0.38201	0.63765	0.86522	0.71526	0.30619
-0.91403	-1.52454	-293.926	-565.511	-686.514	-432.377	-688.459	-1.04495	-0.25467	0.10202	0.63619	0.63863	0.30619
-0.45701	-0.50818	-282.147	-546.147	-686.413	-415.989	-669.329	-1.09592	-0.91682	-1.02024	-0.81433	-0.58754	-0.30619
0.07617	0.12705	-271.052	-528.049	-687.328	-400.342	-647.317	-0.99398	-1.12055	-1.86194	-2.29029	-1.73706	-0.84202
0.45701	0.25409	-261.299	-510.937	-687.125	-385.767	-626.964	-1.1469	-1.09509	-1.81093	-2.06127	-1.27725	-0.66341
-0.02539	-0.559	-253.421	-495.345	-688.396	-372.315	-606.865	-0.91752	-0.1528	-0.45911	-0.25448	0.30654	0.22964
-0.27929	-1.14341	-246.15	-480.056	-680.234	-359.016	-587.072	-0.28035	0.81495	0.71417	1.01791	1.0218	0.53583
-1.16793	-2.31222	-239.336	-464.919	-648.906	-345.284	-567.075	0.28035	0.86588	0.61214	0.55985	0.30654	-0.02552
-0.78708	-1.49913	-230.166	-448.592	-617.705	-332.01	-548.481	-0.35681	0.02547	-0.15304	-0.17813	-0.12773	-0.28067
0.10156	0	-219.349	-431.886	-587.217	-318.788	-530.194	-0.943	-0.38201	-0.45911	-0.27992	0	-0.07655
0.45701	0.45736	-209.596	-415.787	-557.618	-304.775	-511.09	-0.48424	-0.38201	-0.8417	-0.89067	-0.56199	-0.30619
0.71091	0.559	-201.237	-401.08	-528.452	-291.782	-492.547	0.33133	-0.38201	-0.8672	-1.19604	-0.84299	-0.45928
0.12695	-0.33032	-194.726	-387.69	-500.811	-280.194	-475.483	0.35681	0.0764	0.05101	0.02545	0.25545	0.10206
0.07617	-0.68604	-188.292	-374.704	-474.544	-269.294	-459.032	0.17841	0.63668	0.91822	1.0688	0.91962	0.35722
-0.58396	-1.3975	-182.086	-361.618	-449.751	-257.935	-442.3	0.48424	0.81495	1.17328	1.29783	0.91962	0.35722
-0.33007	-0.96554	-174.486	-347.62	-424.17	-246.194	-425.644	0.73911	0.58574	0.73967	0.61075	0.30654	0.05103
0.35546	-0.02541	-165.62	-333.191	-399.505	-234.426	-409.627	0.28035	-0.25467	-0.05101	-0.07634	-0.10218	-0.15309
0.63474	0.43195	-157.387	-319.902	-375.831	-223.552	-394.272	-0.12743	-0.58574	-0.35708	-0.25448	-0.15327	-0.07655
0.58396	0.15245	-150.776	-307.828	-352.818	-213.215	-379.045	0.05097	-0.45841	-0.4081	-0.5344	-0.43427	-0.22964
-0.15234	-0.8385	-145.912	-296.564	-330.645	-203.387	-364.124	0.43327	-0.02547	0.02551	-0.15269	-0.10218	-0.12758
-0.10156	-0.86391	-140.288	-285.021	-309.717	-194.351	-350.3	0	0.0764	0.58664	0.73798	0.61308	0.15309
-0.45701	-1.24504	-134.563	-273.808	-290.137	-185.137	-336.322	-0.17841	0.0764	0.53563	0.78888	0.63863	0.20413
-0.53318	-1.27045	-128.458	-262.037	-271.092	-175.309	-322.192	-0.28035	-0.38201	-0.35708	-0.43261	-0.35763	-0.30619
0.02539	-0.50818	-121.315	-249.963	-252.503	-165.712	-308.546	-0.45876	-0.56028	-0.71417	-0.86522	-0.48536	-0.25516
0.35546	-0.17786	-114.526	-238.471	-234.475	-156.395	-295.13	-0.48424	-0.50934	-0.61214	-0.55985	-0.15327	-0.05103
0.17773	-0.63523	-109.257	-228.27	-218.15	-147.793	-282.02	-0.22938	-0.25467	-0.48461	-0.5853	-0.30654	-0.15309
-0.50779	-1.49913	-105.355	-218.879	-202.003	-140.084	-269.675	-0.15292	0.17827	-0.02551	-0.15269	0	0
-0.66013	-1.54995	-100.618	-208.906	-184.559	-132.273	-257.611	-0.45876	0.10187	0.07652	0.33082	0.45981	0.15309
-0.68552	-1.3975	-95.0707	-198.553	-167.573	-124.08	-245.368	-0.43327	0	-0.05101	0.17813	0.22991	-0.07655
-0.27929	-0.86391	-88.8644	-188.023	-151.35	-115.656	-233.125	-0.35681	-0.17827	-0.48461	-0.45806	-0.281	-0.38274
0.02539	-0.48277	-82.8354	-177.822	-136.016	-107.462	-221.29	-0.40778	-0.30561	-0.68866	-0.81433	-0.45981	-0.35722
0.22851	-0.40654	-77.4143	-168.279	-121.217	-99.6771	-209.711	-0.15292	-0.02547	-0.4336	-0.63619	-0.20436	-0.05103
0.22851	-0.60982	-72.7786	-159.217	-107.002	-92.1216	-198.284	0.25487	0.28014	0.02551	-0.0509	0.20436	0.17861
-0.05078	-1.01636	-68.7002	-150.839	-93.678	-85.3318	-187.571	0.45876	0.68761	0.68866	0.63619	0.56199	0.20413
-0.40623	-1.34668	-64.7737	-142.409	-80.3281	-78.4909	-177.063	0.35681	0.45841	0.61214	0.66164	0.48536	0.07655
-0.27929	-1.01636	-59.8593	-133.651	-67.6648	-71.7012	-166.758	0.28035	0.28014	0.4081	0.33082	0.20436	-0.07655
-0.17773	-0.63523	-54.413	-124.513	-55.1795	-64.4264	-156.301	0.3823	0.1528	0.15304	0.07634	0	-0.15309
0.53318	0.17786	-48.6373	-115.299	-43.2282	-57.2537	-146.226	0.17841	-0.2292	-0.12753	-0.12724	-0.07664	-0.15309
0.4824	-0.07623	-44.3308	-107.554	-32.3957	-50.8468	-136.406	0.43327	-0.10187	-0.10202	-0.20358	-0.15327	-0.15309
0.2539	-0.58441	-41.063	-100.416	-21.8429	-44.8994	-127.097	0.43327	0.10187	0.17854	0.07634	0.07664	-0.07655
0.07617	-0.88932	-37.9219	-93.3533	-11.2648	-39.3859	-118.195	0.43327	0.38201	0.66316	0.71254	0.56199	0.15309
-0.17773	-1.19422	-34.5781	-86.2151	-0.96628	-33.6681	-109.242	0.48424	0.45841	0.73967	0.78888	0.48536	0.12758
-0.12695	-1.01636	-30.449	-78.6466	9.25592	-27.7973	-100.468	0.28035	0	0.22955	0.25448	0.07664	-0.10206
-0.02539	-0.66063	-25.9652	-71.1287	19.0713	-22.2327	-92.1532	-0.15292	-0.33107	-0.10202	-0.02545	0	-0.05103
0.10156	-0.43195	-21.7601	-63.9399	28.6323	-16.7192	-83.8638	-0.35681	-0.56028	-0.45911	-0.33082	-0.25545	-0.15309
-0.07617	-0.68604	-18.4416	-57.4093	37.6339	-11.4865	-75.5488	-0.17841	-0.48388	-0.56113	-0.55985	-0.45981	-0.28067
-0.12695	-0.86391	-15.5031	-51.2076	45.7202	-6.84084	-67.948	-0.40778	-0.43294	-0.4081	-0.25448	-0.10218	-0.17861
-0.22851	-1.118	-12.6913	-45.2338	53.3487	-2.5015	-60.6533	-0.79008	-0.48388	-0.33158	-0.02545	0.07664	-0.12758
-0.53318	-1.54995	-10.0821	-39.336	60.9772	2.19519	-52.976	-0.68814	-0.50934	-0.58664	-0.45806	-0.33209	-0.38274
-0.35546	-1.37209	-6.86495	-32.8812	68.7074	7.12162	-45.4007	-0.63716	-0.53481	-0.73967	-0.71254	-0.43427	-0.40825
-0.17773	-1.04177	-3.26782	-26.4265	76.2342	11.8438	-38.106	-0.63716	-0.38201	-0.51012	-0.33082	-0.07664	-0.15309
-0.10156	-0.96554	0.05066	-20.3514	83.2778	16.515	-30.8623	-0.58619	-0.45841	-0.63765	-0.45806	-0.20436	-0.17861
-0.20312	-1.01636	2.81184	-14.8079	89.8384	20.6501	-24.0267	-0.61168	-0.48388	-0.76518	-0.71254	-0.43427	-0.28067
-0.4824	-1.19422	5.34503	-9.41633	96.3226	24.6066	-17.4461	-0.66265	-0.40747	-0.61214	-0.45806	-0.15327	-0.22964
-0.40623	-1.04177	8.20754	-3.84753	102.705	28.6907	-10.738	-0.43327	-0.1528	-0.28057	-0.02545	0.17882	-0.07655
-0.35546	-1.04177	11.0447	1.5947	108.782	32.9279	-4.00445	-0.10195	0.0764	-0.12753	0	0.10218	-0.12758
-0.17773	-0.88932	14.0339	7.11287	114.936	37.1907	2.49959	0.02549	0.05093	-0.12753	-0.10179	0.05109	-0.12758
0.07617	-0.63523	17.1497	12.5551	121.064	41.2747	8.74857	0.10195	0.12734	0.02551	0.07634	0.20436	-0.02552
0.17773	-0.559	19.9869	17.6936	127.015	45.3333	15.023	0.3823	0.28014	0.15304	0.10179	0.15327	-0.07655
0.10156	-0.60982	22.4187	22.4777	132.66	49.06	20.9915	0.61168	0.28014	0.22955	0.12724	0.10218	-0.15309
0	-0.60982	24.7746	27.0087	137.72	52.2507	26.3732	0.50973	0.35654	0.4336	0.38172	0.35763	-0.05103
-0.05078	-0.53359	27.2318	31.6915	142.704	55.6967	31.8825	0.50973	0.38201	0.48461	0.48351	0.38318	-0.02552
0.05078	-0.35573	29.841	36.5009	147.561	59.3979	37.5704	0.73911	0.48388	0.45911	0.35627	0.281	-0.05103
0.20312	-0.20327	32.4502	41.1079	152.087	62.9204	42.9776	0.86654	0.53481	0.56113	0.48351	0.40872	0.10206
0.30468	-0.20327	34.7301	45.2845	156.181	66.06	48.0023	0.79008	0.50934	0.58664	0.50895	0.40872	0.12758
0.15234	-0.50818	36.402	49.0307	159.868	68.8934	52.772	0.68814	0.48388	0.56113	0.50895	0.33209	0.05103
0.10156	-0.559	38.1752	52.8276	163.326	71.548	57.3375	0.5607	0.35654	0.48461	0.45806	0.25545	-0.02552
-0.12695	-0.73686	39.8978	56.5739	166.759	74.1771	61.8521	0.3823	0.2292	0.38259	0.40716	0.22991	-0.05103
-0.15234	-0.66063	41.8737	60.3455	170.065	76.7297	66.2136	0.22938	0.05093	0.15304	0.17813	0.07664	-0.12758
-0.10156	-0.58441	43.9002	64.1171	173.269	79.3333	70.5496	0	-0.1528	-0.15304	-0.07634	-0.07664	-0.15309
-0.05078	-0.50818	45.8254	67.7115	176.218	81.7582	74.6306	-0.25487	-0.20374	-0.25506	-0.15269	-0.05109	-0.10206
0.02539	-0.53359	47.548	71.1034	178.965	84.03	78.6351	-0.43327	-0.33107	-0.38259	-0.25448	-0.12773	-0.12758
-0.17773	-0.86391	48.7893	74.141	181.508	86.1486	82.5375	-0.5607	-0.43294	-0.56113	-0.43261	-0.281	-0.25516
-0.33007	-1.09259	49.8532	77.1025	183.898	88.0885	86.2869	-0.68814	-0.45841	-0.61214	-0.50895	-0.281	-0.30619
-0.45701	-1.21963	51.1198	80.1148	186.186	90.054	90.0363	-0.71362	-0.40747	-0.53563	-0.38172	-0.15327	-0.20413
-0.53318	-1.24504	52.6397	83.3042	188.653	92.2492	93.8877	-0.63716	-0.30561	-0.48461	-0.30537	-0.10218	-0.15309
-0.40623	-0.99095	54.4636	86.6201	191.069	94.4189	97.6115	-0.66265	-0.35654	-0.53563	-0.30537	-0.10218	-0.10206
-0.33007	-0.81309	56.2115	89.7589	193.23	96.4099	101.106	-0.7646	-0.50934	-0.71417	-0.43261	-0.22991	-0.15309
-0.33007	-0.81309	57.7314	92.6952	195.137	98.3243	104.524	-0.89203	-0.68761	-0.94372	-0.71254	-0.43427	-0.3317
-0.33007	-0.8385	59.0487	95.4036	196.841	100.111	107.89	-0.7646	-0.58574	-0.8417	-0.68709	-0.38318	-0.35722
-0.2539	-0.8385	60.3406	98.1627	198.595	102.051	111.359	-0.53522	-0.33107	-0.58664	-0.43261	-0.17882	-0.30619
-0.22851	-0.86391	61.6072	100.846	200.325	104.016	114.828	-0.17841	-0.02547	-0.25506	-0.10179	0.02555	-0.15309
-0.12695	-0.76227	63.0005	103.58	201.927	105.982	118.144	0.05097	0.12734	-0.02551	0.12724	0.15327	-0.02552
-0.15234	-0.68604	64.3431	106.288	203.427	107.947	121.358	0.22938	0.1528	0.07652	0.17813	0.17882	0.02552
-0.07617	-0.48277	65.8883	108.997	204.774	109.709	124.316	0.28035	0.12734	0.10202	0.25448	0.20436	0.02552
0.10156	-0.10164	67.6362	111.629	205.995	111.291	127.02	0.17841	-0.02547	0.05101	0.22903	0.20436	-0.02552
0	-0.20327	68.8521	113.958	207.139	113.052	129.953	0.33133	-0.05093	-0.07652	0	-0.02555	-0.20413
-0.05078	-0.30491	69.7641	116.084	208.08	114.661	132.733	0.5607	0.20374	0.10202	0.07634	0.10218	-0.12758
0.07617	-0.2795	70.7774	118.16	208.919	116.09	135.335	0.71362	0.63668	0.63765	0.66164	0.56199	0.15309
0.22851	-0.2795	71.8413	120.286	209.733	117.622	137.962	0.91752	0.63668	0.79069	0.89067	0.63863	0.20413
0.20312	-0.30491	72.8039	122.26	210.47	119	140.385	0.89203	0.50934	0.58664	0.63619	0.38318	0.07655
0.05078	-0.33032	73.6652	124.159	211.132	120.123	142.426	0.58619	0.25467	0.30607	0.33082	0.17882	-0.05103
0.02539	-0.20327	74.6278	126.083	211.818	121.119	144.39	0.33133	0	0.05101	0.10179	0.05109	-0.15309
-0.02539	-0.22868	75.4638	127.779	212.352	122.114	146.456	0.33133	0.02547	0	0	0.02555	-0.17861
-0.10156	-0.38114	76.0211	129.272	212.734	122.982	148.445	0.33133	0.12734	0.12753	0.17813	0.20436	-0.02552
-0.10156	-0.45736	76.553	130.816	212.962	123.799	150.256	0.15292	0.2292	0.22955	0.35627	0.38318	0.15309
-0.12695	-0.559	77.085	132.335	213.293	124.692	152.143	0.07646	0.10187	0.05101	0.17813	0.17882	0.05103
-0.15234	-0.63523	77.6423	133.803	213.573	125.483	153.903	-0.05097	-0.12734	-0.22955	-0.15269	-0.07664	-0.12758
-0.22851	-0.68604	78.225	135.119	213.598	125.994	155.357	-0.33133	-0.2292	-0.38259	-0.25448	-0.10218	-0.17861
-0.40623	-0.8385	78.6556	136.41	213.573	126.53	156.888	-0.50973	-0.33107	-0.51012	-0.35627	-0.15327	-0.25516
-0.43162	-0.8385	79.1369	137.752	213.649	127.168	158.571	-0.48424	-0.33107	-0.56113	-0.43261	-0.20436	-0.28067
-0.35546	-0.76227	79.8462	139.169	213.802	127.832	160.229	-0.43327	-0.20374	-0.45911	-0.27992	-0.05109	-0.15309
-0.33007	-0.68604	80.5808	140.587	214.005	128.572	161.861	-0.43327	-0.17827	-0.4081	-0.17813	0.02555	-0.05103
-0.2539	-0.66063	81.2395	141.852	214.132	129.159	163.29	-0.50973	-0.28014	-0.51012	-0.33082	-0.10218	-0.12758
-0.2539	-0.68604	81.7461	143.017	214.158	129.772	164.718	-0.5607	-0.38201	-0.63765	-0.5344	-0.281	-0.28067
-0.22851	-0.66063	82.2781	144.207	214.158	130.359	166.146	-0.48424	-0.30561	-0.56113	-0.48351	-0.20436	-0.30619
-0.33007	-0.73686	82.6834	145.27	214.056	130.946	167.6	-0.28035	-0.05093	-0.28057	-0.15269	0.05109	-0.12758
-0.33007	-0.71145	83.1647	146.358	213.929	131.61	169.079	-0.05097	0.10187	-0.07652	0.0509	0.10218	-0.05103
-0.30468	-0.60982	83.6967	147.573	213.827	132.324	170.482	0.02549	0.10187	0	0.17813	0.20436	0.02552
-0.07617	-0.2795	84.6339	148.813	213.674	132.911	171.681	0.05097	0.05093	0.02551	0.20358	0.17882	0.02552
-0.02539	-0.20327	85.3686	149.978	213.496	133.524	172.803	-0.05097	-0.1528	-0.17854	0.02545	0	-0.10206
-0.02539	-0.17786	85.8245	150.839	213.14	134.034	173.926	0	-0.2292	-0.33158	-0.22903	-0.20436	-0.28067
-0.02539	-0.2795	86.0272	151.598	212.784	134.468	174.971	0.10195	-0.10187	-0.17854	-0.10179	-0.05109	-0.22964
0	-0.35573	86.2552	152.281	212.581	134.928	176.094	0.40778	0.28014	0.25506	0.30537	0.281	-0.02552
0.05078	-0.38114	86.5085	153.066	212.378	135.413	177.139	0.53522	0.38201	0.48461	0.61075	0.45981	0.12758
0.05078	-0.30491	86.8631	153.825	212.047	135.719	177.93	0.48424	0.30561	0.4336	0.55985	0.38318	0.15309
-0.10156	-0.30491	87.1671	154.559	211.691	136.025	178.619	0.28035	0	0.10202	0.20358	0.12773	0
-0.07617	-0.15245	87.5724	155.319	211.284	136.204	179.231	0.12743	-0.17827	-0.12753	-0.02545	-0.02555	-0.12758
-0.07617	-0.15245	87.8258	155.876	210.776	136.332	179.894	0.07646	-0.20374	-0.17854	-0.0509	-0.02555	-0.15309
-0.15234	-0.33032	87.7498	156.154	210.038	136.306	180.481	0.10195	-0.05093	-0.02551	0.07634	0.10218	-0.07655
-0.07617	-0.38114	87.6738	156.559	209.326	136.332	181.016	0.07646	0.02547	0.07652	0.20358	0.22991	0.02552
-0.12695	-0.48277	87.5978	157.04	208.792	136.51	181.705	0.10195	0.02547	0.02551	0.15269	0.15327	0
-0.12695	-0.48277	87.6738	157.496	208.131	136.587	182.241	0.05097	-0.0764	-0.10202	-0.02545	0.02555	-0.07655
-0.15234	-0.45736	87.7751	157.875	207.292	136.383	182.496	-0.17841	-0.20374	-0.25506	-0.15269	-0.05109	-0.12758
-0.27929	-0.50818	87.8004	158.179	206.376	136.23	182.827	-0.28035	-0.28014	-0.4336	-0.30537	-0.15327	-0.22964
-0.35546	-0.50818	87.8258	158.534	205.486	136.102	183.235	-0.30584	-0.25467	-0.4081	-0.27992	-0.05109	-0.17861
-0.30468	-0.43195	87.9778	158.913	204.546	136.051	183.694	-0.20389	-0.0764	-0.22955	-0.07634	0.10218	-0.05103
-0.30468	-0.45736	88.0791	159.268	203.732	136.102	184.23	-0.10195	0	-0.20405	-0.0509	0.10218	0
-0.22851	-0.45736	88.2057	159.546	202.944	136	184.562	-0.15292	-0.05093	-0.20405	-0.10179	0.07664	-0.02552
-0.17773	-0.40654	88.3577	159.85	202.232	135.898	184.817	-0.22938	-0.10187	-0.25506	-0.10179	0.05109	-0.05103
-0.22851	-0.43195	88.4084	160.103	201.494	135.872	185.199	-0.10195	-0.02547	-0.22955	-0.15269	0	-0.15309
-0.27929	-0.45736	88.3831	160.28	200.63	135.821	185.556	0.02549	0.05093	-0.17854	-0.15269	-0.02555	-0.20413
-0.27929	-0.40654	88.4844	160.483	199.638	135.668	185.76	0.05097	0.10187	-0.05101	0	0.10218	-0.10206
-0.20312	-0.2795	88.687	160.786	198.697	135.643	186.015	0.07646	0.12734	0.02551	0.12724	0.20436	-0.02552
-0.05078	-0.10164	88.991	161.115	197.807	135.694	186.321	0.17841	0.12734	0.02551	0.10179	0.15327	-0.02552
0	-0.02541	89.1937	161.343	196.892	135.668	186.5	0.12743	0.02547	-0.05101	0	0.07664	-0.07655
0	-0.05082	89.1684	161.369	195.798	135.489	186.5	0.05097	-0.0764	-0.12753	-0.10179	0	-0.15309
-0.10156	-0.20327	88.915	161.242	194.629	135.26	186.526	0.10195	0	-0.02551	0	0.10218	-0.10206
-0.07617	-0.25409	88.7377	161.191	193.484	135.081	186.679	0.25487	0.17827	0.17854	0.20358	0.22991	0
-0.12695	-0.30491	88.6111	161.191	192.442	134.979	186.781	0.35681	0.25467	0.33158	0.40716	0.35763	0.12758
-0.07617	-0.20327	88.6617	161.217	191.323	134.698	186.628	0.20389	0.0764	0.22955	0.38172	0.30654	0.12758
-0.12695	-0.15245	88.6617	161.217	190.229	134.417	186.449	0	-0.20374	-0.07652	0.0509	0.05109	-0.02552
-0.12695	-0.12705	88.5604	161.191	189.111	134.111	186.296	-0.10195	-0.35654	-0.30607	-0.20358	-0.15327	-0.17861
-0.07617	-0.10164	88.4337	161.014	187.839	133.652	186.015	-0.22938	-0.40747	-0.35708	-0.22903	-0.12773	-0.20413
-0.15234	-0.2795	88.0537	160.635	186.568	133.141	185.811	-0.25487	-0.33107	-0.30607	-0.17813	-0.07664	-0.17861
-0.12695	-0.38114	87.5978	160.432	185.423	132.784	185.658	-0.22938	-0.30561	-0.28057	-0.15269	-0.02555	-0.12758
-0.15234	-0.43195	87.2431	160.305	184.356	132.503	185.582	-0.17841	-0.20374	-0.20405	-0.07634	0.05109	-0.05103
-0.17773	-0.40654	87.0405	160.179	183.288	132.146	185.378	-0.20389	-0.2292	-0.20405	-0.0509	0.05109	-0.02552
-0.22851	-0.40654	86.8378	159.926	182.169	131.635	185.046	-0.30584	-0.30561	-0.30607	-0.15269	-0.05109	-0.07655
-0.30468	-0.40654	86.5592	159.723	181.05	131.125	184.715	-0.43327	-0.40747	-0.45911	-0.27992	-0.10218	-0.12758
-0.33007	-0.35573	86.3818	159.521	179.956	130.64	184.46	-0.35681	-0.33107	-0.4081	-0.25448	-0.07664	-0.12758
-0.30468	-0.33032	86.2298	159.394	179.016	130.359	184.383	-0.22938	-0.20374	-0.33158	-0.15269	-0.02555	-0.10206
-0.17773	-0.25409	86.1285	159.242	177.998	130.027	184.179	-0.17841	-0.1528	-0.25506	-0.10179	0.02555	-0.07655
-0.10156	-0.25409	85.9765	159.015	176.956	129.644	183.924	-0.12743	-0.10187	-0.17854	-0.0509	0.07664	-0.05103
-0.05078	-0.22868	85.7992	158.812	175.964	129.363	183.745	0	-0.02547	-0.15304	-0.07634	0.02555	-0.10206
-0.10156	-0.22868	85.5712	158.61	174.972	129.031	183.541	0.10195	0.05093	-0.07652	-0.02545	0.07664	-0.10206
-0.12695	-0.17786	85.4192	158.306	173.879	128.623	183.21	0.15292	0.10187	0	0.02545	0.12773	-0.10206
-0.12695	-0.12705	85.3432	158.027	172.786	128.189	182.853	0.17841	0.1528	0.10202	0.12724	0.20436	-0.02552
-0.10156	-0.02541	85.2926	157.85	171.768	127.908	182.623	0.30584	0.2292	0.15304	0.20358	0.25545	0.02552
0	0.12705	85.3179	157.724	170.828	127.679	182.343	0.35681	0.2292	0.20405	0.22903	0.25545	0.05103
0.05078	0.17786	85.2166	157.445	169.785	127.321	181.96	0.35681	0.17827	0.17854	0.22903	0.25545	0.02552
0.02539	0.07623	84.9126	156.939	168.615	126.836	181.475	0.30584	0.10187	0.12753	0.15269	0.15327	-0.07655
-0.05078	-0.02541	84.4313	156.382	167.369	126.249	180.94	0.28035	0.1528	0.17854	0.20358	0.20436	-0.05103
-0.05078	-0.05082	84.102	155.952	166.251	125.79	180.506	0.33133	0.17827	0.22955	0.27992	0.25545	-0.02552
-0.05078	-0.05082	83.874	155.572	165.132	125.356	180.047	0.33133	0.1528	0.22955	0.30537	0.25545	0
-0.02539	0.05082	83.6967	155.192	163.962	124.794	179.409	0.15292	-0.02547	0.07652	0.15269	0.15327	-0.02552
-0.07617	0.02541	83.3927	154.737	162.792	124.207	178.797	-0.02549	-0.20374	-0.12753	-0.02545	0.02555	-0.07655
-0.07617	0.02541	83.038	154.23	161.572	123.569	178.16	-0.12743	-0.28014	-0.22955	-0.12724	-0.02555	-0.12758
-0.12695	-0.07623	82.6074	153.623	160.351	122.905	177.496	-0.22938	-0.30561	-0.28057	-0.15269	-0.02555	-0.15309
-0.20312	-0.20327	82.1007	152.939	159.08	122.14	176.808	-0.33133	-0.30561	-0.28057	-0.15269	0	-0.15309
-0.22851	-0.25409	81.6194	152.383	157.91	121.476	176.17	-0.40778	-0.35654	-0.30607	-0.15269	0	-0.10206
-0.27929	-0.33032	81.1635	151.876	156.766	120.94	175.66	-0.35681	-0.30561	-0.30607	-0.17813	-0.02555	-0.10206
-0.2539	-0.2795	80.8848	151.446	155.647	120.378	175.073	-0.40778	-0.38201	-0.38259	-0.20358	-0.05109	-0.10206
-0.2539	-0.25409	80.5808	150.914	154.503	119.664	174.359	-0.53522	-0.43294	-0.4336	-0.22903	-0.07664	-0.12758
-0.27929	-0.2795	80.1755	150.358	153.358	119	173.722	-0.61168	-0.50934	-0.56113	-0.38172	-0.17882	-0.20413
-0.30468	-0.2795	79.7702	149.826	152.214	118.362	173.135	-0.5607	-0.48388	-0.58664	-0.43261	-0.20436	-0.22964
-0.2539	-0.22868	79.4916	149.396	151.121	117.851	172.625	-0.48424	-0.38201	-0.48461	-0.35627	-0.12773	-0.20413
-0.17773	-0.17786	79.2382	148.965	150.078	117.392	172.14	-0.3823	-0.28014	-0.38259	-0.25448	-0.05109	-0.15309
-0.12695	-0.15245	78.9089	148.459	149.036	116.907	171.63	-0.28035	-0.20374	-0.28057	-0.17813	0	-0.10206
-0.10156	-0.10164	78.6049	148.029	148.069	116.473	171.12	-0.17841	-0.12734	-0.20405	-0.12724	0.05109	-0.05103
-0.15234	-0.10164	78.2503	147.548	147.128	116.013	170.61	-0.02549	-0.02547	-0.07652	-0.02545	0.10218	-0.05103
-0.10156	0	78.0223	147.092	146.111	115.528	170.074	0.07646	0.02547	0	0.07634	0.15327	-0.02552
-0.10156	0.05082	77.845	146.586	145.094	115.043	169.462	0.12743	0.0764	0.07652	0.15269	0.20436	0
-0.02539	0.17786	77.7437	146.181	144.153	114.635	168.875	0.17841	0.05093	0.07652	0.12724	0.17882	-0.02552
0.10156	0.2795	77.6423	145.751	143.238	114.252	168.34	0.25487	0.0764	0.10202	0.12724	0.17882	-0.02552
0.12695	0.2795	77.389	145.27	142.272	113.869	167.779	0.35681	0.1528	0.15304	0.15269	0.17882	-0.02552
0.15234	0.25409	77.009	144.612	141.229	113.359	167.115	0.3823	0.20374	0.22955	0.22903	0.22991	-0.02552
0.10156	0.17786	76.4771	143.903	140.11	112.721	166.376	0.40778	0.28014	0.33158	0.30537	0.30654	0.02552
0.05078	0.15245	76.0464	143.27	139.017	112.108	165.662	0.3823	0.25467	0.33158	0.30537	0.30654	0.02552
0.05078	0.20327	75.7171	142.738	138	111.546	164.896	0.33133	0.20374	0.28057	0.27992	0.281	0.05103
0.02539	0.22868	75.4385	142.156	136.932	110.959	164.131	0.25487	0.0764	0.12753	0.15269	0.17882	0
0	0.20327	75.0331	141.473	135.813	110.245	163.264	0.10195	-0.02547	0.05101	0.07634	0.12773	-0.02552
-0.02539	0.15245	74.5012	140.713	134.643	109.479	162.397	-0.02549	-0.10187	-0.02551	0.0509	0.12773	-0.02552
-0.07617	0.05082	73.9439	139.929	133.499	108.713	161.581	-0.07646	-0.10187	-0.05101	0.02545	0.07664	-0.07655
-0.12695	-0.05082	73.3866	139.169	132.355	107.973	160.713	-0.17841	-0.17827	-0.15304	-0.07634	0.02555	-0.10206
-0.15234	-0.10164	72.9053	138.461	131.236	107.182	159.846	-0.30584	-0.25467	-0.25506	-0.15269	0	-0.12758
-0.15234	-0.10164	72.5253	137.802	130.219	106.492	159.056	-0.3823	-0.28014	-0.33158	-0.22903	-0.05109	-0.12758
-0.15234	-0.07623	72.1453	137.195	129.201	105.803	158.29	-0.40778	-0.30561	-0.38259	-0.27992	-0.07664	-0.15309
-0.15234	-0.10164	71.74	136.512	128.184	105.089	157.474	-0.45876	-0.30561	-0.4081	-0.27992	-0.05109	-0.12758
-0.20312	-0.15245	71.284	135.803	127.142	104.348	156.658	-0.53522	-0.35654	-0.4336	-0.30537	-0.07664	-0.15309
-0.22851	-0.17786	70.8534	135.094	126.15	103.634	155.893	-0.53522	-0.35654	-0.4336	-0.33082	-0.10218	-0.15309
-0.22851	-0.15245	70.4481	134.486	125.235	103.021	155.179	-0.50973	-0.33107	-0.4081	-0.27992	-0.07664	-0.15309
-0.17773	-0.10164	70.1694	133.93	124.37	102.485	154.515	-0.43327	-0.25467	-0.33158	-0.20358	0	-0.10206
-0.12695	-0.05082	69.8908	133.373	123.505	101.974	153.852	-0.35681	-0.2292	-0.30607	-0.20358	-0.02555	-0.10206
-0.12695	-0.02541	69.5361	132.765	122.615	101.464	153.189	-0.28035	-0.20374	-0.28057	-0.17813	-0.02555	-0.12758
-0.07617	0	69.1815	132.158	121.675	100.902	152.5	-0.22938	-0.1528	-0.20405	-0.07634	0.05109	-0.10206
-0.05078	0.07623	68.9028	131.576	120.785	100.392	151.812	-0.12743	-0.0764	-0.10202	0	0.10218	-0.10206
-0.02539	0.07623	68.5988	130.993	119.946	99.9324	151.149	-0.05097	-0.0764	-0.10202	0	0.07664	-0.12758
0.05078	0.20327	68.3708	130.436	119.081	99.4729	150.435	-0.02549	-0.0764	-0.07652	-0.02545	0.07664	-0.12758
0.10156	0.2795	68.1682	129.905	118.242	98.9879	149.72	0.02549	-0.02547	0	0.0509	0.12773	-0.07655
0.10156	0.2795	67.8642	129.323	117.403	98.6051	149.108	0.15292	0.02547	0.05101	0.07634	0.15327	-0.07655
0.10156	0.25409	67.4336	128.639	116.487	98.0945	148.369	0.22938	0.12734	0.15304	0.17813	0.20436	-0.02552
0.07617	0.20327	67.0029	127.905	115.521	97.4564	147.552	0.22938	0.1528	0.22955	0.27992	0.281	0.02552
0.02539	0.17786	66.5723	127.196	114.58	96.8693	146.762	0.20389	0.12734	0.22955	0.27992	0.25545	-0.02552
0.05078	0.20327	66.1923	126.538	113.665	96.2822	145.945	0.20389	0.10187	0.17854	0.20358	0.20436	-0.02552
0.07617	0.25409	65.8883	125.931	112.775	95.7207	145.129	0.12743	0.02547	0.10202	0.12724	0.15327	-0.05103
0.07617	0.2795	65.5083	125.247	111.808	95.0825	144.288	0.05097	-0.0764	0	0.02545	0.10218	-0.10206
0.12695	0.25409	65.0777	124.488	110.842	94.3933	143.42	0	-0.0764	-0.05101	-0.02545	0.07664	-0.12758
0.05078	0.15245	64.4951	123.678	109.876	93.6531	142.553	-0.05097	-0.0764	-0.05101	0	0.07664	-0.10206
-0.02539	0.05082	63.8871	122.893	108.91	92.9384	141.686	-0.10195	-0.05093	-0.02551	0	0.10218	-0.07655
-0.07617	0	63.3805	122.159	107.969	92.2237	140.793	-0.17841	-0.0764	-0.07652	-0.02545	0.07664	-0.07655
-0.07617	0.02541	63.0258	121.476	107.053	91.509	139.952	-0.25487	-0.12734	-0.15304	-0.10179	0.05109	-0.10206
-0.07617	0.05082	62.6965	120.818	106.214	90.8453	139.11	-0.33133	-0.20374	-0.22955	-0.15269	0.02555	-0.10206
-0.10156	0.02541	62.3165	120.134	105.324	90.1816	138.268	-0.35681	-0.2292	-0.28057	-0.17813	0	-0.12758
-0.12695	-0.02541	61.8605	119.4	104.434	89.4925	137.477	-0.3823	-0.20374	-0.30607	-0.20358	-0.02555	-0.15309
-0.15234	-0.05082	61.4046	118.641	103.544	88.7777	136.61	-0.40778	-0.2292	-0.30607	-0.20358	-0.02555	-0.15309
-0.12695	-0.05082	61.0246	117.957	102.731	88.1396	135.82	-0.40778	-0.20374	-0.28057	-0.15269	0	-0.15309
-0.10156	-0.02541	60.7459	117.35	101.993	87.6036	135.105	-0.35681	-0.17827	-0.28057	-0.17813	-0.02555	-0.17861
-0.05078	0.05082	60.4673	116.793	101.281	87.1186	134.391	-0.33133	-0.17827	-0.28057	-0.20358	-0.05109	-0.17861
-0.02539	0.07623	60.1633	116.185	100.518	86.5825	133.677	-0.30584	-0.1528	-0.25506	-0.17813	0	-0.15309
0	0.10164	59.834	115.527	99.7045	86.0465	132.937	-0.25487	-0.0764	-0.17854	-0.10179	0.05109	-0.10206
0	0.10164	59.4793	114.844	98.9417	85.5105	132.198	-0.17841	-0.05093	-0.10202	-0.02545	0.07664	-0.10206
-0.02539	0.10164	59.1247	114.211	98.1534	85.0255	131.458	-0.15292	-0.05093	-0.07652	0	0.07664	-0.10206
0.02539	0.17786	58.846	113.603	97.3906	84.515	130.718	-0.12743	-0.0764	-0.07652	0	0.10218	-0.07655
0.07617	0.25409	58.6181	113.047	96.6786	84.081	129.979	-0.12743	-0.0764	-0.10202	0	0.07664	-0.10206
0.10156	0.25409	58.3141	112.414	95.9411	83.6471	129.29	-0.05097	-0.0764	-0.07652	0.02545	0.07664	-0.10206
0.10156	0.25409	57.9088	111.73	95.1529	83.1111	128.499	0	-0.02547	0	0.10179	0.12773	-0.05103
0.10156	0.17786	57.4528	110.996	94.3137	82.5495	127.734	0	0	0.05101	0.12724	0.15327	-0.05103
0.07617	0.17786	57.0222	110.288	93.5	81.9624	126.918	-0.02549	-0.05093	0.02551	0.10179	0.10218	-0.07655
0.07617	0.17786	56.6422	109.655	92.7372	81.4264	126.102	-0.05097	-0.10187	-0.05101	0.02545	0.07664	-0.10206
0.07617	0.20327	56.2875	109.022	91.9998	80.8648	125.311	-0.10195	-0.1528	-0.10202	-0.02545	0.05109	-0.10206
0.10156	0.25409	55.9329	108.338	91.2369	80.2777	124.469	-0.15292	-0.20374	-0.15304	-0.0509	0.02555	-0.10206
0.07617	0.20327	55.5022	107.63	90.4232	79.6651	123.679	-0.17841	-0.20374	-0.15304	-0.07634	0.02555	-0.10206
0.02539	0.15245	54.9956	106.896	89.6349	79.027	122.837	-0.17841	-0.17827	-0.15304	-0.02545	0.07664	-0.07655
0	0.07623	54.489	106.136	88.8466	78.3889	122.046	-0.17841	-0.1528	-0.12753	-0.02545	0.07664	-0.07655
-0.05078	0.02541	53.9823	105.427	88.0838	77.7762	121.256	-0.20389	-0.17827	-0.17854	-0.0509	0.02555	-0.10206
-0.02539	0.07623	53.653	104.795	87.3464	77.1381	120.439	-0.25487	-0.20374	-0.20405	-0.07634	0.02555	-0.10206
-0.02539	0.10164	53.349	104.187	86.6344	76.5765	119.649	-0.30584	-0.20374	-0.25506	-0.12724	0	-0.12758
0	0.10164	53.0197	103.554	85.9478	76.0405	118.935	-0.25487	-0.20374	-0.28057	-0.17813	-0.02555	-0.12758
0	0.12705	52.6397	102.896	85.2104	75.4279	118.144	-0.25487	-0.17827	-0.25506	-0.15269	0	-0.10206
-0.02539	0.10164	52.2344	102.213	84.4984	74.8408	117.379	-0.25487	-0.1528	-0.22955	-0.12724	0.02555	-0.10206
-0.02539	0.07623	51.8291	101.555	83.8118	74.2792	116.665	-0.22938	-0.10187	-0.20405	-0.12724	0.02555	-0.10206
0	0.15245	51.5504	100.998	83.1761	73.7943	115.95	-0.17841	-0.0764	-0.17854	-0.07634	0.05109	-0.07655
0	0.17786	51.3225	100.416	82.5404	73.3603	115.287	-0.15292	-0.05093	-0.15304	-0.0509	0.07664	-0.07655
0.02539	0.20327	51.0438	99.8081	81.8793	72.8753	114.573	-0.10195	0	-0.10202	-0.02545	0.10218	-0.05103
0.05078	0.22868	50.7398	99.1752	81.2181	72.3648	113.833	-0.07646	0	-0.07652	0.02545	0.12773	-0.05103
0.02539	0.22868	50.3852	98.5424	80.557	71.8798	113.145	-0.05097	0	-0.05101	0.0509	0.10218	-0.07655
0.02539	0.22868	50.0812	97.9349	79.9213	71.4204	112.431	-0.05097	0	-0.05101	0.02545	0.07664	-0.07655
0.07617	0.2795	49.8279	97.3527	79.2602	70.9354	111.691	-0.07646	-0.02547	-0.07652	0	0.07664	-0.10206
0.10156	0.33032	49.5999	96.7705	78.6499	70.5015	110.977	-0.07646	-0.05093	-0.10202	0	0.05109	-0.10206
0.12695	0.33032	49.2706	96.163	77.9887	70.042	110.263	-0.05097	-0.05093	-0.10202	0	0.05109	-0.10206
0.10156	0.2795	48.8653	95.4796	77.3276	69.557	109.574	-0.02549	-0.02547	-0.05101	0.02545	0.10218	-0.05103
0.10156	0.25409	48.4346	94.7961	76.641	69.021	108.809	-0.05097	-0.02547	-0.02551	0.0509	0.12773	-0.05103
0.05078	0.20327	48.0293	94.1127	75.929	68.4594	107.992	-0.10195	-0.0764	-0.07652	0.0509	0.10218	-0.05103
0.02539	0.20327	47.6493	93.4799	75.2933	67.9234	107.253	-0.15292	-0.12734	-0.10202	0.02545	0.05109	-0.07655
0.02539	0.22868	47.3454	92.8724	74.6576	67.4129	106.488	-0.20389	-0.20374	-0.17854	0	0.05109	-0.07655
0.02539	0.22868	47.0414	92.2395	73.9965	66.8513	105.722	-0.28035	-0.28014	-0.25506	-0.07634	-0.02555	-0.10206
0.02539	0.20327	46.6614	91.5814	73.2845	66.2642	104.932	-0.33133	-0.33107	-0.30607	-0.15269	-0.05109	-0.12758
0.02539	0.15245	46.2054	90.898	72.6234	65.7027	104.192	-0.35681	-0.33107	-0.33158	-0.12724	-0.05109	-0.12758
0	0.10164	45.7494	90.2399	71.9877	65.1411	103.478	-0.35681	-0.30561	-0.33158	-0.15269	-0.05109	-0.12758
0	0.07623	45.3441	89.607	71.3519	64.6051	102.764	-0.33133	-0.28014	-0.30607	-0.15269	-0.05109	-0.12758
0	0.07623	44.9895	88.9995	70.7417	64.069	102.05	-0.35681	-0.28014	-0.30607	-0.15269	-0.02555	-0.10206
0	0.10164	44.6602	88.4427	70.1568	63.5585	101.361	-0.33133	-0.25467	-0.30607	-0.15269	-0.02555	-0.10206
0	0.12705	44.3308	87.8858	69.6228	63.0991	100.698	-0.33133	-0.25467	-0.33158	-0.17813	-0.05109	-0.12758
0	0.15245	44.0269	87.3036	69.038	62.6141	100.009	-0.30584	-0.2292	-0.30607	-0.15269	-0.02555	-0.10206
-0.02539	0.15245	43.6976	86.7214	68.4785	62.1546	99.346	-0.28035	-0.17827	-0.25506	-0.10179	0	-0.07655
-0.02539	0.15245	43.3936	86.1645	67.9445	61.7207	98.7338	-0.20389	-0.10187	-0.20405	-0.07634	0.02555	-0.07655
0.02539	0.20327	43.1403	85.6329	67.436	61.3378	98.1472	-0.10195	-0.05093	-0.15304	-0.02545	0.05109	-0.05103
0.07617	0.25409	42.9123	85.1267	66.9274	60.9549	97.5095	-0.07646	-0.02547	-0.10202	0.02545	0.07664	-0.05103
0.07617	0.25409	42.6589	84.5951	66.4188	60.572	96.8974	-0.02549	0	-0.10202	0	0.07664	-0.07655
0.07617	0.2795	42.4056	84.0382	65.8849	60.1892	96.2852	0	0.05093	-0.07652	0.02545	0.07664	-0.07655
0.07617	0.2795	42.1523	83.5067	65.3508	59.7807	95.6221	0.02549	0.0764	-0.02551	0.07634	0.12773	-0.05103
0.07617	0.33032	41.899	82.9498	64.8423	59.3723	94.9844	0.05097	0.0764	-0.02551	0.07634	0.12773	-0.05103
0.07617	0.33032	41.6457	82.3929	64.3083	58.9639	94.3213	0.05097	0.0764	0	0.07634	0.12773	-0.05103
0.10156	0.35573	41.3924	81.8613	63.7743	58.581	93.6836	0.05097	0.0764	0	0.10179	0.12773	-0.02552
0.07617	0.35573	41.0884	81.2792	63.2149	58.1471	93.0205	0.05097	0.0764	-0.02551	0.10179	0.12773	-0.02552
0.05078	0.30491	40.7337	80.6463	62.63	57.6877	92.3573	0.02549	0.05093	-0.02551	0.10179	0.12773	-0.02552
0.02539	0.25409	40.3537	80.0135	62.0197	57.1771	91.6176	-0.02549	0.02547	-0.02551	0.10179	0.10218	-0.05103
0	0.22868	40.0244	79.406	61.4349	56.6666	90.929	-0.07646	-0.02547	-0.07652	0.0509	0.07664	-0.07655
0	0.22868	39.7204	78.8491	60.9009	56.1816	90.2148	-0.12743	-0.0764	-0.15304	0	0.02555	-0.10206
0	0.22868	39.4418	78.2669	60.3415	55.6967	89.5261	-0.20389	-0.1528	-0.22955	-0.07634	0	-0.10206
0	0.22868	39.1378	77.6847	59.782	55.1862	88.812	-0.28035	-0.20374	-0.30607	-0.12724	-0.05109	-0.12758
-0.02539	0.17786	38.7832	77.0772	59.2226	54.6501	88.1233	-0.33133	-0.2292	-0.33158	-0.15269	-0.05109	-0.12758
-0.05078	0.12705	38.4032	76.4697	58.6632	54.1141	87.4346	-0.3823	-0.2292	-0.35708	-0.15269	-0.05109	-0.12758
-0.10156	0.07623	37.9979	75.8622	58.1038	53.6291	86.797	-0.3823	-0.2292	-0.33158	-0.15269	-0.02555	-0.10206
-0.10156	0.05082	37.6686	75.28	57.5952	53.1441	86.1593	-0.3823	-0.2292	-0.33158	-0.15269	-0.02555	-0.10206
-0.10156	0.07623	37.3899	74.7738	57.0866	52.6847	85.4962	-0.40778	-0.25467	-0.35708	-0.15269	-0.02555	-0.10206
-0.10156	0.10164	37.1366	74.2675	56.6035	52.2507	84.884	-0.40778	-0.25467	-0.38259	-0.15269	-0.02555	-0.10206
-0.07617	0.12705	36.8833	73.7613	56.1458	51.8423	84.2974	-0.40778	-0.28014	-0.4081	-0.20358	-0.07664	-0.12758
-0.07617	0.12705	36.6046	73.255	55.6626	51.4339	83.7108	-0.3823	-0.25467	-0.4081	-0.17813	-0.07664	-0.15309
-0.05078	0.17786	36.3513	72.7741	55.1795	51.0765	83.1496	-0.35681	-0.2292	-0.35708	-0.15269	-0.05109	-0.12758
-0.05078	0.15245	36.0473	72.2678	54.7218	50.7192	82.614	-0.25487	-0.1528	-0.30607	-0.12724	0	-0.10206
0	0.17786	35.8193	71.8122	54.315	50.4129	82.1294	-0.17841	-0.10187	-0.20405	-0.0509	0.02555	-0.07655
0	0.20327	35.5913	71.3566	53.9081	50.1321	81.5683	-0.12743	-0.05093	-0.17854	-0.02545	0.05109	-0.05103
0	0.25409	35.3634	70.8756	53.4758	49.8003	81.0326	-0.07646	-0.02547	-0.12753	0	0.07664	-0.05103
0	0.25409	35.1607	70.42	53.0435	49.494	80.497	-0.02549	0	-0.10202	0.0509	0.10218	-0.05103
0	0.30491	34.9581	69.9644	52.6367	49.1621	79.9359	0	0	-0.07652	0.07634	0.10218	-0.05103
0.02539	0.33032	34.7554	69.4834	52.2298	48.8558	79.3747	0.02549	0	-0.05101	0.0509	0.10218	-0.05103
0.05078	0.33032	34.5527	69.0025	51.7975	48.524	78.8136	0.05097	0.05093	-0.02551	0.07634	0.10218	-0.05103
0.05078	0.35573	34.2994	68.5215	51.3398	48.2177	78.2525	0.07646	0.05093	-0.02551	0.07634	0.10218	-0.05103
0.07617	0.33032	34.0208	68.0153	50.8821	47.8348	77.6913	0.07646	0.0764	0	0.10179	0.12773	-0.02552
0.05078	0.30491	33.7168	67.4837	50.4244	47.4519	77.0792	0.05097	0.0764	0	0.10179	0.12773	-0.05103
0	0.2795	33.3875	66.9522	49.9413	47.018	76.4671	0.02549	0.05093	-0.02551	0.07634	0.12773	-0.05103
0	0.2795	33.1088	66.4206	49.4836	46.6096	75.8549	0	0.02547	-0.07652	0.0509	0.10218	-0.05103
-0.02539	0.2795	32.8302	65.9396	49.0513	46.1756	75.2428	-0.05097	-0.02547	-0.10202	0	0.07664	-0.05103
-0.07617	0.25409	32.5515	65.4081	48.619	45.7162	74.6306	-0.12743	-0.05093	-0.15304	-0.02545	0.05109	-0.05103
-0.07617	0.22868	32.2475	64.8765	48.1613	45.2567	73.993	-0.20389	-0.10187	-0.20405	-0.0509	0.05109	-0.05103
-0.10156	0.17786	31.9182	64.3449	47.7544	44.8228	73.4063	-0.22938	-0.12734	-0.22955	-0.07634	0.02555	-0.07655
-0.12695	0.15245	31.6142	63.8134	47.2967	44.3633	72.7942	-0.28035	-0.12734	-0.28057	-0.10179	0	-0.10206
-0.15234	0.10164	31.3356	63.2818	46.8644	43.9294	72.2075	-0.30584	-0.1528	-0.28057	-0.12724	0	-0.10206
-0.15234	0.10164	31.0569	62.8009	46.4322	43.521	71.6464	-0.33133	-0.1528	-0.30607	-0.15269	-0.02555	-0.10206
-0.15234	0.12705	30.8289	62.3452	46.0507	43.1381	71.1108	-0.35681	-0.1528	-0.30607	-0.15269	-0.02555	-0.10206
-0.15234	0.12705	30.6263	61.8896	45.6693	42.7808	70.5496	-0.35681	-0.17827	-0.33158	-0.17813	-0.02555	-0.10206
-0.15234	0.15245	30.4236	61.4593	45.2879	42.3979	70.0395	-0.35681	-0.17827	-0.35708	-0.17813	-0.02555	-0.10206
-0.15234	0.12705	30.1703	61.0037	44.9319	42.0405	69.5039	-0.35681	-0.17827	-0.35708	-0.17813	-0.02555	-0.10206
-0.15234	0.15245	29.917	60.548	44.5759	41.7342	69.0193	-0.30584	-0.1528	-0.30607	-0.15269	0	-0.10206
-0.15234	0.15245	29.7143	60.143	44.2453	41.4534	68.5602	-0.25487	-0.10187	-0.22955	-0.07634	0.02555	-0.05103
-0.12695	0.15245	29.4864	59.7127	43.8893	41.1726	68.0756	-0.20389	-0.05093	-0.20405	-0.0509	0.05109	-0.05103
-0.12695	0.17786	29.2837	59.3077	43.5588	40.9174	67.6165	-0.15292	-0.02547	-0.17854	-0.02545	0.07664	-0.02552
-0.10156	0.22868	29.1317	58.928	43.2282	40.6621	67.1573	-0.12743	-0.02547	-0.15304	0	0.07664	-0.05103
-0.07617	0.25409	28.9544	58.523	42.8722	40.3814	66.6727	-0.12743	-0.02547	-0.15304	-0.02545	0.05109	-0.07655
-0.07617	0.2795	28.7771	58.118	42.5416	40.1261	66.1881	-0.10195	-0.02547	-0.15304	-0.02545	0.05109	-0.07655
-0.05078	0.30491	28.5744	57.713	42.2111	39.8708	65.729	-0.05097	0.02547	-0.12753	0	0.07664	-0.05103
-0.02539	0.30491	28.3971	57.308	41.9059	39.6156	65.2699	-0.02549	0.05093	-0.07652	0.02545	0.10218	-0.02552
-0.05078	0.30491	28.1691	56.8777	41.5499	39.3348	64.8108	0	0.0764	-0.05101	0.0509	0.12773	-0.02552
-0.05078	0.2795	27.9158	56.422	41.2193	39.003	64.3007	0.02549	0.10187	-0.02551	0.0509	0.12773	0
-0.07617	0.2795	27.6878	55.9917	40.8379	38.6711	63.7906	0	0.0764	-0.05101	0.0509	0.12773	0
-0.10156	0.2795	27.4598	55.5614	40.4819	38.3393	63.2804	-0.02549	0.05093	-0.07652	0.02545	0.10218	-0.02552
-0.10156	0.2795	27.2065	55.1311	40.1514	38.0075	62.7958	-0.05097	0.05093	-0.10202	0.02545	0.07664	-0.02552
-0.10156	0.2795	26.9785	54.7008	39.7699	37.6501	62.2602	-0.07646	0.02547	-0.12753	0	0.07664	-0.02552
-0.10156	0.2795	26.7505	54.2705	39.4139	37.2672	61.7501	-0.12743	0	-0.17854	-0.02545	0.05109	-0.05103
-0.10156	0.25409	26.4972	53.8402	39.0834	36.9099	61.2655	-0.15292	0	-0.17854	-0.07634	0.05109	-0.05103
-0.12695	0.22868	26.2185	53.3845	38.7019	36.5525	60.7298	-0.17841	0	-0.20405	-0.07634	0.02555	-0.05103
-0.15234	0.20327	25.9652	52.9289	38.346	36.1696	60.2452	-0.20389	0	-0.22955	-0.10179	0.02555	-0.05103
-0.15234	0.17786	25.7119	52.4986	37.99	35.8123	59.7606	-0.22938	0	-0.20405	-0.10179	0.05109	-0.05103
-0.15234	0.20327	25.5092	52.1189	37.6594	35.4805	59.3015	-0.22938	0	-0.22955	-0.10179	0.05109	-0.05103
-0.17773	0.20327	25.3066	51.7139	37.3542	35.1742	58.8169	-0.25487	0	-0.22955	-0.10179	0.02555	-0.05103
-0.17773	0.20327	25.1293	51.3342	37.0237	34.8423	58.3578	-0.28035	-0.02547	-0.25506	-0.12724	0.02555	-0.07655
-0.17773	0.20327	24.9266	50.9292	36.6931	34.5615	57.8987	-0.28035	-0.02547	-0.25506	-0.12724	0.02555	-0.07655
-0.17773	0.20327	24.7239	50.5495	36.388	34.2808	57.4651	-0.25487	0.02547	-0.25506	-0.10179	0.02555	-0.07655
-0.17773	0.20327	24.5466	50.1698	36.0828	34.0255	57.057	-0.22938	0.05093	-0.22955	-0.10179	0.05109	-0.07655
-0.15234	0.22868	24.3946	49.8154	35.7777	33.7702	56.6489	-0.20389	0.05093	-0.20405	-0.07634	0.05109	-0.07655
-0.15234	0.25409	24.2173	49.4864	35.498	33.566	56.2408	-0.17841	0.0764	-0.20405	-0.07634	0.05109	-0.07655
-0.15234	0.25409	24.04	49.1067	35.2183	33.3108	55.8327	-0.15292	0.10187	-0.17854	-0.0509	0.07664	-0.05103
-0.12695	0.2795	23.888	48.7523	34.9385	33.0811	55.3991	-0.15292	0.10187	-0.15304	-0.02545	0.07664	-0.05103
-0.12695	0.2795	23.736	48.3979	34.6334	32.8513	54.9655	-0.12743	0.0764	-0.15304	-0.02545	0.07664	-0.05103
-0.12695	0.30491	23.5587	48.0435	34.3537	32.6216	54.5829	-0.12743	0.0764	-0.15304	-0.02545	0.07664	-0.05103
-0.12695	0.30491	23.4067	47.6892	34.0994	32.3919	54.1748	-0.10195	0.10187	-0.12753	0	0.10218	-0.05103
-0.10156	0.30491	23.2294	47.3348	33.8451	32.1621	53.7667	-0.10195	0.10187	-0.10202	0	0.10218	-0.02552
-0.10156	0.2795	23.0267	46.9551	33.54	31.8814	53.3331	-0.07646	0.10187	-0.10202	0	0.10218	-0.05103
-0.10156	0.25409	22.7987	46.5754	33.2349	31.6006	52.925	-0.10195	0.10187	-0.10202	0	0.10218	-0.05103
-0.12695	0.25409	22.5961	46.221	32.9297	31.3198	52.4659	-0.12743	0.10187	-0.12753	-0.02545	0.07664	-0.05103
-0.12695	0.25409	22.4187	45.8666	32.65	31.039	52.0578	-0.12743	0.0764	-0.15304	-0.0509	0.07664	-0.07655
-0.12695	0.25409	22.2414	45.5123	32.3703	30.7838	51.6242	-0.15292	0.0764	-0.17854	-0.07634	0.05109	-0.07655
-0.12695	0.25409	22.0388	45.1326	32.0651	30.4775	51.1906	-0.17841	0.05093	-0.20405	-0.07634	0.05109	-0.05103
-0.12695	0.22868	21.8108	44.7529	31.7854	30.1712	50.757	-0.17841	0.0764	-0.20405	-0.07634	0.05109	-0.05103
-0.15234	0.22868	21.6081	44.3985	31.5312	29.8904	50.3744	-0.17841	0.10187	-0.17854	-0.07634	0.07664	-0.05103
-0.15234	0.17786	21.3801	44.0188	31.226	29.5841	49.9408	-0.20389	0.10187	-0.17854	-0.07634	0.07664	-0.05103
-0.17773	0.17786	21.1775	43.6644	30.9463	29.3033	49.5327	-0.20389	0.0764	-0.20405	-0.07634	0.05109	-0.05103
-0.17773	0.17786	21.0002	43.3607	30.692	29.048	49.1501	-0.20389	0.10187	-0.20405	-0.07634	0.05109	-0.05103
-0.17773	0.20327	20.8482	43.0316	30.4377	28.7928	48.7675	-0.20389	0.10187	-0.20405	-0.07634	0.05109	-0.05103
-0.15234	0.20327	20.7215	42.7279	30.1835	28.5631	48.3849	-0.20389	0.10187	-0.20405	-0.07634	0.05109	-0.05103
-0.15234	0.20327	20.5442	42.3735	29.9292	28.3078	48.0023	-0.20389	0.10187	-0.20405	-0.10179	0.05109	-0.07655
-0.15234	0.22868	20.3922	42.0697	29.6749	28.0781	47.6452	-0.17841	0.10187	-0.17854	-0.07634	0.07664	-0.05103
-0.15234	0.22868	20.2402	41.7407	29.446	27.8483	47.2882	-0.15292	0.1528	-0.17854	-0.07634	0.07664	-0.05103
-0.15234	0.22868	20.0882	41.4369	29.2172	27.6697	46.9566	-0.12743	0.1528	-0.15304	-0.0509	0.10218	-0.05103
-0.15234	0.25409	19.9362	41.1332	28.9883	27.4655	46.5995	-0.12743	0.17827	-0.12753	-0.02545	0.10218	-0.02552
-0.15234	0.25409	19.8096	40.8294	28.7595	27.2613	46.2424	-0.10195	0.17827	-0.10202	0	0.12773	-0.02552
-0.15234	0.25409	19.6576	40.5257	28.5306	27.0826	45.9108	-0.10195	0.17827	-0.10202	0.02545	0.12773	0
-0.15234	0.2795	19.5309	40.1966	28.3017	26.8784	45.5282	-0.10195	0.1528	-0.10202	0	0.12773	-0.02552
-0.15234	0.2795	19.4043	39.8929	28.0475	26.6486	45.1712	-0.10195	0.12734	-0.12753	-0.02545	0.10218	-0.02552
-0.15234	0.2795	19.2523	39.6144	27.8186	26.4444	44.8141	-0.12743	0.12734	-0.12753	-0.02545	0.10218	-0.05103
-0.12695	0.2795	19.1003	39.2853	27.5898	26.2402	44.457	-0.12743	0.12734	-0.12753	-0.02545	0.10218	-0.02552
-0.12695	0.25409	18.9483	38.9563	27.3355	26.0105	44.0999	-0.12743	0.12734	-0.12753	-0.02545	0.10218	-0.02552
-0.12695	0.22868	18.7456	38.6272	27.0812	25.7552	43.7173	-0.12743	0.10187	-0.12753	-0.02545	0.10218	-0.02552
-0.12695	0.22868	18.5683	38.2981	26.8269	25.5255	43.3602	-0.15292	0.0764	-0.15304	-0.02545	0.10218	-0.02552
-0.15234	0.22868	18.391	37.9944	26.5981	25.2703	43.0031	-0.17841	0.05093	-0.15304	-0.0509	0.10218	-0.05103
-0.15234	0.22868	18.239	37.6906	26.3438	25.015	42.6206	-0.17841	0.02547	-0.20405	-0.0509	0.07664	-0.05103
-0.15234	0.20327	18.087	37.3869	26.1149	24.7853	42.2635	-0.22938	0	-0.20405	-0.07634	0.07664	-0.05103
-0.15234	0.20327	17.9097	37.0578	25.8861	24.53	41.9064	-0.22938	-0.02547	-0.22955	-0.07634	0.07664	-0.05103
-0.12695	0.17786	17.7323	36.7541	25.6572	24.2748	41.5493	-0.22938	-0.02547	-0.22955	-0.07634	0.07664	-0.05103
-0.15234	0.17786	17.555	36.4503	25.4538	24.045	41.2177	-0.25487	-0.02547	-0.25506	-0.10179	0.05109	-0.05103
-0.12695	0.17786	17.403	36.1719	25.2758	23.8153	40.8862	-0.22938	-0.02547	-0.25506	-0.10179	0.05109	-0.05103
-0.12695	0.15245	17.2257	35.8934	25.0978	23.6111	40.5291	-0.25487	-0.02547	-0.25506	-0.12724	0.05109	-0.07655
-0.10156	0.15245	17.099	35.615	24.9706	23.4069	40.223	-0.22938	0	-0.22955	-0.10179	0.07664	-0.05103
-0.10156	0.17786	16.9471	35.3619	24.8181	23.2282	39.9424	-0.17841	0.02547	-0.20405	-0.07634	0.10218	-0.02552
-0.12695	0.17786	16.8204	35.0834	24.6401	23.0495	39.6108	-0.17841	0.02547	-0.20405	-0.07634	0.10218	-0.05103
-0.12695	0.17786	16.6684	34.8303	24.4875	22.8709	39.3048	-0.17841	0.05093	-0.20405	-0.07634	0.10218	-0.05103
-0.10156	0.20327	16.5671	34.5772	24.3349	22.6922	38.9987	-0.12743	0.0764	-0.17854	-0.0509	0.10218	-0.02552
-0.10156	0.20327	16.4657	34.324	24.1824	22.5646	38.7181	-0.10195	0.10187	-0.12753	-0.02545	0.12773	-0.02552
-0.07617	0.20327	16.3644	34.0709	24.0298	22.4114	38.4376	-0.07646	0.12734	-0.12753	0	0.12773	-0.02552
-0.07617	0.20327	16.2378	33.8178	23.8518	22.2583	38.1315	-0.07646	0.12734	-0.10202	0	0.12773	-0.02552
-0.07617	0.20327	16.1364	33.5647	23.6992	22.1051	37.8509	-0.05097	0.1528	-0.10202	0.02545	0.12773	-0.02552
-0.07617	0.22868	16.0351	33.3115	23.5466	21.9519	37.5449	-0.05097	0.1528	-0.07652	0.02545	0.12773	-0.02552
-0.07617	0.22868	15.9084	33.0584	23.3686	21.7733	37.2388	-0.05097	0.1528	-0.10202	0	0.12773	-0.05103
-0.07617	0.22868	15.7818	32.78	23.1907	21.5946	36.9072	-0.07646	0.12734	-0.10202	0	0.12773	-0.05103
-0.07617	0.22868	15.6551	32.5269	23.0127	21.4159	36.6266	-0.07646	0.12734	-0.07652	0	0.12773	-0.02552
-0.10156	0.22868	15.5285	32.2484	22.8346	21.2372	36.3206	-0.07646	0.12734	-0.07652	0.02545	0.15327	-0.02552
-0.10156	0.17786	15.3511	31.97	22.6312	21.0075	35.989	-0.10195	0.12734	-0.10202	0.02545	0.12773	-0.02552
-0.12695	0.15245	15.1738	31.6915	22.4278	20.7778	35.6574	-0.12743	0.10187	-0.10202	0.02545	0.12773	-0.05103
-0.12695	0.15245	15.0472	31.4131	22.2244	20.5736	35.3513	-0.15292	0.0764	-0.12753	-0.02545	0.10218	-0.05103
-0.12695	0.12705	14.9205	31.16	22.0464	20.3438	35.0198	-0.20389	0.05093	-0.17854	-0.0509	0.07664	-0.07655
-0.12695	0.12705	14.7938	30.8815	21.8429	20.1141	34.6882	-0.22938	0.02547	-0.20405	-0.0509	0.07664	-0.07655
-0.12695	0.12705	14.6418	30.6031	21.6395	19.9099	34.4076	-0.25487	0	-0.20405	-0.07634	0.07664	-0.07655
-0.12695	0.10164	14.4899	30.3499	21.487	19.7057	34.1016	-0.25487	0.02547	-0.20405	-0.07634	0.07664	-0.07655
-0.12695	0.07623	14.3379	30.0968	21.2835	19.5015	33.7955	-0.28035	0.02547	-0.20405	-0.10179	0.07664	-0.07655
-0.15234	0.07623	14.1859	29.8184	21.1055	19.2973	33.5149	-0.28035	0.02547	-0.20405	-0.10179	0.05109	-0.07655
-0.15234	0.05082	14.0592	29.5906	20.9275	19.1186	33.2343	-0.28035	0.02547	-0.22955	-0.10179	0.05109	-0.07655
-0.12695	0.07623	13.9579	29.3881	20.775	18.9655	32.9793	-0.25487	0.02547	-0.20405	-0.07634	0.07664	-0.07655
-0.12695	0.07623	13.8566	29.1603	20.6224	18.8378	32.7242	-0.25487	0.05093	-0.20405	-0.07634	0.07664	-0.07655
-0.12695	0.07623	13.7552	28.9324	20.4698	18.6847	32.4692	-0.22938	0.05093	-0.20405	-0.07634	0.07664	-0.05103
-0.10156	0.10164	13.6539	28.7299	20.3173	18.5571	32.2141	-0.20389	0.0764	-0.17854	-0.0509	0.10218	-0.07655
-0.07617	0.10164	13.5272	28.5021	20.1647	18.4294	31.959	-0.20389	0.0764	-0.15304	-0.0509	0.07664	-0.07655
-0.07617	0.12705	13.4512	28.3249	20.0375	18.3273	31.755	-0.15292	0.12734	-0.12753	-0.02545	0.10218	-0.05103
-0.05078	0.12705	13.3752	28.0971	19.885	18.2252	31.5254	-0.12743	0.1528	-0.10202	-0.02545	0.12773	-0.05103
-0.05078	0.12705	13.2739	27.8946	19.7324	18.0976	31.2704	-0.10195	0.1528	-0.07652	0	0.12773	-0.05103
-0.05078	0.12705	13.1726	27.6921	19.6053	17.9955	31.0663	-0.07646	0.17827	-0.05101	0.02545	0.12773	-0.02552
-0.05078	0.12705	13.0713	27.439	19.4273	17.8679	30.8113	-0.07646	0.17827	-0.02551	0.02545	0.12773	-0.02552
-0.05078	0.15245	12.9953	27.2365	19.2747	17.7147	30.5562	-0.07646	0.17827	-0.02551	0.02545	0.12773	-0.02552
-0.05078	0.15245	12.9193	27.0593	19.1221	17.5871	30.3267	-0.07646	0.17827	-0.02551	0.02545	0.12773	-0.02552
-0.02539	0.15245	12.8179	26.8315	18.9696	17.4595	30.0716	-0.05097	0.17827	-0.02551	0.02545	0.12773	-0.05103
-0.02539	0.15245	12.6913	26.6037	18.7916	17.2808	29.791	-0.07646	0.17827	-0.05101	0.02545	0.12773	-0.05103
-0.02539	0.15245	12.5646	26.3758	18.6136	17.1276	29.5615	-0.07646	0.17827	-0.02551	0.02545	0.12773	-0.02552
-0.05078	0.12705	12.4126	26.1227	18.4355	16.9234	29.2554	-0.10195	0.1528	-0.05101	0	0.10218	-0.05103
-0.05078	0.10164	12.286	25.8949	18.2575	16.7703	29.0004	-0.12743	0.12734	-0.05101	-0.02545	0.10218	-0.05103
-0.07617	0.10164	12.1593	25.6671	18.0796	16.5661	28.7453	-0.15292	0.10187	-0.07652	-0.0509	0.07664	-0.05103
-0.07617	0.10164	12.0327	25.4393	17.927	16.3874	28.4647	-0.17841	0.0764	-0.10202	-0.0509	0.07664	-0.07655
-0.07617	0.07623	11.9313	25.2115	17.749	16.1832	28.2097	-0.20389	0.0764	-0.12753	-0.0509	0.07664	-0.05103
-0.10156	0.05082	11.8047	24.9837	17.5964	16.03	27.9546	-0.22938	0.05093	-0.12753	-0.07634	0.05109	-0.05103
-0.10156	0.05082	11.678	24.7558	17.4439	15.8513	27.725	-0.22938	0.05093	-0.12753	-0.07634	0.05109	-0.07655
-0.10156	0.02541	11.5513	24.5533	17.2659	15.6727	27.47	-0.25487	0.02547	-0.15304	-0.07634	0.05109	-0.07655
-0.10156	0.02541	11.4754	24.3255	17.1133	15.5195	27.2404	-0.25487	0.02547	-0.15304	-0.10179	0.05109	-0.07655
-0.07617	0.05082	11.374	24.1483	16.9861	15.3919	27.0109	-0.25487	0.02547	-0.15304	-0.10179	0.02555	-0.07655
-0.07617	0.05082	11.298	23.9712	16.8336	15.2643	26.8068	-0.22938	0.02547	-0.15304	-0.07634	0.05109	-0.07655
-0.07617	0.05082	11.1967	23.7686	16.7064	15.1366	26.5773	-0.22938	0.02547	-0.15304	-0.10179	0.02555	-0.07655
-0.07617	0.05082	11.1207	23.5915	16.5793	15.0345	26.3987	-0.20389	0.05093	-0.12753	-0.07634	0.05109	-0.05103
-0.07617	0.07623	11.0194	23.4143	16.4521	14.9324	26.1947	-0.20389	0.05093	-0.12753	-0.0509	0.05109	-0.07655
-0.07617	0.07623	10.9434	23.2371	16.3504	14.8303	25.9906	-0.15292	0.05093	-0.10202	-0.0509	0.07664	-0.05103
-0.05078	0.07623	10.8674	23.0599	16.2233	14.7538	25.8121	-0.15292	0.0764	-0.07652	-0.02545	0.07664	-0.05103
-0.05078	0.10164	10.7914	22.908	16.0961	14.6772	25.6335	-0.10195	0.10187	-0.05101	0	0.10218	-0.05103
-0.02539	0.12705	10.7407	22.7308	15.9944	14.6006	25.4295	-0.07646	0.10187	-0.02551	0.02545	0.10218	-0.02552
-0.05078	0.10164	10.6394	22.5536	15.8419	14.473	25.2255	-0.07646	0.10187	-0.02551	0.02545	0.07664	-0.05103
-0.02539	0.12705	10.5887	22.3764	15.7147	14.3709	25.0214	-0.07646	0.10187	-0.02551	0	0.07664	-0.05103
-0.05078	0.12705	10.4874	22.1993	15.5876	14.2432	24.8174	-0.07646	0.10187	-0.02551	0	0.07664	-0.05103
-0.02539	0.12705	10.4114	22.0221	15.435	14.1411	24.6133	-0.07646	0.10187	-0.02551	0	0.07664	-0.05103
-0.02539	0.12705	10.3101	21.8449	15.3079	14.0135	24.4093	-0.07646	0.10187	-0.02551	0	0.07664	-0.05103
-0.05078	0.10164	10.2088	21.6424	15.1553	13.8859	24.2052	-0.07646	0.0764	-0.02551	0	0.10218	-0.05103
-0.05078	0.10164	10.1074	21.4399	15.0282	13.7327	23.9757	-0.07646	0.0764	-0.02551	0	0.07664	-0.05103
-0.05078	0.07623	10.0061	21.2627	14.8756	13.5796	23.7716	-0.10195	0.0764	-0.05101	0	0.07664	-0.02552
-0.07617	0.07623	9.87945	21.0602	14.723	13.4264	23.5421	-0.12743	0.05093	-0.07652	-0.02545	0.05109	-0.05103
-0.07617	0.07623	9.80345	20.883	14.5704	13.2733	23.3125	-0.15292	0.02547	-0.10202	-0.0509	0.05109	-0.05103
-0.07617	0.07623	9.70212	20.7058	14.4433	13.1456	23.1085	-0.15292	0.02547	-0.10202	-0.0509	0.05109	-0.05103
-0.07617	0.05082	9.62613	20.5286	14.2653	12.9925	22.9044	-0.17841	0.02547	-0.10202	-0.0509	0.02555	-0.07655
-0.07617	0.05082	9.49947	20.3261	14.1127	12.8649	22.7004	-0.20389	0.02547	-0.12753	-0.07634	0.02555	-0.07655
-0.07617	0.02541	9.39814	20.1489	13.9602	12.7117	22.4963	-0.20389	0.02547	-0.12753	-0.07634	0.02555	-0.07655
-0.10156	0.02541	9.32215	19.9717	13.833	12.6096	22.3178	-0.20389	0.02547	-0.12753	-0.07634	0.02555	-0.07655
-0.07617	0.05082	9.27148	19.8452	13.7313	12.5075	22.1392	-0.20389	0.02547	-0.12753	-0.0509	0.05109	-0.05103
-0.10156	0.05082	9.19549	19.668	13.6296	12.3799	21.9607	-0.17841	0.02547	-0.12753	-0.07634	0.05109	-0.05103
-0.10156	0.05082	9.11949	19.5161	13.5024	12.3033	21.7566	-0.20389	0.02547	-0.12753	-0.07634	0.02555	-0.07655
-0.10156	0.05082	9.04349	19.3642	13.3753	12.2012	21.6036	-0.17841	0.02547	-0.10202	-0.0509	0.02555	-0.07655
-0.07617	0.05082	8.99283	19.2124	13.299	12.1246	21.4506	-0.17841	0.05093	-0.07652	-0.0509	0.05109	-0.05103
-0.07617	0.05082	8.91683	19.0605	13.1973	12.048	21.272	-0.15292	0.05093	-0.07652	-0.02545	0.05109	-0.05103
-0.07617	0.05082	8.84084	18.9086	13.0956	11.9715	21.0935	-0.15292	0.05093	-0.05101	-0.02545	0.05109	-0.05103
-0.07617	0.05082	8.79018	18.7567	12.9939	11.8949	20.9404	-0.12743	0.05093	-0.05101	-0.02545	0.05109	-0.05103
-0.05078	0.07623	8.73951	18.6302	12.8922	11.8183	20.7874	-0.12743	0.05093	-0.02551	-0.02545	0.05109	-0.05103
-0.05078	0.07623	8.66352	18.4783	12.7905	11.7162	20.6344	-0.12743	0.05093	-0.02551	0	0.05109	-0.05103
-0.07617	0.05082	8.58752	18.3264	12.6887	11.6141	20.4558	-0.12743	0.05093	-0.02551	0	0.05109	-0.05103
-0.07617	0.07623	8.51152	18.1745	12.587	11.5375	20.3028	-0.12743	0.05093	-0.02551	0	0.05109	-0.05103
-0.07617	0.05082	8.43553	18.0227	12.4853	11.4354	20.1242	-0.12743	0.05093	0	0	0.05109	-0.05103
-0.07617	0.05082	8.35953	17.8708	12.3836	11.3333	19.9457	-0.12743	0.02547	0	0	0.05109	-0.05103
-0.07617	0.05082	8.2582	17.7189	12.2565	11.2312	19.7672	-0.12743	0.02547	-0.02551	0	0.05109	-0.05103
-0.10156	0.02541	8.15688	17.567	12.1547	11.1036	19.5886	-0.12743	0.02547	-0.02551	0	0.05109	-0.05103
-0.10156	0.02541	8.08088	17.3898	12.053	11.0015	19.4101	-0.15292	0	-0.02551	-0.02545	0.05109	-0.07655
-0.07617	0.02541	8.00489	17.2633	11.9513	10.8739	19.257	-0.15292	0	-0.05101	-0.02545	0.05109	-0.05103
-0.10156	0.02541	7.92889	17.1114	11.8242	10.7462	19.0785	-0.17841	-0.02547	-0.05101	-0.0509	0.02555	-0.07655
-0.10156	0.05082	7.85289	16.9595	11.7479	10.6441	18.9255	-0.17841	0	-0.05101	-0.0509	0.02555	-0.05103
-0.10156	0.02541	7.7769	16.8076	11.6462	10.542	18.7724	-0.15292	0	-0.05101	-0.0509	0.02555	-0.05103
-0.12695	0.02541	7.67557	16.6558	11.5445	10.4144	18.5939	-0.17841	0	-0.05101	-0.0509	0.02555	-0.05103
-0.12695	0	7.59958	16.5039	11.4173	10.3123	18.4154	-0.17841	0	-0.05101	-0.0509	0.02555	-0.05103
-0.12695	0	7.52358	16.3773	11.341	10.2357	18.2878	-0.17841	0.02547	-0.02551	-0.0509	0.02555	-0.05103
-0.12695	0.02541	7.47292	16.2508	11.2648	10.1592	18.1348	-0.17841	0.02547	-0.02551	-0.0509	0.02555	-0.05103
-0.10156	0.02541	7.42225	16.1242	11.163	10.0826	17.9817	-0.15292	0	-0.05101	-0.0509	0.02555	-0.07655
-0.10156	0.02541	7.37159	15.9976	11.0868	10.006	17.8542	-0.15292	0.02547	-0.02551	-0.0509	0.02555	-0.07655
-0.10156	0.02541	7.32092	15.8711	10.985	9.92942	17.7012	-0.15292	0.02547	-0.02551	-0.0509	0.02555	-0.07655
-0.10156	0.02541	7.24493	15.7445	10.9088	9.85285	17.5737	-0.12743	0.02547	0	-0.02545	0.02555	-0.07655
-0.10156	0.05082	7.19426	15.618	10.8325	9.77627	17.4206	-0.12743	0.02547	0	-0.02545	0.02555	-0.07655
-0.10156	0.05082	7.16893	15.4914	10.7562	9.72522	17.2931	-0.12743	0.02547	0	-0.02545	0.02555	-0.05103
-0.10156	0.05082	7.11827	15.3901	10.6545	9.67417	17.1655	-0.10195	0.05093	0.02551	-0.02545	0.05109	-0.05103
-0.10156	0.05082	7.0676	15.2636	10.5782	9.59759	17.0125	-0.10195	0.02547	0.02551	0	0.05109	-0.05103
-0.12695	0.05082	6.99161	15.1117	10.4765	9.49549	16.8595	-0.10195	0.02547	0.02551	0	0.05109	-0.05103
-0.12695	0.02541	6.91561	14.9851	10.3748	9.41891	16.7064	-0.10195	0	0.02551	0	0.02555	-0.05103
-0.12695	0.05082	6.86495	14.8586	10.2985	9.34234	16.5789	-0.12743	0	0	-0.02545	0.02555	-0.07655
-0.12695	0.05082	6.81429	14.732	10.2222	9.24024	16.4259	-0.12743	-0.02547	0	-0.02545	0.02555	-0.07655
-0.10156	0.05082	6.76362	14.6054	10.1205	9.16366	16.2728	-0.12743	-0.02547	0	-0.02545	0.02555	-0.07655
-0.12695	0.02541	6.66229	14.4789	10.0188	9.06156	16.1198	-0.12743	-0.02547	0	-0.02545	0.02555	-0.07655
-0.12695	0.02541	6.5863	14.327	9.94248	8.95945	15.9923	-0.15292	-0.02547	0	-0.02545	0.02555	-0.07655
-0.15234	0.02541	6.5103	14.2257	9.84077	8.85735	15.8392	-0.12743	-0.02547	0	-0.02545	0.02555	-0.07655
-0.15234	0.02541	6.43431	14.0739	9.76448	8.75525	15.6862	-0.15292	-0.05093	-0.02551	-0.0509	0	-0.07655
-0.15234	0.02541	6.38364	13.9726	9.6882	8.67867	15.5587	-0.15292	-0.05093	-0.02551	-0.0509	0	-0.05103
-0.15234	0.02541	6.30765	13.8461	9.58649	8.57657	15.4311	-0.15292	-0.05093	-0.02551	-0.0509	0	-0.07655
-0.15234	0	6.25698	13.7448	9.5102	8.5	15.3036	-0.15292	-0.05093	-0.02551	-0.02545	0.02555	-0.07655
-0.15234	0	6.18099	13.6182	9.43392	8.42342	15.1761	-0.15292	-0.02547	-0.02551	-0.02545	0	-0.07655
-0.15234	0	6.13032	13.4917	9.3322	8.34684	15.0486	-0.12743	-0.02547	-0.02551	-0.0509	0	-0.07655
-0.15234	0.02541	6.07966	13.3904	9.28135	8.29579	14.921	-0.12743	-0.02547	0	-0.02545	0.02555	-0.07655
-0.15234	0.02541	6.029	13.3145	9.20506	8.24474	14.819	-0.10195	-0.02547	-0.02551	-0.02545	0.02555	-0.07655
-0.15234	0.02541	6.00366	13.2132	9.12878	8.16816	14.6915	-0.10195	-0.02547	0	-0.0509	0	-0.07655
-0.15234	0.02541	5.953	13.0867	9.05249	8.11711	14.5894	-0.10195	0	0	-0.02545	0.02555	-0.07655
-0.15234	0.02541	5.90234	12.9854	8.97621	8.06606	14.4619	-0.05097	0.02547	0.02551	-0.02545	0.02555	-0.07655
-0.15234	0.02541	5.877	12.9095	8.92535	8.04054	14.3854	-0.02549	0.02547	0.02551	0	0.05109	-0.05103
-0.12695	0.02541	5.82634	12.8082	8.84906	7.96396	14.2579	-0.02549	0.02547	0.05101	0.02545	0.05109	-0.05103
-0.15234	0.02541	5.80101	12.707	8.79821	7.91291	14.1558	-0.02549	0.02547	0.05101	0.02545	0.05109	-0.05103
-0.15234	0.02541	5.77568	12.6057	8.72192	7.86186	14.0283	-0.02549	0.02547	0.02551	0	0.02555	-0.05103
-0.15234	0.02541	5.72501	12.5045	8.67107	7.81081	13.9263	-0.02549	0.02547	0.05101	0.02545	0.05109	-0.05103
-0.15234	0	5.67435	12.3779	8.56935	7.73423	13.7988	-0.02549	0.02547	0.05101	0	0.02555	-0.05103
-0.15234	-0.02541	5.57302	12.2514	8.49307	7.63213	13.6712	-0.05097	0	0.02551	0	0.02555	-0.07655
-0.15234	-0.02541	5.54769	12.1501	8.44221	7.58108	13.5437	-0.05097	0	0.02551	0	0.02555	-0.07655
-0.15234	-0.02541	5.49703	12.0488	8.3405	7.47898	13.4162	-0.05097	0	0	-0.02545	0.02555	-0.07655
-0.17773	-0.02541	5.44636	11.9476	8.28964	7.4024	13.2886	-0.07646	0	0	-0.02545	0.02555	-0.07655
-0.17773	-0.05082	5.37037	11.821	8.21336	7.3003	13.1611	-0.10195	-0.02547	0	-0.02545	0	-0.07655
-0.17773	-0.05082	5.3197	11.7198	8.11164	7.22372	13.0336	-0.10195	-0.02547	-0.02551	-0.02545	0	-0.07655
-0.20312	-0.07623	5.26904	11.6185	8.03536	7.14714	12.9061	-0.10195	-0.05093	-0.02551	-0.02545	0	-0.07655
-0.20312	-0.10164	5.19304	11.492	7.95907	7.04504	12.7785	-0.12743	-0.05093	-0.05101	-0.0509	0	-0.10206
-0.20312	-0.10164	5.14238	11.416	7.90822	6.96846	12.6765	-0.12743	-0.05093	-0.05101	-0.0509	-0.02555	-0.10206
-0.20312	-0.07623	5.11705	11.3148	7.83193	6.91741	12.5745	-0.12743	-0.05093	-0.05101	-0.0509	-0.02555	-0.10206
-0.20312	-0.07623	5.06638	11.2135	7.78107	6.84084	12.4724	-0.10195	-0.05093	-0.05101	-0.07634	-0.02555	-0.10206
-0.20312	-0.07623	5.01572	11.1376	7.70479	6.76426	12.3704	-0.10195	-0.05093	-0.02551	-0.0509	0	-0.10206
-0.20312	-0.10164	4.93972	11.0364	7.65393	6.71321	12.2684	-0.10195	-0.05093	-0.05101	-0.0509	0	-0.10206
-0.22851	-0.10164	4.91439	10.9604	7.60308	6.66216	12.1919	-0.07646	-0.02547	-0.02551	-0.02545	0	-0.10206
-0.20312	-0.07623	4.88906	10.8845	7.55222	6.63663	12.1154	-0.05097	-0.02547	-0.02551	-0.02545	0	-0.10206
-0.20312	-0.07623	4.86373	10.8085	7.52679	6.61111	12.0388	-0.05097	-0.02547	0	-0.02545	0.02555	-0.07655
-0.17773	-0.07623	4.8384	10.7579	7.47593	6.58558	11.9368	-0.02549	0	0.02551	0	0.02555	-0.07655
-0.17773	-0.07623	4.81306	10.6567	7.39965	6.53453	11.8603	0	0	0.02551	0.02545	0.02555	-0.07655
-0.17773	-0.05082	4.78773	10.5807	7.37422	6.50901	11.7838	0.02549	0.02547	0.05101	0.02545	0.05109	-0.07655
-0.17773	-0.07623	4.73707	10.5048	7.32336	6.45795	11.7073	0.02549	0	0.05101	0.02545	0.02555	-0.10206
-0.17773	-0.05082	4.73707	10.4288	7.27251	6.43243	11.6052	0.05097	0.02547	0.05101	0.02545	0.02555	-0.07655
-0.17773	-0.05082	4.71174	10.3529	7.22165	6.38138	11.5287	0.05097	0.02547	0.05101	0.02545	0.02555	-0.07655
-0.17773	-0.07623	4.66107	10.2516	7.14537	6.33033	11.4267	0.05097	0.02547	0.05101	0.02545	0.02555	-0.10206
-0.17773	-0.07623	4.61041	10.1504	7.09451	6.27928	11.3247	0.05097	0.02547	0.05101	0.02545	0.02555	-0.07655
-0.20312	-0.10164	4.53441	10.0491	7.01822	6.2027	11.2226	0.02549	0.02547	0.05101	0.02545	0.02555	-0.07655
-0.20312	-0.10164	4.48375	9.9479	6.94194	6.12612	11.1206	0.02549	0.02547	0.05101	0.02545	0.02555	-0.07655
-0.20312	-0.10164	4.45842	9.87196	6.89108	6.04955	11.0186	0.02549	0	0.02551	0	0.02555	-0.07655
-0.20312	-0.12705	4.40775	9.77071	6.84023	5.9985	10.9166	0	-0.02547	0	0	0	-0.07655
-0.20312	-0.12705	4.35709	9.66946	6.73851	5.89639	10.789	0	-0.02547	0	-0.02545	0	-0.10206
-0.22851	-0.15245	4.28109	9.56821	6.68766	5.79429	10.687	-0.02549	-0.02547	-0.02551	-0.02545	0	-0.10206
-0.22851	-0.17786	4.23043	9.46696	6.61137	5.74324	10.585	-0.05097	-0.02547	-0.02551	-0.0509	0	-0.10206
-0.22851	-0.17786	4.2051	9.39102	6.53508	5.66666	10.483	-0.05097	-0.05093	-0.02551	-0.0509	-0.02555	-0.10206
-0.22851	-0.17786	4.15443	9.31508	6.48423	5.59009	10.381	-0.05097	-0.05093	-0.05101	-0.0509	-0.02555	-0.10206
-0.20312	-0.17786	4.1291	9.23914	6.43337	5.53904	10.3044	-0.05097	-0.05093	-0.05101	-0.0509	-0.02555	-0.10206
-0.22851	-0.17786	4.07844	9.1632	6.38251	5.48799	10.2024	-0.05097	-0.05093	-0.05101	-0.0509	0	-0.10206
-0.22851	-0.20327	4.02777	9.06195	6.33166	5.43693	10.1004	-0.05097	-0.05093	-0.05101	-0.0509	0	-0.10206
-0.22851	-0.20327	4.00244	8.98602	6.2808	5.38588	10.0494	-0.05097	-0.02547	-0.02551	-0.02545	0	-0.10206
-0.22851	-0.20327	3.97711	8.93539	6.25537	5.36036	9.97285	-0.02549	-0.02547	-0.05101	-0.02545	0	-0.10206
-0.20312	-0.17786	3.95178	8.85945	6.20452	5.33483	9.89634	-0.02549	0	-0.02551	-0.02545	0	-0.10206
-0.20312	-0.17786	3.95178	8.83414	6.17909	5.33483	9.84532	0	0	-0.02551	0	0	-0.07655
-0.20312	-0.17786	3.92645	8.73289	6.12823	5.30931	9.76881	0.02549	0	-0.02551	0	0	-0.10206
-0.17773	-0.15245	3.90112	8.70758	6.1028	5.28378	9.71779	0.05097	0.05093	0.02551	0.02545	0.02555	-0.07655
-0.17773	-0.15245	3.90112	8.63164	6.05195	5.28378	9.64128	0.07646	0.05093	0.02551	0.02545	0.02555	-0.07655
-0.20312	-0.15245	3.85045	8.5557	6.00109	5.23273	9.56476	0.07646	0.05093	0.02551	0.02545	0.02555	-0.07655
-0.17773	-0.15245	3.82512	8.50507	5.97566	5.23273	9.48824	0.07646	0.05093	0.02551	0.0509	0.05109	-0.05103
-0.17773	-0.12705	3.82512	8.45445	5.9248	5.2072	9.41172	0.10195	0.05093	0.05101	0.0509	0.05109	-0.05103
-0.20312	-0.15245	3.79979	8.3532	5.87395	5.15615	9.3097	0.07646	0.05093	0.02551	0.0509	0.02555	-0.07655
-0.20312	-0.15245	3.74912	8.27726	5.82309	5.1051	9.20767	0.07646	0.0764	0.05101	0.0509	0.05109	-0.07655
-0.20312	-0.15245	3.69846	8.20132	5.74681	5.02853	9.13116	0.07646	0.0764	0.02551	0.0509	0.02555	-0.05103
-0.20312	-0.15245	3.67313	8.10007	5.69595	4.97747	9.02913	0.05097	0.05093	0.02551	0.02545	0.02555	-0.05103
-0.20312	-0.15245	3.62246	8.04945	5.64509	4.92642	8.92711	0.05097	0.05093	0	0.02545	0.02555	-0.07655
-0.20312	-0.17786	3.5718	7.94819	5.59424	4.84985	8.85059	0.02549	0.05093	-0.02551	0	0	-0.07655
-0.22851	-0.17786	3.54647	7.87226	5.51795	4.77327	8.74857	0	0.02547	-0.02551	0	0	-0.07655
-0.22851	-0.20327	3.4958	7.79632	5.46709	4.72222	8.67205	0	0.05093	-0.02551	0	0	-0.07655
-0.22851	-0.20327	3.44514	7.69507	5.41624	4.64564	8.59553	-0.02549	0.02547	-0.02551	-0.02545	0	-0.07655
-0.22851	-0.20327	3.41981	7.64444	5.36538	4.59459	8.49351	-0.02549	0.02547	-0.02551	-0.02545	0	-0.05103
-0.2539	-0.20327	3.36914	7.5685	5.31452	4.54354	8.41699	-0.02549	0.02547	-0.05101	-0.02545	0	-0.07655
-0.2539	-0.20327	3.34381	7.49257	5.26367	4.49249	8.34047	-0.05097	0.02547	-0.05101	-0.02545	0	-0.07655
-0.2539	-0.20327	3.34381	7.44194	5.23824	4.44144	8.26395	-0.02549	0.05093	-0.05101	-0.02545	0	-0.07655
-0.2539	-0.20327	3.31848	7.366	5.18738	4.39039	8.18743	-0.02549	0.02547	-0.05101	-0.02545	0	-0.07655
-0.2539	-0.20327	3.29315	7.31538	5.16195	4.36486	8.13642	-0.02549	0.05093	-0.05101	-0.02545	0	-0.07655
-0.2539	-0.20327	3.26782	7.26475	5.1111	4.33934	8.0599	-0.02549	0.05093	-0.05101	-0.02545	-0.02555	-0.07655
-0.2539	-0.20327	3.24249	7.21413	5.08567	4.31381	8.0344	-0.02549	0.05093	-0.05101	-0.02545	0	-0.07655
-0.22851	-0.17786	3.26782	7.1635	5.06024	4.31381	7.98338	0	0.0764	-0.02551	0	0	-0.05103
-0.2539	-0.17786	3.21715	7.11287	5.03481	4.28829	7.90687	0.02549	0.10187	-0.02551	0	0	-0.05103
-0.2539	-0.17786	3.19182	7.06225	5.00938	4.28829	7.85585	0.05097	0.10187	0	0.02545	0.02555	-0.05103
-0.22851	-0.17786	3.19182	7.01162	4.98396	4.26276	7.80484	0.05097	0.10187	0	0.02545	0.02555	-0.05103
-0.2539	-0.17786	3.16649	6.961	4.9331	4.23724	7.75383	0.05097	0.10187	0	0.02545	0.02555	-0.05103
-0.22851	-0.15245	3.16649	6.91037	4.90767	4.23724	7.70282	0.07646	0.10187	0.02551	0.02545	0.02555	-0.05103
-0.22851	-0.17786	3.14116	6.83443	4.85681	4.21171	7.6263	0.05097	0.10187	0	0.02545	0.02555	-0.05103
-0.22851	-0.17786	3.11583	6.78381	4.80596	4.16066	7.54978	0.07646	0.10187	0.02551	0.02545	0.02555	-0.05103
-0.22851	-0.17786	3.09049	6.73318	4.78053	4.13513	7.49877	0.07646	0.10187	0.02551	0.02545	0.02555	-0.05103
-0.2539	-0.17786	3.03983	6.65725	4.72967	4.08408	7.44776	0.07646	0.10187	0	0.02545	0.02555	-0.05103
-0.22851	-0.17786	3.0145	6.60662	4.70424	4.03303	7.37124	0.07646	0.10187	0.02551	0.02545	0.02555	-0.05103
-0.2539	-0.17786	2.98917	6.53068	4.65339	3.98198	7.29472	0.05097	0.10187	0	0	0.02555	-0.05103
-0.22851	-0.20327	2.9385	6.48006	4.60253	3.93093	7.24371	0.05097	0.10187	0	0.02545	0.02555	-0.05103
-0.2539	-0.20327	2.91317	6.40412	4.5771	3.87988	7.16719	0.05097	0.10187	0	0	0.02555	-0.05103
-0.2539	-0.20327	2.86251	6.32818	4.50082	3.82883	7.09067	0.05097	0.0764	-0.02551	0	0.02555	-0.05103
-0.2539	-0.22868	2.81184	6.25224	4.44996	3.75225	7.03966	0.02549	0.0764	-0.02551	0	0	-0.05103
-0.2539	-0.22868	2.78651	6.20162	4.42453	3.72672	6.96314	0.02549	0.0764	-0.05101	-0.02545	0	-0.05103
-0.27929	-0.25409	2.78651	6.15099	4.3991	3.67567	6.88663	0.02549	0.0764	-0.05101	-0.02545	-0.02555	-0.05103
-0.27929	-0.25409	2.76118	6.10037	4.34825	3.65015	6.83561	0.02549	0.0764	-0.05101	-0.02545	0	-0.07655
-0.27929	-0.25409	2.73585	6.02443	4.32282	3.5991	6.7846	0.02549	0.0764	-0.05101	-0.02545	0	-0.05103
-0.27929	-0.25409	2.71052	5.99911	4.29739	3.57357	6.73359	0.02549	0.10187	-0.05101	-0.02545	0	-0.05103
-0.27929	-0.22868	2.68518	5.94849	4.27196	3.54805	6.70808	0.05097	0.10187	-0.02551	0	0	-0.05103
-0.27929	-0.25409	2.65985	5.89786	4.22111	3.52252	6.63157	0.05097	0.10187	-0.02551	0	0	-0.05103
-0.27929	-0.22868	2.65985	5.84724	4.22111	3.52252	6.60606	0.05097	0.12734	-0.02551	0	0.02555	-0.05103
-0.27929	-0.25409	2.65985	5.79661	4.19568	3.497	6.55505	0.05097	0.10187	-0.02551	0	0	-0.05103
-0.27929	-0.22868	2.63452	5.7713	4.14482	3.497	6.50404	0.07646	0.12734	-0.02551	0.02545	0	-0.05103
-0.2539	-0.22868	2.63452	5.72067	4.14482	3.47147	6.45302	0.07646	0.12734	-0.02551	0.02545	0.02555	-0.05103
-0.2539	-0.22868	2.60919	5.69536	4.11939	3.44594	6.42752	0.10195	0.12734	0	0.02545	0.02555	-0.02552
-0.2539	-0.22868	2.60919	5.61942	4.06854	3.44594	6.37651	0.07646	0.12734	-0.02551	0	0.02555	-0.05103
-0.2539	-0.22868	2.58386	5.61942	4.04311	3.42042	6.32549	0.10195	0.12734	-0.02551	0	0.02555	-0.05103
-0.2539	-0.22868	2.55852	5.54349	4.01768	3.39489	6.24898	0.07646	0.12734	-0.02551	0	0	-0.05103
-0.22851	-0.22868	2.53319	5.49286	3.99225	3.36937	6.19796	0.10195	0.12734	-0.02551	0.02545	0.02555	-0.05103
-0.2539	-0.22868	2.50786	5.44223	3.94139	3.31832	6.14695	0.07646	0.12734	-0.02551	0.02545	0	-0.05103
-0.2539	-0.22868	2.48253	5.39161	3.91597	3.29279	6.09594	0.07646	0.12734	-0.02551	0.02545	0.02555	-0.02552
-0.2539	-0.22868	2.43186	5.34098	3.86511	3.24174	6.01942	0.07646	0.10187	-0.02551	0	0	-0.05103
-0.22851	-0.22868	2.40653	5.29036	3.83968	3.21621	5.96841	0.07646	0.10187	-0.02551	0	0	-0.05103
-0.22851	-0.25409	2.3812	5.23973	3.78882	3.16516	5.9174	0.05097	0.10187	-0.05101	-0.02545	0	-0.05103
-0.22851	-0.25409	2.35587	5.18911	3.7634	3.11411	5.86638	0.05097	0.10187	-0.05101	-0.02545	0	-0.05103
-0.22851	-0.25409	2.33054	5.13848	3.73797	3.08859	5.81537	0.05097	0.10187	-0.05101	-0.02545	0	-0.07655
-0.22851	-0.25409	2.27987	5.08786	3.68711	3.03754	5.76436	0.05097	0.0764	-0.05101	-0.02545	0	-0.07655
-0.20312	-0.22868	2.27987	5.06254	3.66168	3.01201	5.71335	0.05097	0.10187	-0.05101	-0.02545	0	-0.05103
-0.22851	-0.22868	2.25454	5.01192	3.66168	2.98648	5.66234	0.05097	0.10187	-0.05101	-0.02545	0	-0.05103
-0.20312	-0.22868	2.22921	4.96129	3.61083	2.96096	5.61132	0.05097	0.10187	-0.05101	-0.02545	0	-0.07655
-0.20312	-0.22868	2.20388	4.93598	3.61083	2.93543	5.58582	0.05097	0.10187	-0.05101	-0.02545	0	-0.07655
-0.20312	-0.22868	2.17854	4.88536	3.5854	2.90991	5.53481	0.05097	0.12734	-0.02551	0	0.02555	-0.07655
-0.20312	-0.22868	2.17854	4.86004	3.55997	2.90991	5.5093	0.05097	0.12734	-0.02551	0	0.02555	-0.07655
-0.20312	-0.22868	2.17854	4.80942	3.53454	2.90991	5.45829	0.05097	0.12734	-0.02551	0	0.02555	-0.07655
-0.20312	-0.22868	2.17854	4.7841	3.53454	2.88438	5.43278	0.07646	0.12734	-0.02551	0	0	-0.07655
-0.20312	-0.20327	2.17854	4.75879	3.50911	2.88438	5.40728	0.07646	0.12734	-0.02551	0	0.02555	-0.07655
-0.20312	-0.20327	2.17854	4.70817	3.48368	2.85886	5.38177	0.07646	0.12734	0	0	0.02555	-0.07655
-0.20312	-0.20327	2.15321	4.68285	3.45826	2.85886	5.33076	0.07646	0.1528	0	0	0.02555	-0.07655
-0.20312	-0.20327	2.12788	4.65754	3.43283	2.83333	5.27975	0.07646	0.1528	0	0.02545	0.02555	-0.07655
-0.20312	-0.22868	2.10255	4.60692	3.38197	2.80781	5.22873	0.07646	0.12734	0	0	0.02555	-0.07655
-0.20312	-0.20327	2.10255	4.55629	3.35654	2.80781	5.20323	0.05097	0.12734	0	0	0.02555	-0.07655
-0.20312	-0.22868	2.07722	4.50566	3.35654	2.75676	5.15222	0.05097	0.12734	-0.02551	0	0.02555	-0.07655
-0.20312	-0.22868	2.05189	4.48035	3.30569	2.73123	5.1012	0.05097	0.12734	-0.02551	0	0.02555	-0.07655
-0.22851	-0.22868	2.00122	4.42973	3.25483	2.68018	5.05019	0.02549	0.12734	-0.02551	0	0	-0.07655
-0.22851	-0.22868	1.97589	4.3791	3.2294	2.65465	4.99918	0.02549	0.10187	-0.05101	-0.02545	0	-0.10206
-0.22851	-0.25409	1.95056	4.35379	3.20397	2.6036	4.94817	0	0.10187	-0.05101	-0.02545	0	-0.10206
-0.22851	-0.25409	1.92523	4.30316	3.17854	2.57808	4.89716	0	0.10187	-0.07652	-0.02545	0	-0.10206
-0.22851	-0.25409	1.89989	4.25254	3.15311	2.52703	4.84614	0	0.0764	-0.07652	-0.02545	0	-0.10206
-0.22851	-0.25409	1.87456	4.20191	3.12769	2.5015	4.82064	0	0.0764	-0.07652	-0.02545	0	-0.10206
-0.22851	-0.25409	1.84923	4.1766	3.10226	2.47597	4.76963	0	0.0764	-0.07652	-0.02545	0	-0.10206
-0.22851	-0.25409	1.8239	4.12597	3.07683	2.45045	4.71861	0	0.0764	-0.07652	-0.02545	0	-0.10206
-0.22851	-0.25409	1.79857	4.10066	3.07683	2.42492	4.71861	0	0.0764	-0.07652	-0.02545	0	-0.07655
-0.22851	-0.25409	1.79857	4.07535	3.0514	2.3994	4.69311	0	0.0764	-0.07652	-0.02545	0	-0.10206
-0.22851	-0.25409	1.79857	4.05004	3.02597	2.3994	4.6421	0	0.10187	-0.07652	-0.02545	0	-0.10206
-0.22851	-0.25409	1.77323	4.02472	3.02597	2.3994	4.61659	0.02549	0.10187	-0.07652	-0.02545	0	-0.10206
-0.22851	-0.25409	1.77323	3.99941	3.00054	2.3994	4.61659	0.02549	0.10187	-0.05101	-0.02545	0	-0.10206
-0.22851	-0.22868	1.7479	3.9741	3.00054	2.3994	4.59108	0.05097	0.12734	-0.05101	0	0	-0.10206
-0.22851	-0.22868	1.7479	3.94878	2.97512	2.37387	4.56558	0.05097	0.12734	-0.05101	0	0	-0.10206
-0.22851	-0.22868	1.7479	3.94878	2.94969	2.37387	4.54007	0.07646	0.12734	-0.05101	0	0.02555	-0.07655
-0.20312	-0.20327	1.77323	3.92347	2.94969	2.3994	4.51457	0.07646	0.12734	-0.02551	0	0.02555	-0.07655
-0.20312	-0.20327	1.7479	3.89816	2.92426	2.37387	4.46355	0.07646	0.12734	-0.02551	0.02545	0.02555	-0.07655
-0.20312	-0.22868	1.72257	3.84753	2.89883	2.34835	4.43805	0.07646	0.12734	-0.02551	0	0.02555	-0.07655
-0.20312	-0.22868	1.72257	3.82222	2.8734	2.32282	4.41254	0.07646	0.12734	-0.02551	0	0.02555	-0.07655
-0.20312	-0.22868	1.69724	3.7716	2.84797	2.2973	4.36153	0.07646	0.12734	-0.02551	0	0	-0.07655
-0.20312	-0.22868	1.69724	3.74628	2.82255	2.2973	4.33602	0.07646	0.10187	-0.05101	0	0	-0.10206
-0.20312	-0.25409	1.67191	3.69566	2.79712	2.24625	4.28501	0.05097	0.10187	-0.05101	-0.02545	0	-0.10206
-0.20312	-0.25409	1.64657	3.67034	2.77169	2.19519	4.234	0.05097	0.0764	-0.05101	-0.02545	0	-0.10206
-0.22851	-0.25409	1.62124	3.61972	2.74626	2.16967	4.18299	0.05097	0.0764	-0.07652	-0.02545	0	-0.10206
-0.22851	-0.2795	1.59591	3.59441	2.72083	2.14414	4.15748	0.02549	0.0764	-0.07652	-0.02545	0	-0.10206
-0.22851	-0.2795	1.57058	3.54378	2.6954	2.09309	4.10647	0	0.05093	-0.07652	-0.02545	0	-0.10206
-0.22851	-0.2795	1.54525	3.49316	2.66998	2.06757	4.05546	0	0.05093	-0.10202	-0.0509	-0.02555	-0.10206
-0.22851	-0.2795	1.51992	3.46784	2.64455	2.04204	4.02995	0	0.05093	-0.10202	-0.0509	-0.02555	-0.10206
-0.22851	-0.2795	1.51992	3.44253	2.61912	1.99099	4.00445	-0.02549	0.05093	-0.10202	-0.02545	-0.02555	-0.10206
-0.22851	-0.2795	1.46925	3.41722	2.59369	1.96546	3.95343	-0.02549	0.05093	-0.10202	-0.0509	-0.02555	-0.10206
-0.22851	-0.30491	1.46925	3.36659	2.56826	1.93994	3.92793	-0.02549	0.05093	-0.10202	-0.0509	-0.02555	-0.10206
-0.22851	-0.30491	1.44392	3.36659	2.56826	1.93994	3.90242	-0.02549	0.05093	-0.10202	-0.0509	-0.02555	-0.10206
-0.22851	-0.30491	1.44392	3.34128	2.54283	1.93994	3.87692	-0.02549	0.05093	-0.10202	-0.0509	-0.02555	-0.10206
-0.20312	-0.30491	1.44392	3.31597	2.54283	1.93994	3.87692	0	0.0764	-0.10202	-0.02545	-0.02555	-0.10206
-0.20312	-0.30491	1.41859	3.29065	2.51741	1.91441	3.8259	0	0.0764	-0.07652	-0.0509	-0.02555	-0.10206
-0.20312	-0.2795	1.41859	3.26534	2.54283	1.93994	3.8259	0	0.10187	-0.07652	-0.02545	0	-0.07655
-0.20312	-0.2795	1.41859	3.26534	2.54283	1.93994	3.8004	0.02549	0.10187	-0.05101	-0.02545	0	-0.10206
-0.20312	-0.2795	1.41859	3.26534	2.54283	1.93994	3.8004	0.02549	0.12734	-0.05101	0	0	-0.07655
-0.17773	-0.25409	1.41859	3.24003	2.51741	1.93994	3.77489	0.02549	0.12734	-0.02551	0	0	-0.07655
-0.17773	-0.2795	1.41859	3.21472	2.51741	1.93994	3.74939	0.05097	0.12734	-0.02551	0	0	-0.07655
-0.17773	-0.2795	1.41859	3.1894	2.49198	1.93994	3.74939	0.05097	0.12734	-0.02551	0	0.02555	-0.07655
-0.17773	-0.2795	1.39326	3.16409	2.49198	1.93994	3.69837	0.05097	0.12734	-0.02551	0	0	-0.07655
-0.17773	-0.2795	1.36792	3.13878	2.46655	1.91441	3.67287	0.05097	0.12734	-0.02551	0	0	-0.07655
-0.17773	-0.2795	1.36792	3.08815	2.44112	1.88889	3.64736	0.02549	0.10187	-0.05101	0	0	-0.07655
-0.17773	-0.25409	1.36792	3.08815	2.44112	1.88889	3.62186	0.02549	0.10187	-0.05101	0	0	-0.07655
-0.20312	-0.2795	1.31726	3.03753	2.39026	1.83784	3.57084	0	0.0764	-0.05101	-0.02545	0	-0.07655
-0.20312	-0.2795	1.29193	2.9869	2.36484	1.81231	3.54534	0	0.0764	-0.05101	0	0	-0.07655
-0.20312	-0.30491	1.2666	2.96159	2.33941	1.76126	3.49432	0	0.05093	-0.07652	-0.02545	0	-0.07655
-0.20312	-0.30491	1.2666	2.93628	2.33941	1.73573	3.46882	-0.02549	0.05093	-0.07652	-0.02545	0	-0.07655
-0.20312	-0.30491	1.21593	2.88565	2.28855	1.68468	3.41781	-0.05097	0.02547	-0.10202	-0.0509	-0.02555	-0.07655
-0.20312	-0.30491	1.21593	2.86034	2.26312	1.65916	3.36679	-0.05097	0.02547	-0.12753	-0.0509	-0.02555	-0.07655
-0.20312	-0.30491	1.1906	2.83502	2.26312	1.63363	3.34129	-0.07646	0.02547	-0.12753	-0.0509	-0.02555	-0.07655
-0.20312	-0.30491	1.1906	2.7844	2.23769	1.60811	3.31578	-0.07646	0	-0.12753	-0.0509	-0.02555	-0.07655
-0.20312	-0.30491	1.16527	2.75909	2.21227	1.55706	3.29028	-0.07646	0	-0.12753	-0.07634	-0.05109	-0.10206
-0.17773	-0.30491	1.16527	2.73377	2.21227	1.55706	3.26477	-0.07646	0.02547	-0.12753	-0.07634	-0.02555	-0.07655
-0.20312	-0.30491	1.13994	2.73377	2.18684	1.55706	3.23926	-0.07646	0	-0.12753	-0.0509	-0.02555	-0.07655
-0.17773	-0.30491	1.16527	2.70846	2.18684	1.55706	3.21376	-0.05097	0	-0.12753	-0.07634	-0.02555	-0.07655
-0.17773	-0.2795	1.13994	2.68315	2.18684	1.55706	3.21376	-0.05097	0.02547	-0.12753	-0.0509	-0.02555	-0.07655
-0.17773	-0.2795	1.13994	2.68315	2.16141	1.55706	3.21376	-0.02549	0.02547	-0.12753	-0.0509	-0.02555	-0.07655
-0.17773	-0.2795	1.13994	2.65784	2.16141	1.55706	3.21376	-0.02549	0.02547	-0.10202	-0.02545	0	-0.07655
-0.15234	-0.2795	1.13994	2.65784	2.16141	1.58258	3.18825	0	0.02547	-0.10202	-0.02545	0	-0.07655
-0.15234	-0.25409	1.16527	2.65784	2.16141	1.58258	3.18825	0	0.05093	-0.07652	-0.02545	0	-0.07655
-0.15234	-0.25409	1.16527	2.63252	2.16141	1.60811	3.16275	0	0.05093	-0.07652	-0.02545	0	-0.07655
-0.15234	-0.25409	1.16527	2.60721	2.13598	1.60811	3.16275	0.02549	0.05093	-0.07652	-0.02545	0	-0.07655
-0.15234	-0.22868	1.13994	2.60721	2.13598	1.60811	3.13724	0.02549	0.05093	-0.07652	-0.02545	0	-0.07655
-0.15234	-0.22868	1.13994	2.5819	2.13598	1.60811	3.11173	0.02549	0.0764	-0.05101	0	0.02555	-0.07655
-0.12695	-0.22868	1.1146	2.55658	2.11055	1.58258	3.08623	0.02549	0.05093	-0.07652	0	0	-0.07655
-0.12695	-0.22868	1.1146	2.53127	2.08512	1.58258	3.08623	0.02549	0.05093	-0.05101	0	0	-0.05103
-0.15234	-0.22868	1.1146	2.50596	2.0597	1.55706	3.06072	0.02549	0.05093	-0.07652	-0.02545	0	-0.07655
-0.12695	-0.22868	1.08927	2.48065	2.03427	1.53153	3.00971	0.02549	0.05093	-0.07652	-0.02545	0	-0.07655
-0.15234	-0.22868	1.06394	2.43002	2.00884	1.48048	2.9842	0	0.05093	-0.07652	-0.02545	0	-0.07655
-0.15234	-0.22868	1.06394	2.40471	1.98341	1.45495	2.9587	-0.02549	0.02547	-0.10202	-0.02545	0	-0.07655
-0.15234	-0.25409	1.03861	2.3794	1.95798	1.42943	2.90769	-0.02549	0.02547	-0.10202	-0.0509	-0.02555	-0.07655
-0.15234	-0.25409	1.01328	2.35408	1.93255	1.37838	2.88218	-0.05097	0.02547	-0.12753	-0.07634	-0.02555	-0.07655
-0.12695	-0.25409	1.01328	2.32877	1.93255	1.35285	2.85667	-0.05097	0.02547	-0.12753	-0.07634	0	-0.07655
-0.12695	-0.25409	0.98794	2.30346	1.90713	1.32733	2.83117	-0.05097	0.02547	-0.12753	-0.07634	-0.02555	-0.07655
-0.12695	-0.25409	0.96261	2.27814	1.8817	1.3018	2.80566	-0.07646	0.02547	-0.15304	-0.07634	-0.02555	-0.07655
-0.12695	-0.25409	0.93728	2.25283	1.85627	1.3018	2.78016	-0.05097	0.05093	-0.12753	-0.07634	-0.02555	-0.07655
-0.12695	-0.2795	0.93728	2.22752	1.83084	1.27628	2.78016	-0.05097	0.05093	-0.12753	-0.07634	-0.02555	-0.07655
-0.12695	-0.25409	0.93728	2.22752	1.83084	1.27628	2.75465	-0.05097	0.05093	-0.12753	-0.07634	-0.02555	-0.07655
-0.10156	-0.25409	0.93728	2.20221	1.83084	1.27628	2.72914	-0.05097	0.05093	-0.12753	-0.07634	-0.02555	-0.07655
-0.10156	-0.25409	0.93728	2.20221	1.80541	1.27628	2.75465	-0.05097	0.05093	-0.10202	-0.07634	-0.02555	-0.07655
-0.10156	-0.25409	0.93728	2.20221	1.80541	1.3018	2.72914	-0.05097	0.0764	-0.10202	-0.0509	0	-0.07655
-0.10156	-0.25409	0.91195	2.17689	1.80541	1.27628	2.70364	-0.02549	0.05093	-0.10202	-0.0509	-0.02555	-0.07655
-0.10156	-0.2795	0.91195	2.17689	1.77998	1.3018	2.70364	-0.02549	0.0764	-0.10202	-0.0509	0	-0.07655
-0.10156	-0.25409	0.93728	2.15158	1.77998	1.3018	2.70364	-0.02549	0.10187	-0.07652	-0.0509	0	-0.07655
-0.07617	-0.25409	0.91195	2.15158	1.77998	1.3018	2.67813	0	0.10187	-0.07652	-0.02545	0	-0.07655
-0.10156	-0.25409	0.91195	2.12627	1.77998	1.32733	2.67813	0	0.10187	-0.07652	-0.02545	0	-0.07655
-0.07617	-0.25409	0.91195	2.12627	1.75456	1.32733	2.67813	0	0.10187	-0.05101	-0.02545	0	-0.05103
-0.10156	-0.25409	0.88662	2.10096	1.72913	1.3018	2.62712	0	0.10187	-0.05101	-0.02545	0	-0.07655
-0.07617	-0.25409	0.88662	2.10096	1.72913	1.3018	2.62712	0	0.10187	-0.05101	-0.02545	0	-0.05103
-0.07617	-0.22868	0.88662	2.07564	1.7037	1.27628	2.60161	0	0.10187	-0.05101	-0.02545	0	-0.07655
-0.07617	-0.22868	0.86129	2.05033	1.7037	1.25075	2.57611	0	0.10187	-0.05101	-0.02545	0	-0.07655
-0.07617	-0.25409	0.86129	2.02502	1.67827	1.25075	2.5506	-0.02549	0.0764	-0.07652	-0.0509	-0.02555	-0.07655
-0.07617	-0.25409	0.83595	1.9997	1.65284	1.22522	2.5251	-0.02549	0.10187	-0.07652	-0.0509	-0.02555	-0.07655
-0.07617	-0.22868	0.81062	1.97439	1.65284	1.1997	2.49959	-0.02549	0.10187	-0.07652	-0.0509	-0.02555	-0.07655
-0.07617	-0.25409	0.78529	1.94908	1.62741	1.14865	2.47408	-0.05097	0.0764	-0.07652	-0.0509	-0.02555	-0.07655
-0.10156	-0.25409	0.78529	1.94908	1.60199	1.14865	2.44858	-0.05097	0.10187	-0.07652	-0.0509	-0.02555	-0.07655
-0.07617	-0.25409	0.75996	1.89845	1.57656	1.12312	2.42307	-0.05097	0.0764	-0.10202	-0.0509	-0.02555	-0.07655
-0.07617	-0.22868	0.75996	1.89845	1.57656	1.0976	2.39757	-0.05097	0.10187	-0.10202	-0.0509	-0.02555	-0.07655
-0.07617	-0.22868	0.73463	1.87314	1.55113	1.0976	2.39757	-0.05097	0.10187	-0.10202	-0.0509	-0.02555	-0.07655
-0.07617	-0.22868	0.73463	1.87314	1.55113	1.07207	2.37206	-0.05097	0.10187	-0.10202	-0.0509	-0.02555	-0.07655
-0.07617	-0.22868	0.73463	1.84783	1.55113	1.07207	2.34655	-0.05097	0.10187	-0.07652	-0.0509	-0.02555	-0.07655
-0.07617	-0.22868	0.73463	1.84783	1.5257	1.07207	2.34655	-0.05097	0.10187	-0.10202	-0.0509	-0.02555	-0.07655
-0.05078	-0.22868	0.73463	1.82252	1.5257	1.07207	2.32105	-0.05097	0.10187	-0.07652	-0.0509	-0.02555	-0.07655
-0.05078	-0.20327	0.73463	1.82252	1.5257	1.07207	2.32105	-0.02549	0.10187	-0.07652	-0.0509	-0.02555	-0.07655
-0.05078	-0.20327	0.73463	1.7972	1.5257	1.07207	2.32105	-0.02549	0.10187	-0.07652	-0.0509	-0.02555	-0.07655
-0.07617	-0.20327	0.70929	1.7972	1.50027	1.07207	2.29554	-0.02549	0.10187	-0.07652	-0.0509	-0.02555	-0.07655
-0.05078	-0.17786	0.73463	1.7972	1.50027	1.0976	2.29554	-0.02549	0.12734	-0.05101	-0.02545	-0.02555	-0.05103
-0.05078	-0.17786	0.73463	1.77189	1.50027	1.0976	2.29554	-0.02549	0.12734	-0.05101	-0.02545	0	-0.05103
-0.05078	-0.17786	0.73463	1.77189	1.47484	1.0976	2.27004	-0.02549	0.10187	-0.05101	-0.02545	0	-0.07655
-0.05078	-0.17786	0.73463	1.74658	1.47484	1.0976	2.24453	-0.02549	0.10187	-0.05101	-0.02545	-0.02555	-0.07655
-0.05078	-0.17786	0.73463	1.72126	1.47484	1.07207	2.24453	-0.02549	0.10187	-0.05101	-0.02545	0	-0.07655
-0.05078	-0.17786	0.70929	1.72126	1.44942	1.07207	2.21902	-0.02549	0.10187	-0.05101	-0.02545	-0.02555	-0.07655
-0.05078	-0.17786	0.70929	1.69595	1.42399	1.04655	2.19352	-0.02549	0.10187	-0.05101	-0.02545	-0.02555	-0.07655
-0.05078	-0.17786	0.68396	1.67064	1.42399	1.04655	2.16801	-0.02549	0.0764	-0.07652	-0.02545	-0.02555	-0.07655
-0.05078	-0.17786	0.68396	1.64533	1.42399	1.02102	2.14251	-0.02549	0.0764	-0.07652	-0.0509	-0.02555	-0.07655
-0.05078	-0.17786	0.65863	1.64533	1.39856	0.99549	2.14251	-0.05097	0.0764	-0.07652	-0.0509	-0.02555	-0.07655
-0.05078	-0.17786	0.65863	1.62001	1.39856	0.99549	2.117	-0.02549	0.0764	-0.07652	-0.0509	-0.02555	-0.05103
-0.07617	-0.20327	0.6333	1.5947	1.37313	0.94444	2.09149	-0.05097	0.05093	-0.07652	-0.0509	-0.02555	-0.05103
-0.05078	-0.17786	0.60797	1.5947	1.37313	0.94444	2.06599	-0.02549	0.0764	-0.07652	-0.02545	-0.02555	-0.05103
-0.05078	-0.17786	0.60797	1.56939	1.3477	0.91892	2.04048	-0.05097	0.05093	-0.07652	-0.0509	-0.02555	-0.05103
-0.05078	-0.17786	0.60797	1.56939	1.37313	0.91892	2.04048	-0.05097	0.0764	-0.07652	-0.0509	-0.02555	-0.05103
-0.05078	-0.17786	0.58263	1.54408	1.3477	0.91892	2.01498	-0.05097	0.05093	-0.07652	-0.0509	-0.02555	-0.05103
-0.05078	-0.17786	0.58263	1.54408	1.32227	0.91892	2.01498	-0.02549	0.0764	-0.07652	-0.0509	-0.02555	-0.05103
-0.05078	-0.17786	0.5573	1.51876	1.32227	0.91892	1.98947	-0.02549	0.0764	-0.05101	-0.0509	-0.02555	-0.05103
-0.05078	-0.15245	0.5573	1.51876	1.32227	0.91892	1.98947	-0.02549	0.0764	-0.05101	-0.0509	-0.02555	-0.02552
4.4432	3.32858	-613.362	-225.916	-730.15	-711.115	-259.09	3.49166	4.04927	3.44331	2.54477	1.68597	0.91857
-6.77905	-8.94397	-692.727	-278.187	-661.188	-673.95	-350.3	-5.07182	-0.53481	1.55587	3.84261	3.52521	2.2709
2.23429	2.36304	-678.389	-253.861	-702.865	-702.283	-316.606	3.00741	-1.96097	-2.85667	-3.84261	-3.95948	-3.03638
-2.36124	-2.87122	-684.722	-244.85	-673.8	-681.659	-306.863	0.3823	0.73855	0.76518	1.19604	1.40498	0.84202
3.96079	5.48834	-681.302	-233.257	-695.923	-697.714	-298.165	-3.77201	-2.21564	-1.14777	-0.30537	-0.02555	0.10206
-1.01559	-1.01636	-683.683	-230.067	-678.53	-685.003	-289.238	-1.93698	-3.871	-4.05546	-3.74082	-2.45232	-0.91857
-0.27929	-0.8385	-682.037	-224.6	-692.566	-695.315	-278.73	-0.25487	-0.25467	-1.83643	-3.3082	-2.58005	-1.35234
1.2187	0.88932	-683.658	-217.993	-681.047	-686.84	-272.353	-0.63716	-0.25467	-0.05101	0.22903	0.7919	-0.02552
-2.38663	-2.87122	-682.721	-213.285	-690.583	-693.86	-263.248	-0.48424	0.45841	1.83643	3.76626	3.75512	1.73507
0.22851	-0.02541	-684.114	-207.666	-682.649	-687.989	-257.432	-0.79008	0.63668	0.71417	0.76343	0.33209	0.25516
-2.28507	-2.76958	-683.303	-201.11	-689.286	-692.89	-246.439	0.3823	-0.43294	-1.93846	-2.92649	-2.47787	-1.35234
1.44721	2.31222	-684.291	-191.719	-683.743	-688.806	-241.287	-1.27433	-1.04415	-1.7089	-1.78134	-0.76635	-0.45928
2.03117	3.15072	-669.801	-184.96	-688.371	-692.201	-233.304	-1.01946	-0.68761	-0.48461	0.45806	1.0218	0.61238
0.45701	0.35573	-651.993	-182.15	-684.506	-689.393	-225.142	1.3253	0.1528	-0.73967	-1.04336	-0.97071	-0.73996
-0.58396	-1.27045	-636.794	-179.037	-687.71	-691.716	-219.02	0.943	0.71308	0	-0.5344	-0.45981	-0.53583
-0.35546	-0.73686	-619.34	-174.658	-685.091	-689.827	-214.684	-0.17841	1.42616	1.88745	2.44298	2.29905	1.04615
0.07617	0.12705	-600.214	-168.051	-687.252	-691.384	-206.777	0.50973	1.40069	1.6834	2.31574	1.66043	0.63789
0.22851	0.43195	-581.064	-161.52	-685.497	-690.108	-198.998	1.75857	0.66215	0.15304	-0.10179	-0.45981	-0.28067
1.65033	2.05813	-560.95	-155.749	-686.921	-691.154	-193.463	0.84106	-0.20374	-0.66316	-1.0688	-0.89408	-0.38274
0.93942	1.47372	-543.826	-151.75	-685.777	-690.363	-188.541	-0.15292	-0.53481	-0.4336	-0.22903	0.12773	0.12758
0.86325	0.99095	-528.652	-148.358	-686.692	-690.976	-182.7	0.99398	0.84042	0.81619	0.81433	0.66417	0.35722
-0.05078	-0.45736	-515.175	-144.865	-685.981	-690.516	-176.706	1.65663	1.12055	1.2498	1.19604	0.66417	0.12758
-0.68552	-1.01636	-500.964	-141.777	-686.565	-690.848	-172.115	1.19787	1.24789	1.58137	1.78134	1.25171	0.4848
0.07617	0.20327	-484.473	-136.765	-686.108	-690.618	-168.136	-0.5607	0.02547	0.68866	1.19604	0.86853	0.45928
0.07617	0.33032	-468.412	-131.753	-686.489	-690.771	-161.989	0.02549	-0.73855	-0.8417	-0.94157	-0.84299	-0.45928
1.26948	1.47372	-451.871	-126.538	-686.26	-690.695	-156.428	-0.10195	-0.94228	-1.32631	-1.6541	-1.20062	-0.66341
1.14254	1.21963	-437.254	-122.995	-687.023	-690.746	-152.067	-0.48424	-0.91682	-0.81619	-0.5853	-0.10218	-0.02552
-0.12695	-0.559	-425.728	-121.324	-687.023	-690.746	-147.858	-0.07646	0.0764	0.02551	0	0.07664	0.02552
-0.60935	-1.3975	-414.531	-118.59	-688.167	-690.72	-143.242	-0.20389	0.02547	0.07652	0.17813	0.20436	0.02552
-0.68552	-1.21963	-401.511	-115.198	-681.734	-690.848	-139.008	-0.20389	0.35654	0.45911	0.76343	0.71526	0.30619
-0.45701	-0.43195	-386.996	-110.288	-652.822	-690.771	-134.544	-0.91752	-0.43294	-0.20405	0.48351	0.56199	0.28067
-0.05078	0.22868	-372.582	-105.959	-620.731	-691.103	-129.749	-0.81557	-0.86588	-1.2498	-1.14515	-0.84299	-0.35722
0.07617	0.30491	-359.561	-102.162	-586.454	-691.129	-125.133	-0.89203	-1.09509	-1.83643	-2.06127	-1.43052	-0.71444
0.4824	0.53359	-347.098	-98.8462	-554.592	-691.869	-121.179	-0.91752	-0.76401	-1.32631	-1.24694	-0.56199	-0.3317
0	-0.30491	-336.281	-96.4921	-523.417	-691.665	-117.098	-0.5607	0.0764	-0.15304	0.20358	0.56199	0.25516
-0.38085	-0.99095	-325.996	-94.1886	-495.039	-692.865	-112.788	0.07646	0.66215	0.35708	0.45806	0.43427	0.05103
-0.78708	-1.37209	-315.332	-91.1005	-465.898	-685.973	-108.656	0.05097	0.40747	0.12753	0.20358	0.22991	-0.05103
-0.05078	-0.10164	-302.564	-86.8986	-440.673	-663	-104.957	-0.25487	0.10187	-0.10202	0.0509	0.17882	-0.02552
0.2539	0.50818	-289.873	-82.6207	-412.346	-640.078	-100.698	-0.25487	-0.25467	-0.53563	-0.33082	-0.07664	-0.07655
0.83786	1.14341	-277.866	-79.0263	-415.626	-617.309	-96.6933	-0.07646	-0.43294	-0.8417	-0.86522	-0.53645	-0.30619
0.43162	0.50818	-267.86	-76.7735	-414.05	-595.995	-92.8929	0.30584	-0.0764	-0.45911	-0.61075	-0.281	-0.22964
0.12695	-0.02541	-258.766	-74.6219	-385.239	-575.09	-89.6792	0.28035	0.25467	0.30607	0.45806	0.58754	0.17861
-0.05078	-0.38114	-249.595	-72.5463	-361.261	-554.976	-86.2869	0.68814	0.91682	1.09676	1.27239	1.0218	0.43377
-0.20312	-0.60982	-240.172	-69.7619	-337.256	-534.096	-82.4355	0.96849	0.84042	0.91822	0.99246	0.63863	0.20413
0.27929	0.17786	-229.431	-66.2434	-316.481	-514.007	-79.2217	0.63716	0.28014	0.38259	0.43261	0.281	0.05103
0.4824	0.66063	-218.868	-62.9527	-294.562	-494.302	-76.2885	0.07646	-0.17827	-0.05101	0.12724	0.15327	0.10206
0.68552	0.81309	-209.267	-60.2949	-274.804	-475.106	-72.9727	0.15292	-0.63668	-0.73967	-0.73798	-0.61308	-0.40825
0.22851	0.12705	-201.287	-58.6749	-255.224	-456.907	-70.0395	0.40778	-0.10187	-0.25506	-0.33082	-0.17882	-0.20413
0.12695	-0.10164	-193.46	-56.8271	-237.221	-439.473	-67.591	0.17841	0.12734	0.35708	0.5853	0.58754	0.17861
-0.30468	-0.71145	-185.936	-55.1311	-219.396	-422.064	-64.8363	0.17841	0.33107	0.58664	0.81433	0.66417	0.22964
-0.30468	-0.68604	-177.805	-52.6758	-202.308	-404.605	-61.8776	0.10195	0.05093	0.05101	0.07634	0.05109	-0.05103
0.17773	0.05082	-168.533	-49.5876	-185.296	-387.401	-59.2505	-0.35681	-0.45841	-0.51012	-0.43261	-0.17882	-0.15309
0.15234	0.10164	-159.92	-47.1323	-169.175	-370.656	-56.5213	-0.48424	-0.50934	-0.68866	-0.55985	-0.17882	-0.07655
0.17773	-0.05082	-152.371	-45.2338	-153.257	-354.549	-53.7922	-0.30584	-0.48388	-0.8672	-0.91612	-0.58754	-0.3317
-0.33007	-0.73686	-145.988	-43.9682	-138.432	-339.362	-51.4712	-0.25487	0	-0.30607	-0.27992	0	-0.07655
-0.35546	-0.76227	-139.098	-42.1457	-123.912	-324.353	-49.2266	-0.43327	0.0764	-0.02551	0.38172	0.56199	0.20413
-0.53318	-0.91472	-132.081	-40.1966	-110.105	-309.318	-46.5995	-0.30584	0.17827	0	0.30537	0.35763	0.10206
-0.30468	-0.58441	-124.481	-37.7159	-96.2717	-294.182	-43.9214	-0.30584	-0.10187	-0.53563	-0.48351	-0.33209	-0.35722
0.05078	-0.10164	-116.628	-35.0581	-82.8201	-279.453	-41.5493	-0.61168	-0.48388	-0.8672	-0.73798	-0.30654	-0.25516
0.35546	0.17786	-109.155	-32.9825	-70.0297	-265.287	-39.1262	-0.43327	-0.2292	-0.66316	-0.5853	-0.15327	-0.07655
0.07617	-0.35573	-103	-31.4637	-57.9766	-251.299	-36.3971	0.07646	0.12734	-0.38259	-0.45806	-0.22991	-0.22964
-0.17773	-0.66063	-97.4012	-30.0968	-46.4576	-238.153	-34.2291	0.25487	0.43294	0.20405	0.22903	0.33209	0.05103
-0.12695	-0.53359	-91.2202	-28.4009	-35.2945	-225.339	-32.2906	0.15292	0.50934	0.58664	0.78888	0.74081	0.28067
-0.38085	-0.66063	-84.9126	-26.553	-24.2078	-212.143	-29.7145	0.43327	0.45841	0.38259	0.43261	0.33209	0.07655
0.07617	0.05082	-77.769	-23.9965	-13.4262	-199.201	-27.572	0.22938	-0.02547	-0.10202	-0.07634	-0.07664	-0.12758
0.45701	0.53359	-70.752	-21.7943	-3.20397	-186.745	-25.608	0.02549	-0.25467	-0.30607	-0.22903	-0.07664	-0.12758
0.38085	0.2795	-64.951	-20.3008	6.48423	-174.492	-23.338	0.20389	-0.25467	-0.4081	-0.40716	-0.22991	-0.25516
0.2539	-0.10164	-60.138	-19.3642	15.6384	-163.185	-21.5016	0.48424	0.25467	0.17854	0.12724	0.17882	0
0.07617	-0.43195	-55.4262	-18.2505	24.5638	-152.055	-19.6396	0.63716	0.63668	0.76518	0.86522	0.68972	0.25516
-0.02539	-0.50818	-50.3599	-16.833	33.1586	-140.977	-17.8287	0.58619	0.53481	0.71417	0.91612	0.63863	0.22964
0	-0.33032	-44.8375	-15.137	41.4991	-130.18	-16.1963	0.33133	0.1528	0.28057	0.38172	0.20436	0.07655
0.05078	-0.02541	-39.1125	-13.2386	49.6107	-119.383	-14.5129	-0.02549	-0.35654	-0.38259	-0.25448	-0.22991	-0.17861
0.17773	0.20327	-33.6661	-11.6439	57.3409	-109.122	-12.9571	-0.20389	-0.45841	-0.53563	-0.35627	-0.20436	-0.12758
0.15234	0	-29.0304	-10.682	64.41	-99.3453	-11.4012	-0.12743	-0.28014	-0.38259	-0.25448	-0.12773	-0.12758
-0.10156	-0.50818	-25.1799	-9.99852	70.9197	-89.9264	-9.92184	-0.15292	-0.1528	-0.22955	-0.07634	0.02555	-0.07655
-0.22851	-0.71145	-21.2535	-9.08727	77.353	-80.8903	-8.72306	-0.35681	-0.0764	-0.05101	0.22903	0.281	0.07655
-0.30468	-0.81309	-16.9977	-7.82163	84.0153	-71.548	-7.06517	-0.35681	-0.17827	-0.28057	-0.0509	0.02555	-0.07655
-0.22851	-0.63523	-12.3366	-6.25224	90.4232	-62.3078	-5.48379	-0.40778	-0.38201	-0.63765	-0.50895	-0.30654	-0.25516
-0.02539	-0.30491	-7.57424	-4.80942	96.4497	-53.578	-4.234	-0.71362	-0.56028	-0.76518	-0.55985	-0.22991	-0.17861
-0.07617	-0.38114	-3.44514	-3.67034	102.171	-45.0525	-2.80566	-0.71362	-0.53481	-0.81619	-0.61075	-0.25545	-0.17861
-0.30468	-0.63523	0.10133	-2.80971	107.587	-36.7823	-1.2498	-0.45876	-0.28014	-0.66316	-0.55985	-0.22991	-0.17861
-0.33007	-0.63523	3.74912	-1.77189	112.876	-28.7673	0.07652	-0.35681	-0.05093	-0.33158	-0.12724	0.12773	0
-0.33007	-0.63523	7.62491	-0.60751	118.166	-20.8288	1.42834	-0.3823	-0.05093	-0.22955	0.07634	0.25545	0.05103
-0.2539	-0.559	11.526	0.60751	123.251	-12.9414	2.90769	-0.28035	-0.0764	-0.33158	-0.20358	-0.02555	-0.10206
-0.07617	-0.33032	15.5538	2.02502	128.21	-5.05405	4.41254	-0.15292	-0.0764	-0.38259	-0.33082	-0.05109	-0.12758
0.07617	-0.12705	19.5309	3.34128	133.092	2.57808	5.84088	0.02549	0.10187	-0.17854	-0.10179	0.12773	-0.02552
0.07617	-0.17786	23.052	4.35379	137.466	9.9039	7.24371	0.25487	0.20374	-0.02551	0.02545	0.15327	-0.02552
-0.05078	-0.33032	26.1932	5.11317	141.382	16.8213	8.49351	0.43327	0.38201	0.20405	0.20358	0.25545	0.02552
-0.05078	-0.22868	29.537	6.10037	145.247	23.5601	9.56476	0.3823	0.40747	0.38259	0.45806	0.45981	0.12758
0.07617	0.02541	33.1848	7.34069	149.036	30.4009	10.8146	0.43327	0.35654	0.33158	0.38172	0.35763	0.07655
0.15234	0.15245	36.7313	8.5557	152.723	37.2417	12.1154	0.50973	0.20374	0.12753	0.07634	0.10218	-0.07655
0.27929	0.25409	40.0244	9.51758	156.181	43.6486	13.1866	0.50973	0.2292	0.12753	0.0509	0.12773	-0.02552
0.22851	0.10164	42.7856	10.1757	159.334	49.6982	14.1814	0.5607	0.38201	0.33158	0.33082	0.33209	0.12758
0.12695	-0.10164	45.2428	10.7073	162.258	55.5435	15.2016	0.66265	0.50934	0.53563	0.5344	0.43427	0.15309
0.05078	-0.17786	47.776	11.3401	165.005	61.1081	16.0178	0.58619	0.48388	0.58664	0.63619	0.45981	0.17861
-0.10156	-0.20327	50.4359	12.0995	167.598	66.5961	16.732	0.33133	0.20374	0.30607	0.40716	0.281	0.07655
-0.10156	-0.10164	53.2477	12.9601	170.217	71.9564	17.4716	0.07646	-0.10187	-0.07652	0.02545	0.02555	-0.05103
0.02539	0.05082	56.0595	13.7954	172.76	77.2147	18.2368	-0.10195	-0.25467	-0.30607	-0.22903	-0.12773	-0.12758
0.02539	-0.05082	58.5421	14.327	174.998	82.1666	18.951	-0.22938	-0.25467	-0.35708	-0.25448	-0.10218	-0.10206
-0.02539	-0.20327	60.6193	14.7573	177.007	86.8888	19.5886	-0.35681	-0.25467	-0.33158	-0.20358	-0.05109	-0.05103
-0.17773	-0.50818	62.3925	15.0864	178.914	91.509	20.2773	-0.40778	-0.2292	-0.35708	-0.22903	-0.07664	-0.10206
-0.30468	-0.63523	64.2417	15.5673	180.796	96.027	20.9659	-0.45876	-0.2292	-0.4081	-0.25448	-0.07664	-0.10206
-0.30468	-0.58441	66.4963	16.2254	182.55	100.443	21.6291	-0.58619	-0.33107	-0.45911	-0.27992	-0.07664	-0.07655
-0.35546	-0.53359	68.7508	16.9342	184.305	104.833	22.3433	-0.66265	-0.40747	-0.61214	-0.40716	-0.15327	-0.10206
-0.27929	-0.40654	70.9547	17.6683	186.008	109.122	23.0574	-0.73911	-0.50934	-0.76518	-0.55985	-0.25545	-0.15309
-0.27929	-0.38114	72.9813	18.3011	187.534	113.231	23.7716	-0.71362	-0.45841	-0.73967	-0.50895	-0.20436	-0.10206
-0.27929	-0.40654	74.8812	18.8327	188.856	117.239	24.5368	-0.63716	-0.38201	-0.63765	-0.43261	-0.15327	-0.12758
-0.2539	-0.45736	76.6544	19.3136	190.128	121.119	25.2765	-0.50973	-0.28014	-0.53563	-0.33082	-0.10218	-0.12758
-0.17773	-0.40654	78.5543	19.9464	191.475	125.024	26.0417	-0.40778	-0.20374	-0.4081	-0.22903	-0.02555	-0.10206
-0.10156	-0.30491	80.5048	20.7058	192.823	128.929	26.8834	-0.22938	-0.0764	-0.30607	-0.12724	0.02555	-0.07655
-0.07617	-0.22868	82.3794	21.3639	193.993	132.733	27.7506	-0.02549	0.02547	-0.17854	-0.07634	0.05109	-0.02552
-0.02539	-0.12705	84.2286	22.0474	195.01	136.357	28.4902	0.12743	0.10187	-0.05101	0.02545	0.10218	0
0	0	86.0272	22.6549	195.976	139.803	29.1024	0.17841	0.1528	0.07652	0.20358	0.25545	0.07655
0.12695	0.17786	87.9524	23.2624	196.866	143.147	29.74	0.28035	0.17827	0.15304	0.22903	0.25545	0.07655
0.05078	0.12705	89.5737	23.8446	197.705	146.542	30.4542	0.35681	0.12734	0.10202	0.15269	0.17882	0
0.12695	0.20327	91.1696	24.3255	198.392	149.733	31.0663	0.50973	0.25467	0.20405	0.20358	0.20436	0.02552
0.17773	0.20327	92.6388	24.8065	198.977	152.796	31.653	0.58619	0.40747	0.4081	0.43261	0.38318	0.12758
0.22851	0.17786	93.9814	25.1608	199.435	155.706	32.2141	0.73911	0.50934	0.53563	0.5853	0.43427	0.17861
0.17773	0.12705	95.1973	25.4899	199.816	158.462	32.6477	0.68814	0.45841	0.51012	0.55985	0.40872	0.17861
0.10156	0.15245	96.4133	25.8443	200.07	160.964	32.9028	0.50973	0.30561	0.35708	0.40716	0.281	0.10206
0.05078	0.15245	97.6292	26.1987	200.325	163.44	33.1833	0.33133	0.05093	0.10202	0.17813	0.12773	-0.02552
0.05078	0.17786	98.8198	26.5024	200.452	165.763	33.4384	0.20389	0	0	0.0509	0.05109	-0.05103
0	0.10164	99.8077	26.7049	200.528	167.958	33.719	0.10195	0	-0.02551	0.0509	0.12773	0
0.02539	0.05082	100.745	26.8821	200.553	170.051	33.923	-0.02549	-0.02547	-0.02551	0.07634	0.12773	0.05103
-0.05078	-0.07623	101.53	27.034	200.553	172.119	34.2036	-0.12743	-0.10187	-0.17854	-0.0509	0.05109	0
-0.15234	-0.22868	102.265	27.1859	200.528	174.033	34.4331	-0.25487	-0.17827	-0.30607	-0.20358	-0.05109	-0.05103
-0.2539	-0.2795	103.025	27.3377	200.375	175.794	34.5607	-0.43327	-0.2292	-0.38259	-0.25448	-0.07664	-0.07655
-0.30468	-0.30491	103.861	27.5402	200.223	177.53	34.7392	-0.5607	-0.30561	-0.48461	-0.33082	-0.12773	-0.12758
-0.30468	-0.25409	104.773	27.844	200.121	179.291	35.0453	-0.61168	-0.33107	-0.58664	-0.38172	-0.15327	-0.12758
-0.30468	-0.20327	105.685	28.1477	199.994	181.052	35.3513	-0.58619	-0.30561	-0.56113	-0.38172	-0.12773	-0.10206
-0.27929	-0.20327	106.521	28.4262	199.816	182.737	35.6829	-0.58619	-0.33107	-0.61214	-0.43261	-0.15327	-0.12758
-0.22851	-0.17786	107.281	28.6793	199.536	184.32	35.938	-0.63716	-0.33107	-0.61214	-0.43261	-0.17882	-0.15309
-0.17773	-0.17786	108.041	28.9324	199.257	185.851	36.2441	-0.58619	-0.28014	-0.56113	-0.40716	-0.15327	-0.15309
-0.22851	-0.20327	108.725	29.1856	198.977	187.459	36.6521	-0.40778	-0.12734	-0.4336	-0.30537	-0.07664	-0.12758
-0.22851	-0.17786	109.383	29.4893	198.723	189.016	37.0603	-0.25487	-0.02547	-0.30607	-0.17813	0	-0.07655
-0.17773	-0.05082	110.194	29.8184	198.417	190.497	37.4173	-0.10195	0.0764	-0.15304	0	0.10218	0.02552
-0.10156	0.07623	111.03	30.1981	198.087	191.952	37.7744	-0.02549	0.12734	-0.05101	0.10179	0.15327	0.05103
-0.05078	0.20327	111.866	30.5778	197.705	193.407	38.0805	0.05097	0.0764	-0.07652	0.07634	0.10218	0.02552
0.05078	0.35573	112.752	30.9068	197.273	194.709	38.3355	0.05097	0	-0.12753	-0.02545	0	-0.05103
0.07617	0.35573	113.386	31.1347	196.79	195.985	38.5906	0.07646	-0.02547	-0.15304	-0.0509	-0.02555	-0.10206
0.07617	0.30491	113.816	31.2612	196.205	197.159	38.8712	0.28035	0.20374	0.05101	0.10179	0.10218	-0.02552
0.10156	0.25409	114.171	31.4131	195.646	198.308	39.2028	0.48424	0.43294	0.33158	0.40716	0.35763	0.12758
0.12695	0.2795	114.602	31.5903	195.01	199.38	39.4068	0.5607	0.48388	0.45911	0.5344	0.40872	0.17861
0.10156	0.33032	115.083	31.7421	194.349	200.248	39.4578	0.40778	0.30561	0.30607	0.40716	0.30654	0.12758
0.02539	0.35573	115.514	31.894	193.688	201.064	39.4578	0.28035	0.12734	0.10202	0.17813	0.12773	0.02552
0	0.38114	115.868	32.0459	193.001	201.881	39.5598	0.20389	0.02547	-0.07652	0	0	-0.05103
0	0.35573	116.147	32.0459	192.162	202.468	39.5088	0.12743	0.02547	-0.05101	0.07634	0.07664	-0.02552
0	0.2795	116.273	31.9953	191.221	202.979	39.5088	0.05097	0.05093	0	0.15269	0.15327	0.05103
-0.05078	0.15245	116.273	31.9446	190.382	203.54	39.5598	0.02549	0.0764	-0.02551	0.10179	0.12773	0.05103
-0.10156	0.07623	116.273	32.0206	189.594	204.102	39.6364	-0.02549	0.02547	-0.12753	0	0.05109	0.02552
-0.07617	0.10164	116.476	32.0712	188.704	204.485	39.5598	-0.17841	-0.0764	-0.22955	-0.10179	-0.02555	-0.02552
-0.15234	0.05082	116.628	32.0206	187.763	204.74	39.4323	-0.35681	-0.17827	-0.38259	-0.22903	-0.07664	-0.07655
-0.22851	0	116.704	32.0206	186.847	205.046	39.4323	-0.40778	-0.20374	-0.48461	-0.35627	-0.15327	-0.12758
-0.27929	0	116.755	32.0712	185.958	205.378	39.5088	-0.40778	-0.12734	-0.45911	-0.27992	-0.07664	-0.07655
-0.22851	0.05082	116.957	32.1978	185.118	205.736	39.6108	-0.35681	-0.05093	-0.38259	-0.20358	-0.02555	-0.02552
-0.20312	0.05082	117.135	32.2231	184.228	205.991	39.6619	-0.3823	-0.05093	-0.38259	-0.20358	-0.02555	-0.02552
-0.20312	0.02541	117.185	32.2484	183.288	206.195	39.6874	-0.40778	-0.10187	-0.4336	-0.27992	-0.07664	-0.05103
-0.20312	0.02541	117.287	32.3497	182.448	206.476	39.7639	-0.3823	-0.0764	-0.4336	-0.30537	-0.10218	-0.10206
-0.17773	0.10164	117.439	32.5015	181.609	206.757	39.9169	-0.25487	0.02547	-0.38259	-0.25448	-0.07664	-0.10206
-0.15234	0.12705	117.591	32.6028	180.719	207.012	40.0444	-0.17841	0.10187	-0.28057	-0.15269	0	-0.07655
-0.15234	0.15245	117.667	32.6281	179.753	207.191	40.121	-0.10195	0.17827	-0.15304	-0.02545	0.07664	0
-0.10156	0.25409	117.844	32.8053	178.888	207.42	40.2485	-0.02549	0.17827	-0.10202	0.02545	0.10218	0.02552
0	0.38114	118.097	32.9825	178.049	207.625	40.3505	0.02549	0.17827	-0.10202	0.02545	0.07664	0
0.07617	0.48277	118.325	33.109	177.159	207.778	40.376	0	0.10187	-0.15304	-0.02545	0.02555	-0.02552
0.02539	0.40654	118.249	33.0837	176.193	207.854	40.4015	0.02549	0.10187	-0.17854	-0.10179	-0.02555	-0.07655
0.02539	0.38114	118.123	33.0331	175.176	207.88	40.4526	0.15292	0.20374	-0.05101	0.02545	0.07664	-0.02552
0.05078	0.38114	118.021	33.0584	174.184	207.931	40.5291	0.28035	0.38201	0.20405	0.30537	0.281	0.10206
0.05078	0.35573	117.945	33.0584	173.218	207.956	40.5801	0.35681	0.40747	0.25506	0.38172	0.30654	0.15309
0.02539	0.38114	117.869	33.0584	172.15	207.803	40.427	0.20389	0.20374	0.10202	0.22903	0.17882	0.10206
0	0.40654	117.768	33.0331	171.082	207.573	40.274	0.02549	0	-0.10202	0.02545	0.02555	-0.02552
0.02539	0.45736	117.667	33.0584	170.039	207.395	40.172	-0.02549	-0.0764	-0.22955	-0.10179	-0.07664	-0.10206
0	0.35573	117.439	32.9065	168.895	207.088	40.0955	-0.02549	-0.02547	-0.20405	-0.07634	-0.02555	-0.07655
-0.02539	0.2795	117.084	32.7293	167.725	206.731	39.9424	-0.10195	-0.02547	-0.17854	-0.0509	0.02555	-0.02552
-0.05078	0.20327	116.679	32.6281	166.607	206.399	39.8149	-0.15292	-0.02547	-0.17854	-0.02545	0.05109	0.02552
-0.07617	0.15245	116.375	32.5775	165.589	206.119	39.7894	-0.12743	0	-0.20405	-0.0509	0.02555	0
-0.10156	0.15245	116.096	32.5269	164.547	205.761	39.6874	-0.17841	-0.05093	-0.25506	-0.12724	-0.02555	0
-0.17773	0.12705	115.818	32.4256	163.428	205.251	39.4833	-0.30584	-0.12734	-0.38259	-0.20358	-0.07664	-0.05103
-0.20312	0.10164	115.539	32.3243	162.309	204.766	39.3303	-0.3823	-0.17827	-0.45911	-0.27992	-0.12773	-0.10206
-0.22851	0.12705	115.286	32.299	161.267	204.357	39.3048	-0.30584	-0.0764	-0.38259	-0.22903	-0.07664	-0.05103
-0.17773	0.15245	115.058	32.3243	160.3	204.025	39.3303	-0.20389	0	-0.33158	-0.15269	0	-0.02552
-0.15234	0.15245	114.83	32.2737	159.283	203.617	39.2793	-0.20389	0.02547	-0.28057	-0.12724	0	0
-0.10156	0.17786	114.602	32.2484	158.215	203.132	39.1773	-0.22938	0	-0.30607	-0.15269	-0.02555	-0.02552
-0.10156	0.20327	114.348	32.2484	157.223	202.724	39.1773	-0.17841	0.05093	-0.28057	-0.17813	-0.02555	-0.05103
-0.10156	0.22868	114.12	32.2737	156.283	202.392	39.2283	-0.02549	0.1528	-0.20405	-0.12724	0	-0.05103
-0.10156	0.25409	113.918	32.2484	155.215	201.932	39.2028	0.05097	0.2292	-0.10202	0	0.07664	0
-0.07617	0.30491	113.766	32.1978	154.172	201.422	39.1007	0.07646	0.25467	0	0.10179	0.15327	0.05103
-0.05078	0.35573	113.563	32.2484	153.206	201.039	39.1262	0.15292	0.25467	0	0.07634	0.12773	0.05103
0	0.45736	113.436	32.299	152.24	200.631	39.1262	0.20389	0.28014	0.02551	0.10179	0.12773	0.05103
0.07617	0.53359	113.284	32.3243	151.222	200.146	38.9987	0.15292	0.17827	-0.02551	0.0509	0.07664	0
0.02539	0.43195	112.93	32.1472	150.104	199.584	38.8712	0.15292	0.17827	-0.05101	0	0.02555	-0.05103
0.02539	0.38114	112.499	31.9953	148.985	198.997	38.7947	0.17841	0.2292	0.02551	0.07634	0.10218	0
0.02539	0.38114	112.094	31.9193	147.942	198.461	38.7437	0.28035	0.35654	0.17854	0.25448	0.22991	0.10206
0.05078	0.38114	111.764	31.8434	146.925	197.899	38.6416	0.28035	0.30561	0.15304	0.25448	0.20436	0.10206
0.05078	0.40654	111.435	31.7168	145.806	197.159	38.3611	0.10195	0.10187	0.02551	0.12724	0.10218	0.05103
-0.02539	0.35573	111.004	31.5903	144.687	196.419	38.1315	-0.02549	-0.05093	-0.15304	-0.0509	-0.02555	-0.02552
-0.05078	0.35573	110.548	31.4637	143.619	195.73	37.953	-0.07646	-0.10187	-0.25506	-0.15269	-0.07664	-0.10206
-0.05078	0.30491	110.118	31.2359	142.475	194.887	37.7234	-0.15292	-0.0764	-0.22955	-0.10179	-0.02555	-0.05103
-0.02539	0.25409	109.637	31.0587	141.331	194.096	37.5194	-0.22938	-0.1528	-0.25506	-0.12724	-0.02555	-0.02552
-0.12695	0.10164	109.003	30.8562	140.237	193.33	37.3663	-0.25487	-0.12734	-0.28057	-0.15269	-0.05109	0
-0.10156	0.12705	108.522	30.7803	139.22	192.59	37.2388	-0.25487	-0.1528	-0.33158	-0.17813	-0.05109	-0.02552
-0.10156	0.12705	108.091	30.6284	138.152	191.748	37.0092	-0.33133	-0.17827	-0.33158	-0.17813	-0.05109	-0.02552
-0.15234	0.07623	107.585	30.4765	137.059	190.905	36.8307	-0.3823	-0.2292	-0.4336	-0.25448	-0.12773	-0.10206
-0.17773	0.05082	107.053	30.3246	135.991	190.063	36.6521	-0.43327	-0.25467	-0.51012	-0.35627	-0.17882	-0.10206
-0.15234	0.12705	106.647	30.2993	134.999	189.323	36.5501	-0.35681	-0.17827	-0.45911	-0.27992	-0.10218	-0.07655
-0.10156	0.17786	106.318	30.2993	134.084	188.659	36.5246	-0.28035	-0.10187	-0.38259	-0.22903	-0.07664	-0.05103
-0.07617	0.17786	105.887	30.1728	133.067	187.868	36.3971	-0.22938	-0.02547	-0.30607	-0.17813	-0.02555	-0.02552
-0.05078	0.17786	105.431	30.0968	132.1	187.128	36.2951	-0.20389	-0.02547	-0.28057	-0.15269	-0.02555	-0.02552
-0.05078	0.17786	104.975	30.0462	131.185	186.438	36.2696	-0.07646	0.0764	-0.20405	-0.12724	0	0
-0.02539	0.25409	104.671	30.0715	130.295	185.775	36.2696	0.05097	0.17827	-0.12753	-0.0509	0.05109	0
0	0.30491	104.342	29.9956	129.303	185.034	36.1675	0.10195	0.2292	-0.02551	0.07634	0.12773	0.05103
0	0.35573	103.988	29.9703	128.362	184.32	36.0655	0.15292	0.25467	0.02551	0.07634	0.12773	0.05103
0.05078	0.40654	103.684	29.9449	127.447	183.656	36.04	0.22938	0.25467	0.02551	0.07634	0.10218	0.02552
0.12695	0.50818	103.405	29.9449	126.531	182.941	35.9125	0.25487	0.30561	0.07652	0.12724	0.15327	0.07655
0.15234	0.53359	103.076	29.869	125.591	182.176	35.785	0.28035	0.28014	0.07652	0.12724	0.12773	0.02552
0.10156	0.40654	102.468	29.6412	124.548	181.359	35.6574	0.28035	0.28014	0.05101	0.07634	0.07664	0
0.12695	0.43195	101.961	29.4893	123.556	180.516	35.4789	0.30584	0.30561	0.12753	0.15269	0.17882	0.05103
0.10156	0.40654	101.48	29.3881	122.59	179.7	35.3513	0.33133	0.38201	0.22955	0.27992	0.25545	0.10206
0.07617	0.38114	100.998	29.2362	121.624	178.883	35.1983	0.33133	0.30561	0.15304	0.20358	0.17882	0.07655
0.05078	0.38114	100.466	29.059	120.556	177.913	34.8667	0.15292	0.1528	0.02551	0.10179	0.10218	0.05103
0	0.35573	99.9344	28.8818	119.539	176.943	34.5607	0.02549	0.05093	-0.07652	0	0.05109	0
-0.02539	0.30491	99.3771	28.6793	118.522	175.998	34.3566	-0.02549	0	-0.17854	-0.07634	-0.02555	-0.05103
-0.02539	0.25409	98.8198	28.4515	117.479	174.977	34.076	-0.10195	-0.02547	-0.20405	-0.10179	-0.02555	-0.05103
-0.02539	0.20327	98.2625	28.249	116.462	173.982	33.7955	-0.22938	-0.10187	-0.28057	-0.12724	-0.02555	-0.02552
-0.07617	0.10164	97.6039	27.9959	115.47	172.986	33.5659	-0.25487	-0.10187	-0.30607	-0.15269	-0.05109	-0.02552
-0.07617	0.07623	97.0212	27.844	114.529	172.042	33.4129	-0.28035	-0.12734	-0.35708	-0.22903	-0.10218	-0.05103
-0.10156	0.05082	96.4893	27.6668	113.563	171.046	33.1578	-0.35681	-0.12734	-0.35708	-0.20358	-0.07664	-0.05103
-0.12695	0.05082	95.9573	27.4896	112.571	170.025	32.9028	-0.43327	-0.20374	-0.4336	-0.25448	-0.10218	-0.05103
-0.17773	0.02541	95.4	27.3377	111.656	169.081	32.7242	-0.43327	-0.20374	-0.48461	-0.33082	-0.17882	-0.10206
-0.17773	0.05082	94.8934	27.2618	110.766	168.162	32.5712	-0.40778	-0.17827	-0.45911	-0.30537	-0.12773	-0.07655
-0.10156	0.12705	94.4881	27.2112	109.952	167.32	32.4947	-0.35681	-0.12734	-0.4081	-0.22903	-0.07664	-0.02552
-0.12695	0.10164	93.9814	27.0846	109.062	166.452	32.3927	-0.30584	-0.10187	-0.38259	-0.22903	-0.07664	-0.05103
-0.07617	0.12705	93.5001	26.9834	108.223	165.584	32.2396	-0.28035	-0.0764	-0.35708	-0.20358	-0.07664	-0.05103
-0.05078	0.15245	93.0188	26.9327	107.409	164.767	32.1886	-0.17841	0	-0.25506	-0.12724	0	0
-0.05078	0.17786	92.5628	26.8568	106.723	164.001	32.1631	-0.02549	0.0764	-0.20405	-0.10179	0	-0.02552
-0.02539	0.22868	92.1322	26.8062	105.934	163.185	32.0356	0.05097	0.1528	-0.07652	0	0.07664	0.02552
0.02539	0.30491	91.7775	26.7555	105.095	162.368	31.908	0.05097	0.1528	-0.05101	0.0509	0.10218	0.05103
0.02539	0.35573	91.3976	26.7049	104.282	161.602	31.8315	0.15292	0.17827	-0.02551	0.0509	0.07664	0.05103
0.07617	0.40654	91.0176	26.6543	103.468	160.811	31.755	0.20389	0.2292	0	0.07634	0.10218	0.05103
0.10156	0.43195	90.5869	26.5784	102.654	159.994	31.6275	0.22938	0.20374	0.02551	0.07634	0.10218	0.05103
0.07617	0.40654	90.055	26.4265	101.79	159.126	31.4744	0.28035	0.25467	0.07652	0.12724	0.12773	0.05103
0.07617	0.35573	89.4977	26.224	100.9	158.207	31.3214	0.30584	0.30561	0.15304	0.17813	0.17882	0.10206
0.05078	0.33032	88.9404	26.0974	100.086	157.339	31.1684	0.33133	0.35654	0.20405	0.25448	0.22991	0.12758
0.07617	0.35573	88.4337	25.9708	99.2214	156.42	30.9643	0.28035	0.28014	0.12753	0.20358	0.17882	0.10206
0.05078	0.35573	87.9271	25.7937	98.3568	155.45	30.6837	0.17841	0.1528	0.02551	0.10179	0.10218	0.05103
0	0.33032	87.3444	25.6165	97.4668	154.455	30.4542	0.07646	0.0764	-0.10202	-0.02545	0.02555	0
0	0.30491	86.7618	25.3887	96.5769	153.434	30.1736	0	0.05093	-0.12753	-0.0509	0.02555	0
-0.02539	0.22868	86.1539	25.1608	95.7123	152.387	29.9186	-0.05097	0.02547	-0.15304	-0.0509	0.02555	0.02552
-0.07617	0.17786	85.5206	24.9583	94.8223	151.366	29.689	-0.12743	0	-0.17854	-0.07634	0	0
-0.12695	0.10164	84.8872	24.7305	93.9577	150.345	29.4595	-0.17841	0	-0.20405	-0.12724	0	0.02552
-0.15234	0.07623	84.3046	24.5533	93.144	149.35	29.2299	-0.22938	-0.05093	-0.28057	-0.15269	-0.02555	0
-0.15234	0.07623	83.798	24.3761	92.3049	148.329	29.0004	-0.30584	-0.10187	-0.33158	-0.17813	-0.05109	-0.02552
-0.17773	0.05082	83.2913	24.2243	91.4912	147.333	28.7708	-0.35681	-0.1528	-0.38259	-0.22903	-0.10218	-0.05103
-0.20312	0.02541	82.7594	24.0471	90.6775	146.363	28.5922	-0.35681	-0.1528	-0.4336	-0.27992	-0.12773	-0.07655
-0.17773	0.07623	82.3034	23.9458	89.9401	145.444	28.4392	-0.35681	-0.1528	-0.4081	-0.25448	-0.10218	-0.05103
-0.15234	0.10164	81.8221	23.8446	89.2026	144.551	28.2862	-0.33133	-0.12734	-0.35708	-0.20358	-0.07664	-0.05103
-0.15234	0.07623	81.3154	23.718	88.4652	143.658	28.1841	-0.28035	-0.10187	-0.33158	-0.20358	-0.05109	-0.02552
-0.15234	0.10164	80.8088	23.5915	87.7278	142.79	28.0566	-0.25487	-0.0764	-0.30607	-0.20358	-0.05109	-0.02552
-0.15234	0.10164	80.3275	23.5155	87.0412	141.973	27.9546	-0.17841	-0.02547	-0.25506	-0.12724	-0.02555	-0.02552
-0.12695	0.17786	79.9222	23.4396	86.3292	141.156	27.8781	-0.10195	0.02547	-0.17854	-0.07634	0.02555	0.02552
-0.07617	0.22868	79.5169	23.389	85.6681	140.339	27.7761	-0.02549	0.0764	-0.10202	0	0.07664	0.05103
-0.07617	0.25409	79.0863	23.3383	84.9815	139.573	27.674	0.02549	0.05093	-0.12753	-0.02545	0.05109	0.02552
-0.05078	0.30491	78.6556	23.2371	84.295	138.757	27.572	0.05097	0.0764	-0.10202	0	0.05109	0.02552
0	0.38114	78.301	23.1865	83.6084	137.94	27.4445	0.07646	0.0764	-0.05101	0.0509	0.07664	0.05103
0	0.35573	77.8196	23.0599	82.9218	137.149	27.3424	0.12743	0.10187	-0.05101	0.0509	0.07664	0.02552
0	0.33032	77.2623	22.908	82.2098	136.306	27.1894	0.17841	0.1528	0	0.0509	0.07664	0.05103
0	0.33032	76.781	22.7561	81.4978	135.438	27.0364	0.20389	0.17827	0.05101	0.12724	0.15327	0.07655
0	0.33032	76.2744	22.6296	80.7859	134.571	26.8834	0.20389	0.17827	0.07652	0.15269	0.15327	0.10206
-0.02539	0.30491	75.7678	22.4777	80.0739	133.677	26.6538	0.15292	0.12734	0.02551	0.10179	0.12773	0.07655
-0.05078	0.30491	75.2105	22.3005	79.3364	132.758	26.4497	0.10195	0.0764	-0.02551	0.0509	0.07664	0.05103
-0.05078	0.30491	74.7038	22.1486	78.6244	131.839	26.2202	0.05097	0	-0.10202	-0.02545	0.02555	0.02552
-0.05078	0.2795	74.1719	21.9714	77.887	130.869	25.9906	-0.02549	0	-0.12753	-0.0509	0.02555	0.02552
-0.07617	0.25409	73.6145	21.7943	77.175	129.925	25.7866	-0.05097	-0.02547	-0.15304	-0.0509	0.02555	0.02552
-0.12695	0.17786	73.0319	21.5918	76.463	129.006	25.608	-0.05097	0	-0.15304	-0.0509	0.02555	0.05103
-0.15234	0.12705	72.424	21.3893	75.751	128.036	25.404	-0.10195	-0.02547	-0.17854	-0.07634	0.02555	0.02552
-0.15234	0.12705	71.9173	21.2121	75.0391	127.092	25.1489	-0.15292	-0.05093	-0.20405	-0.10179	0	0.02552
-0.17773	0.12705	71.436	21.0855	74.3779	126.147	24.9704	-0.20389	-0.0764	-0.25506	-0.12724	-0.02555	0
-0.20312	0.10164	70.9547	20.9589	73.7168	125.254	24.7919	-0.22938	-0.10187	-0.30607	-0.20358	-0.05109	-0.02552
-0.20312	0.12705	70.4734	20.8071	73.0811	124.36	24.5878	-0.25487	-0.12734	-0.30607	-0.20358	-0.05109	-0.02552
-0.17773	0.15245	70.0427	20.7058	72.4454	123.467	24.4603	-0.22938	-0.10187	-0.28057	-0.17813	-0.02555	-0.02552
-0.20312	0.12705	69.5614	20.5539	71.8351	122.65	24.3327	-0.17841	-0.05093	-0.25506	-0.12724	0	0.02552
-0.17773	0.15245	69.1055	20.4527	71.2248	121.808	24.2052	-0.15292	-0.02547	-0.20405	-0.10179	0.02555	0.02552
-0.17773	0.15245	68.6748	20.3514	70.6399	121.016	24.0777	-0.12743	-0.02547	-0.20405	-0.10179	0	0
-0.17773	0.17786	68.2442	20.2502	70.0551	120.251	23.9757	-0.07646	0	-0.15304	-0.07634	0.02555	0
-0.15234	0.22868	67.8642	20.1995	69.4957	119.459	23.8736	-0.05097	0.05093	-0.12753	-0.02545	0.05109	0.05103
-0.12695	0.25409	67.4842	20.1236	68.9108	118.719	23.7716	0	0.02547	-0.10202	-0.02545	0.05109	0.02552
-0.12695	0.2795	67.0789	20.0224	68.3514	117.953	23.6441	0	0.02547	-0.07652	-0.02545	0.05109	0.02552
-0.10156	0.30491	66.6736	19.9211	67.7411	117.162	23.4911	0.02549	0.02547	-0.07652	0.02545	0.07664	0.02552
-0.10156	0.30491	66.243	19.7946	67.1817	116.422	23.389	0.05097	0.02547	-0.05101	0	0.05109	0.02552
-0.10156	0.30491	65.787	19.6933	66.6223	115.631	23.2615	0.07646	0.02547	-0.05101	0	0.05109	0.02552
-0.07617	0.30491	65.331	19.5667	66.0374	114.839	23.1085	0.07646	0.05093	0	0.0509	0.10218	0.05103
-0.10156	0.2795	64.8497	19.4149	65.4271	114.074	22.9809	0.10195	0.05093	0.02551	0.07634	0.10218	0.05103
-0.10156	0.2795	64.3684	19.263	64.8169	113.231	22.8024	0.07646	0.02547	-0.02551	0.07634	0.07664	0.05103
-0.12695	0.25409	63.8871	19.1364	64.232	112.389	22.5983	0.02549	-0.02547	-0.02551	0.02545	0.07664	0.05103
-0.12695	0.25409	63.4058	18.9845	63.6472	111.572	22.3943	-0.02549	-0.0764	-0.10202	-0.02545	0.02555	0.02552
-0.12695	0.22868	62.9245	18.8327	63.0369	110.704	22.1902	-0.07646	-0.12734	-0.15304	-0.07634	-0.02555	-0.02552
-0.12695	0.22868	62.4432	18.6808	62.452	109.862	21.9862	-0.10195	-0.1528	-0.20405	-0.10179	-0.02555	0
-0.12695	0.20327	61.9365	18.5289	61.8926	109.019	21.8076	-0.12743	-0.1528	-0.20405	-0.10179	0	0
-0.15234	0.12705	61.4046	18.3264	61.3077	108.177	21.6546	-0.10195	-0.12734	-0.17854	-0.10179	0	0
-0.17773	0.10164	60.8726	18.1745	60.7483	107.335	21.4761	-0.12743	-0.12734	-0.17854	-0.10179	0	0
-0.17773	0.10164	60.4166	18.048	60.1889	106.492	21.2975	-0.15292	-0.12734	-0.17854	-0.10179	0	0.02552
-0.20312	0.10164	59.986	17.9214	59.6549	105.676	21.1445	-0.17841	-0.1528	-0.22955	-0.12724	-0.02555	0
-0.20312	0.12705	59.5553	17.8202	59.1209	104.91	20.9915	-0.17841	-0.1528	-0.25506	-0.17813	-0.05109	-0.02552
-0.20312	0.15245	59.15	17.7442	58.6378	104.144	20.8639	-0.15292	-0.12734	-0.25506	-0.17813	-0.02555	-0.02552
-0.17773	0.15245	58.7447	17.643	58.1038	103.378	20.7364	-0.12743	-0.10187	-0.22955	-0.12724	0	0
-0.15234	0.15245	58.3141	17.5164	57.6206	102.638	20.6344	-0.07646	-0.02547	-0.17854	-0.10179	0.02555	0
-0.15234	0.15245	57.9088	17.4152	57.1375	101.923	20.5324	-0.05097	0	-0.12753	-0.07634	0.02555	0
-0.15234	0.15245	57.5035	17.3392	56.6798	101.234	20.4303	0	0.02547	-0.10202	-0.0509	0.05109	0
-0.15234	0.17786	57.1488	17.2633	56.1966	100.545	20.3283	0.02549	0.05093	-0.07652	-0.0509	0.05109	0
-0.12695	0.22868	56.8195	17.1873	55.7389	99.8558	20.2008	0.05097	0.0764	-0.05101	0	0.07664	0.02552
-0.10156	0.2795	56.4902	17.1114	55.2812	99.1921	20.0987	0.07646	0.10187	-0.02551	0.02545	0.07664	0.02552
-0.10156	0.25409	56.1102	17.0101	54.7981	98.5029	19.9967	0.10195	0.0764	-0.02551	0	0.07664	0.02552
-0.10156	0.2795	55.7302	16.9089	54.315	97.7882	19.8692	0.10195	0.10187	0	0.02545	0.07664	0.02552
-0.07617	0.30491	55.3502	16.8076	53.8318	97.0991	19.7161	0.10195	0.10187	0	0.02545	0.07664	0.02552
-0.07617	0.2795	54.9196	16.6811	53.3487	96.3843	19.5631	0.10195	0.0764	0	0.02545	0.05109	0
-0.07617	0.25409	54.489	16.5292	52.8655	95.6696	19.4356	0.10195	0.0764	0	0.02545	0.07664	0
-0.07617	0.25409	54.0583	16.4026	52.3824	94.9549	19.257	0.07646	0.05093	0	0.02545	0.07664	0.02552
-0.10156	0.22868	53.653	16.2508	51.8993	94.1891	19.104	0.05097	0.02547	-0.02551	0	0.05109	0
-0.12695	0.20327	53.197	16.1242	51.3907	93.4489	18.9255	0	-0.02547	-0.07652	-0.02545	0.02555	0
-0.12695	0.20327	52.7664	15.9723	50.9076	92.6831	18.7214	-0.07646	-0.0764	-0.12753	-0.0509	0	-0.02552
-0.12695	0.17786	52.3611	15.8204	50.4244	91.9174	18.5429	-0.10195	-0.10187	-0.17854	-0.10179	-0.02555	-0.05103
-0.12695	0.15245	51.9304	15.6939	49.9413	91.1516	18.3643	-0.15292	-0.1528	-0.22955	-0.15269	-0.05109	-0.05103
-0.12695	0.12705	51.4998	15.542	49.4836	90.4114	18.2113	-0.15292	-0.12734	-0.20405	-0.12724	-0.02555	-0.05103
-0.15234	0.07623	51.0438	15.3901	49.0004	89.6967	18.0583	-0.15292	-0.12734	-0.20405	-0.12724	-0.02555	-0.02552
-0.17773	0.07623	50.5878	15.2636	48.5427	88.9564	17.9307	-0.15292	-0.10187	-0.20405	-0.12724	-0.02555	-0.02552
-0.17773	0.07623	50.1572	15.137	48.085	88.2162	17.7522	-0.17841	-0.10187	-0.20405	-0.12724	-0.02555	-0.02552
-0.17773	0.07623	49.7772	15.0358	47.6782	87.527	17.6247	-0.17841	-0.12734	-0.22955	-0.15269	-0.05109	-0.05103
-0.17773	0.10164	49.4226	14.9851	47.2967	86.8888	17.5226	-0.15292	-0.12734	-0.25506	-0.17813	-0.07664	-0.07655
-0.12695	0.12705	49.0933	14.9092	46.8899	86.2507	17.3951	-0.15292	-0.12734	-0.25506	-0.17813	-0.07664	-0.05103
-0.12695	0.12705	48.7386	14.8332	46.5085	85.6126	17.3186	-0.10195	-0.05093	-0.20405	-0.12724	-0.02555	-0.05103
-0.10156	0.12705	48.3333	14.732	46.1016	85	17.2421	-0.02549	0	-0.12753	-0.07634	0	-0.02552
-0.10156	0.12705	47.9787	14.6308	45.7202	84.3873	17.1655	0	0.05093	-0.07652	-0.0509	0.02555	-0.02552
-0.10156	0.15245	47.6747	14.5801	45.3387	83.8003	17.089	0.05097	0.05093	-0.07652	-0.02545	0.05109	-0.02552
-0.07617	0.17786	47.3707	14.5042	44.9827	83.2132	17.0125	0.07646	0.10187	-0.05101	-0.02545	0.05109	-0.02552
-0.05078	0.22868	47.092	14.4789	44.6268	82.6771	16.936	0.12743	0.12734	0	0	0.07664	0
-0.02539	0.25409	46.8134	14.4029	44.2707	82.0901	16.834	0.12743	0.10187	0	0.02545	0.05109	0
-0.02539	0.25409	46.4841	14.327	43.8893	81.503	16.7064	0.15292	0.12734	0	0.02545	0.07664	0
-0.02539	0.22868	46.1041	14.2257	43.4825	80.8903	16.6044	0.15292	0.12734	0.02551	0.02545	0.07664	0
-0.02539	0.22868	45.7748	14.1245	43.1011	80.2777	16.5024	0.17841	0.12734	0.02551	0.0509	0.07664	0
0	0.22868	45.3948	13.9979	42.7196	79.6651	16.3749	0.15292	0.12734	0.02551	0.0509	0.07664	0
-0.02539	0.17786	45.0401	13.8714	42.3128	79.0015	16.2218	0.12743	0.10187	0	0.02545	0.07664	0
-0.02539	0.17786	44.6602	13.7448	41.9313	78.3633	16.0688	0.10195	0.0764	-0.02551	0.02545	0.05109	0
-0.05078	0.15245	44.2802	13.6182	41.5245	77.7252	15.9158	0.05097	0.02547	-0.07652	0	0.05109	-0.02552
-0.05078	0.12705	43.9002	13.4664	41.0922	77.036	15.7372	0.02549	0	-0.10202	-0.02545	0.02555	-0.02552
-0.07617	0.12705	43.5202	13.3398	40.6853	76.3723	15.5587	-0.05097	-0.05093	-0.15304	-0.07634	0	-0.05103
-0.07617	0.10164	43.1403	13.1879	40.3039	75.7087	15.4056	-0.07646	-0.10187	-0.20405	-0.10179	-0.02555	-0.05103
-0.07617	0.07623	42.8109	13.0867	39.9225	75.045	15.2526	-0.12743	-0.12734	-0.25506	-0.12724	-0.05109	-0.05103
-0.07617	0.05082	42.431	12.9601	39.5411	74.4069	15.0996	-0.12743	-0.12734	-0.25506	-0.15269	-0.02555	-0.05103
-0.07617	0.02541	42.051	12.8336	39.1596	73.7943	14.9975	-0.15292	-0.12734	-0.25506	-0.15269	-0.05109	-0.05103
-0.10156	0	41.671	12.707	38.8037	73.1306	14.8445	-0.15292	-0.1528	-0.25506	-0.12724	-0.02555	-0.05103
-0.10156	-0.02541	41.3164	12.6057	38.4222	72.518	14.717	-0.17841	-0.1528	-0.25506	-0.12724	-0.02555	-0.05103
-0.10156	-0.02541	40.987	12.5045	38.0917	71.9564	14.615	-0.17841	-0.17827	-0.28057	-0.15269	-0.05109	-0.07655
-0.07617	0	40.7084	12.4792	37.7865	71.3949	14.5129	-0.17841	-0.17827	-0.30607	-0.17813	-0.05109	-0.05103
-0.05078	0.05082	40.4297	12.4032	37.4814	70.8588	14.4364	-0.15292	-0.17827	-0.28057	-0.15269	-0.05109	-0.05103
-0.05078	0.02541	40.1511	12.3273	37.1508	70.3483	14.3854	-0.10195	-0.12734	-0.25506	-0.12724	-0.02555	-0.05103
-0.02539	0.02541	39.7964	12.2514	36.8711	69.8123	14.3089	-0.05097	-0.0764	-0.20405	-0.10179	0	-0.02552
0	0.02541	39.4925	12.1754	36.566	69.3273	14.2579	0	-0.05093	-0.15304	-0.02545	0.02555	-0.02552
0	0.05082	39.2138	12.1501	36.2608	68.8423	14.2068	0.05097	-0.02547	-0.12753	-0.02545	0.02555	-0.02552
0	0.07623	38.9858	12.0995	35.9811	68.3573	14.1303	0.07646	0	-0.12753	-0.02545	0.05109	0
0.05078	0.12705	38.7578	12.0742	35.7014	67.8979	14.0793	0.10195	0	-0.07652	0	0.05109	0
0.05078	0.12705	38.5299	11.9982	35.3963	67.3873	14.0028	0.12743	0	-0.07652	0	0.05109	0
0.05078	0.12705	38.2259	11.9223	35.0911	66.9024	13.9008	0.15292	0.02547	-0.07652	0	0.05109	0
0.02539	0.12705	37.9219	11.821	34.7606	66.3663	13.7988	0.15292	0.02547	-0.05101	0.02545	0.07664	0
0.02539	0.10164	37.5926	11.7198	34.4554	65.8558	13.6967	0.15292	0.05093	-0.02551	0.0509	0.07664	0
0.05078	0.10164	37.3139	11.6439	34.1503	65.3453	13.5947	0.15292	0.02547	-0.02551	0.0509	0.07664	0
0.02539	0.07623	37.0099	11.5426	33.8197	64.7837	13.4672	0.12743	0	-0.07652	0.02545	0.05109	0
0.02539	0.07623	36.6806	11.4413	33.4891	64.2477	13.3397	0.10195	-0.02547	-0.10202	0	0.02555	-0.02552
0	0.05082	36.3766	11.3148	33.1586	63.6861	13.1866	0.07646	-0.05093	-0.12753	-0.02545	0.02555	-0.02552
-0.02539	0.05082	36.022	11.2135	32.828	63.0991	13.0336	0.02549	-0.0764	-0.15304	-0.0509	0.02555	-0.02552
-0.05078	0.02541	35.6927	11.0617	32.4974	62.512	12.9061	0	-0.10187	-0.17854	-0.0509	0	-0.02552
-0.07617	0	35.3634	10.9604	32.1923	61.9504	12.753	-0.05097	-0.12734	-0.22955	-0.10179	-0.02555	-0.05103
-0.07617	-0.02541	35.0847	10.8592	31.8871	61.4144	12.651	-0.07646	-0.1528	-0.25506	-0.12724	-0.02555	-0.05103
-0.07617	-0.05082	34.7554	10.7579	31.5566	60.8528	12.5235	-0.10195	-0.1528	-0.25506	-0.12724	-0.02555	-0.05103
-0.10156	-0.07623	34.4514	10.6313	31.2769	60.3423	12.3959	-0.12743	-0.17827	-0.28057	-0.15269	-0.05109	-0.05103
-0.12695	-0.10164	34.1221	10.5048	30.9463	59.7807	12.2939	-0.15292	-0.17827	-0.28057	-0.15269	-0.05109	-0.05103
-0.12695	-0.07623	33.8434	10.4288	30.692	59.2958	12.1919	-0.15292	-0.17827	-0.28057	-0.12724	-0.02555	-0.05103
-0.12695	-0.07623	33.6155	10.4035	30.4377	58.8108	12.1154	-0.12743	-0.17827	-0.28057	-0.12724	-0.02555	-0.05103
-0.10156	-0.05082	33.3875	10.3529	30.1835	58.3513	12.0388	-0.12743	-0.20374	-0.30607	-0.15269	-0.05109	-0.05103
-0.10156	-0.05082	33.1341	10.277	29.9292	57.8919	11.9623	-0.12743	-0.20374	-0.28057	-0.15269	-0.05109	-0.05103
-0.10156	-0.05082	32.8808	10.201	29.6749	57.4834	11.9113	-0.07646	-0.1528	-0.25506	-0.10179	-0.02555	-0.05103
-0.10156	-0.05082	32.5769	10.1251	29.4206	57.024	11.8603	-0.02549	-0.12734	-0.20405	-0.07634	0	-0.05103
-0.10156	-0.05082	32.3235	10.0745	29.1917	56.6411	11.8093	0	-0.10187	-0.17854	-0.0509	0.02555	-0.02552
-0.10156	-0.02541	32.0955	10.0238	28.9629	56.2327	11.7583	0.02549	-0.0764	-0.15304	-0.02545	0.05109	-0.02552
-0.07617	0	31.8929	9.99852	28.734	55.8243	11.6818	0.05097	-0.0764	-0.15304	-0.02545	0.05109	-0.02552
-0.05078	0.05082	31.7156	9.97321	28.5052	55.4414	11.6308	0.07646	-0.0764	-0.15304	-0.02545	0.02555	-0.02552
-0.05078	0.05082	31.4876	9.92259	28.2763	55.0075	11.5542	0.07646	-0.0764	-0.12753	0	0.05109	-0.02552
-0.05078	0.05082	31.2342	9.82134	28.022	54.5735	11.4777	0.10195	-0.05093	-0.12753	0	0.05109	-0.02552
-0.05078	0.02541	30.9556	9.7454	27.7677	54.1396	11.4012	0.10195	-0.05093	-0.10202	0	0.05109	-0.02552
-0.02539	0.02541	30.7276	9.66946	27.5135	53.7057	11.3247	0.10195	-0.02547	-0.07652	0.02545	0.07664	0
-0.05078	0	30.449	9.56821	27.2592	53.2717	11.2226	0.10195	-0.05093	-0.10202	0.02545	0.05109	0
-0.05078	0	30.221	9.51758	27.0049	52.8123	11.0951	0.07646	-0.05093	-0.12753	0	0.05109	0
-0.05078	0	29.9423	9.41633	26.7506	52.3528	10.9676	0.05097	-0.10187	-0.15304	-0.02545	0.02555	-0.02552
-0.07617	0	29.6637	9.31508	26.4963	51.8678	10.8656	0.02549	-0.10187	-0.17854	-0.0509	0.02555	-0.02552
-0.10156	-0.02541	29.3597	9.21383	26.2166	51.3829	10.738	0	-0.10187	-0.17854	-0.0509	0	-0.02552
-0.10156	-0.05082	29.1064	9.11258	25.9623	50.8979	10.636	-0.02549	-0.12734	-0.20405	-0.07634	0	-0.02552
-0.10156	-0.05082	28.853	9.03664	25.7335	50.4639	10.534	-0.05097	-0.12734	-0.22955	-0.07634	0	-0.02552
-0.10156	-0.07623	28.5997	8.9607	25.4792	50.0045	10.432	-0.05097	-0.1528	-0.25506	-0.10179	-0.02555	-0.05103
-0.12695	-0.07623	28.3464	8.85945	25.2249	49.545	10.3299	-0.07646	-0.1528	-0.25506	-0.12724	-0.02555	-0.05103
-0.12695	-0.10164	28.0678	8.7582	24.9961	49.1111	10.2279	-0.10195	-0.1528	-0.25506	-0.12724	-0.02555	-0.05103
-0.15234	-0.10164	27.8398	8.68226	24.7672	48.6771	10.1514	-0.10195	-0.12734	-0.25506	-0.10179	-0.02555	-0.05103
-0.15234	-0.10164	27.6118	8.63164	24.5384	48.2943	10.0749	-0.07646	-0.1528	-0.25506	-0.10179	-0.02555	-0.05103
[truncated: 400 more rows]
