# Supplementary material for: Multi-Sensor and Decision-Level Fusion-Based Structural Damage Detection Using a One-Dimensional Convolutional Neural Network
Source: Sensors (Basel). 2021 Jun 8;21(12):3950. doi: 10.3390/s21123950 (PMC8226517; doi:10.3390/s21123950)
Supplement: Supplementary file 1 [file sensors-21-03950-s001.zip › Steel frame/F4-100-6.xlsx]

## Sheet: F4-100-6
-0.93942	-1.32127	-172.257	-155.243	17.6981	-193.892	-244.96	-0.53522	-0.58574	-0.4081	-0.25448	-0.10218	-0.12758
-0.50779	-0.63523	-162.2	-146.814	36.1337	-182.558	-233.253	-0.5607	-0.91682	-1.09676	-1.24694	-0.94517	-0.76547
-0.35546	-0.48277	-152.979	-139.321	52.6112	-171.736	-221.698	-0.40778	-0.96775	-1.30081	-1.47597	-0.97071	-0.73996
-0.30468	-0.63523	-144.848	-132.715	66.546	-162.01	-210.858	-0.40778	-0.40747	-0.61214	-0.68709	-0.22991	-0.22964
-0.7363	-1.27045	-137.882	-126.715	79.1839	-152.515	-199.942	0.02549	0.61121	0.51012	0.50895	0.66417	0.38274
-0.78708	-1.37209	-130.586	-120.058	91.186	-142.739	-189.204	0.3823	0.89135	0.91822	0.89067	0.74081	0.3317
-0.7363	-1.21963	-122.505	-113.047	102.273	-132.962	-178.772	0.28035	0.12734	0.25506	0.27992	0.17882	-0.10206
-0.33007	-0.53359	-113.69	-105.959	112.241	-123.543	-168.952	-0.12743	-0.58574	-0.53563	-0.63619	-0.48536	-0.53583
-0.07617	-0.12705	-105.254	-99.074	121.319	-114.022	-159.183	-0.30584	-0.66215	-0.81619	-1.01791	-0.63863	-0.61238
-0.12695	-0.22868	-97.8825	-92.9483	129.252	-104.859	-148.802	0.50973	0	-0.22955	-0.5344	-0.30654	-0.40825
-0.2539	-0.559	-91.3722	-87.3036	136.271	-96.078	-139.059	1.07044	0.58574	0.56113	0.43261	0.40872	0.07655
-0.38085	-0.78768	-85.0139	-81.912	142.119	-88.2162	-130.31	0.81557	0.89135	1.19878	1.24694	0.99626	0.45928
-0.58396	-0.86391	-78.6049	-76.4191	147.739	-80.3543	-121.766	0.35681	0.71308	1.07125	1.14515	0.76635	0.35722
-0.35546	-0.45736	-71.3093	-70.2428	153.282	-72.1351	-112.992	0.30584	-0.10187	0.15304	0.12724	-0.02555	-0.12758
-0.05078	-0.02541	-63.8618	-64.1677	158.342	-63.8904	-104.218	0.43327	-0.50934	-0.4336	-0.61075	-0.53645	-0.4848
-0.05078	-0.07623	-57.2248	-58.8015	162.385	-56.2582	-95.9536	0.33133	-0.50934	-0.38259	-0.48351	-0.35763	-0.40825
-0.20312	-0.40654	-51.6771	-54.2705	165.437	-49.5195	-88.1998	0.17841	0.10187	0.28057	0.25448	0.22991	0.05103
-0.45701	-0.86391	-46.7374	-49.7648	168.387	-42.7042	-80.293	0.35681	0.43294	0.71417	0.71254	0.5109	0.25516
-0.60935	-1.01636	-41.4684	-44.8794	171.489	-35.7357	-72.4626	0.45876	0.17827	0.56113	0.61075	0.38318	0.12758
-0.53318	-0.71145	-35.414	-39.7916	173.981	-29.2012	-65.3464	-0.07646	-0.30561	0.02551	0.07634	0.02555	-0.10206
-0.40623	-0.45736	-29.3344	-34.8303	176.142	-22.7943	-58.4343	-0.68814	-0.96775	-0.79069	-0.81433	-0.61308	-0.45928
-0.35546	-0.48277	-23.8627	-30.1221	178.176	-16.3619	-51.2161	-0.71362	-1.19695	-1.17328	-1.27239	-0.89408	-0.66341
-0.27929	-0.559	-18.9483	-25.7684	179.855	-10.1592	-43.9214	-0.25487	-0.53481	-0.58664	-0.68709	-0.33209	-0.30619
-0.58396	-1.01636	-14.6165	-21.8702	180.999	-4.23724	-36.9327	0	0.10187	0.12753	0.15269	0.30654	0.12758
-0.71091	-1.21963	-10.2594	-18.0227	181.787	1.12312	-30.6072	-0.20389	0.1528	0.35708	0.50895	0.45981	0.28067
-0.68552	-1.06718	-5.34503	-13.6436	182.703	6.66216	-24.4348	-0.66265	-0.28014	-0.10202	0.02545	0.05109	0.02552
-0.60935	-0.71145	0	-8.98602	183.72	12.6096	-17.8032	-0.61168	-0.73855	-0.76518	-0.76343	-0.45981	-0.3317
-0.40623	-0.33032	5.42103	-4.45504	184.483	18.4294	-11.3757	-0.50973	-0.78948	-0.96923	-1.0688	-0.58754	-0.43377
-0.27929	-0.35573	10.0821	-0.63282	184.712	23.7898	-5.20323	-0.30584	-0.40747	-0.61214	-0.73798	-0.30654	-0.28067
-0.35546	-0.60982	13.9072	2.7844	184.559	28.8694	0.8672	-0.02549	0.20374	0.07652	0	0.25545	0.02552
-0.35546	-0.60982	17.8083	6.37881	184.432	33.8979	6.81011	0.28035	0.71308	0.68866	0.63619	0.68972	0.30619
-0.45701	-0.60982	21.9374	10.2516	184.457	39.1817	12.702	0.45876	0.58574	0.58664	0.48351	0.40872	0.15309
-0.35546	-0.25409	26.5225	14.1245	184.356	44.2102	18.3388	0.48424	0.02547	0	-0.20358	-0.12773	-0.22964
-0.02539	0.33032	31.3863	18.1239	184.101	48.9835	23.3125	0	-0.1528	-0.20405	-0.38172	-0.15327	-0.25516
0.02539	0.45736	35.718	21.6677	183.694	53.7822	28.7963	0.20389	0.10187	-0.02551	-0.22903	0	-0.17861
-0.07617	0.2795	39.2138	24.7052	183.084	58.4024	34.4076	0.91752	0.63668	0.48461	0.20358	0.30654	0.07655
-0.10156	0.15245	42.4056	27.6162	182.321	62.5886	39.3303	1.01946	1.04415	1.02024	0.78888	0.68972	0.35722
-0.20312	0.05082	45.7748	30.5525	181.457	66.4684	43.8704	0.68814	0.89135	1.04575	0.94157	0.74081	0.38274
-0.15234	0.25409	49.4226	33.7419	180.719	70.4759	48.3849	0.48424	0.45841	0.58664	0.43261	0.281	0.12758
0	0.58441	53.2983	36.9819	180.033	74.509	52.976	0.45876	0.05093	0.05101	-0.22903	-0.20436	-0.20413
0	0.66063	56.9208	39.9688	179.194	78.3123	57.2865	0.22938	-0.17827	-0.20405	-0.43261	-0.30654	-0.30619
0.02539	0.58441	60.0113	42.4241	177.973	81.6561	61.393	0.15292	0.02547	0	-0.15269	-0.02555	-0.10206
-0.10156	0.30491	62.5192	44.7023	176.702	84.7957	65.3974	0.10195	0.35654	0.38259	0.22903	0.281	0.15309
-0.30468	0.05082	64.9004	47.0817	175.634	88.0885	69.4784	0.12743	0.2292	0.33158	0.22903	0.22991	0.12758
-0.33007	0.07623	67.6869	49.6129	174.566	91.2027	73.2023	-0.15292	-0.10187	0	-0.10179	0	0
-0.20312	0.2795	70.8534	52.2201	173.472	94.1381	76.6711	-0.61168	-0.48388	-0.4336	-0.5344	-0.30654	-0.20413
-0.20312	0.30491	73.7412	54.7261	172.404	97.1756	80.3185	-0.7646	-0.78948	-0.81619	-0.91612	-0.56199	-0.38274
-0.27929	0.15245	76.1477	56.9283	171.26	100.111	84.0679	-0.58619	-0.56028	-0.68866	-0.83977	-0.40872	-0.28067
-0.35546	0.02541	78.3516	59.004	169.988	102.842	87.6132	-0.48424	-0.17827	-0.28057	-0.38172	-0.05109	-0.02552
-0.43162	-0.10164	80.5555	61.029	168.743	105.446	90.9545	-0.53522	-0.1528	-0.15304	-0.15269	0.10218	0.07655
-0.38085	0	83.038	63.2818	167.624	108.101	94.2192	-0.68814	-0.40747	-0.38259	-0.38172	-0.10218	-0.07655
-0.33007	0.17786	85.6725	65.6612	166.581	110.832	97.484	-0.79008	-0.53481	-0.63765	-0.73798	-0.35763	-0.28067
-0.20312	0.40654	88.3831	68.0153	165.615	113.614	100.8	-0.66265	-0.53481	-0.71417	-0.86522	-0.40872	-0.3317
-0.05078	0.45736	90.8149	70.1162	164.547	116.294	104.116	-0.40778	-0.33107	-0.53563	-0.68709	-0.25545	-0.28067
-0.05078	0.35573	92.8161	71.9387	163.403	118.872	107.406	-0.07646	0.12734	-0.07652	-0.25448	0.07664	-0.07655
-0.07617	0.33032	94.8174	73.8878	162.182	121.348	110.441	0.10195	0.43294	0.35708	0.27992	0.43427	0.17861
-0.17773	0.30491	96.8692	75.7863	161.089	123.799	113.476	0.28035	0.53481	0.48461	0.38172	0.38318	0.15309
-0.07617	0.58441	99.1745	77.8113	159.919	126.173	116.282	0.33133	0.28014	0.25506	0.10179	0.12773	-0.02552
0.07617	0.91472	101.657	79.9629	158.953	128.572	118.96	0.20389	0.10187	0.07652	-0.07634	0.02555	-0.12758
0.15234	0.99095	103.861	81.7854	157.681	130.869	121.766	0.40778	0.28014	0.15304	-0.07634	0.05109	-0.15309
0.22851	0.96554	105.71	83.3801	156.562	132.962	124.418	0.63716	0.56028	0.45911	0.20358	0.25545	0
0.20312	0.78768	107.179	84.747	155.087	134.877	126.943	0.79008	0.76401	0.73967	0.5344	0.48536	0.12758
0.17773	0.71145	108.699	86.1645	153.994	136.613	129.214	0.7646	0.81495	0.8672	0.68709	0.56199	0.17861
0.12695	0.73686	110.371	87.6579	152.443	138.323	131.331	0.61168	0.58574	0.63765	0.45806	0.33209	0.05103
0.10156	0.81309	112.119	89.1767	151.553	140.007	133.447	0.45876	0.25467	0.28057	0.0509	0.02555	-0.12758
0.17773	0.96554	113.867	90.6449	149.9	141.513	135.36	0.25487	0.1528	0.15304	-0.0509	0.02555	-0.15309
0.07617	0.81309	115.21	91.7586	148.959	142.892	137.324	0.22938	0.25467	0.22955	0.02545	0.10218	-0.05103
0	0.60982	116.223	92.7711	146.95	144.092	139.11	0.15292	0.28014	0.25506	0.10179	0.15327	0.02552
-0.05078	0.45736	117.185	93.7836	146.213	145.164	140.742	-0.10195	0.17827	0.20405	0.10179	0.15327	0.02552
-0.15234	0.33032	118.275	94.8721	144.102	146.312	142.426	-0.25487	-0.05093	0	-0.10179	-0.02555	-0.10206
-0.17773	0.30491	119.415	95.9858	143.823	147.435	144.058	-0.3823	-0.25467	-0.30607	-0.43261	-0.25545	-0.22964
-0.22851	0.25409	120.479	96.9983	141.305	148.431	145.588	-0.5607	-0.35654	-0.48461	-0.63619	-0.38318	-0.3317
-0.20312	0.2795	121.568	98.0615	141.458	149.401	147.068	-0.73911	-0.40747	-0.51012	-0.61075	-0.281	-0.28067
-0.22851	0.20327	122.505	98.9727	138.432	150.371	148.649	-0.68814	-0.25467	-0.4081	-0.50895	-0.17882	-0.17861
-0.33007	0.10164	123.341	99.884	139.373	151.392	150.23	-0.61168	-0.20374	-0.38259	-0.50895	-0.17882	-0.17861
-0.30468	0.15245	124.354	100.871	135.457	152.311	151.608	-0.71362	-0.30561	-0.4336	-0.5344	-0.17882	-0.17861
-0.2539	0.17786	125.444	101.909	137.898	153.306	153.011	-0.7646	-0.33107	-0.51012	-0.63619	-0.25545	-0.25516
-0.22851	0.22868	126.482	102.922	131.821	154.378	154.541	-0.63716	-0.2292	-0.48461	-0.66164	-0.30654	-0.30619
-0.12695	0.30491	127.521	103.883	137.72	155.399	155.969	-0.45876	-0.02547	-0.22955	-0.40716	-0.07664	-0.17861
-0.12695	0.25409	128.357	104.744	52.0518	156.42	157.423	-0.22938	0.1528	-0.02551	-0.17813	0.02555	-0.10206
-0.17773	0.20327	129.117	105.579	-30.1326	157.416	158.851	0	0.28014	0.12753	-0.07634	0.07664	-0.07655
-0.02539	0.40654	130.155	106.541	-17.0878	158.284	159.999	-0.02549	0.30561	0.20405	0.02545	0.15327	-0.02552
0.05078	0.53359	131.194	107.503	-10.0188	159.203	161.173	-0.02549	0.2292	0.17854	-0.02545	0.10218	-0.07655
0.02539	0.50818	132.055	108.288	0.27971	160.198	162.499	0.28035	0.2292	0.10202	-0.17813	-0.02555	-0.17861
0.15234	0.58441	132.866	109.047	5.08567	160.964	163.545	0.3823	0.45841	0.35708	0	0.15327	-0.05103
0.17773	0.53359	133.55	109.705	14.2144	161.602	164.514	0.3823	0.61121	0.56113	0.30537	0.33209	0.05103
0.15234	0.40654	134.057	110.237	19.3255	162.24	165.509	0.53522	0.58574	0.61214	0.35627	0.33209	0.07655
0.12695	0.33032	134.512	110.768	26.5218	162.776	166.401	0.58619	0.68761	0.66316	0.35627	0.30654	0.10206
0.07617	0.35573	135.12	111.351	30.4632	163.236	167.141	0.48424	0.53481	0.58664	0.30537	0.25545	0.07655
0.10156	0.38114	135.728	111.882	36.7948	163.542	167.728	0.30584	0.35654	0.4081	0.17813	0.17882	0
0.07617	0.2795	136.134	112.237	41.5499	163.823	168.391	0.25487	0.33107	0.33158	0.0509	0.07664	-0.05103
0.05078	0.20327	136.463	112.616	47.017	164.027	168.977	0.15292	0.28014	0.28057	0.0509	0.12773	0
0.05078	0.10164	136.716	112.92	50.9584	164.129	169.462	0	0.25467	0.25506	0.02545	0.12773	0
-0.05078	-0.12705	136.742	113.123	55.1541	164.231	169.998	-0.07646	0.12734	0.10202	-0.15269	-0.02555	-0.07655
-0.12695	-0.25409	136.792	113.35	57.9003	164.257	170.406	-0.17841	0.02547	-0.02551	-0.25448	-0.07664	-0.07655
-0.17773	-0.33032	136.944	113.603	60.5449	164.18	170.737	-0.3823	0.0764	-0.05101	-0.25448	-0.05109	-0.07655
-0.20312	-0.38114	137.147	113.857	61.0026	164.18	171.094	-0.50973	-0.02547	-0.12753	-0.33082	-0.10218	-0.07655
-0.22851	-0.43195	137.35	114.16	61.5112	164.206	171.528	-0.53522	-0.1528	-0.30607	-0.45806	-0.20436	-0.12758
-0.2539	-0.48277	137.502	114.413	62.2995	164.231	171.911	-0.61168	-0.10187	-0.30607	-0.45806	-0.17882	-0.10206
-0.20312	-0.45736	137.755	114.717	63.6726	164.257	172.268	-0.63716	-0.10187	-0.28057	-0.43261	-0.15327	-0.07655
-0.17773	-0.53359	137.907	114.894	65.0457	164.308	172.701	-0.5607	-0.10187	-0.28057	-0.45806	-0.15327	-0.10206
-0.15234	-0.58441	138.008	115.122	66.6985	164.333	173.084	-0.53522	0	-0.22955	-0.43261	-0.15327	-0.10206
-0.12695	-0.58441	138.211	115.375	67.9954	164.41	173.466	-0.45876	0.0764	-0.15304	-0.35627	-0.10218	-0.10206
-0.10156	-0.58441	138.414	115.654	69.0125	164.563	173.9	-0.30584	0.1528	-0.07652	-0.30537	-0.10218	-0.10206
-0.05078	-0.53359	138.616	115.932	70.0805	164.716	174.308	-0.17841	0.20374	-0.02551	-0.25448	-0.07664	-0.10206
0.02539	-0.40654	138.946	116.211	71.3011	164.742	174.589	-0.17841	0.28014	0.10202	-0.12724	0.02555	-0.02552
0.07617	-0.35573	139.148	116.489	72.7505	164.844	174.869	-0.10195	0.30561	0.12753	-0.07634	0.02555	-0.02552
0.05078	-0.43195	139.148	116.616	73.8948	164.997	175.277	0.12743	0.35654	0.17854	-0.12724	-0.02555	-0.05103
0.15234	-0.35573	139.25	116.768	74.7848	164.971	175.456	0.20389	0.50934	0.35708	0.0509	0.12773	0.02552
0.2539	-0.30491	139.427	116.919	75.751	164.869	175.532	0.17841	0.56028	0.45911	0.22903	0.22991	0.07655
0.22851	-0.35573	139.402	116.97	76.8699	164.844	175.711	0.28035	0.48388	0.4081	0.12724	0.12773	0.02552
0.2539	-0.35573	139.326	117.046	77.709	164.716	175.813	0.35681	0.50934	0.4081	0.10179	0.10218	0.02552
0.27929	-0.33032	139.326	117.071	78.5736	164.512	175.787	0.30584	0.53481	0.45911	0.20358	0.17882	0.07655
0.2539	-0.33032	139.224	117.021	79.489	164.206	175.711	0.22938	0.43294	0.4336	0.20358	0.17882	0.07655
0.20312	-0.43195	138.971	116.869	80.0739	163.823	175.583	0.17841	0.38201	0.35708	0.10179	0.07664	0.02552
0.20312	-0.40654	138.743	116.793	80.7604	163.44	175.43	0.05097	0.33107	0.28057	0.02545	0.05109	0
0.27929	-0.38114	138.642	116.768	81.6504	163.031	175.201	-0.07646	0.17827	0.15304	-0.0509	0	-0.02552
0.2539	-0.45736	138.312	116.59	82.5913	162.649	175.099	-0.10195	0.0764	0.02551	-0.22903	-0.12773	-0.10206
0.15234	-0.58441	137.78	116.363	83.1761	162.164	174.869	-0.15292	0.0764	0	-0.25448	-0.12773	-0.07655
0.10156	-0.63523	137.35	116.135	83.405	161.576	174.589	-0.25487	0.20374	0.12753	-0.10179	0.02555	0
0.05078	-0.66063	136.995	115.932	83.5576	161.04	174.334	-0.33133	0.20374	0.12753	-0.0509	0.05109	0.02552
0.02539	-0.66063	136.691	115.831	83.8118	160.555	174.079	-0.40778	0.02547	-0.05101	-0.22903	-0.10218	-0.05103
0.02539	-0.58441	136.488	115.73	84.0407	160.096	173.798	-0.53522	-0.10187	-0.22955	-0.43261	-0.22991	-0.12758
0.07617	-0.48277	136.362	115.679	84.1678	159.637	173.517	-0.58619	-0.12734	-0.28057	-0.50895	-0.22991	-0.15309
0.10156	-0.50818	136.083	115.502	84.3713	159.228	173.39	-0.50973	-0.02547	-0.22955	-0.45806	-0.17882	-0.15309
0.10156	-0.559	135.678	115.274	84.7018	158.794	173.211	-0.40778	0.12734	-0.05101	-0.33082	-0.07664	-0.10206
0.07617	-0.53359	135.298	115.097	85.007	158.335	172.956	-0.3823	0.25467	0.07652	-0.17813	0.02555	-0.05103
0.10156	-0.48277	135.07	115.021	85.2867	158.003	172.778	-0.28035	0.25467	0.07652	-0.17813	0	-0.10206
0.12695	-0.35573	134.918	114.97	85.541	157.748	172.65	-0.17841	0.2292	0.02551	-0.25448	-0.07664	-0.15309
0.20312	-0.17786	134.867	114.92	85.7698	157.365	172.37	-0.15292	0.30561	0.07652	-0.22903	-0.05109	-0.12758
0.2539	-0.05082	134.766	114.844	85.9224	156.956	172.013	-0.20389	0.33107	0.12753	-0.12724	0.02555	-0.10206
0.20312	-0.10164	134.386	114.591	85.897	156.676	171.885	0.02549	0.40747	0.20405	-0.10179	0.02555	-0.10206
0.22851	-0.10164	133.981	114.338	85.6681	156.293	171.656	0.20389	0.58574	0.38259	0.0509	0.12773	-0.05103
0.30468	-0.02541	133.727	114.135	85.4138	155.782	171.196	0.12743	0.61121	0.51012	0.22903	0.22991	0.02552
0.33007	0	133.474	113.907	85.1595	155.272	170.763	0.07646	0.45841	0.38259	0.12724	0.12773	-0.05103
0.33007	0.05082	133.17	113.705	84.9561	154.812	170.38	0.12743	0.35654	0.28057	-0.02545	0	-0.12758
0.35546	0.10164	132.866	113.502	84.7781	154.327	169.947	0.10195	0.33107	0.25506	-0.02545	0.02555	-0.12758
0.35546	0.10164	132.461	113.148	84.4984	153.664	169.411	0.05097	0.30561	0.30607	0.07634	0.07664	-0.07655
0.27929	-0.02541	131.853	112.667	84.1424	152.949	168.85	0	0.30561	0.30607	0.07634	0.07664	-0.07655
0.2539	-0.05082	131.245	112.262	83.8373	152.234	168.289	-0.07646	0.28014	0.30607	0.0509	0.05109	-0.07655
0.27929	0	130.865	111.983	83.583	151.545	167.651	-0.22938	0.12734	0.17854	0	0	-0.10206
0.27929	0	130.409	111.654	83.2778	150.856	167.064	-0.30584	-0.0764	-0.02551	-0.22903	-0.17882	-0.22964
0.22851	-0.07623	129.775	111.249	82.9218	150.167	166.503	-0.33133	-0.1528	-0.12753	-0.35627	-0.25545	-0.25516
0.20312	-0.15245	129.091	110.794	82.4641	149.35	165.866	-0.40778	-0.0764	-0.05101	-0.22903	-0.12773	-0.17861
0.15234	-0.22868	128.407	110.313	82.0064	148.584	165.305	-0.3823	0.02547	0.07652	-0.0509	0	-0.12758
0.12695	-0.25409	127.8	109.908	81.7013	147.844	164.743	-0.40778	-0.05093	0.02551	-0.07634	-0.02555	-0.12758
0.12695	-0.20327	127.369	109.604	81.4724	147.155	164.131	-0.50973	-0.12734	-0.10202	-0.22903	-0.12773	-0.17861
0.15234	-0.10164	127.014	109.351	81.3707	146.491	163.519	-0.61168	-0.2292	-0.25506	-0.40716	-0.25545	-0.28067
0.20312	-0.05082	126.634	109.073	81.269	145.904	163.034	-0.53522	-0.28014	-0.30607	-0.45806	-0.25545	-0.30619
0.20312	-0.10164	126.102	108.668	81.0656	145.266	162.575	-0.40778	-0.05093	-0.12753	-0.33082	-0.15327	-0.22964
0.20312	-0.15245	125.494	108.237	80.735	144.653	162.091	-0.30584	0.1528	0.10202	-0.10179	0.02555	-0.12758
0.17773	-0.15245	124.962	107.883	80.4553	144.04	161.581	-0.22938	0.2292	0.20405	0.0509	0.10218	-0.07655
0.17773	-0.07623	124.557	107.63	80.2264	143.555	161.147	-0.12743	0.2292	0.20405	0	0.05109	-0.10206
0.22851	0.07623	124.304	107.402	79.9721	143.045	160.662	-0.05097	0.17827	0.12753	-0.10179	-0.02555	-0.17861
0.30468	0.25409	124.126	107.199	79.6162	142.458	160.05	-0.12743	0.17827	0.15304	-0.07634	0	-0.15309
0.27929	0.22868	123.696	106.82	79.133	141.922	159.54	-0.02549	0.2292	0.17854	-0.07634	0.02555	-0.17861
0.22851	0.12705	123.062	106.364	78.6244	141.386	159.158	0.22938	0.38201	0.33158	0.02545	0.10218	-0.12758
0.27929	0.12705	122.48	105.934	78.1159	140.722	158.545	0.28035	0.58574	0.58664	0.27992	0.281	0
0.27929	0.15245	121.999	105.529	77.5819	140.033	157.882	0.20389	0.48388	0.56113	0.33082	0.281	0
0.22851	0.15245	121.492	105.124	77.0479	139.344	157.194	0.15292	0.33107	0.4081	0.10179	0.10218	-0.10206
0.2539	0.25409	121.087	104.795	76.5393	138.655	156.53	0.12743	0.2292	0.28057	-0.02545	0	-0.15309
0.27929	0.30491	120.631	104.415	75.9799	137.94	155.816	0.02549	0.1528	0.20405	-0.0509	0	-0.15309
0.20312	0.17786	119.921	103.807	75.2933	137.123	155.102	0	0.1528	0.22955	-0.02545	0.02555	-0.10206
0.10156	0.02541	119.06	103.149	74.5813	136.23	154.337	-0.05097	0.20374	0.30607	0.0509	0.07664	-0.05103
0.10156	0.02541	118.376	102.643	73.9202	135.336	153.521	-0.17841	0.17827	0.30607	0.07634	0.12773	-0.02552
0.10156	0.02541	117.793	102.213	73.3099	134.545	152.756	-0.28035	-0.05093	0.10202	-0.12724	-0.05109	-0.12758
0.05078	0	117.185	101.757	72.6996	133.754	152.016	-0.33133	-0.17827	-0.10202	-0.35627	-0.20436	-0.22964
0.02539	-0.02541	116.501	101.251	72.0639	132.886	151.2	-0.45876	-0.25467	-0.15304	-0.40716	-0.20436	-0.22964
0	-0.10164	115.767	100.694	71.4282	131.992	150.435	-0.48424	-0.17827	-0.07652	-0.27992	-0.12773	-0.15309
-0.07617	-0.20327	114.956	100.112	70.8179	131.201	149.771	-0.40778	-0.10187	0	-0.20358	-0.07664	-0.10206
-0.07617	-0.22868	114.298	99.6562	70.2331	130.41	149.057	-0.40778	-0.10187	0	-0.17813	-0.05109	-0.07655
-0.05078	-0.15245	113.816	99.2765	69.7245	129.67	148.292	-0.53522	-0.1528	-0.07652	-0.25448	-0.10218	-0.12758
0.02539	-0.07623	113.386	98.9221	69.2414	128.98	147.603	-0.5607	-0.28014	-0.20405	-0.40716	-0.22991	-0.20413
0.05078	-0.05082	112.854	98.5171	68.7583	128.317	147.017	-0.43327	-0.2292	-0.17854	-0.43261	-0.22991	-0.22964
0.07617	-0.07623	112.22	98.0868	68.1988	127.679	146.43	-0.30584	-0.02547	0	-0.25448	-0.05109	-0.12758
0.07617	-0.07623	111.587	97.6059	67.6394	127.015	145.818	-0.17841	0.1528	0.22955	0	0.10218	-0.02552
0.10156	-0.10164	110.979	97.1755	67.1054	126.402	145.206	-0.07646	0.20374	0.33158	0.07634	0.12773	0
0.12695	-0.02541	110.523	96.8465	66.6223	125.841	144.619	0	0.20374	0.33158	0.0509	0.10218	-0.02552
0.22851	0.15245	110.245	96.568	66.1391	125.279	143.956	0	0.2292	0.30607	0	0.07664	-0.07655
0.33007	0.25409	109.941	96.2643	65.7069	124.692	143.293	0.02549	0.1528	0.25506	-0.0509	0.02555	-0.10206
0.33007	0.15245	109.333	95.758	65.1728	124.105	142.732	0.17841	0.2292	0.28057	-0.0509	0.02555	-0.12758
0.33007	0.10164	108.649	95.2264	64.6134	123.416	142.069	0.30584	0.50934	0.56113	0.20358	0.25545	0.02552
0.38085	0.10164	108.041	94.7455	64.0794	122.701	141.354	0.30584	0.53481	0.68866	0.38172	0.35763	0.10206
0.33007	0.02541	107.382	94.2393	63.52	121.986	140.64	0.30584	0.48388	0.61214	0.27992	0.22991	0.05103
0.38085	0.12705	106.926	93.8342	62.986	121.221	139.824	0.20389	0.33107	0.45911	0.12724	0.12773	-0.02552
0.40623	0.20327	106.521	93.4292	62.452	120.455	138.982	0.07646	0.20374	0.33158	0.02545	0.07664	-0.05103
0.38085	0.10164	105.887	92.8471	61.8417	119.664	138.192	0.02549	0.1528	0.25506	-0.07634	0	-0.10206
0.33007	-0.05082	105.001	92.1889	61.1806	118.796	137.401	0.05097	0.17827	0.28057	-0.0509	0.05109	-0.05103
0.30468	-0.12705	104.19	91.5561	60.494	117.826	136.483	-0.10195	0.30561	0.38259	0.12724	0.15327	0.02552
0.33007	-0.12705	103.532	91.0245	59.9092	116.983	135.616	-0.22938	0.12734	0.28057	0.0509	0.10218	0.02552
0.2539	-0.22868	102.822	90.493	59.3498	116.192	134.85	-0.28035	-0.05093	0.02551	-0.22903	-0.12773	-0.10206
0.2539	-0.17786	102.189	90.012	58.7903	115.35	133.983	-0.40778	-0.12734	-0.10202	-0.38172	-0.17882	-0.15309
0.2539	-0.20327	101.581	89.4805	58.1801	114.431	133.09	-0.53522	-0.1528	-0.12753	-0.35627	-0.15327	-0.12758
0.17773	-0.35573	100.745	88.8477	57.6206	113.614	132.325	-0.50973	-0.10187	-0.12753	-0.33082	-0.12773	-0.12758
0.15234	-0.40654	99.9597	88.3161	57.1375	112.823	131.637	-0.43327	-0.05093	-0.05101	-0.27992	-0.07664	-0.07655
0.17773	-0.40654	99.3518	87.8605	56.7052	112.057	130.871	-0.45876	0	0	-0.20358	0	-0.02552
0.22851	-0.33032	98.8451	87.4554	56.3238	111.368	130.132	-0.50973	-0.12734	-0.12753	-0.33082	-0.12773	-0.10206
0.27929	-0.30491	98.3132	87.0251	55.9678	110.704	129.418	-0.50973	-0.17827	-0.22955	-0.43261	-0.20436	-0.15309
0.27929	-0.2795	97.7812	86.6201	55.6372	110.066	128.754	-0.3823	-0.0764	-0.15304	-0.35627	-0.12773	-0.15309
0.30468	-0.2795	97.1732	86.1645	55.2558	109.453	128.168	-0.22938	0.12734	0.02551	-0.20358	0	-0.07655
0.33007	-0.30491	96.5399	85.6836	54.8744	108.841	127.556	-0.07646	0.25467	0.17854	-0.0509	0.10218	-0.02552
0.35546	-0.22868	96.008	85.3039	54.5184	108.279	126.892	-0.02549	0.30561	0.25506	0.07634	0.17882	0.05103
0.43162	-0.10164	95.6533	84.9495	54.1624	107.718	126.255	0.02549	0.35654	0.28057	0.07634	0.15327	0.02552
0.4824	0	95.2733	84.6457	53.8572	107.207	125.617	0.10195	0.25467	0.20405	-0.02545	0.05109	-0.05103
0.4824	0	94.7667	84.2407	53.5012	106.646	124.98	0.20389	0.25467	0.20405	-0.0509	0.05109	-0.10206
0.50779	0	94.1587	83.7092	53.069	105.982	124.291	0.28035	0.48388	0.38259	0.12724	0.20436	0
0.4824	-0.05082	93.5254	83.1776	52.6112	105.318	123.628	0.35681	0.61121	0.53563	0.33082	0.30654	0.07655
0.45701	-0.07623	92.9175	82.6967	52.1535	104.655	122.914	0.40778	0.56028	0.56113	0.35627	0.30654	0.07655
0.50779	-0.02541	92.4108	82.2663	51.7213	103.965	122.123	0.33133	0.50934	0.48461	0.27992	0.22991	0.07655
0.50779	0.02541	91.9042	81.836	51.289	103.251	121.332	0.22938	0.35654	0.30607	0.10179	0.12773	-0.02552
0.4824	0	91.3216	81.3045	50.8058	102.485	120.49	0.15292	0.28014	0.20405	0	0.05109	-0.05103
0.45701	-0.07623	90.5869	80.697	50.2973	101.668	119.674	0.15292	0.25467	0.20405	0.02545	0.07664	-0.05103
0.40623	-0.20327	89.827	80.0641	49.7633	100.8	118.858	0.10195	0.33107	0.25506	0.10179	0.15327	0
0.40623	-0.20327	89.1684	79.5072	49.2547	99.9579	117.991	-0.02549	0.30561	0.22955	0.12724	0.15327	0.02552
0.35546	-0.25409	88.535	78.9757	48.7716	99.1666	117.175	-0.12743	0.12734	0.05101	-0.02545	0.02555	-0.02552
0.33007	-0.25409	87.9271	78.4947	48.3139	98.4009	116.384	-0.17841	0	-0.12753	-0.22903	-0.12773	-0.10206
0.30468	-0.22868	87.3191	77.9632	47.8053	97.5585	115.517	-0.30584	-0.05093	-0.20405	-0.30537	-0.12773	-0.12758
0.2539	-0.30491	86.6605	77.4063	47.3222	96.7417	114.726	-0.35681	-0.05093	-0.20405	-0.25448	-0.10218	-0.12758
0.22851	-0.35573	85.9259	76.8494	46.8644	96.0015	114.012	-0.33133	0	-0.17854	-0.22903	-0.07664	-0.07655
0.20312	-0.38114	85.2926	76.3179	46.4322	95.2867	113.323	-0.28035	0.0764	-0.12753	-0.15269	-0.02555	-0.05103
0.22851	-0.33032	84.8113	75.9129	46.0762	94.6231	112.584	-0.33133	0	-0.17854	-0.20358	-0.07664	-0.07655
0.2539	-0.25409	84.3299	75.5332	45.7202	93.9849	111.869	-0.3823	-0.0764	-0.25506	-0.30537	-0.15327	-0.12758
0.27929	-0.22868	83.8233	75.1028	45.3642	93.3979	111.232	-0.30584	-0.05093	-0.28057	-0.33082	-0.15327	-0.15309
0.27929	-0.20327	83.2913	74.6978	45.0082	92.8363	110.645	-0.17841	0.05093	-0.17854	-0.22903	-0.07664	-0.12758
0.27929	-0.20327	82.734	74.2169	44.6013	92.2492	110.007	-0.07646	0.20374	0	-0.0509	0.05109	-0.05103
0.30468	-0.17786	82.2274	73.8119	44.1945	91.7132	109.421	0.02549	0.28014	0.10202	0.0509	0.12773	0
0.35546	-0.07623	81.8221	73.4575	43.8639	91.2282	108.809	0.12743	0.30561	0.12753	0.07634	0.12773	0
0.43162	0.05082	81.4928	73.1538	43.5333	90.7177	108.146	0.12743	0.25467	0.07652	0.02545	0.07664	-0.05103
0.43162	0.07623	81.0621	72.7488	43.2028	90.2327	107.559	0.22938	0.2292	0.05101	-0.02545	0.05109	-0.10206
0.43162	0.05082	80.4795	72.2678	42.745	89.6456	106.921	0.33133	0.35654	0.15304	0.07634	0.12773	-0.07655
0.43162	0.05082	79.9222	71.7869	42.3128	89.033	106.258	0.3823	0.48388	0.30607	0.22903	0.22991	0
0.43162	0.05082	79.3649	71.3312	41.8805	88.4459	105.595	0.43327	0.48388	0.35708	0.30537	0.281	0.02552
0.45701	0.10164	78.8583	70.9009	41.5245	87.8333	104.906	0.43327	0.45841	0.33158	0.25448	0.22991	0
0.4824	0.15245	78.3769	70.4959	41.1939	87.2207	104.192	0.3823	0.33107	0.20405	0.12724	0.12773	-0.05103
0.4824	0.15245	77.845	70.015	40.8125	86.5315	103.376	0.28035	0.28014	0.12753	0.07634	0.10218	-0.07655
0.43162	0.10164	77.2117	69.4581	40.4056	85.7913	102.636	0.28035	0.25467	0.10202	0.0509	0.07664	-0.10206
0.35546	0	76.5024	68.8759	39.9734	85.051	101.922	0.28035	0.28014	0.12753	0.10179	0.12773	-0.07655
0.35546	0	75.8944	68.3697	39.5411	84.3108	101.106	0.15292	0.25467	0.12753	0.12724	0.15327	-0.02552
0.33007	0	75.3371	67.8634	39.1342	83.5705	100.341	0.05097	0.1528	0.02551	0.02545	0.05109	-0.07655
0.2539	-0.05082	74.7292	67.3825	38.7528	82.9069	99.601	0	0	-0.15304	-0.15269	-0.07664	-0.15309
0.22851	-0.05082	74.1719	66.9015	38.3714	82.1666	98.8358	-0.07646	-0.02547	-0.20405	-0.22903	-0.07664	-0.17861
0.17773	-0.10164	73.5639	66.37	38.0154	81.4009	98.0707	-0.17841	0	-0.20405	-0.17813	-0.05109	-0.15309
0.15234	-0.15245	72.9053	65.8384	37.6594	80.7627	97.4075	-0.12743	0	-0.20405	-0.17813	-0.05109	-0.15309
0.12695	-0.17786	72.3226	65.3574	37.3288	80.0991	96.7443	-0.10195	0.05093	-0.15304	-0.15269	-0.02555	-0.12758
0.15234	-0.10164	71.8413	64.9778	37.0491	79.512	96.0812	-0.15292	0	-0.17854	-0.15269	-0.02555	-0.12758
0.17773	-0.07623	71.436	64.6234	36.8203	78.9504	95.4435	-0.15292	-0.05093	-0.25506	-0.22903	-0.10218	-0.15309
0.15234	-0.07623	70.9547	64.1931	36.566	78.4144	94.8314	-0.10195	-0.02547	-0.25506	-0.27992	-0.12773	-0.17861
0.15234	-0.05082	70.4734	63.7881	36.3117	77.8783	94.2447	-0.05097	0.05093	-0.17854	-0.17813	-0.05109	-0.15309
0.17773	-0.02541	69.9921	63.383	36.032	77.3678	93.6581	0.02549	0.17827	-0.02551	-0.0509	0.05109	-0.07655
0.17773	0	69.5108	62.9781	35.7777	76.9084	93.148	0.12743	0.2292	0.02551	0	0.07664	-0.05103
0.22851	0.07623	69.1561	62.6743	35.5488	76.4489	92.5869	0.20389	0.2292	0.05101	0.02545	0.05109	-0.05103
0.27929	0.17786	68.8521	62.3452	35.32	75.9895	91.9492	0.17841	0.2292	0.05101	0.02545	0.05109	-0.07655
0.27929	0.17786	68.4468	61.9909	35.0657	75.581	91.4391	0.28035	0.20374	0.02551	-0.02545	0.02555	-0.10206
0.2539	0.15245	67.9402	61.5099	34.7606	75.045	90.8779	0.35681	0.33107	0.12753	0.0509	0.07664	-0.07655
0.27929	0.17786	67.4589	61.1049	34.43	74.509	90.2403	0.3823	0.40747	0.28057	0.20358	0.17882	0.02552
0.27929	0.17786	66.9776	60.6999	34.1248	73.9985	89.6282	0.40778	0.40747	0.28057	0.25448	0.20436	0.02552
0.27929	0.20327	66.5216	60.3202	33.8451	73.4879	89.0415	0.40778	0.35654	0.22955	0.15269	0.12773	0
0.30468	0.25409	66.091	59.9405	33.54	72.9264	88.3784	0.35681	0.28014	0.17854	0.10179	0.10218	-0.02552
0.27929	0.22868	65.6097	59.4849	33.184	72.3138	87.6897	0.28035	0.2292	0.12753	0.07634	0.05109	-0.05103
0.22851	0.15245	64.9764	58.9533	32.8026	71.6501	87.001	0.25487	0.20374	0.10202	0.02545	0.02555	-0.05103
0.17773	0.10164	64.3684	58.4471	32.4974	71.012	86.3379	0.22938	0.25467	0.15304	0.10179	0.07664	-0.02552
0.17773	0.12705	63.8618	58.0168	32.2177	70.3738	85.6237	0.12743	0.2292	0.15304	0.10179	0.10218	0.02552
0.15234	0.10164	63.3551	57.5864	31.9634	69.7612	84.9606	0.07646	0.10187	0.02551	-0.02545	0	-0.02552
0.10156	0.07623	62.7978	57.1561	31.7092	69.1486	84.2974	0	0	-0.10202	-0.15269	-0.10218	-0.07655
0.07617	0.07623	62.2912	56.7005	31.4294	68.4849	83.5832	-0.07646	0	-0.12753	-0.17813	-0.07664	-0.07655
0.02539	0.02541	61.7339	56.2195	31.1497	67.8723	82.9456	-0.10195	0.05093	-0.07652	-0.12724	-0.02555	-0.07655
-0.02539	-0.02541	61.1512	55.7639	30.87	67.3108	82.3589	-0.07646	0.05093	-0.10202	-0.15269	-0.05109	-0.07655
-0.05078	-0.02541	60.6446	55.3336	30.6157	66.7492	81.7468	-0.10195	0.10187	-0.07652	-0.12724	-0.02555	-0.05103
-0.02539	0.05082	60.29	55.0299	30.4123	66.2387	81.1346	-0.15292	0.05093	-0.10202	-0.12724	-0.02555	-0.05103
0	0.07623	59.8847	54.6755	30.2343	65.7793	80.5735	-0.12743	0	-0.15304	-0.20358	-0.10218	-0.10206
0	0.07623	59.4287	54.3211	30.0309	65.3198	80.0379	-0.07646	0.0764	-0.12753	-0.22903	-0.10218	-0.12758
0	0.10164	58.998	53.9414	29.802	64.8348	79.4768	-0.05097	0.1528	-0.05101	-0.12724	-0.02555	-0.10206
0	0.10164	58.5674	53.5364	29.5732	64.3753	78.9666	0.02549	0.25467	0.05101	-0.02545	0.02555	-0.05103
0	0.12705	58.1621	53.2326	29.4206	64.0435	78.5075	0.12743	0.30561	0.10202	0	0.05109	-0.05103
0.02539	0.20327	57.8834	52.9542	29.2172	63.6351	77.9719	0.15292	0.33107	0.12753	0.02545	0.07664	-0.05103
0.07617	0.30491	57.6301	52.6758	29.0392	63.2267	77.4108	0.12743	0.30561	0.12753	0	0.05109	-0.07655
0.05078	0.25409	57.1995	52.2961	28.8357	62.8438	76.9262	0.22938	0.30561	0.10202	-0.0509	0	-0.12758
0.02539	0.25409	56.7182	51.8911	28.5815	62.3843	76.416	0.28035	0.43294	0.22955	0.0509	0.07664	-0.10206
0.05078	0.2795	56.3128	51.5114	28.3017	61.8994	75.8294	0.28035	0.50934	0.33158	0.20358	0.17882	-0.02552
0.02539	0.25409	55.8822	51.1317	28.0729	61.4654	75.3193	0.30584	0.48388	0.33158	0.17813	0.12773	-0.05103
0.02539	0.30491	55.5276	50.8279	27.844	61.006	74.7582	0.30584	0.40747	0.25506	0.10179	0.07664	-0.07655
0.05078	0.35573	55.1729	50.4989	27.5898	60.521	74.1715	0.22938	0.35654	0.20405	0.07634	0.07664	-0.10206
0	0.30491	54.7169	50.0433	27.2338	59.9594	73.5594	0.20389	0.33107	0.15304	0	0.02555	-0.15309
-0.05078	0.22868	54.1343	49.5623	26.8523	59.3979	72.9727	0.17841	0.30561	0.15304	0	0.02555	-0.15309
-0.10156	0.17786	53.577	49.132	26.4963	58.8108	72.3606	0.12743	0.35654	0.20405	0.07634	0.07664	-0.10206
-0.07617	0.20327	53.1464	48.7523	26.1912	58.2747	71.7484	0.05097	0.28014	0.15304	0.07634	0.07664	-0.07655
-0.12695	0.20327	52.7411	48.3979	25.9369	57.7898	71.1873	0	0.17827	0.05101	-0.07634	-0.02555	-0.12758
-0.12695	0.20327	52.3104	48.0182	25.6826	57.2537	70.5752	-0.07646	0.10187	-0.05101	-0.17813	-0.07664	-0.17861
-0.15234	0.17786	51.8544	47.6132	25.3775	56.6922	69.963	-0.12743	0.10187	-0.05101	-0.15269	-0.07664	-0.15309
-0.20312	0.10164	51.3225	47.1576	25.1232	56.1561	69.4019	-0.12743	0.1528	-0.02551	-0.12724	-0.05109	-0.15309
-0.22851	0.07623	50.7905	46.7526	24.8689	55.6711	68.9173	-0.07646	0.1528	0	-0.10179	-0.02555	-0.15309
-0.2539	0.10164	50.3852	46.3982	24.6401	55.2117	68.3816	-0.10195	0.20374	0.02551	-0.07634	0	-0.12758
-0.20312	0.15245	50.1319	46.1451	24.4621	54.8033	67.8715	-0.15292	0.1528	-0.02551	-0.12724	-0.02555	-0.15309
-0.20312	0.20327	49.8279	45.8666	24.2586	54.4204	67.3869	-0.10195	0.12734	-0.07652	-0.20358	-0.07664	-0.17861
-0.20312	0.20327	49.4479	45.5629	24.0298	54.0375	66.9278	-0.05097	0.17827	-0.05101	-0.17813	-0.05109	-0.17861
-0.20312	0.20327	49.0426	45.1832	23.8009	53.6291	66.4432	0	0.28014	0.05101	-0.07634	0.05109	-0.12758
-0.20312	0.17786	48.6626	44.8541	23.5721	53.2462	65.9841	0.07646	0.35654	0.15304	0.02545	0.10218	-0.10206
-0.15234	0.22868	48.3586	44.5757	23.4195	52.9399	65.576	0.15292	0.38201	0.17854	0.0509	0.10218	-0.07655
-0.10156	0.33032	48.1813	44.3479	23.2669	52.6336	65.1424	0.17841	0.40747	0.20405	0.0509	0.10218	-0.07655
-0.05078	0.40654	47.9787	44.1201	23.1652	52.3018	64.6578	0.15292	0.38201	0.17854	0.02545	0.07664	-0.10206
-0.07617	0.38114	47.624	43.791	22.9872	51.9444	64.2242	0.22938	0.38201	0.15304	-0.02545	0.05109	-0.12758
-0.10156	0.33032	47.1934	43.4113	22.7584	51.5615	63.7651	0.28035	0.48388	0.28057	0.07634	0.12773	-0.10206
-0.07617	0.33032	46.8387	43.0823	22.5549	51.1531	63.2804	0.30584	0.56028	0.35708	0.20358	0.20436	-0.05103
-0.10156	0.33032	46.4841	42.7532	22.3769	50.7702	62.8213	0.30584	0.53481	0.35708	0.17813	0.15327	-0.05103
-0.07617	0.35573	46.1801	42.4747	22.1989	50.3874	62.3112	0.25487	0.43294	0.25506	0.07634	0.10218	-0.07655
-0.05078	0.40654	45.8761	42.1963	22.0464	49.9534	61.8011	0.20389	0.35654	0.20405	0.02545	0.05109	-0.10206
-0.07617	0.35573	45.4708	41.8166	21.8175	49.494	61.2655	0.15292	0.33107	0.15304	-0.02545	0.02555	-0.10206
-0.12695	0.25409	44.9641	41.361	21.5632	48.9835	60.7043	0.12743	0.30561	0.17854	-0.02545	0.02555	-0.12758
-0.17773	0.20327	44.4575	40.956	21.3089	48.4729	60.1687	0.07646	0.35654	0.22955	0.0509	0.07664	-0.05103
-0.17773	0.20327	44.1029	40.6269	21.1055	47.988	59.6331	0	0.30561	0.17854	0	0.05109	-0.05103
-0.15234	0.22868	43.7482	40.3485	20.953	47.5796	59.1485	-0.05097	0.17827	0.05101	-0.10179	-0.02555	-0.10206
-0.15234	0.22868	43.3682	40.0447	20.7495	47.1456	58.6638	-0.12743	0.10187	-0.05101	-0.22903	-0.10218	-0.15309
-0.17773	0.20327	42.9376	39.665	20.4952	46.6606	58.1282	-0.17841	0.10187	-0.05101	-0.22903	-0.10218	-0.15309
-0.22851	0.12705	42.431	39.26	20.2664	46.2012	57.6181	-0.17841	0.12734	-0.02551	-0.20358	-0.07664	-0.12758
-0.2539	0.07623	41.9496	38.931	20.0884	45.8183	57.21	-0.12743	0.17827	0.02551	-0.15269	-0.02555	-0.12758
-0.2539	0.10164	41.6203	38.6525	19.9358	45.4354	56.7764	-0.12743	0.20374	0.05101	-0.12724	-0.02555	-0.10206
-0.20312	0.17786	41.3924	38.45	19.8341	45.1291	56.3428	-0.15292	0.1528	0	-0.17813	-0.02555	-0.10206
-0.15234	0.22868	41.139	38.1969	19.707	44.7973	55.9347	-0.15292	0.10187	-0.02551	-0.20358	-0.07664	-0.15309
-0.15234	0.22868	40.8097	37.9438	19.5798	44.491	55.5521	-0.07646	0.17827	0	-0.20358	-0.05109	-0.15309
-0.17773	0.17786	40.4297	37.64	19.4273	44.1847	55.1695	0	0.25467	0.10202	-0.10179	0	-0.12758
-0.17773	0.17786	40.1004	37.3363	19.2747	43.8528	54.7869	0.05097	0.33107	0.20405	-0.02545	0.07664	-0.10206
-0.12695	0.20327	39.8471	37.1084	19.1475	43.5976	54.4299	0.10195	0.38201	0.25506	0.02545	0.10218	-0.07655
-0.07617	0.2795	39.6698	36.9313	19.0713	43.3934	54.0983	0.17841	0.40747	0.25506	0	0.07664	-0.07655
-0.02539	0.35573	39.5178	36.7541	18.9441	43.1381	53.7157	0.17841	0.38201	0.25506	-0.02545	0.07664	-0.10206
-0.02539	0.33032	39.2391	36.4756	18.7916	42.8318	53.3331	0.20389	0.35654	0.22955	-0.02545	0.05109	-0.12758
-0.05078	0.2795	38.8592	36.1466	18.5627	42.4744	52.9505	0.25487	0.45841	0.33158	0.02545	0.10218	-0.10206
-0.05078	0.2795	38.5299	35.8681	18.3847	42.1426	52.5424	0.28035	0.53481	0.4336	0.12724	0.17882	-0.02552
-0.02539	0.2795	38.2512	35.5897	18.2067	41.8108	52.1598	0.28035	0.50934	0.4336	0.15269	0.15327	-0.02552
0	0.2795	37.9979	35.3366	18.0541	41.479	51.7262	0.22938	0.43294	0.33158	0.0509	0.07664	-0.05103
0.02539	0.30491	37.7446	35.0834	17.8761	41.0961	51.2671	0.15292	0.35654	0.25506	-0.02545	0.05109	-0.07655
0	0.2795	37.4152	34.7544	17.6473	40.6877	50.8335	0.10195	0.33107	0.22955	-0.0509	0.02555	-0.07655
-0.02539	0.17786	36.9846	34.3747	17.4184	40.2537	50.3744	0.07646	0.30561	0.20405	-0.07634	0	-0.10206
-0.05078	0.10164	36.5286	33.995	17.1387	39.7943	49.8898	0	0.33107	0.22955	-0.0509	0.05109	-0.05103
-0.05078	0.10164	36.2246	33.7165	16.9353	39.3603	49.4052	-0.07646	0.28014	0.20405	-0.02545	0.05109	-0.02552
-0.02539	0.10164	35.946	33.4634	16.8081	39.003	49.0226	-0.10195	0.17827	0.10202	-0.15269	-0.05109	-0.07655
-0.02539	0.10164	35.642	33.185	16.6556	38.6711	48.6145	-0.15292	0.10187	0	-0.27992	-0.12773	-0.12758
-0.02539	0.10164	35.3127	32.8812	16.4521	38.2372	48.1044	-0.25487	0.0764	-0.02551	-0.27992	-0.10218	-0.12758
-0.07617	0.02541	34.9074	32.5522	16.2487	37.8288	47.6963	-0.25487	0.10187	0	-0.22903	-0.07664	-0.10206
-0.10156	-0.05082	34.4767	32.2231	16.0961	37.497	47.3392	-0.20389	0.1528	0.02551	-0.20358	-0.05109	-0.10206
-0.07617	-0.02541	34.1981	31.9953	15.9944	37.1907	47.0076	-0.20389	0.17827	0.07652	-0.17813	-0.02555	-0.07655
-0.05078	0.02541	34.0208	31.8181	15.8927	36.9354	46.625	-0.22938	0.17827	0.02551	-0.17813	-0.05109	-0.10206
0	0.07623	33.8181	31.6409	15.8164	36.6802	46.2934	-0.22938	0.1528	0	-0.25448	-0.07664	-0.12758
0	0.07623	33.5648	31.4384	15.7147	36.4504	45.9618	-0.17841	0.20374	0.02551	-0.22903	-0.07664	-0.12758
0	0.07623	33.2608	31.1853	15.5876	36.1952	45.6558	-0.10195	0.28014	0.12753	-0.12724	0	-0.10206
0	0.05082	32.9822	30.9321	15.4604	35.9399	45.3752	-0.02549	0.35654	0.20405	-0.07634	0.05109	-0.07655
0.02539	0.07623	32.7542	30.755	15.3841	35.7357	45.0691	0.02549	0.40747	0.25506	-0.02545	0.07664	-0.05103
0.10156	0.17786	32.6528	30.6284	15.3333	35.557	44.8141	0.07646	0.43294	0.30607	0.02545	0.12773	-0.02552
0.10156	0.22868	32.5262	30.4765	15.2824	35.3784	44.5335	0.10195	0.43294	0.28057	0	0.07664	-0.07655
0.10156	0.22868	32.2729	30.2487	15.1807	35.1486	44.2274	0.15292	0.40747	0.22955	-0.0509	0.05109	-0.10206
0.07617	0.22868	31.9689	29.9956	15.0027	34.8423	43.8704	0.17841	0.48388	0.33158	0.02545	0.10218	-0.07655
0.07617	0.17786	31.6902	29.7171	14.8501	34.5871	43.5643	0.20389	0.53481	0.4081	0.12724	0.17882	-0.02552
0.07617	0.17786	31.4116	29.4893	14.6976	34.3063	43.2582	0.22938	0.53481	0.4081	0.12724	0.15327	-0.05103
0.10156	0.20327	31.1836	29.2615	14.5704	34.0255	42.8756	0.17841	0.45841	0.35708	0.07634	0.10218	-0.07655
0.10156	0.22868	30.9809	29.059	14.4687	33.7192	42.493	0.10195	0.38201	0.28057	0	0.07664	-0.07655
0.07617	0.20327	30.7023	28.7806	14.3162	33.3618	42.1104	0.05097	0.33107	0.22955	-0.0509	0.05109	-0.10206
0.02539	0.12705	30.3223	28.4515	14.1382	33.0045	41.7278	0.05097	0.30561	0.20405	-0.07634	0.02555	-0.10206
-0.02539	0.07623	29.9423	28.1477	13.9347	32.5961	41.2942	-0.05097	0.30561	0.20405	-0.0509	0.05109	-0.10206
-0.02539	0.05082	29.6383	27.8693	13.7567	32.2132	40.8862	-0.12743	0.28014	0.20405	-0.0509	0.05109	-0.05103
-0.02539	0.02541	29.385	27.6415	13.6805	31.9069	40.5546	-0.15292	0.1528	0.07652	-0.15269	-0.02555	-0.10206
-0.02539	0.05082	29.1064	27.4137	13.5533	31.6006	40.1975	-0.20389	0.12734	0	-0.22903	-0.07664	-0.12758
-0.05078	0.02541	28.8277	27.1606	13.4007	31.2432	39.7894	-0.28035	0.10187	-0.02551	-0.25448	-0.07664	-0.12758
-0.07617	-0.02541	28.4731	26.8821	13.2227	30.9114	39.4578	-0.30584	0.0764	-0.02551	-0.22903	-0.07664	-0.12758
-0.07617	-0.05082	28.1438	26.629	13.121	30.6306	39.1517	-0.25487	0.12734	0	-0.20358	-0.05109	-0.12758
-0.07617	-0.05082	27.9158	26.4265	13.0193	30.3754	38.8457	-0.22938	0.1528	0.02551	-0.17813	-0.02555	-0.10206
-0.05078	-0.02541	27.7385	26.2746	12.9176	30.1456	38.5396	-0.25487	0.12734	0.02551	-0.17813	-0.02555	-0.10206
-0.02539	0.02541	27.5611	26.0974	12.8667	29.9414	38.259	-0.25487	0.12734	-0.02551	-0.22903	-0.07664	-0.12758
0	0.05082	27.3838	25.9455	12.7905	29.7628	38.004	-0.20389	0.1528	0.02551	-0.20358	-0.05109	-0.10206
0.02539	0.05082	27.2065	25.743	12.7142	29.5585	37.7489	-0.12743	0.25467	0.10202	-0.12724	0.02555	-0.07655
0.02539	0.05082	26.9785	25.5405	12.6125	29.3799	37.4939	-0.05097	0.30561	0.17854	-0.0509	0.05109	-0.07655
0.05078	0.05082	26.8012	25.3887	12.5616	29.2267	37.2388	-0.02549	0.33107	0.22955	0	0.07664	-0.05103
0.12695	0.15245	26.7505	25.2874	12.5362	29.0736	36.9837	0.02549	0.38201	0.28057	0.02545	0.10218	-0.02552
0.12695	0.20327	26.6492	25.1862	12.4853	28.9459	36.7797	0.07646	0.35654	0.25506	0	0.07664	-0.02552
0.15234	0.20327	26.4465	24.9837	12.3836	28.7673	36.5246	0.12743	0.38201	0.25506	0	0.07664	-0.05103
0.15234	0.17786	26.2185	24.7558	12.231	28.512	36.2186	0.12743	0.43294	0.33158	0.0509	0.12773	-0.02552
0.15234	0.15245	25.9905	24.5533	12.1293	28.3078	35.9635	0.17841	0.48388	0.4081	0.15269	0.17882	0
0.15234	0.15245	25.7626	24.3508	12.0276	28.0781	35.6829	0.20389	0.45841	0.4081	0.12724	0.15327	0
0.15234	0.17786	25.5852	24.1483	11.9005	27.8228	35.3768	0.15292	0.43294	0.35708	0.07634	0.10218	-0.02552
0.17773	0.20327	25.4332	23.9965	11.7988	27.5676	35.0453	0.07646	0.33107	0.28057	0.02545	0.07664	-0.02552
0.17773	0.17786	25.2053	23.7433	11.6462	27.2868	34.7137	0.02549	0.30561	0.25506	0	0.05109	-0.02552
0.10156	0.10164	24.8759	23.4649	11.4936	26.9805	34.4076	0.02549	0.28014	0.22955	-0.02545	0.05109	-0.05103
0.07617	0.07623	24.572	23.1865	11.2902	26.6231	34.025	-0.05097	0.28014	0.22955	0	0.07664	-0.02552
0.07617	0.05082	24.3186	22.9586	11.1376	26.2913	33.6424	-0.12743	0.25467	0.20405	-0.02545	0.05109	-0.02552
0.07617	0.02541	24.0907	22.7561	11.0359	26.036	33.3619	-0.15292	0.1528	0.10202	-0.12724	0	-0.05103
0.10156	0.05082	23.888	22.5789	10.9088	25.7808	33.0558	-0.20389	0.10187	0.05101	-0.17813	-0.05109	-0.07655
0.07617	0	23.6347	22.3258	10.7562	25.4745	32.6987	-0.28035	0.10187	0.02551	-0.20358	-0.05109	-0.07655
0.05078	-0.02541	23.356	22.098	10.629	25.1937	32.3927	-0.30584	0.0764	0.02551	-0.20358	-0.05109	-0.07655
0.02539	-0.07623	23.052	21.8702	10.5019	24.9384	32.1376	-0.28035	0.10187	0.05101	-0.17813	-0.05109	-0.07655
0.05078	-0.05082	22.8494	21.7183	10.4511	24.7342	31.8825	-0.25487	0.10187	0.07652	-0.15269	-0.02555	-0.05103
0.07617	0	22.7481	21.6171	10.4002	24.5555	31.653	-0.25487	0.0764	0.05101	-0.15269	-0.02555	-0.07655
0.10156	0	22.5707	21.4652	10.3493	24.3769	31.3979	-0.25487	0.0764	0.05101	-0.20358	-0.07664	-0.10206
0.12695	0.02541	22.4187	21.3133	10.2985	24.2492	31.1939	-0.20389	0.10187	0.05101	-0.17813	-0.05109	-0.10206
0.15234	0.05082	22.2414	21.1614	10.2476	24.0706	30.9898	-0.12743	0.17827	0.15304	-0.10179	0.02555	-0.05103
0.15234	0.02541	22.0641	20.9842	10.1713	23.9174	30.8113	-0.07646	0.2292	0.20405	-0.0509	0.05109	-0.05103
0.17773	0.07623	21.9121	20.883	10.1205	23.7898	30.6072	-0.02549	0.2292	0.22955	-0.02545	0.07664	-0.05103
0.22851	0.15245	21.8614	20.8071	10.0696	23.6877	30.4032	-0.02549	0.25467	0.25506	0	0.07664	-0.02552
0.27929	0.20327	21.7855	20.7058	10.0442	23.5856	30.2246	0.05097	0.25467	0.22955	-0.02545	0.05109	-0.05103
0.27929	0.17786	21.6081	20.5539	9.94248	23.4324	30.0206	0.10195	0.28014	0.25506	-0.02545	0.07664	-0.05103
0.30468	0.17786	21.4055	20.3514	9.81534	23.2282	29.791	0.10195	0.33107	0.33158	0.07634	0.12773	-0.02552
0.30468	0.17786	21.2281	20.1742	9.6882	23.0495	29.5615	0.12743	0.35654	0.38259	0.12724	0.17882	0
0.30468	0.15245	21.0255	19.9971	9.58649	22.8453	29.3319	0.15292	0.33107	0.35708	0.10179	0.12773	-0.02552
0.33007	0.17786	20.8988	19.8705	9.48477	22.6667	29.0769	0.12743	0.25467	0.30607	0.0509	0.10218	-0.02552
0.35546	0.22868	20.7468	19.7186	9.38306	22.4369	28.8218	0.07646	0.20374	0.25506	0.02545	0.07664	-0.02552
0.35546	0.20327	20.5442	19.5161	9.23049	22.1817	28.5412	0.05097	0.17827	0.22955	-0.02545	0.07664	-0.05103
0.33007	0.15245	20.2655	19.2883	9.07792	21.9264	28.2607	0.02549	0.1528	0.22955	0	0.07664	-0.05103
0.33007	0.12705	20.0375	19.0605	8.95078	21.6456	27.9546	-0.02549	0.1528	0.22955	0	0.10218	-0.02552
0.33007	0.07623	19.8096	18.8833	8.82364	21.3649	27.674	-0.10195	0.0764	0.17854	-0.0509	0.05109	-0.05103
0.33007	0.07623	19.6069	18.7061	8.72192	21.1607	27.419	-0.12743	0.02547	0.07652	-0.12724	0	-0.10206
0.35546	0.07623	19.4296	18.5542	8.64564	20.9309	27.1639	-0.17841	-0.02547	0.02551	-0.17813	-0.02555	-0.10206
0.33007	0.05082	19.2269	18.3517	8.54392	20.6757	26.9089	-0.20389	-0.02547	0.02551	-0.17813	0	-0.10206
0.33007	0	18.9736	18.1239	8.41678	20.4459	26.6538	-0.20389	-0.02547	0.05101	-0.15269	0	-0.10206
0.30468	0	18.7456	17.972	8.3405	20.2162	26.4242	-0.20389	-0.02547	0.05101	-0.15269	0	-0.10206
0.33007	0.02541	18.619	17.8455	8.28964	20.0631	26.2202	-0.20389	-0.05093	0.05101	-0.15269	0	-0.10206
0.38085	0.05082	18.543	17.7695	8.26421	19.9354	26.0161	-0.20389	-0.0764	0.02551	-0.17813	-0.02555	-0.12758
0.38085	0.07623	18.4416	17.643	8.21336	19.8078	25.8376	-0.17841	-0.05093	0.02551	-0.20358	-0.02555	-0.12758
0.40623	0.07623	18.315	17.5164	8.13707	19.6802	25.6591	-0.12743	-0.02547	0.05101	-0.17813	0	-0.10206
0.43162	0.10164	18.163	17.3898	8.08621	19.5525	25.506	-0.07646	0.05093	0.15304	-0.10179	0.07664	-0.07655
0.43162	0.10164	18.0363	17.2633	8.03536	19.4504	25.353	-0.02549	0.0764	0.20405	-0.0509	0.10218	-0.07655
0.45701	0.15245	17.9857	17.162	7.9845	19.3483	25.1744	0	0.0764	0.20405	-0.0509	0.10218	-0.07655
0.50779	0.20327	17.935	17.1114	7.95907	19.2462	24.9959	0	0.0764	0.17854	-0.0509	0.07664	-0.10206
0.53318	0.22868	17.859	17.0101	7.95907	19.1952	24.8684	0.07646	0.0764	0.17854	-0.0509	0.07664	-0.10206
0.53318	0.22868	17.707	16.8836	7.88279	19.042	24.6898	0.12743	0.1528	0.25506	0	0.12773	-0.07655
0.53318	0.20327	17.555	16.7317	7.83193	18.8889	24.5113	0.15292	0.17827	0.30607	0.07634	0.17882	-0.05103
0.53318	0.20327	17.403	16.5545	7.75565	18.7357	24.3072	0.17841	0.17827	0.33158	0.10179	0.17882	-0.05103
0.53318	0.20327	17.251	16.428	7.70479	18.5826	24.1032	0.15292	0.1528	0.30607	0.0509	0.12773	-0.05103
0.53318	0.25409	17.1497	16.352	7.67936	18.4294	23.8991	0.12743	0.10187	0.25506	0.02545	0.12773	-0.07655
0.53318	0.22868	16.9977	16.2001	7.57765	18.2252	23.6441	0.10195	0.05093	0.20405	-0.02545	0.07664	-0.10206
0.50779	0.20327	16.7951	15.9976	7.47593	18.021	23.44	0.07646	0.02547	0.20405	-0.0509	0.07664	-0.10206
0.4824	0.15245	16.5417	15.7951	7.34879	17.7658	23.1595	0.05097	0.02547	0.22955	0	0.12773	-0.07655
0.45701	0.15245	16.3644	15.618	7.27251	17.5616	22.9554	0.02549	0	0.20405	0	0.10218	-0.07655
0.45701	0.10164	16.1871	15.4661	7.19622	17.3574	22.7259	-0.02549	-0.0764	0.12753	-0.07634	0.05109	-0.10206
0.45701	0.10164	16.0098	15.3395	7.11994	17.1531	22.4708	-0.07646	-0.12734	0.05101	-0.15269	0	-0.12758
0.43162	0.10164	15.8324	15.1876	7.04365	16.9489	22.2413	-0.12743	-0.1528	0.02551	-0.17813	0	-0.12758
0.40623	0.07623	15.6551	15.0104	6.96737	16.7703	22.0627	-0.10195	-0.12734	0.05101	-0.15269	0.02555	-0.12758
0.38085	0.02541	15.4018	14.8332	6.86565	16.5661	21.8587	-0.10195	-0.12734	0.05101	-0.12724	0.05109	-0.12758
0.35546	0.02541	15.2498	14.7067	6.78937	16.3874	21.6546	-0.12743	-0.10187	0.07652	-0.10179	0.05109	-0.10206
0.38085	0.07623	15.1738	14.6308	6.78937	16.2853	21.5016	-0.10195	-0.10187	0.05101	-0.12724	0.05109	-0.12758
0.40623	0.12705	15.0978	14.5548	6.78937	16.1832	21.3485	-0.07646	-0.12734	0.02551	-0.17813	0	-0.12758
0.40623	0.12705	14.9965	14.4536	6.73851	16.0811	21.1955	-0.07646	-0.10187	0.02551	-0.15269	0.02555	-0.12758
0.40623	0.12705	14.8698	14.327	6.68766	15.9535	21.0425	-0.02549	-0.05093	0.10202	-0.12724	0.05109	-0.12758
0.38085	0.12705	14.7178	14.2004	6.66223	15.8769	20.9149	0.02549	0.05093	0.15304	-0.0509	0.10218	-0.07655
0.40623	0.15245	14.6672	14.1498	6.6368	15.8003	20.8129	0.10195	0.0764	0.20405	0	0.12773	-0.07655
0.40623	0.20327	14.6672	14.0992	6.61137	15.7237	20.6599	0.10195	0.0764	0.20405	0	0.12773	-0.07655
0.43162	0.25409	14.6418	14.0233	6.58594	15.6727	20.5324	0.12743	0.05093	0.17854	-0.02545	0.10218	-0.07655
0.43162	0.25409	14.5405	13.9473	6.56051	15.5961	20.4048	0.15292	0.05093	0.15304	-0.0509	0.07664	-0.10206
0.43162	0.25409	14.4139	13.8208	6.48423	15.4685	20.2518	0.20389	0.1528	0.25506	0.02545	0.15327	-0.07655
0.40623	0.22868	14.2619	13.6689	6.40794	15.3408	20.0987	0.22938	0.17827	0.30607	0.10179	0.17882	-0.05103
0.40623	0.20327	14.1352	13.5423	6.33166	15.2132	19.9202	0.22938	0.1528	0.30607	0.10179	0.17882	-0.05103
0.40623	0.25409	14.0592	13.4664	6.2808	15.0856	19.7417	0.20389	0.10187	0.25506	0.02545	0.12773	-0.05103
0.40623	0.2795	14.0085	13.3904	6.25537	14.958	19.5886	0.17841	0.05093	0.20405	0	0.10218	-0.07655
0.38085	0.25409	13.8819	13.2386	6.15366	14.7793	19.3846	0.15292	0.02547	0.15304	-0.0509	0.07664	-0.10206
0.33007	0.20327	13.6539	13.036	6.05195	14.5751	19.1805	0.10195	0.02547	0.15304	-0.0509	0.07664	-0.10206
0.30468	0.17786	13.4512	12.8842	5.9248	14.3453	18.951	0.07646	0.05093	0.17854	0	0.10218	-0.05103
0.33007	0.17786	13.3246	12.7576	5.84852	14.1922	18.7979	0.07646	0	0.15304	-0.02545	0.10218	-0.05103
0.30468	0.15245	13.1979	12.6311	5.79766	14.039	18.5939	0.02549	-0.0764	0.07652	-0.10179	0.02555	-0.10206
0.30468	0.17786	13.0966	12.5298	5.72138	13.8604	18.3898	-0.05097	-0.12734	0	-0.15269	-0.02555	-0.10206
0.2539	0.15245	12.9446	12.3779	5.64509	13.6817	18.1858	-0.05097	-0.12734	0	-0.17813	0	-0.12758
0.22851	0.10164	12.7419	12.226	5.56881	13.503	18.0328	-0.02549	-0.10187	0.02551	-0.15269	0	-0.10206
0.20312	0.07623	12.5646	12.0995	5.44167	13.3754	17.9052	-0.02549	-0.05093	0.05101	-0.10179	0.05109	-0.07655
0.20312	0.07623	12.4633	12.0235	5.39081	13.2477	17.7522	-0.02549	-0.05093	0.05101	-0.10179	0.05109	-0.07655
0.22851	0.10164	12.4126	11.9729	5.36538	13.1712	17.6247	-0.02549	-0.0764	0	-0.12724	0.02555	-0.07655
0.2539	0.15245	12.3873	11.9223	5.33995	13.0946	17.4971	0	-0.0764	0	-0.15269	0	-0.10206
0.22851	0.15245	12.286	11.8463	5.31452	13.0435	17.3951	0.02549	-0.05093	0.02551	-0.15269	0.02555	-0.10206
0.22851	0.12705	12.1593	11.7198	5.2891	12.9414	17.2676	0.10195	0.02547	0.07652	-0.07634	0.05109	-0.07655
0.22851	0.10164	12.058	11.6439	5.26367	12.8904	17.1655	0.15292	0.10187	0.15304	-0.02545	0.12773	-0.05103
0.22851	0.12705	12.0073	11.5932	5.26367	12.8138	17.089	0.17841	0.10187	0.17854	0.02545	0.12773	-0.02552
0.27929	0.17786	12.058	11.5932	5.26367	12.8138	16.9615	0.20389	0.10187	0.17854	0	0.12773	-0.02552
0.30468	0.20327	12.0327	11.5426	5.26367	12.7628	16.8595	0.22938	0.0764	0.12753	-0.02545	0.07664	-0.05103
0.27929	0.17786	11.9313	11.4667	5.18738	12.6607	16.732	0.25487	0.10187	0.15304	-0.02545	0.07664	-0.05103
0.27929	0.15245	11.8047	11.3401	5.1111	12.5586	16.6044	0.28035	0.1528	0.20405	0.0509	0.15327	-0.02552
0.2539	0.10164	11.678	11.2135	5.06024	12.4565	16.4769	0.33133	0.20374	0.25506	0.10179	0.17882	0
0.2539	0.07623	11.5767	11.1123	5.00938	12.3288	16.3239	0.30584	0.1528	0.22955	0.07634	0.15327	0
0.27929	0.12705	11.5513	11.0617	4.98396	12.2267	16.1708	0.25487	0.10187	0.17854	0.02545	0.12773	-0.02552
0.27929	0.12705	11.4754	10.9857	4.9331	12.0991	15.9923	0.22938	0.05093	0.12753	-0.02545	0.07664	-0.05103
0.2539	0.07623	11.3234	10.8592	4.83139	11.9459	15.8137	0.20389	0.05093	0.10202	-0.0509	0.05109	-0.05103
0.22851	0.02541	11.146	10.682	4.72967	11.7673	15.6352	0.17841	0.05093	0.12753	-0.0509	0.07664	-0.05103
0.20312	-0.02541	10.9434	10.5301	4.62796	11.5886	15.4311	0.12743	0.05093	0.12753	-0.02545	0.10218	-0.02552
0.20312	-0.02541	10.8421	10.4542	4.60253	11.461	15.2781	0.10195	0	0.07652	-0.0509	0.07664	-0.02552
0.20312	-0.02541	10.7661	10.3782	4.5771	11.3333	15.1251	0.07646	-0.05093	0	-0.12724	0	-0.05103
0.20312	0	10.6647	10.277	4.55167	11.2057	14.921	0.02549	-0.10187	-0.05101	-0.17813	0	-0.07655
0.17773	-0.05082	10.5128	10.1504	4.47539	11.027	14.768	0	-0.10187	-0.05101	-0.17813	-0.02555	-0.10206
0.15234	-0.10164	10.3354	10.0238	4.3991	10.8994	14.615	0.02549	-0.05093	-0.02551	-0.15269	0.02555	-0.07655
0.15234	-0.10164	10.1834	9.92259	4.34825	10.7973	14.5129	0.05097	-0.02547	0	-0.10179	0.05109	-0.05103
0.15234	-0.07623	10.1328	9.89727	4.32282	10.7207	14.3854	0.05097	-0.02547	0	-0.10179	0.02555	-0.05103
0.17773	-0.05082	10.1328	9.87196	4.34825	10.6697	14.2579	0.05097	-0.05093	-0.05101	-0.15269	0	-0.07655
0.20312	-0.02541	10.1074	9.82134	4.34825	10.6186	14.1558	0.07646	-0.05093	-0.05101	-0.17813	0	-0.10206
0.20312	-0.02541	10.0314	9.7454	4.32282	10.542	14.0793	0.12743	0	0	-0.12724	0.02555	-0.07655
0.17773	-0.05082	9.93011	9.66946	4.32282	10.491	14.0028	0.17841	0.05093	0.07652	-0.0509	0.07664	-0.05103
0.17773	-0.05082	9.82878	9.61883	4.34825	10.4399	13.9008	0.22938	0.10187	0.15304	0	0.12773	-0.05103
0.22851	0.02541	9.85412	9.61883	4.34825	10.4399	13.8243	0.25487	0.10187	0.15304	0.02545	0.12773	-0.02552
0.2539	0.07623	9.93011	9.64415	4.37368	10.4144	13.7733	0.30584	0.0764	0.15304	0	0.10218	-0.02552
0.2539	0.10164	9.90478	9.59352	4.37368	10.4144	13.6967	0.33133	0.0764	0.12753	-0.02545	0.07664	-0.05103
0.2539	0.07623	9.80345	9.49227	4.29739	10.3123	13.5947	0.33133	0.0764	0.15304	0	0.10218	-0.05103
0.22851	0.05082	9.67679	9.39102	4.24653	10.2102	13.4672	0.3823	0.1528	0.22955	0.07634	0.17882	-0.02552
0.22851	0.02541	9.57546	9.28977	4.19568	10.1336	13.3907	0.43327	0.1528	0.28057	0.12724	0.17882	0
0.22851	0.05082	9.55013	9.26446	4.17025	10.0571	13.2886	0.40778	0.12734	0.22955	0.07634	0.15327	0
0.22851	0.07623	9.5248	9.18852	4.11939	9.95495	13.1356	0.33133	0.05093	0.17854	0	0.10218	-0.02552
0.22851	0.07623	9.44881	9.13789	4.06854	9.85285	12.9826	0.30584	0.02547	0.12753	-0.02545	0.07664	-0.05103
0.17773	0.05082	9.29681	9.01133	3.99225	9.69969	12.855	0.30584	0.02547	0.10202	-0.02545	0.07664	-0.05103
0.15234	0	9.11949	8.83414	3.86511	9.54654	12.702	0.25487	0.02547	0.12753	0	0.10218	-0.02552
0.12695	-0.05082	8.99283	8.70758	3.78882	9.36786	12.5235	0.20389	0.02547	0.12753	0	0.10218	-0.02552
0.12695	-0.02541	8.8915	8.65695	3.7634	9.26576	12.3959	0.17841	-0.02547	0.05101	-0.0509	0.07664	-0.02552
0.10156	-0.02541	8.84084	8.60632	3.7634	9.16366	12.2939	0.15292	-0.0764	0	-0.12724	0	-0.07655
0.10156	-0.02541	8.73951	8.50507	3.71254	9.03603	12.1409	0.10195	-0.12734	-0.05101	-0.15269	-0.02555	-0.07655
0.07617	-0.05082	8.58752	8.40382	3.63625	8.88288	11.9878	0.07646	-0.10187	-0.05101	-0.15269	0	-0.07655
0.05078	-0.07623	8.4102	8.27726	3.55997	8.75525	11.8858	0.07646	-0.05093	-0.02551	-0.10179	0.02555	-0.05103
0.02539	-0.07623	8.30887	8.20132	3.55997	8.67867	11.8093	0.12743	-0.02547	0	-0.07634	0.05109	-0.05103
0.05078	-0.05082	8.30887	8.20132	3.53454	8.62762	11.7328	0.10195	-0.05093	-0.02551	-0.10179	0.02555	-0.05103
0.07617	0	8.30887	8.17601	3.55997	8.6021	11.6308	0.10195	-0.05093	-0.05101	-0.12724	0	-0.05103
0.07617	0	8.28354	8.1507	3.55997	8.57657	11.5797	0.12743	-0.05093	-0.05101	-0.12724	0	-0.07655
0.07617	0	8.18221	8.10007	3.55997	8.52552	11.5287	0.17841	0.02547	0.02551	-0.07634	0.05109	-0.05103
0.07617	0	8.10621	8.02413	3.50911	8.5	11.4777	0.22938	0.10187	0.10202	0	0.10218	-0.02552
0.07617	0	8.05555	7.97351	3.48368	8.47447	11.4012	0.28035	0.12734	0.15304	0.02545	0.12773	0
0.10156	0.07623	8.10621	7.99882	3.50911	8.47447	11.3247	0.30584	0.12734	0.15304	0.0509	0.12773	0
0.15234	0.15245	8.15688	8.02413	3.53454	8.5	11.2992	0.33133	0.1528	0.12753	0.02545	0.10218	0
0.12695	0.15245	8.13155	7.99882	3.53454	8.47447	11.2482	0.35681	0.12734	0.12753	0	0.07664	-0.05103
0.12695	0.12705	8.03022	7.89757	3.45826	8.39789	11.1461	0.3823	0.17827	0.17854	0.0509	0.12773	-0.02552
0.10156	0.10164	7.90356	7.79632	3.4074	8.32132	11.0696	0.40778	0.2292	0.22955	0.10179	0.15327	0
0.10156	0.10164	7.85289	7.74569	3.38197	8.27027	11.0186	0.43327	0.25467	0.28057	0.15269	0.17882	0
0.12695	0.12705	7.82756	7.72038	3.35654	8.21921	10.9166	0.40778	0.2292	0.22955	0.10179	0.12773	0
0.10156	0.12705	7.80223	7.66975	3.30569	8.11711	10.789	0.33133	0.12734	0.15304	0	0.07664	-0.02552
0.10156	0.15245	7.72623	7.59382	3.25483	8.01501	10.6615	0.30584	0.12734	0.10202	0	0.07664	-0.02552
0.05078	0.10164	7.59958	7.46725	3.17854	7.86186	10.534	0.30584	0.12734	0.12753	0	0.07664	-0.05103
0.02539	0.05082	7.42225	7.34069	3.10226	7.7087	10.4065	0.28035	0.12734	0.12753	0	0.10218	-0.02552
0	0.05082	7.29559	7.23944	3.02597	7.55555	10.2534	0.20389	0.12734	0.10202	0	0.10218	-0.02552
0	0.02541	7.2196	7.1635	3.00054	7.45345	10.1259	0.15292	0.05093	0.02551	-0.07634	0.02555	-0.07655
0	0.05082	7.16893	7.13819	3.00054	7.37687	10.0239	0.15292	0.02547	-0.02551	-0.12724	0	-0.10206
-0.02539	0.05082	7.09294	7.06225	2.94969	7.24925	9.89634	0.10195	0.02547	-0.05101	-0.15269	-0.02555	-0.12758
-0.05078	0	6.96628	6.93569	2.8734	7.12162	9.76881	0.07646	0.02547	-0.02551	-0.15269	0	-0.10206
-0.07617	0	6.81429	6.83443	2.82255	7.01952	9.66678	0.07646	0.05093	-0.02551	-0.12724	0.02555	-0.10206
-0.07617	0	6.73829	6.80912	2.82255	6.99399	9.61577	0.12743	0.0764	0	-0.10179	0.02555	-0.10206
-0.07617	0.05082	6.73829	6.80912	2.84797	6.94294	9.53925	0.10195	0.05093	-0.02551	-0.12724	0	-0.12758
-0.05078	0.07623	6.73829	6.78381	2.8734	6.91741	9.43723	0.07646	0.05093	-0.05101	-0.15269	-0.02555	-0.15309
-0.07617	0.07623	6.68763	6.7585	2.89883	6.89189	9.41172	0.12743	0.0764	-0.02551	-0.15269	0	-0.15309
-0.07617	0.10164	6.63696	6.70787	2.89883	6.89189	9.38622	0.20389	0.1528	0.05101	-0.07634	0.05109	-0.12758
-0.10156	0.07623	6.56097	6.65725	2.89883	6.86636	9.3352	0.22938	0.20374	0.10202	-0.02545	0.07664	-0.12758
-0.10156	0.10164	6.53563	6.63193	2.92426	6.86636	9.28419	0.25487	0.25467	0.15304	0	0.10218	-0.10206
-0.07617	0.15245	6.5863	6.65725	2.94969	6.86636	9.23318	0.28035	0.2292	0.12753	0	0.07664	-0.12758
-0.05078	0.20327	6.63696	6.68256	3.00054	6.91741	9.23318	0.30584	0.2292	0.12753	-0.02545	0.07664	-0.12758
-0.07617	0.20327	6.61163	6.63193	3.00054	6.89189	9.18217	0.35681	0.25467	0.15304	-0.02545	0.07664	-0.15309
-0.07617	0.20327	6.5103	6.55599	2.94969	6.81531	9.10565	0.35681	0.30561	0.20405	0.02545	0.12773	-0.12758
-0.10156	0.15245	6.40898	6.48006	2.89883	6.76426	9.05464	0.3823	0.33107	0.25506	0.07634	0.15327	-0.12758
-0.10156	0.17786	6.35831	6.42943	2.84797	6.71321	9.00363	0.40778	0.33107	0.25506	0.07634	0.15327	-0.12758
-0.10156	0.20327	6.35831	6.42943	2.79712	6.68768	8.9016	0.35681	0.28014	0.20405	0.02545	0.10218	-0.15309
-0.10156	0.20327	6.33298	6.37881	2.72083	6.58558	8.77407	0.30584	0.20374	0.15304	-0.02545	0.05109	-0.15309
-0.12695	0.20327	6.25698	6.30287	2.66998	6.48348	8.69755	0.28035	0.17827	0.12753	-0.0509	0.05109	-0.17861
-0.17773	0.15245	6.13032	6.20162	2.59369	6.38138	8.62104	0.28035	0.20374	0.12753	-0.0509	0.07664	-0.17861
-0.17773	0.12705	6.00366	6.07505	2.49198	6.25375	8.49351	0.22938	0.20374	0.15304	-0.02545	0.07664	-0.15309
-0.20312	0.10164	5.877	5.99911	2.41569	6.12612	8.34047	0.15292	0.1528	0.10202	-0.0509	0.05109	-0.17861
-0.20312	0.10164	5.82634	5.94849	2.36484	6.04955	8.26395	0.12743	0.10187	0.05101	-0.12724	0	-0.20413
-0.20312	0.12705	5.80101	5.92318	2.33941	5.97297	8.16193	0.10195	0.05093	0	-0.17813	-0.02555	-0.20413
-0.22851	0.10164	5.72501	5.84724	2.31398	5.87087	8.08541	0.07646	0.05093	0	-0.17813	-0.02555	-0.20413
-0.2539	0.05082	5.57302	5.72067	2.23769	5.74324	7.98338	0.02549	0.0764	0	-0.15269	0	-0.20413
-0.27929	0.02541	5.47169	5.64474	2.21227	5.66666	7.90687	0.05097	0.0764	0.02551	-0.12724	0	-0.17861
-0.27929	0.02541	5.42103	5.64474	2.21227	5.64114	7.88136	0.05097	0.0764	0.02551	-0.12724	0	-0.20413
-0.2539	0.07623	5.44636	5.64474	2.26312	5.61561	7.83035	0.02549	0.0764	0	-0.15269	-0.02555	-0.20413
-0.22851	0.07623	5.44636	5.61942	2.26312	5.61561	7.77934	0.02549	0.05093	-0.02551	-0.20358	-0.05109	-0.20413
-0.22851	0.07623	5.3957	5.59411	2.28855	5.59009	7.72832	0.05097	0.10187	0	-0.17813	0	-0.20413
-0.20312	0.10164	5.34503	5.5688	2.28855	5.59009	7.70282	0.12743	0.17827	0.07652	-0.10179	0.02555	-0.17861
-0.22851	0.07623	5.29437	5.51817	2.26312	5.56456	7.67731	0.15292	0.2292	0.12753	-0.0509	0.07664	-0.15309
-0.20312	0.12705	5.3197	5.51817	2.28855	5.59009	7.6263	0.17841	0.2292	0.12753	-0.02545	0.05109	-0.15309
-0.17773	0.15245	5.37037	5.54349	2.31398	5.59009	7.57529	0.17841	0.2292	0.12753	-0.0509	0.05109	-0.15309
-0.15234	0.20327	5.42103	5.5688	2.33941	5.61561	7.57529	0.20389	0.2292	0.12753	-0.07634	0.02555	-0.17861
-0.15234	0.20327	5.37037	5.51817	2.33941	5.61561	7.52428	0.25487	0.28014	0.15304	-0.02545	0.05109	-0.15309
-0.15234	0.15245	5.3197	5.41692	2.28855	5.56456	7.44776	0.25487	0.35654	0.20405	0.02545	0.10218	-0.12758
-0.17773	0.15245	5.24371	5.3663	2.26312	5.51351	7.39675	0.28035	0.38201	0.25506	0.07634	0.12773	-0.10206
-0.17773	0.17786	5.21837	5.34098	2.26312	5.48799	7.34573	0.28035	0.35654	0.22955	0.0509	0.10218	-0.12758
-0.17773	0.17786	5.24371	5.31567	2.28855	5.43693	7.24371	0.22938	0.33107	0.17854	0	0.05109	-0.15309
-0.15234	0.20327	5.21837	5.29036	2.26312	5.36036	7.16719	0.20389	0.30561	0.12753	-0.0509	0.02555	-0.15309
-0.20312	0.17786	5.14238	5.18911	2.21227	5.28378	7.06517	0.17841	0.30561	0.10202	-0.07634	0.02555	-0.15309
-0.22851	0.12705	5.01572	5.08786	2.16141	5.15615	6.98865	0.17841	0.33107	0.12753	-0.02545	0.05109	-0.15309
-0.22851	0.10164	4.91439	5.01192	2.11055	5.07958	6.88663	0.15292	0.33107	0.12753	-0.02545	0.05109	-0.15309
-0.2539	0.07623	4.8384	4.93598	2.08512	4.97747	6.7846	0.10195	0.25467	0.07652	-0.07634	0	-0.15309
-0.2539	0.10164	4.81306	4.91067	2.0597	4.92642	6.70808	0.05097	0.20374	0	-0.15269	-0.05109	-0.17861
-0.2539	0.12705	4.78773	4.86004	2.03427	4.84985	6.60606	0.02549	0.20374	-0.02551	-0.15269	-0.05109	-0.20413
-0.27929	0.07623	4.6864	4.7841	2.00884	4.74775	6.55505	0.02549	0.20374	-0.02551	-0.15269	-0.05109	-0.20413
-0.30468	0.05082	4.55975	4.68285	1.93255	4.67117	6.45302	0	0.2292	-0.02551	-0.15269	-0.02555	-0.20413
-0.30468	0.02541	4.50908	4.63223	1.93255	4.59459	6.40201	0	0.25467	0	-0.12724	-0.02555	-0.17861
-0.27929	0.07623	4.50908	4.65754	1.95798	4.59459	6.351	0	0.2292	0	-0.12724	-0.05109	-0.17861
-0.2539	0.07623	4.53441	4.65754	1.98341	4.59459	6.32549	0	0.20374	-0.05101	-0.15269	-0.07664	-0.20413
-0.22851	0.10164	4.53441	4.63223	2.00884	4.56907	6.27448	0	0.20374	-0.05101	-0.17813	-0.07664	-0.20413
-0.22851	0.10164	4.50908	4.60692	2.00884	4.54354	6.24898	0.05097	0.25467	0	-0.12724	-0.05109	-0.20413
-0.22851	0.10164	4.45842	4.55629	2.00884	4.56907	6.24898	0.10195	0.33107	0.05101	-0.07634	0	-0.17861
-0.22851	0.10164	4.43309	4.55629	2.03427	4.56907	6.22347	0.12743	0.35654	0.10202	-0.02545	0.02555	-0.15309
-0.20312	0.15245	4.48375	4.5816	2.08512	4.56907	6.19796	0.12743	0.35654	0.10202	-0.02545	0.02555	-0.15309
-0.17773	0.17786	4.53441	4.60692	2.13598	4.59459	6.19796	0.15292	0.30561	0.05101	-0.0509	-0.02555	-0.17861
-0.15234	0.20327	4.53441	4.5816	2.16141	4.62012	6.19796	0.17841	0.33107	0.07652	-0.0509	-0.02555	-0.17861
-0.15234	0.20327	4.50908	4.53098	2.13598	4.59459	6.14695	0.20389	0.38201	0.12753	0	0.02555	-0.15309
-0.15234	0.15245	4.43309	4.48035	2.13598	4.54354	6.09594	0.22938	0.40747	0.17854	0.0509	0.05109	-0.12758
-0.15234	0.15245	4.35709	4.42973	2.11055	4.49249	6.07043	0.22938	0.40747	0.17854	0.0509	0.02555	-0.12758
-0.12695	0.17786	4.35709	4.42973	2.13598	4.49249	6.01942	0.22938	0.35654	0.15304	0.0509	0.02555	-0.12758
-0.10156	0.22868	4.38242	4.42973	2.11055	4.44144	5.9429	0.17841	0.30561	0.10202	0	0	-0.15309
-0.10156	0.20327	4.35709	4.35379	2.0597	4.39039	5.86638	0.17841	0.28014	0.05101	-0.0509	-0.05109	-0.17861
-0.12695	0.15245	4.23043	4.25254	2.00884	4.28829	5.78987	0.15292	0.28014	0.05101	-0.02545	-0.02555	-0.15309
-0.15234	0.12705	4.1291	4.1766	1.95798	4.18618	5.68784	0.12743	0.28014	0.07652	0	0	-0.12758
-0.15234	0.10164	4.05311	4.10066	1.93255	4.10961	5.63683	0.10195	0.25467	0.07652	-0.02545	-0.02555	-0.12758
-0.17773	0.10164	4.00244	4.07535	1.90713	4.05856	5.53481	0.05097	0.20374	0	-0.07634	-0.07664	-0.15309
-0.15234	0.12705	4.00244	4.05004	1.90713	3.98198	5.45829	0	0.1528	-0.05101	-0.12724	-0.10218	-0.17861
-0.20312	0.12705	3.92645	3.99941	1.85627	3.9054	5.40728	0	0.1528	-0.07652	-0.15269	-0.10218	-0.17861
-0.22851	0.07623	3.82512	3.89816	1.83084	3.85435	5.35626	-0.02549	0.17827	-0.07652	-0.15269	-0.10218	-0.17861
-0.22851	0.05082	3.72379	3.84753	1.77998	3.77778	5.30525	0	0.20374	-0.02551	-0.10179	-0.07664	-0.15309
-0.22851	0.07623	3.67313	3.79691	1.77998	3.75225	5.25424	-0.02549	0.20374	-0.02551	-0.10179	-0.05109	-0.15309
-0.20312	0.10164	3.69846	3.82222	1.80541	3.75225	5.22873	-0.02549	0.17827	-0.05101	-0.12724	-0.07664	-0.17861
-0.20312	0.12705	3.72379	3.82222	1.83084	3.75225	5.20323	0	0.17827	-0.07652	-0.15269	-0.10218	-0.17861
-0.20312	0.12705	3.72379	3.79691	1.80541	3.75225	5.17772	0	0.17827	-0.07652	-0.15269	-0.10218	-0.17861
-0.20312	0.12705	3.67313	3.7716	1.77998	3.72672	5.17772	0.07646	0.25467	0	-0.10179	-0.05109	-0.17861
-0.20312	0.12705	3.62246	3.72097	1.77998	3.72672	5.15222	0.10195	0.28014	0.05101	-0.0509	-0.02555	-0.15309
-0.20312	0.15245	3.6478	3.74628	1.77998	3.75225	5.15222	0.12743	0.30561	0.07652	-0.02545	0	-0.15309
-0.17773	0.20327	3.72379	3.7716	1.83084	3.77778	5.15222	0.12743	0.28014	0.07652	-0.02545	0	-0.15309
-0.17773	0.22868	3.74912	3.7716	1.85627	3.8033	5.12671	0.15292	0.25467	0.02551	-0.07634	-0.05109	-0.17861
-0.17773	0.22868	3.72379	3.74628	1.83084	3.8033	5.1012	0.17841	0.28014	0.05101	-0.0509	-0.02555	-0.15309
-0.17773	0.20327	3.67313	3.69566	1.80541	3.75225	5.0757	0.20389	0.33107	0.10202	0.02545	0.02555	-0.12758
-0.20312	0.17786	3.59713	3.64503	1.77998	3.72672	5.05019	0.22938	0.35654	0.15304	0.0509	0.05109	-0.10206
-0.20312	0.20327	3.59713	3.61972	1.75456	3.72672	5.02469	0.22938	0.33107	0.15304	0.0509	0.02555	-0.10206
-0.17773	0.22868	3.59713	3.61972	1.75456	3.67567	4.94817	0.17841	0.25467	0.10202	0	0	-0.12758
-0.17773	0.25409	3.62246	3.59441	1.72913	3.65015	4.89716	0.15292	0.2292	0.05101	-0.0509	-0.02555	-0.15309
-0.20312	0.22868	3.54647	3.54378	1.67827	3.57357	4.84614	0.15292	0.2292	0.02551	-0.07634	-0.05109	-0.15309
-0.22851	0.17786	3.41981	3.44253	1.62741	3.497	4.76963	0.10195	0.2292	0.05101	-0.0509	-0.02555	-0.12758
-0.22851	0.15245	3.34381	3.36659	1.57656	3.39489	4.69311	0.10195	0.2292	0.07652	0	0	-0.12758
-0.22851	0.15245	3.29315	3.31597	1.55113	3.34384	4.6421	0.07646	0.17827	0.02551	-0.0509	-0.05109	-0.12758
-0.22851	0.15245	3.26782	3.31597	1.5257	3.29279	4.56558	0.02549	0.12734	-0.02551	-0.10179	-0.07664	-0.15309
-0.20312	0.17786	3.24249	3.29065	1.50027	3.24174	4.48906	0	0.10187	-0.07652	-0.15269	-0.10218	-0.15309
-0.22851	0.12705	3.16649	3.21472	1.44942	3.16516	4.43805	-0.02549	0.0764	-0.07652	-0.15269	-0.10218	-0.15309
-0.2539	0.07623	3.06516	3.13878	1.42399	3.08859	4.38704	0	0.10187	-0.07652	-0.12724	-0.07664	-0.15309
-0.2539	0.07623	2.98917	3.08815	1.39856	3.06306	4.36153	0	0.12734	-0.02551	-0.10179	-0.05109	-0.12758
-0.2539	0.10164	2.98917	3.08815	1.42399	3.06306	4.33602	0	0.10187	-0.05101	-0.10179	-0.07664	-0.12758
-0.22851	0.12705	3.0145	3.11346	1.44942	3.06306	4.31052	0	0.0764	-0.07652	-0.12724	-0.07664	-0.12758
-0.20312	0.15245	3.06516	3.11346	1.50027	3.08859	4.31052	0.02549	0.0764	-0.07652	-0.15269	-0.07664	-0.15309
-0.22851	0.12705	3.03983	3.08815	1.47484	3.08859	4.28501	0.05097	0.10187	-0.05101	-0.12724	-0.05109	-0.15309
-0.22851	0.12705	2.96383	3.03753	1.47484	3.06306	4.28501	0.07646	0.1528	0	-0.07634	-0.02555	-0.12758
-0.22851	0.12705	2.96383	3.01221	1.47484	3.08859	4.28501	0.12743	0.17827	0.05101	-0.02545	0	-0.10206
-0.20312	0.15245	3.0145	3.03753	1.50027	3.11411	4.28501	0.15292	0.20374	0.05101	-0.02545	0.02555	-0.10206
-0.17773	0.20327	3.09049	3.08815	1.55113	3.13964	4.28501	0.15292	0.17827	0.02551	-0.0509	0	-0.10206
-0.15234	0.20327	3.11583	3.08815	1.55113	3.16516	4.28501	0.17841	0.17827	0.02551	-0.07634	-0.02555	-0.12758
-0.15234	0.17786	3.06516	3.06284	1.55113	3.13964	4.25951	0.17841	0.20374	0.05101	-0.0509	0	-0.12758
-0.17773	0.15245	3.0145	3.01221	1.5257	3.11411	4.234	0.22938	0.2292	0.10202	0.02545	0.05109	-0.10206
-0.20312	0.12705	2.96383	2.96159	1.50027	3.08859	4.20849	0.22938	0.25467	0.12753	0.0509	0.07664	-0.07655
-0.17773	0.15245	2.98917	2.96159	1.50027	3.08859	4.18299	0.22938	0.20374	0.10202	0.02545	0.02555	-0.10206
-0.15234	0.17786	3.0145	2.96159	1.50027	3.06306	4.13198	0.17841	0.1528	0.05101	-0.02545	0	-0.10206
-0.15234	0.15245	2.98917	2.93628	1.47484	3.01201	4.08096	0.15292	0.10187	0	-0.07634	-0.02555	-0.12758
-0.17773	0.12705	2.91317	2.86034	1.44942	2.93543	4.05546	0.15292	0.10187	0.02551	-0.0509	-0.02555	-0.12758
-0.20312	0.07623	2.81184	2.7844	1.37313	2.83333	3.97894	0.12743	0.10187	0.05101	-0.02545	0	-0.10206
-0.22851	0.05082	2.73585	2.70846	1.32227	2.75676	3.92793	0.10195	0.10187	0.02551	-0.02545	0	-0.10206
-0.22851	0.05082	2.71052	2.70846	1.32227	2.73123	3.87692	0.07646	0.05093	0	-0.07634	-0.02555	-0.10206
-0.20312	0.05082	2.71052	2.70846	1.32227	2.68018	3.8259	0.02549	0	-0.05101	-0.12724	-0.05109	-0.12758
-0.20312	0.05082	2.68518	2.68315	1.29685	2.62913	3.77489	0	-0.02547	-0.07652	-0.15269	-0.07664	-0.15309
-0.22851	0.02541	2.58386	2.60721	1.27142	2.57808	3.74939	0	-0.02547	-0.07652	-0.15269	-0.05109	-0.15309
-0.2539	-0.02541	2.50786	2.53127	1.22056	2.52703	3.69837	0	0	-0.05101	-0.10179	-0.02555	-0.12758
-0.2539	-0.05082	2.43186	2.50596	1.22056	2.5015	3.69837	0.02549	0	-0.05101	-0.10179	-0.02555	-0.12758
-0.22851	0	2.48253	2.53127	1.24599	2.5015	3.69837	0.02549	0	-0.05101	-0.10179	-0.02555	-0.12758
-0.20312	0.02541	2.50786	2.55658	1.27142	2.52703	3.69837	0.02549	-0.02547	-0.07652	-0.12724	-0.05109	-0.12758
-0.17773	0.02541	2.53319	2.55658	1.27142	2.52703	3.67287	0.05097	-0.02547	-0.07652	-0.12724	-0.05109	-0.15309
-0.20312	0	2.48253	2.53127	1.27142	2.52703	3.69837	0.07646	0.02547	-0.02551	-0.07634	0	-0.12758
-0.20312	-0.02541	2.4572	2.50596	1.27142	2.52703	3.67287	0.12743	0.05093	0.02551	-0.0509	0.02555	-0.10206
-0.20312	0	2.43186	2.50596	1.29685	2.55255	3.69837	0.15292	0.0764	0.05101	-0.02545	0.05109	-0.10206
-0.15234	0.05082	2.50786	2.55658	1.32227	2.57808	3.67287	0.15292	0.05093	0.05101	-0.02545	0.02555	-0.10206
-0.12695	0.07623	2.55852	2.5819	1.37313	2.62913	3.67287	0.17841	0.02547	0.02551	-0.0509	0.02555	-0.10206
-0.10156	0.07623	2.58386	2.5819	1.37313	2.65465	3.69837	0.20389	0.05093	0.05101	-0.0509	0.02555	-0.12758
-0.12695	0.02541	2.53319	2.53127	1.32227	2.6036	3.64736	0.20389	0.0764	0.10202	0	0.05109	-0.12758
-0.12695	0	2.4572	2.48065	1.29685	2.57808	3.62186	0.22938	0.10187	0.15304	0.0509	0.07664	-0.07655
-0.12695	0	2.43186	2.45533	1.29685	2.57808	3.59635	0.22938	0.10187	0.15304	0.0509	0.07664	-0.07655
-0.12695	0.02541	2.4572	2.48065	1.29685	2.55255	3.57084	0.20389	0.05093	0.10202	0	0.05109	-0.10206
-0.10156	0.02541	2.48253	2.48065	1.29685	2.52703	3.51983	0.15292	0	0.07652	-0.0509	0.02555	-0.12758
-0.10156	0.02541	2.43186	2.43002	1.24599	2.47597	3.46882	0.12743	0	0.05101	-0.07634	0	-0.12758
-0.12695	-0.02541	2.35587	2.35408	1.22056	2.3994	3.41781	0.12743	0.02547	0.07652	-0.0509	0.02555	-0.12758
-0.15234	-0.07623	2.25454	2.27814	1.14428	2.32282	3.34129	0.10195	0.02547	0.10202	-0.02545	0.05109	-0.10206
-0.15234	-0.10164	2.17854	2.22752	1.11885	2.24625	3.29028	0.07646	0	0.05101	-0.0509	0	-0.10206
-0.15234	-0.07623	2.17854	2.25283	1.11885	2.22072	3.23926	0.02549	-0.05093	0	-0.10179	-0.02555	-0.12758
-0.15234	-0.07623	2.20388	2.22752	1.11885	2.19519	3.21376	0.02549	-0.0764	-0.02551	-0.15269	-0.05109	-0.12758
-0.15234	-0.10164	2.15321	2.17689	1.09342	2.14414	3.16275	0	-0.0764	-0.02551	-0.15269	-0.05109	-0.15309
-0.17773	-0.15245	2.05189	2.12627	1.04256	2.09309	3.11173	-0.02549	-0.0764	-0.02551	-0.12724	-0.02555	-0.12758
-0.20312	-0.17786	1.97589	2.07564	1.01713	2.04204	3.08623	0	-0.02547	0	-0.10179	0	-0.12758
-0.20312	-0.17786	1.95056	2.07564	1.01713	2.04204	3.06072	0	-0.02547	0.02551	-0.10179	-0.02555	-0.12758
-0.17773	-0.15245	2.00122	2.10096	1.04256	2.06757	3.06072	0	-0.05093	0	-0.12724	-0.02555	-0.12758
-0.15234	-0.12705	2.05189	2.12627	1.06799	2.09309	3.03522	0	-0.05093	-0.02551	-0.15269	-0.02555	-0.12758
-0.15234	-0.15245	2.02655	2.12627	1.06799	2.11862	3.06072	0.02549	-0.02547	0	-0.15269	-0.02555	-0.12758
-0.15234	-0.15245	1.97589	2.10096	1.06799	2.09309	3.06072	0.05097	0.02547	0.07652	-0.07634	0.02555	-0.12758
-0.17773	-0.15245	1.95056	2.07564	1.06799	2.11862	3.06072	0.10195	0.0764	0.10202	-0.02545	0.05109	-0.07655
-0.17773	-0.15245	1.97589	2.07564	1.09342	2.14414	3.06072	0.10195	0.0764	0.12753	-0.02545	0.05109	-0.07655
-0.12695	-0.10164	2.05189	2.15158	1.11885	2.19519	3.06072	0.12743	0.0764	0.10202	-0.0509	0.05109	-0.10206
-0.10156	-0.07623	2.12788	2.17689	1.1697	2.22072	3.06072	0.15292	0.0764	0.10202	-0.07634	0.02555	-0.10206
-0.10156	-0.07623	2.10255	2.15158	1.1697	2.24625	3.06072	0.17841	0.10187	0.12753	-0.0509	0.05109	-0.10206
-0.12695	-0.10164	2.05189	2.10096	1.11885	2.19519	3.06072	0.17841	0.12734	0.17854	0	0.10218	-0.07655
-0.12695	-0.15245	2.00122	2.07564	1.09342	2.19519	3.03522	0.20389	0.1528	0.20405	0.02545	0.10218	-0.07655
-0.12695	-0.12705	1.97589	2.07564	1.09342	2.16967	3.00971	0.17841	0.1528	0.20405	0.02545	0.10218	-0.07655
-0.12695	-0.10164	2.05189	2.10096	1.09342	2.16967	2.9842	0.15292	0.10187	0.15304	-0.02545	0.05109	-0.10206
-0.10156	-0.10164	2.05189	2.07564	1.09342	2.14414	2.93319	0.12743	0.05093	0.10202	-0.07634	0.02555	-0.10206
-0.12695	-0.15245	1.97589	2.02502	1.04256	2.09309	2.88218	0.10195	0.05093	0.10202	-0.10179	0.02555	-0.10206
-0.15234	-0.17786	1.89989	1.94908	0.99171	2.01652	2.85667	0.10195	0.0764	0.12753	-0.0509	0.05109	-0.10206
-0.17773	-0.22868	1.79857	1.87314	0.94085	1.93994	2.78016	0.07646	0.0764	0.12753	-0.0509	0.05109	-0.10206
-0.17773	-0.22868	1.77323	1.84783	0.91542	1.91441	2.72914	0.02549	0.05093	0.07652	-0.07634	0.02555	-0.10206
-0.15234	-0.22868	1.79857	1.87314	0.91542	1.88889	2.67813	0	-0.02547	0.02551	-0.15269	-0.02555	-0.12758
-0.17773	-0.22868	1.79857	1.84783	0.88999	1.83784	2.62712	-0.02549	-0.02547	0	-0.17813	-0.02555	-0.12758
-0.17773	-0.25409	1.72257	1.7972	0.86456	1.81231	2.60161	-0.02549	-0.02547	0	-0.17813	-0.02555	-0.12758
-0.20312	-0.30491	1.62124	1.74658	0.81371	1.73573	2.5506	-0.02549	0.02547	0.02551	-0.15269	0	-0.12758
-0.22851	-0.33032	1.57058	1.69595	0.78828	1.71021	2.5251	-0.02549	0.02547	0.05101	-0.12724	0.02555	-0.10206
-0.20312	-0.2795	1.57058	1.72126	0.81371	1.73573	2.5506	-0.02549	0.02547	0.05101	-0.12724	0	-0.10206
-0.20312	-0.25409	1.64657	1.77189	0.86456	1.76126	2.5251	-0.02549	0	0.02551	-0.17813	-0.02555	-0.10206
-0.20312	-0.22868	1.64657	1.77189	0.86456	1.78679	2.5251	-0.02549	0	0	-0.20358	-0.02555	-0.10206
-0.22851	-0.22868	1.64657	1.74658	0.86456	1.78679	2.5251	0.02549	0.05093	0.02551	-0.15269	0	-0.10206
-0.22851	-0.22868	1.59591	1.72126	0.83914	1.81231	2.5506	0.05097	0.10187	0.07652	-0.10179	0.05109	-0.07655
-0.22851	-0.25409	1.57058	1.72126	0.83914	1.81231	2.5506	0.10195	0.12734	0.12753	-0.0509	0.07664	-0.05103
-0.20312	-0.20327	1.62124	1.74658	0.83914	1.86336	2.57611	0.10195	0.12734	0.12753	-0.0509	0.05109	-0.05103
-0.17773	-0.15245	1.69724	1.82252	0.88999	1.91441	2.57611	0.12743	0.10187	0.12753	-0.07634	0.05109	-0.05103
-0.15234	-0.15245	1.72257	1.82252	0.88999	1.93994	2.57611	0.15292	0.10187	0.10202	-0.10179	0.02555	-0.07655
-0.17773	-0.15245	1.69724	1.7972	0.86456	1.93994	2.57611	0.17841	0.1528	0.15304	-0.07634	0.05109	-0.05103
-0.20312	-0.17786	1.64657	1.74658	0.83914	1.91441	2.5506	0.17841	0.20374	0.20405	0	0.10218	-0.02552
-0.20312	-0.20327	1.59591	1.72126	0.76285	1.88889	2.5506	0.20389	0.20374	0.20405	0.02545	0.10218	-0.02552
-0.20312	-0.17786	1.62124	1.74658	0.76285	1.88889	2.5251	0.17841	0.17827	0.17854	0	0.07664	-0.02552
-0.20312	-0.12705	1.67191	1.77189	0.73742	1.88889	2.49959	0.15292	0.12734	0.12753	-0.07634	0.05109	-0.05103
-0.20312	-0.10164	1.67191	1.74658	0.71199	1.86336	2.44858	0.12743	0.10187	0.10202	-0.10179	0.02555	-0.05103
-0.20312	-0.15245	1.57058	1.67064	0.66114	1.78679	2.39757	0.12743	0.10187	0.10202	-0.10179	0.02555	-0.05103
-0.22851	-0.20327	1.49458	1.5947	0.61028	1.71021	2.34655	0.10195	0.10187	0.12753	-0.0509	0.05109	-0.02552
-0.2539	-0.20327	1.44392	1.54408	0.55942	1.65916	2.32105	0.07646	0.10187	0.12753	-0.0509	0.05109	-0.02552
-0.2539	-0.20327	1.41859	1.54408	0.55942	1.60811	2.27004	0.02549	0.02547	0.05101	-0.10179	0	-0.02552
-0.2539	-0.17786	1.41859	1.56939	0.55942	1.60811	2.21902	0	0	0	-0.17813	-0.02555	-0.05103
-0.2539	-0.17786	1.41859	1.54408	0.55942	1.55706	2.19352	0	-0.02547	0	-0.20358	-0.02555	-0.05103
-0.27929	-0.20327	1.34259	1.46814	0.534	1.50601	2.16801	-0.02549	-0.02547	0	-0.17813	-0.02555	-0.05103
-0.30468	-0.25409	1.24126	1.41751	0.50857	1.45495	2.14251	-0.02549	0	0.02551	-0.15269	0	-0.02552
-0.30468	-0.22868	1.24126	1.41751	0.534	1.45495	2.117	0	0.02547	0.05101	-0.12724	0.02555	-0.02552
-0.27929	-0.22868	1.24126	1.44283	0.55942	1.48048	2.117	0	0	0.02551	-0.15269	0	-0.02552
-0.27929	-0.17786	1.31726	1.46814	0.58485	1.48048	2.117	-0.02549	0	0	-0.20358	-0.02555	-0.05103
-0.2539	-0.15245	1.31726	1.46814	0.61028	1.50601	2.117	-0.02549	0	0	-0.20358	-0.02555	-0.05103
-0.27929	-0.17786	1.29193	1.44283	0.61028	1.50601	2.117	0.02549	0.05093	0.05101	-0.15269	0	-0.02552
-0.27929	-0.15245	1.24126	1.44283	0.61028	1.53153	2.117	0.07646	0.10187	0.10202	-0.10179	0.05109	0
-0.2539	-0.15245	1.2666	1.44283	0.63571	1.55706	2.14251	0.10195	0.12734	0.12753	-0.07634	0.05109	0
-0.22851	-0.10164	1.31726	1.49345	0.66114	1.58258	2.14251	0.10195	0.10187	0.12753	-0.07634	0.05109	0
-0.22851	-0.05082	1.39326	1.51876	0.68657	1.63363	2.14251	0.10195	0.10187	0.10202	-0.10179	0.02555	-0.02552
-0.22851	-0.05082	1.41859	1.54408	0.71199	1.65916	2.16801	0.12743	0.12734	0.10202	-0.10179	0.02555	-0.02552
-0.22851	-0.05082	1.36792	1.49345	0.68657	1.65916	2.14251	0.15292	0.1528	0.15304	-0.07634	0.05109	0
-0.2539	-0.07623	1.31726	1.44283	0.66114	1.63363	2.14251	0.17841	0.20374	0.20405	-0.02545	0.10218	0
-0.2539	-0.07623	1.29193	1.44283	0.68657	1.63363	2.14251	0.20389	0.20374	0.20405	-0.02545	0.07664	0
-0.22851	-0.02541	1.31726	1.46814	0.68657	1.63363	2.117	0.17841	0.1528	0.15304	-0.0509	0.05109	0
-0.22851	0	1.36792	1.49345	0.68657	1.63363	2.09149	0.15292	0.12734	0.10202	-0.10179	0.02555	0
-0.22851	0	1.34259	1.44283	0.66114	1.58258	2.04048	0.12743	0.10187	0.10202	-0.10179	0.02555	-0.02552
-0.2539	-0.05082	1.24126	1.3922	0.61028	1.53153	2.01498	0.12743	0.12734	0.10202	-0.10179	0.02555	-0.02552
-0.27929	-0.07623	1.16527	1.31626	0.58485	1.48048	1.96396	0.10195	0.1528	0.12753	-0.07634	0.05109	0
-0.27929	-0.07623	1.1146	1.29095	0.55942	1.42943	1.91295	0.07646	0.12734	0.10202	-0.10179	0.02555	0
-0.27929	-0.05082	1.1146	1.29095	0.55942	1.4039	1.86194	0.05097	0.0764	0.05101	-0.15269	0	-0.02552
-0.2539	-0.02541	1.13994	1.29095	0.55942	1.37838	1.83643	0.02549	0.05093	0	-0.17813	-0.02555	-0.02552
-0.27929	-0.05082	1.1146	1.26564	0.534	1.35285	1.81093	0.02549	0.05093	0	-0.17813	-0.02555	-0.02552
-0.30468	-0.07623	1.03861	1.21501	0.48314	1.3018	1.75992	0	0.0764	0.02551	-0.17813	-0.02555	0
-0.30468	-0.10164	0.96261	1.16439	0.43228	1.27628	1.73441	0.02549	0.0764	0.02551	-0.15269	0	0
-0.30468	-0.07623	0.96261	1.16439	0.45771	1.27628	1.73441	0.02549	0.10187	0.05101	-0.12724	0	0
-0.27929	-0.05082	1.01328	1.21501	0.50857	1.3018	1.73441	0.02549	0.0764	0.02551	-0.15269	-0.02555	0
-0.2539	-0.02541	1.06394	1.21501	0.534	1.32733	1.73441	0.02549	0.0764	0	-0.20358	-0.05109	-0.02552
-0.2539	-0.02541	1.06394	1.21501	0.534	1.32733	1.73441	0.05097	0.10187	0.02551	-0.17813	-0.02555	-0.02552
-0.2539	-0.02541	1.01328	1.1897	0.534	1.35285	1.75992	0.07646	0.12734	0.05101	-0.12724	0	-0.02552
-0.2539	-0.02541	1.01328	1.1897	0.534	1.35285	1.75992	0.12743	0.1528	0.10202	-0.10179	0.02555	0
-0.2539	0	1.03861	1.21501	0.55942	1.37838	1.78542	0.12743	0.1528	0.12753	-0.07634	0.02555	0
-0.22851	0.05082	1.1146	1.26564	0.58485	1.42943	1.78542	0.15292	0.12734	0.10202	-0.10179	0.02555	0
-0.20312	0.07623	1.16527	1.29095	0.63571	1.48048	1.83643	0.17841	0.12734	0.10202	-0.12724	0	-0.02552
-0.20312	0.07623	1.16527	1.26564	0.63571	1.48048	1.83643	0.17841	0.1528	0.12753	-0.10179	0.02555	0
-0.20312	0.07623	1.1146	1.24032	0.61028	1.45495	1.83643	0.20389	0.17827	0.17854	-0.0509	0.05109	0
-0.20312	0.05082	1.08927	1.21501	0.58485	1.45495	1.83643	0.20389	0.20374	0.20405	-0.02545	0.05109	0
-0.20312	0.07623	1.08927	1.21501	0.58485	1.45495	1.83643	0.20389	0.17827	0.17854	-0.0509	0.05109	0
-0.17773	0.10164	1.13994	1.24032	0.58485	1.45495	1.81093	0.17841	0.1528	0.15304	-0.07634	0.02555	0
-0.17773	0.10164	1.13994	1.24032	0.58485	1.42943	1.78542	0.15292	0.10187	0.12753	-0.10179	0	-0.02552
-0.17773	0.07623	1.08927	1.1897	0.55942	1.4039	1.75992	0.15292	0.10187	0.10202	-0.12724	0	-0.02552
-0.17773	0.05082	1.01328	1.13907	0.50857	1.32733	1.73441	0.12743	0.12734	0.12753	-0.07634	0.02555	0
-0.20312	0	0.96261	1.08845	0.45771	1.27628	1.7089	0.10195	0.12734	0.12753	-0.07634	0.02555	0
-0.20312	0	0.93728	1.06313	0.45771	1.25075	1.6834	0.10195	0.10187	0.10202	-0.12724	0	0
-0.17773	0.02541	0.96261	1.06313	0.48314	1.25075	1.65789	0.05097	0.05093	0.05101	-0.17813	-0.02555	0
-0.17773	0.02541	0.96261	1.06313	0.45771	1.22522	1.63239	0.02549	0.02547	0.02551	-0.17813	-0.05109	-0.02552
-0.17773	0	0.91195	1.01251	0.43228	1.17417	1.60688	0.02549	0.05093	0.02551	-0.17813	-0.05109	-0.02552
-0.20312	-0.05082	0.81062	0.96188	0.40685	1.14865	1.60688	0.02549	0.0764	0.02551	-0.15269	-0.02555	-0.02552
-0.20312	-0.07623	0.78529	0.93657	0.38143	1.12312	1.58137	0.02549	0.0764	0.05101	-0.15269	-0.02555	0
-0.15234	-0.05082	0.81062	0.96188	0.40685	1.14865	1.60688	0.02549	0.0764	0.05101	-0.15269	-0.02555	0
-0.12695	-0.02541	0.86129	0.9872	0.43228	1.17417	1.60688	0.02549	0.0764	0.02551	-0.17813	-0.05109	-0.02552
-0.10156	-0.02541	0.88662	1.03782	0.45771	1.17417	1.60688	0.02549	0.0764	0.02551	-0.17813	-0.05109	-0.02552
-0.12695	-0.02541	0.88662	0.9872	0.45771	1.1997	1.63239	0.05097	0.12734	0.05101	-0.15269	-0.02555	-0.02552
-0.12695	-0.05082	0.83595	0.9872	0.45771	1.1997	1.63239	0.10195	0.1528	0.07652	-0.10179	0	0
-0.12695	-0.05082	0.83595	0.96188	0.45771	1.22522	1.63239	0.12743	0.17827	0.12753	-0.07634	0.02555	0
-0.10156	-0.02541	0.88662	1.01251	0.48314	1.25075	1.65789	0.12743	0.20374	0.12753	-0.07634	0.02555	0
-0.07617	0.02541	0.96261	1.06313	0.534	1.3018	1.6834	0.15292	0.17827	0.10202	-0.10179	0	0
-0.05078	0.02541	0.98794	1.06313	0.55942	1.32733	1.6834	0.15292	0.20374	0.10202	-0.12724	0	0
-0.05078	0	0.96261	1.03782	0.534	1.32733	1.6834	0.17841	0.2292	0.12753	-0.07634	0.02555	0
-0.07617	-0.02541	0.91195	0.9872	0.50857	1.3018	1.6834	0.20389	0.28014	0.15304	-0.02545	0.02555	0.02552
-0.07617	-0.02541	0.88662	0.9872	0.50857	1.3018	1.6834	0.20389	0.28014	0.17854	-0.02545	0.05109	0.02552
-0.05078	0	0.91195	1.01251	0.50857	1.3018	1.6834	0.20389	0.25467	0.15304	-0.0509	0.02555	0.02552
-0.05078	0.02541	0.96261	1.01251	0.534	1.3018	1.65789	0.15292	0.20374	0.10202	-0.07634	0	0
-0.07617	0.02541	0.93728	0.9872	0.48314	1.27628	1.63239	0.15292	0.20374	0.07652	-0.12724	-0.02555	0
-0.07617	0	0.88662	0.93657	0.45771	1.22522	1.60688	0.15292	0.20374	0.10202	-0.10179	-0.02555	0
-0.10156	-0.02541	0.81062	0.88595	0.40685	1.17417	1.58137	0.12743	0.20374	0.12753	-0.0509	0.02555	0
-0.10156	-0.05082	0.78529	0.86063	0.38143	1.12312	1.55587	0.12743	0.20374	0.10202	-0.07634	0	0
-0.10156	-0.05082	0.75996	0.86063	0.38143	1.0976	1.50486	0.07646	0.1528	0.05101	-0.12724	-0.05109	0
-0.07617	-0.05082	0.78529	0.88595	0.40685	1.0976	1.50486	0.05097	0.10187	0	-0.15269	-0.07664	-0.02552
-0.10156	-0.02541	0.78529	0.86063	0.33057	1.07207	1.47935	0.05097	0.10187	0	-0.15269	-0.07664	-0.02552
-0.10156	-0.07623	0.73463	0.81001	0.30514	1.02102	1.45384	0.05097	0.12734	0.02551	-0.12724	-0.05109	-0.02552
-0.10156	-0.10164	0.65863	0.75938	0.22886	0.99549	1.42834	0.05097	0.1528	0.05101	-0.10179	-0.02555	0
-0.10156	-0.10164	0.65863	0.75938	0.25428	0.99549	1.45384	0.05097	0.1528	0.05101	-0.10179	-0.02555	0
-0.07617	-0.07623	0.70929	0.78469	0.05086	1.02102	1.45384	0.05097	0.12734	0.02551	-0.12724	-0.05109	-0.02552
-0.07617	-0.05082	0.73463	0.81001	-1.01713	1.04655	1.42834	0.05097	0.10187	0	-0.15269	-0.05109	-0.02552
-0.05078	-0.05082	0.75996	0.83532	-2.11055	1.07207	1.45384	0.07646	0.12734	0.02551	-0.12724	-0.05109	-0.02552
-0.05078	-0.07623	0.73463	0.78469	-2.66998	1.04655	1.45384	0.10195	0.1528	0.07652	-0.10179	0	-0.02552
-0.07617	-0.07623	0.70929	0.78469	-5.41624	1.07207	1.45384	0.12743	0.17827	0.10202	-0.0509	0	0
-0.05078	-0.07623	0.70929	0.78469	-6.96737	1.0976	1.45384	0.15292	0.20374	0.10202	-0.02545	0.02555	-0.02552
-0.02539	-0.02541	0.78529	0.83532	-6.50966	1.12312	1.45384	0.15292	0.17827	0.10202	-0.0509	0	-0.02552
0	-0.02541	0.86129	0.86063	-6.68766	1.17417	1.45384	0.15292	0.17827	0.07652	-0.07634	0	-0.05103
0	-0.02541	0.86129	0.86063	-7.34879	1.1997	1.45384	0.17841	0.20374	0.10202	-0.07634	0	-0.05103
0	-0.05082	0.83595	0.83532	-9.94248	1.17417	1.42834	0.20389	0.2292	0.15304	-0.02545	0.02555	-0.02552
5.81424	4.75148	-232.091	-374.071	-564.255	-532.028	-285.642	7.82437	5.78104	3.29028	0.5853	-0.61308	-0.56135
-2.84364	-8.84233	-687.838	-727.26	-710.087	-721.734	-691.851	-7.16172	0.78948	2.67813	4.52969	4.26602	2.73019
-2.33585	-3.27776	-671.245	-658.46	-674.182	-674.41	-678.001	1.17238	-1.7063	-1.09676	-0.43261	-0.63863	-1.14821
-1.59955	-1.75322	-692.397	-699.264	-693.914	-701.16	-666.906	1.7076	1.98644	1.09676	0.30537	-0.17882	-0.35722
1.82806	3.04908	-677.299	-670.939	-680.895	-683.114	-627.423	-0.40778	-2.03737	-1.93846	-1.62865	-1.04735	-0.28067
1.37104	1.37209	-687.382	-692.429	-690.583	-696.668	-623.036	-3.05839	-5.24623	-5.05019	-5.03865	-3.3464	-1.60749
-0.60935	-0.88932	-661.011	-675.546	-683.082	-686.1	-595.795	-2.75255	-1.04415	-2.06599	-2.8247	-1.5327	-0.76547
-0.2539	-1.118	-652.576	-689.215	-689.108	-694.575	-584.624	-0.33133	0.78948	0.89271	0.89067	1.35389	0.45928
-1.95501	-2.59172	-628.764	-678.001	-684.175	-687.657	-559.934	1.24884	1.50256	2.32105	3.13007	2.63114	1.09718
-1.87884	-2.43926	-617.845	-687.316	-688.244	-693.375	-549.706	0.05097	0.53481	0.56113	0.38172	0.02555	-0.3317
-1.4726	-1.118	-593.552	-679.545	-684.862	-688.627	-530.576	-2.21733	-2.39391	-2.49959	-2.51932	-1.71152	-0.99511
1.65033	2.64254	-575.769	-686.127	-687.71	-692.609	-518.818	-2.77803	-1.17149	-2.14251	-2.62112	-1.3028	-0.63789
0.83786	1.54995	-554.186	-680.735	-685.319	-689.291	-496.602	1.42725	-0.33107	-1.2498	-1.47597	-0.61308	-0.30619
0.91403	0.559	-541.774	-685.62	-687.354	-692.048	-484.181	2.70158	0.45841	0.07652	-0.22903	-0.02555	-0.25516
-1.44721	-2.28681	-528.196	-681.95	-685.65	-689.776	-470.586	0.63716	2.19017	2.19352	2.21395	1.83924	0.68893
-0.63474	-1.29586	-516.594	-685.62	-687.125	-691.665	-460.307	-0.96849	2.0119	2.37206	2.59567	1.96697	0.68893
-0.9902	-0.88932	-499.216	-682.937	-686.209	-690.108	-443.193	1.3253	0.99322	0.91822	0.89067	0.45981	0
1.09176	1.77863	-481.534	-685.393	-687.786	-691.41	-429.317	2.44671	0.25467	-0.35708	-1.09425	-1.12398	-0.79099
1.67572	2.2614	-462.839	-670.256	-687.354	-690.389	-415.034	0.30584	-1.06962	-1.07125	-1.1197	-0.61308	-0.40825
1.44721	1.7024	-450.275	-652.891	-668.842	-691.205	-405.648	0.81557	0.48388	0.22955	-0.15269	0.12773	0.10206
-0.2539	-0.71145	-439.838	-635.906	-626.656	-690.593	-392.538	1.52919	1.7827	1.73441	1.45052	1.20062	0.63789
-0.63474	-1.34668	-429.807	-618.972	-611.908	-691.078	-381.111	2.24282	2.72498	3.06072	2.7738	1.8137	0.79099
-0.76169	-1.09259	-416.659	-600.089	-628.131	-690.72	-369.276	1.55468	1.50256	2.14251	2.49388	1.68597	0.66341
0.07617	0.2795	-402.22	-581.205	-605.144	-690.976	-359.584	-0.15292	-0.68761	-0.15304	0.0509	-0.12773	-0.28067
0.71091	1.06718	-387.528	-562.854	-566.366	-690.822	-347.979	-0.43327	-1.29882	-1.58137	-2.16306	-1.66043	-0.89305
1.11715	1.27045	-374.558	-545.438	-530.435	-690.925	-336.679	-0.12743	-0.91682	-1.35182	-1.90858	-1.20062	-0.63789
0.22851	-0.25409	-363.918	-530.048	-493.539	-690.925	-325.712	1.07044	-0.05093	-0.07652	-0.17813	0.12773	0.05103
-0.33007	-1.4229	-355.255	-516.278	-457.837	-690.899	-316.708	0.73911	1.19695	1.35182	1.24694	0.99626	0.43377
-1.16793	-2.28681	-346.541	-501.901	-423.255	-691.027	-307.96	-0.61168	1.06962	1.50486	1.73045	1.32834	0.66341
-0.9902	-1.57536	-334.939	-485.22	-392.003	-690.899	-298.318	-1.12141	-0.89135	-0.45911	-0.07634	0	-0.12758
-0.10156	-0.12705	-321.462	-468.058	-361.057	-691.333	-288.244	-1.22335	-1.60443	-1.78542	-1.85768	-1.3028	-0.79099
0.43162	0.45736	-308.695	-452.262	-366.575	-691.384	-277.965	-0.61168	-1.52803	-2.14251	-2.62112	-1.76261	-1.02063
0.05078	-0.35573	-298.739	-438.644	-366.982	-692.201	-268.859	-0.66265	-0.73855	-1.2753	-1.55231	-0.71526	-0.30619
-0.30468	-1.27045	-290.785	-426.089	-339.316	-691.843	-260.672	-0.66265	0.45841	0.35708	0.38172	0.76635	0.53583
-0.88864	-2.03272	-282.983	-412.926	-310.404	-693.12	-251.591	-0.07646	0.78948	0.91822	1.19604	1.09844	0.4848
-1.06637	-1.93108	-273.458	-398.853	-282.865	-681.837	-242.69	0.02549	0.63668	0.53563	0.5853	0.45981	0
-0.35546	-0.76227	-261.881	-384.323	-255.682	-657.792	-234.655	-0.73911	-0.53481	-0.76518	-0.83977	-0.53645	-0.51032
0.20312	-0.07623	-250.634	-370.274	-248.867	-635.585	-226.366	-1.07044	-1.22242	-1.7089	-2.01037	-1.32834	-0.94408
0.55857	0.05082	-240.881	-357.061	-258.555	-612.408	-217.311	-0.10195	-0.48388	-1.17328	-1.55231	-0.74081	-0.63789
0.68552	-0.17786	-232.37	-344.936	-239.433	-590.992	-208.665	1.19787	0.94228	0.56113	0.33082	0.58754	0.20413
-0.30468	-1.49913	-225.707	-334.077	-217.718	-570.291	-201.243	1.07044	1.42616	1.42834	1.39962	1.20062	0.4848
-0.60935	-1.72781	-218.488	-322.889	-194.679	-550.994	-194.789	0.25487	0.89135	1.2753	1.34873	1.04735	0.35722
-0.10156	-0.86391	-209.242	-310.283	-177.185	-530.42	-187.495	0	0.58574	0.76518	0.68709	0.5109	0.07655
0.4824	0	-198.957	-297.298	-173.269	-509.387	-179.103	0.91752	-0.10187	-0.20405	-0.48351	-0.38318	-0.40825
0.68552	0.17786	-189.787	-285.654	-170.014	-489.401	-171.783	0.96849	-0.68761	-0.71417	-0.96701	-0.66417	-0.58686
0.53318	-0.25409	-182.567	-275.58	-155.901	-471.609	-165.968	0.12743	0.30561	0.30607	0.02545	0.22991	0.05103
0.27929	-0.81309	-176.411	-265.809	-136.83	-453.767	-159.413	0.48424	0.76401	1.12226	1.14515	1.09844	0.53583
-0.30468	-1.60077	-170.585	-256.038	-118.293	-435.797	-152.296	1.3253	1.32429	1.65789	1.57776	1.12398	0.51032
-0.22851	-1.34668	-163.416	-245.635	-102.4	-418.363	-146.175	0.96849	0.61121	0.96923	0.86522	0.5109	0.10206
0	-0.78768	-155.183	-235.029	-87.8041	-401.618	-140.819	-0.28035	-0.61121	-0.28057	-0.35627	-0.281	-0.38274
0.22851	-0.45736	-147.432	-224.853	-80.1247	-384.618	-135.08	-0.81557	-1.06962	-1.09676	-1.37418	-0.94517	-0.73996
0.43162	-0.43195	-140.516	-215.107	-73.1573	-367.925	-128.678	-0.12743	-0.89135	-1.04575	-1.34873	-0.76635	-0.63789
-0.05078	-1.19422	-135.044	-206.577	-61.0535	-352.278	-122.301	0.53522	0.17827	0.02551	-0.15269	0.17882	-0.07655
-0.43162	-1.77863	-130.079	-198.502	-48.5936	-337.703	-117.353	0.10195	0.94228	0.96923	0.86522	0.84299	0.35722
-0.50779	-1.82945	-124.506	-189.921	-36.032	-323.153	-112.431	-0.45876	0.48388	0.68866	0.78888	0.76635	0.45928
-0.53318	-1.54995	-117.945	-180.581	-23.2669	-308.016	-106.87	-0.61168	-0.53481	-0.45911	-0.35627	-0.10218	-0.12758
-0.10156	-0.86391	-110.624	-171.013	-11.2902	-292.88	-101.514	-0.73911	-0.76401	-1.04575	-1.27239	-0.84299	-0.71444
0.02539	-0.73686	-104.089	-162.356	-0.73742	-278.228	-95.9282	-0.50973	-0.84042	-1.22429	-1.47597	-0.89408	-0.73996
0.05078	-0.91472	-98.5665	-154.61	8.64564	-264.751	-90.929	-0.40778	-0.30561	-0.58664	-0.73798	-0.17882	-0.22964
-0.35546	-1.57536	-94.1841	-147.497	17.4693	-251.707	-85.8788	-0.10195	0.86588	0.63765	0.50895	0.74081	0.40825
-0.38085	-1.65159	-89.3203	-139.701	26.3692	-238.357	-80.8031	0.25487	1.04415	1.02024	0.96701	0.89408	0.45928
-0.30468	-1.49913	-83.646	-131.576	35.1928	-225.033	-75.8549	0.20389	0.35654	0.35708	0.30537	0.22991	-0.07655
0.02539	-0.91472	-77.3383	-123.551	44.1182	-212.194	-71.3148	-0.12743	-0.38201	-0.45911	-0.71254	-0.48536	-0.56135
0.38085	-0.43195	-71.1574	-115.578	52.5604	-199.431	-67.1319	-0.50973	-0.63668	-0.79069	-1.09425	-0.63863	-0.66341
0.22851	-0.63523	-66.0656	-108.516	60.0618	-187.051	-61.8521	0.30584	0.1528	-0.17854	-0.63619	-0.33209	-0.45928
0.12695	-0.94013	-61.8099	-101.884	67.0037	-175.028	-56.9549	1.07044	0.76401	0.61214	0.30537	0.38318	0.02552
0.07617	-1.09259	-57.5288	-95.3783	73.6151	-163.874	-53.129	0.79008	0.99322	1.22429	1.19604	1.04735	0.45928
-0.07617	-1.14341	-53.121	-88.9995	80.201	-153.077	-49.4817	0.25487	1.01868	1.30081	1.19604	0.89408	0.43377
0.05078	-0.81309	-48.0293	-81.912	87.3209	-141.769	-45.3752	0.22938	0	0.22955	0.07634	0	-0.10206
0.35546	-0.38114	-42.6083	-75.0522	93.8306	-130.665	-41.1922	0.3823	-0.28014	-0.28057	-0.63619	-0.48536	-0.43377
0.40623	-0.38114	-37.8459	-68.7494	99.5774	-120.225	-37.4684	0.25487	-0.25467	-0.17854	-0.40716	-0.25545	-0.35722
0.12695	-0.86391	-34.3248	-63.383	104.383	-110.525	-33.974	0.20389	0.12734	0.30607	0.15269	0.20436	-0.02552
-0.12695	-1.29586	-31.3102	-58.1433	108.859	-101.107	-30.4797	0.28035	0.68761	0.8672	0.71254	0.58754	0.28067
-0.15234	-1.29586	-27.6878	-52.2961	113.665	-91.4324	-26.8068	0.35681	0.38201	0.71417	0.71254	0.48536	0.20413
-0.07617	-1.04177	-23.3307	-46.3982	118.293	-82.1411	-23.6186	-0.05097	-0.2292	0.07652	0.02545	-0.02555	-0.15309
-0.02539	-0.8385	-18.9483	-40.7028	122.615	-73.2582	-20.7619	-0.73911	-0.84042	-0.71417	-0.86522	-0.61308	-0.4848
0	-0.8385	-15.1991	-35.3366	126.659	-64.4519	-17.5992	-0.86654	-1.09509	-1.09676	-1.34873	-0.91962	-0.71444
-0.05078	-1.06718	-12.0833	-30.2993	130.244	-55.7732	-14.0283	-0.35681	-0.48388	-0.61214	-0.86522	-0.43427	-0.43377
-0.17773	-1.37209	-9.19549	-25.5152	133.372	-47.4009	-10.687	-0.02549	0.1528	0.15304	0.07634	0.30654	0.05103
-0.38085	-1.62618	-6.35831	-20.9842	136.321	-39.6922	-7.98338	-0.28035	0.38201	0.56113	0.61075	0.63863	0.3317
-0.43162	-1.54995	-3.11583	-16.0483	139.474	-31.9069	-5.27975	-0.66265	-0.02547	0.10202	0.10179	0.12773	0.07655
-0.35546	-1.19422	0.73463	-10.6567	142.729	-23.7387	-2.14251	-0.68814	-0.71308	-0.73967	-0.81433	-0.5109	-0.35722
-0.12695	-0.78768	4.73707	-5.46755	145.603	-15.8258	0.8672	-0.61168	-0.66215	-0.8417	-1.01791	-0.56199	-0.45928
-0.05078	-0.8385	8.03022	-0.96188	147.84	-8.29579	3.72388	-0.48424	-0.35654	-0.56113	-0.78888	-0.38318	-0.43377
-0.15234	-1.19422	10.4114	2.96159	149.595	-1.14865	6.7591	-0.02549	0.12734	0.05101	-0.12724	0.20436	-0.02552
-0.07617	-1.16881	12.9953	7.21413	151.248	5.87087	9.43723	0.15292	0.84042	0.8417	0.66164	0.74081	0.30619
-0.2539	-1.29586	15.8071	11.6185	153.155	13.1456	12.4469	0.40778	0.78948	0.81619	0.63619	0.53645	0.17861
-0.05078	-0.94013	19.1509	16.1495	155.037	20.1396	15.0996	0.45876	0	0.10202	-0.17813	-0.12773	-0.28067
0.20312	-0.48277	22.7481	20.6299	156.664	26.8528	17.14	-0.02549	-0.17827	-0.15304	-0.48351	-0.25545	-0.38274
0.20312	-0.35573	25.9145	24.7558	157.885	33.4129	19.7417	0.05097	0.12734	0.05101	-0.27992	-0.02555	-0.25516
0.12695	-0.559	28.2704	28.3502	158.749	39.7943	22.6238	0.7646	0.58574	0.51012	0.17813	0.25545	-0.02552
0.05078	-0.78768	30.2716	31.6662	159.512	45.7417	24.9959	0.99398	1.09509	1.12226	0.76343	0.63863	0.28067
-0.02539	-0.88932	32.5515	35.2353	160.555	51.4594	26.9344	0.68814	0.91682	1.19878	1.04336	0.81744	0.38274
0.05078	-0.71145	35.1354	38.9057	161.699	57.1006	28.8728	0.43327	0.56028	0.8417	0.63619	0.43427	0.17861
0.15234	-0.53359	37.8712	42.5507	162.869	62.7928	31.0153	0.43327	0.10187	0.20405	-0.20358	-0.25545	-0.25516
0.20312	-0.40654	40.5057	46.0692	163.809	68.1786	32.8518	0.17841	-0.30561	-0.17854	-0.48351	-0.35763	-0.38274
0.15234	-0.50818	42.6336	49.0054	164.242	73.0285	34.5352	0	0.02547	0.12753	-0.10179	-0.02555	-0.15309
-0.02539	-0.8385	44.1282	51.6633	164.521	77.7507	36.3716	0.10195	0.35654	0.45911	0.22903	0.20436	0.05103
-0.22851	-1.118	45.4455	54.4477	164.903	82.524	38.2335	0.12743	0.25467	0.45911	0.25448	0.20436	0.07655
-0.20312	-1.01636	47.4213	57.5105	165.284	87.0675	39.7384	-0.22938	-0.05093	0.17854	0.0509	0.07664	0
-0.12695	-0.8385	49.7772	60.5227	165.64	91.4324	41.1157	-0.68814	-0.48388	-0.30607	-0.45806	-0.281	-0.20413
-0.15234	-0.86391	51.7278	63.3577	166.047	95.8228	42.7226	-0.81557	-0.84042	-0.79069	-0.96701	-0.68972	-0.4848
-0.22851	-0.99095	53.2477	65.9903	166.276	100.06	44.406	-0.68814	-0.66215	-0.68866	-0.89067	-0.53645	-0.40825
-0.33007	-1.14341	54.6409	68.4203	166.251	104.068	46.0384	-0.58619	-0.2292	-0.20405	-0.30537	-0.05109	-0.07655
-0.45701	-1.32127	55.9582	70.749	166.149	107.973	47.5687	-0.53522	-0.0764	0	-0.02545	0.12773	0.05103
-0.43162	-1.27045	57.5288	73.3056	166.149	111.827	48.9971	-0.66265	-0.33107	-0.20405	-0.22903	-0.07664	-0.05103
-0.30468	-0.99095	59.5553	76.166	166.378	115.758	50.4254	-0.86654	-0.53481	-0.51012	-0.5853	-0.33209	-0.25516
-0.20312	-0.81309	61.5819	78.8491	166.556	119.715	52.0323	-0.79008	-0.63668	-0.68866	-0.86522	-0.48536	-0.38274
-0.07617	-0.73686	63.2791	81.2538	166.53	123.518	53.6647	-0.50973	-0.45841	-0.58664	-0.81433	-0.43427	-0.40825
-0.10156	-0.86391	64.5204	83.3801	166.352	127.168	55.297	-0.17841	0.02547	-0.10202	-0.30537	-0.02555	-0.17861
-0.10156	-0.88932	65.8376	85.6076	166.123	130.691	56.7509	0.02549	0.43294	0.48461	0.35627	0.45981	0.15309
-0.22851	-0.94013	67.1549	87.7845	165.92	134.239	58.3323	0.30584	0.58574	0.66316	0.48351	0.40872	0.17861
-0.15234	-0.71145	68.8015	90.088	165.691	137.71	59.7096	0.3823	0.30561	0.38259	0.17813	0.10218	-0.02552
0.05078	-0.30491	70.752	92.5939	165.462	141.028	60.8064	0.12743	0.10187	0.20405	0.02545	0.05109	-0.10206
0.10156	-0.20327	72.4746	94.7202	165.106	144.296	62.1837	0.30584	0.20374	0.20405	-0.0509	0	-0.15309
0.12695	-0.2795	73.6652	96.5174	164.598	147.384	63.5355	0.63716	0.48388	0.4336	0.12724	0.12773	-0.05103
0.12695	-0.38114	74.5772	98.1627	163.987	150.167	64.6833	0.73911	0.76401	0.8417	0.5344	0.45981	0.12758
0.10156	-0.43195	75.5651	99.8334	163.453	152.821	65.729	0.73911	0.84042	1.04575	0.83977	0.63863	0.25516
0.10156	-0.40654	76.6797	101.555	162.945	155.425	66.6727	0.68814	0.66215	0.8417	0.55985	0.35763	0.10206
0.05078	-0.30491	77.8956	103.327	162.487	157.977	67.5654	0.50973	0.25467	0.4081	0.10179	0.02555	-0.10206
0.12695	-0.12705	79.1876	105.022	161.775	160.275	68.2541	0.22938	0.10187	0.22955	-0.0509	-0.02555	-0.15309
0	-0.22868	80.0995	106.389	161.114	162.47	69.1213	0.22938	0.20374	0.28057	0.02545	0.05109	-0.07655
-0.12695	-0.43195	80.6315	107.528	159.436	164.461	69.8865	0.20389	0.25467	0.35708	0.12724	0.12773	0.02552
-0.15234	-0.50818	81.1888	108.743	156.105	166.248	70.3966	-0.10195	0.2292	0.4081	0.22903	0.22991	0.10206
-0.22851	-0.60982	81.8474	110.034	154.808	168.111	71.0598	-0.25487	0	0.17854	0.0509	0.07664	0
-0.27929	-0.63523	82.6327	111.325	154.248	170	71.7739	-0.33133	-0.28014	-0.17854	-0.40716	-0.281	-0.20413
-0.27929	-0.63523	83.418	112.566	153.663	171.659	72.3096	-0.5607	-0.43294	-0.4081	-0.63619	-0.40872	-0.30619
-0.30468	-0.60982	84.1273	113.755	152.926	173.242	72.8197	-0.79008	-0.48388	-0.4336	-0.55985	-0.30654	-0.25516
-0.38085	-0.71145	84.6086	114.793	152.189	174.824	73.5083	-0.71362	-0.33107	-0.30607	-0.45806	-0.20436	-0.17861
-0.45701	-0.78768	85.0899	115.831	151.477	176.458	74.2735	-0.61168	-0.25467	-0.28057	-0.43261	-0.17882	-0.15309
-0.40623	-0.71145	85.7992	117.021	150.816	177.964	74.8092	-0.7646	-0.35654	-0.30607	-0.40716	-0.15327	-0.10206
-0.35546	-0.58441	86.6605	118.236	150.282	179.546	75.4468	-0.81557	-0.48388	-0.48461	-0.61075	-0.30654	-0.22964
-0.33007	-0.53359	87.3951	119.349	149.748	181.206	76.212	-0.71362	-0.40747	-0.48461	-0.71254	-0.38318	-0.30619
-0.22851	-0.43195	88.1297	120.463	149.137	182.712	76.9006	-0.5607	-0.17827	-0.25506	-0.43261	-0.15327	-0.20413
-0.22851	-0.45736	88.6617	121.425	148.476	184.243	77.6913	-0.30584	0.05093	0.02551	-0.15269	0	-0.10206
-0.30468	-0.48277	89.0923	122.336	147.79	185.775	78.482	-0.05097	0.20374	0.20405	0.02545	0.07664	-0.05103
-0.17773	-0.22868	89.903	123.4	147.027	187.128	78.9921	-0.05097	0.25467	0.30607	0.15269	0.17882	0.02552
-0.10156	-0.05082	90.7389	124.513	146.366	188.557	79.5533	-0.07646	0.1528	0.22955	0.07634	0.07664	-0.05103
-0.07617	0.02541	91.4482	125.5	145.73	190.037	80.3185	0.20389	0.12734	0.12753	-0.12724	-0.07664	-0.17861
0.05078	0.17786	92.0562	126.336	144.942	191.237	80.8286	0.30584	0.33107	0.33158	0.02545	0.05109	-0.10206
0.10156	0.17786	92.5628	127.07	144.179	192.335	81.2622	0.33133	0.50934	0.56113	0.27992	0.25545	-0.02552
0.05078	0.10164	92.8415	127.703	143.39	193.381	81.7978	0.50973	0.53481	0.63765	0.40716	0.30654	0.05103
0.05078	0.12705	93.1455	128.335	142.602	194.326	82.2059	0.61168	0.66215	0.76518	0.45806	0.33209	0.10206
-0.02539	0.15245	93.5254	129.019	141.814	195.219	82.5375	0.53522	0.53481	0.66316	0.40716	0.25545	0.05103
0	0.2795	94.0321	129.652	140.949	195.908	82.665	0.33133	0.30561	0.45911	0.27992	0.15327	0
-0.05078	0.25409	94.3361	130.133	140.008	196.546	82.8436	0.22938	0.25467	0.38259	0.15269	0.07664	-0.05103
-0.12695	0.20327	94.4881	130.512	139.042	197.108	83.0731	0.22938	0.2292	0.35708	0.12724	0.10218	-0.02552
-0.10156	0.20327	94.5894	130.917	138.101	197.516	83.1241	0.05097	0.20374	0.33158	0.15269	0.12773	0
-0.15234	0.07623	94.5894	131.221	137.135	197.925	83.2516	-0.10195	0.10187	0.20405	0.02545	0.02555	-0.07655
-0.2539	-0.02541	94.564	131.525	136.22	198.282	83.3792	-0.15292	-0.0764	0.02551	-0.15269	-0.07664	-0.15309
-0.30468	-0.07623	94.5894	131.803	135.253	198.563	83.4557	-0.28035	-0.05093	-0.02551	-0.22903	-0.12773	-0.17861
-0.35546	-0.10164	94.6654	132.107	134.287	198.767	83.4812	-0.43327	-0.12734	-0.10202	-0.25448	-0.12773	-0.20413
-0.38085	-0.07623	94.7667	132.436	133.321	198.997	83.5322	-0.58619	-0.25467	-0.22955	-0.35627	-0.17882	-0.20413
-0.4824	-0.12705	94.792	132.689	132.38	199.252	83.6598	-0.61168	-0.2292	-0.28057	-0.43261	-0.20436	-0.20413
-0.45701	-0.07623	94.9694	133.044	131.515	199.533	83.8128	-0.61168	-0.2292	-0.28057	-0.43261	-0.20436	-0.17861
-0.40623	-0.02541	95.172	133.373	130.651	199.814	83.9658	-0.61168	-0.25467	-0.30607	-0.40716	-0.17882	-0.17861
-0.40623	-0.07623	95.248	133.575	129.761	200.069	84.1189	-0.58619	-0.17827	-0.25506	-0.40716	-0.17882	-0.20413
-0.40623	-0.07623	95.2987	133.828	128.922	200.35	84.3229	-0.48424	-0.10187	-0.17854	-0.35627	-0.15327	-0.20413
-0.40623	-0.05082	95.4253	134.107	128.057	200.605	84.5269	-0.40778	0.02547	-0.07652	-0.22903	-0.07664	-0.20413
-0.38085	0.02541	95.628	134.436	127.218	200.937	84.782	-0.25487	0.02547	-0.02551	-0.17813	-0.07664	-0.20413
-0.30468	0.15245	95.8813	134.714	126.353	201.218	84.9606	-0.15292	0.10187	0.02551	-0.15269	-0.05109	-0.20413
-0.2539	0.25409	96.1346	135.043	125.514	201.447	85.0626	-0.15292	0.12734	0.07652	-0.10179	0	-0.17861
-0.27929	0.2795	96.2106	135.246	124.726	201.754	85.3431	0.05097	0.1528	0.10202	-0.10179	-0.02555	-0.20413
-0.20312	0.33032	96.2613	135.372	123.836	201.907	85.4707	0.17841	0.33107	0.28057	0.02545	0.07664	-0.15309
-0.12695	0.38114	96.3879	135.499	122.971	201.958	85.4707	0.20389	0.38201	0.4081	0.17813	0.20436	-0.07655
-0.15234	0.35573	96.3879	135.575	122.132	202.06	85.5472	0.25487	0.33107	0.4081	0.20358	0.17882	-0.10206
-0.15234	0.35573	96.3626	135.651	121.242	202.085	85.6237	0.35681	0.38201	0.4081	0.17813	0.12773	-0.10206
-0.15234	0.40654	96.3626	135.701	120.352	202.06	85.6237	0.3823	0.35654	0.4336	0.20358	0.15327	-0.07655
-0.15234	0.40654	96.3373	135.701	119.361	201.881	85.4962	0.28035	0.30561	0.4336	0.27992	0.17882	-0.07655
-0.22851	0.35573	96.16	135.575	118.318	201.601	85.3176	0.20389	0.2292	0.35708	0.20358	0.12773	-0.10206
-0.27929	0.2795	95.932	135.423	117.352	201.32	85.1901	0.15292	0.17827	0.28057	0.10179	0.05109	-0.15309
-0.22851	0.33032	95.8306	135.372	116.411	200.962	84.9606	0	0.05093	0.17854	0.02545	0.02555	-0.17861
-0.22851	0.2795	95.628	135.246	115.47	200.631	84.782	-0.10195	-0.05093	0.05101	-0.12724	-0.07664	-0.22964
-0.30468	0.12705	95.2227	135.043	114.529	200.273	84.6545	-0.07646	-0.10187	-0.05101	-0.22903	-0.12773	-0.25516
-0.35546	0.05082	94.792	134.79	113.538	199.763	84.4504	-0.15292	-0.02547	0.02551	-0.15269	-0.02555	-0.20413
-0.43162	-0.02541	94.4374	134.537	112.546	199.252	84.2209	-0.22938	0.05093	0.07652	-0.02545	0.05109	-0.12758
-0.4824	-0.05082	94.1841	134.36	111.605	198.767	84.0423	-0.30584	-0.05093	0	-0.10179	-0.02555	-0.15309
-0.53318	-0.02541	94.0067	134.233	110.715	198.333	83.8128	-0.40778	-0.20374	-0.17854	-0.30537	-0.15327	-0.20413
-0.4824	0.07623	93.9561	134.157	109.85	197.899	83.6342	-0.50973	-0.28014	-0.30607	-0.40716	-0.20436	-0.25516
-0.45701	0.10164	93.8294	134.031	109.011	197.516	83.5322	-0.48424	-0.28014	-0.30607	-0.43261	-0.20436	-0.28067
-0.45701	0.02541	93.5508	133.752	108.121	197.108	83.4812	-0.35681	-0.10187	-0.17854	-0.33082	-0.12773	-0.22964
-0.45701	-0.02541	93.2468	133.525	107.282	196.649	83.3537	-0.30584	0	-0.02551	-0.17813	0	-0.17861
-0.45701	-0.02541	93.0188	133.347	106.468	196.266	83.2516	-0.25487	0.05093	0.02551	-0.10179	0.02555	-0.17861
-0.43162	0.02541	92.9175	133.246	105.731	195.985	83.2516	-0.15292	0.05093	0	-0.15269	-0.02555	-0.20413
-0.38085	0.15245	92.9681	133.145	104.943	195.653	83.1751	-0.07646	0.05093	-0.02551	-0.20358	-0.07664	-0.22964
-0.30468	0.2795	93.0188	133.044	104.129	195.219	82.9456	-0.17841	0.0764	0.02551	-0.15269	-0.02555	-0.20413
-0.33007	0.2795	92.8415	132.841	103.341	194.887	82.8946	-0.02549	0.10187	0.07652	-0.10179	0	-0.20413
-0.35546	0.20327	92.5122	132.537	102.527	194.504	82.9201	0.20389	0.30561	0.25506	0.02545	0.10218	-0.12758
-0.27929	0.25409	92.3348	132.259	101.688	193.994	82.6905	0.22938	0.43294	0.45911	0.27992	0.25545	-0.02552
-0.27929	0.25409	92.1322	131.955	100.9	193.483	82.4355	0.15292	0.30561	0.38259	0.25448	0.17882	-0.07655
-0.2539	0.25409	91.9295	131.702	100.086	192.947	82.2314	0.17841	0.20374	0.25506	0.07634	0.02555	-0.15309
-0.22851	0.35573	91.8029	131.474	99.3231	192.437	82.0274	0.15292	0.1528	0.17854	0	0	-0.17861
-0.22851	0.33032	91.5749	131.145	98.4331	191.824	81.7468	0.12743	0.12734	0.20405	0.07634	0.02555	-0.15309
-0.30468	0.22868	91.1442	130.614	97.4923	191.058	81.4152	0.07646	0.12734	0.20405	0.07634	0.05109	-0.12758
-0.35546	0.12705	90.6123	130.133	96.5514	190.293	81.0836	0.05097	0.12734	0.22955	0.10179	0.07664	-0.07655
-0.33007	0.15245	90.2576	129.753	95.7631	189.527	80.701	-0.10195	0.02547	0.15304	0.07634	0.05109	-0.10206
-0.30468	0.17786	89.979	129.399	94.9494	188.761	80.344	-0.22938	-0.17827	-0.02551	-0.12724	-0.10218	-0.20413
-0.33007	0.10164	89.5483	128.968	94.212	188.021	80.0379	-0.25487	-0.28014	-0.20405	-0.30537	-0.22991	-0.25516
-0.38085	0.02541	89.0417	128.487	93.322	187.204	79.6808	-0.30584	-0.28014	-0.17854	-0.27992	-0.17882	-0.22964
-0.45701	-0.10164	88.4591	127.956	92.1269	186.311	79.3492	-0.33133	-0.12734	-0.02551	-0.10179	-0.05109	-0.12758
-0.50779	-0.17786	87.9271	127.45	90.1689	185.494	79.0432	-0.30584	-0.12734	0	-0.02545	0	-0.10206
-0.50779	-0.15245	87.5471	127.045	88.3635	184.677	78.7116	-0.3823	-0.20374	-0.07652	-0.07634	-0.05109	-0.10206
-0.4824	-0.07623	87.3191	126.715	86.5072	183.937	78.38	-0.48424	-0.30561	-0.22955	-0.27992	-0.17882	-0.17861
-0.43162	0	87.1418	126.412	84.3967	183.248	78.0994	-0.50973	-0.43294	-0.4081	-0.45806	-0.281	-0.28067
-0.40623	-0.02541	86.8125	126.007	73.9202	182.533	77.8954	-0.40778	-0.33107	-0.33158	-0.40716	-0.22991	-0.25516
-0.38085	-0.10164	86.3565	125.5	55.0778	181.818	77.6913	-0.25487	-0.0764	-0.07652	-0.17813	-0.05109	-0.15309
-0.40623	-0.17786	85.9005	125.02	40.2531	181.104	77.4363	-0.15292	0.05093	0.07652	0.02545	0.07664	-0.07655
-0.40623	-0.17786	85.5712	124.665	30.4123	180.44	77.2067	-0.10195	0.12734	0.15304	0.07634	0.10218	-0.05103
-0.38085	-0.07623	85.4192	124.361	24.5129	179.853	77.0027	0	0.05093	0.10202	0	0.02555	-0.10206
-0.2539	0.10164	85.4192	124.108	20.0121	179.215	76.6966	-0.02549	0.02547	0.05101	-0.07634	0	-0.12758
-0.22851	0.15245	85.2926	123.754	17.393	178.551	76.365	-0.05097	0	0.02551	-0.10179	0	-0.15309
-0.2539	0.05082	84.8619	123.248	17.0878	177.913	76.1865	0.17841	0.12734	0.15304	-0.02545	0.05109	-0.10206
-0.27929	-0.02541	84.406	122.691	17.5456	177.147	75.9314	0.30584	0.38201	0.4336	0.25448	0.22991	0.02552
-0.2539	-0.05082	84.026	122.184	18.0796	176.356	75.5488	0.28035	0.38201	0.51012	0.38172	0.30654	0.05103
-0.2539	-0.07623	83.6967	121.729	18.9441	175.564	75.1407	0.22938	0.2292	0.38259	0.25448	0.17882	0
-0.22851	0.02541	83.494	121.324	19.8595	174.748	74.7326	0.15292	0.10187	0.22955	0.0509	0.02555	-0.07655
-0.20312	0.07623	83.266	120.919	20.7495	173.956	74.3246	0.07646	-0.02547	0.10202	-0.0509	-0.02555	-0.12758
-0.22851	0	82.8354	120.311	21.6395	173.012	73.8654	0.02549	-0.05093	0.10202	-0.02545	0.02555	-0.10206
-0.33007	-0.15245	82.1767	119.577	22.7584	172.016	73.4318	0.02549	0.02547	0.17854	0.0509	0.07664	-0.02552
-0.35546	-0.2795	81.5434	118.919	23.8518	170.995	72.9727	-0.05097	0.05093	0.25506	0.15269	0.15327	0.02552
-0.35546	-0.2795	81.1128	118.388	24.9706	170.025	72.4626	-0.22938	-0.1528	0.10202	0.0509	0.05109	-0.02552
-0.35546	-0.2795	80.7075	117.907	26.2675	169.107	72.029	-0.30584	-0.33107	-0.15304	-0.22903	-0.15327	-0.15309
-0.38085	-0.2795	80.2768	117.375	27.7169	168.162	71.5954	-0.40778	-0.43294	-0.28057	-0.38172	-0.25545	-0.20413
-0.43162	-0.33032	79.7449	116.742	29.0137	167.141	71.1363	-0.45876	-0.40747	-0.25506	-0.33082	-0.17882	-0.15309
-0.4824	-0.45736	79.0863	116.059	30.2597	166.12	70.7282	-0.45876	-0.28014	-0.15304	-0.20358	-0.07664	-0.10206
-0.53318	-0.53359	78.5036	115.451	31.582	165.201	70.3966	-0.3823	-0.25467	-0.07652	-0.10179	-0.02555	-0.05103
-0.50779	-0.48277	78.0983	114.945	32.7263	164.308	70.014	-0.43327	-0.25467	-0.10202	-0.12724	-0.02555	-0.02552
-0.43162	-0.38114	77.8703	114.565	33.7688	163.465	69.5804	-0.53522	-0.43294	-0.25506	-0.30537	-0.17882	-0.15309
-0.38085	-0.30491	77.5917	114.135	34.8623	162.649	69.2743	-0.50973	-0.50934	-0.38259	-0.43261	-0.25545	-0.20413
-0.40623	-0.33032	77.1864	113.603	35.7777	161.857	69.0448	-0.35681	-0.33107	-0.25506	-0.35627	-0.15327	-0.17861
-0.40623	-0.35573	76.705	113.047	36.566	161.066	68.7642	-0.20389	-0.12734	0	-0.07634	0.05109	-0.02552
-0.40623	-0.38114	76.2491	112.49	37.3542	160.249	68.5092	-0.10195	0	0.20405	0.12724	0.17882	0.05103
-0.40623	-0.33032	75.8691	112.034	38.3714	159.509	68.2541	-0.02549	0.05093	0.25506	0.17813	0.17882	0.05103
-0.33007	-0.17786	75.7424	111.68	39.3376	158.794	67.9736	0.02549	0	0.17854	0.07634	0.10218	0
-0.22851	0	75.6664	111.351	40.2276	158.105	67.642	-0.02549	-0.0764	0.10202	0	0.02555	-0.05103
-0.20312	0	75.3878	110.844	40.9905	157.365	67.3869	0.10195	-0.10187	0.07652	-0.07634	0	-0.12758
-0.2539	-0.10164	74.8558	110.212	41.4991	156.522	67.1319	0.28035	0.12734	0.28057	0.07634	0.12773	-0.05103
-0.2539	-0.10164	74.3745	109.604	42.0585	155.655	66.8003	0.33133	0.33107	0.56113	0.38172	0.35763	0.10206
-0.2539	-0.15245	73.9439	109.022	42.745	154.812	66.4687	0.35681	0.28014	0.53563	0.40716	0.33209	0.10206
-0.27929	-0.10164	73.5639	108.516	43.2028	153.919	66.0861	0.28035	0.1528	0.38259	0.22903	0.17882	0.02552
-0.22851	0.02541	73.3612	108.085	43.7368	153.025	65.627	0.12743	-0.05093	0.20405	0.0509	0.07664	-0.05103
-0.22851	0.02541	73.0572	107.503	44.347	152.055	65.1679	0.02549	-0.10187	0.12753	-0.02545	0.02555	-0.10206
-0.30468	-0.12705	72.4493	106.769	44.881	151.086	64.8108	0.07646	-0.12734	0.10202	-0.0509	0.02555	-0.10206
-0.38085	-0.25409	71.74	105.984	45.3642	149.988	64.3262	0	0.02547	0.22955	0.10179	0.12773	0
-0.38085	-0.2795	71.208	105.326	45.8473	148.865	63.8161	-0.15292	-0.02547	0.25506	0.17813	0.20436	0.05103
-0.40623	-0.30491	70.752	104.769	46.4322	147.946	63.408	-0.20389	-0.25467	0	-0.0509	0	-0.07655
-0.43162	-0.30491	70.2961	104.187	46.9153	146.976	62.9999	-0.28035	-0.38201	-0.17854	-0.30537	-0.17882	-0.17861
-0.40623	-0.25409	69.9161	103.63	47.3222	145.904	62.4642	-0.45876	-0.48388	-0.28057	-0.35627	-0.17882	-0.17861
-0.4824	-0.38114	69.3335	102.922	47.6782	144.857	62.0306	-0.53522	-0.45841	-0.28057	-0.33082	-0.15327	-0.20413
-0.50779	-0.45736	68.6748	102.238	48.085	143.887	61.6991	-0.43327	-0.35654	-0.20405	-0.25448	-0.07664	-0.12758
-0.53318	-0.48277	68.1429	101.656	48.619	142.994	61.393	-0.3823	-0.28014	-0.10202	-0.15269	0	-0.07655
-0.50779	-0.43195	67.8135	101.124	49.1276	142.101	61.0104	-0.43327	-0.33107	-0.15304	-0.17813	-0.02555	-0.07655
-0.43162	-0.33032	67.5602	100.669	49.5598	141.233	60.6278	-0.48424	-0.45841	-0.30607	-0.33082	-0.15327	-0.17861
-0.43162	-0.30491	67.1802	100.188	50.043	140.441	60.3473	-0.43327	-0.45841	-0.33158	-0.38172	-0.17882	-0.22964
-0.43162	-0.2795	66.8256	99.6815	50.5261	139.676	60.1177	-0.28035	-0.30561	-0.17854	-0.25448	-0.07664	-0.17861
-0.40623	-0.30491	66.3696	99.074	50.9076	138.859	59.8626	-0.12743	-0.1528	0.02551	-0.0509	0.05109	-0.10206
-0.40623	-0.2795	65.9643	98.5677	51.3398	138.119	59.6076	-0.05097	-0.10187	0.12753	0.10179	0.15327	-0.02552
-0.33007	-0.17786	65.711	98.1121	51.7975	137.378	59.3525	0.02549	-0.02547	0.20405	0.15269	0.17882	0
-0.2539	-0.07623	65.559	97.7324	52.3061	136.689	59.0975	0.07646	-0.05093	0.15304	0.0509	0.10218	-0.07655
-0.22851	0	65.3057	97.3021	52.713	136	58.8424	0.15292	-0.1528	0.05101	-0.0509	0.02555	-0.15309
-0.20312	0.02541	64.9257	96.7452	52.9418	135.183	58.5618	0.22938	-0.02547	0.17854	0.0509	0.12773	-0.10206
-0.20312	-0.05082	64.4697	96.1124	53.1198	134.341	58.2813	0.33133	0.17827	0.4081	0.25448	0.25545	-0.02552
-0.22851	-0.10164	63.9884	95.5302	53.2724	133.549	57.9752	0.40778	0.20374	0.48461	0.35627	0.33209	0.02552
-0.20312	-0.05082	63.6084	94.9733	53.3487	132.682	57.6436	0.3823	0.17827	0.45911	0.33082	0.30654	0.02552
-0.20312	0	63.3298	94.4924	53.425	131.814	57.2355	0.28035	0.02547	0.33158	0.17813	0.17882	-0.02552
-0.20312	0.05082	63.0258	93.9355	53.425	130.92	56.8274	0.17841	-0.10187	0.17854	0.0509	0.07664	-0.10206
-0.20312	0	62.5445	93.3027	53.3232	129.95	56.4193	0.12743	-0.1528	0.12753	0	0.05109	-0.12758
-0.27929	-0.12705	61.9365	92.5686	53.1707	128.955	56.0112	0.12743	-0.10187	0.15304	0.0509	0.10218	-0.10206
-0.30468	-0.20327	61.3539	91.8599	52.9672	127.908	55.5521	0.02549	-0.0764	0.22955	0.12724	0.17882	-0.02552
-0.33007	-0.22868	60.8726	91.2524	52.8655	126.913	55.093	-0.10195	-0.20374	0.12753	0.0509	0.12773	-0.02552
-0.38085	-0.25409	60.4166	90.6955	52.7893	126.019	54.7104	-0.15292	-0.38201	-0.07652	-0.15269	-0.05109	-0.12758
-0.38085	-0.22868	60.0366	90.1133	52.6875	125.049	54.2768	-0.28035	-0.48388	-0.20405	-0.30537	-0.12773	-0.17861
-0.40623	-0.25409	59.5807	89.5058	52.535	124.054	53.8177	-0.40778	-0.50934	-0.22955	-0.33082	-0.12773	-0.17861
-0.45701	-0.33032	59.0234	88.8477	52.357	123.11	53.4606	-0.40778	-0.48388	-0.22955	-0.27992	-0.07664	-0.17861
-0.4824	-0.40654	58.4661	88.2148	52.179	122.216	53.129	-0.33133	-0.38201	-0.15304	-0.20358	-0.02555	-0.12758
-0.4824	-0.40654	58.0607	87.6833	52.1027	121.399	52.823	-0.33133	-0.38201	-0.10202	-0.17813	0	-0.07655
-0.43162	-0.33032	57.7821	87.2023	52.0264	120.583	52.4659	-0.40778	-0.45841	-0.20405	-0.25448	-0.05109	-0.12758
-0.40623	-0.2795	57.4781	86.7214	51.9501	119.817	52.1598	-0.40778	-0.48388	-0.25506	-0.35627	-0.12773	-0.17861
-0.40623	-0.25409	57.1488	86.2404	51.8484	119.102	51.9047	-0.30584	-0.45841	-0.22955	-0.33082	-0.10218	-0.20413
-0.38085	-0.22868	56.7942	85.7342	51.6958	118.362	51.6752	-0.20389	-0.33107	-0.07652	-0.17813	0.02555	-0.12758
-0.38085	-0.25409	56.3888	85.1773	51.5433	117.622	51.4201	-0.12743	-0.20374	0.07652	-0.02545	0.10218	-0.07655
-0.35546	-0.17786	56.0849	84.7217	51.3907	116.932	51.1906	-0.02549	-0.17827	0.12753	0.02545	0.15327	-0.02552
-0.2539	-0.07623	55.9329	84.342	51.3144	116.294	50.961	0.02549	-0.17827	0.15304	0.02545	0.12773	-0.05103
-0.22851	-0.02541	55.6795	83.937	51.1873	115.682	50.7315	0.10195	-0.2292	0.07652	-0.0509	0.07664	-0.10206
-0.20312	0	55.3502	83.4054	50.9076	114.967	50.4509	0.17841	-0.17827	0.15304	0	0.10218	-0.10206
-0.20312	-0.02541	54.9449	82.8485	50.6024	114.176	50.1448	0.20389	-0.02547	0.30607	0.12724	0.20436	-0.05103
-0.22851	-0.05082	54.5396	82.2917	50.2973	113.435	49.8898	0.28035	0.02547	0.38259	0.25448	0.281	0
-0.20312	-0.02541	54.185	81.7854	50.043	112.67	49.5837	0.33133	0.02547	0.38259	0.25448	0.25545	0
-0.17773	0.02541	53.9063	81.3045	49.7887	111.904	49.2521	0.25487	-0.0764	0.30607	0.15269	0.20436	-0.02552
-0.17773	0.05082	53.6023	80.7982	49.5344	111.087	48.844	0.15292	-0.17827	0.20405	0.07634	0.15327	-0.05103
-0.17773	0.02541	53.1717	80.1907	49.2039	110.219	48.4614	0.12743	-0.20374	0.12753	0	0.10218	-0.10206
-0.22851	-0.07623	52.6651	79.5579	48.8479	109.326	48.1299	0.12743	-0.1528	0.17854	0.0509	0.12773	-0.07655
-0.2539	-0.12705	52.1331	78.9251	48.5173	108.407	47.6963	0.05097	-0.17827	0.17854	0.07634	0.17882	-0.05103
-0.27929	-0.15245	51.7024	78.3429	48.2121	107.488	47.2627	-0.07646	-0.2292	0.12753	0.0509	0.12773	-0.05103
-0.30468	-0.15245	51.2971	77.8113	47.9324	106.671	46.9056	-0.12743	-0.38201	-0.02551	-0.12724	0.02555	-0.10206
-0.30468	-0.15245	50.9171	77.2797	47.6527	105.803	46.523	-0.20389	-0.45841	-0.12753	-0.22903	-0.05109	-0.15309
-0.33007	-0.17786	50.5118	76.6975	47.3222	104.91	46.0894	-0.30584	-0.43294	-0.15304	-0.22903	-0.05109	-0.15309
-0.35546	-0.22868	50.0305	76.09	47.017	104.042	45.7323	-0.33133	-0.45841	-0.17854	-0.22903	-0.02555	-0.15309
-0.40623	-0.33032	49.5239	75.5078	46.7119	103.225	45.4262	-0.30584	-0.38201	-0.12753	-0.20358	0	-0.12758
-0.40623	-0.30491	49.1439	75.0016	46.4576	102.459	45.1202	-0.28035	-0.35654	-0.12753	-0.20358	0	-0.12758
-0.35546	-0.22868	48.9159	74.5713	46.2287	101.745	44.7886	-0.33133	-0.43294	-0.17854	-0.22903	-0.02555	-0.12758
-0.35546	-0.22868	48.6373	74.1157	45.9999	101.055	44.508	-0.33133	-0.43294	-0.22955	-0.30537	-0.07664	-0.17861
-0.35546	-0.20327	48.308	73.6347	45.771	100.366	44.2784	-0.25487	-0.38201	-0.20405	-0.30537	-0.07664	-0.17861
-0.35546	-0.20327	47.9787	73.1791	45.5167	99.6771	44.0234	-0.20389	-0.28014	-0.07652	-0.15269	0.02555	-0.12758
-0.33007	-0.17786	47.6747	72.6981	45.2879	99.039	43.7938	-0.10195	-0.17827	0.02551	-0.0509	0.10218	-0.07655
-0.27929	-0.15245	47.4213	72.2678	45.0845	98.4009	43.5643	-0.05097	-0.1528	0.05101	-0.02545	0.10218	-0.07655
-0.22851	-0.07623	47.2187	71.8881	44.881	97.8138	43.3092	-0.02549	-0.1528	0.07652	-0.02545	0.10218	-0.07655
-0.20312	-0.02541	47.016	71.5084	44.7285	97.2522	43.1307	0.05097	-0.1528	0.05101	-0.0509	0.07664	-0.10206
-0.20312	-0.02541	46.6867	71.0022	44.4742	96.6141	42.9011	0.12743	-0.10187	0.10202	-0.02545	0.10218	-0.07655
-0.20312	-0.07623	46.3321	70.4959	44.169	95.8993	42.5951	0.15292	0	0.22955	0.10179	0.17882	-0.05103
-0.20312	-0.07623	46.0028	70.015	43.8893	95.2357	42.3145	0.17841	0.05093	0.28057	0.17813	0.22991	-0.02552
-0.20312	-0.05082	45.6988	69.5847	43.6605	94.5975	42.0594	0.22938	0	0.25506	0.15269	0.20436	-0.02552
-0.17773	0	45.4455	69.129	43.4316	93.9084	41.7534	0.17841	-0.0764	0.17854	0.07634	0.15327	-0.05103
-0.15234	0	45.1415	68.6481	43.1519	93.1681	41.3963	0.10195	-0.12734	0.12753	0.02545	0.10218	-0.05103
-0.20312	-0.07623	44.7362	68.0912	42.8468	92.4023	41.0647	0.07646	-0.1528	0.07652	-0.02545	0.10218	-0.07655
-0.22851	-0.15245	44.2295	67.509	42.5416	91.6111	40.7331	0.07646	-0.12734	0.12753	0.02545	0.12773	-0.05103
-0.2539	-0.20327	43.8242	66.9775	42.2365	90.8198	40.3505	0.02549	-0.1528	0.12753	0.07634	0.15327	-0.02552
-0.2539	-0.20327	43.4442	66.4712	41.9313	90.0285	39.9934	-0.07646	-0.2292	0.05101	0	0.10218	-0.05103
-0.30468	-0.22868	43.0643	65.9903	41.6516	89.2882	39.6619	-0.15292	-0.33107	-0.07652	-0.12724	0	-0.07655
-0.30468	-0.22868	42.7349	65.5093	41.3974	88.548	39.3048	-0.20389	-0.40747	-0.15304	-0.20358	-0.02555	-0.10206
-0.33007	-0.25409	42.3296	64.9778	41.0922	87.7567	38.9732	-0.25487	-0.38201	-0.15304	-0.20358	0	-0.10206
-0.35546	-0.33032	41.8737	64.4462	40.8379	87.0165	38.6416	-0.25487	-0.35654	-0.15304	-0.17813	0	-0.07655
-0.40623	-0.40654	41.443	63.9146	40.6091	86.3018	38.3611	-0.25487	-0.33107	-0.12753	-0.17813	0	-0.07655
-0.38085	-0.38114	41.139	63.4843	40.4056	85.6381	38.0805	-0.28035	-0.33107	-0.15304	-0.15269	0.02555	-0.07655
-0.35546	-0.33032	40.9364	63.1046	40.2531	85.0255	37.8254	-0.28035	-0.35654	-0.17854	-0.20358	-0.02555	-0.10206
-0.35546	-0.33032	40.6577	62.6996	40.0496	84.4129	37.5959	-0.25487	-0.35654	-0.22955	-0.27992	-0.05109	-0.12758
-0.35546	-0.30491	40.3791	62.2693	39.8208	83.8003	37.3663	-0.22938	-0.33107	-0.17854	-0.25448	-0.02555	-0.12758
-0.33007	-0.30491	40.0751	61.839	39.6174	83.1876	37.1368	-0.17841	-0.20374	-0.07652	-0.12724	0.05109	-0.05103
-0.33007	-0.30491	39.7964	61.4087	39.3885	82.6516	36.9582	-0.07646	-0.1528	0	-0.07634	0.10218	-0.05103
-0.27929	-0.25409	39.6191	61.0543	39.2359	82.1156	36.7797	-0.02549	-0.10187	0.02551	-0.0509	0.12773	-0.02552
-0.22851	-0.17786	39.4671	60.6999	39.0325	81.5795	36.5501	-0.02549	-0.12734	0.02551	-0.0509	0.10218	-0.05103
-0.22851	-0.15245	39.2645	60.3455	38.8545	81.069	36.3716	0.02549	-0.12734	0	-0.07634	0.07664	-0.07655
-0.2539	-0.17786	38.9605	59.8899	38.6002	80.5075	36.193	0.12743	-0.02547	0.07652	-0.02545	0.10218	-0.05103
-0.2539	-0.17786	38.6565	59.4343	38.3205	79.8949	35.9125	0.12743	0.02547	0.17854	0.07634	0.20436	-0.02552
-0.27929	-0.17786	38.3779	59.004	38.0408	79.2822	35.6829	0.12743	0.05093	0.20405	0.10179	0.20436	0
-0.2539	-0.15245	38.0992	58.6243	37.812	78.7207	35.4534	0.15292	0	0.15304	0.0509	0.15327	-0.02552
-0.22851	-0.10164	37.9219	58.2446	37.5577	78.1336	35.1728	0.10195	-0.05093	0.10202	0	0.12773	-0.05103
-0.2539	-0.12705	37.6432	57.8143	37.2525	77.4699	34.8667	0.05097	-0.10187	0.05101	-0.02545	0.07664	-0.05103
-0.27929	-0.17786	37.2126	57.2827	36.922	76.8063	34.5862	0.02549	-0.12734	0.05101	-0.0509	0.07664	-0.07655
-0.33007	-0.25409	36.7819	56.7764	36.5914	76.0915	34.2801	0	-0.0764	0.10202	0	0.12773	-0.05103
-0.33007	-0.25409	36.4526	56.3208	36.2608	75.4279	33.974	-0.05097	-0.0764	0.07652	0.02545	0.12773	-0.02552
-0.33007	-0.25409	36.1487	55.8905	35.9811	74.7642	33.6679	-0.12743	-0.17827	-0.02551	-0.07634	0.05109	-0.05103
-0.35546	-0.25409	35.87	55.4855	35.7268	74.1516	33.3874	-0.20389	-0.28014	-0.15304	-0.20358	0	-0.10206
-0.35546	-0.22868	35.5407	55.0552	35.4217	73.4624	33.0558	-0.25487	-0.28014	-0.20405	-0.22903	-0.02555	-0.12758
-0.38085	-0.30491	35.1607	54.5742	35.0911	72.7988	32.7752	-0.28035	-0.2292	-0.17854	-0.20358	-0.02555	-0.10206
-0.40623	-0.35573	34.7554	54.0933	34.786	72.1861	32.5202	-0.28035	-0.2292	-0.15304	-0.17813	0.02555	-0.10206
-0.43162	-0.38114	34.4007	53.663	34.5063	71.5735	32.2906	-0.25487	-0.17827	-0.12753	-0.15269	0.05109	-0.07655
-0.38085	-0.33032	34.1728	53.3086	34.252	71.0375	32.0356	-0.28035	-0.20374	-0.12753	-0.15269	0.02555	-0.07655
-0.35546	-0.2795	33.9954	52.9795	34.0231	70.5015	31.8315	-0.28035	-0.2292	-0.17854	-0.22903	-0.02555	-0.10206
-0.35546	-0.25409	33.7674	52.6251	33.7688	69.9909	31.653	-0.25487	-0.20374	-0.20405	-0.25448	-0.02555	-0.12758
-0.35546	-0.25409	33.5141	52.2454	33.5146	69.4804	31.4489	-0.20389	-0.1528	-0.15304	-0.20358	0.02555	-0.10206
-0.35546	-0.22868	33.2355	51.8658	33.2349	68.9699	31.2449	-0.15292	-0.05093	-0.05101	-0.10179	0.07664	-0.07655
-0.33007	-0.20327	33.0075	51.5114	33.006	68.5105	31.0663	-0.10195	0	0	-0.0509	0.12773	-0.05103
-0.27929	-0.15245	32.8808	51.2076	32.8026	68.0765	30.9133	-0.05097	0.02547	0.02551	-0.0509	0.12773	-0.05103
-0.20312	-0.07623	32.7795	50.9292	32.5991	67.6426	30.7093	-0.05097	0.02547	0.02551	-0.0509	0.10218	-0.07655
-0.20312	-0.05082	32.6022	50.6001	32.3703	67.2087	30.5307	0	0.02547	0	-0.10179	0.07664	-0.10206
-0.22851	-0.10164	32.3235	50.1951	32.0906	66.6982	30.3267	0.07646	0.10187	0.07652	-0.0509	0.12773	-0.07655
-0.22851	-0.10164	32.0195	49.7901	31.8109	66.1621	30.0971	0.07646	0.17827	0.15304	0.07634	0.20436	-0.02552
-0.22851	-0.10164	31.7662	49.4104	31.5566	65.6771	29.8676	0.10195	0.17827	0.17854	0.10179	0.20436	-0.02552
-0.22851	-0.07623	31.5889	49.0814	31.3023	65.1666	29.638	0.07646	0.12734	0.12753	0.02545	0.15327	-0.05103
-0.17773	0	31.4369	48.7776	31.0989	64.6561	29.3829	0.02549	0.02547	0.05101	-0.02545	0.10218	-0.07655
-0.20312	-0.05082	31.1836	48.3473	30.8192	64.0946	29.1024	-0.02549	0	0	-0.07634	0.05109	-0.10206
-0.22851	-0.12705	30.8036	47.8917	30.4886	63.4819	28.8473	-0.02549	-0.02547	-0.02551	-0.10179	0.05109	-0.12758
-0.27929	-0.17786	30.4236	47.4107	30.1835	62.8693	28.5412	-0.07646	0.02547	0.05101	-0.02545	0.10218	-0.07655
-0.27929	-0.17786	30.1197	47.0057	29.9037	62.2822	28.2607	-0.12743	-0.02547	0	-0.02545	0.10218	-0.07655
-0.27929	-0.17786	29.8917	46.6513	29.6495	61.7462	28.0056	-0.17841	-0.12734	-0.10202	-0.12724	0.02555	-0.10206
-0.2539	-0.15245	29.6637	46.3476	29.4206	61.2102	27.7506	-0.25487	-0.20374	-0.20405	-0.22903	-0.05109	-0.15309
-0.27929	-0.15245	29.4104	45.9426	29.1409	60.6486	27.47	-0.30584	-0.25467	-0.25506	-0.27992	-0.07664	-0.15309
-0.30468	-0.22868	29.0304	45.5123	28.8357	60.0615	27.2149	-0.30584	-0.2292	-0.22955	-0.25448	-0.05109	-0.15309
-0.33007	-0.30491	28.6757	45.082	28.556	59.5255	26.9854	-0.30584	-0.17827	-0.17854	-0.20358	0	-0.12758
-0.33007	-0.30491	28.3971	44.7529	28.3272	59.066	26.8323	-0.25487	-0.12734	-0.15304	-0.15269	0.02555	-0.10206
-0.30468	-0.2795	28.2198	44.4491	28.1492	58.6321	26.6283	-0.25487	-0.1528	-0.15304	-0.20358	0	-0.12758
-0.2539	-0.20327	28.0931	44.196	27.9458	58.1726	26.4242	-0.30584	-0.20374	-0.22955	-0.22903	-0.02555	-0.15309
-0.2539	-0.20327	27.9411	43.8923	27.7677	57.7642	26.2712	-0.25487	-0.17827	-0.22955	-0.25448	-0.02555	-0.15309
-0.2539	-0.20327	27.6878	43.5632	27.5389	57.3813	26.1182	-0.15292	-0.0764	-0.15304	-0.20358	0	-0.15309
-0.22851	-0.20327	27.4598	43.2341	27.31	56.9474	25.9651	-0.10195	0	-0.05101	-0.10179	0.07664	-0.10206
-0.20312	-0.20327	27.2825	42.9304	27.1066	56.539	25.8121	-0.07646	0.05093	0	-0.0509	0.12773	-0.07655
-0.15234	-0.12705	27.2065	42.6773	26.9795	56.1816	25.6846	0	0.0764	0.02551	-0.02545	0.12773	-0.07655
-0.10156	-0.07623	27.1305	42.4494	26.8269	55.8753	25.557	0.02549	0.10187	0.02551	-0.0509	0.10218	-0.10206
-0.07617	-0.05082	26.9785	42.171	26.6235	55.4925	25.404	0.07646	0.10187	0	-0.07634	0.07664	-0.12758
-0.10156	-0.10164	26.7505	41.8166	26.3692	55.033	25.2255	0.10195	0.1528	0.07652	-0.02545	0.12773	-0.10206
-0.12695	-0.12705	26.4718	41.4622	26.1149	54.5991	25.0469	0.12743	0.2292	0.12753	0.0509	0.17882	-0.07655
-0.12695	-0.12705	26.2692	41.1585	25.8861	54.1651	24.8684	0.15292	0.2292	0.15304	0.10179	0.20436	-0.05103
-0.07617	-0.10164	26.1425	40.88	25.7081	53.7567	24.6643	0.12743	0.17827	0.10202	0.02545	0.15327	-0.07655
-0.07617	-0.10164	25.9905	40.5763	25.5046	53.2973	24.4093	0.02549	0.0764	0	-0.0509	0.07664	-0.12758
-0.07617	-0.12705	25.7626	40.2219	25.2504	52.7868	24.1542	-0.02549	0.05093	-0.05101	-0.10179	0.05109	-0.12758
-0.10156	-0.22868	25.4332	39.8169	24.9706	52.2762	23.9246	-0.02549	0.05093	-0.05101	-0.12724	0.05109	-0.15309
-0.15234	-0.30491	25.0786	39.4119	24.6909	51.7657	23.6696	-0.07646	0.0764	-0.02551	-0.07634	0.07664	-0.12758
-0.15234	-0.30491	24.8253	39.0575	24.4366	51.2297	23.4145	-0.15292	0.05093	-0.05101	-0.07634	0.07664	-0.10206
-0.15234	-0.30491	24.6226	38.7538	24.2332	50.7702	23.185	-0.20389	-0.02547	-0.12753	-0.15269	0.02555	-0.12758
-0.15234	-0.2795	24.42	38.4753	24.0298	50.3108	22.9554	-0.25487	-0.10187	-0.22955	-0.25448	-0.05109	-0.15309
-0.15234	-0.30491	24.1667	38.1463	23.8009	49.8258	22.7004	-0.30584	-0.1528	-0.30607	-0.30537	-0.07664	-0.17861
-0.20312	-0.35573	23.8627	37.7666	23.5466	49.3408	22.4708	-0.33133	-0.12734	-0.25506	-0.27992	-0.07664	-0.17861
-0.22851	-0.40654	23.5333	37.4122	23.2924	48.8558	22.2668	-0.33133	-0.0764	-0.22955	-0.22903	-0.02555	-0.15309
-0.22851	-0.43195	23.28	37.1084	23.1398	48.4985	22.1137	-0.28035	-0.05093	-0.17854	-0.20358	0	-0.15309
-0.22851	-0.38114	23.128	36.8806	22.9872	48.1411	21.9607	-0.28035	-0.05093	-0.20405	-0.22903	-0.02555	-0.15309
-0.17773	-0.33032	23.0267	36.6528	22.8601	47.7838	21.7821	-0.30584	-0.0764	-0.22955	-0.25448	-0.05109	-0.15309
-0.15234	-0.30491	22.8747	36.425	22.7329	47.4519	21.6546	-0.25487	-0.05093	-0.22955	-0.25448	-0.05109	-0.17861
-0.15234	-0.30491	22.6974	36.1466	22.6058	47.1201	21.5271	-0.15292	0.02547	-0.15304	-0.20358	0	-0.15309
-0.15234	-0.30491	22.4947	35.8681	22.4787	46.7883	21.4251	-0.10195	0.12734	-0.07652	-0.12724	0.05109	-0.12758
-0.12695	-0.2795	22.3427	35.615	22.3769	46.482	21.2975	-0.07646	0.1528	0	-0.07634	0.10218	-0.12758
-0.07617	-0.22868	22.2668	35.4125	22.2752	46.1756	21.17	-0.02549	0.17827	0.02551	-0.0509	0.10218	-0.10206
-0.05078	-0.17786	22.1654	35.2353	22.1989	45.9459	21.0935	0.05097	0.17827	0.02551	-0.0509	0.07664	-0.12758
-0.05078	-0.15245	22.0388	35.0075	22.0718	45.6396	20.9659	0.10195	0.17827	0.02551	-0.07634	0.07664	-0.15309
-0.02539	-0.17786	21.8614	34.7037	21.9192	45.2567	20.8129	0.10195	0.25467	0.10202	-0.02545	0.12773	-0.12758
-0.07617	-0.20327	21.6335	34.4	21.7412	44.8994	20.6599	0.12743	0.30561	0.15304	0.02545	0.15327	-0.10206
-0.05078	-0.17786	21.4815	34.1469	21.6141	44.542	20.5324	0.15292	0.30561	0.17854	0.07634	0.17882	-0.10206
-0.05078	-0.17786	21.3295	33.8684	21.4615	44.1847	20.3538	0.12743	0.25467	0.12753	0	0.12773	-0.12758
-0.05078	-0.15245	21.1775	33.6153	21.3344	43.7762	20.1242	0.05097	0.20374	0.05101	-0.07634	0.07664	-0.15309
-0.05078	-0.17786	21.0002	33.3368	21.1818	43.3678	19.9202	0	0.17827	0	-0.10179	0.07664	-0.15309
-0.07617	-0.25409	20.7215	32.9825	20.9784	42.9339	19.7417	0	0.17827	0	-0.10179	0.05109	-0.15309
-0.12695	-0.30491	20.4175	32.6281	20.7495	42.4744	19.5121	-0.05097	0.17827	0	-0.10179	0.07664	-0.15309
-0.15234	-0.33032	20.1642	32.3243	20.5461	42.015	19.2826	-0.15292	0.12734	-0.02551	-0.10179	0.05109	-0.15309
-0.15234	-0.33032	19.9869	32.0459	20.3681	41.6066	19.0785	-0.20389	0.0764	-0.10202	-0.17813	0.02555	-0.15309
-0.15234	-0.30491	19.8349	31.7928	20.2155	41.2237	18.9	-0.22938	0	-0.17854	-0.25448	-0.05109	-0.17861
-0.17773	-0.35573	19.6069	31.5143	20.0375	40.7898	18.6959	-0.30584	-0.02547	-0.22955	-0.33082	-0.07664	-0.20413
-0.20312	-0.38114	19.3536	31.2106	19.8341	40.3814	18.4919	-0.33133	-0.02547	-0.22955	-0.30537	-0.07664	-0.20413
-0.20312	-0.43195	19.1003	30.8815	19.6561	39.9985	18.3388	-0.30584	0.02547	-0.20405	-0.27992	-0.05109	-0.17861
-0.22851	-0.43195	18.8723	30.6537	19.529	39.6922	18.2113	-0.28035	0.05093	-0.17854	-0.25448	-0.02555	-0.17861
-0.20312	-0.38114	18.7456	30.4259	19.3764	39.3603	18.0838	-0.28035	0.02547	-0.17854	-0.25448	-0.02555	-0.17861
-0.20312	-0.35573	18.6696	30.2487	19.2493	39.0796	17.9307	-0.30584	0.02547	-0.20405	-0.27992	-0.05109	-0.17861
-0.17773	-0.33032	18.5683	30.0462	19.1221	38.8243	17.8287	-0.25487	0.05093	-0.20405	-0.27992	-0.05109	-0.20413
-0.17773	-0.2795	18.4416	29.8437	19.0204	38.569	17.7777	-0.17841	0.12734	-0.12753	-0.22903	0	-0.15309
-0.17773	-0.2795	18.2896	29.6159	18.8678	38.2883	17.6757	-0.12743	0.20374	-0.05101	-0.15269	0.05109	-0.12758
-0.15234	-0.2795	18.163	29.3881	18.7407	38.0585	17.5737	-0.05097	0.25467	0.02551	-0.10179	0.07664	-0.12758
-0.12695	-0.20327	18.1123	29.2615	18.639	37.8288	17.4971	-0.02549	0.25467	0.05101	-0.07634	0.07664	-0.10206
-0.10156	-0.15245	18.087	29.1096	18.5627	37.6501	17.4461	0.05097	0.28014	0.05101	-0.07634	0.07664	-0.12758
-0.07617	-0.12705	18.011	28.9071	18.4101	37.3949	17.3441	0.07646	0.28014	0.07652	-0.07634	0.07664	-0.12758
-0.07617	-0.12705	17.8337	28.654	18.2321	37.0886	17.2166	0.10195	0.33107	0.12753	-0.02545	0.10218	-0.10206
-0.10156	-0.12705	17.6563	28.4009	18.0541	36.7823	17.089	0.15292	0.38201	0.17854	0.02545	0.15327	-0.07655
-0.07617	-0.12705	17.5297	28.1984	17.8761	36.5015	16.9615	0.17841	0.38201	0.20405	0.0509	0.15327	-0.07655
-0.07617	-0.12705	17.403	27.9706	17.7236	36.1952	16.834	0.15292	0.33107	0.15304	0	0.10218	-0.10206
-0.07617	-0.10164	17.3017	27.7427	17.571	35.8633	16.6299	0.07646	0.25467	0.10202	-0.0509	0.07664	-0.12758
-0.07617	-0.12705	17.1497	27.4896	17.4184	35.506	16.4514	0.05097	0.2292	0.07652	-0.10179	0.07664	-0.12758
-0.12695	-0.17786	16.8964	27.1859	17.215	35.1486	16.2983	0.05097	0.2292	0.07652	-0.10179	0.05109	-0.12758
-0.12695	-0.22868	16.6684	26.9074	16.9861	34.7402	16.0688	-0.02549	0.20374	0.07652	-0.10179	0.07664	-0.10206
-0.15234	-0.25409	16.4657	26.629	16.7827	34.3573	15.8648	-0.10195	0.1528	0.02551	-0.10179	0.05109	-0.10206
-0.15234	-0.25409	16.3137	26.4012	16.6556	34	15.7117	-0.15292	0.0764	-0.05101	-0.20358	0	-0.12758
-0.15234	-0.22868	16.1871	26.1733	16.503	33.6937	15.5587	-0.20389	0	-0.12753	-0.27992	-0.05109	-0.17861
-0.15234	-0.22868	16.0098	25.9455	16.3504	33.3363	15.3801	-0.25487	0	-0.15304	-0.30537	-0.07664	-0.17861
-0.17773	-0.2795	15.7818	25.6671	16.147	32.979	15.2016	-0.28035	0	-0.15304	-0.27992	-0.05109	-0.15309
-0.17773	-0.33032	15.5538	25.3887	15.969	32.6727	15.0741	-0.28035	0.02547	-0.12753	-0.27992	-0.05109	-0.15309
-0.17773	-0.33032	15.4018	25.1862	15.8419	32.3919	14.9465	-0.25487	0.05093	-0.10202	-0.25448	-0.02555	-0.15309
-0.17773	-0.2795	15.3258	25.0343	15.7147	32.1366	14.8445	-0.25487	0.02547	-0.10202	-0.25448	-0.05109	-0.15309
-0.15234	-0.25409	15.2498	24.8571	15.613	31.9069	14.7425	-0.25487	0	-0.12753	-0.30537	-0.07664	-0.17861
-0.12695	-0.20327	15.1738	24.7052	15.4859	31.7027	14.6405	-0.22938	0.02547	-0.10202	-0.27992	-0.07664	-0.17861
-0.12695	-0.20327	15.0725	24.528	15.3841	31.473	14.5894	-0.15292	0.12734	-0.02551	-0.20358	0	-0.15309
-0.12695	-0.20327	14.9458	24.3255	15.257	31.2688	14.5384	-0.07646	0.17827	0.05101	-0.15269	0.02555	-0.12758
-0.10156	-0.17786	14.8445	24.1483	15.1553	31.0646	14.4619	-0.05097	0.20374	0.07652	-0.10179	0.05109	-0.12758
-0.05078	-0.10164	14.8445	24.0724	15.1044	30.9114	14.3854	0	0.20374	0.10202	-0.10179	0.05109	-0.10206
-0.05078	-0.07623	14.7685	23.9205	15.0027	30.7582	14.3599	0.05097	0.20374	0.10202	-0.12724	0.02555	-0.12758
-0.02539	-0.05082	14.6925	23.7433	14.901	30.554	14.2834	0.07646	0.2292	0.12753	-0.10179	0.05109	-0.12758
-0.02539	-0.05082	14.5405	23.5408	14.7739	30.2988	14.1814	0.10195	0.28014	0.17854	-0.02545	0.10218	-0.07655
-0.05078	-0.07623	14.3885	23.3383	14.6213	30.0691	14.0793	0.12743	0.30561	0.22955	0	0.10218	-0.07655
-0.05078	-0.05082	14.2872	23.1611	14.4942	29.8393	13.9773	0.15292	0.28014	0.22955	0	0.10218	-0.07655
-0.02539	-0.02541	14.1859	22.984	14.367	29.5841	13.8498	0.10195	0.25467	0.17854	-0.02545	0.07664	-0.07655
-0.02539	-0.02541	14.0846	22.8068	14.2144	29.3033	13.6967	0.07646	0.20374	0.15304	-0.07634	0.05109	-0.07655
-0.02539	-0.02541	13.9326	22.5536	14.0873	29.0225	13.5437	0.05097	0.20374	0.12753	-0.10179	0.05109	-0.10206
-0.05078	-0.07623	13.7046	22.3005	13.8839	28.6907	13.3907	0.02549	0.17827	0.12753	-0.07634	0.05109	-0.07655
-0.07617	-0.10164	13.5272	22.0727	13.7059	28.3588	13.2376	-0.02549	0.17827	0.12753	-0.07634	0.05109	-0.07655
-0.10156	-0.12705	13.3499	21.8449	13.5279	28.027	13.0591	-0.07646	0.12734	0.07652	-0.12724	0	-0.07655
-0.10156	-0.10164	13.2233	21.6677	13.4007	27.7462	12.9061	-0.15292	0.05093	0	-0.20358	-0.05109	-0.10206
-0.12695	-0.10164	13.0966	21.4652	13.2736	27.4655	12.753	-0.17841	0.02547	-0.05101	-0.27992	-0.07664	-0.12758
-0.12695	-0.12705	12.9446	21.2627	13.121	27.1847	12.6255	-0.20389	0.02547	-0.07652	-0.27992	-0.07664	-0.12758
-0.15234	-0.17786	12.7419	21.0096	12.943	26.8784	12.4979	-0.22938	0.05093	-0.02551	-0.25448	-0.05109	-0.10206
-0.17773	-0.20327	12.5393	20.8071	12.8159	26.6231	12.3704	-0.22938	0.05093	-0.02551	-0.22903	-0.02555	-0.10206
-0.17773	-0.20327	12.4633	20.6552	12.7142	26.3934	12.2939	-0.22938	0.05093	-0.02551	-0.22903	-0.05109	-0.10206
-0.15234	-0.15245	12.4126	20.5539	12.6125	26.2147	12.1919	-0.22938	0.05093	-0.05101	-0.25448	-0.05109	-0.10206
-0.15234	-0.12705	12.3873	20.4274	12.5362	26.036	12.1154	-0.22938	0.02547	-0.07652	-0.27992	-0.07664	-0.12758
-0.15234	-0.10164	12.286	20.2502	12.4345	25.8318	12.0388	-0.20389	0.05093	-0.02551	-0.25448	-0.05109	-0.10206
-0.12695	-0.10164	12.1846	20.0983	12.3582	25.6787	12.0133	-0.12743	0.12734	0.05101	-0.17813	0	-0.07655
-0.12695	-0.10164	12.0833	19.9464	12.2565	25.5	11.9623	-0.07646	0.17827	0.10202	-0.12724	0.02555	-0.05103
-0.10156	-0.05082	12.0833	19.8705	12.2056	25.3468	11.9113	-0.05097	0.20374	0.15304	-0.10179	0.05109	-0.05103
-0.10156	-0.02541	12.058	19.7692	12.1802	25.2192	11.8603	-0.02549	0.17827	0.12753	-0.12724	0.02555	-0.05103
-0.07617	0	12.0327	19.6427	12.1039	25.0916	11.8093	0.02549	0.20374	0.12753	-0.12724	0.02555	-0.05103
-0.07617	0.02541	11.9567	19.5161	11.9767	24.9129	11.7328	0.05097	0.2292	0.20405	-0.07634	0.05109	-0.05103
-0.10156	0	11.8553	19.3136	11.8496	24.7087	11.6562	0.10195	0.25467	0.25506	-0.02545	0.07664	-0.02552
-0.10156	-0.02541	11.7034	19.1617	11.7479	24.5045	11.5797	0.12743	0.28014	0.28057	0	0.10218	0
-0.07617	0	11.6527	19.0099	11.6462	24.3258	11.4777	0.10195	0.2292	0.25506	0	0.07664	0
-0.07617	0	11.602	18.8833	11.5445	24.1216	11.3757	0.07646	0.17827	0.20405	-0.0509	0.05109	-0.02552
-0.07617	0.02541	11.526	18.7061	11.4173	23.8919	11.2737	0.05097	0.1528	0.17854	-0.10179	0.02555	-0.05103
-0.10156	-0.02541	11.374	18.5036	11.2648	23.6366	11.1461	0.02549	0.1528	0.17854	-0.10179	0.05109	-0.05103
-0.12695	-0.07623	11.1714	18.3011	11.1122	23.3303	10.9931	0	0.12734	0.17854	-0.07634	0.05109	-0.02552
-0.17773	-0.10164	11.0194	18.0986	10.9342	23.0751	10.8656	-0.02549	0.10187	0.17854	-0.10179	0.02555	-0.02552
-0.17773	-0.10164	10.9181	17.9467	10.8071	22.8198	10.738	-0.07646	0.05093	0.12753	-0.12724	0	-0.05103
-0.15234	-0.10164	10.8167	17.7695	10.6799	22.5646	10.585	-0.15292	-0.02547	0.05101	-0.20358	-0.05109	-0.07655
-0.17773	-0.12705	10.7154	17.6177	10.5782	22.3348	10.5085	-0.15292	-0.05093	0	-0.25448	-0.07664	-0.10206
-0.17773	-0.15245	10.5634	17.4152	10.4765	22.1051	10.381	-0.17841	-0.02547	0.02551	-0.22903	-0.05109	-0.07655
-0.22851	-0.20327	10.3861	17.2127	10.3493	21.8498	10.2789	-0.17841	0	0.05101	-0.20358	-0.02555	-0.05103
-0.22851	-0.20327	10.2594	17.0608	10.2476	21.6712	10.2024	-0.15292	0	0.05101	-0.17813	-0.02555	-0.07655
-0.20312	-0.17786	10.2088	16.9595	10.1713	21.4925	10.1259	-0.15292	-0.02547	0.05101	-0.20358	-0.02555	-0.07655
-0.17773	-0.15245	10.2088	16.8836	10.0951	21.3393	10.0494	-0.17841	-0.02547	0.02551	-0.22903	-0.05109	-0.07655
-0.17773	-0.12705	10.1581	16.7823	10.0442	21.2117	10.0239	-0.12743	-0.02547	0	-0.25448	-0.05109	-0.10206
-0.17773	-0.12705	10.0568	16.6305	9.96791	21.0586	9.97285	-0.10195	0.02547	0.05101	-0.20358	-0.05109	-0.07655
-0.20312	-0.12705	9.98078	16.5039	9.8662	20.9054	9.92184	-0.05097	0.0764	0.12753	-0.12724	0.02555	-0.05103
-0.17773	-0.12705	9.93011	16.3773	9.81534	20.7778	9.89634	0	0.1528	0.17854	-0.07634	0.05109	-0.05103
-0.15234	-0.07623	9.93011	16.3267	9.76448	20.6757	9.87083	0.02549	0.12734	0.17854	-0.07634	0.02555	-0.05103
-0.12695	-0.02541	9.93011	16.2508	9.71363	20.5991	9.84532	0.05097	0.12734	0.17854	-0.12724	0	-0.05103
-0.12695	0	9.87945	16.1495	9.63734	20.4459	9.79431	0.07646	0.1528	0.20405	-0.10179	0	-0.07655
-0.12695	-0.02541	9.80345	15.9976	9.53563	20.2928	9.7433	0.10195	0.20374	0.25506	-0.0509	0.05109	-0.05103
-0.12695	-0.02541	9.70212	15.8458	9.43392	20.1396	9.66678	0.15292	0.25467	0.30607	0.02545	0.07664	-0.02552
-0.12695	-0.05082	9.6008	15.7192	9.3322	19.961	9.59026	0.12743	0.2292	0.28057	0	0.07664	-0.02552
-0.12695	0	9.57546	15.618	9.28135	19.7823	9.51375	0.10195	0.17827	0.25506	-0.02545	0.05109	-0.02552
-0.10156	0	9.5248	15.5167	9.20506	19.6291	9.41172	0.07646	0.12734	0.20405	-0.07634	0	-0.05103
-0.12695	0	9.42347	15.3395	9.10335	19.4249	9.3097	0.05097	0.10187	0.17854	-0.10179	0	-0.07655
-0.15234	-0.05082	9.24615	15.1623	8.97621	19.1697	9.18217	0.02549	0.10187	0.20405	-0.07634	0.02555	-0.07655
-0.17773	-0.10164	9.09416	14.9598	8.84906	18.9399	9.05464	0	0.10187	0.20405	-0.0509	0.02555	-0.05103
-0.20312	-0.12705	8.9675	14.8079	8.74735	18.7102	8.97812	-0.02549	0.0764	0.15304	-0.07634	0	-0.05103
-0.17773	-0.07623	8.91683	14.7067	8.67107	18.506	8.85059	-0.07646	0	0.10202	-0.12724	-0.05109	-0.07655
-0.17773	-0.07623	8.84084	14.5801	8.56935	18.3018	8.72306	-0.12743	-0.05093	0.02551	-0.20358	-0.10218	-0.10206
-0.17773	-0.12705	8.71418	14.4283	8.49307	18.1231	8.64654	-0.15292	-0.0764	0	-0.22903	-0.10218	-0.12758
-0.20312	-0.12705	8.56219	14.2511	8.39135	17.9189	8.54452	-0.15292	-0.02547	0.05101	-0.17813	-0.07664	-0.10206
-0.22851	-0.15245	8.4102	14.0992	8.28964	17.7147	8.468	-0.15292	0	0.07652	-0.15269	-0.05109	-0.07655
-0.22851	-0.17786	8.3342	13.9726	8.21336	17.5871	8.41699	-0.12743	0	0.07652	-0.15269	-0.05109	-0.07655
-0.20312	-0.12705	8.30887	13.8967	8.18793	17.4595	8.34047	-0.15292	-0.02547	0.05101	-0.17813	-0.05109	-0.10206
-0.17773	-0.07623	8.30887	13.8461	8.1625	17.3574	8.31496	-0.12743	-0.05093	0.02551	-0.20358	-0.07664	-0.10206
-0.17773	-0.07623	8.28354	13.7448	8.11164	17.2553	8.28946	-0.10195	-0.02547	0.02551	-0.20358	-0.07664	-0.10206
-0.20312	-0.07623	8.20754	13.6436	8.03536	17.1021	8.23844	-0.05097	0.05093	0.10202	-0.15269	-0.02555	-0.10206
-0.17773	-0.07623	8.15688	13.517	7.95907	17	8.18743	-0.02549	0.10187	0.17854	-0.07634	0.02555	-0.07655
-0.17773	-0.05082	8.13155	13.4664	7.93364	16.8979	8.18743	0.02549	0.12734	0.20405	-0.0509	0.02555	-0.05103
-0.12695	0	8.18221	13.4411	7.90822	16.8468	8.18743	0.05097	0.12734	0.17854	-0.07634	0	-0.07655
-0.12695	0.05082	8.18221	13.3651	7.88279	16.7703	8.13642	0.05097	0.12734	0.15304	-0.10179	0	-0.10206
-0.12695	0.05082	8.13155	13.2639	7.8065	16.6426	8.08541	0.07646	0.1528	0.17854	-0.07634	0	-0.07655
-0.12695	0.02541	8.05555	13.1373	7.73022	16.515	8.0599	0.12743	0.20374	0.25506	-0.02545	0.05109	-0.05103
-0.12695	0	7.95422	13.0107	7.6285	16.3874	8.00889	0.12743	0.25467	0.28057	0.02545	0.07664	-0.05103
-0.12695	0.02541	7.90356	12.9095	7.55222	16.2342	7.93237	0.12743	0.20374	0.25506	0	0.05109	-0.05103
-0.12695	0.05082	7.90356	12.8336	7.50136	16.0811	7.83035	0.07646	0.17827	0.20405	-0.02545	0.02555	-0.07655
-0.12695	0.05082	7.85289	12.7323	7.42508	15.9279	7.75383	0.05097	0.12734	0.15304	-0.07634	-0.02555	-0.10206
-0.12695	0.02541	7.75157	12.5804	7.32336	15.7492	7.65181	0.02549	0.12734	0.15304	-0.10179	-0.02555	-0.10206
-0.15234	-0.05082	7.59958	12.4032	7.19622	15.5195	7.52428	-0.02549	0.12734	0.15304	-0.07634	0	-0.10206
-0.17773	-0.07623	7.44758	12.2514	7.09451	15.3153	7.42225	-0.05097	0.12734	0.15304	-0.0509	0	-0.07655
-0.17773	-0.07623	7.37159	12.1248	7.01822	15.1622	7.34573	-0.07646	0.10187	0.10202	-0.07634	-0.02555	-0.07655
-0.17773	-0.05082	7.34626	12.0488	6.96737	14.9835	7.24371	-0.12743	0.02547	0.02551	-0.15269	-0.07664	-0.10206
-0.17773	-0.05082	7.29559	11.9476	6.89108	14.8048	7.14169	-0.17841	-0.02547	-0.02551	-0.20358	-0.10218	-0.12758
-0.20312	-0.10164	7.1436	11.7957	6.78937	14.6261	7.03966	-0.17841	-0.02547	-0.05101	-0.22903	-0.10218	-0.12758
-0.22851	-0.12705	6.99161	11.6439	6.68766	14.4474	6.98865	-0.17841	0.02547	0	-0.15269	-0.05109	-0.10206
-0.22851	-0.15245	6.89028	11.5426	6.6368	14.3198	6.93764	-0.15292	0.05093	0.05101	-0.12724	-0.02555	-0.07655
-0.22851	-0.12705	6.83962	11.4667	6.58594	14.2177	6.88663	-0.15292	0.05093	0.02551	-0.15269	-0.05109	-0.10206
-0.20312	-0.07623	6.83962	11.416	6.56051	14.1156	6.83561	-0.17841	0.05093	0	-0.15269	-0.07664	-0.10206
-0.17773	-0.02541	6.86495	11.3907	6.53508	14.0646	6.81011	-0.15292	0.05093	0	-0.17813	-0.07664	-0.10206
-0.17773	-0.05082	6.78895	11.2895	6.48423	13.988	6.81011	-0.07646	0.0764	0.02551	-0.15269	-0.05109	-0.10206
-0.17773	-0.05082	6.71296	11.1882	6.40794	13.8859	6.7591	-0.05097	0.1528	0.07652	-0.07634	-0.02555	-0.10206
-0.17773	-0.02541	6.66229	11.1123	6.35709	13.8093	6.73359	-0.02549	0.20374	0.15304	-0.02545	0.02555	-0.05103
-0.15234	0	6.68763	11.0617	6.30623	13.7583	6.73359	0.02549	0.20374	0.15304	-0.02545	0.02555	-0.07655
-0.12695	0.05082	6.73829	11.0617	6.33166	13.7327	6.73359	0.05097	0.20374	0.15304	-0.02545	0	-0.07655
-0.10156	0.07623	6.76362	11.011	6.2808	13.6562	6.70808	0.07646	0.20374	0.15304	-0.0509	0	-0.07655
-0.10156	0.05082	6.68763	10.9098	6.20452	13.5541	6.63157	0.07646	0.2292	0.17854	0	0.02555	-0.07655
-0.12695	0.02541	6.5863	10.7832	6.12823	13.4264	6.63157	0.12743	0.28014	0.22955	0.0509	0.07664	-0.05103
-0.12695	0.02541	6.5103	10.682	6.07737	13.3243	6.58055	0.15292	0.30561	0.25506	0.07634	0.07664	-0.02552
-0.12695	0.02541	6.48497	10.6313	6.02652	13.2222	6.50404	0.10195	0.2292	0.17854	0.02545	0.05109	-0.05103
-0.10156	0.05082	6.48497	10.5554	5.97566	13.0946	6.42752	0.05097	0.17827	0.12753	-0.02545	0	-0.07655
-0.10156	0.05082	6.40898	10.4542	5.9248	12.9414	6.351	0.02549	0.1528	0.07652	-0.0509	0	-0.07655
-0.12695	0	6.30765	10.3023	5.84852	12.7628	6.27448	0.02549	0.1528	0.07652	-0.0509	0	-0.07655
-0.15234	-0.02541	6.13032	10.1504	5.74681	12.5841	6.17246	-0.02549	0.1528	0.07652	-0.02545	0.02555	-0.07655
-0.17773	-0.07623	6.029	10.0238	5.67052	12.3799	6.07043	-0.07646	0.12734	0.05101	-0.02545	0	-0.07655
-0.17773	-0.05082	5.97833	9.9479	5.64509	12.2523	5.99391	-0.10195	0.0764	0	-0.07634	-0.02555	-0.10206
-0.15234	-0.05082	5.953	9.87196	5.59424	12.1246	5.89189	-0.12743	0.02547	-0.05101	-0.15269	-0.07664	-0.12758
-0.17773	-0.07623	5.85167	9.77071	5.54338	11.9715	5.84088	-0.20389	0	-0.12753	-0.20358	-0.10218	-0.15309
-0.17773	-0.10164	5.72501	9.61883	5.46709	11.7928	5.73885	-0.20389	0	-0.10202	-0.17813	-0.07664	-0.15309
-0.20312	-0.15245	5.59835	9.51758	5.41624	11.6652	5.68784	-0.17841	0.05093	-0.07652	-0.12724	-0.05109	-0.12758
-0.20312	-0.15245	5.52236	9.41633	5.39081	11.5886	5.68784	-0.15292	0.0764	-0.05101	-0.12724	-0.05109	-0.12758
-0.20312	-0.12705	5.49703	9.39102	5.39081	11.512	5.63683	-0.17841	0.0764	-0.07652	-0.12724	-0.05109	-0.12758
-0.17773	-0.10164	5.52236	9.36571	5.39081	11.4354	5.61132	-0.17841	0.05093	-0.10202	-0.15269	-0.05109	-0.12758
-0.15234	-0.07623	5.52236	9.31508	5.39081	11.4099	5.61132	-0.12743	0.0764	-0.10202	-0.15269	-0.05109	-0.15309
-0.17773	-0.07623	5.47169	9.23914	5.33995	11.3333	5.61132	-0.07646	0.12734	-0.02551	-0.10179	-0.02555	-0.12758
-0.17773	-0.10164	5.42103	9.1632	5.2891	11.2823	5.58582	-0.05097	0.17827	0.02551	-0.02545	0.02555	-0.10206
-0.15234	-0.07623	5.3957	9.11258	5.26367	11.2057	5.56031	-0.02549	0.20374	0.07652	0	0.05109	-0.10206
-0.12695	-0.02541	5.44636	9.11258	5.2891	11.2057	5.58582	0.02549	0.20374	0.05101	0	0.02555	-0.10206
-0.10156	0.02541	5.49703	9.11258	5.2891	11.2057	5.61132	0.07646	0.2292	0.05101	0	0.02555	-0.10206
-0.07617	0.02541	5.49703	9.06195	5.26367	11.1291	5.58582	0.07646	0.2292	0.07652	0	0.02555	-0.10206
-0.10156	0	5.3957	8.9607	5.18738	11.027	5.53481	0.10195	0.28014	0.10202	0.02545	0.07664	-0.10206
-0.10156	-0.02541	5.3197	8.85945	5.13653	10.9249	5.5093	0.12743	0.30561	0.15304	0.10179	0.10218	-0.07655
-0.10156	-0.02541	5.29437	8.80883	5.08567	10.8739	5.48379	0.12743	0.30561	0.17854	0.10179	0.10218	-0.07655
-0.07617	0	5.26904	8.7582	5.08567	10.7718	5.43278	0.10195	0.25467	0.12753	0.0509	0.05109	-0.07655
-0.07617	0	5.24371	8.68226	5.00938	10.6441	5.33076	0.05097	0.17827	0.05101	-0.02545	0	-0.12758
-0.07617	0	5.19304	8.58101	4.95853	10.542	5.25424	0.02549	0.17827	0.05101	-0.02545	0.02555	-0.12758
-0.10156	-0.05082	5.06638	8.45445	4.85681	10.3889	5.17772	0.02549	0.17827	0.05101	-0.02545	0.02555	-0.12758
-0.12695	-0.10164	4.91439	8.30257	4.7551	10.2102	5.0757	-0.02549	0.17827	0.05101	-0.02545	0.02555	-0.12758
-0.12695	-0.10164	4.8384	8.20132	4.67882	10.0571	4.97367	-0.10195	0.12734	0.02551	-0.02545	0.02555	-0.12758
-0.12695	-0.07623	4.81306	8.1507	4.62796	9.95495	4.89716	-0.12743	0.0764	-0.05101	-0.10179	-0.02555	-0.12758
-0.10156	-0.10164	4.7624	8.10007	4.60253	9.85285	4.84614	-0.15292	0.02547	-0.12753	-0.15269	-0.07664	-0.17861
-0.10156	-0.10164	4.71174	7.99882	4.55167	9.69969	4.74412	-0.17841	0.02547	-0.12753	-0.17813	-0.10218	-0.15309
-0.12695	-0.12705	4.58508	7.87226	4.47539	9.54654	4.6676	-0.20389	0.05093	-0.12753	-0.15269	-0.07664	-0.15309
-0.15234	-0.15245	4.45842	7.77101	4.44996	9.46997	4.6421	-0.17841	0.0764	-0.07652	-0.10179	-0.05109	-0.15309
-0.15234	-0.15245	4.40775	7.72038	4.44996	9.39339	4.61659	-0.15292	0.0764	-0.07652	-0.10179	-0.02555	-0.12758
-0.12695	-0.12705	4.43309	7.69507	4.42453	9.31681	4.56558	-0.17841	0.0764	-0.07652	-0.12724	-0.05109	-0.15309
-0.10156	-0.07623	4.45842	7.69507	4.44996	9.29129	4.51457	-0.17841	0.05093	-0.12753	-0.15269	-0.07664	-0.15309
-0.07617	-0.07623	4.43309	7.64444	4.44996	9.26576	4.51457	-0.12743	0.0764	-0.07652	-0.15269	-0.05109	-0.15309
-0.07617	-0.05082	4.40775	7.59382	4.42453	9.21471	4.54007	-0.07646	0.1528	-0.02551	-0.07634	0	-0.12758
-0.07617	-0.07623	4.35709	7.51788	4.37368	9.16366	4.51457	-0.02549	0.17827	0.05101	0	0.02555	-0.12758
-0.05078	-0.02541	4.35709	7.49257	4.37368	9.13813	4.48906	0	0.20374	0.07652	0	0.05109	-0.12758
-0.02539	0	4.43309	7.51788	4.42453	9.16366	4.51457	0.02549	0.20374	0.07652	0	0.02555	-0.12758
0	0.05082	4.48375	7.51788	4.44996	9.16366	4.51457	0.07646	0.2292	0.07652	0	0.02555	-0.12758
0	0.05082	4.45842	7.46725	4.3991	9.11261	4.48906	0.10195	0.25467	0.10202	0.02545	0.05109	-0.12758
0	0.02541	4.38242	7.366	4.34825	9.03603	4.43805	0.10195	0.28014	0.15304	0.07634	0.07664	-0.10206
0	0.02541	4.33176	7.29006	4.29739	8.95945	4.41254	0.12743	0.30561	0.20405	0.10179	0.10218	-0.10206
0	0.02541	4.33176	7.26475	4.27196	8.9084	4.38704	0.15292	0.30561	0.17854	0.10179	0.10218	-0.10206
0	0.05082	4.33176	7.21413	4.24653	8.83183	4.31052	0.10195	0.2292	0.12753	0.0509	0.05109	-0.10206
0	0.05082	4.30643	7.1635	4.19568	8.72973	4.234	0.05097	0.17827	0.07652	0	0.02555	-0.12758
0	0.02541	4.23043	7.06225	4.14482	8.6021	4.15748	0.05097	0.17827	0.07652	0	0.02555	-0.12758
-0.02539	-0.02541	4.1291	6.961	4.06854	8.5	4.10647	0.05097	0.17827	0.10202	0	0.05109	-0.12758
-0.07617	-0.07623	4.00244	6.83443	3.96682	8.34684	4.00445	0	0.1528	0.07652	0	0.05109	-0.10206
-0.07617	-0.07623	3.95178	6.7585	3.91597	8.19369	3.90242	-0.05097	0.12734	0.02551	-0.02545	0.02555	-0.10206
-0.07617	-0.05082	3.92645	6.70787	3.86511	8.09159	3.85141	-0.10195	0.05093	-0.02551	-0.10179	-0.02555	-0.12758
-0.07617	-0.07623	3.90112	6.65725	3.83968	8.01501	3.8004	-0.10195	0.02547	-0.07652	-0.12724	-0.05109	-0.15309
-0.10156	-0.10164	3.82512	6.58131	3.7634	7.88738	3.72388	-0.12743	0.02547	-0.07652	-0.12724	-0.05109	-0.12758
-0.12695	-0.15245	3.69846	6.48006	3.71254	7.75976	3.67287	-0.15292	0.05093	-0.05101	-0.10179	-0.02555	-0.10206
-0.15234	-0.17786	3.59713	6.37881	3.66168	7.68318	3.64736	-0.12743	0.05093	-0.02551	-0.10179	0	-0.12758
-0.12695	-0.12705	3.59713	6.37881	3.66168	7.65765	3.62186	-0.10195	0.0764	-0.02551	-0.10179	0	-0.10206
-0.10156	-0.10164	3.62246	6.37881	3.63625	7.6066	3.59635	-0.12743	0.05093	-0.05101	-0.12724	-0.02555	-0.12758
-0.10156	-0.07623	3.6478	6.35349	3.63625	7.58108	3.57084	-0.12743	0.05093	-0.07652	-0.15269	-0.05109	-0.12758
-0.10156	-0.07623	3.62246	6.30287	3.63625	7.55555	3.59635	-0.07646	0.0764	-0.02551	-0.12724	-0.02555	-0.10206
-0.10156	-0.07623	3.5718	6.27755	3.61083	7.53003	3.59635	-0.02549	0.1528	0.05101	-0.0509	0.02555	-0.07655
-0.10156	-0.07623	3.54647	6.22693	3.5854	7.47898	3.59635	0	0.17827	0.10202	0	0.05109	-0.05103
-0.07617	-0.05082	3.5718	6.22693	3.5854	7.47898	3.59635	0.02549	0.17827	0.10202	0	0.05109	-0.05103
-0.05078	-0.02541	3.62246	6.25224	3.5854	7.5045	3.62186	0.07646	0.17827	0.10202	-0.02545	0.02555	-0.07655
-0.02539	0	3.67313	6.25224	3.5854	7.5045	3.64736	0.12743	0.20374	0.12753	-0.02545	0.05109	-0.07655
-0.02539	0	3.6478	6.1763	3.55997	7.45345	3.59635	0.15292	0.2292	0.15304	0.02545	0.07664	-0.05103
-0.05078	-0.02541	3.54647	6.10037	3.48368	7.37687	3.57084	0.15292	0.25467	0.20405	0.0509	0.10218	-0.05103
-0.05078	-0.02541	3.52114	6.04974	3.45826	7.32582	3.54534	0.17841	0.28014	0.22955	0.07634	0.10218	-0.02552
-0.02539	0	3.52114	6.02443	3.43283	7.3003	3.51983	0.17841	0.2292	0.20405	0.0509	0.07664	-0.02552
-0.02539	0	3.52114	5.99911	3.4074	7.22372	3.46882	0.12743	0.17827	0.15304	0	0.05109	-0.05103
-0.02539	0	3.4958	5.92318	3.38197	7.12162	3.41781	0.12743	0.1528	0.12753	-0.02545	0.02555	-0.05103
-0.05078	-0.02541	3.39448	5.82193	3.30569	7.01952	3.34129	0.10195	0.1528	0.12753	-0.02545	0.05109	-0.05103
-0.07617	-0.05082	3.29315	5.74599	3.25483	6.91741	3.29028	0.10195	0.1528	0.15304	0	0.05109	-0.02552
-0.10156	-0.07623	3.19182	5.64474	3.17854	6.78979	3.21376	0.05097	0.12734	0.12753	-0.02545	0.05109	-0.05103
-0.07617	-0.07623	3.16649	5.59411	3.15311	6.68768	3.13724	0	0.0764	0.07652	-0.07634	0	-0.05103
-0.10156	-0.07623	3.14116	5.54349	3.12769	6.58558	3.08623	-0.05097	0	0	-0.15269	-0.05109	-0.07655
-0.10156	-0.07623	3.09049	5.49286	3.07683	6.50901	3.03522	-0.05097	0	0	-0.17813	-0.05109	-0.07655
-0.12695	-0.10164	3.0145	5.39161	3.02597	6.4069	2.9842	-0.05097	0	0	-0.15269	-0.02555	-0.07655
-0.12695	-0.12705	2.91317	5.31567	2.97512	6.3048	2.93319	-0.07646	0.05093	0.02551	-0.12724	0	-0.05103
-0.15234	-0.15245	2.86251	5.26505	2.94969	6.22823	2.90769	-0.05097	0.05093	0.02551	-0.12724	0	-0.05103
-0.12695	-0.12705	2.86251	5.26505	2.94969	6.22823	2.90769	-0.05097	0.05093	0.02551	-0.15269	0	-0.05103
-0.12695	-0.07623	2.91317	5.26505	2.94969	6.2027	2.88218	-0.07646	0	-0.02551	-0.17813	-0.05109	-0.07655
-0.12695	-0.07623	2.91317	5.23973	2.94969	6.17717	2.88218	-0.02549	0.02547	-0.02551	-0.20358	-0.02555	-0.07655
-0.12695	-0.07623	2.88784	5.18911	2.92426	6.15165	2.88218	0.02549	0.10187	0.02551	-0.15269	0	-0.07655
-0.12695	-0.07623	2.86251	5.16379	2.89883	6.15165	2.90769	0.07646	0.1528	0.10202	-0.07634	0.05109	-0.05103
-0.10156	-0.05082	2.86251	5.13848	2.89883	6.12612	2.90769	0.10195	0.17827	0.15304	-0.0509	0.05109	-0.05103
-0.07617	-0.02541	2.91317	5.16379	2.92426	6.15165	2.90769	0.10195	0.17827	0.12753	-0.07634	0.02555	-0.05103
-0.07617	0.02541	2.96383	5.16379	2.92426	6.15165	2.93319	0.15292	0.17827	0.12753	-0.07634	0.02555	-0.07655
-0.05078	0.02541	2.98917	5.13848	2.92426	6.15165	2.93319	0.17841	0.20374	0.15304	-0.0509	0.05109	-0.07655
-0.07617	0	2.9385	5.08786	2.89883	6.1006	2.93319	0.20389	0.2292	0.20405	-0.02545	0.07664	-0.07655
-0.07617	-0.02541	2.86251	5.01192	2.84797	6.02402	2.90769	0.20389	0.25467	0.22955	0.02545	0.10218	-0.05103
-0.07617	0	2.86251	4.98661	2.82255	5.9985	2.88218	0.20389	0.25467	0.22955	0.02545	0.10218	-0.05103
-0.07617	0	2.86251	4.98661	2.82255	5.97297	2.85667	0.17841	0.2292	0.20405	0	0.07664	-0.07655
-0.05078	0.02541	2.88784	4.96129	2.79712	5.92192	2.83117	0.17841	0.17827	0.15304	-0.0509	0.05109	-0.07655
-0.07617	0	2.81184	4.88536	2.74626	5.81982	2.78016	0.12743	0.17827	0.12753	-0.07634	0.02555	-0.10206
-0.07617	-0.02541	2.73585	4.7841	2.6954	5.71771	2.72914	0.12743	0.17827	0.17854	-0.0509	0.07664	-0.07655
-0.10156	-0.05082	2.63452	4.70817	2.61912	5.61561	2.67813	0.10195	0.17827	0.17854	-0.02545	0.07664	-0.07655
-0.10156	-0.07623	2.58386	4.63223	2.59369	5.51351	2.60161	0.07646	0.12734	0.15304	-0.0509	0.05109	-0.07655
-0.10156	-0.05082	2.55852	4.60692	2.56826	5.43693	2.5506	0	0.0764	0.07652	-0.10179	0.02555	-0.07655
-0.10156	-0.05082	2.53319	4.5816	2.54283	5.36036	2.49959	0	0.05093	0.02551	-0.17813	-0.02555	-0.12758
-0.10156	-0.07623	2.48253	4.53098	2.51741	5.28378	2.47408	-0.02549	0.05093	0.02551	-0.17813	-0.02555	-0.10206
-0.12695	-0.10164	2.40653	4.42973	2.46655	5.2072	2.44858	-0.02549	0.0764	0.05101	-0.12724	0	-0.10206
-0.15234	-0.12705	2.33054	4.35379	2.41569	5.13063	2.39757	-0.02549	0.10187	0.07652	-0.10179	0	-0.10206
-0.15234	-0.12705	2.3052	4.35379	2.41569	5.1051	2.39757	-0.02549	0.10187	0.07652	-0.12724	0	-0.10206
-0.12695	-0.10164	2.33054	4.32848	2.41569	5.07958	2.37206	-0.02549	0.0764	0.05101	-0.15269	0	-0.10206
-0.10156	-0.05082	2.3812	4.35379	2.44112	5.07958	2.37206	-0.02549	0.0764	0.02551	-0.17813	-0.02555	-0.10206
-0.12695	-0.05082	2.35587	4.30316	2.41569	5.05405	2.39757	0	0.10187	0.05101	-0.15269	0	-0.10206
-0.10156	-0.05082	2.33054	4.27785	2.41569	5.02853	2.39757	0.02549	0.17827	0.10202	-0.10179	0.05109	-0.10206
-0.10156	-0.05082	2.33054	4.25254	2.39026	5.003	2.42307	0.05097	0.20374	0.15304	-0.0509	0.07664	-0.07655
-0.10156	-0.02541	2.33054	4.25254	2.39026	5.02853	2.42307	0.07646	0.2292	0.17854	-0.02545	0.07664	-0.07655
-0.07617	0	2.40653	4.27785	2.41569	5.05405	2.42307	0.07646	0.20374	0.15304	-0.0509	0.05109	-0.07655
-0.05078	0.02541	2.4572	4.27785	2.44112	5.07958	2.44858	0.10195	0.2292	0.15304	-0.07634	0.05109	-0.07655
-0.05078	0.02541	2.43186	4.22722	2.39026	5.05405	2.44858	0.12743	0.25467	0.20405	-0.0509	0.07664	-0.07655
-0.07617	0	2.3812	4.1766	2.36484	5.003	2.44858	0.12743	0.28014	0.22955	0	0.10218	-0.05103
-0.07617	-0.02541	2.33054	4.12597	2.33941	4.97747	2.42307	0.15292	0.28014	0.25506	0.02545	0.12773	-0.05103
-0.07617	0	2.35587	4.12597	2.33941	4.92642	2.42307	0.12743	0.25467	0.25506	0.02545	0.10218	-0.05103
-0.07617	0.02541	2.3812	4.10066	2.33941	4.9009	2.37206	0.10195	0.2292	0.20405	-0.02545	0.05109	-0.07655
-0.07617	0.02541	2.35587	4.07535	2.31398	4.84985	2.34655	0.07646	0.20374	0.17854	-0.0509	0.02555	-0.07655
-0.10156	0	2.3052	3.99941	2.26312	4.77327	2.29554	0.05097	0.20374	0.17854	-0.07634	0.05109	-0.07655
-0.12695	-0.05082	2.20388	3.89816	2.21227	4.67117	2.27004	0.02549	0.20374	0.20405	-0.0509	0.05109	-0.05103
-0.12695	-0.07623	2.15321	3.84753	2.16141	4.59459	2.21902	0	0.17827	0.17854	-0.0509	0.05109	-0.05103
-0.15234	-0.05082	2.12788	3.79691	2.13598	4.51802	2.16801	-0.02549	0.1528	0.15304	-0.07634	0.02555	-0.05103
-0.12695	-0.05082	2.12788	3.7716	2.11055	4.44144	2.14251	-0.07646	0.10187	0.07652	-0.12724	-0.02555	-0.07655
-0.12695	-0.05082	2.10255	3.72097	2.08512	4.39039	2.09149	-0.10195	0.0764	0.05101	-0.17813	-0.02555	-0.10206
-0.15234	-0.07623	2.02655	3.67034	2.03427	4.31381	2.06599	-0.10195	0.10187	0.05101	-0.15269	-0.02555	-0.10206
-0.15234	-0.10164	1.95056	3.59441	2.00884	4.23724	2.04048	-0.10195	0.12734	0.10202	-0.12724	0	-0.07655
-0.15234	-0.12705	1.89989	3.54378	1.98341	4.21171	2.04048	-0.10195	0.12734	0.10202	-0.10179	0.02555	-0.07655
-0.15234	-0.10164	1.89989	3.54378	1.98341	4.18618	2.01498	-0.10195	0.12734	0.10202	-0.12724	0	-0.07655
-0.12695	-0.05082	1.95056	3.54378	2.00884	4.18618	2.01498	-0.12743	0.10187	0.07652	-0.15269	-0.02555	-0.07655
-0.10156	-0.05082	1.97589	3.54378	2.00884	4.16066	2.04048	-0.10195	0.10187	0.07652	-0.15269	-0.02555	-0.07655
-0.12695	-0.05082	1.92523	3.51847	1.98341	4.16066	2.04048	-0.05097	0.1528	0.10202	-0.12724	0	-0.07655
-0.10156	-0.05082	1.92523	3.49316	1.98341	4.16066	2.04048	-0.02549	0.17827	0.17854	-0.07634	0.05109	-0.05103
-0.10156	-0.02541	1.95056	3.46784	1.98341	4.13513	2.04048	0	0.20374	0.20405	-0.02545	0.07664	-0.05103
-0.07617	0	1.97589	3.49316	1.98341	4.18618	2.06599	0.02549	0.20374	0.17854	-0.0509	0.05109	-0.05103
-0.07617	0.05082	2.05189	3.51847	2.00884	4.18618	2.06599	0.02549	0.20374	0.17854	-0.07634	0.05109	-0.05103
-0.05078	0.05082	2.05189	3.49316	2.00884	4.18618	2.06599	0.05097	0.20374	0.20405	-0.0509	0.05109	-0.05103
-0.07617	0.05082	2.02655	3.44253	1.98341	4.16066	2.06599	0.05097	0.2292	0.22955	-0.02545	0.07664	-0.05103
-0.07617	0.02541	2.00122	3.3919	1.93255	4.10961	2.04048	0.07646	0.25467	0.25506	0.02545	0.10218	-0.02552
-0.07617	0.05082	1.97589	3.36659	1.93255	4.08408	2.04048	0.07646	0.25467	0.25506	0.02545	0.10218	-0.02552
-0.07617	0.07623	2.00122	3.36659	1.90713	4.05856	2.01498	0.05097	0.20374	0.22955	0	0.07664	-0.02552
-0.05078	0.07623	2.00122	3.34128	1.90713	4.03303	1.98947	0.02549	0.1528	0.17854	-0.0509	0.05109	-0.05103
-0.07617	0.07623	1.97589	3.31597	1.8817	3.95645	1.96396	0.02549	0.1528	0.17854	-0.07634	0.05109	-0.05103
-0.10156	0.02541	1.89989	3.21472	1.83084	3.87988	1.91295	0	0.1528	0.17854	-0.0509	0.05109	-0.05103
-0.10156	0	1.8239	3.13878	1.80541	3.8033	1.88745	-0.02549	0.1528	0.17854	-0.0509	0.05109	-0.05103
-0.12695	0	1.7479	3.08815	1.75456	3.72672	1.83643	-0.05097	0.10187	0.15304	-0.07634	0.05109	-0.05103
-0.10156	0.02541	1.77323	3.08815	1.75456	3.67567	1.78542	-0.10195	0.0764	0.12753	-0.10179	0.02555	-0.05103
-0.10156	0.02541	1.7479	3.06284	1.72913	3.62462	1.75992	-0.12743	0.02547	0.07652	-0.15269	0	-0.07655
-0.12695	0	1.69724	3.01221	1.67827	3.54805	1.73441	-0.12743	0.02547	0.05101	-0.17813	-0.02555	-0.07655
-0.12695	0	1.62124	2.93628	1.62741	3.47147	1.6834	-0.15292	0.05093	0.07652	-0.12724	0	-0.05103
-0.15234	-0.05082	1.57058	2.88565	1.57656	3.42042	1.6834	-0.15292	0.0764	0.10202	-0.12724	0.02555	-0.05103
-0.15234	0	1.54525	2.88565	1.57656	3.42042	1.6834	-0.12743	0.0764	0.10202	-0.10179	0.02555	-0.05103
-0.12695	0	1.59591	2.88565	1.57656	3.42042	1.65789	-0.12743	0.0764	0.07652	-0.12724	0.02555	-0.02552
-0.10156	0.05082	1.62124	2.88565	1.57656	3.42042	1.65789	-0.12743	0.0764	0.05101	-0.15269	0	-0.05103
-0.10156	0.02541	1.62124	2.88565	1.57656	3.42042	1.6834	-0.10195	0.10187	0.07652	-0.15269	0	-0.05103
-0.10156	0.05082	1.59591	2.86034	1.55113	3.39489	1.6834	-0.05097	0.1528	0.12753	-0.10179	0.02555	-0.02552
-0.10156	0.05082	1.57058	2.83502	1.55113	3.39489	1.6834	-0.05097	0.17827	0.15304	-0.0509	0.05109	0
-0.10156	0.07623	1.62124	2.83502	1.55113	3.39489	1.7089	-0.02549	0.17827	0.17854	-0.0509	0.05109	0
-0.07617	0.12705	1.67191	2.88565	1.57656	3.44594	1.73441	0	0.17827	0.15304	-0.07634	0.05109	-0.02552
-0.07617	0.15245	1.72257	2.88565	1.57656	3.47147	1.73441	0	0.17827	0.15304	-0.07634	0.05109	-0.02552
-0.07617	0.12705	1.72257	2.86034	1.57656	3.44594	1.73441	0.02549	0.2292	0.20405	-0.0509	0.05109	0
-0.07617	0.12705	1.67191	2.80971	1.5257	3.42042	1.73441	0.02549	0.25467	0.20405	-0.02545	0.07664	0
-0.07617	0.12705	1.64657	2.7844	1.50027	3.39489	1.7089	0.05097	0.25467	0.22955	0	0.10218	0
-0.07617	0.15245	1.67191	2.7844	1.5257	3.39489	1.7089	0.05097	0.25467	0.22955	0	0.07664	0
-0.07617	0.15245	1.69724	2.75909	1.50027	3.34384	1.6834	0	0.20374	0.17854	-0.0509	0.05109	-0.02552
-0.07617	0.15245	1.69724	2.73377	1.50027	3.31832	1.65789	-0.02549	0.17827	0.15304	-0.07634	0.02555	-0.02552
-0.10156	0.15245	1.64657	2.65784	1.44942	3.24174	1.60688	-0.05097	0.17827	0.15304	-0.07634	0.02555	-0.02552
-0.12695	0.12705	1.57058	2.60721	1.42399	3.16516	1.58137	-0.05097	0.17827	0.15304	-0.0509	0.05109	0
-0.15234	0.07623	1.49458	2.53127	1.39856	3.08859	1.53036	-0.07646	0.17827	0.15304	-0.07634	0.02555	0
-0.15234	0.10164	1.49458	2.53127	1.37313	3.01201	1.50486	-0.12743	0.12734	0.10202	-0.10179	0.02555	-0.02552
-0.15234	0.10164	1.49458	2.50596	1.3477	2.96096	1.45384	-0.15292	0.0764	0.05101	-0.15269	-0.02555	-0.02552
-0.15234	0.10164	1.46925	2.48065	1.3477	2.90991	1.45384	-0.15292	0.0764	0.02551	-0.17813	-0.02555	-0.05103
-0.17773	0.07623	1.41859	2.43002	1.29685	2.85886	1.42834	-0.17841	0.0764	0.02551	-0.17813	-0.02555	-0.05103
-0.20312	0.05082	1.34259	2.35408	1.27142	2.80781	1.40283	-0.17841	0.10187	0.05101	-0.12724	0	-0.02552
-0.20312	0.05082	1.31726	2.32877	1.27142	2.78228	1.40283	-0.15292	0.10187	0.07652	-0.12724	0	-0.02552
-0.17773	0.07623	1.31726	2.32877	1.29685	2.78228	1.40283	-0.15292	0.10187	0.05101	-0.12724	0	-0.05103
-0.17773	0.10164	1.39326	2.35408	1.32227	2.78228	1.40283	-0.15292	0.0764	0.05101	-0.15269	0	-0.05103
-0.17773	0.12705	1.39326	2.35408	1.32227	2.78228	1.42834	-0.12743	0.10187	0.02551	-0.15269	-0.02555	-0.07655
-0.17773	0.12705	1.39326	2.32877	1.32227	2.80781	1.45384	-0.10195	0.12734	0.07652	-0.12724	0	-0.07655
-0.17773	0.12705	1.36792	2.30346	1.29685	2.80781	1.45384	-0.05097	0.17827	0.12753	-0.07634	0.05109	-0.05103
-0.17773	0.12705	1.36792	2.30346	1.32227	2.80781	1.50486	-0.02549	0.20374	0.15304	-0.02545	0.07664	-0.02552
-0.15234	0.15245	1.41859	2.35408	1.3477	2.83333	1.50486	0	0.20374	0.15304	-0.0509	0.05109	-0.05103
-0.15234	0.20327	1.49458	2.3794	1.37313	2.88438	1.53036	0.02549	0.20374	0.15304	-0.07634	0.02555	-0.05103
-0.12695	0.20327	1.51992	2.3794	1.37313	2.88438	1.55587	0.05097	0.2292	0.15304	-0.0509	0.05109	-0.05103
-0.15234	0.20327	1.49458	2.32877	1.37313	2.88438	1.53036	0.05097	0.25467	0.17854	-0.02545	0.05109	-0.05103
-0.17773	0.17786	1.44392	2.27814	1.3477	2.83333	1.53036	0.07646	0.25467	0.22955	0	0.07664	-0.02552
-0.17773	0.17786	1.41859	2.27814	1.3477	2.80781	1.53036	0.07646	0.25467	0.22955	0	0.07664	-0.02552
-0.15234	0.20327	1.46925	2.27814	1.3477	2.80781	1.50486	0.07646	0.2292	0.20405	0	0.05109	-0.02552
-0.15234	0.22868	1.49458	2.27814	1.3477	2.78228	1.47935	0.05097	0.17827	0.15304	-0.0509	0.02555	-0.05103
-0.15234	0.20327	1.46925	2.22752	1.32227	2.7057	1.42834	0.02549	0.1528	0.12753	-0.07634	0	-0.05103
-0.17773	0.15245	1.39326	2.15158	1.29685	2.62913	1.40283	0	0.1528	0.12753	-0.0509	0.02555	-0.05103
-0.20312	0.12705	1.31726	2.10096	1.24599	2.55255	1.37733	0	0.1528	0.12753	-0.0509	0.02555	-0.02552
-0.20312	0.12705	1.2666	2.05033	1.22056	2.5015	1.32631	-0.02549	0.12734	0.10202	-0.07634	0.02555	-0.05103
-0.20312	0.15245	1.29193	2.05033	1.22056	2.45045	1.2753	-0.07646	0.0764	0.07652	-0.10179	0	-0.05103
-0.20312	0.12705	1.29193	2.02502	1.19513	2.42492	1.2498	-0.10195	0.05093	0.02551	-0.15269	-0.05109	-0.07655
-0.22851	0.12705	1.2666	1.9997	1.19513	2.37387	1.2498	-0.10195	0.02547	0	-0.17813	-0.05109	-0.07655
-0.22851	0.10164	1.1906	1.94908	1.14428	2.32282	1.22429	-0.12743	0.05093	0.02551	-0.15269	-0.02555	-0.05103
-0.2539	0.07623	1.1146	1.89845	1.11885	2.27177	1.19878	-0.10195	0.0764	0.05101	-0.12724	-0.02555	-0.05103
-0.2539	0.07623	1.1146	1.89845	1.14428	2.27177	1.19878	-0.07646	0.0764	0.05101	-0.12724	-0.02555	-0.05103
-0.22851	0.10164	1.13994	1.92377	1.1697	2.27177	1.19878	-0.10195	0.05093	0.02551	-0.15269	-0.02555	-0.05103
-0.22851	0.15245	1.1906	1.92377	1.19513	2.2973	1.19878	-0.10195	0.05093	0.02551	-0.15269	-0.02555	-0.05103
-0.22851	0.15245	1.1906	1.92377	1.19513	2.2973	1.22429	-0.05097	0.0764	0.02551	-0.15269	-0.02555	-0.07655
-0.22851	0.12705	1.16527	1.89845	1.19513	2.2973	1.22429	-0.02549	0.10187	0.07652	-0.10179	0	-0.05103
-0.22851	0.15245	1.16527	1.89845	1.19513	2.32282	1.2498	0.02549	0.1528	0.15304	-0.0509	0.05109	-0.02552
-0.22851	0.15245	1.1906	1.89845	1.19513	2.32282	1.2498	0.02549	0.1528	0.15304	-0.0509	0.02555	-0.02552
-0.20312	0.17786	1.2666	1.94908	1.22056	2.37387	1.2753	0.05097	0.12734	0.12753	-0.07634	0.02555	-0.05103
-0.17773	0.20327	1.31726	1.97439	1.24599	2.3994	1.30081	0.07646	0.12734	0.12753	-0.07634	0.02555	-0.05103
-0.17773	0.20327	1.31726	1.94908	1.24599	2.3994	1.30081	0.10195	0.1528	0.15304	-0.0509	0.05109	-0.05103
-0.20312	0.17786	1.29193	1.92377	1.22056	2.37387	1.30081	0.12743	0.17827	0.20405	0	0.07664	-0.05103
-0.22851	0.15245	1.24126	1.87314	1.22056	2.34835	1.30081	0.12743	0.20374	0.22955	0	0.07664	-0.02552
-0.22851	0.17786	1.2666	1.89845	1.22056	2.34835	1.2753	0.12743	0.17827	0.20405	0	0.07664	-0.02552
-0.20312	0.20327	1.29193	1.89845	1.22056	2.32282	1.2753	0.10195	0.1528	0.17854	-0.02545	0.05109	-0.05103
-0.20312	0.20327	1.31726	1.87314	1.19513	2.2973	1.2498	0.07646	0.10187	0.15304	-0.07634	0.02555	-0.05103
-0.22851	0.17786	1.2666	1.84783	1.1697	2.24625	1.19878	0.05097	0.12734	0.15304	-0.07634	0.02555	-0.07655
-0.22851	0.12705	1.1906	1.77189	1.11885	2.16967	1.17328	0.05097	0.12734	0.15304	-0.0509	0.05109	-0.05103
-0.2539	0.10164	1.1146	1.69595	1.09342	2.09309	1.12226	0.02549	0.10187	0.12753	-0.07634	0.02555	-0.07655
-0.27929	0.10164	1.1146	1.69595	1.06799	2.04204	1.09676	-0.02549	0.05093	0.10202	-0.07634	0.02555	-0.07655
-0.2539	0.12705	1.1146	1.69595	1.06799	2.01652	1.04575	-0.05097	0.02547	0.07652	-0.12724	0	-0.10206
-0.27929	0.12705	1.1146	1.67064	1.06799	1.99099	1.02024	-0.07646	-0.02547	0.02551	-0.17813	-0.02555	-0.10206
-0.27929	0.10164	1.06394	1.62001	1.01713	1.93994	0.99473	-0.07646	0	0.02551	-0.17813	-0.02555	-0.12758
-0.30468	0.05082	0.98794	1.56939	0.99171	1.86336	0.96923	-0.10195	0.02547	0.05101	-0.12724	0	-0.10206
-0.30468	0.05082	0.93728	1.54408	0.99171	1.86336	0.96923	-0.07646	0.02547	0.07652	-0.12724	0	-0.10206
-0.30468	0.07623	0.93728	1.56939	0.99171	1.86336	0.96923	-0.07646	0.02547	0.05101	-0.15269	-0.02555	-0.10206
-0.27929	0.07623	0.98794	1.5947	1.01713	1.86336	0.96923	-0.10195	0	0.05101	-0.15269	-0.02555	-0.10206
-0.27929	0.12705	1.03861	1.5947	1.04256	1.88889	0.96923	-0.07646	0	0.02551	-0.15269	-0.02555	-0.12758
-0.27929	0.10164	1.01328	1.5947	1.04256	1.88889	0.99473	-0.05097	0.02547	0.05101	-0.12724	0	-0.10206
-0.27929	0.10164	1.01328	1.56939	1.01713	1.88889	0.99473	0	0.0764	0.12753	-0.07634	0.02555	-0.10206
-0.27929	0.10164	1.01328	1.56939	1.01713	1.91441	1.02024	0.02549	0.10187	0.15304	-0.0509	0.05109	-0.07655
-0.2539	0.12705	1.06394	1.62001	1.04256	1.93994	1.04575	0.05097	0.10187	0.15304	-0.07634	0.05109	-0.10206
-0.22851	0.17786	1.1146	1.64533	1.09342	1.99099	1.04575	0.07646	0.0764	0.15304	-0.07634	0.02555	-0.10206
-0.20312	0.17786	1.13994	1.64533	1.09342	1.99099	1.04575	0.07646	0.10187	0.15304	-0.07634	0.05109	-0.10206
-0.22851	0.17786	1.13994	1.64533	1.09342	1.99099	1.07125	0.10195	0.12734	0.17854	-0.02545	0.05109	-0.10206
-0.2539	0.15245	1.08927	1.5947	1.06799	1.99099	1.07125	0.12743	0.12734	0.20405	-0.02545	0.07664	-0.10206
-0.2539	0.15245	1.08927	1.5947	1.04256	1.99099	1.04575	0.12743	0.1528	0.22955	0.02545	0.10218	-0.07655
-0.2539	0.17786	1.1146	1.5947	1.04256	1.96546	1.04575	0.10195	0.10187	0.20405	-0.02545	0.07664	-0.10206
-0.22851	0.17786	1.13994	1.5947	1.04256	1.93994	1.02024	0.07646	0.0764	0.15304	-0.0509	0.05109	-0.10206
-0.22851	0.17786	1.13994	1.56939	1.01713	1.91441	0.99473	0.05097	0.0764	0.12753	-0.07634	0.02555	-0.12758
-0.2539	0.15245	1.06394	1.51876	0.99171	1.86336	0.94372	0.02549	0.0764	0.15304	-0.0509	0.05109	-0.10206
-0.27929	0.10164	1.01328	1.46814	0.94085	1.78679	0.91822	0.02549	0.05093	0.15304	-0.0509	0.05109	-0.10206
-0.27929	0.07623	0.96261	1.41751	0.91542	1.73573	0.89271	0	0.02547	0.12753	-0.07634	0.02555	-0.12758
-0.27929	0.10164	0.98794	1.41751	0.91542	1.68468	0.8417	-0.02549	0	0.10202	-0.10179	0.02555	-0.12758
-0.27929	0.10164	0.98794	1.41751	0.88999	1.65916	0.81619	-0.05097	-0.02547	0.05101	-0.15269	0	-0.12758
-0.30468	0.10164	0.96261	1.3922	0.88999	1.63363	0.79069	-0.07646	-0.05093	0.02551	-0.17813	-0.02555	-0.15309
-0.33007	0.07623	0.91195	1.34157	0.83914	1.58258	0.76518	-0.10195	-0.02547	0.05101	-0.15269	0	-0.12758
-0.33007	0.05082	0.83595	1.31626	0.83914	1.55706	0.76518	-0.07646	0	0.07652	-0.12724	0	-0.12758
-0.35546	0.02541	0.81062	1.29095	0.83914	1.53153	0.76518	-0.07646	0	0.05101	-0.12724	0	-0.12758
-0.33007	0.07623	0.83595	1.31626	0.86456	1.55706	0.76518	-0.07646	0	0.05101	-0.12724	0	-0.12758
-0.30468	0.07623	0.88662	1.34157	0.88999	1.55706	0.76518	-0.07646	0	0.05101	-0.15269	-0.02555	-0.15309
-0.30468	0.07623	0.91195	1.34157	0.88999	1.55706	0.76518	-0.05097	0	0.02551	-0.15269	-0.02555	-0.15309
5.38261	4.34494	-182.972	-214.551	-541.929	-502.163	-369.48	8.56348	5.70464	3.23926	0.43261	-0.7919	-0.61238
-2.58975	-9.68083	-637.503	-551.159	-714.664	-725.665	-736.231	-7.13624	1.17149	3.08623	4.70783	4.34266	2.88328
-3.27527	-4.87853	-680.947	-543.312	-671.588	-672.163	-663.208	0.43327	-2.11377	-1.07125	-0.12724	-0.33209	-0.86754
-1.70111	-1.9819	-660.251	-519.316	-695.745	-702.717	-706.44	1.88601	1.88457	1.02024	-0.0509	-0.58754	-0.58686
0.86325	1.93108	-620.632	-488.308	-679.547	-681.94	-676.471	-0.84106	-1.98644	-1.7089	-1.34873	-0.76635	-0.02552
1.70111	1.65159	-607.865	-483.6	-691.676	-697.587	-699.197	-3.23679	-5.55183	-5.17772	-5.29313	-3.57631	-1.65852
-1.37104	-1.9819	-588.334	-467.399	-682.217	-685.36	-681.317	-3.10936	-1.45163	-2.34655	-3.18097	-1.78815	-0.8165
-0.2539	-1.37209	-577.897	-459.502	-689.795	-695.187	-695.753	-0.50973	0.84042	0.99473	0.76343	1.22616	0.45928
-2.36124	-3.30317	-559.633	-442.795	-683.616	-687.147	-683.918	0.84106	1.34976	2.49959	3.46089	3.01431	1.42888
-2.18351	-3.02367	-548.183	-434.771	-688.701	-693.809	-693.687	0.20389	0.78948	0.89271	0.55985	0.02555	-0.22964
-2.13273	-2.10895	-528.221	-417.837	-684.48	-688.27	-685.551	-2.2683	-2.69952	-2.60161	-2.64656	-1.8137	-1.02063
1.59955	2.38845	-510.007	-405.282	-688.015	-692.89	-692.335	-3.16033	-1.19695	-1.98947	-2.57022	-1.27725	-0.51032
0.45701	0.94013	-491.819	-390.752	-685.065	-689.036	-686.673	1.01946	-0.43294	-1.30081	-1.60321	-0.68972	-0.25516
0.68552	0.02541	-479.787	-382.83	-687.532	-692.252	-691.366	2.93095	0.35654	0	-0.50895	-0.281	-0.3317
-1.70111	-2.79499	-469.096	-374.249	-685.472	-689.572	-687.464	0.58619	2.19017	2.34655	2.31574	1.96697	0.84202
-0.83786	-1.82945	-458.432	-365.44	-687.201	-691.818	-690.678	-1.01946	2.24111	2.75465	2.90104	2.17133	0.91857
-1.44721	-1.75322	-443.942	-352.201	-685.803	-689.98	-688.05	1.24884	0.89135	0.94372	0.86522	0.40872	0
0.68552	1.06718	-427.197	-339.798	-686.947	-691.486	-690.167	2.4722	0.38201	-0.17854	-1.04336	-1.14953	-0.71444
1.59955	1.93108	-410.149	-327.648	-686.031	-690.261	-688.484	0.15292	-1.06962	-0.94372	-1.04336	-0.56199	-0.28067
1.29487	1.24504	-398.598	-320.358	-686.769	-691.256	-689.836	0.66265	0.2292	0.10202	-0.33082	-0.05109	0.05103
-0.50779	-1.32127	-390.112	-313.144	-686.209	-690.465	-688.816	1.60565	1.75723	1.7089	1.27239	1.09844	0.63789
-0.83786	-1.88027	-381.448	-305.55	-686.667	-691.129	-689.708	2.19184	2.87778	3.29028	2.90104	1.94142	0.9696
-1.11715	-1.82945	-370.251	-296.058	-686.311	-690.618	-689.402	1.55468	1.83363	2.5251	2.74835	1.83924	0.84202
-0.30468	-0.48277	-357.256	-286.008	-686.565	-691.027	-690.091	-0.05097	-0.58574	0.02551	0.17813	-0.07664	-0.17861
0.35546	0.43195	-343.855	-276.238	-686.387	-690.72	-690.269	-0.61168	-1.50256	-1.60688	-2.1885	-1.71152	-0.86754
0.88864	0.81309	-331.924	-267.404	-686.514	-690.976	-690.499	-0.20389	-0.86588	-1.32631	-2.06127	-1.35389	-0.66341
-0.07617	-0.81309	-322.602	-260.265	-686.489	-690.771	-690.525	0.81557	-0.1528	-0.15304	-0.35627	0	0
-0.60935	-2.00731	-315.306	-254.823	-686.718	-690.976	-677.44	0.91752	1.14602	1.32631	1.09425	0.86853	0.43377
-1.44721	-2.94744	-308.061	-248.571	-687.176	-690.822	-656.857	-0.63716	1.34976	1.78542	1.90858	1.48161	0.8165
-1.29487	-2.2614	-297.827	-239.838	-687.76	-691.001	-637.191	-1.12141	-0.71308	-0.20405	0.17813	0.15327	0.02552
-0.45701	-0.86391	-285.668	-230.27	-685.752	-690.95	-616.353	-1.3253	-1.6299	-1.73441	-1.85768	-1.32834	-0.71444
0.15234	-0.15245	-273.99	-221.891	-657.933	-691.359	-596.152	-0.66265	-1.52803	-2.19352	-2.79925	-1.96697	-1.09718
-0.17773	-0.91472	-264.997	-215.462	-625.69	-691.563	-576.717	-0.71362	-0.81495	-1.37733	-1.75589	-0.89408	-0.40825
-0.50779	-1.77863	-258.056	-210.121	-597.159	-692.099	-558.99	-0.73911	0.48388	0.35708	0.35627	0.76635	0.63789
-1.09176	-2.64254	-251.521	-204.147	-568.298	-692.201	-540.218	-0.12743	1.01868	1.09676	1.29783	1.20062	0.63789
-1.49799	-2.79499	-243.49	-197.11	-539.946	-691.741	-521.904	0.15292	0.84042	0.73967	0.71254	0.5109	0.12758
-0.60935	-1.3975	-232.876	-189.086	-511.873	-674.486	-504.713	-0.73911	-0.45841	-0.63765	-0.73798	-0.48536	-0.40825
-0.05078	-0.66063	-222.465	-181.644	-484.766	-650.441	-487.624	-1.1469	-1.14602	-1.63239	-1.98492	-1.35389	-0.91857
0.2539	-0.58441	-213.7	-174.81	-458.677	-627.8	-469.693	-0.20389	-0.66215	-1.37733	-1.85768	-1.0218	-0.76547
0.40623	-0.78768	-206.176	-168.988	-434.392	-605.44	-452.477	1.22335	0.96775	0.48461	0.15269	0.43427	0.17861
-0.45701	-2.00731	-200.401	-164.229	-410.617	-584.866	-436.561	1.12141	1.68083	1.63239	1.55231	1.3028	0.63789
-0.88864	-2.43926	-194.296	-159.192	-387.884	-564.777	-421.742	0.43327	0.96775	1.40283	1.50142	1.12398	0.4848
-0.4824	-1.7024	-186.291	-152.661	-364.846	-544.306	-406.489	0.12743	0.73855	0.89271	0.78888	0.5109	0.17861
0.22851	-0.66063	-176.791	-145.32	-342.189	-522.814	-390.523	0.79008	0.05093	-0.10202	-0.38172	-0.35763	-0.30619
0.43162	-0.40654	-168.255	-139.169	-321.16	-502.572	-375.321	0.99398	-0.73855	-0.76518	-1.04336	-0.76635	-0.58686
0.22851	-0.88932	-161.871	-134.664	-301.478	-484.168	-361.803	0.25487	0.28014	0.20405	-0.15269	0.05109	0
0	-1.44831	-156.577	-130.361	-281.416	-466.223	-348.004	0.48424	0.86588	1.14777	1.1197	1.07289	0.61238
-0.55857	-2.2614	-151.662	-125.956	-262.421	-447.896	-333.721	1.35079	1.47709	1.78542	1.705	1.22616	0.63789
-0.53318	-2.13436	-145.507	-120.767	-243.832	-430.156	-320.432	1.12141	0.84042	1.14777	1.04336	0.61308	0.25516
-0.17773	-1.4229	-137.983	-115.173	-226.007	-413.028	-308.138	-0.10195	-0.48388	-0.20405	-0.27992	-0.281	-0.30619
-0.07617	-1.16881	-130.966	-109.984	-208.945	-395.85	-295.742	-0.7646	-0.99322	-1.09676	-1.42507	-1.0218	-0.73996
0.22851	-1.01636	-124.709	-105.022	-191.755	-378.799	-283.015	-0.30584	-0.96775	-1.19878	-1.52686	-0.94517	-0.68893
-0.2539	-1.80404	-119.972	-101.226	-175.862	-362.871	-270.007	0.50973	0.10187	-0.15304	-0.35627	0.05109	-0.07655
-0.68552	-2.46467	-115.868	-97.8843	-161.241	-347.887	-258.58	0.25487	1.22242	1.07125	0.91612	0.89408	0.4848
-0.71091	-2.51549	-111.004	-93.8089	-146.62	-333.133	-247.587	-0.33133	0.71308	0.8672	0.96701	0.91962	0.63789
-0.7363	-2.28681	-105.203	-88.9995	-131.719	-317.767	-236.033	-0.5607	-0.33107	-0.33158	-0.17813	0	0.07655
-0.35546	-1.57536	-98.5665	-83.7092	-117.047	-302.401	-224.785	-0.71362	-0.76401	-1.09676	-1.29783	-0.91962	-0.66341
-0.20312	-1.37209	-92.5628	-79.1529	-103.265	-287.366	-213.587	-0.61168	-0.84042	-1.37733	-1.62865	-0.99626	-0.73996
-0.15234	-1.54995	-87.6484	-75.6091	-90.7538	-273.685	-202.747	-0.33133	-0.25467	-0.66316	-0.81433	-0.22991	-0.17861
-0.55857	-2.21058	-83.8993	-72.5463	-78.7007	-260.335	-192.315	-0.10195	0.91682	0.56113	0.43261	0.66417	0.40825
-0.66013	-2.38845	-79.8209	-68.8506	-66.5714	-246.755	-181.756	0.3823	1.22242	1.07125	1.0688	1.0218	0.66341
-0.40623	-2.05813	-74.6278	-64.4968	-54.5947	-233.252	-171.681	0.25487	0.63668	0.56113	0.5344	0.40872	0.17861
-0.30468	-1.7024	-69.0041	-60.2949	-42.9739	-220.004	-161.81	0.02549	-0.20374	-0.4081	-0.63619	-0.5109	-0.4848
0.17773	-1.04177	-63.3805	-55.9917	-31.7092	-207.037	-152.654	-0.3823	-0.76401	-1.02024	-1.27239	-0.7919	-0.66341
0.07617	-1.19422	-58.694	-52.5239	-21.2072	-194.53	-142.732	0.20389	0.17827	-0.28057	-0.71254	-0.35763	-0.40825
-0.12695	-1.57536	-54.9956	-49.4104	-11.0359	-182.201	-132.835	1.09592	0.94228	0.61214	0.30537	0.35763	0.10206
-0.15234	-1.7024	-51.2465	-46.3223	-1.55113	-170.664	-124.163	1.04495	1.06962	1.19878	1.19604	1.0218	0.56135
-0.30468	-1.77863	-47.4467	-43.386	7.45051	-159.739	-115.976	0.43327	1.27336	1.40283	1.37418	1.0218	0.61238
-0.15234	-1.3975	-42.8616	-39.6144	16.8844	-148.252	-107.533	0.28035	0.20374	0.33158	0.30537	0.15327	0.07655
0.07617	-1.01636	-37.9725	-35.9947	25.8606	-136.944	-98.9634	0.43327	-0.2292	-0.30607	-0.5853	-0.48536	-0.3317
0.2539	-0.88932	-33.5648	-32.8053	34.1757	-126.3	-91.0055	0.33133	-0.20374	-0.28057	-0.50895	-0.38318	-0.35722
-0.10156	-1.4229	-30.525	-30.4512	41.8042	-116.269	-83.2772	0.30584	0.12734	0.17854	0.10179	0.15327	0
-0.38085	-1.82945	-27.9664	-28.2743	49.0258	-106.671	-75.7529	0.40778	0.78948	0.8417	0.78888	0.61308	0.40825
-0.43162	-1.90568	-24.9013	-25.4646	56.5272	-96.8948	-68.1521	0.45876	0.61121	0.81619	0.86522	0.61308	0.38274
-0.30468	-1.65159	-21.0508	-22.3764	63.8506	-87.2973	-60.9849	0.12743	-0.0764	0.10202	0.17813	0.05109	0
-0.17773	-1.29586	-16.9471	-19.3642	70.7162	-78.2357	-54.4043	-0.58619	-0.73855	-0.68866	-0.71254	-0.53645	-0.35722
-0.20312	-1.34668	-13.5779	-16.7823	77.2513	-69.3273	-47.6452	-0.86654	-1.04415	-1.19878	-1.34873	-0.94517	-0.66341
-0.2539	-1.62618	-10.9434	-14.5042	83.4813	-60.521	-40.5291	-0.40778	-0.61121	-0.91822	-1.1197	-0.66417	-0.51032
-0.40623	-1.93108	-8.56219	-12.3273	89.4315	-51.9444	-33.6424	-0.02549	0.1528	-0.05101	-0.07634	0.25545	0.05103
-0.53318	-2.10895	-6.029	-10.277	94.8986	-43.9549	-27.368	-0.10195	0.58574	0.61214	0.81433	0.84299	0.51032
-0.60935	-2.10895	-3.26782	-7.92288	100.417	-35.991	-21.272	-0.43327	0.25467	0.25506	0.38172	0.33209	0.28067
-0.55857	-1.75322	0.12666	-4.98661	106.265	-27.7462	-14.9975	-0.58619	-0.61121	-0.71417	-0.68709	-0.43427	-0.20413
-0.33007	-1.27045	3.82512	-2.07564	111.783	-19.7057	-8.92711	-0.68814	-0.73855	-1.02024	-1.04336	-0.56199	-0.40825
-0.22851	-1.27045	6.89028	0.17719	116.716	-11.9715	-2.85667	-0.43327	-0.38201	-0.79069	-0.91612	-0.5109	-0.4848
-0.35546	-1.67699	8.91683	1.87314	121.268	-4.54354	3.21376	0.02549	0.10187	-0.20405	-0.30537	0.05109	-0.10206
-0.20312	-1.62618	11.146	3.84753	125.591	2.47597	8.82508	0.22938	0.89135	0.73967	0.71254	0.84299	0.43377
-0.35546	-1.77863	13.5779	6.10037	130.295	9.92942	14.666	0.48424	1.12055	0.96923	0.89067	0.74081	0.38274
-0.27929	-1.54995	16.3897	8.47976	134.745	17.2042	20.4048	0.73911	0.2292	0.15304	0	-0.05109	-0.12758
0.12695	-0.91472	19.8349	11.0617	138.94	23.994	25.0724	0.17841	-0.1528	-0.25506	-0.45806	-0.25545	-0.3317
0.05078	-0.81309	22.7734	13.2132	142.907	30.7072	30.1736	0.07646	0.1528	-0.07652	-0.30537	-0.05109	-0.22964
-0.02539	-0.96554	24.9013	14.9092	146.391	37.1907	35.7084	0.81557	0.56028	0.30607	0.0509	0.17882	-0.05103
-0.07617	-1.21963	26.5985	16.352	149.646	43.3934	40.7076	1.17238	1.14602	1.02024	0.73798	0.66417	0.30619
-0.07617	-1.27045	28.5997	18.048	152.85	49.2387	45.1967	0.943	1.19695	1.32631	1.24694	0.99626	0.53583
-0.10156	-1.19422	30.8796	19.9464	156.028	55.0585	49.5072	0.63716	0.71308	0.89271	0.86522	0.61308	0.35722
0	-0.99095	33.2355	21.7436	159.054	60.8018	53.9963	0.66265	0.35654	0.28057	-0.0509	-0.17882	-0.12758
0.10156	-0.81309	35.718	23.6927	162.08	66.3663	58.1027	0.3823	-0.28014	-0.25506	-0.45806	-0.35763	-0.35722
0.07617	-0.8385	37.7446	25.0343	164.42	71.3438	62.0051	0.15292	0.02547	0.02551	-0.12724	-0.02555	-0.15309
-0.20312	-1.29586	38.9352	25.9708	166.505	76.1681	66.0096	0.28035	0.43294	0.38259	0.20358	0.17882	0.07655
-0.35546	-1.54995	40.0244	27.1859	168.743	81.018	69.963	0.33133	0.38201	0.4336	0.30537	0.25545	0.15309
-0.33007	-1.44831	41.7217	28.7553	171.056	85.7147	73.5339	-0.02549	0.1528	0.30607	0.27992	0.25545	0.17861
-0.20312	-1.24504	43.8749	30.2993	173.167	90.2072	76.9517	-0.45876	-0.35654	-0.28057	-0.33082	-0.20436	-0.07655
-0.30468	-1.32127	45.6228	31.6156	175.176	94.6486	80.4205	-0.66265	-0.78948	-0.8417	-0.99246	-0.68972	-0.40825
-0.33007	-1.3975	46.9907	32.8559	176.981	98.9114	83.8893	-0.66265	-0.68761	-0.81619	-0.99246	-0.58754	-0.40825
-0.43162	-1.54995	48.1813	33.9697	178.685	103.123	87.3836	-0.48424	-0.25467	-0.38259	-0.43261	-0.10218	-0.07655
-0.58396	-1.77863	49.2706	34.9316	180.185	107.131	90.7759	-0.33133	0.02547	-0.02551	0.02545	0.17882	0.12758
-0.60935	-1.77863	50.5372	36.0959	181.762	111.036	93.9132	-0.45876	-0.10187	-0.10202	-0.07634	0.05109	0.07655
-0.45701	-1.47372	52.3611	37.7413	183.516	115.043	96.9994	-0.71362	-0.43294	-0.48461	-0.48351	-0.22991	-0.10206
-0.38085	-1.24504	54.2863	39.26	185.22	119.077	100.137	-0.7646	-0.63668	-0.79069	-0.86522	-0.48536	-0.30619
-0.22851	-1.16881	55.9329	40.5257	186.619	122.982	103.35	-0.45876	-0.53481	-0.76518	-0.94157	-0.5109	-0.38274
-0.2539	-1.32127	56.9968	41.4875	187.839	126.734	106.539	-0.10195	-0.0764	-0.33158	-0.5344	-0.17882	-0.22964
-0.22851	-1.34668	58.0607	42.5254	188.958	130.308	109.472	0.12743	0.45841	0.38259	0.27992	0.45981	0.17861
-0.30468	-1.3975	59.226	43.6391	190.128	133.958	112.482	0.40778	0.73855	0.71417	0.61075	0.58754	0.30619
-0.33007	-1.29586	60.6193	44.8288	191.297	137.583	115.415	0.63716	0.50934	0.48461	0.30537	0.20436	0.10206
-0.12695	-0.8385	62.4432	46.3729	192.467	141.003	117.863	0.35681	0.17827	0.20405	0.0509	0.07664	-0.02552
0	-0.60982	64.1911	47.6132	193.433	144.321	120.439	0.3823	0.2292	0.15304	-0.0509	0.02555	-0.10206
0.02539	-0.66063	65.3817	48.4992	194.171	147.486	123.092	0.71362	0.43294	0.30607	0.02545	0.07664	-0.07655
0	-0.81309	66.1416	49.1826	194.679	150.396	125.541	0.91752	0.78948	0.73967	0.43261	0.40872	0.10206
0	-0.91472	66.9016	49.9167	195.163	153.153	127.811	0.99398	1.01868	1.09676	0.86522	0.71526	0.30619
0	-0.91472	67.8895	50.752	195.646	155.833	129.953	0.943	0.86588	0.96923	0.73798	0.53645	0.22964
-0.05078	-0.88932	68.9535	51.6379	196.154	158.462	131.968	0.7646	0.45841	0.51012	0.22903	0.10218	-0.02552
0	-0.71145	70.1694	52.5998	196.561	160.862	133.728	0.45876	0.12734	0.20405	-0.0509	-0.02555	-0.12758
-0.07617	-0.73686	71.0814	53.258	196.765	163.134	135.616	0.40778	0.2292	0.20405	-0.07634	0	-0.10206
-0.22851	-0.96554	71.5627	53.6123	196.688	165.176	137.426	0.43327	0.35654	0.33158	0.07634	0.12773	0.02552
-0.2539	-1.06718	71.9426	54.0427	196.612	167.013	138.957	0.20389	0.35654	0.4081	0.25448	0.281	0.12758
-0.35546	-1.21963	72.3986	54.5742	196.637	168.902	140.513	-0.02549	0.20374	0.30607	0.15269	0.20436	0.10206
-0.35546	-1.21963	73.1332	55.207	196.739	170.868	142.145	-0.10195	-0.12734	-0.10202	-0.27992	-0.15327	-0.10206
-0.35546	-1.21963	73.8679	55.8145	196.688	172.629	143.599	-0.30584	-0.35654	-0.4081	-0.61075	-0.38318	-0.28067
-0.38085	-1.21963	74.4505	56.3461	196.587	174.237	144.925	-0.58619	-0.43294	-0.48461	-0.63619	-0.35763	-0.30619
-0.45701	-1.34668	74.8305	56.7511	196.383	175.845	146.405	-0.5607	-0.33107	-0.4081	-0.55985	-0.22991	-0.22964
-0.55857	-1.44831	75.1598	57.1814	196.205	177.479	147.935	-0.45876	-0.1528	-0.28057	-0.43261	-0.12773	-0.12758
-0.50779	-1.3975	75.7678	57.7889	196.078	179.061	149.287	-0.53522	-0.2292	-0.28057	-0.38172	-0.07664	-0.07655
-0.45701	-1.29586	76.553	58.4471	195.976	180.695	150.639	-0.63716	-0.35654	-0.4336	-0.55985	-0.17882	-0.15309
-0.43162	-1.24504	77.237	59.0799	195.9	182.329	152.041	-0.58619	-0.40747	-0.53563	-0.76343	-0.35763	-0.28067
-0.38085	-1.16881	77.8956	59.6621	195.747	183.911	153.393	-0.48424	-0.2292	-0.38259	-0.61075	-0.20436	-0.22964
-0.33007	-1.16881	78.4023	60.1683	195.493	185.468	154.796	-0.20389	0.02547	-0.10202	-0.30537	-0.02555	-0.12758
-0.43162	-1.29586	78.7569	60.5986	195.239	187.051	156.25	0.07646	0.2292	0.12753	-0.0509	0.10218	-0.05103
-0.35546	-1.118	79.3649	61.1555	194.959	188.48	157.423	0.15292	0.33107	0.33158	0.12724	0.20436	0.05103
-0.20312	-0.88932	80.2262	61.8896	194.781	189.91	158.52	0.10195	0.25467	0.30607	0.12724	0.17882	0.02552
-0.20312	-0.8385	80.8848	62.4718	194.552	191.467	159.846	0.33133	0.1528	0.12753	-0.10179	-0.02555	-0.15309
-0.10156	-0.71145	81.5181	62.9781	194.145	192.743	160.892	0.45876	0.25467	0.22955	-0.0509	0.02555	-0.12758
-0.02539	-0.66063	82.0247	63.3577	193.611	193.841	161.81	0.45876	0.48388	0.48461	0.22903	0.22991	-0.02552
-0.07617	-0.78768	82.2527	63.6109	193.103	194.964	162.805	0.61168	0.50934	0.61214	0.38172	0.33209	0.02552
-0.07617	-0.8385	82.4554	63.8893	192.518	195.959	163.723	0.79008	0.66215	0.76518	0.45806	0.38318	0.10206
-0.12695	-0.81309	82.7847	64.2184	191.984	196.904	164.514	0.7646	0.66215	0.76518	0.48351	0.35763	0.12758
-0.12695	-0.71145	83.266	64.5981	191.348	197.695	165.1	0.5607	0.38201	0.56113	0.35627	0.25545	0.05103
-0.15234	-0.71145	83.6207	64.8259	190.611	198.359	165.636	0.40778	0.25467	0.4081	0.15269	0.12773	-0.02552
-0.2539	-0.78768	83.7473	64.9524	189.848	198.971	166.248	0.3823	0.25467	0.35708	0.10179	0.12773	-0.02552
-0.20312	-0.78768	83.874	65.079	189.009	199.405	166.656	0.25487	0.20374	0.33158	0.15269	0.17882	0
-0.2539	-0.91472	83.8487	65.1043	188.144	199.814	167.064	0.10195	0.1528	0.25506	0.07634	0.10218	-0.05103
-0.33007	-1.04177	83.7726	65.1803	187.356	200.248	167.549	0.02549	0	0.07652	-0.10179	-0.02555	-0.10206
-0.38085	-1.06718	83.7473	65.2815	186.491	200.579	167.906	-0.07646	-0.05093	0	-0.17813	-0.05109	-0.12758
-0.43162	-1.118	83.7726	65.3321	185.601	200.809	168.187	-0.25487	-0.05093	-0.05101	-0.22903	-0.07664	-0.15309
-0.4824	-1.118	83.8233	65.4587	184.712	201.013	168.467	-0.3823	-0.25467	-0.20405	-0.33082	-0.12773	-0.17861
-0.55857	-1.14341	83.8487	65.56	183.898	201.269	168.799	-0.48424	-0.2292	-0.25506	-0.38172	-0.15327	-0.17861
-0.58396	-1.14341	83.95	65.7118	183.084	201.549	169.156	-0.48424	-0.17827	-0.25506	-0.38172	-0.12773	-0.12758
-0.50779	-1.06718	84.178	65.9143	182.296	201.881	169.513	-0.48424	-0.28014	-0.30607	-0.40716	-0.12773	-0.12758
-0.50779	-1.09259	84.2793	66.0156	181.457	202.137	169.87	-0.45876	-0.20374	-0.25506	-0.38172	-0.10218	-0.15309
-0.4824	-1.06718	84.3553	66.1421	180.643	202.392	170.202	-0.40778	-0.12734	-0.20405	-0.35627	-0.07664	-0.15309
-0.4824	-1.06718	84.4313	66.2687	179.855	202.698	170.584	-0.28035	0	-0.07652	-0.25448	-0.02555	-0.15309
-0.4824	-1.01636	84.5579	66.4459	179.066	203.03	170.941	-0.15292	0	-0.02551	-0.20358	-0.02555	-0.17861
-0.40623	-0.88932	84.8113	66.6484	178.253	203.311	171.247	-0.05097	0.05093	0	-0.17813	-0.02555	-0.17861
-0.30468	-0.73686	85.1152	66.9268	177.49	203.566	171.451	-0.07646	0.10187	0.07652	-0.07634	0.05109	-0.12758
-0.33007	-0.71145	85.2166	67.104	176.752	203.923	171.809	0.10195	0.10187	0.07652	-0.10179	0	-0.15309
-0.27929	-0.66063	85.2672	67.1547	175.837	204.102	172.089	0.28035	0.28014	0.25506	0.02545	0.07664	-0.10206
-0.17773	-0.559	85.3939	67.2559	174.896	204.179	172.14	0.30584	0.35654	0.4336	0.25448	0.25545	-0.02552
-0.17773	-0.58441	85.4192	67.3065	174.006	204.281	172.242	0.30584	0.30561	0.4336	0.27992	0.22991	-0.02552
-0.20312	-0.60982	85.3686	67.3318	173.091	204.332	172.37	0.43327	0.33107	0.4081	0.20358	0.15327	-0.05103
-0.15234	-0.53359	85.3686	67.4078	172.175	204.332	172.421	0.48424	0.30561	0.4336	0.20358	0.17882	-0.02552
-0.15234	-0.48277	85.4192	67.4078	171.158	204.204	172.319	0.40778	0.30561	0.45911	0.30537	0.22991	0
-0.17773	-0.50818	85.2926	67.3065	170.065	203.974	172.191	0.35681	0.2292	0.4081	0.25448	0.20436	0
-0.2539	-0.58441	85.0392	67.1293	168.971	203.694	172.038	0.28035	0.17827	0.33158	0.15269	0.10218	-0.05103
-0.20312	-0.50818	84.9126	67.104	167.903	203.362	171.809	0.12743	0.05093	0.25506	0.10179	0.10218	-0.10206
-0.17773	-0.50818	84.7859	67.0281	166.861	203.03	171.579	0.02549	-0.0764	0.07652	-0.0509	-0.02555	-0.15309
-0.27929	-0.60982	84.4313	66.8509	165.793	202.698	171.426	0	-0.1528	-0.05101	-0.22903	-0.12773	-0.22964
-0.30468	-0.68604	84.0006	66.6737	164.674	202.239	171.145	-0.05097	-0.12734	-0.02551	-0.20358	-0.05109	-0.15309
-0.35546	-0.73686	83.6713	66.4712	163.504	201.728	170.865	-0.12743	0	0.10202	0	0.07664	-0.07655
-0.43162	-0.78768	83.3673	66.294	162.411	201.243	170.635	-0.15292	-0.02547	0.10202	0	0.07664	-0.05103
-0.4824	-0.76227	83.1393	66.2181	161.343	200.784	170.304	-0.28035	-0.17827	-0.07652	-0.15269	-0.05109	-0.10206
-0.45701	-0.66063	83.0887	66.2181	160.351	200.324	169.998	-0.40778	-0.28014	-0.22955	-0.33082	-0.12773	-0.17861
-0.43162	-0.58441	83.0634	66.1928	159.385	199.941	169.743	-0.43327	-0.35654	-0.33158	-0.43261	-0.20436	-0.22964
-0.40623	-0.58441	82.9114	66.0662	158.342	199.558	169.59	-0.30584	-0.20374	-0.22955	-0.38172	-0.12773	-0.20413
-0.40623	-0.63523	82.6074	65.889	157.3	199.099	169.36	-0.25487	-0.02547	-0.05101	-0.20358	0.02555	-0.12758
-0.40623	-0.63523	82.3541	65.7878	156.257	198.691	169.13	-0.17841	0.05093	0.05101	-0.07634	0.07664	-0.10206
-0.43162	-0.60982	82.1767	65.7625	155.342	198.359	168.977	-0.07646	0.0764	0.07652	-0.10179	0.05109	-0.12758
-0.38085	-0.45736	82.2021	65.7878	154.426	198.052	168.773	0.02549	0.05093	0	-0.17813	-0.02555	-0.17861
-0.30468	-0.25409	82.3794	65.8637	153.46	197.644	168.391	-0.05097	0.05093	0.02551	-0.15269	0	-0.15309
-0.30468	-0.20327	82.3287	65.8131	152.545	197.312	168.136	0	0.05093	0.02551	-0.12724	0	-0.17861
-0.35546	-0.25409	82.0501	65.6612	151.528	196.98	168.034	0.30584	0.25467	0.22955	0	0.10218	-0.10206
-0.30468	-0.20327	81.8474	65.5093	150.485	196.47	167.702	0.3823	0.45841	0.48461	0.27992	0.281	0.02552
-0.30468	-0.20327	81.6701	65.3574	149.442	195.959	167.268	0.33133	0.38201	0.48461	0.35627	0.281	0
-0.33007	-0.17786	81.5181	65.2309	148.425	195.449	166.86	0.30584	0.25467	0.35708	0.17813	0.12773	-0.07655
-0.27929	-0.07623	81.4421	65.1803	147.459	194.913	166.452	0.33133	0.17827	0.25506	0.02545	0.05109	-0.12758
-0.27929	-0.02541	81.3154	65.0537	146.442	194.351	165.993	0.28035	0.12734	0.22955	0.02545	0.05109	-0.15309
-0.30468	-0.07623	80.9608	64.7499	145.298	193.611	165.458	0.25487	0.12734	0.25506	0.07634	0.10218	-0.12758
-0.43162	-0.17786	80.4542	64.3956	144.128	192.845	164.922	0.20389	0.17827	0.30607	0.12724	0.12773	-0.07655
-0.43162	-0.17786	80.0489	64.1677	143.034	192.054	164.335	0.10195	0.1528	0.28057	0.15269	0.15327	-0.07655
-0.38085	-0.12705	79.8209	63.9906	141.992	191.288	163.698	-0.05097	-0.0764	0.10202	-0.02545	0	-0.15309
-0.43162	-0.15245	79.5169	63.7881	140.949	190.548	163.137	-0.12743	-0.2292	-0.10202	-0.25448	-0.17882	-0.25516
-0.4824	-0.20327	79.0609	63.5349	139.881	189.757	162.55	-0.17841	-0.25467	-0.17854	-0.30537	-0.17882	-0.25516
-0.53318	-0.2795	78.5796	63.1805	138.737	188.863	161.938	-0.20389	-0.12734	-0.02551	-0.15269	-0.05109	-0.17861
-0.60935	-0.38114	78.0223	62.8515	137.644	188.046	161.402	-0.17841	-0.0764	0.05101	-0.02545	0.02555	-0.10206
-0.66013	-0.38114	77.5917	62.5984	136.576	187.23	160.841	-0.17841	-0.10187	0.02551	-0.02545	0.02555	-0.10206
-0.63474	-0.30491	77.3637	62.4718	135.584	186.413	160.203	-0.33133	-0.17827	-0.07652	-0.15269	-0.07664	-0.15309
-0.53318	-0.17786	77.237	62.3959	134.669	185.698	159.617	-0.40778	-0.33107	-0.28057	-0.38172	-0.22991	-0.28067
-0.50779	-0.15245	77.009	62.2187	133.728	185.034	159.158	-0.30584	-0.38201	-0.33158	-0.45806	-0.25545	-0.3317
-0.4824	-0.17786	76.6291	61.9655	132.736	184.294	158.698	-0.17841	-0.10187	-0.12753	-0.30537	-0.10218	-0.25516
-0.50779	-0.22868	76.1984	61.7124	131.744	183.579	158.188	-0.07646	0.10187	0.10202	-0.02545	0.07664	-0.15309
-0.50779	-0.20327	75.8184	61.5099	130.803	182.89	157.729	0.02549	0.17827	0.22955	0.07634	0.12773	-0.07655
-0.50779	-0.12705	75.5651	61.4087	129.939	182.278	157.27	0.12743	0.20374	0.22955	0.07634	0.07664	-0.10206
-0.40623	0.07623	75.6158	61.4087	129.074	181.64	156.734	0.12743	0.1528	0.15304	-0.02545	0.02555	-0.15309
-0.30468	0.25409	75.6411	61.358	128.21	180.976	156.122	0.05097	0.10187	0.12753	-0.0509	0	-0.20413
-0.33007	0.17786	75.3371	61.1049	127.294	180.338	155.689	0.22938	0.1528	0.10202	-0.10179	-0.05109	-0.25516
-0.35546	0.12705	74.9065	60.8011	126.303	179.623	155.179	0.40778	0.43294	0.4081	0.15269	0.15327	-0.12758
-0.33007	0.15245	74.5518	60.5227	125.311	178.806	154.566	0.43327	0.56028	0.63765	0.43261	0.33209	-0.02552
-0.38085	0.10164	74.1719	60.2696	124.345	178.04	153.929	0.40778	0.40747	0.51012	0.33082	0.22991	-0.07655
-0.40623	0.17786	73.9439	60.0924	123.404	177.224	153.215	0.33133	0.33107	0.38259	0.12724	0.07664	-0.15309
-0.35546	0.33032	73.8425	59.9911	122.539	176.432	152.526	0.25487	0.17827	0.20405	0	0	-0.20413
-0.38085	0.33032	73.5639	59.7127	121.547	175.564	151.812	0.17841	0.12734	0.15304	-0.0509	-0.02555	-0.22964
-0.45701	0.20327	72.9813	59.2571	120.454	174.595	151.098	0.17841	0.12734	0.17854	-0.02545	0.02555	-0.20413
-0.53318	0.07623	72.3226	58.8015	119.361	173.548	150.307	0.10195	0.28014	0.33158	0.12724	0.15327	-0.07655
-0.53318	0.07623	71.8667	58.4724	118.369	172.501	149.491	-0.02549	0.17827	0.30607	0.17813	0.15327	-0.07655
-0.53318	0.07623	71.512	58.2193	117.428	171.608	148.751	-0.12743	-0.0764	0.02551	-0.10179	-0.10218	-0.20413
-0.55857	0.07623	71.132	57.9661	116.513	170.664	148.011	-0.22938	-0.20374	-0.15304	-0.33082	-0.22991	-0.30619
-0.55857	0.10164	70.752	57.6624	115.546	169.643	147.195	-0.33133	-0.25467	-0.22955	-0.35627	-0.22991	-0.30619
-0.66013	-0.02541	70.1947	57.2321	114.504	168.596	146.456	-0.33133	-0.17827	-0.15304	-0.27992	-0.17882	-0.28067
-0.71091	-0.10164	69.5868	56.8777	113.538	167.652	145.792	-0.28035	-0.10187	-0.07652	-0.17813	-0.07664	-0.20413
-0.7363	-0.10164	69.1055	56.5992	112.622	166.733	145.104	-0.28035	-0.05093	0	-0.12724	-0.02555	-0.15309
-0.71091	-0.02541	68.8268	56.3967	111.783	165.865	144.39	-0.3823	-0.12734	-0.10202	-0.22903	-0.10218	-0.22964
-0.63474	0.07623	68.6748	56.2702	110.969	165.022	143.701	-0.40778	-0.28014	-0.25506	-0.38172	-0.22991	-0.30619
-0.63474	0.12705	68.3708	56.0677	110.181	164.257	143.114	-0.30584	-0.2292	-0.25506	-0.43261	-0.22991	-0.3317
-0.66013	0.10164	67.9655	55.7892	109.316	163.44	142.553	-0.15292	0	-0.05101	-0.22903	-0.07664	-0.25516
-0.66013	0.10164	67.5602	55.5361	108.477	162.623	141.941	-0.02549	0.17827	0.17854	0.02545	0.10218	-0.12758
-0.68552	0.10164	67.1549	55.283	107.638	161.832	141.354	0.05097	0.25467	0.28057	0.15269	0.15327	-0.07655
-0.60935	0.22868	66.9776	55.1564	106.901	161.117	140.768	0.15292	0.25467	0.30607	0.12724	0.12773	-0.10206
-0.53318	0.40654	66.9269	55.1058	106.189	160.402	140.105	0.10195	0.2292	0.22955	0.02545	0.05109	-0.15309
-0.45701	0.48277	66.8003	54.9792	105.451	159.713	139.492	0.17841	0.12734	0.12753	-0.07634	-0.02555	-0.25516
-0.4824	0.40654	66.3949	54.6502	104.587	158.922	138.906	0.33133	0.2292	0.20405	-0.0509	0	-0.22964
-0.45701	0.38114	65.9643	54.2958	103.697	158.028	138.243	0.40778	0.53481	0.53563	0.27992	0.25545	-0.07655
-0.4824	0.33032	65.559	54.0174	102.883	157.186	137.554	0.45876	0.53481	0.63765	0.40716	0.33209	0
-0.53318	0.30491	65.1284	53.6883	102.019	156.293	136.865	0.45876	0.45841	0.53563	0.27992	0.17882	-0.07655
-0.4824	0.43195	64.9257	53.5617	101.256	155.399	136.049	0.30584	0.28014	0.35708	0.12724	0.07664	-0.12758
-0.43162	0.53359	64.799	53.3339	100.442	154.455	135.182	0.12743	0.1528	0.25506	0.02545	0.05109	-0.15309
-0.50779	0.40654	64.3177	52.9036	99.5266	153.459	134.442	0.15292	0.10187	0.15304	-0.10179	-0.07664	-0.22964
-0.58396	0.22868	63.6591	52.3973	98.5603	152.413	133.652	0.15292	0.1528	0.20405	-0.0509	0	-0.17861
-0.55857	0.20327	63.1525	52.0176	97.6194	151.29	132.708	-0.02549	0.25467	0.35708	0.17813	0.17882	-0.05103
-0.55857	0.17786	62.7472	51.7139	96.7803	150.294	131.917	-0.10195	0.0764	0.20405	0.07634	0.05109	-0.07655
-0.63474	0.10164	62.2405	51.3848	95.9666	149.35	131.177	-0.12743	-0.10187	-0.05101	-0.25448	-0.20436	-0.22964
-0.60935	0.17786	61.9112	51.1317	95.1529	148.303	130.285	-0.30584	-0.20374	-0.15304	-0.35627	-0.22991	-0.25516
-0.63474	0.15245	61.5566	50.7773	94.2883	147.231	129.418	-0.43327	-0.25467	-0.20405	-0.35627	-0.20436	-0.25516
-0.71091	0	60.9739	50.347	93.4237	146.21	128.678	-0.40778	-0.20374	-0.20405	-0.35627	-0.20436	-0.25516
-0.7363	-0.05082	60.4166	49.9926	92.61	145.266	127.989	-0.33133	-0.12734	-0.10202	-0.25448	-0.10218	-0.15309
-0.7363	-0.05082	60.0366	49.7395	91.8726	144.372	127.275	-0.35681	-0.0764	-0.02551	-0.15269	-0.02555	-0.10206
-0.66013	0.02541	59.7833	49.537	91.1606	143.504	126.535	-0.3823	-0.1528	-0.12753	-0.27992	-0.12773	-0.17861
-0.63474	0.05082	59.5047	49.3345	90.4741	142.662	125.872	-0.35681	-0.20374	-0.20405	-0.38172	-0.20436	-0.22964
-0.63474	0.10164	59.2007	49.1573	89.8129	141.896	125.209	-0.30584	-0.1528	-0.17854	-0.30537	-0.15327	-0.20413
-0.63474	0.10164	58.8714	48.8535	89.0755	141.08	124.622	-0.15292	0.02547	-0.02551	-0.20358	-0.07664	-0.15309
-0.63474	0.07623	58.4914	48.6257	88.3889	140.314	124.01	-0.02549	0.10187	0.12753	-0.0509	0.02555	-0.10206
-0.55857	0.15245	58.2381	48.4485	87.7278	139.573	123.373	0.05097	0.17827	0.22955	0.07634	0.12773	-0.02552
-0.4824	0.25409	58.1114	48.2967	87.1175	138.833	122.735	0.10195	0.28014	0.28057	0.10179	0.12773	-0.02552
-0.43162	0.30491	57.9088	48.1701	86.5327	138.195	122.174	0.20389	0.17827	0.20405	-0.02545	0.02555	-0.12758
-0.40623	0.33032	57.6048	47.9423	85.8715	137.429	121.511	0.28035	0.17827	0.20405	-0.02545	0.02555	-0.15309
-0.38085	0.33032	57.2755	47.6385	85.1341	136.561	120.797	0.33133	0.40747	0.4081	0.15269	0.17882	-0.05103
-0.40623	0.2795	56.8955	47.3348	84.4475	135.745	120.159	0.40778	0.45841	0.51012	0.27992	0.25545	-0.02552
-0.43162	0.22868	56.4902	47.031	83.7355	134.902	119.47	0.43327	0.45841	0.53563	0.30537	0.22991	0
-0.40623	0.30491	56.2369	46.8285	83.049	134.034	118.705	0.35681	0.38201	0.45911	0.22903	0.17882	-0.02552
-0.38085	0.35573	56.0089	46.6007	82.3878	133.141	117.914	0.25487	0.25467	0.33158	0.10179	0.10218	-0.10206
-0.38085	0.33032	55.6289	46.2717	81.625	132.197	117.124	0.20389	0.17827	0.22955	0	0	-0.15309
-0.43162	0.22868	55.1223	45.8666	80.8621	131.227	116.333	0.17841	0.1528	0.20405	0	0.02555	-0.15309
-0.45701	0.12705	54.5903	45.4363	80.0484	130.18	115.517	0.10195	0.2292	0.28057	0.07634	0.10218	-0.10206
-0.4824	0.10164	54.109	45.082	79.311	129.159	114.65	-0.02549	0.1528	0.22955	0.0509	0.07664	-0.10206
-0.53318	0.05082	53.653	44.7782	78.599	128.215	113.91	-0.07646	0.02547	0.10202	-0.07634	-0.02555	-0.15309
-0.55857	0.05082	53.273	44.4744	77.9125	127.27	113.094	-0.17841	-0.10187	-0.07652	-0.25448	-0.15327	-0.20413
-0.55857	0.05082	52.893	44.1707	77.2005	126.249	112.252	-0.30584	-0.12734	-0.12753	-0.30537	-0.15327	-0.22964
-0.60935	-0.02541	52.4371	43.8163	76.4885	125.305	111.487	-0.3823	-0.1528	-0.15304	-0.30537	-0.15327	-0.22964
-0.63474	-0.07623	51.9304	43.4619	75.7765	124.36	110.773	-0.33133	-0.10187	-0.12753	-0.27992	-0.10218	-0.20413
-0.63474	-0.12705	51.4745	43.1582	75.1153	123.492	110.084	-0.33133	-0.02547	-0.07652	-0.22903	-0.07664	-0.17861
-0.58396	-0.10164	51.1705	42.9304	74.5305	122.676	109.395	-0.33133	-0.0764	-0.10202	-0.22903	-0.07664	-0.20413
-0.55857	-0.02541	50.9425	42.7279	73.9456	121.859	108.707	-0.35681	-0.10187	-0.15304	-0.27992	-0.12773	-0.22964
-0.53318	0	50.6638	42.5254	73.3862	121.119	108.069	-0.30584	-0.10187	-0.17854	-0.33082	-0.15327	-0.28067
-0.50779	0.02541	50.3599	42.2976	72.8268	120.378	107.482	-0.22938	-0.02547	-0.10202	-0.25448	-0.10218	-0.25516
-0.4824	0.02541	50.0559	42.0697	72.2419	119.613	106.845	-0.15292	0.12734	0.05101	-0.10179	0.02555	-0.17861
-0.43162	0.07623	49.7772	41.8419	71.6825	118.923	106.258	-0.05097	0.1528	0.15304	0	0.07664	-0.15309
-0.38085	0.15245	49.5746	41.69	71.1739	118.234	105.671	0.02549	0.17827	0.17854	0.02545	0.07664	-0.12758
-0.33007	0.22868	49.3972	41.5635	70.7162	117.622	105.11	0.07646	0.20374	0.17854	0	0.05109	-0.17861
-0.30468	0.25409	49.1692	41.361	70.1822	116.932	104.524	0.17841	0.2292	0.20405	0.02545	0.07664	-0.15309
-0.30468	0.22868	48.8399	41.0825	69.572	116.167	103.861	0.25487	0.33107	0.33158	0.12724	0.12773	-0.12758
-0.30468	0.22868	48.4853	40.8041	68.9871	115.401	103.223	0.28035	0.38201	0.4081	0.22903	0.17882	-0.07655
-0.30468	0.25409	48.156	40.5763	68.4277	114.635	102.585	0.30584	0.38201	0.4336	0.25448	0.20436	-0.05103
-0.30468	0.2795	47.9027	40.3485	67.8937	113.895	101.922	0.30584	0.33107	0.38259	0.17813	0.12773	-0.07655
-0.27929	0.30491	47.6493	40.1207	67.3088	113.078	101.182	0.22938	0.2292	0.28057	0.10179	0.07664	-0.12758
-0.27929	0.30491	47.2694	39.8169	66.6985	112.185	100.443	0.17841	0.17827	0.22955	0.07634	0.07664	-0.12758
-0.33007	0.22868	46.8134	39.4372	66.0628	111.317	99.7541	0.15292	0.20374	0.25506	0.07634	0.07664	-0.12758
-0.35546	0.15245	46.3321	39.0575	65.4017	110.423	99.0144	0.12743	0.17827	0.22955	0.10179	0.10218	-0.12758
-0.35546	0.12705	45.9268	38.7538	64.7914	109.479	98.2237	0	0.1528	0.20405	0.07634	0.07664	-0.10206
-0.38085	0.10164	45.5468	38.4753	64.2066	108.586	97.4585	-0.10195	0.02547	0.07652	-0.0509	0	-0.15309
-0.40623	0.07623	45.1668	38.1969	63.6217	107.743	96.7698	-0.15292	-0.0764	-0.05101	-0.17813	-0.10218	-0.17861
-0.40623	0.07623	44.8375	37.8931	63.0114	106.85	96.0302	-0.22938	-0.05093	-0.07652	-0.20358	-0.07664	-0.17861
-0.43162	0.05082	44.4068	37.5641	62.4266	105.956	95.2905	-0.28035	-0.05093	-0.07652	-0.17813	-0.05109	-0.15309
-0.4824	-0.05082	43.9509	37.235	61.8417	105.114	94.6273	-0.30584	-0.05093	-0.10202	-0.20358	-0.07664	-0.17861
-0.50779	-0.07623	43.5709	36.9313	61.3077	104.323	93.9897	-0.28035	-0.02547	-0.07652	-0.20358	-0.07664	-0.15309
-0.45701	-0.02541	43.3176	36.7541	60.8246	103.583	93.352	-0.30584	-0.05093	-0.10202	-0.20358	-0.07664	-0.15309
-0.45701	0.02541	43.0896	36.5516	60.316	102.868	92.7144	-0.30584	-0.0764	-0.12753	-0.25448	-0.10218	-0.17861
-0.45701	0.02541	42.7856	36.3237	59.8583	102.153	92.1532	-0.25487	-0.05093	-0.12753	-0.25448	-0.10218	-0.17861
-0.4824	0.02541	42.4816	36.1213	59.3498	101.464	91.5411	-0.20389	0.02547	-0.07652	-0.17813	-0.05109	-0.15309
-0.45701	0.05082	42.2283	35.8934	58.8666	100.775	90.98	-0.12743	0.12734	0.05101	-0.0509	0.05109	-0.10206
-0.40623	0.10164	42.0256	35.7163	58.4343	100.162	90.4444	-0.05097	0.17827	0.10202	-0.02545	0.05109	-0.10206
-0.38085	0.15245	41.8483	35.5897	58.0275	99.5495	89.8832	-0.02549	0.1528	0.10202	-0.0509	0.02555	-0.12758
-0.33007	0.17786	41.671	35.4378	57.6206	98.9624	89.3476	0.05097	0.20374	0.12753	-0.0509	0.02555	-0.15309
-0.33007	0.17786	41.4177	35.2353	57.1629	98.3243	88.7865	0.15292	0.25467	0.20405	0.02545	0.07664	-0.12758
-0.33007	0.15245	41.0884	34.9569	56.6798	97.6606	88.2253	0.20389	0.33107	0.28057	0.12724	0.12773	-0.12758
-0.35546	0.15245	40.7844	34.7037	56.1966	96.9714	87.6387	0.22938	0.38201	0.35708	0.17813	0.17882	-0.07655
-0.33007	0.17786	40.5564	34.5266	55.7644	96.2822	87.052	0.22938	0.33107	0.33158	0.17813	0.15327	-0.10206
-0.30468	0.22868	40.3537	34.3494	55.3321	95.6441	86.4399	0.22938	0.25467	0.28057	0.10179	0.10218	-0.12758
-0.30468	0.22868	40.1258	34.1215	54.8489	94.9039	85.8023	0.17841	0.20374	0.22955	0.0509	0.05109	-0.15309
-0.30468	0.17786	39.7458	33.7925	54.315	94.1126	85.1391	0.12743	0.20374	0.20405	0.02545	0.05109	-0.15309
-0.35546	0.07623	39.3151	33.4634	53.7809	93.3213	84.4759	0.10195	0.2292	0.25506	0.07634	0.10218	-0.12758
-0.38085	0.02541	38.9352	33.1597	53.247	92.5555	83.8383	0.07646	0.20374	0.25506	0.10179	0.10218	-0.12758
-0.38085	0.02541	38.6058	32.9065	52.7638	91.7642	83.1496	0	0.12734	0.17854	0.0509	0.07664	-0.12758
-0.40623	0	38.2765	32.6534	52.3061	90.9729	82.4865	-0.10195	0.02547	0.05101	-0.07634	-0.02555	-0.17861
-0.40623	0	37.9725	32.4003	51.823	90.2327	81.8233	-0.15292	-0.05093	-0.05101	-0.17813	-0.10218	-0.20413
-0.43162	-0.02541	37.6179	32.1218	51.3653	89.4159	81.1857	-0.20389	-0.05093	-0.05101	-0.17813	-0.07664	-0.20413
-0.45701	-0.07623	37.2379	31.8181	50.933	88.6756	80.5735	-0.22938	0	-0.02551	-0.15269	-0.02555	-0.17861
-0.4824	-0.17786	36.8326	31.5143	50.5007	87.9354	79.9614	-0.22938	0	-0.02551	-0.15269	-0.02555	-0.17861
-0.45701	-0.15245	36.5286	31.2865	50.1193	87.2462	79.3747	-0.25487	0	-0.02551	-0.15269	-0.02555	-0.17861
-0.43162	-0.12705	36.3513	31.1347	49.7379	86.6081	78.8136	-0.28035	-0.02547	-0.07652	-0.20358	-0.05109	-0.20413
-0.43162	-0.10164	36.1233	30.9321	49.3564	85.9699	78.2525	-0.25487	-0.02547	-0.10202	-0.22903	-0.07664	-0.22964
-0.43162	-0.10164	35.87	30.755	48.9496	85.3573	77.7424	-0.22938	0	-0.07652	-0.22903	-0.07664	-0.22964
-0.43162	-0.10164	35.6167	30.5271	48.5427	84.7192	77.2067	-0.20389	0.0764	0	-0.15269	-0.02555	-0.17861
-0.38085	-0.07623	35.414	30.3499	48.1867	84.1576	76.7221	-0.12743	0.17827	0.07652	-0.0509	0.05109	-0.12758
-0.35546	-0.05082	35.2367	30.1981	47.8307	83.6471	76.263	-0.05097	0.17827	0.10202	-0.0509	0.05109	-0.12758
-0.27929	0.02541	35.1354	30.0968	47.4747	83.1111	75.7274	-0.05097	0.17827	0.10202	-0.0509	0.05109	-0.12758
-0.22851	0.05082	34.9581	29.9449	47.1442	82.5495	75.2428	-0.02549	0.1528	0.10202	-0.07634	0.02555	-0.15309
-0.2539	0.02541	34.6794	29.7171	46.7627	81.9879	74.7582	0.07646	0.2292	0.15304	-0.02545	0.05109	-0.15309
-0.2539	0.02541	34.4007	29.4893	46.3559	81.4264	74.2735	0.15292	0.33107	0.28057	0.07634	0.12773	-0.10206
-0.2539	0	34.1474	29.2615	45.949	80.8138	73.7124	0.15292	0.35654	0.33158	0.15269	0.17882	-0.05103
-0.22851	0.05082	33.9448	29.1096	45.5676	80.2267	73.1768	0.15292	0.30561	0.28057	0.10179	0.12773	-0.05103
-0.20312	0.10164	33.7928	28.9578	45.2116	79.6396	72.6411	0.12743	0.2292	0.20405	0.0509	0.07664	-0.07655
-0.20312	0.12705	33.5648	28.7299	44.8302	79.0015	72.0545	0.05097	0.17827	0.15304	-0.02545	0.05109	-0.10206
-0.22851	0.05082	33.2101	28.4515	44.3979	78.3123	71.4679	0.05097	0.1528	0.12753	-0.02545	0.02555	-0.10206
-0.27929	-0.02541	32.7795	28.1224	43.9402	77.5976	70.9067	0.02549	0.20374	0.17854	0.02545	0.10218	-0.07655
-0.27929	-0.05082	32.4502	27.8693	43.5079	76.9339	70.3201	0	0.20374	0.20405	0.07634	0.10218	-0.02552
-0.27929	-0.05082	32.1969	27.6415	43.1011	76.2702	69.7335	-0.07646	0.12734	0.12753	0	0.05109	-0.05103
-0.27929	-0.02541	31.9435	27.4643	42.7196	75.6066	69.1468	-0.17841	0	0	-0.12724	-0.05109	-0.10206
-0.27929	-0.05082	31.6649	27.2365	42.3128	74.9429	68.5602	-0.22938	-0.0764	-0.10202	-0.20358	-0.10218	-0.12758
-0.30468	-0.07623	31.3356	26.9327	41.8805	74.2537	67.999	-0.25487	-0.02547	-0.07652	-0.20358	-0.07664	-0.12758
-0.33007	-0.15245	30.9556	26.6796	41.4482	73.5901	67.4379	-0.25487	0	-0.05101	-0.12724	-0.02555	-0.10206
-0.35546	-0.17786	30.601	26.4265	41.0668	73.003	66.9533	-0.22938	0.05093	-0.02551	-0.10179	0	-0.07655
-0.33007	-0.17786	30.373	26.2493	40.7108	72.4414	66.4432	-0.22938	0.05093	-0.02551	-0.12724	-0.02555	-0.07655
-0.30468	-0.12705	30.2463	26.0974	40.4056	71.8798	65.9331	-0.25487	0.02547	-0.07652	-0.15269	-0.05109	-0.07655
-0.27929	-0.10164	30.069	25.9455	40.0496	71.3438	65.4484	-0.25487	0.02547	-0.10202	-0.20358	-0.07664	-0.10206
-0.30468	-0.10164	29.8157	25.7684	39.7445	70.8588	65.0148	-0.17841	0.0764	-0.07652	-0.17813	-0.05109	-0.10206
-0.30468	-0.10164	29.5877	25.5912	39.3885	70.3228	64.5557	-0.15292	0.17827	0.02551	-0.07634	0.02555	-0.05103
-0.27929	-0.07623	29.3597	25.414	39.0579	69.8123	64.0966	-0.10195	0.2292	0.07652	-0.02545	0.07664	-0.05103
-0.22851	-0.05082	29.233	25.2874	38.8037	69.4039	63.714	0	0.25467	0.10202	-0.02545	0.07664	-0.02552
-0.15234	0.02541	29.157	25.2115	38.5494	68.9444	63.2804	0	0.28014	0.10202	0	0.07664	-0.02552
-0.12695	0.07623	29.0304	25.0849	38.2697	68.4849	62.8213	0.02549	0.25467	0.10202	-0.02545	0.05109	-0.07655
-0.17773	0.02541	28.7771	24.8571	37.9137	68	62.3877	0.12743	0.30561	0.15304	0	0.07664	-0.07655
-0.20312	0.02541	28.4984	24.6546	37.5831	67.4639	61.9541	0.15292	0.40747	0.25506	0.10179	0.15327	-0.02552
-0.17773	0.02541	28.3211	24.5027	37.278	66.9534	61.495	0.17841	0.43294	0.30607	0.17813	0.20436	0
-0.17773	0.07623	28.1438	24.3255	36.9728	66.4684	61.0359	0.17841	0.38201	0.25506	0.12724	0.12773	-0.02552
-0.12695	0.12705	28.0171	24.199	36.6931	65.9579	60.5513	0.12743	0.30561	0.17854	0.0509	0.10218	-0.02552
-0.10156	0.12705	27.8144	24.0218	36.3371	65.3964	60.0157	0.07646	0.25467	0.12753	0	0.05109	-0.07655
-0.12695	0.05082	27.4851	23.718	35.9811	64.8093	59.5055	0.05097	0.25467	0.10202	-0.02545	0.02555	-0.07655
-0.17773	-0.02541	27.1051	23.4143	35.5743	64.1711	58.9699	0.02549	0.25467	0.12753	0	0.07664	-0.05103
-0.17773	-0.07623	26.8012	23.1865	35.2183	63.5585	58.4598	-0.02549	0.25467	0.15304	0.0509	0.10218	-0.02552
-0.17773	-0.05082	26.5985	23.0093	34.9131	62.997	57.9752	-0.07646	0.17827	0.07652	-0.02545	0.05109	-0.05103
-0.17773	-0.02541	26.3959	22.8574	34.608	62.4609	57.4651	-0.15292	0.0764	-0.05101	-0.12724	-0.02555	-0.07655
-0.20312	-0.02541	26.1425	22.6549	34.252	61.8738	56.9549	-0.22938	0	-0.12753	-0.20358	-0.07664	-0.12758
-0.22851	-0.10164	25.8132	22.3764	33.896	61.2868	56.4448	-0.25487	0.02547	-0.12753	-0.20358	-0.07664	-0.12758
-0.2539	-0.15245	25.4839	22.1486	33.5654	60.7252	55.9857	-0.25487	0.0764	-0.07652	-0.12724	-0.02555	-0.10206
-0.27929	-0.15245	25.2053	21.9461	33.2603	60.2147	55.5776	-0.20389	0.10187	-0.02551	-0.10179	0.02555	-0.07655
-0.2539	-0.15245	25.0279	21.8196	32.9806	59.7807	55.1695	-0.20389	0.10187	-0.05101	-0.12724	0	-0.10206
-0.20312	-0.07623	24.9013	21.7183	32.7263	59.3213	54.7359	-0.22938	0.05093	-0.10202	-0.15269	-0.02555	-0.10206
-0.20312	-0.05082	24.7493	21.5918	32.472	58.8874	54.3278	-0.20389	0.0764	-0.10202	-0.17813	-0.02555	-0.12758
-0.20312	-0.07623	24.5213	21.4146	32.2177	58.4534	53.9707	-0.12743	0.12734	-0.05101	-0.15269	-0.02555	-0.15309
-0.17773	-0.05082	24.3186	21.2627	31.938	58.045	53.5881	-0.05097	0.20374	0.05101	-0.0509	0.05109	-0.10206
-0.15234	-0.02541	24.1667	21.1614	31.6837	57.6366	53.2056	-0.05097	0.25467	0.10202	0.02545	0.10218	-0.07655
-0.12695	0.05082	24.0907	21.0602	31.4549	57.2792	52.8485	0.02549	0.28014	0.12753	0.02545	0.10218	-0.07655
-0.07617	0.10164	24.0147	20.9842	31.2769	56.9219	52.4914	0.07646	0.30561	0.15304	0.02545	0.10218	-0.10206
-0.07617	0.12705	23.9133	20.883	31.048	56.539	52.1343	0.10195	0.30561	0.15304	0.02545	0.07664	-0.10206
-0.10156	0.10164	23.6853	20.6805	30.7683	56.1051	51.7517	0.15292	0.33107	0.17854	0.02545	0.10218	-0.10206
-0.12695	0.10164	23.432	20.5033	30.4886	55.6456	51.3436	0.17841	0.40747	0.25506	0.12724	0.15327	-0.07655
-0.10156	0.10164	23.2547	20.3767	30.2343	55.2372	50.961	0.20389	0.43294	0.30607	0.17813	0.20436	-0.05103
-0.10156	0.12705	23.1534	20.2249	30.0054	54.8033	50.5784	0.20389	0.40747	0.28057	0.12724	0.15327	-0.05103
-0.10156	0.15245	23.0267	20.0983	29.7512	54.3438	50.1193	0.15292	0.30561	0.17854	0.0509	0.07664	-0.10206
-0.10156	0.15245	22.8241	19.9211	29.446	53.8588	49.6602	0.07646	0.28014	0.12753	0	0.07664	-0.10206
-0.12695	0.10164	22.5707	19.668	29.1409	53.3483	49.2266	0.07646	0.25467	0.12753	0	0.07664	-0.10206
-0.17773	0.02541	22.2414	19.4149	28.8103	52.8123	48.793	0.05097	0.25467	0.12753	0	0.07664	-0.10206
-0.20312	0.02541	21.9881	19.2124	28.5052	52.2762	48.3084	-0.05097	0.2292	0.12753	0.02545	0.07664	-0.07655
-0.20312	0.02541	21.8361	19.0605	28.2255	51.7657	47.8748	-0.12743	0.17827	0.07652	-0.02545	0.05109	-0.07655
-0.20312	0.02541	21.6588	18.9086	27.9712	51.3063	47.4667	-0.15292	0.0764	-0.02551	-0.12724	-0.02555	-0.12758
-0.20312	0.02541	21.4561	18.7314	27.6915	50.8213	47.0331	-0.22938	0.02547	-0.10202	-0.20358	-0.07664	-0.15309
-0.2539	0	21.2028	18.5289	27.3609	50.3108	46.5485	-0.28035	0	-0.12753	-0.20358	-0.05109	-0.17861
-0.27929	-0.05082	20.9242	18.3011	27.0812	49.8258	46.1659	-0.25487	0.05093	-0.10202	-0.17813	-0.02555	-0.15309
-0.30468	-0.07623	20.6708	18.1492	26.8523	49.4429	45.8343	-0.20389	0.0764	-0.05101	-0.15269	-0.02555	-0.15309
-0.27929	-0.05082	20.5189	18.0227	26.6235	49.06	45.4517	-0.22938	0.0764	-0.05101	-0.12724	0	-0.15309
-0.22851	0	20.4429	17.9467	26.4455	48.7027	45.0947	-0.22938	0.05093	-0.07652	-0.17813	-0.02555	-0.12758
-0.2539	0.02541	20.2909	17.8455	26.242	48.3453	44.7631	-0.20389	0.05093	-0.10202	-0.20358	-0.05109	-0.15309
-0.22851	0.02541	20.1389	17.7442	26.0386	47.988	44.4825	-0.12743	0.12734	-0.05101	-0.15269	-0.02555	-0.15309
-0.22851	0.05082	19.9869	17.6177	25.8606	47.6561	44.1509	-0.07646	0.20374	0.05101	-0.07634	0.05109	-0.10206
[truncated: 400 more rows]
