# Supplementary material for: Multi-Sensor and Decision-Level Fusion-Based Structural Damage Detection Using a One-Dimensional Convolutional Neural Network
Source: Sensors (Basel). 2021 Jun 8;21(12):3950. doi: 10.3390/s21123950 (PMC8226517; doi:10.3390/s21123950)
Supplement: Supplementary file 1 [file sensors-21-03950-s001.zip › Steel frame/F4-100-7.xlsx]

## Sheet: F4-100-7
0.10156	-1.21963	-15.8324	-20.4274	138.203	-40.1516	-124.852	0.02549	-0.33107	-0.02551	-0.15269	-0.17882	-0.07655
0.2539	-0.8385	-12.8686	-17.7948	141.458	-33.2853	-115.593	-0.50973	-0.81495	-0.58664	-0.73798	-0.56199	-0.30619
0.22851	-0.8385	-10.3101	-15.542	144.458	-26.4955	-106.233	-0.63716	-0.89135	-0.79069	-0.91612	-0.61308	-0.40825
0.10156	-1.09259	-8.58752	-13.6182	146.544	-19.7823	-96.7698	-0.33133	-0.48388	-0.45911	-0.5853	-0.30654	-0.22964
-0.05078	-1.4229	-7.16893	-11.8717	148.68	-13.4009	-87.6387	-0.05097	0.05093	0.20405	0.15269	0.281	0.15309
-0.20312	-1.62618	-5.49703	-9.9479	150.46	-7.09609	-78.7371	0.05097	0.20374	0.48461	0.5344	0.48536	0.3317
0.07617	-1.27045	-3.09049	-7.5685	152.748	-0.86787	-70.1926	-0.17841	-0.2292	0.07652	0.07634	0.07664	0.10206
0.15234	-0.99095	-0.40531	-5.03723	154.07	5.36036	-61.8521	-0.50973	-0.71308	-0.61214	-0.66164	-0.43427	-0.28067
0.17773	-0.81309	2.00122	-2.86034	155.723	11.3333	-53.6137	-0.53522	-0.76401	-0.8417	-1.01791	-0.58754	-0.43377
0.15234	-0.91472	3.82512	-1.11376	155.799	17.0766	-45.4007	-0.22938	-0.35654	-0.4336	-0.66164	-0.281	-0.28067
0.07617	-1.14341	5.21837	0.48094	157.198	22.7177	-37.2388	0.22938	0.25467	0.28057	0.12724	0.30654	0.05103
0.02539	-1.19422	6.83962	2.32877	156.944	28.2823	-29.4084	0.40778	0.58574	0.79069	0.76343	0.74081	0.40825
0.07617	-1.04177	8.86617	4.3791	158.673	33.8468	-21.7056	0.48424	0.53481	0.66316	0.5344	0.45981	0.28067
0.22851	-0.73686	11.222	6.55599	157.223	39.2582	-14.3599	0.3823	0.05093	0.12753	-0.07634	-0.05109	-0.05103
0.45701	-0.38114	13.7046	8.65695	160.224	44.3889	-7.34573	0.17841	-0.25467	-0.22955	-0.43261	-0.25545	-0.25516
0.38085	-0.43195	15.5538	10.1757	137.11	49.2898	-0.33158	0.30584	0.12734	0	-0.27992	-0.10218	-0.22964
0.22851	-0.71145	16.7697	11.492	103.595	54.0375	6.63157	0.63716	0.61121	0.48461	0.20358	0.25545	0.02552
0.17773	-0.86391	17.935	12.8842	99.6791	58.6576	13.3652	0.86654	0.84042	0.94372	0.73798	0.58754	0.25516
0.22851	-0.81309	19.4802	14.5295	93.0932	63.2012	19.7927	0.7646	0.66215	0.89271	0.78888	0.58754	0.30619
0.30468	-0.63523	21.3801	16.2508	86.5327	67.5916	25.9906	0.5607	0.25467	0.45911	0.27992	0.15327	0.10206
0.38085	-0.45736	23.28	17.8961	80.2264	71.7777	31.908	0.28035	-0.20374	-0.07652	-0.30537	-0.25545	-0.17861
0.43162	-0.43195	24.8506	19.2124	77.0987	75.6576	37.5959	0.02549	-0.33107	-0.22955	-0.45806	-0.33209	-0.28067
0.20312	-0.73686	25.7879	20.1995	76.1579	79.3843	43.3347	0.10195	-0.1528	0	-0.20358	-0.10218	-0.15309
0.02539	-1.04177	26.4972	21.1614	78.3956	83.0855	49.0226	0.25487	0.0764	0.30607	0.17813	0.17882	0.07655
0	-1.118	27.4851	22.3005	80.8876	86.6081	54.3788	0.12743	0.0764	0.4336	0.40716	0.33209	0.25516
0.10156	-0.99095	28.9797	23.794	85.2612	90.2327	59.6586	-0.12743	-0.35654	-0.02551	-0.02545	-0.02555	0.05103
0.15234	-0.8385	30.5756	25.1862	88.9738	93.6531	64.6833	-0.43327	-0.71308	-0.51012	-0.61075	-0.40872	-0.20413
0.10156	-0.8385	31.7916	26.2999	92.2032	96.8183	69.5294	-0.61168	-0.81495	-0.73967	-0.89067	-0.61308	-0.35722
0	-0.99095	32.5769	27.2618	94.6189	99.9834	74.4776	-0.5607	-0.71308	-0.71417	-0.83977	-0.53645	-0.38274
-0.10156	-1.21963	33.2101	28.1731	97.3651	103.098	79.4002	-0.3823	-0.45841	-0.35708	-0.40716	-0.15327	-0.15309
-0.07617	-1.24504	34.0714	29.1856	100.137	106.161	84.1699	-0.22938	-0.1528	0.07652	0.07634	0.20436	0.12758
-0.05078	-1.19422	35.186	30.3753	103.315	109.249	88.8885	-0.15292	-0.20374	0.02551	0	0.07664	0.10206
0.07617	-0.99095	36.5793	31.7928	105.528	112.363	93.3775	-0.30584	-0.50934	-0.38259	-0.45806	-0.281	-0.12758
0.17773	-0.76227	38.0232	33.0837	106.519	115.248	97.7136	-0.3823	-0.61121	-0.56113	-0.68709	-0.38318	-0.22964
0.15234	-0.76227	39.0872	34.0709	106.062	118.081	102.075	-0.17841	-0.40747	-0.4336	-0.5853	-0.281	-0.22964
0.10156	-0.88932	39.7711	34.9062	105.095	120.812	106.386	0.15292	0	0.02551	-0.10179	0.05109	-0.05103
0.10156	-0.94013	40.4804	35.7922	104.587	123.518	110.569	0.40778	0.38201	0.53563	0.45806	0.45981	0.20413
0.17773	-0.8385	41.519	36.8806	104.994	126.198	114.624	0.5607	0.56028	0.71417	0.61075	0.5109	0.28067
0.27929	-0.63523	42.8109	38.1463	106.748	128.955	118.603	0.66265	0.30561	0.4336	0.27992	0.17882	0.12758
0.38085	-0.45736	44.1029	39.3107	109.266	131.533	122.378	0.66265	0.17827	0.12753	-0.07634	-0.07664	-0.10206
0.50779	-0.2795	45.2175	40.1713	111.3	133.677	125.796	0.58619	0.33107	0.22955	0	0.02555	-0.07655
0.40623	-0.40654	45.9014	40.8041	113.207	135.745	129.239	0.66265	0.45841	0.4336	0.22903	0.20436	0
0.22851	-0.66063	46.2054	41.3357	115.114	137.863	132.759	0.91752	0.68761	0.71417	0.48351	0.38318	0.12758
0.30468	-0.559	46.8894	42.171	116.843	139.88	135.998	0.91752	0.71308	0.8672	0.68709	0.53645	0.28067
0.38085	-0.45736	47.8013	42.981	118.013	141.794	139.033	0.71362	0.45841	0.66316	0.5344	0.40872	0.22964
0.33007	-0.45736	48.612	43.6898	118.954	143.555	141.916	0.50973	0.05093	0.25506	0.07634	0.02555	0
0.33007	-0.40654	49.3212	44.3226	119.513	145.138	144.645	0.33133	-0.1528	0.02551	-0.17813	-0.12773	-0.10206
0.17773	-0.58441	49.7012	44.7529	118.75	146.593	147.323	0.17841	-0.12734	0.07652	-0.10179	-0.02555	-0.07655
0.05078	-0.76227	49.9039	45.0566	117.377	147.946	149.924	0.12743	-0.12734	0.15304	0.02545	0.07664	-0.02552
0.05078	-0.81309	50.1825	45.4616	116.233	149.273	152.449	0.02549	-0.1528	0.15304	0.07634	0.12773	0.07655
0	-0.8385	50.6638	46.0945	115.521	150.728	154.975	-0.12743	-0.33107	-0.07652	-0.12724	-0.02555	0.02552
0.07617	-0.73686	51.3731	46.7526	114.784	152.055	157.347	-0.33133	-0.58574	-0.4081	-0.48351	-0.25545	-0.12758
0.05078	-0.73686	51.9051	47.2082	113.817	153.23	159.566	-0.53522	-0.68761	-0.58664	-0.71254	-0.43427	-0.25516
-0.05078	-0.86391	52.1078	47.5879	113.41	154.404	161.836	-0.5607	-0.73855	-0.68866	-0.78888	-0.43427	-0.28067
-0.12695	-0.94013	52.3104	47.9929	113.69	155.527	164.08	-0.53522	-0.61121	-0.48461	-0.5344	-0.17882	-0.15309
-0.15234	-1.01636	52.6144	48.3979	113.41	156.701	166.376	-0.3823	-0.38201	-0.22955	-0.25448	0	-0.02552
-0.12695	-0.96554	53.0957	48.9548	113.588	158.003	168.671	-0.28035	-0.33107	-0.20405	-0.25448	-0.05109	0
-0.02539	-0.78768	53.7797	49.6636	114.402	159.177	170.686	-0.3823	-0.43294	-0.33158	-0.38172	-0.15327	-0.05103
0.02539	-0.66063	54.4383	50.2711	114.911	160.351	172.752	-0.35681	-0.50934	-0.45911	-0.55985	-0.281	-0.17861
0.07617	-0.63523	54.9196	50.752	114.199	161.474	174.818	-0.17841	-0.38201	-0.35708	-0.5344	-0.281	-0.22964
0.12695	-0.60982	55.2996	51.2076	112.52	162.546	176.782	0	-0.1528	-0.07652	-0.20358	-0.02555	-0.10206
0.12695	-0.60982	55.6289	51.6126	110.995	163.593	178.721	0.20389	0.10187	0.20405	0.10179	0.20436	0.02552
0.15234	-0.58441	55.9835	52.0936	110.715	164.665	180.634	0.43327	0.38201	0.4336	0.27992	0.281	0.12758
0.20312	-0.45736	56.4902	52.6758	111.808	165.788	182.496	0.63716	0.38201	0.4336	0.25448	0.22991	0.12758
0.27929	-0.2795	57.1235	53.2326	112.826	166.707	184.128	0.63716	0.35654	0.35708	0.17813	0.17882	0.07655
0.35546	-0.15245	57.6808	53.663	113.588	167.422	185.556	0.5607	0.40747	0.35708	0.15269	0.12773	0.02552
0.35546	-0.15245	58.0101	53.9667	114.326	168.111	187.036	0.63716	0.35654	0.38259	0.20358	0.17882	0.02552
0.2539	-0.22868	58.0861	54.1692	114.936	168.8	188.489	0.79008	0.50934	0.53563	0.33082	0.25545	0.07655
0.30468	-0.22868	58.2634	54.3717	115.267	169.362	189.79	0.84106	0.56028	0.68866	0.48351	0.38318	0.17861
0.30468	-0.22868	58.4661	54.6249	115.496	169.847	190.989	0.71362	0.40747	0.61214	0.48351	0.33209	0.17861
0.30468	-0.17786	58.694	54.878	115.572	170.281	192.06	0.58619	0.20374	0.4336	0.25448	0.20436	0.10206
0.30468	-0.12705	58.922	55.1058	115.572	170.613	193.055	0.45876	-0.02547	0.20405	0.0509	0.05109	0
0.20312	-0.17786	58.9727	55.1564	115.394	170.817	193.973	0.30584	-0.1528	0.07652	-0.0509	-0.02555	-0.05103
0.12695	-0.25409	58.8967	55.1817	114.987	170.893	194.738	0.07646	-0.20374	0.05101	-0.07634	0.02555	-0.05103
0.02539	-0.35573	58.7447	55.1817	114.606	171.021	195.606	0.02549	-0.17827	0.07652	-0.02545	0.07664	0.05103
-0.02539	-0.40654	58.694	55.3083	114.428	171.276	196.549	0.02549	-0.20374	-0.02551	-0.12724	0.02555	0.02552
0.02539	-0.35573	58.846	55.4855	114.097	171.455	197.34	-0.12743	-0.28014	-0.15304	-0.22903	-0.05109	0
0.02539	-0.30491	59.0487	55.6121	113.817	171.506	198.003	-0.33133	-0.43294	-0.30607	-0.35627	-0.12773	-0.05103
-0.02539	-0.35573	59.0234	55.6627	113.461	171.557	198.692	-0.40778	-0.50934	-0.45911	-0.5344	-0.22991	-0.15309
-0.07617	-0.38114	58.9727	55.7133	113.054	171.659	199.432	-0.3823	-0.48388	-0.4336	-0.50895	-0.22991	-0.15309
-0.07617	-0.35573	58.998	55.8652	112.648	171.787	200.197	-0.33133	-0.43294	-0.35708	-0.40716	-0.12773	-0.10206
-0.07617	-0.30491	59.15	56.017	112.241	171.94	200.911	-0.30584	-0.38201	-0.28057	-0.33082	-0.07664	-0.05103
-0.05078	-0.22868	59.3274	56.2195	111.808	172.093	201.6	-0.28035	-0.33107	-0.30607	-0.35627	-0.10218	-0.05103
0	-0.15245	59.5047	56.4474	111.402	172.297	202.314	-0.17841	-0.28014	-0.28057	-0.38172	-0.12773	-0.07655
0.10156	0	59.758	56.6499	110.995	172.45	202.951	-0.10195	-0.2292	-0.17854	-0.27992	-0.05109	-0.07655
0.10156	0.05082	59.91	56.8017	110.537	172.578	203.564	0.02549	-0.1528	-0.10202	-0.20358	-0.02555	-0.07655
0.05078	0	59.8593	56.8777	110.003	172.706	204.176	0.17841	-0.02547	0	-0.12724	0.02555	-0.05103
0.12695	0.10164	59.9607	57.0296	109.342	172.808	204.711	0.30584	0.17827	0.22955	0.10179	0.17882	0.05103
0.20312	0.22868	60.1886	57.2321	108.554	172.91	205.247	0.40778	0.30561	0.35708	0.25448	0.25545	0.12758
0.2539	0.30491	60.366	57.4093	107.791	172.986	205.706	0.50973	0.25467	0.30607	0.20358	0.20436	0.07655
0.2539	0.35573	60.4419	57.4852	107.028	172.884	205.987	0.50973	0.2292	0.22955	0.10179	0.10218	0.02552
0.27929	0.40654	60.4673	57.5358	106.214	172.731	206.216	0.48424	0.2292	0.25506	0.10179	0.12773	0.02552
0.30468	0.43195	60.4673	57.5611	105.172	172.604	206.497	0.53522	0.20374	0.28057	0.15269	0.15327	0.02552
0.27929	0.33032	60.3406	57.4599	104.231	172.425	206.701	0.61168	0.28014	0.38259	0.20358	0.20436	0.07655
0.2539	0.2795	60.138	57.3839	103.315	172.144	206.803	0.5607	0.28014	0.4336	0.27992	0.25545	0.12758
0.22851	0.2795	60.0366	57.3586	102.425	171.838	206.879	0.48424	0.17827	0.35708	0.25448	0.22991	0.12758
0.22851	0.33032	60.0113	57.3333	101.561	171.506	206.854	0.3823	0.02547	0.22955	0.12724	0.12773	0.05103
0.20312	0.30491	59.8847	57.2827	100.671	171.098	206.777	0.25487	-0.17827	0.02551	-0.07634	-0.02555	-0.02552
0.10156	0.20327	59.606	57.0802	99.7808	170.613	206.65	0.10195	-0.20374	-0.05101	-0.15269	-0.05109	-0.05103
0.10156	0.17786	59.4034	56.9536	98.9163	170.102	206.522	0.02549	-0.1528	0	-0.10179	0.02555	0
0.07617	0.12705	59.15	56.8524	98.2043	169.745	206.548	0.07646	-0.12734	-0.02551	-0.10179	0.02555	0.02552
0.02539	0.02541	58.922	56.7258	97.3397	169.336	206.522	0.05097	-0.0764	-0.02551	-0.10179	0.02555	0.02552
0.07617	0.10164	58.8207	56.6499	96.3989	168.851	206.293	-0.07646	-0.1528	-0.10202	-0.15269	0	0.02552
0.02539	0.07623	58.694	56.5486	95.5597	168.366	206.14	-0.15292	-0.25467	-0.22955	-0.33082	-0.12773	-0.07655
0	0.10164	58.6181	56.498	94.7969	167.958	205.987	-0.17841	-0.33107	-0.30607	-0.40716	-0.17882	-0.15309
0	0.12705	58.5421	56.4474	94.0086	167.524	205.859	-0.15292	-0.28014	-0.25506	-0.33082	-0.10218	-0.10206
0	0.07623	58.4154	56.3714	93.2712	167.167	205.808	-0.05097	-0.1528	-0.15304	-0.27992	-0.05109	-0.05103
0.05078	0.12705	58.3647	56.3461	92.4829	166.809	205.706	0	-0.05093	-0.05101	-0.15269	0.02555	0
0.12695	0.22868	58.4154	56.3461	91.7963	166.426	205.553	0.02549	0	0.02551	-0.07634	0.10218	0.05103
0.15234	0.25409	58.4407	56.3461	91.186	166.095	205.425	0.10195	-0.02547	-0.02551	-0.12724	0.02555	0
0.12695	0.2795	58.3394	56.2955	90.4486	165.712	205.247	0.15292	-0.0764	-0.07652	-0.22903	-0.05109	-0.07655
0.12695	0.30491	58.2381	56.1942	89.5332	165.252	204.966	0.17841	0	0.02551	-0.12724	0.02555	-0.05103
0.15234	0.33032	58.1621	56.1183	88.5924	164.818	204.737	0.28035	0.1528	0.20405	0.07634	0.15327	0.05103
0.17773	0.33032	58.0607	56.0677	87.7786	164.461	204.609	0.43327	0.2292	0.25506	0.12724	0.15327	0.07655
0.20312	0.38114	57.9848	56.017	86.9395	164.001	204.278	0.43327	0.17827	0.25506	0.12724	0.15327	0.07655
0.2539	0.48277	57.9594	55.9411	86.0495	163.414	203.819	0.30584	0.0764	0.17854	0.0509	0.10218	0.05103
0.22851	0.45736	57.8074	55.7892	85.1595	162.853	203.411	0.28035	0	0.10202	-0.02545	0.02555	-0.02552
0.22851	0.40654	57.5541	55.6121	84.2441	162.291	203.028	0.35681	0	0.10202	-0.0509	0.02555	-0.02552
0.22851	0.38114	57.3008	55.4095	83.1761	161.653	202.569	0.35681	0.05093	0.17854	0.0509	0.12773	0.05103
0.20312	0.30491	56.9968	55.1817	82.0573	161.015	202.11	0.30584	0.05093	0.22955	0.12724	0.17882	0.07655
0.17773	0.2795	56.7435	55.0045	80.9638	160.377	201.6	0.28035	0.02547	0.20405	0.12724	0.15327	0.10206
0.17773	0.33032	56.5155	54.8527	79.7433	159.688	201.013	0.17841	-0.10187	0.07652	0	0.05109	0.05103
0.12695	0.2795	56.2622	54.6502	78.421	158.973	200.426	0.05097	-0.25467	-0.12753	-0.17813	-0.10218	-0.07655
0.10156	0.22868	55.9329	54.3717	77.0987	158.156	199.763	-0.02549	-0.25467	-0.17854	-0.25448	-0.12773	-0.07655
0.10156	0.20327	55.6289	54.1692	75.9799	157.441	199.202	-0.05097	-0.20374	-0.15304	-0.20358	-0.05109	-0.05103
0.07617	0.12705	55.2996	53.992	74.9882	156.829	198.768	0.05097	-0.0764	-0.05101	-0.12724	0	0
0.07617	0.10164	55.0209	53.7895	73.9202	156.191	198.258	0.10195	0	0	-0.07634	0.05109	0.05103
0.10156	0.12705	54.8183	53.6123	72.6742	155.476	197.646	0.02549	-0.0764	-0.02551	-0.07634	0.02555	0.05103
0.10156	0.15245	54.6409	53.4605	71.6316	154.787	197.06	-0.02549	-0.1528	-0.10202	-0.17813	-0.05109	-0.02552
0.07617	0.17786	54.489	53.3592	70.8179	154.149	196.498	0	-0.1528	-0.17854	-0.27992	-0.10218	-0.07655
0.05078	0.17786	54.3116	53.2073	69.9534	153.536	195.963	0.07646	-0.05093	-0.10202	-0.22903	-0.05109	-0.05103
0.10156	0.22868	54.1596	53.0555	69.1651	152.923	195.453	0.15292	0.02547	0.02551	-0.07634	0.07664	0.02552
0.12695	0.22868	54.0076	52.9036	68.4022	152.336	194.943	0.25487	0.12734	0.12753	0.02545	0.12773	0.07655
0.15234	0.25409	53.881	52.8023	67.4614	151.775	194.432	0.33133	0.1528	0.17854	0.0509	0.15327	0.07655
0.20312	0.33032	53.805	52.6758	66.6223	151.137	193.795	0.30584	0.12734	0.15304	0	0.10218	0.05103
0.17773	0.30491	53.6277	52.4986	66.012	150.498	193.183	0.33133	0.10187	0.07652	-0.10179	0.02555	-0.05103
0.12695	0.30491	53.3997	52.2708	65.4017	149.809	192.519	0.35681	0.1528	0.12753	-0.0509	0.05109	-0.02552
0.17773	0.33032	53.2477	52.1189	64.7151	149.12	191.882	0.40778	0.28014	0.25506	0.10179	0.17882	0.05103
0.17773	0.35573	53.0704	51.967	64.0794	148.533	191.321	0.48424	0.25467	0.28057	0.15269	0.17882	0.07655
0.20312	0.38114	52.9184	51.7898	63.342	147.844	190.632	0.45876	0.1528	0.22955	0.10179	0.15327	0.07655
0.22851	0.38114	52.7411	51.5367	62.7317	147.001	189.79	0.30584	0.0764	0.17854	0.0509	0.10218	0.05103
0.17773	0.33032	52.4371	51.2836	62.1469	146.21	189.025	0.25487	-0.02547	0.07652	-0.0509	0.02555	-0.02552
0.12695	0.25409	52.0824	50.9545	61.5112	145.393	188.234	0.22938	-0.05093	0.05101	-0.10179	0	-0.05103
0.12695	0.20327	51.7278	50.6761	60.9009	144.551	187.444	0.20389	-0.02547	0.07652	-0.02545	0.05109	0
0.10156	0.15245	51.3731	50.3976	60.4686	143.785	186.704	0.17841	-0.05093	0.07652	-0.02545	0.05109	0.02552
0.12695	0.17786	51.0945	50.1698	60.138	142.968	185.913	0.12743	-0.10187	0.02551	-0.07634	0.02555	0.05103
0.15234	0.20327	50.8412	49.9673	59.7566	142.126	185.046	0	-0.2292	-0.10202	-0.17813	-0.05109	-0.02552
0.07617	0.15245	50.5118	49.6889	59.6295	141.284	184.204	-0.10195	-0.28014	-0.25506	-0.33082	-0.15327	-0.10206
0.05078	0.10164	50.1319	49.3598	59.4515	140.39	183.337	-0.12743	-0.25467	-0.25506	-0.35627	-0.15327	-0.10206
0.05078	0.10164	49.8025	49.1067	59.3243	139.625	182.598	-0.12743	-0.2292	-0.20405	-0.27992	-0.07664	-0.07655
0.05078	0.07623	49.4986	48.9042	59.2226	138.935	181.909	-0.02549	-0.17827	-0.12753	-0.17813	0	0
0.10156	0.12705	49.2452	48.727	58.9938	138.246	181.195	0.02549	-0.10187	-0.05101	-0.12724	0.02555	0.05103
0.10156	0.12705	48.9919	48.5245	58.7649	137.506	180.43	0.02549	-0.10187	-0.07652	-0.15269	0	0.02552
0.10156	0.17786	48.7893	48.3473	58.4598	136.766	179.639	0	-0.1528	-0.12753	-0.17813	-0.05109	-0.02552
0.10156	0.25409	48.5866	48.1701	58.0529	136.051	178.874	0.05097	-0.1528	-0.12753	-0.20358	-0.05109	-0.05103
0.10156	0.25409	48.384	47.9676	57.6715	135.387	178.185	0.17841	-0.05093	-0.02551	-0.12724	0	-0.02552
0.15234	0.30491	48.1813	47.8157	57.2901	134.775	177.496	0.28035	0.0764	0.10202	-0.02545	0.07664	0.02552
0.22851	0.38114	48.08	47.6638	56.9849	134.111	176.757	0.33133	0.17827	0.22955	0.10179	0.17882	0.07655
0.27929	0.43195	47.9533	47.5373	56.8069	133.498	176.068	0.43327	0.2292	0.25506	0.12724	0.17882	0.10206
0.27929	0.43195	47.7253	47.3601	56.5272	132.835	175.354	0.50973	0.25467	0.22955	0.0509	0.12773	0.05103
0.2539	0.43195	47.4973	47.1323	56.1458	132.069	174.487	0.48424	0.25467	0.22955	0.0509	0.12773	0.02552
0.2539	0.48277	47.2947	46.8792	55.7898	131.278	173.594	0.45876	0.25467	0.28057	0.12724	0.17882	0.05103
0.2539	0.48277	47.092	46.6513	55.4084	130.537	172.803	0.48424	0.28014	0.30607	0.15269	0.17882	0.07655
0.2539	0.48277	46.864	46.4488	54.9252	129.848	172.013	0.53522	0.28014	0.33158	0.17813	0.20436	0.10206
0.27929	0.50818	46.6614	46.221	54.315	129.057	171.12	0.45876	0.1528	0.25506	0.12724	0.15327	0.07655
0.2539	0.45736	46.3321	45.892	53.6792	128.164	170.151	0.33133	0.05093	0.15304	0.02545	0.07664	0.02552
0.20312	0.40654	45.9774	45.5629	53.1707	127.27	169.181	0.25487	-0.02547	0.10202	-0.02545	0.02555	0
0.20312	0.35573	45.5975	45.2338	52.5858	126.402	168.263	0.20389	-0.05093	0.07652	-0.0509	0.02555	-0.02552
0.15234	0.30491	45.2681	44.9301	52.1281	125.56	167.371	0.15292	-0.10187	0.02551	-0.10179	0	-0.02552
0.15234	0.30491	44.9388	44.6516	51.645	124.692	166.427	0.05097	-0.1528	-0.02551	-0.12724	0	0
0.15234	0.30491	44.6348	44.3732	50.399	123.824	165.483	-0.05097	-0.17827	-0.10202	-0.17813	-0.02555	0
0.12695	0.25409	44.3308	44.0948	49.2801	122.982	164.565	-0.10195	-0.25467	-0.20405	-0.27992	-0.10218	-0.05103
0.07617	0.20327	43.9509	43.7657	48.4156	122.114	163.647	-0.15292	-0.28014	-0.28057	-0.35627	-0.15327	-0.10206
0.05078	0.17786	43.5962	43.4619	47.7544	121.272	162.728	-0.20389	-0.28014	-0.25506	-0.33082	-0.12773	-0.07655
0.05078	0.15245	43.2669	43.2088	47.4493	120.506	161.887	-0.17841	-0.25467	-0.22955	-0.27992	-0.10218	-0.05103
0.07617	0.17786	43.0389	43.0063	47.2713	119.817	161.122	-0.10195	-0.2292	-0.20405	-0.25448	-0.07664	-0.05103
0.12695	0.22868	42.8616	42.8544	46.7882	119.128	160.305	-0.07646	-0.17827	-0.17854	-0.22903	-0.05109	-0.02552
0.15234	0.25409	42.6589	42.6519	46.2542	118.413	159.489	-0.07646	-0.1528	-0.17854	-0.22903	-0.07664	-0.02552
0.15234	0.2795	42.4056	42.4494	45.593	117.724	158.673	-0.02549	-0.1528	-0.15304	-0.22903	-0.10218	-0.05103
0.17773	0.30491	42.1776	42.2722	45.059	117.06	157.908	0.07646	-0.10187	-0.07652	-0.17813	-0.02555	-0.05103
0.20312	0.33032	42.0256	42.0951	44.4233	116.447	157.143	0.17841	0.02547	0.05101	-0.0509	0.07664	0
0.2539	0.35573	41.8483	41.9179	43.8639	115.809	156.352	0.25487	0.12734	0.15304	0.0509	0.12773	0.02552
0.27929	0.40654	41.671	41.766	43.7368	115.197	155.587	0.33133	0.2292	0.20405	0.07634	0.12773	0.05103
0.30468	0.43195	41.4937	41.6141	43.7113	114.558	154.796	0.40778	0.25467	0.22955	0.10179	0.15327	0.07655
0.33007	0.48277	41.3417	41.4369	43.7113	113.895	154.005	0.48424	0.33107	0.28057	0.15269	0.15327	0.05103
0.33007	0.48277	41.1137	41.1838	43.7113	113.18	153.138	0.50973	0.30561	0.28057	0.12724	0.12773	0.02552
0.35546	0.50818	40.8604	40.9307	43.6096	112.414	152.22	0.45876	0.30561	0.30607	0.15269	0.15327	0.05103
0.35546	0.48277	40.6324	40.7028	43.5588	111.674	151.353	0.45876	0.25467	0.30607	0.17813	0.17882	0.05103
0.35546	0.48277	40.4044	40.4497	43.457	110.959	150.486	0.48424	0.2292	0.28057	0.12724	0.12773	0.05103
0.35546	0.50818	40.1258	40.1966	43.3299	110.168	149.542	0.40778	0.12734	0.22955	0.10179	0.12773	0.05103
0.33007	0.45736	39.8218	39.8675	43.2282	109.326	148.573	0.30584	0.05093	0.17854	0.0509	0.10218	0.02552
0.30468	0.38114	39.4418	39.5638	42.9993	108.458	147.603	0.22938	0.02547	0.12753	0	0.07664	0.02552
0.2539	0.35573	39.0872	39.2347	42.7959	107.616	146.634	0.15292	-0.05093	0.07652	-0.02545	0.05109	0
0.20312	0.2795	38.7325	38.9057	42.6179	106.799	145.716	0.10195	-0.0764	0.02551	-0.07634	0.02555	0
0.20312	0.30491	38.4792	38.6525	42.5162	105.956	144.747	0	-0.1528	-0.07652	-0.12724	-0.02555	0
0.20312	0.30491	38.2005	38.3994	42.4653	105.165	143.803	-0.10195	-0.20374	-0.15304	-0.22903	-0.07664	-0.02552
0.17773	0.25409	37.8965	38.121	42.3636	104.399	142.936	-0.12743	-0.20374	-0.22955	-0.30537	-0.12773	-0.07655
0.17773	0.22868	37.5672	37.8172	42.2619	103.608	142.018	-0.15292	-0.17827	-0.22955	-0.27992	-0.10218	-0.07655
0.15234	0.17786	37.2126	37.5134	41.9822	102.817	141.099	-0.20389	-0.20374	-0.22955	-0.27992	-0.10218	-0.07655
0.15234	0.17786	36.9339	37.2856	41.7533	102.102	140.283	-0.17841	-0.20374	-0.22955	-0.27992	-0.12773	-0.07655
0.17773	0.22868	36.7566	37.1084	41.6771	101.438	139.492	-0.15292	-0.1528	-0.20405	-0.25448	-0.07664	-0.05103
0.20312	0.2795	36.6046	36.9566	41.5754	100.826	138.702	-0.10195	-0.10187	-0.20405	-0.25448	-0.10218	-0.05103
0.22851	0.30491	36.4273	36.7794	41.2702	100.213	137.937	-0.07646	-0.0764	-0.15304	-0.22903	-0.07664	-0.05103
0.2539	0.35573	36.2246	36.5769	40.8379	99.575	137.146	0.02549	-0.02547	-0.07652	-0.15269	0	-0.02552
0.2539	0.35573	35.9967	36.3744	40.5074	98.9624	136.381	0.10195	0.05093	0	-0.07634	0.05109	0
0.27929	0.38114	35.8447	36.2225	40.3548	98.3753	135.641	0.17841	0.10187	0.05101	-0.0509	0.02555	-0.02552
0.30468	0.43195	35.6927	36.0706	40.2531	97.8138	134.876	0.22938	0.1528	0.10202	0	0.07664	0
0.35546	0.50818	35.566	35.9188	40.1005	97.2011	134.085	0.28035	0.2292	0.15304	0.0509	0.10218	0.02552
0.38085	0.50818	35.3634	35.7163	39.9734	96.6141	133.345	0.3823	0.28014	0.17854	0.10179	0.10218	0.02552
0.38085	0.50818	35.1354	35.5391	39.7445	95.9759	132.555	0.43327	0.30561	0.22955	0.12724	0.12773	0.02552
0.40623	0.559	34.9327	35.3112	39.4902	95.2867	131.662	0.40778	0.28014	0.25506	0.15269	0.15327	0.05103
0.38085	0.53359	34.7047	35.0581	39.2105	94.5975	130.795	0.3823	0.2292	0.20405	0.10179	0.12773	0.02552
0.35546	0.50818	34.4514	34.8303	38.9817	93.9339	129.953	0.3823	0.20374	0.17854	0.07634	0.10218	0.02552
0.40623	0.559	34.2234	34.6025	38.6765	93.2447	129.086	0.35681	0.20374	0.20405	0.10179	0.12773	0.05103
0.38085	0.50818	33.9701	34.3494	38.3205	92.53	128.219	0.33133	0.1528	0.17854	0.10179	0.12773	0.05103
0.35546	0.45736	33.6155	34.0203	37.9137	91.7642	127.301	0.25487	0.0764	0.12753	0.0509	0.07664	0.02552
0.30468	0.40654	33.2608	33.7165	37.3797	90.9729	126.331	0.15292	0.02547	0.05101	0	0.05109	0
0.30468	0.40654	33.0075	33.4634	36.922	90.2327	125.439	0.07646	-0.02547	0	-0.0509	0.02555	-0.02552
0.27929	0.38114	32.7542	33.2103	36.5151	89.4925	124.546	0.02549	-0.0764	-0.10202	-0.15269	-0.05109	-0.05103
0.27929	0.35573	32.4502	32.9572	36.0828	88.7777	123.679	-0.02549	-0.0764	-0.15304	-0.20358	-0.05109	-0.05103
0.2539	0.33032	32.1715	32.6787	35.676	88.0375	122.811	-0.07646	-0.05093	-0.15304	-0.20358	-0.02555	-0.02552
0.22851	0.2795	31.8676	32.4003	35.1928	87.3483	121.995	-0.07646	-0.02547	-0.15304	-0.20358	-0.05109	-0.05103
0.22851	0.25409	31.5889	32.1725	34.7351	86.6846	121.179	-0.07646	-0.05093	-0.15304	-0.20358	-0.02555	-0.05103
0.20312	0.2795	31.3609	31.9446	34.2266	86.021	120.312	-0.12743	-0.0764	-0.17854	-0.20358	-0.05109	-0.05103
0.20312	0.2795	31.1836	31.7675	33.7943	85.4084	119.547	-0.10195	-0.0764	-0.22955	-0.25448	-0.10218	-0.07655
0.22851	0.33032	31.0316	31.6156	33.3366	84.8468	118.833	-0.05097	-0.02547	-0.17854	-0.22903	-0.07664	-0.07655
0.27929	0.38114	30.9049	31.4637	32.8788	84.2852	118.093	0	0.05093	-0.10202	-0.15269	0	-0.02552
0.2539	0.33032	30.677	31.2359	32.6246	83.7237	117.379	0.05097	0.10187	-0.05101	-0.10179	0	-0.02552
0.30468	0.38114	30.4996	31.0587	32.3957	83.1621	116.639	0.10195	0.10187	-0.02551	-0.07634	0.02555	-0.02552
0.33007	0.43195	30.3983	30.9321	31.9889	82.6516	115.899	0.15292	0.10187	0	-0.0509	0.05109	-0.02552
0.30468	0.43195	30.221	30.7803	31.6583	82.1156	115.211	0.20389	0.1528	0.02551	-0.0509	0.02555	-0.05103
0.35546	0.48277	30.0943	30.6031	31.3277	81.5795	114.471	0.25487	0.20374	0.07652	0	0.07664	0
0.38085	0.50818	29.917	30.4259	31.0989	81.018	113.731	0.30584	0.28014	0.15304	0.10179	0.12773	0.05103
0.35546	0.48277	29.689	30.2487	30.7937	80.4819	113.017	0.35681	0.28014	0.20405	0.12724	0.12773	0.05103
0.35546	0.50818	29.5117	30.0462	30.5394	79.8693	112.252	0.33133	0.2292	0.17854	0.10179	0.12773	0.02552
0.38085	0.50818	29.3344	29.8184	30.2852	79.2312	111.41	0.28035	0.1528	0.12753	0.07634	0.07664	0
0.38085	0.50818	29.1317	29.6159	29.98	78.6186	110.62	0.25487	0.12734	0.07652	0.02545	0.05109	0
0.35546	0.48277	28.8784	29.3628	29.5986	78.006	109.829	0.25487	0.1528	0.10202	0.02545	0.05109	0
0.35546	0.43195	28.5744	29.1096	29.1663	77.3678	109.038	0.22938	0.12734	0.10202	0.0509	0.07664	0.02552
0.33007	0.40654	28.2958	28.8312	28.8103	76.6786	108.197	0.15292	0.10187	0.05101	0.02545	0.05109	0
0.30468	0.38114	28.0171	28.6034	28.556	76.015	107.38	0.10195	0.05093	0	-0.02545	0.02555	0
0.30468	0.38114	27.7638	28.3756	28.2763	75.3768	106.539	0.05097	-0.02547	-0.07652	-0.10179	-0.02555	-0.02552
0.27929	0.35573	27.5105	28.1477	27.9966	74.7387	105.722	-0.02549	-0.05093	-0.15304	-0.17813	-0.07664	-0.05103
0.2539	0.33032	27.2571	27.9199	27.6915	74.1006	104.957	-0.05097	-0.02547	-0.17854	-0.20358	-0.07664	-0.05103
0.2539	0.30491	27.0038	27.6921	27.3863	73.5135	104.192	-0.02549	0.05093	-0.10202	-0.12724	0	0
0.2539	0.2795	26.7252	27.4643	27.1066	72.9264	103.452	-0.02549	0.05093	-0.10202	-0.12724	0	0
0.2539	0.25409	26.5225	27.2618	26.9032	72.3648	102.713	-0.02549	0.02547	-0.10202	-0.12724	0	-0.02552
0.2539	0.30491	26.3705	27.1099	26.6998	71.7777	101.973	-0.05097	0	-0.15304	-0.17813	-0.05109	-0.05103
0.2539	0.30491	26.2185	26.9327	26.4709	71.2672	101.259	-0.05097	0	-0.17854	-0.22903	-0.07664	-0.07655
0.2539	0.35573	26.0919	26.7809	26.2166	70.7823	100.596	0	0.05093	-0.15304	-0.20358	-0.02555	-0.07655
0.27929	0.35573	25.9399	26.629	26.0641	70.2973	99.9581	0.05097	0.12734	-0.05101	-0.10179	0.02555	-0.02552
0.27929	0.35573	25.7626	26.4518	25.8861	69.8123	99.2949	0.12743	0.17827	0.02551	-0.02545	0.07664	0
0.30468	0.38114	25.6359	26.3252	25.6826	69.3273	98.6318	0.15292	0.17827	0.05101	-0.02545	0.07664	0
0.30468	0.43195	25.5092	26.1987	25.4792	68.8678	97.9686	0.17841	0.17827	0.02551	-0.0509	0.05109	-0.02552
0.33007	0.45736	25.4079	26.0468	25.1995	68.4084	97.3055	0.22938	0.20374	0.05101	-0.0509	0.05109	-0.02552
0.33007	0.45736	25.2559	25.8949	24.9706	67.8979	96.6168	0.25487	0.2292	0.10202	0	0.10218	0
0.33007	0.43195	25.0786	25.6924	24.7163	67.4129	95.9792	0.28035	0.25467	0.15304	0.07634	0.12773	0.02552
0.33007	0.45736	24.9013	25.5152	24.4112	66.9279	95.2905	0.30584	0.25467	0.17854	0.10179	0.15327	0.02552
0.33007	0.48277	24.7493	25.338	24.1824	66.3919	94.5763	0.28035	0.20374	0.15304	0.10179	0.12773	0.02552
0.30468	0.45736	24.5973	25.1608	23.9535	65.8558	93.8622	0.22938	0.12734	0.07652	0	0.05109	-0.02552
0.30468	0.45736	24.3693	24.933	23.5975	65.2687	93.097	0.17841	0.0764	0.02551	-0.0509	0.02555	-0.05103
0.27929	0.43195	24.1413	24.7052	23.0889	64.7072	92.3828	0.15292	0.10187	0.02551	-0.02545	0.02555	-0.02552
0.2539	0.35573	23.8627	24.4521	22.5549	64.1456	91.6941	0.15292	0.10187	0.02551	0	0.05109	-0.02552
0.22851	0.33032	23.584	24.2243	22.0718	63.5585	90.9545	0.10195	0.0764	0	-0.02545	0.05109	-0.02552
0.20312	0.33032	23.356	24.0218	21.5887	62.997	90.2148	0.02549	0	-0.05101	-0.07634	0	-0.02552
0.20312	0.33032	23.1787	23.8446	21.0292	62.4354	89.5006	-0.02549	-0.02547	-0.12753	-0.12724	-0.05109	-0.05103
0.17773	0.30491	22.9761	23.6421	20.4698	61.8994	88.7865	-0.07646	-0.0764	-0.20405	-0.20358	-0.10218	-0.07655
0.15234	0.25409	22.6974	23.4143	19.9612	61.3378	88.0978	-0.10195	-0.05093	-0.20405	-0.22903	-0.07664	-0.07655
0.15234	0.25409	22.4694	23.2118	19.8341	60.8528	87.4601	-0.05097	0.02547	-0.15304	-0.15269	-0.02555	-0.05103
0.15234	0.22868	22.2414	23.0346	19.7832	60.3678	86.848	-0.02549	0.05093	-0.10202	-0.12724	0	-0.02552
0.17773	0.25409	22.0894	22.908	19.7324	59.9084	86.2104	-0.02549	0.02547	-0.10202	-0.12724	0	-0.02552
0.17773	0.30491	21.9881	22.7561	19.6307	59.4489	85.5727	-0.02549	0	-0.15304	-0.17813	-0.02555	-0.05103
0.15234	0.2795	21.8361	22.6296	19.5544	59.015	84.9606	-0.02549	0.02547	-0.17854	-0.20358	-0.05109	-0.07655
0.17773	0.33032	21.7348	22.5283	19.5544	58.6066	84.3994	0.05097	0.0764	-0.10202	-0.15269	0	-0.05103
0.17773	0.35573	21.5828	22.3511	19.5798	58.2237	83.8383	0.12743	0.12734	0	-0.0509	0.07664	0
0.20312	0.35573	21.4561	22.2246	19.6053	57.8153	83.2772	0.17841	0.20374	0.05101	0.02545	0.12773	0.02552
0.20312	0.38114	21.3548	22.098	19.6815	57.4069	82.6905	0.20389	0.20374	0.05101	0.02545	0.10218	0.02552
0.22851	0.43195	21.3041	22.0221	19.6815	57.0495	82.1549	0.22938	0.20374	0.05101	0	0.07664	0
0.22851	0.45736	21.2028	21.8702	19.5544	56.6156	81.5427	0.25487	0.20374	0.05101	0	0.07664	-0.02552
0.22851	0.45736	21.0508	21.7183	19.5035	56.1816	80.9561	0.28035	0.2292	0.10202	0.02545	0.12773	0
0.20312	0.43195	20.8735	21.5158	19.3764	55.7222	80.3695	0.30584	0.28014	0.12753	0.07634	0.12773	0.02552
0.22851	0.45736	20.7215	21.3893	19.3001	55.3138	79.7828	0.30584	0.25467	0.15304	0.10179	0.17882	0.05103
0.22851	0.43195	20.5949	21.2374	19.2493	54.8543	79.1707	0.28035	0.20374	0.12753	0.0509	0.12773	0.02552
0.20312	0.43195	20.4429	21.0349	19.0967	54.3693	78.533	0.20389	0.10187	0.02551	-0.02545	0.05109	0
0.20312	0.40654	20.2402	20.8577	18.8678	53.8588	77.8699	0.12743	0.10187	0	-0.0509	0.05109	-0.02552
0.15234	0.35573	20.0122	20.6299	18.5373	53.3738	77.2577	0.12743	0.0764	-0.02551	-0.07634	0.05109	-0.02552
0.15234	0.33032	19.7589	20.4274	18.0796	52.8633	76.6201	0.10195	0.0764	-0.02551	-0.0509	0.05109	0
0.12695	0.2795	19.5562	20.1995	17.7744	52.3528	75.9569	0.02549	0.02547	-0.05101	-0.07634	0.05109	0
0.10156	0.2795	19.3536	20.0224	17.5964	51.8678	75.3703	-0.02549	-0.02547	-0.12753	-0.12724	0	-0.02552
0.10156	0.2795	19.2016	19.8705	17.5201	51.4084	74.7326	-0.10195	-0.05093	-0.17854	-0.20358	-0.05109	-0.05103
0.10156	0.25409	19.0243	19.6933	17.4439	50.9234	74.146	-0.12743	-0.0764	-0.25506	-0.25448	-0.07664	-0.07655
0.07617	0.20327	18.7709	19.4908	17.3167	50.4639	73.5594	-0.12743	-0.05093	-0.22955	-0.22903	-0.07664	-0.07655
0.07617	0.20327	18.5683	19.3136	17.215	50.0555	73.0237	-0.10195	0	-0.17854	-0.17813	-0.02555	-0.05103
0.07617	0.20327	18.4163	19.187	17.1133	49.6726	72.4881	-0.05097	0.02547	-0.12753	-0.12724	0	-0.02552
0.10156	0.22868	18.2896	19.0858	16.9861	49.2898	71.978	-0.05097	0	-0.15304	-0.12724	0	-0.02552
0.12695	0.25409	18.2137	19.0099	16.8844	48.9579	71.4679	-0.02549	0.02547	-0.15304	-0.15269	-0.02555	-0.05103
0.10156	0.2795	18.1123	18.8833	16.7319	48.6006	70.9578	-0.02549	0.02547	-0.15304	-0.15269	-0.02555	-0.05103
0.12695	0.30491	17.9857	18.782	16.5539	48.2432	70.4731	0.05097	0.05093	-0.10202	-0.10179	0.02555	-0.05103
0.12695	0.30491	17.8843	18.6555	16.4013	47.9369	70.014	0.12743	0.1528	0	0	0.07664	0
0.17773	0.33032	17.8083	18.5542	16.2487	47.6051	69.5294	0.17841	0.20374	0.05101	0.0509	0.12773	0.02552
0.20312	0.35573	17.7323	18.4783	16.1216	47.2988	69.0703	0.20389	0.2292	0.10202	0.0509	0.12773	0.02552
0.20312	0.40654	17.6817	18.4023	15.9944	46.9925	68.5857	0.25487	0.2292	0.07652	0.02545	0.10218	0
0.22851	0.43195	17.6057	18.2758	15.7401	46.6606	68.1011	0.28035	0.2292	0.10202	0.0509	0.10218	0
0.22851	0.40654	17.479	18.1239	15.4859	46.2522	67.5654	0.28035	0.28014	0.12753	0.07634	0.12773	0
0.20312	0.38114	17.327	17.972	15.2824	45.8693	67.0298	0.28035	0.25467	0.15304	0.10179	0.15327	0.02552
0.22851	0.38114	17.175	17.8455	15.1553	45.4865	66.5452	0.28035	0.25467	0.15304	0.10179	0.15327	0.02552
0.22851	0.38114	17.0737	17.6936	15.0282	45.1291	66.0096	0.25487	0.17827	0.10202	0.0509	0.12773	0
0.22851	0.38114	16.9471	17.5417	14.8756	44.6952	65.4229	0.17841	0.1528	0.05101	0.02545	0.10218	0
0.20312	0.33032	16.7697	17.3392	14.6467	44.2357	64.8618	0.12743	0.10187	0	-0.02545	0.07664	-0.02552
0.17773	0.30491	16.5417	17.1367	14.4942	43.8018	64.3007	0.10195	0.0764	-0.02551	-0.0509	0.05109	-0.02552
0.15234	0.25409	16.3137	16.9342	14.3924	43.3678	63.7651	0.05097	0.05093	-0.02551	-0.0509	0.05109	-0.02552
0.12695	0.25409	16.1618	16.7823	14.367	42.9339	63.2039	0	0.02547	-0.07652	-0.10179	0.02555	-0.02552
0.12695	0.22868	16.0098	16.6051	14.2907	42.5	62.6428	-0.07646	-0.02547	-0.15304	-0.15269	0	-0.02552
0.12695	0.25409	15.8578	16.4786	14.2399	42.1171	62.1582	-0.10195	-0.05093	-0.20405	-0.22903	-0.05109	-0.05103
0.12695	0.22868	15.7058	16.352	14.1382	41.7342	61.648	-0.12743	-0.05093	-0.22955	-0.22903	-0.05109	-0.05103
0.10156	0.17786	15.4778	16.1495	14.0365	41.3513	61.1379	-0.15292	-0.02547	-0.20405	-0.20358	-0.02555	-0.05103
0.10156	0.15245	15.2752	15.9976	13.9856	40.9684	60.6788	-0.12743	0	-0.17854	-0.17813	-0.02555	-0.05103
0.10156	0.15245	15.1485	15.8711	13.9093	40.6621	60.2452	-0.10195	0	-0.15304	-0.15269	0	-0.02552
0.12695	0.20327	15.0978	15.8458	13.833	40.3814	59.8116	-0.07646	0.02547	-0.15304	-0.15269	0	-0.02552
0.15234	0.25409	15.0472	15.7698	13.7567	40.1006	59.378	-0.05097	0.05093	-0.15304	-0.15269	-0.02555	-0.02552
0.15234	0.2795	14.9712	15.6686	13.655	39.8198	58.9699	-0.02549	0.05093	-0.12753	-0.15269	0	-0.05103
0.15234	0.2795	14.8445	15.5673	13.5787	39.539	58.5618	0.05097	0.10187	-0.05101	-0.07634	0.05109	-0.02552
0.17773	0.30491	14.7685	15.4914	13.5279	39.2838	58.1792	0.12743	0.17827	0.02551	0	0.10218	0.02552
0.20312	0.33032	14.7178	15.4154	13.477	39.0285	57.7711	0.15292	0.20374	0.07652	0.02545	0.12773	0.02552
0.22851	0.35573	14.6672	15.3648	13.3753	38.7988	57.363	0.20389	0.2292	0.10202	0.0509	0.12773	0.02552
0.2539	0.38114	14.6165	15.2636	13.2482	38.518	56.9549	0.25487	0.2292	0.10202	0.0509	0.12773	0.02552
0.2539	0.40654	14.5405	15.1876	13.0702	38.2372	56.5468	0.28035	0.28014	0.12753	0.0509	0.12773	0.02552
0.2539	0.38114	14.4392	15.0611	12.8922	37.9309	56.1133	0.28035	0.28014	0.15304	0.10179	0.15327	0.02552
0.22851	0.38114	14.3125	14.9345	12.7142	37.5991	55.6541	0.25487	0.28014	0.17854	0.12724	0.15327	0.05103
0.22851	0.38114	14.1859	14.8079	12.6125	37.2672	55.2205	0.25487	0.2292	0.15304	0.10179	0.15327	0.05103
0.22851	0.38114	14.1099	14.6814	12.6125	36.9609	54.7614	0.22938	0.20374	0.10202	0.0509	0.10218	0.02552
0.2539	0.38114	13.9832	14.5548	12.587	36.5781	54.2768	0.17841	0.1528	0.07652	0	0.07664	0.02552
0.20312	0.35573	13.8059	14.3776	12.4599	36.1952	53.7922	0.10195	0.12734	0.05101	-0.02545	0.07664	0.02552
0.17773	0.2795	13.6032	14.1751	12.3328	35.7868	53.2821	0.05097	0.0764	0.02551	-0.0509	0.05109	0.02552
0.15234	0.2795	13.4259	14.0233	12.2056	35.4549	52.8485	0.02549	0.0764	0	-0.0509	0.05109	0.02552
0.12695	0.22868	13.2739	13.8714	12.1293	35.072	52.3639	-0.05097	0.02547	-0.05101	-0.07634	0.05109	0.02552
0.12695	0.25409	13.1473	13.7448	12.0785	34.7147	51.9047	-0.10195	-0.02547	-0.12753	-0.15269	0	0
0.10156	0.22868	12.9953	13.6182	12.0022	34.3829	51.4456	-0.15292	-0.02547	-0.17854	-0.20358	-0.05109	-0.02552
0.10156	0.22868	12.8686	13.4917	11.9513	34.051	51.012	-0.17841	-0.02547	-0.20405	-0.22903	-0.05109	-0.02552
0.10156	0.20327	12.7166	13.3651	11.9005	33.7447	50.6039	-0.17841	0	-0.15304	-0.17813	0	0
0.07617	0.15245	12.5393	13.2132	11.8242	33.4384	50.2214	-0.15292	0.02547	-0.15304	-0.17813	-0.02555	0
0.10156	0.17786	12.438	13.1373	11.7733	33.1576	49.8388	-0.15292	0	-0.12753	-0.15269	0	0
0.10156	0.22868	12.4126	13.0867	11.7479	32.9534	49.4562	-0.12743	0.02547	-0.12753	-0.17813	0	0
0.12695	0.25409	12.362	13.036	11.7225	32.7237	49.1246	-0.07646	0.05093	-0.12753	-0.17813	-0.02555	-0.02552
0.15234	0.2795	12.3113	12.9854	11.6716	32.5195	48.793	-0.05097	0.10187	-0.07652	-0.12724	0.02555	0
0.15234	0.30491	12.2607	12.8842	11.6207	32.2898	48.4359	0.02549	0.12734	0	-0.0509	0.07664	0.05103
0.15234	0.30491	12.1593	12.8336	11.6207	32.0856	48.1299	0.07646	0.17827	0.05101	0	0.10218	0.05103
0.17773	0.33032	12.134	12.7829	11.5953	31.9069	47.8238	0.12743	0.2292	0.07652	0.02545	0.10218	0.05103
0.22851	0.35573	12.1087	12.7323	11.5445	31.6772	47.4412	0.12743	0.2292	0.10202	0.0509	0.12773	0.07655
0.22851	0.38114	12.058	12.6564	11.5445	31.4474	47.1096	0.17841	0.2292	0.10202	0.0509	0.12773	0.07655
0.22851	0.35573	11.982	12.5551	11.5699	31.2432	46.778	0.22938	0.25467	0.12753	0.0509	0.12773	0.07655
0.22851	0.38114	11.8807	12.4792	11.5699	30.988	46.3954	0.22938	0.25467	0.15304	0.10179	0.15327	0.07655
0.22851	0.38114	11.8047	12.3779	11.4682	30.7072	46.0129	0.20389	0.2292	0.15304	0.10179	0.15327	0.07655
0.22851	0.35573	11.7034	12.2514	11.4173	30.4264	45.6303	0.17841	0.20374	0.12753	0.07634	0.12773	0.07655
0.22851	0.35573	11.5767	12.1501	11.3665	30.1456	45.2477	0.15292	0.17827	0.10202	0.02545	0.10218	0.07655
0.20312	0.33032	11.4754	12.0235	11.2648	29.8393	44.8396	0.10195	0.1528	0.07652	0.02545	0.10218	0.05103
0.20312	0.30491	11.3234	11.8717	11.1122	29.5075	44.4315	0.05097	0.12734	0.05101	0	0.07664	0.05103
0.17773	0.25409	11.1714	11.7198	11.0359	29.2012	43.9979	0.02549	0.0764	0.02551	-0.02545	0.07664	0.05103
0.15234	0.22868	10.994	11.5679	11.0105	28.8694	43.6153	-0.02549	0.0764	-0.02551	-0.0509	0.05109	0.05103
0.12695	0.22868	10.8927	11.4667	10.9342	28.5631	43.2072	-0.07646	0.02547	-0.07652	-0.10179	0.02555	0.02552
0.12695	0.20327	10.7914	11.3401	10.8325	28.2567	42.7991	-0.15292	0	-0.12753	-0.15269	0	0.02552
0.10156	0.20327	10.6647	11.2388	10.8071	27.976	42.4165	-0.17841	0	-0.15304	-0.20358	-0.02555	0
0.07617	0.17786	10.5381	11.1123	10.8325	27.7207	42.0849	-0.15292	0.02547	-0.15304	-0.17813	0	0.02552
0.07617	0.15245	10.4114	11.011	10.8833	27.4655	41.7534	-0.15292	0.02547	-0.12753	-0.15269	0	0.02552
0.07617	0.15245	10.3101	10.9098	10.8833	27.2357	41.4218	-0.15292	0.02547	-0.12753	-0.15269	0.02555	0.02552
0.07617	0.15245	10.2088	10.8338	10.8833	27.006	41.0902	-0.15292	0.02547	-0.12753	-0.17813	0	0
0.07617	0.17786	10.2088	10.8085	10.8833	26.8273	40.8096	-0.12743	0.05093	-0.12753	-0.17813	0.02555	0
0.10156	0.20327	10.1834	10.7832	10.8579	26.6742	40.5291	-0.07646	0.10187	-0.10202	-0.15269	0.02555	0.02552
0.12695	0.22868	10.1328	10.7073	10.8833	26.4955	40.2485	-0.02549	0.12734	-0.05101	-0.10179	0.05109	0.05103
0.12695	0.22868	10.0821	10.6567	10.9342	26.3168	39.9679	0	0.1528	0	-0.0509	0.07664	0.05103
0.15234	0.25409	10.0568	10.606	11.0105	26.1637	39.7384	0.07646	0.17827	0.02551	-0.02545	0.10218	0.05103
0.15234	0.2795	10.0314	10.5807	11.0359	26.0105	39.4578	0.12743	0.2292	0.07652	0	0.10218	0.05103
0.17773	0.30491	10.0061	10.5301	10.9596	25.8318	39.1517	0.12743	0.2292	0.10202	0.02545	0.12773	0.07655
0.17773	0.30491	9.95544	10.4542	10.8579	25.6531	38.8712	0.15292	0.2292	0.10202	0.0509	0.12773	0.07655
0.17773	0.30491	9.87945	10.3782	10.7816	25.4489	38.5651	0.20389	0.25467	0.12753	0.0509	0.15327	0.07655
0.17773	0.30491	9.82878	10.3023	10.7562	25.2447	38.259	0.20389	0.2292	0.15304	0.07634	0.15327	0.07655
0.17773	0.30491	9.75279	10.2263	10.6799	25.015	37.9275	0.17841	0.20374	0.12753	0.0509	0.12773	0.07655
0.17773	0.30491	9.65146	10.1251	10.5782	24.7853	37.5959	0.15292	0.17827	0.10202	0.0509	0.12773	0.07655
0.17773	0.2795	9.55013	9.99852	10.4765	24.53	37.2643	0.12743	0.17827	0.07652	0.02545	0.10218	0.07655
0.15234	0.25409	9.44881	9.89727	10.3493	24.2748	36.9072	0.10195	0.1528	0.07652	0	0.10218	0.07655
0.15234	0.22868	9.32215	9.77071	10.2476	23.994	36.5501	0.05097	0.12734	0.05101	0	0.10218	0.07655
0.10156	0.20327	9.17015	9.64415	10.1459	23.7132	36.193	0	0.10187	0	-0.0509	0.05109	0.05103
0.10156	0.17786	9.06883	9.5429	10.0696	23.458	35.8615	-0.05097	0.0764	-0.05101	-0.07634	0.05109	0.05103
0.07617	0.17786	8.9675	9.44164	10.0188	23.2027	35.5299	-0.07646	0.05093	-0.07652	-0.12724	0.02555	0.02552
0.07617	0.15245	8.84084	9.34039	9.96791	22.973	35.1983	-0.12743	0.02547	-0.12753	-0.15269	0	0.02552
0.05078	0.12705	8.71418	9.21383	9.91706	22.7432	34.8667	-0.12743	0.05093	-0.12753	-0.17813	0	0.02552
0.05078	0.12705	8.61285	9.13789	9.89163	22.5135	34.5862	-0.12743	0.0764	-0.12753	-0.15269	0.02555	0.05103
0.05078	0.10164	8.53686	9.06195	9.84077	22.3348	34.3311	-0.10195	0.0764	-0.10202	-0.12724	0.02555	0.02552
0.05078	0.10164	8.46086	8.98602	9.78991	22.1561	34.0505	-0.10195	0.0764	-0.10202	-0.15269	0.02555	0.02552
0.05078	0.12705	8.4102	8.93539	9.6882	21.9519	33.77	-0.10195	0.05093	-0.12753	-0.17813	0.02555	0.02552
0.05078	0.15245	8.4102	8.93539	9.63734	21.8243	33.5404	-0.05097	0.10187	-0.10202	-0.15269	0.02555	0.05103
0.07617	0.17786	8.38486	8.91008	9.56106	21.6967	33.3364	0	0.12734	-0.05101	-0.10179	0.05109	0.05103
0.10156	0.17786	8.35953	8.85945	9.48477	21.5435	33.0813	0.02549	0.1528	0	-0.07634	0.07664	0.07655
0.10156	0.20327	8.3342	8.80883	9.45934	21.4159	32.8518	0.07646	0.1528	0.02551	-0.0509	0.10218	0.07655
0.12695	0.20327	8.30887	8.78351	9.43392	21.3138	32.6477	0.12743	0.20374	0.05101	-0.02545	0.10218	0.07655
0.12695	0.22868	8.30887	8.7582	9.3322	21.1862	32.4181	0.15292	0.20374	0.07652	0	0.12773	0.10206
0.12695	0.22868	8.2582	8.68226	9.23049	21.033	32.1631	0.17841	0.20374	0.10202	0.02545	0.12773	0.10206
0.12695	0.22868	8.20754	8.63164	9.17963	20.8799	31.9335	0.20389	0.2292	0.12753	0.02545	0.15327	0.10206
0.12695	0.25409	8.15688	8.58101	9.12878	20.7012	31.6785	0.20389	0.2292	0.15304	0.0509	0.15327	0.10206
0.12695	0.25409	8.13155	8.50507	9.02706	20.548	31.4234	0.20389	0.20374	0.12753	0.0509	0.15327	0.10206
0.12695	0.25409	8.05555	8.42914	8.89992	20.3438	31.1428	0.17841	0.17827	0.10202	0.02545	0.10218	0.07655
0.12695	0.22868	7.95422	8.32789	8.77278	20.1141	30.8368	0.12743	0.1528	0.07652	0	0.10218	0.10206
0.12695	0.20327	7.85289	8.22663	8.64564	19.9099	30.5817	0.12743	0.1528	0.07652	-0.02545	0.10218	0.07655
0.10156	0.17786	7.75157	8.12538	8.54392	19.6802	30.3011	0.10195	0.12734	0.05101	-0.02545	0.10218	0.07655
0.07617	0.15245	7.62491	8.02413	8.41678	19.4504	29.9951	0.02549	0.10187	0.02551	-0.0509	0.07664	0.07655
0.05078	0.12705	7.52358	7.92288	8.31507	19.2207	29.689	0	0.05093	-0.02551	-0.10179	0.05109	0.07655
0.02539	0.12705	7.44758	7.84694	8.23878	19.0165	29.4339	-0.05097	0.02547	-0.07652	-0.15269	0.02555	0.05103
0.02539	0.10164	7.34626	7.74569	8.18793	18.7868	29.1534	-0.07646	0	-0.10202	-0.15269	0.02555	0.05103
0	0.07623	7.24493	7.66975	8.08621	18.6081	28.8983	-0.10195	0	-0.12753	-0.17813	0.02555	0.05103
-0.02539	0.05082	7.1436	7.5685	8.00993	18.4294	28.6433	-0.10195	0.02547	-0.10202	-0.17813	0.02555	0.05103
0	0.05082	7.0676	7.49257	7.95907	18.2507	28.4137	-0.10195	0.05093	-0.07652	-0.12724	0.05109	0.07655
0	0.07623	7.01694	7.46725	7.88279	18.1231	28.2352	-0.07646	0.05093	-0.07652	-0.12724	0.05109	0.07655
-0.02539	0.07623	6.99161	7.41663	7.70479	17.9955	28.0056	-0.05097	0.05093	-0.10202	-0.15269	0.02555	0.05103
-0.02539	0.10164	6.94095	7.39131	7.6285	17.8423	27.7761	-0.07646	0.02547	-0.10202	-0.15269	0.02555	0.05103
-0.02539	0.10164	6.94095	7.366	7.60308	17.7402	27.623	-0.02549	0.0764	-0.05101	-0.12724	0.05109	0.05103
0	0.15245	6.91561	7.31538	7.55222	17.6381	27.4445	0.02549	0.12734	0	-0.07634	0.10218	0.07655
0.02539	0.17786	6.91561	7.31538	7.50136	17.536	27.2404	0.05097	0.12734	0.05101	-0.02545	0.12773	0.10206
0.02539	0.17786	6.89028	7.29006	7.55222	17.4595	27.0619	0.10195	0.1528	0.07652	-0.02545	0.12773	0.10206
0.02539	0.17786	6.86495	7.23944	7.55222	17.3574	26.8578	0.12743	0.17827	0.07652	-0.02545	0.12773	0.10206
0.02539	0.20327	6.86495	7.21413	7.47593	17.2297	26.6538	0.15292	0.17827	0.12753	0.02545	0.15327	0.10206
0	0.20327	6.81429	7.1635	7.39965	17.1021	26.4497	0.17841	0.17827	0.12753	0.02545	0.12773	0.10206
0	0.20327	6.76362	7.11287	7.37422	16.9745	26.2202	0.17841	0.17827	0.12753	0.02545	0.15327	0.10206
0	0.22868	6.73829	7.08756	7.39965	16.8213	25.9906	0.17841	0.17827	0.15304	0.0509	0.17882	0.12758
0.02539	0.22868	6.71296	7.01162	7.39965	16.6937	25.7866	0.17841	0.1528	0.12753	0.02545	0.12773	0.12758
0	0.20327	6.61163	6.91037	7.37422	16.4895	25.506	0.12743	0.12734	0.07652	-0.02545	0.10218	0.10206
0	0.17786	6.5103	6.83443	7.29794	16.3108	25.251	0.07646	0.10187	0.07652	-0.02545	0.10218	0.10206
-0.02539	0.15245	6.40898	6.73318	7.24708	16.1066	25.0214	0.05097	0.10187	0.05101	-0.0509	0.10218	0.07655
-0.05078	0.12705	6.28232	6.65725	7.17079	15.9279	24.7919	0.05097	0.10187	0.05101	-0.0509	0.07664	0.10206
-0.05078	0.10164	6.20632	6.58131	7.06908	15.7237	24.5113	-0.02549	0.0764	0	-0.07634	0.07664	0.10206
-0.07617	0.12705	6.13032	6.48006	7.01822	15.545	24.2817	-0.05097	0.05093	-0.02551	-0.12724	0.02555	0.10206
-0.07617	0.10164	6.05433	6.42943	6.94194	15.3664	24.0522	-0.07646	0.02547	-0.07652	-0.15269	0.02555	0.07655
-0.07617	0.10164	5.97833	6.37881	6.84023	15.1877	23.8226	-0.12743	0.02547	-0.07652	-0.15269	0.02555	0.07655
-0.10156	0.05082	5.877	6.27755	6.78937	15.0601	23.6186	-0.12743	0.02547	-0.10202	-0.17813	0	0.07655
-0.10156	0.05082	5.77568	6.20162	6.76394	14.9069	23.4145	-0.10195	0.05093	-0.07652	-0.15269	0.02555	0.07655
-0.10156	0.05082	5.75035	6.1763	6.76394	14.7793	23.236	-0.10195	0.0764	-0.05101	-0.12724	0.05109	0.10206
-0.10156	0.05082	5.69968	6.12568	6.73851	14.6772	23.083	-0.10195	0.0764	-0.05101	-0.15269	0.02555	0.07655
-0.10156	0.07623	5.69968	6.10037	6.68766	14.5751	22.9044	-0.07646	0.05093	-0.05101	-0.15269	0.02555	0.07655
-0.10156	0.10164	5.69968	6.10037	6.6368	14.473	22.7514	-0.05097	0.0764	-0.02551	-0.12724	0.05109	0.07655
-0.10156	0.12705	5.67435	6.07505	6.6368	14.4219	22.6238	0	0.12734	0	-0.10179	0.05109	0.10206
-0.10156	0.15245	5.67435	6.07505	6.66223	14.3453	22.4708	0.02549	0.1528	0.05101	-0.0509	0.07664	0.10206
-0.07617	0.15245	5.67435	6.04974	6.68766	14.2688	22.3433	0.05097	0.1528	0.10202	-0.02545	0.10218	0.12758
-0.07617	0.15245	5.64902	6.02443	6.68766	14.1922	22.1902	0.10195	0.17827	0.10202	0	0.10218	0.12758
-0.05078	0.17786	5.67435	6.02443	6.66223	14.1156	22.0372	0.12743	0.20374	0.15304	0	0.12773	0.12758
-0.07617	0.17786	5.62369	5.9738	6.58594	13.988	21.8587	0.12743	0.17827	0.15304	0.02545	0.12773	0.10206
-0.10156	0.17786	5.59835	5.92318	6.56051	13.8859	21.7056	0.12743	0.20374	0.15304	0	0.12773	0.10206
-0.10156	0.17786	5.54769	5.89786	6.58594	13.7838	21.5271	0.12743	0.20374	0.15304	0.02545	0.12773	0.10206
-0.10156	0.20327	5.54769	5.84724	6.61137	13.6562	21.3485	0.12743	0.17827	0.15304	0.02545	0.12773	0.12758
-0.10156	0.17786	5.49703	5.7713	6.58594	13.5285	21.1445	0.10195	0.1528	0.12753	0	0.10218	0.12758
-0.12695	0.15245	5.3957	5.69536	6.53508	13.3498	20.9404	0.05097	0.12734	0.10202	-0.02545	0.10218	0.10206
-0.15234	0.12705	5.3197	5.61942	6.38251	13.1712	20.7109	0.02549	0.10187	0.05101	-0.0509	0.07664	0.07655
-0.17773	0.10164	5.21837	5.51817	6.25537	13.018	20.5324	0	0.10187	0.05101	-0.0509	0.07664	0.07655
-0.17773	0.10164	5.11705	5.46755	6.1028	12.8649	20.3283	-0.02549	0.0764	0.02551	-0.07634	0.05109	0.07655
-0.20312	0.07623	5.04105	5.3663	5.97566	12.6862	20.1242	-0.10195	0.05093	0	-0.10179	0.05109	0.07655
-0.22851	0.05082	4.96506	5.31567	5.9248	12.533	19.9457	-0.10195	0.02547	-0.05101	-0.15269	0	0.07655
-0.22851	0.07623	4.91439	5.26505	5.79766	12.4054	19.7417	-0.12743	0.02547	-0.07652	-0.17813	0	0.07655
-0.2539	0.05082	4.8384	5.21442	5.64509	12.2523	19.5631	-0.15292	0.02547	-0.07652	-0.17813	0	0.07655
-0.2539	0.02541	4.73707	5.13848	5.54338	12.1246	19.4101	-0.12743	0.02547	-0.07652	-0.17813	-0.02555	0.05103
-0.2539	0.02541	4.6864	5.08786	5.54338	12.048	19.257	-0.10195	0.0764	-0.05101	-0.15269	0.02555	0.07655
-0.22851	0.05082	4.66107	5.08786	5.54338	11.9715	19.1295	-0.07646	0.0764	-0.02551	-0.12724	0.05109	0.07655
-0.2539	0.05082	4.63574	5.06254	5.49252	11.8949	19.002	-0.05097	0.0764	-0.02551	-0.12724	0	0.07655
-0.22851	0.07623	4.63574	5.06254	5.46709	11.8183	18.8489	-0.05097	0.0764	-0.02551	-0.12724	0.02555	0.07655
-0.22851	0.10164	4.66107	5.06254	5.41624	11.7673	18.7469	0	0.10187	0	-0.10179	0.05109	0.10206
-0.22851	0.12705	4.66107	5.03723	5.36538	11.7162	18.6194	0.05097	0.12734	0.05101	-0.0509	0.07664	0.10206
-0.20312	0.12705	4.63574	5.01192	5.39081	11.6652	18.5174	0.07646	0.1528	0.07652	-0.02545	0.10218	0.10206
-0.17773	0.15245	4.63574	5.01192	5.39081	11.6141	18.3898	0.12743	0.17827	0.10202	0	0.10218	0.12758
-0.17773	0.15245	4.63574	5.01192	5.39081	11.5375	18.2623	0.15292	0.20374	0.12753	0.02545	0.10218	0.12758
-0.20312	0.15245	4.61041	4.96129	5.33995	11.461	18.1348	0.17841	0.17827	0.15304	0.02545	0.12773	0.10206
-0.17773	0.17786	4.61041	4.93598	5.2891	11.3844	17.9817	0.17841	0.17827	0.17854	0.02545	0.12773	0.12758
-0.17773	0.15245	4.55975	4.91067	5.23824	11.2823	17.8287	0.17841	0.17827	0.15304	0.02545	0.10218	0.12758
-0.17773	0.17786	4.53441	4.86004	5.21281	11.1802	17.6757	0.17841	0.17827	0.15304	0.02545	0.12773	0.10206
-0.17773	0.17786	4.50908	4.83473	5.18738	11.0781	17.4971	0.15292	0.1528	0.15304	0.02545	0.12773	0.12758
-0.17773	0.15245	4.43309	4.75879	5.1111	10.9504	17.3441	0.12743	0.1528	0.12753	0	0.10218	0.10206
-0.17773	0.12705	4.38242	4.68285	5.03481	10.7973	17.14	0.07646	0.12734	0.10202	-0.02545	0.07664	0.10206
-0.20312	0.10164	4.28109	4.60692	4.98396	10.6441	16.9615	0.05097	0.10187	0.07652	-0.0509	0.07664	0.10206
-0.22851	0.07623	4.17977	4.53098	4.9331	10.5165	16.783	0.02549	0.10187	0.05101	-0.07634	0.05109	0.07655
-0.22851	0.05082	4.1291	4.45504	4.88224	10.3634	16.5789	-0.02549	0.0764	0.02551	-0.10179	0.02555	0.07655
-0.2539	0.05082	4.05311	4.3791	4.83139	10.2357	16.4259	-0.05097	0.05093	-0.02551	-0.12724	0.02555	0.07655
-0.27929	0.05082	4.00244	4.32848	4.78053	10.1081	16.2473	-0.07646	0.02547	-0.05101	-0.15269	0	0.05103
-0.2539	0.05082	3.95178	4.30316	4.7551	10.006	16.0943	-0.10195	0.02547	-0.05101	-0.15269	0	0.07655
-0.27929	0.02541	3.87578	4.22722	4.72967	9.9039	15.9668	-0.10195	0.02547	-0.07652	-0.17813	0	0.05103
-0.27929	0.02541	3.82512	4.20191	4.72967	9.82732	15.8392	-0.07646	0.05093	-0.05101	-0.15269	0	0.07655
-0.27929	0	3.77446	4.1766	4.50082	9.72522	15.7117	-0.07646	0.0764	-0.02551	-0.12724	0.02555	0.07655
-0.27929	0.02541	3.74912	4.15129	3.81425	9.67417	15.6097	-0.02549	0.0764	-0.02551	-0.10179	0.02555	0.07655
-0.27929	0.02541	3.74912	4.15129	3.17854	9.62312	15.5077	0	0.0764	0	-0.10179	0.02555	0.07655
-0.27929	0.05082	3.74912	4.15129	2.89883	9.59759	15.4056	0	0.0764	0	-0.10179	0.02555	0.07655
-0.2539	0.10164	3.77446	4.1766	2.59369	9.57207	15.3291	0.05097	0.12734	0.05101	-0.0509	0.05109	0.10206
-0.2539	0.10164	3.77446	4.15129	2.36484	9.52102	15.2271	0.10195	0.1528	0.07652	-0.02545	0.07664	0.10206
-0.22851	0.10164	3.77446	4.12597	2.13598	9.49549	15.1251	0.12743	0.1528	0.12753	0	0.10218	0.10206
-0.20312	0.12705	3.77446	4.12597	1.85627	9.44444	15.0486	0.17841	0.17827	0.15304	0.02545	0.12773	0.12758
-0.20312	0.12705	3.77446	4.12597	1.77998	9.39339	14.9465	0.20389	0.20374	0.17854	0.0509	0.12773	0.12758
-0.20312	0.12705	3.74912	4.10066	1.80541	9.31681	14.819	0.22938	0.17827	0.17854	0.0509	0.10218	0.12758
-0.22851	0.15245	3.74912	4.07535	1.75456	9.26576	14.717	0.22938	0.17827	0.17854	0.0509	0.10218	0.12758
-0.22851	0.12705	3.69846	4.02472	1.7037	9.18918	14.5894	0.20389	0.1528	0.17854	0.0509	0.10218	0.12758
-0.22851	0.15245	3.69846	3.99941	1.67827	9.08708	14.4364	0.20389	0.1528	0.17854	0.0509	0.12773	0.12758
-0.22851	0.10164	3.62246	3.92347	1.60199	8.98498	14.2834	0.17841	0.12734	0.15304	0.02545	0.10218	0.12758
-0.22851	0.10164	3.5718	3.87285	1.50027	8.85735	14.1558	0.15292	0.12734	0.12753	0	0.07664	0.12758
-0.2539	0.07623	3.4958	3.79691	1.47484	8.7042	13.9773	0.10195	0.10187	0.10202	-0.02545	0.07664	0.10206
-0.2539	0.02541	3.41981	3.72097	1.42399	8.6021	13.8243	0.07646	0.0764	0.07652	-0.0509	0.05109	0.10206
-0.27929	0.05082	3.34381	3.69566	1.32227	8.47447	13.6712	0.05097	0.0764	0.05101	-0.07634	0.05109	0.10206
-0.27929	0.02541	3.29315	3.61972	1.29685	8.34684	13.4927	0	0.05093	0	-0.10179	0.02555	0.10206
-0.27929	0	3.21715	3.56909	1.32227	8.24474	13.3652	-0.02549	0.02547	0	-0.12724	0.02555	0.10206
-0.27929	0	3.16649	3.54378	1.37313	8.14264	13.2121	-0.05097	0.02547	-0.02551	-0.12724	0	0.10206
-0.27929	-0.02541	3.11583	3.49316	1.44942	8.04054	13.1101	-0.05097	0.02547	-0.05101	-0.15269	0	0.07655
-0.27929	-0.02541	3.06516	3.46784	1.50027	7.98949	13.0081	-0.05097	0.02547	-0.02551	-0.15269	0	0.07655
-0.27929	-0.02541	3.0145	3.41722	1.60199	7.91291	12.9061	-0.02549	0.05093	-0.02551	-0.12724	0	0.07655
-0.27929	-0.02541	3.0145	3.3919	1.85627	7.86186	12.804	0	0.05093	0	-0.10179	0.02555	0.07655
-0.27929	0	3.0145	3.3919	2.21227	7.83633	12.7275	0.02549	0.0764	0.02551	-0.10179	0.02555	0.07655
-0.27929	0.02541	2.98917	3.41722	2.51741	7.81081	12.651	0.05097	0.0764	0.02551	-0.10179	0.02555	0.07655
-0.2539	0.05082	3.03983	3.41722	2.74626	7.78528	12.6	0.07646	0.10187	0.05101	-0.07634	0.05109	0.10206
-0.2539	0.05082	3.03983	3.41722	2.89883	7.75976	12.549	0.10195	0.10187	0.07652	-0.0509	0.07664	0.10206
-0.22851	0.07623	3.03983	3.44253	3.07683	7.75976	12.4724	0.15292	0.1528	0.12753	-0.02545	0.07664	0.10206
-0.22851	0.07623	3.03983	3.41722	3.2294	7.7087	12.3959	0.20389	0.17827	0.15304	0.02545	0.10218	0.12758
-0.22851	0.07623	3.03983	3.41722	3.35654	7.68318	12.3194	0.22938	0.17827	0.20405	0.0509	0.10218	0.12758
-0.22851	0.10164	3.03983	3.3919	3.48368	7.63213	12.2429	0.25487	0.17827	0.20405	0.0509	0.10218	0.12758
-0.22851	0.10164	3.03983	3.36659	3.53454	7.58108	12.1409	0.25487	0.1528	0.17854	0.0509	0.10218	0.12758
-0.22851	0.10164	3.0145	3.34128	3.66168	7.53003	12.0643	0.25487	0.1528	0.17854	0.0509	0.10218	0.12758
-0.22851	0.12705	2.98917	3.31597	3.68711	7.45345	11.9368	0.22938	0.12734	0.17854	0.02545	0.10218	0.10206
-0.22851	0.12705	2.96383	3.26534	3.73797	7.37687	11.8093	0.22938	0.12734	0.17854	0.02545	0.10218	0.12758
-0.2539	0.07623	2.88784	3.21472	3.7634	7.27477	11.6818	0.20389	0.10187	0.15304	0	0.07664	0.10206
-0.2539	0.07623	2.83717	3.13878	3.71254	7.14714	11.5542	0.15292	0.0764	0.12753	-0.02545	0.07664	0.10206
-0.2539	0.05082	2.78651	3.11346	3.71254	7.04504	11.4267	0.12743	0.0764	0.10202	-0.0509	0.05109	0.10206
-0.27929	0.02541	2.71052	3.03753	3.73797	6.94294	11.2992	0.10195	0.05093	0.07652	-0.07634	0.02555	0.07655
-0.30468	0.02541	2.63452	2.9869	3.71254	6.84084	11.1461	0.05097	0.02547	0.05101	-0.10179	0.02555	0.07655
-0.33007	0	2.58386	2.93628	3.71254	6.71321	11.0441	0.02549	0	0.02551	-0.10179	0.02555	0.07655
-0.33007	0.02541	2.53319	2.91096	3.71254	6.63663	10.9166	0.02549	0	0	-0.12724	0.02555	0.07655
-0.33007	0	2.50786	2.86034	3.73797	6.56006	10.789	0	0	-0.02551	-0.15269	0	0.07655
-0.33007	0	2.4572	2.83502	3.78882	6.48348	10.7125	0	0	-0.02551	-0.15269	0	0.07655
-0.33007	0	2.40653	2.80971	3.81425	6.43243	10.6105	0	0	0	-0.15269	0	0.07655
-0.30468	0	2.3812	2.7844	3.86511	6.38138	10.5595	0.02549	0.02547	0.02551	-0.12724	0.02555	0.07655
-0.30468	0.02541	2.3812	2.7844	3.89054	6.35585	10.483	0.05097	0.02547	0.02551	-0.10179	0.02555	0.07655
-0.30468	0.02541	2.35587	2.7844	3.94139	6.33033	10.432	0.05097	0.02547	0.05101	-0.10179	0.02555	0.07655
-0.27929	0.05082	2.40653	2.80971	4.01768	6.33033	10.381	0.07646	0.05093	0.05101	-0.10179	0.05109	0.10206
-0.2539	0.07623	2.43186	2.80971	4.04311	6.33033	10.3044	0.12743	0.05093	0.07652	-0.07634	0.05109	0.10206
-0.2539	0.10164	2.43186	2.80971	4.09396	6.33033	10.2789	0.15292	0.10187	0.12753	-0.0509	0.07664	0.10206
-0.22851	0.10164	2.43186	2.80971	4.11939	6.3048	10.2279	0.20389	0.12734	0.15304	0	0.10218	0.12758
-0.22851	0.10164	2.43186	2.7844	4.09396	6.27928	10.1514	0.22938	0.12734	0.17854	0	0.10218	0.12758
-0.20312	0.12705	2.43186	2.7844	4.11939	6.25375	10.1004	0.25487	0.1528	0.20405	0.02545	0.10218	0.12758
-0.20312	0.12705	2.43186	2.7844	4.11939	6.22823	10.0239	0.25487	0.1528	0.17854	0.02545	0.10218	0.12758
-0.20312	0.15245	2.43186	2.7844	4.09396	6.17717	9.94735	0.25487	0.12734	0.17854	0.02545	0.10218	0.12758
-0.20312	0.15245	2.40653	2.73377	4.04311	6.12612	9.84532	0.22938	0.12734	0.17854	0	0.10218	0.12758
-0.20312	0.15245	2.3812	2.70846	4.01768	6.02402	9.7433	0.22938	0.12734	0.17854	0.02545	0.10218	0.15309
-0.20312	0.12705	2.33054	2.65784	3.96682	5.94744	9.61577	0.20389	0.10187	0.15304	0	0.10218	0.12758
-0.20312	0.10164	2.25454	2.60721	3.94139	5.84534	9.51375	0.17841	0.0764	0.12753	-0.02545	0.07664	0.12758
-0.20312	0.07623	2.22921	2.55658	3.86511	5.76877	9.38622	0.15292	0.0764	0.10202	-0.0509	0.05109	0.12758
-0.22851	0.07623	2.17854	2.53127	3.81425	5.69219	9.28419	0.10195	0.05093	0.07652	-0.0509	0.05109	0.10206
-0.22851	0.07623	2.12788	2.48065	3.81425	5.59009	9.15666	0.07646	0.02547	0.05101	-0.10179	0.02555	0.10206
-0.2539	0.05082	2.05189	2.40471	3.81425	5.48799	9.05464	0.05097	0	0.02551	-0.10179	0	0.10206
-0.2539	0.05082	2.00122	2.3794	3.83968	5.41141	8.95261	0.02549	0	0	-0.12724	0	0.10206
-0.2539	0.05082	1.97589	2.35408	3.89054	5.33483	8.85059	0	0	0	-0.12724	0	0.10206
-0.22851	0.05082	1.95056	2.32877	3.94139	5.28378	8.77407	0	0	-0.02551	-0.15269	0	0.10206
-0.22851	0.02541	1.92523	2.30346	3.96682	5.23273	8.69755	0	0	-0.02551	-0.15269	0	0.10206
-0.22851	0.02541	1.89989	2.27814	3.99225	5.2072	8.64654	0.02549	0.02547	0	-0.12724	0	0.10206
-0.22851	0.02541	1.87456	2.27814	3.99225	5.15615	8.59553	0.02549	0.02547	0.02551	-0.12724	0.02555	0.10206
-0.22851	0.05082	1.87456	2.27814	3.96682	5.15615	8.54452	0.05097	0.05093	0.02551	-0.10179	0.02555	0.12758
-0.22851	0.07623	1.89989	2.27814	3.99225	5.15615	8.51901	0.07646	0.02547	0.02551	-0.10179	0.02555	0.12758
-0.20312	0.10164	1.95056	2.32877	4.06854	5.15615	8.468	0.10195	0.05093	0.07652	-0.07634	0.05109	0.12758
-0.17773	0.12705	1.97589	2.32877	4.09396	5.15615	8.41699	0.15292	0.10187	0.12753	-0.02545	0.07664	0.15309
-0.20312	0.10164	1.95056	2.30346	4.09396	5.13063	8.34047	0.12743	0.0764	0.12753	-0.0509	0.05109	0.12758
-0.17773	0.12705	1.95056	2.30346	4.09396	5.1051	8.31496	0.15292	0.10187	0.15304	0	0.10218	0.15309
-0.20312	0.10164	1.95056	2.27814	4.04311	5.07958	8.26395	0.15292	0.0764	0.15304	0	0.07664	0.12758
-0.17773	0.12705	1.95056	2.27814	3.96682	5.05405	8.21294	0.15292	0.05093	0.15304	-0.02545	0.05109	0.12758
-0.15234	0.15245	1.97589	2.30346	3.94139	5.05405	8.18743	0.20389	0.10187	0.17854	0	0.10218	0.15309
-0.15234	0.17786	1.97589	2.27814	3.86511	5.003	8.11091	0.20389	0.0764	0.17854	0	0.07664	0.15309
-0.17773	0.15245	1.92523	2.22752	3.7634	4.95195	8.0344	0.20389	0.0764	0.17854	0	0.07664	0.15309
-0.17773	0.15245	1.89989	2.20221	3.66168	4.87537	7.93237	0.17841	0.0764	0.17854	0	0.07664	0.15309
-0.17773	0.10164	1.8239	2.15158	3.53454	4.7988	7.83035	0.12743	0.05093	0.15304	-0.02545	0.05109	0.12758
-0.17773	0.10164	1.79857	2.10096	3.48368	4.72222	7.72832	0.12743	0.05093	0.12753	-0.0509	0.05109	0.12758
-0.20312	0.10164	1.7479	2.07564	3.4074	4.64564	7.65181	0.10195	0.02547	0.10202	-0.07634	0.02555	0.12758
-0.22851	0.07623	1.69724	2.02502	3.2294	4.56907	7.52428	0.05097	0	0.07652	-0.10179	0.02555	0.12758
-0.22851	0.07623	1.64657	1.97439	3.0514	4.49249	7.42225	0.02549	0	0.05101	-0.10179	0.02555	0.10206
-0.22851	0.07623	1.59591	1.94908	3.00054	4.41591	7.34573	0	0	0.02551	-0.10179	0	0.10206
-0.2539	0.07623	1.57058	1.92377	3.10226	4.36486	7.26922	-0.02549	-0.02547	0.02551	-0.12724	0	0.10206
-0.22851	0.05082	1.54525	1.89845	3.17854	4.31381	7.1927	-0.02549	-0.02547	0	-0.15269	-0.02555	0.10206
-0.22851	0.07623	1.51992	1.89845	3.2294	4.26276	7.14169	-0.02549	0	0	-0.15269	0	0.10206
-0.20312	0.07623	1.49458	1.87314	3.25483	4.23724	7.09067	0	0	0.02551	-0.12724	0	0.10206
-0.22851	0.05082	1.46925	1.84783	3.25483	4.21171	7.03966	0	0.02547	0.05101	-0.10179	0.02555	0.10206
-0.22851	0.05082	1.46925	1.84783	3.30569	4.18618	7.01416	0	0.02547	0.05101	-0.10179	0.02555	0.10206
-0.20312	0.07623	1.49458	1.84783	3.4074	4.18618	6.96314	0.02549	0.02547	0.05101	-0.10179	0.02555	0.10206
-0.17773	0.12705	1.54525	1.89845	3.53454	4.21171	6.96314	0.05097	0.05093	0.07652	-0.10179	0.02555	0.12758
-0.17773	0.15245	1.57058	1.92377	3.5854	4.21171	6.93764	0.07646	0.05093	0.10202	-0.07634	0.05109	0.12758
-0.15234	0.15245	1.57058	1.89845	3.61083	4.21171	6.88663	0.10195	0.0764	0.12753	-0.0509	0.05109	0.12758
-0.17773	0.12705	1.57058	1.89845	3.63625	4.21171	6.86112	0.12743	0.10187	0.17854	-0.02545	0.07664	0.12758
-0.17773	0.12705	1.54525	1.87314	3.63625	4.18618	6.81011	0.15292	0.10187	0.17854	0	0.07664	0.12758
-0.15234	0.15245	1.59591	1.89845	3.68711	4.18618	6.7846	0.15292	0.12734	0.20405	0	0.10218	0.12758
-0.15234	0.15245	1.59591	1.89845	3.71254	4.13513	6.73359	0.15292	0.10187	0.17854	0	0.07664	0.12758
-0.15234	0.17786	1.59591	1.89845	3.71254	4.10961	6.68258	0.15292	0.0764	0.17854	0	0.07664	0.12758
-0.15234	0.17786	1.59591	1.87314	3.68711	4.08408	6.63157	0.15292	0.10187	0.17854	0	0.07664	0.12758
-0.17773	0.15245	1.54525	1.82252	3.61083	4.00751	6.52954	0.12743	0.0764	0.17854	0	0.07664	0.12758
-0.17773	0.15245	1.49458	1.77189	3.55997	3.93093	6.45302	0.10195	0.05093	0.15304	-0.02545	0.05109	0.12758
-0.17773	0.15245	1.44392	1.74658	3.5854	3.87988	6.37651	0.10195	0.05093	0.12753	-0.0509	0.05109	0.12758
-0.17773	0.12705	1.44392	1.72126	3.5854	3.82883	6.29999	0.10195	0.0764	0.12753	-0.02545	0.05109	0.12758
-0.20312	0.10164	1.39326	1.67064	3.50911	3.72672	6.17246	0.02549	0	0.07652	-0.07634	0.02555	0.10206
-0.22851	0.07623	1.31726	1.62001	3.45826	3.65015	6.09594	-0.02549	0	0.05101	-0.10179	0	0.10206
-0.2539	0.07623	1.2666	1.56939	3.45826	3.57357	6.01942	-0.05097	-0.02547	0.05101	-0.12724	0	0.07655
-0.27929	0.05082	1.21593	1.54408	3.50911	3.52252	5.96841	-0.10195	-0.0764	0	-0.15269	-0.05109	0.07655
-0.22851	0.07623	1.21593	1.56939	3.61083	3.497	5.9429	-0.07646	-0.02547	0	-0.15269	-0.02555	0.10206
-0.22851	0.07623	1.24126	1.54408	3.68711	3.497	5.89189	-0.05097	0	0	-0.15269	-0.02555	0.07655
-0.20312	0.07623	1.21593	1.54408	3.71254	3.47147	5.86638	-0.02549	0.02547	0.02551	-0.15269	0	0.07655
-0.22851	0.07623	1.1906	1.51876	3.73797	3.44594	5.81537	-0.02549	0.05093	0.05101	-0.12724	0	0.10206
-0.22851	0.07623	1.16527	1.51876	3.7634	3.42042	5.78987	0	0.05093	0.07652	-0.10179	0.02555	0.10206
-0.22851	0.07623	1.16527	1.51876	3.81425	3.44594	5.76436	0	0.0764	0.07652	-0.10179	0.02555	0.10206
-0.20312	0.12705	1.24126	1.54408	3.89054	3.44594	5.73885	0.02549	0.0764	0.07652	-0.10179	0.02555	0.10206
-0.20312	0.15245	1.2666	1.56939	3.94139	3.47147	5.73885	0.05097	0.10187	0.07652	-0.10179	0.02555	0.10206
-0.17773	0.15245	1.29193	1.56939	3.89054	3.47147	5.71335	0.07646	0.12734	0.12753	-0.0509	0.05109	0.10206
-0.17773	0.15245	1.2666	1.56939	3.7634	3.47147	5.68784	0.10195	0.1528	0.15304	-0.02545	0.07664	0.12758
-0.17773	0.12705	1.2666	1.54408	3.66168	3.44594	5.66234	0.12743	0.17827	0.17854	0	0.10218	0.12758
-0.17773	0.15245	1.2666	1.56939	3.63625	3.44594	5.61132	0.15292	0.1528	0.17854	0	0.07664	0.12758
-0.17773	0.15245	1.31726	1.56939	3.61083	3.42042	5.58582	0.12743	0.1528	0.15304	0	0.07664	0.10206
-0.17773	0.20327	1.31726	1.56939	3.5854	3.42042	5.53481	0.12743	0.1528	0.15304	-0.02545	0.07664	0.12758
-0.17773	0.17786	1.31726	1.54408	3.53454	3.36937	5.48379	0.12743	0.12734	0.15304	-0.02545	0.07664	0.12758
-0.17773	0.15245	1.2666	1.49345	3.43283	3.31832	5.43278	0.12743	0.12734	0.15304	-0.02545	0.07664	0.12758
-0.17773	0.12705	1.21593	1.44283	3.28026	3.24174	5.33076	0.10195	0.12734	0.12753	-0.02545	0.05109	0.10206
-0.17773	0.12705	1.1906	1.41751	3.12769	3.19069	5.27975	0.07646	0.10187	0.10202	-0.0509	0.05109	0.10206
-0.17773	0.12705	1.16527	1.41751	3.02597	3.13964	5.20323	0.05097	0.10187	0.07652	-0.07634	0.02555	0.10206
-0.20312	0.10164	1.13994	1.36689	2.92426	3.08859	5.12671	0.02549	0.0764	0.05101	-0.10179	0.02555	0.07655
-0.20312	0.10164	1.08927	1.31626	2.82255	3.01201	5.05019	0	0.05093	0.02551	-0.10179	0.02555	0.07655
-0.22851	0.10164	1.03861	1.29095	2.72083	2.96096	4.97367	-0.02549	0.05093	0.02551	-0.10179	0.02555	0.07655
-0.22851	0.07623	0.98794	1.26564	2.59369	2.90991	4.92266	-0.02549	0.05093	0	-0.10179	0.02555	0.07655
-0.22851	0.10164	0.98794	1.26564	2.56826	2.85886	4.87165	-0.05097	0.05093	0	-0.12724	0	0.07655
-0.22851	0.10164	1.01328	1.26564	2.56826	2.83333	4.84614	-0.05097	0.05093	-0.02551	-0.15269	0	0.05103
-0.20312	0.10164	0.98794	1.24032	2.56826	2.83333	4.82064	-0.02549	0.05093	-0.02551	-0.12724	0	0.05103
-0.22851	0.10164	0.96261	1.21501	2.56826	2.80781	4.76963	0	0.0764	0	-0.12724	0	0.05103
-0.22851	0.10164	0.93728	1.21501	2.51741	2.80781	4.74412	0	0.10187	0.02551	-0.07634	0.02555	0.07655
-0.20312	0.10164	0.93728	1.21501	2.51741	2.80781	4.74412	0.02549	0.10187	0.05101	-0.0509	0.05109	0.07655
-0.20312	0.15245	0.98794	1.26564	2.56826	2.83333	4.71861	0.05097	0.0764	0.02551	-0.07634	0.02555	0.07655
-0.15234	0.17786	1.08927	1.31626	2.64455	2.85886	4.71861	0.10195	0.12734	0.07652	-0.02545	0.07664	0.10206
-0.15234	0.17786	1.08927	1.29095	2.64455	2.85886	4.6676	0.07646	0.10187	0.07652	-0.0509	0.05109	0.07655
-0.15234	0.17786	1.08927	1.26564	2.72083	2.85886	4.6421	0.07646	0.10187	0.10202	-0.02545	0.07664	0.07655
-0.15234	0.15245	1.06394	1.24032	2.74626	2.85886	4.6421	0.10195	0.12734	0.12753	0.02545	0.10218	0.07655
-0.17773	0.15245	1.03861	1.24032	2.74626	2.83333	4.61659	0.07646	0.10187	0.10202	0	0.05109	0.05103
-0.15234	0.20327	1.08927	1.26564	2.77169	2.83333	4.61659	0.12743	0.12734	0.12753	0	0.07664	0.07655
-0.15234	0.20327	1.1146	1.29095	2.72083	2.83333	4.56558	0.10195	0.10187	0.10202	0	0.07664	0.07655
-0.15234	0.22868	1.13994	1.26564	2.6954	2.80781	4.54007	0.10195	0.10187	0.10202	0	0.07664	0.07655
-0.15234	0.20327	1.08927	1.21501	2.61912	2.75676	4.46355	0.10195	0.10187	0.10202	0	0.07664	0.07655
-0.17773	0.17786	1.03861	1.16439	2.54283	2.68018	4.41254	0.07646	0.0764	0.10202	0	0.07664	0.07655
-0.17773	0.15245	0.98794	1.13907	2.49198	2.62913	4.33602	0.05097	0.05093	0.05101	-0.02545	0.05109	0.05103
-0.15234	0.15245	0.98794	1.11376	2.46655	2.57808	4.28501	0	0.02547	0.02551	-0.0509	0.02555	0.05103
-0.15234	0.15245	0.96261	1.08845	2.46655	2.52703	4.20849	-0.02549	0.02547	0	-0.07634	0.02555	0.02552
-0.17773	0.15245	0.93728	1.06313	2.49198	2.47597	4.15748	-0.02549	0	0	-0.07634	0	0.02552
-0.20312	0.12705	0.88662	1.03782	2.46655	2.42492	4.10647	-0.05097	0	-0.02551	-0.07634	0.02555	0.02552
-0.20312	0.10164	0.83595	0.9872	2.49198	2.37387	4.05546	-0.07646	0	-0.02551	-0.10179	0	0.02552
-0.20312	0.12705	0.81062	0.9872	2.51741	2.32282	4.00445	-0.10195	-0.02547	-0.05101	-0.10179	0	0.02552
-0.17773	0.12705	0.83595	0.9872	2.54283	2.32282	3.95343	-0.10195	-0.02547	-0.07652	-0.12724	0	0.02552
-0.17773	0.12705	0.83595	0.9872	2.56826	2.2973	3.92793	-0.07646	-0.02547	-0.07652	-0.12724	0	0
-0.17773	0.12705	0.83595	0.9872	2.59369	2.2973	3.92793	-0.05097	0	-0.05101	-0.10179	0	0.02552
-0.15234	0.12705	0.81062	0.96188	2.59369	2.2973	3.90242	-0.02549	0.02547	0	-0.07634	0.05109	0.02552
-0.17773	0.12705	0.78529	0.96188	2.59369	2.2973	3.90242	-0.02549	0.02547	0	-0.0509	0.05109	0.02552
-0.15234	0.15245	0.83595	0.9872	2.61912	2.32282	3.87692	0	0.02547	0	-0.0509	0.05109	0.02552
-0.12695	0.20327	0.88662	1.03782	2.64455	2.34835	3.87692	0.02549	0.02547	0	-0.0509	0.02555	0.02552
-0.12695	0.20327	0.93728	1.06313	2.66998	2.37387	3.87692	0.05097	0.02547	0.02551	-0.0509	0.05109	0.02552
-0.10156	0.20327	0.93728	1.03782	2.6954	2.37387	3.87692	0.07646	0.05093	0.05101	-0.02545	0.07664	0.05103
-0.10156	0.20327	0.91195	1.03782	2.74626	2.37387	3.87692	0.10195	0.0764	0.10202	0.02545	0.10218	0.05103
-0.10156	0.17786	0.91195	1.01251	2.74626	2.34835	3.8259	0.10195	0.0764	0.10202	0.02545	0.10218	0.05103
-0.10156	0.17786	0.93728	1.01251	2.77169	2.34835	3.8004	0.10195	0.05093	0.10202	0.02545	0.07664	0.05103
-0.10156	0.20327	0.96261	1.03782	2.79712	2.32282	3.74939	0.07646	0.02547	0.07652	0	0.07664	0.05103
-0.10156	0.22868	0.98794	1.03782	2.82255	2.32282	3.72388	0.07646	0.02547	0.05101	-0.02545	0.07664	0.05103
-0.10156	0.20327	0.96261	1.01251	2.82255	2.27177	3.69837	0.07646	0.02547	0.07652	0	0.07664	0.05103
-0.12695	0.17786	0.88662	0.93657	2.79712	2.19519	3.62186	0.05097	0.02547	0.05101	-0.02545	0.05109	0.05103
-0.12695	0.15245	0.86129	0.91126	2.79712	2.14414	3.54534	0	0	0.05101	-0.02545	0.05109	0.02552
-0.12695	0.15245	0.83595	0.88595	2.84797	2.11862	3.51983	-0.02549	0	0.02551	-0.0509	0.02555	0.02552
-0.10156	0.17786	0.83595	0.88595	2.89883	2.06757	3.44331	0	0	0.02551	-0.0509	0.05109	0.05103
-0.12695	0.15245	0.81062	0.83532	2.89883	1.99099	3.36679	-0.07646	-0.05093	-0.02551	-0.10179	0	0.02552
-0.15234	0.12705	0.73463	0.81001	2.89883	1.93994	3.31578	-0.10195	-0.0764	-0.05101	-0.10179	0	0.02552
-0.15234	0.10164	0.68396	0.78469	2.94969	1.91441	3.29028	-0.12743	-0.0764	-0.05101	-0.10179	0	0.02552
-0.17773	0.07623	0.65863	0.73407	3.02597	1.86336	3.23926	-0.15292	-0.10187	-0.10202	-0.15269	-0.02555	0
-0.12695	0.12705	0.68396	0.75938	3.15311	1.86336	3.26477	-0.10195	-0.0764	-0.07652	-0.12724	0	0.02552
-0.12695	0.12705	0.70929	0.78469	3.2294	1.86336	3.23926	-0.07646	-0.0764	-0.07652	-0.12724	0	0.02552
-0.10156	0.12705	0.68396	0.75938	3.30569	1.86336	3.23926	-0.07646	-0.05093	-0.07652	-0.12724	0	0.02552
-0.10156	0.12705	0.68396	0.75938	3.38197	1.88889	3.23926	-0.05097	-0.02547	-0.02551	-0.07634	0.02555	0.02552
-0.12695	0.12705	0.65863	0.75938	3.43283	1.86336	3.21376	-0.02549	-0.02547	-0.02551	-0.07634	0.02555	0.05103
-0.12695	0.15245	0.68396	0.78469	3.48368	1.86336	3.21376	0	-0.02547	0	-0.0509	0.02555	0.05103
-0.07617	0.17786	0.73463	0.83532	3.55997	1.91441	3.23926	0.02549	-0.02547	0	-0.0509	0.05109	0.05103
-0.07617	0.20327	0.81062	0.86063	3.61083	1.93994	3.23926	0.05097	-0.02547	0	-0.0509	0.05109	0.05103
-0.05078	0.20327	0.81062	0.86063	3.66168	1.96546	3.23926	0.07646	0	0.05101	-0.02545	0.07664	0.05103
-0.07617	0.20327	0.81062	0.83532	3.68711	1.93994	3.21376	0.10195	0.02547	0.07652	0	0.07664	0.05103
-0.07617	0.20327	0.78529	0.83532	3.68711	1.93994	3.21376	0.12743	0.02547	0.10202	0.02545	0.10218	0.07655
-0.07617	0.17786	0.78529	0.81001	3.66168	1.93994	3.18825	0.12743	0.02547	0.07652	0.02545	0.07664	0.05103
-0.07617	0.20327	0.81062	0.83532	3.63625	1.91441	3.16275	0.10195	0	0.07652	0	0.07664	0.05103
-0.05078	0.22868	0.83595	0.83532	3.61083	1.88889	3.13724	0.07646	0	0.07652	-0.02545	0.05109	0.05103
-0.05078	0.20327	0.83595	0.81001	3.55997	1.88889	3.08623	0.07646	0	0.07652	0	0.07664	0.05103
-0.07617	0.17786	0.78529	0.78469	3.48368	1.83784	3.03522	0.07646	0	0.05101	0	0.07664	0.07655
-0.07617	0.15245	0.73463	0.70876	3.43283	1.76126	2.9842	0.02549	-0.02547	0.05101	-0.02545	0.05109	0.05103
-0.07617	0.12705	0.68396	0.68344	3.35654	1.71021	2.93319	0	-0.05093	0.02551	-0.0509	0.05109	0.05103
-0.07617	0.12705	0.68396	0.65813	3.30569	1.68468	2.88218	-0.02549	-0.05093	0	-0.07634	0.02555	0.02552
-0.07617	0.12705	0.68396	0.65813	3.28026	1.63363	2.83117	-0.05097	-0.0764	-0.05101	-0.10179	0	0.02552
-0.10156	0.12705	0.6333	0.63282	3.2294	1.58258	2.78016	-0.07646	-0.0764	-0.05101	-0.10179	0	0.05103
-0.12695	0.10164	0.58263	0.58219	3.17854	1.53153	2.75465	-0.10195	-0.0764	-0.05101	-0.10179	0	0.05103
-0.12695	0.10164	0.5573	0.58219	3.20397	1.50601	2.70364	-0.10195	-0.0764	-0.05101	-0.10179	0	0.05103
-0.12695	0.10164	0.5573	0.55688	3.2294	1.48048	2.67813	-0.12743	-0.0764	-0.07652	-0.12724	0	0.02552
-0.10156	0.10164	0.5573	0.58219	3.25483	1.48048	2.65263	-0.12743	-0.0764	-0.07652	-0.12724	0	0.02552
-0.10156	0.10164	0.5573	0.55688	3.2294	1.48048	2.65263	-0.12743	-0.0764	-0.07652	-0.12724	0	0.02552
-0.10156	0.10164	0.5573	0.55688	3.2294	1.48048	2.62712	-0.07646	-0.05093	-0.05101	-0.10179	0	0.02552
-0.10156	0.10164	0.5573	0.55688	3.25483	1.50601	2.65263	-0.07646	-0.02547	0	-0.07634	0.02555	0.05103
-0.10156	0.10164	0.5573	0.55688	3.25483	1.50601	2.65263	-0.05097	-0.02547	0	-0.07634	0.02555	0.05103
-0.07617	0.12705	0.60797	0.60751	3.25483	1.53153	2.65263	-0.05097	-0.02547	0	-0.0509	0.02555	0.05103
-0.05078	0.15245	0.65863	0.65813	3.25483	1.58258	2.67813	0	0	0.02551	-0.0509	0.05109	0.07655
-0.05078	0.17786	0.68396	0.65813	3.25483	1.58258	2.65263	0.02549	0	0.05101	-0.02545	0.05109	0.07655
-0.05078	0.15245	0.68396	0.63282	3.2294	1.58258	2.65263	0.02549	0.02547	0.07652	-0.02545	0.05109	0.07655
-0.05078	0.15245	0.68396	0.63282	3.17854	1.58258	2.65263	0.05097	0.05093	0.10202	0	0.07664	0.07655
-0.05078	0.15245	0.68396	0.63282	3.12769	1.58258	2.65263	0.05097	0.05093	0.10202	0.02545	0.07664	0.07655
-0.05078	0.15245	0.68396	0.63282	3.10226	1.58258	2.62712	0.05097	0.02547	0.10202	0	0.07664	0.07655
-0.05078	0.17786	0.70929	0.65813	3.0514	1.55706	2.60161	0.02549	0.02547	0.07652	0	0.05109	0.07655
-0.05078	0.17786	0.70929	0.63282	2.94969	1.53153	2.5506	0	0.02547	0.05101	-0.02545	0.05109	0.07655
-0.05078	0.15245	0.68396	0.60751	2.8734	1.50601	2.5251	0	0.02547	0.05101	0	0.05109	0.07655
-0.05078	0.12705	0.6333	0.55688	2.79712	1.45495	2.47408	-0.02549	0.02547	0.05101	-0.02545	0.05109	0.07655
-0.05078	0.07623	0.58263	0.50625	2.77169	1.37838	2.42307	-0.05097	0	0.02551	-0.02545	0.02555	0.07655
-0.05078	0.07623	0.58263	0.50625	2.74626	1.35285	2.37206	-0.07646	-0.02547	0	-0.07634	0.02555	0.05103
-0.07617	0.07623	0.58263	0.48094	2.72083	1.32733	2.32105	-0.10195	-0.02547	-0.02551	-0.10179	0	0.05103
-0.05078	0.07623	0.5573	0.45563	2.6954	1.3018	2.29554	-0.12743	-0.02547	-0.02551	-0.10179	0	0.07655
-0.07617	0.05082	0.50664	0.43032	2.6954	1.25075	2.24453	-0.15292	-0.02547	-0.05101	-0.10179	0	0.05103
-0.07617	0.05082	0.45597	0.405	2.74626	1.1997	2.21902	-0.15292	-0.02547	-0.05101	-0.10179	0	0.07655
-0.07617	0.02541	0.45597	0.405	2.77169	1.17417	2.19352	-0.17841	0	-0.05101	-0.10179	0	0.05103
-0.05078	0.02541	0.45597	0.37969	2.79712	1.17417	2.16801	-0.17841	-0.02547	-0.07652	-0.12724	-0.02555	0.05103
-0.05078	0.05082	0.48131	0.405	2.82255	1.17417	2.16801	-0.15292	0	-0.05101	-0.12724	-0.02555	0.05103
-0.02539	0.05082	0.48131	0.405	2.79712	1.17417	2.16801	-0.15292	0	-0.05101	-0.10179	0	0.05103
-0.02539	0.02541	0.45597	0.405	2.79712	1.1997	2.16801	-0.12743	0.02547	-0.02551	-0.10179	0	0.05103
-0.02539	0.05082	0.48131	0.405	2.82255	1.1997	2.19352	-0.10195	0.05093	0	-0.0509	0.02555	0.07655
0	0.05082	0.50664	0.43032	2.84797	1.22522	2.16801	-0.07646	0.05093	0.02551	-0.0509	0.02555	0.07655
0.02539	0.10164	0.5573	0.45563	2.84797	1.25075	2.19352	-0.05097	0.05093	0.02551	-0.0509	0.02555	0.07655
0.02539	0.10164	0.58263	0.48094	2.84797	1.27628	2.19352	-0.05097	0.05093	0.02551	-0.0509	0.02555	0.07655
0.05078	0.07623	0.58263	0.48094	2.8734	1.27628	2.19352	-0.02549	0.0764	0.05101	-0.02545	0.05109	0.07655
0.07617	0.07623	0.60797	0.48094	2.8734	1.3018	2.21902	0	0.10187	0.10202	0.02545	0.07664	0.10206
0.05078	0.05082	0.58263	0.45563	2.84797	1.3018	2.16801	0	0.0764	0.10202	0	0.05109	0.10206
0.07617	0.07623	0.58263	0.45563	2.84797	1.3018	2.16801	0	0.0764	0.10202	0.02545	0.07664	0.10206
0.07617	0.07623	0.60797	0.45563	2.79712	1.27628	2.14251	0	0.05093	0.07652	0	0.05109	0.07655
0.10156	0.07623	0.60797	0.45563	2.79712	1.27628	2.117	-0.02549	0.02547	0.07652	-0.02545	0.05109	0.07655
0.10156	0.07623	0.60797	0.43032	2.77169	1.25075	2.09149	-0.02549	0.02547	0.07652	-0.02545	0.05109	0.10206
0.10156	0.05082	0.5573	0.405	2.72083	1.17417	2.04048	-0.05097	0.02547	0.05101	-0.02545	0.05109	0.07655
0.10156	0.02541	0.50664	0.35438	2.66998	1.14865	1.98947	-0.07646	0.02547	0.05101	-0.02545	0.05109	0.07655
0.07617	0.02541	0.48131	0.32907	2.64455	1.0976	1.96396	-0.10195	0	0.02551	-0.0509	0.02555	0.07655
0.10156	0	0.48131	0.30375	2.64455	1.07207	1.91295	-0.12743	-0.02547	0	-0.07634	0	0.07655
0.10156	0.02541	0.45597	0.30375	2.64455	1.02102	1.88745	-0.15292	-0.05093	-0.02551	-0.10179	0	0.07655
0.07617	0	0.40531	0.27844	2.64455	0.99549	1.86194	-0.17841	-0.05093	-0.05101	-0.10179	-0.02555	0.05103
0.07617	-0.02541	0.37998	0.25313	2.61912	0.96997	1.83643	-0.17841	-0.05093	-0.02551	-0.10179	0	0.05103
0.07617	-0.02541	0.35465	0.22781	2.61912	0.94444	1.81093	-0.20389	-0.05093	-0.05101	-0.10179	-0.02555	0.05103
0.10156	-0.02541	0.37998	0.22781	2.66998	0.94444	1.78542	-0.17841	-0.05093	-0.05101	-0.10179	0	0.07655
0.10156	-0.02541	0.37998	0.22781	2.6954	0.94444	1.78542	-0.17841	-0.0764	-0.05101	-0.12724	-0.02555	0.05103
0.12695	-0.02541	0.40531	0.22781	2.6954	0.94444	1.78542	-0.17841	-0.05093	-0.02551	-0.10179	0	0.07655
0.12695	-0.02541	0.37998	0.22781	2.6954	0.94444	1.78542	-0.15292	-0.05093	-0.02551	-0.10179	0	0.05103
0.12695	0	0.40531	0.25313	2.6954	0.96997	1.81093	-0.12743	-0.02547	0.02551	-0.0509	0.02555	0.07655
0.15234	0	0.43064	0.25313	2.6954	0.99549	1.81093	-0.10195	-0.02547	0.02551	-0.0509	0.02555	0.07655
0.15234	0.02541	0.45597	0.27844	2.72083	1.02102	1.81093	-0.10195	-0.02547	0.02551	-0.0509	0.02555	0.07655
0.17773	0.02541	0.50664	0.30375	2.74626	1.04655	1.83643	-0.07646	-0.02547	0.05101	-0.02545	0.02555	0.07655
0.17773	0.02541	0.50664	0.30375	2.74626	1.04655	1.83643	-0.05097	-0.02547	0.07652	-0.02545	0.05109	0.07655
0.20312	0.02541	0.50664	0.30375	2.72083	1.04655	1.83643	-0.02549	-0.02547	0.10202	0	0.05109	0.10206
0.20312	0.02541	0.50664	0.27844	2.6954	1.04655	1.83643	0	0	0.12753	0.02545	0.05109	0.07655
0.20312	0.02541	0.50664	0.27844	2.66998	1.04655	1.81093	-0.02549	0	0.12753	0.02545	0.05109	0.10206
0.20312	0.02541	0.53197	0.30375	2.66998	1.04655	1.81093	-0.02549	-0.02547	0.10202	0.02545	0.05109	0.10206
0.20312	0.02541	0.53197	0.30375	2.64455	1.04655	1.78542	-0.02549	-0.05093	0.10202	0	0.05109	0.10206
0.20312	0.02541	0.53197	0.27844	2.59369	0.99549	1.75992	-0.05097	-0.0764	0.07652	-0.02545	0.05109	0.10206
0.20312	0.02541	0.50664	0.25313	2.54283	0.96997	1.73441	-0.07646	-0.0764	0.07652	-0.02545	0.02555	0.10206
0.20312	-0.02541	0.45597	0.2025	2.49198	0.91892	1.6834	-0.10195	-0.0764	0.05101	-0.02545	0.02555	0.07655
0.20312	-0.02541	0.43064	0.17719	2.41569	0.89339	1.65789	-0.10195	-0.10187	0.05101	-0.02545	0.02555	0.07655
0.20312	-0.02541	0.40531	0.15188	2.36484	0.84234	1.60688	-0.12743	-0.12734	0.02551	-0.0509	0	0.07655
0.20312	-0.02541	0.40531	0.12656	2.31398	0.81682	1.58137	-0.15292	-0.12734	0	-0.07634	0	0.07655
0.20312	-0.02541	0.35465	0.12656	2.26312	0.79129	1.55587	-0.15292	-0.1528	-0.02551	-0.10179	-0.02555	0.07655
0.20312	-0.02541	0.35465	0.10125	2.23769	0.76577	1.53036	-0.17841	-0.1528	-0.02551	-0.10179	0	0.07655
0.20312	-0.02541	0.30398	0.07594	2.21227	0.74024	1.50486	-0.17841	-0.1528	-0.02551	-0.10179	0	0.07655
0.20312	-0.02541	0.30398	0.07594	2.18684	0.74024	1.50486	-0.17841	-0.1528	0	-0.10179	0	0.07655
0.20312	0	0.32931	0.07594	2.16141	0.74024	1.50486	-0.17841	-0.1528	-0.02551	-0.10179	0	0.07655
0.22851	0	0.32931	0.10125	2.13598	0.74024	1.50486	-0.15292	-0.1528	0	-0.10179	0	0.07655
0.22851	0	0.32931	0.10125	2.13598	0.76577	1.50486	-0.12743	-0.1528	0	-0.07634	0	0.07655
0.22851	0	0.35465	0.10125	2.11055	0.76577	1.50486	-0.12743	-0.12734	0.02551	-0.07634	0	0.07655
0.22851	0.02541	0.35465	0.10125	2.08512	0.79129	1.50486	-0.10195	-0.12734	0.05101	-0.0509	0.02555	0.07655
0.22851	0.05082	0.37998	0.12656	2.13598	0.81682	1.53036	-0.07646	-0.12734	0.05101	-0.0509	0.02555	0.10206
0.2539	0.07623	0.43064	0.15188	2.13598	0.84234	1.53036	-0.07646	-0.10187	0.07652	-0.02545	0.02555	0.10206
0.2539	0.10164	0.45597	0.17719	2.11055	0.86787	1.53036	-0.05097	-0.10187	0.10202	-0.02545	0.05109	0.10206
0.2539	0.07623	0.45597	0.15188	2.0597	0.86787	1.53036	-0.02549	-0.10187	0.10202	0	0.05109	0.10206
0.2539	0.10164	0.45597	0.15188	2.03427	0.86787	1.53036	-0.02549	-0.0764	0.12753	0.02545	0.05109	0.10206
0.2539	0.07623	0.45597	0.15188	2.03427	0.86787	1.50486	-0.02549	-0.0764	0.12753	0.02545	0.05109	0.10206
0.22851	0.10164	0.45597	0.15188	2.0597	0.84234	1.47935	-0.02549	-0.10187	0.12753	0.02545	0.05109	0.12758
0.22851	0.12705	0.48131	0.15188	2.0597	0.84234	1.47935	-0.02549	-0.12734	0.10202	0	0.02555	0.12758
0.22851	0.12705	0.48131	0.15188	2.08512	0.84234	1.45384	-0.05097	-0.12734	0.07652	-0.02545	0.02555	0.12758
0.22851	0.10164	0.45597	0.10125	2.03427	0.79129	1.40283	-0.07646	-0.1528	0.07652	-0.02545	0.02555	0.10206
0.22851	0.07623	0.40531	0.07594	2.00884	0.74024	1.37733	-0.07646	-0.1528	0.07652	-0.02545	0.02555	0.10206
0.22851	0.07623	0.37998	0.05063	2.00884	0.74024	1.35182	-0.10195	-0.1528	0.07652	-0.02545	0.02555	0.12758
0.20312	0.07623	0.35465	0.02531	2.03427	0.71471	1.32631	-0.10195	-0.17827	0.05101	-0.0509	0	0.10206
0.20312	0.07623	0.32931	0.02531	2.03427	0.66366	1.30081	-0.12743	-0.20374	0.02551	-0.07634	0	0.10206
0.20312	0.07623	0.32931	0.02531	2.03427	0.63814	1.2498	-0.15292	-0.20374	0	-0.07634	-0.02555	0.10206
0.17773	0.07623	0.30398	0	2.03427	0.63814	1.2498	-0.15292	-0.20374	0	-0.07634	0	0.10206
0.17773	0.07623	0.27865	-0.02531	2.0597	0.61261	1.22429	-0.15292	-0.20374	0	-0.07634	0	0.10206
0.17773	0.07623	0.25332	-0.05063	2.08512	0.58709	1.19878	-0.15292	-0.20374	0	-0.07634	0	0.10206
0.17773	0.10164	0.27865	-0.02531	2.13598	0.61261	1.19878	-0.15292	-0.20374	0	-0.07634	0	0.10206
0.17773	0.10164	0.30398	0	2.16141	0.61261	1.19878	-0.15292	-0.17827	0	-0.07634	0	0.07655
0.20312	0.12705	0.30398	0	2.13598	0.63814	1.22429	-0.12743	-0.17827	0.02551	-0.07634	0	0.10206
0.17773	0.12705	0.30398	0	2.11055	0.63814	1.22429	-0.10195	-0.1528	0.02551	-0.0509	0	0.10206
0.17773	0.15245	0.32931	0	2.11055	0.66366	1.22429	-0.07646	-0.1528	0.05101	-0.0509	0.02555	0.10206
0.17773	0.15245	0.32931	0.02531	2.13598	0.68919	1.2498	-0.07646	-0.12734	0.07652	-0.02545	0.02555	0.10206
0.20312	0.17786	0.37998	0.05063	2.08512	0.71471	1.2498	-0.05097	-0.12734	0.07652	-0.02545	0.02555	0.10206
0.22851	0.20327	0.43064	0.07594	2.11055	0.74024	1.2753	-0.05097	-0.12734	0.10202	0	0.05109	0.10206
0.22851	0.22868	0.43064	0.07594	2.08512	0.74024	1.2753	-0.02549	-0.10187	0.12753	0	0.05109	0.10206
0.22851	0.20327	0.43064	0.05063	2.0597	0.74024	1.2498	-0.02549	-0.10187	0.12753	0	0.05109	0.10206
0.20312	0.20327	0.40531	0.05063	2.00884	0.71471	1.2498	-0.02549	-0.10187	0.12753	0.02545	0.05109	0.10206
0.20312	0.22868	0.40531	0.05063	2.03427	0.71471	1.2498	-0.02549	-0.10187	0.12753	0.02545	0.05109	0.10206
0.20312	0.22868	0.43064	0.05063	2.0597	0.71471	1.22429	-0.05097	-0.12734	0.10202	0	0.05109	0.10206
0.22851	0.22868	0.43064	0.05063	2.0597	0.68919	1.19878	-0.05097	-0.12734	0.10202	0	0.02555	0.12758
0.20312	0.22868	0.40531	0.02531	2.03427	0.66366	1.17328	-0.07646	-0.12734	0.07652	-0.02545	0.02555	0.10206
0.20312	0.20327	0.37998	-0.02531	2.00884	0.63814	1.12226	-0.10195	-0.12734	0.07652	-0.02545	0.02555	0.10206
0.20312	0.20327	0.32931	-0.05063	1.98341	0.61261	1.09676	-0.10195	-0.12734	0.07652	-0.02545	0.02555	0.10206
0.20312	0.20327	0.32931	-0.05063	2.00884	0.58709	1.07125	-0.12743	-0.1528	0.05101	-0.02545	0.02555	0.10206
5.07794	3.12531	-493.567	-476.664	-692.21	-683.497	-431.536	2.24282	5.39903	4.28501	2.46843	1.20062	0.91857
-4.82404	-8.20711	-715.095	-705.744	-674.868	-683.675	-724.218	-8.43605	-2.06284	0.61214	3.56268	3.60185	2.09229
-0.33007	-0.35573	-665.444	-670.686	-695.033	-696.77	-669.712	0.45876	0.45841	-0.30607	-1.24694	-1.91588	-1.73507
-1.39643	-1.118	-693.841	-662.94	-679.649	-685.871	-701.747	-2.44671	0.56028	0.28057	0.48351	0.43427	0.45928
3.63073	5.10721	-674.69	-626.11	-691.88	-694.881	-679.889	-3.44069	-3.69273	-3.44331	-3.3591	-2.5545	-1.19924
-0.4824	-0.58441	-689.459	-622.414	-682.166	-687.606	-696.518	-6.14226	-3.871	-4.20849	-4.17343	-2.52896	-0.9696
0.43162	0.15245	-678.262	-598.798	-690.049	-693.605	-683.944	-3.38971	0	-0.94372	-1.85768	-1.14953	-0.71444
-1.09176	-1.67699	-687.914	-587.888	-683.565	-688.627	-694.605	-2.52317	0.68761	1.58137	2.54477	2.73332	1.35234
-1.54877	-1.77863	-680.289	-567.435	-688.93	-692.762	-686.622	-0.81557	2.31751	2.67813	2.92649	2.0436	0.9696
-2.05656	-2.10895	-687.508	-555.083	-684.48	-689.291	-693.534	-3.13485	-1.37522	-1.30081	-1.1706	-1.04735	-0.61238
0.38085	1.29586	-676.008	-534.048	-688.167	-692.201	-687.923	-4.48563	-1.7063	-2.37206	-2.7738	-1.86479	-0.89305
1.4726	2.71876	-657.363	-519.063	-685.167	-689.801	-677.261	-3.9759	-1.06962	-1.93846	-1.93403	-0.71526	-0.20413
1.19332	1.75322	-634.565	-502.331	-687.633	-691.843	-649.383	0.61168	0.20374	-0.63765	-1.04336	-0.63863	-0.35722
-0.30468	-0.86391	-621.721	-492.737	-685.675	-690.159	-635.151	0.17841	1.17149	0.94372	0.76343	0.58754	0.12758
-0.76169	-1.24504	-604.724	-479.6	-687.201	-691.537	-616.43	-1.68211	2.03737	2.44858	2.74835	2.17133	0.91857
-0.76169	-0.96554	-589.955	-466.615	-686.133	-690.44	-601.202	-2.39574	1.60443	1.91295	2.31574	1.66043	0.73996
0	0.66063	-568.904	-449.731	-687.252	-691.359	-578.757	0.17841	0.81495	0.25506	-0.22903	-0.61308	-0.43377
1.44721	2.33763	-549.019	-435.075	-687.684	-690.618	-562.484	0	-0.43294	-0.89271	-1.27239	-1.07289	-0.61238
2.15812	2.87122	-529.589	-421.887	-687.455	-691.205	-545.548	-1.01946	-0.28014	-0.48461	-0.66164	-0.33209	-0.10206
0.63474	0.63523	-517.024	-412.496	-688.854	-690.771	-530.857	-0.86654	1.06962	0.8417	0.66164	0.71526	0.53583
-0.53318	-0.99095	-504.536	-402.093	-669.554	-691.129	-513.793	0.71362	2.57218	2.57611	2.26485	1.58379	0.91857
-0.63474	-1.01636	-491.389	-390.955	-624.546	-690.874	-499.459	0.33133	2.64858	3.13724	3.13007	2.0436	1.09718
-0.17773	-0.12705	-475.1	-378.045	-595.049	-691.078	-484.308	-0.73911	0.17827	0.96923	1.42507	0.86853	0.3317
0.53318	0.94013	-458.508	-365.769	-564.179	-690.95	-470.459	-1.78406	-1.32429	-1.12226	-1.27239	-1.17507	-0.61238
1.04098	1.44831	-442.523	-354.049	-535.368	-691.027	-455.308	-1.50371	-1.04415	-1.60688	-2.31574	-1.78815	-0.86754
0.86325	0.78768	-428.996	-343.823	-495.217	-691.001	-441.127	-0.96849	-0.43294	-0.66316	-0.96701	-0.53645	-0.20413
0	-0.78768	-417.673	-335.14	-456.312	-691.027	-427.583	-0.71362	0.38201	0.66316	0.68709	0.61308	0.30619
-0.83786	-1.9819	-407.413	-326.939	-418.932	-691.052	-415.366	-1.12141	1.14602	1.6834	1.90858	1.48161	0.86754
-0.93942	-1.82945	-395.33	-316.839	-384.273	-691.052	-402.74	-1.78406	0.10187	0.63765	0.96701	0.66417	0.45928
-0.40623	-0.73686	-380.764	-305.195	-349.691	-691.129	-389.783	-2.39574	-1.57896	-1.42834	-1.27239	-0.97071	-0.51032
0.4824	0.45736	-365.54	-294.108	-343.842	-691.078	-376.928	-2.52317	-1.83363	-2.14251	-2.34119	-1.66043	-0.84202
0.33007	0.02541	-352.899	-284.971	-329.45	-691.256	-364.251	-2.03892	-1.32429	-1.75992	-2.06127	-1.25171	-0.51032
-0.33007	-1.16881	-342.969	-277.377	-297.537	-691.205	-352.264	-1.45273	-0.12734	-0.30607	-0.48351	0	0.15309
-0.60935	-1.77863	-333.419	-269.353	-269.159	-691.512	-340.913	-1.35079	0.53481	0.89271	1.1706	1.17507	0.71444
-0.7363	-1.82945	-322.729	-260.392	-240.73	-691.486	-329.334	-1.29981	0.40747	0.73967	1.04336	0.86853	0.40825
-0.71091	-1.44831	-310.645	-250.925	-214.564	-692.175	-317.805	-1.40176	-0.30561	-0.48461	-0.61075	-0.48536	-0.35722
0.17773	-0.25409	-297.498	-241.205	-189.161	-692.022	-307.067	-1.91149	-1.22242	-1.53036	-1.78134	-1.20062	-0.73996
0.68552	0.07623	-285.567	-232.345	-165.996	-693.171	-295.921	-1.7076	-0.81495	-1.35182	-1.67955	-0.94517	-0.63789
0.68552	-0.25409	-275.434	-224.473	-144.026	-686.917	-284.418	-0.33133	0.30561	-0.05101	-0.30537	0.10218	-0.02552
0.10156	-1.09259	-266.846	-217.563	-124.319	-664.531	-273.833	0.40778	1.45163	1.32631	1.19604	1.07289	0.61238
-0.58396	-1.80404	-258.538	-210.652	-105.4	-643.115	-264.37	0.10195	1.40069	1.63239	1.705	1.32834	0.73996
-0.15234	-1.118	-248.329	-202.654	-87.1938	-621.036	-255.035	-0.43327	0.78948	0.99473	1.0688	0.68972	0.35722
0.43162	-0.22868	-236.929	-193.997	-69.038	-598.854	-245.036	-0.35681	0.43294	0.15304	-0.0509	-0.15327	-0.12758
0.78708	0.2795	-225.935	-185.795	-52.4587	-576.723	-235.166	0	-0.17827	-0.56113	-0.83977	-0.63863	-0.43377
0.66013	-0.05082	-216.968	-179.113	-37.5831	-556.226	-226.187	-0.10195	0.17827	-0.17854	-0.45806	-0.22991	-0.17861
0.40623	-0.71145	-209.444	-173.24	-24.1824	-536.419	-217.566	0.05097	1.06962	0.94372	0.76343	0.74081	0.40825
0.07617	-1.24504	-202.199	-167.216	-11.0105	-516.815	-208.614	0.58619	1.55349	1.73441	1.705	1.3028	0.73996
-0.15234	-1.44831	-194.372	-160.736	1.57656	-497.39	-200.273	0.45876	1.22242	1.50486	1.47597	0.94517	0.53583
0.05078	-0.94013	-185.404	-153.775	13.655	-478.552	-192.519	-0.35681	-0.02547	0.17854	0.0509	-0.12773	-0.12758
0.2539	-0.45736	-176.133	-146.839	25.0978	-459.74	-184.715	-0.99398	-0.99322	-0.94372	-1.1706	-0.86853	-0.56135
0.53318	-0.17786	-167.672	-140.536	35.676	-441.489	-176.68	-0.89203	-0.84042	-1.04575	-1.32328	-0.81744	-0.53583
0.2539	-0.76227	-160.706	-135.043	45.1607	-423.851	-168.799	-0.53522	-0.02547	-0.20405	-0.40716	-0.05109	-0.02552
-0.50779	-1.80404	-155.031	-130.234	53.9081	-406.826	-161.096	-0.17841	0.63668	0.66316	0.61075	0.68972	0.45928
-0.4824	-1.85486	-148.648	-125.045	62.1215	-390.438	-154.107	-0.30584	0.84042	1.04575	1.0688	0.89408	0.63789
-0.27929	-1.47372	-140.921	-118.818	70.7417	-373.77	-147.144	-0.943	-0.12734	0.05101	0.22903	0.22991	0.25516
-0.05078	-0.91472	-132.663	-112.414	79.0313	-357.127	-140.079	-1.37627	-1.04415	-1.19878	-1.1706	-0.7919	-0.45928
0.07617	-0.68604	-125.038	-106.693	86.2275	-341.097	-133.09	-1.40176	-1.04415	-1.47935	-1.78134	-1.14953	-0.71444
-0.05078	-1.01636	-118.781	-101.833	92.6355	-325.476	-125.949	-0.86654	-0.45841	-0.91822	-1.1706	-0.53645	-0.3317
-0.15234	-1.34668	-113.082	-97.2768	98.4586	-310.62	-119.292	-0.48424	0.53481	0.33158	0.30537	0.58754	0.3317
-0.27929	-1.60077	-107.357	-92.442	104.332	-295.688	-112.533	-0.20389	0.81495	0.8417	0.94157	0.89408	0.51032
-0.30468	-1.52454	-100.948	-87.1011	110.308	-280.857	-106.003	-0.25487	0.48388	0.35708	0.30537	0.281	0.15309
0.12695	-0.81309	-93.6521	-81.507	116.055	-266.359	-99.8561	-0.50973	-0.25467	-0.45911	-0.68709	-0.43427	-0.30619
0.33007	-0.43195	-86.5845	-76.1913	121.268	-252.167	-93.8367	-0.7646	-0.58574	-0.8672	-1.04336	-0.61308	-0.4848
0.40623	-0.43195	-80.5302	-71.7109	125.616	-238.459	-87.5877	-0.22938	0.02547	-0.4081	-0.73798	-0.35763	-0.35722
0.15234	-0.8385	-75.4385	-67.5343	129.735	-224.982	-81.3132	0.43327	0.89135	0.51012	0.30537	0.43427	0.15309
0.02539	-1.06718	-70.4734	-63.4337	133.448	-212.117	-75.6253	0.63716	1.32429	1.30081	1.29783	1.07289	0.61238
-0.05078	-1.09259	-65.1284	-59.1305	137.084	-199.533	-70.1926	0.48424	0.99322	1.12226	1.1706	0.84299	0.51032
0.20312	-0.66063	-59.1754	-54.5236	140.771	-187.051	-64.9128	0.25487	0.48388	0.4081	0.27992	0.07664	0.05103
0.50779	-0.15245	-52.8677	-49.7395	144.331	-174.824	-59.8116	-0.05097	-0.17827	-0.28057	-0.40716	-0.33209	-0.25516
0.53318	-0.12705	-47.4213	-45.7148	147.205	-163.057	-54.7104	-0.05097	-0.2292	-0.4081	-0.55985	-0.40872	-0.38274
0.22851	-0.66063	-43.2923	-42.4241	149.493	-151.749	-49.6347	0.25487	0.28014	0.07652	-0.17813	-0.07664	-0.17861
0.10156	-0.99095	-39.4165	-39.1588	151.528	-140.85	-44.7631	0.45876	0.71308	0.76518	0.63619	0.56199	0.28067
0.05078	-1.06718	-35.1354	-35.5644	153.587	-130.231	-40.274	0.28035	0.68761	1.04575	1.14515	0.91962	0.56135
0.05078	-0.96554	-30.3476	-31.7168	155.825	-119.536	-35.7084	0.02549	0.05093	0.28057	0.30537	0.15327	0.12758
0.10156	-0.68604	-25.3066	-27.844	157.885	-109.198	-31.4744	-0.40778	-0.61121	-0.56113	-0.68709	-0.5109	-0.28067
0.2539	-0.43195	-20.4175	-24.199	159.512	-99.3963	-27.4955	-0.84106	-0.94228	-0.94372	-1.04336	-0.66417	-0.43377
0.07617	-0.71145	-16.5924	-21.1614	160.809	-89.6711	-23.1085	-0.63716	-0.63668	-0.76518	-0.89067	-0.48536	-0.35722
-0.17773	-1.21963	-13.5272	-18.377	161.877	-80.1246	-18.6704	-0.22938	-0.02547	-0.15304	-0.20358	0.07664	-0.02552
-0.33007	-1.47372	-10.2341	-15.542	162.818	-70.9865	-14.5384	-0.05097	0.45841	0.51012	0.55985	0.63863	0.38274
-0.15234	-1.24504	-6.15566	-12.2007	163.962	-61.9249	-10.6615	-0.22938	0.10187	0.30607	0.40716	0.40872	0.30619
0.05078	-0.86391	-1.59591	-8.50507	165.31	-52.8123	-6.81011	-0.61168	-0.66215	-0.61214	-0.61075	-0.38318	-0.22964
0.07617	-0.63523	2.71052	-5.13848	166.301	-44.006	-3.06072	-0.81557	-0.89135	-1.12226	-1.22149	-0.71526	-0.51032
0.10156	-0.58441	6.45964	-2.22752	166.785	-35.557	0.73967	-0.58619	-0.56028	-0.89271	-1.0688	-0.5109	-0.43377
-0.10156	-0.96554	9.39814	0.17719	167.09	-27.2613	4.71861	-0.05097	0.17827	-0.07652	-0.22903	0.12773	-0.10206
-0.07617	-1.01636	12.3873	2.80971	167.497	-19.1697	8.49351	0.28035	0.66215	0.68866	0.68709	0.7919	0.35722
-0.10156	-0.96554	15.8831	5.84724	168.132	-11.027	12.1919	0.3823	0.73855	0.81619	0.78888	0.7919	0.45928
0.02539	-0.66063	19.7336	8.93539	168.819	-2.98648	15.7882	0.43327	0.38201	0.30607	0.12724	0.12773	0.07655
0.33007	-0.15245	23.8627	12.1248	169.327	4.69669	18.9765	0.20389	-0.2292	-0.30607	-0.48351	-0.25545	-0.25516
0.40623	-0.02541	27.5105	14.7067	169.378	11.9459	22.1137	0.15292	-0.02547	-0.25506	-0.50895	-0.22991	-0.3317
0.22851	-0.2795	30.1957	16.833	169.2	19.042	25.4295	0.50973	0.56028	0.25506	0.02545	0.20436	-0.07655
0.07617	-0.50818	32.5769	18.9339	168.921	25.9595	28.7198	0.91752	1.09509	0.91822	0.68709	0.61308	0.22964
0.10156	-0.53359	35.2114	21.2627	168.768	32.7492	31.7805	0.99398	1.09509	1.12226	0.99246	0.7919	0.38274
0.22851	-0.2795	38.4285	23.8699	168.717	39.3603	34.5607	0.73911	0.61121	0.71417	0.61075	0.45981	0.22964
0.33007	0.02541	41.7217	26.3505	168.565	45.7162	37.1878	0.43327	0.12734	0.15304	-0.07634	-0.05109	-0.05103
0.40623	0.17786	44.7108	28.5781	168.209	51.7913	39.6874	0.22938	-0.2292	-0.25506	-0.50895	-0.33209	-0.28067
0.22851	0	46.9907	30.3246	167.522	57.509	42.1615	0.15292	-0.0764	-0.10202	-0.33082	-0.17882	-0.22964
-0.02539	-0.38114	48.7639	31.8181	166.683	63.0735	44.6865	0.28035	0.20374	0.28057	0.12724	0.22991	0.02552
-0.10156	-0.50818	50.7145	33.5393	165.92	68.4849	47.0586	0.28035	0.30561	0.58664	0.5344	0.48536	0.28067
-0.07617	-0.43195	53.0197	35.5897	165.411	73.9729	49.4307	0.07646	-0.02547	0.25506	0.25448	0.22991	0.17861
0.05078	-0.12705	55.8316	37.7919	164.979	79.3333	51.6497	-0.25487	-0.58574	-0.38259	-0.45806	-0.281	-0.12758
0.07617	-0.02541	58.3394	39.5891	164.242	84.2342	53.5881	-0.58619	-0.78948	-0.76518	-0.89067	-0.56199	-0.3317
-0.05078	-0.17786	60.1633	41.1332	163.403	89.0585	55.7052	-0.63716	-0.76401	-0.8672	-1.01791	-0.63863	-0.45928
-0.20312	-0.43195	61.6072	42.576	162.513	93.8573	57.9752	-0.43327	-0.50934	-0.58664	-0.68709	-0.30654	-0.28067
-0.22851	-0.50818	63.2538	44.0695	161.648	98.4774	60.1177	-0.28035	-0.12734	-0.05101	-0.02545	0.22991	0.07655
-0.20312	-0.45736	65.179	45.7401	160.885	103.149	62.2857	-0.17841	-0.0764	0.07652	0.12724	0.25545	0.15309
-0.12695	-0.22868	67.4082	47.6638	160.326	107.82	64.3517	-0.28035	-0.38201	-0.30607	-0.35627	-0.12773	-0.05103
0.02539	0.12705	69.7894	49.6382	159.741	112.287	66.2391	-0.48424	-0.63668	-0.68866	-0.76343	-0.40872	-0.22964
0.07617	0.22868	71.892	51.233	158.927	116.601	68.2286	-0.35681	-0.50934	-0.66316	-0.78888	-0.38318	-0.28067
0	0.10164	73.4372	52.5239	157.986	120.787	70.2946	0.02549	-0.12734	-0.25506	-0.40716	-0.10218	-0.17861
-0.07617	-0.02541	74.8051	53.8402	157.071	124.896	72.2841	0.30584	0.30561	0.33158	0.22903	0.38318	0.12758
0	0.07623	76.4517	55.3336	156.283	128.955	74.2225	0.50973	0.61121	0.68866	0.61075	0.61308	0.28067
0.12695	0.35573	78.4783	57.0549	155.621	133.09	76.161	0.71362	0.50934	0.53563	0.40716	0.35763	0.17861
0.22851	0.60982	80.5555	58.7761	155.011	137.098	77.9464	0.71362	0.17827	0.12753	-0.0509	0	-0.07655
0.35546	0.8385	82.4554	60.1936	154.096	140.62	79.4257	0.61168	0.30561	0.10202	-0.12724	-0.02555	-0.12758
0.38085	0.86391	84.026	61.3327	153.028	143.938	80.8796	0.66265	0.50934	0.30607	0.10179	0.15327	-0.05103
0.17773	0.58441	85.0392	62.244	152.011	147.333	82.563	0.943	0.73855	0.61214	0.38172	0.35763	0.07655
0.17773	0.559	86.1792	63.3577	151.019	150.549	84.0679	1.09592	0.91682	0.91822	0.71254	0.58754	0.28067
0.30468	0.71145	87.6484	64.5981	150.078	153.638	85.3687	0.943	0.73855	0.8417	0.71254	0.56199	0.3317
0.2539	0.71145	89.067	65.6865	149.137	156.625	86.5674	0.73911	0.35654	0.4336	0.27992	0.20436	0.10206
0.27929	0.8385	90.4603	66.775	148.069	159.33	87.6132	0.53522	0	0.07652	-0.10179	-0.05109	-0.07655
0.17773	0.73686	91.5242	67.585	146.925	161.883	88.6334	0.35681	-0.02547	0.02551	-0.12724	-0.02555	-0.07655
0	0.45736	92.2335	68.2178	145.679	164.308	89.6792	0.30584	-0.02547	0.10202	-0.02545	0.05109	-0.05103
-0.02539	0.35573	92.9428	68.8759	144.433	166.579	90.5974	0.20389	-0.02547	0.15304	0.10179	0.15327	0.05103
-0.02539	0.33032	93.8294	69.7365	143.365	168.902	91.5666	0.02549	-0.1528	0.07652	0.0509	0.15327	0.07655
-0.02539	0.38114	94.944	70.7237	142.424	171.327	92.5869	-0.15292	-0.48388	-0.35708	-0.38172	-0.17882	-0.07655
0	0.40654	95.9573	71.5084	141.305	173.369	93.3775	-0.3823	-0.63668	-0.63765	-0.71254	-0.38318	-0.22964
-0.07617	0.30491	96.6413	72.1159	140.11	175.309	94.1682	-0.5607	-0.66215	-0.71417	-0.78888	-0.40872	-0.28067
-0.22851	0.12705	97.1732	72.7488	138.991	177.377	95.1119	-0.50973	-0.61121	-0.66316	-0.68709	-0.281	-0.22964
-0.22851	0.10164	97.8319	73.4069	137.898	179.368	96.1067	-0.3823	-0.38201	-0.35708	-0.35627	0	-0.05103
-0.22851	0.07623	98.6171	74.141	136.881	181.384	97.0759	-0.28035	-0.28014	-0.25506	-0.22903	0.05109	0.02552
-0.15234	0.22868	99.6051	75.0522	135.991	183.401	98.0196	-0.30584	-0.38201	-0.4081	-0.40716	-0.12773	-0.05103
-0.05078	0.43195	100.669	75.9888	135.101	185.315	98.8358	-0.3823	-0.48388	-0.56113	-0.5853	-0.25545	-0.15309
0	0.48277	101.556	76.7229	134.16	187.204	99.7796	-0.22938	-0.40747	-0.53563	-0.63619	-0.281	-0.22964
0.02539	0.48277	102.24	77.3557	133.143	189.016	100.723	0	-0.17827	-0.28057	-0.40716	-0.12773	-0.17861
0.02539	0.45736	102.848	77.9632	132.151	190.752	101.59	0.20389	0.10187	0.02551	-0.0509	0.15327	0
0.07617	0.50818	103.532	78.6719	131.236	192.513	102.483	0.3823	0.35654	0.30607	0.22903	0.33209	0.12758
0.10156	0.58441	104.291	79.406	130.371	194.326	103.452	0.63716	0.48388	0.38259	0.25448	0.281	0.12758
0.17773	0.76227	105.153	80.1907	129.532	196.01	104.269	0.7646	0.40747	0.30607	0.15269	0.20436	0.07655
0.2539	0.91472	106.014	80.7982	128.515	197.338	104.753	0.63716	0.45841	0.30607	0.15269	0.20436	0.05103
0.33007	0.99095	106.698	81.3298	127.523	198.665	105.314	0.66265	0.48388	0.33158	0.17813	0.20436	0.05103
0.2539	0.88932	107.078	81.7095	126.506	199.992	106.003	0.84106	0.50934	0.4081	0.25448	0.22991	0.05103
0.20312	0.78768	107.407	82.0638	125.463	201.141	106.59	0.943	0.66215	0.61214	0.43261	0.38318	0.15309
0.27929	0.81309	107.838	82.4688	124.395	202.213	106.972	0.86654	0.58574	0.63765	0.50895	0.40872	0.22964
0.27929	0.78768	108.243	82.8232	123.353	203.183	107.329	0.73911	0.38201	0.48461	0.33082	0.281	0.15309
0.2539	0.81309	108.623	83.2029	121.954	204.076	107.635	0.61168	0.12734	0.22955	0.10179	0.12773	0.05103
0.17773	0.76227	108.902	83.4307	120.276	204.791	107.839	0.43327	-0.02547	0.10202	-0.02545	0.05109	0
0.07617	0.63523	109.003	83.532	118.827	205.378	107.941	0.22938	-0.12734	0	-0.10179	0	-0.05103
0.02539	0.53359	109.029	83.6332	117.555	205.889	108.069	0.07646	-0.17827	-0.02551	-0.07634	0.05109	0.02552
-0.05078	0.43195	109.079	83.8357	116.487	206.552	108.375	0.05097	-0.17827	-0.05101	-0.12724	0.05109	0.07655
-0.10156	0.35573	109.206	84.0635	115.47	207.191	108.656	-0.02549	-0.25467	-0.20405	-0.27992	-0.05109	0.02552
-0.05078	0.40654	109.459	84.2661	114.377	207.625	108.758	-0.20389	-0.33107	-0.30607	-0.35627	-0.10218	-0.02552
-0.10156	0.33032	109.586	84.4179	113.283	208.033	108.86	-0.3823	-0.45841	-0.45911	-0.48351	-0.17882	-0.07655
-0.17773	0.20327	109.535	84.4939	112.215	208.492	109.064	-0.3823	-0.45841	-0.51012	-0.55985	-0.20436	-0.12758
-0.17773	0.22868	109.637	84.6964	111.173	208.952	109.293	-0.35681	-0.45841	-0.45911	-0.50895	-0.17882	-0.10206
-0.17773	0.22868	109.839	84.9242	110.232	209.437	109.548	-0.33133	-0.43294	-0.4081	-0.45806	-0.15327	-0.10206
-0.10156	0.33032	110.093	85.2026	109.367	209.922	109.803	-0.33133	-0.38201	-0.4081	-0.48351	-0.12773	-0.07655
-0.07617	0.38114	110.32	85.4557	108.528	210.432	110.109	-0.22938	-0.25467	-0.35708	-0.45806	-0.12773	-0.05103
-0.02539	0.45736	110.523	85.7089	107.74	210.943	110.441	-0.07646	-0.1528	-0.22955	-0.35627	-0.05109	-0.05103
0.02539	0.50818	110.726	85.9114	106.926	211.351	110.645	0.02549	-0.10187	-0.12753	-0.22903	0.02555	-0.02552
0	0.48277	110.827	86.0886	106.112	211.76	110.875	0.12743	-0.05093	-0.05101	-0.20358	0.02555	-0.02552
0	0.50818	110.903	86.2657	105.299	212.168	111.155	0.30584	0.12734	0.10202	-0.07634	0.10218	0.05103
0.10156	0.66063	111.156	86.5189	104.51	212.551	111.385	0.43327	0.38201	0.33158	0.17813	0.25545	0.15309
0.17773	0.76227	111.41	86.7467	103.773	212.908	111.614	0.5607	0.40747	0.38259	0.22903	0.25545	0.15309
0.17773	0.76227	111.486	86.8479	102.985	213.138	111.716	0.61168	0.33107	0.28057	0.12724	0.17882	0.07655
0.22851	0.8385	111.511	86.8986	102.095	213.189	111.691	0.5607	0.40747	0.30607	0.10179	0.15327	0.05103
0.2539	0.8385	111.536	86.9745	101.281	213.266	111.691	0.5607	0.33107	0.30607	0.12724	0.15327	0.05103
0.20312	0.76227	111.435	86.9239	100.417	213.317	111.716	0.63716	0.30561	0.35708	0.15269	0.17882	0.05103
0.22851	0.73686	111.308	86.8733	99.5011	213.24	111.665	0.63716	0.35654	0.45911	0.22903	0.25545	0.12758
0.17773	0.66063	111.106	86.7973	98.6111	213.164	111.563	0.58619	0.28014	0.4336	0.22903	0.25545	0.15309
0.12695	0.66063	110.954	86.7467	97.7211	212.985	111.41	0.48424	0.17827	0.35708	0.17813	0.20436	0.12758
0.17773	0.68604	110.852	86.6707	96.7549	212.704	111.155	0.33133	-0.02547	0.20405	0.02545	0.07664	0.05103
0.02539	0.559	110.523	86.4936	95.7631	212.372	110.875	0.15292	-0.20374	0	-0.17813	-0.07664	-0.05103
0	0.53359	110.219	86.3164	94.746	211.989	110.62	0.02549	-0.2292	-0.05101	-0.22903	-0.05109	-0.02552
0.02539	0.50818	109.966	86.2151	93.7543	211.683	110.467	0	-0.17827	-0.05101	-0.20358	-0.02555	0.02552
-0.02539	0.35573	109.611	86.0379	92.8389	211.428	110.39	0	-0.1528	-0.05101	-0.22903	-0.02555	0.02552
-0.05078	0.33032	109.282	85.8607	91.8472	211.019	110.161	-0.07646	-0.12734	-0.07652	-0.22903	0	0.05103
-0.07617	0.30491	109.003	85.7089	90.8809	210.611	109.931	-0.17841	-0.20374	-0.12753	-0.30537	-0.07664	0
-0.10156	0.30491	108.775	85.6076	90.0164	210.254	109.727	-0.22938	-0.33107	-0.28057	-0.43261	-0.17882	-0.10206
-0.05078	0.38114	108.674	85.5823	89.1518	209.871	109.523	-0.28035	-0.40747	-0.33158	-0.50895	-0.20436	-0.12758
-0.10156	0.35573	108.471	85.4811	88.3381	209.616	109.472	-0.20389	-0.30561	-0.28057	-0.45806	-0.17882	-0.10206
-0.07617	0.35573	108.243	85.3798	87.5498	209.335	109.421	-0.07646	-0.12734	-0.12753	-0.35627	-0.07664	-0.02552
0	0.43195	108.117	85.3039	86.7615	208.977	109.293	-0.02549	-0.02547	0.02551	-0.15269	0.07664	0.07655
0.05078	0.48277	108.066	85.2786	86.1004	208.722	109.242	0.07646	0.02547	0.07652	-0.10179	0.07664	0.07655
0.05078	0.50818	107.889	85.2026	85.3884	208.416	109.115	0.12743	-0.02547	0.05101	-0.20358	-0.02555	0
0.07617	0.53359	107.711	85.1014	84.7018	208.058	108.936	0.20389	0	0.05101	-0.22903	-0.05109	-0.05103
0.10156	0.58441	107.534	84.9748	83.939	207.625	108.732	0.25487	0.10187	0.17854	-0.07634	0.07664	0
0.12695	0.63523	107.382	84.8735	83.2778	207.267	108.63	0.35681	0.25467	0.30607	0.0509	0.15327	0.05103
0.15234	0.63523	107.129	84.747	82.6421	206.961	108.554	0.50973	0.33107	0.38259	0.12724	0.17882	0.10206
0.17773	0.68604	106.901	84.5951	81.981	206.45	108.248	0.43327	0.2292	0.33158	0.07634	0.15327	0.07655
0.22851	0.76227	106.723	84.4432	81.2944	205.863	107.916	0.3823	0.17827	0.30607	0.0509	0.10218	0.05103
0.20312	0.71145	106.419	84.2154	80.6333	205.302	107.584	0.3823	0.0764	0.22955	-0.0509	0.05109	0
0.17773	0.68604	106.039	83.9876	79.8959	204.715	107.304	0.40778	0.0764	0.22955	-0.02545	0.05109	0
0.17773	0.63523	105.609	83.6839	79.1584	204.076	106.947	0.3823	0.12734	0.33158	0.07634	0.12773	0.07655
0.15234	0.53359	105.153	83.3801	78.3702	203.413	106.59	0.35681	0.12734	0.33158	0.10179	0.15327	0.10206
0.12695	0.53359	104.722	83.0764	77.5819	202.647	106.156	0.25487	0.02547	0.28057	0.10179	0.15327	0.12758
0.10156	0.50818	104.291	82.8232	76.819	201.881	105.697	0.12743	-0.1528	0.07652	-0.10179	-0.02555	0
0.02539	0.48277	103.836	82.4942	76.0308	201.064	105.238	0	-0.28014	-0.10202	-0.33082	-0.17882	-0.10206
0.07617	0.50818	103.405	82.2157	75.2425	200.222	104.728	-0.12743	-0.30561	-0.15304	-0.35627	-0.15327	-0.10206
0.05078	0.43195	102.898	81.912	74.505	199.507	104.422	-0.07646	-0.20374	-0.12753	-0.33082	-0.10218	-0.05103
0	0.30491	102.341	81.5829	73.7676	198.844	104.167	0	-0.0764	-0.02551	-0.22903	-0.05109	0
0.02539	0.30491	101.86	81.2792	73.0048	198.052	103.784	-0.02549	-0.02547	0.07652	-0.12724	0.05109	0.07655
0.02539	0.30491	101.454	81.0007	72.2674	197.287	103.401	-0.07646	-0.12734	0.02551	-0.17813	0	0.05103
0	0.35573	101.1	80.7982	71.5808	196.546	102.993	-0.12743	-0.25467	-0.15304	-0.35627	-0.15327	-0.07655
0.02539	0.43195	100.846	80.621	70.9451	195.832	102.662	-0.12743	-0.2292	-0.17854	-0.40716	-0.17882	-0.10206
0.02539	0.45736	100.542	80.3932	70.284	195.168	102.407	-0.02549	-0.10187	-0.10202	-0.33082	-0.10218	-0.07655
0.07617	0.45736	100.162	80.1148	69.6228	194.479	102.126	0.07646	0.02547	0.05101	-0.17813	0.02555	0
0.10156	0.48277	99.7824	79.8869	69.0125	193.841	101.897	0.20389	0.12734	0.17854	-0.02545	0.10218	0.05103
0.15234	0.53359	99.4784	79.6844	68.4277	193.177	101.616	0.28035	0.1528	0.25506	0	0.12773	0.07655
0.17773	0.58441	99.1998	79.5072	67.8174	192.488	101.259	0.28035	0.12734	0.17854	-0.07634	0.05109	0
0.15234	0.58441	98.8705	79.2035	67.1817	191.748	100.902	0.30584	0.12734	0.12753	-0.15269	-0.02555	-0.07655
0.15234	0.60982	98.5412	78.9251	66.5206	190.956	100.494	0.33133	0.20374	0.20405	-0.07634	0.07664	-0.02552
0.17773	0.66063	98.2118	78.6972	65.9357	190.242	100.188	0.40778	0.33107	0.35708	0.07634	0.15327	0.05103
0.17773	0.66063	97.8319	78.4441	65.4271	189.552	99.8816	0.48424	0.30561	0.38259	0.12724	0.15327	0.10206
0.22851	0.68604	97.4772	78.1404	64.8423	188.71	99.4225	0.43327	0.2292	0.35708	0.10179	0.15327	0.10206
0.20312	0.66063	97.0466	77.7607	64.1812	187.766	98.8868	0.33133	0.12734	0.28057	0.02545	0.07664	0.05103
0.17773	0.60982	96.5399	77.4063	63.52	186.898	98.4022	0.28035	0.02547	0.15304	-0.07634	0	-0.02552
0.15234	0.58441	96.008	77.0013	62.8334	185.928	97.8921	0.20389	0.02547	0.15304	-0.10179	0	-0.02552
0.07617	0.48277	95.4253	76.571	62.1723	184.958	97.382	0.17841	0	0.12753	-0.07634	0	0
0.07617	0.45736	94.8427	76.1913	61.562	184.064	96.9229	0.17841	0	0.15304	-0.0509	0.05109	0.05103
0.10156	0.48277	94.3614	75.8369	60.9263	183.095	96.3618	0.05097	-0.05093	0.10202	-0.07634	0.02555	0.07655
0.07617	0.45736	93.8547	75.4825	60.2906	182.099	95.8261	-0.10195	-0.2292	-0.10202	-0.25448	-0.12773	-0.02552
0	0.40654	93.2468	75.0522	59.6549	181.078	95.265	-0.20389	-0.30561	-0.22955	-0.40716	-0.20436	-0.10206
0	0.38114	92.6895	74.6725	58.9938	180.057	94.7039	-0.28035	-0.28014	-0.25506	-0.43261	-0.20436	-0.10206
-0.02539	0.33032	92.1322	74.2928	58.4343	179.189	94.3213	-0.20389	-0.20374	-0.20405	-0.35627	-0.15327	-0.07655
-0.02539	0.2795	91.6002	73.9638	57.9003	178.347	93.9642	-0.10195	-0.12734	-0.10202	-0.25448	-0.05109	0
0	0.33032	91.1189	73.6347	57.3155	177.479	93.5561	-0.05097	-0.05093	-0.02551	-0.15269	0	0.05103
0	0.33032	90.6883	73.331	56.7561	176.585	93.1225	-0.07646	-0.0764	-0.07652	-0.20358	-0.05109	0.02552
0.02539	0.40654	90.2829	73.0778	56.2221	175.692	92.6379	-0.10195	-0.12734	-0.15304	-0.27992	-0.12773	-0.05103
0.02539	0.43195	89.903	72.7741	55.6881	174.85	92.2553	-0.02549	-0.10187	-0.12753	-0.30537	-0.10218	-0.07655
0.05078	0.45736	89.4977	72.4956	55.2049	174.033	91.8982	0.10195	0	-0.05101	-0.22903	-0.05109	-0.05103
0.10156	0.48277	89.0923	72.1919	54.7218	173.267	91.5666	0.20389	0.12734	0.07652	-0.10179	0.02555	0
0.12695	0.53359	88.7377	71.9387	54.2895	172.476	91.2095	0.28035	0.25467	0.20405	0.02545	0.12773	0.07655
0.17773	0.58441	88.3577	71.6856	53.8572	171.71	90.8779	0.3823	0.33107	0.28057	0.07634	0.17882	0.10206
0.15234	0.58441	87.9271	71.3819	53.4504	170.919	90.5209	0.48424	0.33107	0.22955	0.02545	0.10218	0.05103
0.15234	0.58441	87.5218	71.0022	52.9164	169.974	90.0108	0.45876	0.35654	0.25506	0.02545	0.07664	0.02552
0.17773	0.66063	87.1671	70.6984	52.4333	169.03	89.4751	0.40778	0.35654	0.28057	0.10179	0.12773	0.05103
0.15234	0.66063	86.7365	70.3694	51.9755	168.188	89.0925	0.45876	0.33107	0.28057	0.07634	0.10218	0.05103
0.17773	0.66063	86.3058	70.0403	51.5178	167.32	88.6844	0.50973	0.30561	0.28057	0.07634	0.10218	0.07655
0.20312	0.66063	85.8752	69.6606	51.0347	166.35	88.1233	0.43327	0.25467	0.25506	0.10179	0.12773	0.10206
0.12695	0.559	85.2672	69.1797	50.4753	165.278	87.5622	0.33133	0.17827	0.20405	0.02545	0.07664	0.05103
0.12695	0.50818	84.6846	68.724	49.9413	164.231	86.95	0.22938	0.0764	0.10202	-0.0509	0	0
0.07617	0.48277	84.1273	68.319	49.4581	163.21	86.4144	0.17841	0.02547	0.05101	-0.10179	0	-0.02552
0.05078	0.45736	83.5953	67.914	48.975	162.215	85.8788	0.12743	-0.02547	0	-0.15269	-0.05109	-0.02552
0.02539	0.43195	83.038	67.4837	48.4664	161.143	85.2921	0.02549	-0.05093	-0.05101	-0.17813	-0.05109	0
0	0.38114	82.4554	67.0534	47.9579	160.122	84.7565	-0.05097	-0.10187	-0.12753	-0.20358	-0.07664	0
-0.02539	0.35573	81.8728	66.6484	47.5001	159.075	84.2209	-0.12743	-0.1528	-0.20405	-0.30537	-0.15327	-0.02552
-0.05078	0.33032	81.3154	66.2181	47.017	158.028	83.6598	-0.20389	-0.1528	-0.25506	-0.35627	-0.17882	-0.05103
-0.07617	0.2795	80.7582	65.8131	46.5593	157.033	83.1241	-0.25487	-0.20374	-0.30607	-0.38172	-0.20436	-0.10206
-0.07617	0.25409	80.2262	65.4334	46.127	156.089	82.665	-0.22938	-0.17827	-0.28057	-0.35627	-0.17882	-0.07655
-0.05078	0.2795	79.7449	65.1296	45.7456	155.195	82.2824	-0.15292	-0.1528	-0.22955	-0.30537	-0.12773	-0.05103
-0.02539	0.30491	79.3142	64.8006	45.3896	154.353	81.8743	-0.10195	-0.05093	-0.17854	-0.25448	-0.07664	-0.02552
-0.02539	0.35573	78.8836	64.4968	45.0082	153.459	81.4407	-0.07646	-0.02547	-0.15304	-0.25448	-0.10218	-0.02552
-0.02539	0.38114	78.4276	64.1677	44.6522	152.592	81.0326	-0.05097	-0.05093	-0.15304	-0.25448	-0.10218	-0.05103
0.02539	0.43195	78.0476	63.9146	44.3216	151.775	80.65	0.07646	0.02547	-0.07652	-0.17813	-0.05109	-0.02552
0.07617	0.50818	77.693	63.6362	43.9656	150.983	80.2674	0.15292	0.12734	0.02551	-0.07634	0.02555	0
0.07617	0.48277	77.313	63.3324	43.635	150.167	79.9104	0.22938	0.2292	0.10202	-0.02545	0.05109	0.02552
0.10156	0.53359	76.8824	63.0287	43.3045	149.35	79.5023	0.28035	0.30561	0.20405	0.07634	0.10218	0.05103
0.12695	0.559	76.4771	62.7249	42.9739	148.533	79.1452	0.35681	0.35654	0.22955	0.10179	0.12773	0.05103
0.12695	0.559	76.0717	62.4212	42.6688	147.742	78.7881	0.45876	0.40747	0.25506	0.12724	0.10218	0.05103
0.17773	0.63523	75.7171	62.0921	42.2873	146.823	78.278	0.45876	0.40747	0.28057	0.12724	0.12773	0.05103
0.15234	0.66063	75.3118	61.7377	41.8805	145.853	77.7424	0.3823	0.33107	0.25506	0.10179	0.10218	0.02552
0.17773	0.63523	74.8812	61.4087	41.5499	144.985	77.3343	0.40778	0.28014	0.22955	0.07634	0.07664	0.02552
0.20312	0.63523	74.3998	61.029	41.1685	144.092	76.8752	0.43327	0.28014	0.25506	0.10179	0.10218	0.05103
0.17773	0.60982	73.8932	60.5986	40.7362	143.096	76.314	0.33133	0.2292	0.22955	0.12724	0.10218	0.05103
0.10156	0.50818	73.2852	60.1177	40.2531	142.024	75.7019	0.20389	0.12734	0.17854	0.0509	0.05109	0.02552
0.10156	0.48277	72.7026	59.6874	39.8462	141.003	75.1407	0.12743	0.05093	0.10202	0	0.02555	0.02552
0.05078	0.43195	72.1706	59.2824	39.4394	140.007	74.6306	0.07646	-0.02547	0.02551	-0.07634	-0.02555	0
0.02539	0.40654	71.6387	58.8521	39.0071	138.986	74.044	-0.02549	-0.0764	-0.07652	-0.12724	-0.07664	-0.05103
0.02539	0.38114	71.132	58.4471	38.5748	137.94	73.4573	-0.15292	-0.1528	-0.15304	-0.20358	-0.10218	-0.05103
0	0.35573	70.6	58.0168	38.1679	136.944	72.9472	-0.20389	-0.1528	-0.22955	-0.25448	-0.12773	-0.05103
0	0.33032	70.0427	57.6371	37.812	136	72.4626	-0.22938	-0.1528	-0.25506	-0.30537	-0.15327	-0.07655
0	0.2795	69.5108	57.2321	37.4051	135.055	71.978	-0.28035	-0.1528	-0.25506	-0.30537	-0.15327	-0.07655
-0.02539	0.25409	68.9788	56.8271	37.0237	134.086	71.4679	-0.33133	-0.2292	-0.28057	-0.33082	-0.17882	-0.10206
-0.02539	0.22868	68.4975	56.4727	36.6677	133.192	71.0088	-0.30584	-0.2292	-0.30607	-0.33082	-0.15327	-0.10206
0	0.2795	68.1175	56.1942	36.388	132.375	70.6517	-0.25487	-0.1528	-0.25506	-0.30537	-0.12773	-0.07655
0.02539	0.33032	67.7375	55.9158	36.1337	131.584	70.2691	-0.20389	-0.0764	-0.20405	-0.22903	-0.10218	-0.05103
0.02539	0.35573	67.3322	55.6121	35.8285	130.767	69.8865	-0.15292	-0.05093	-0.17854	-0.20358	-0.07664	-0.05103
0.05078	0.35573	66.9269	55.283	35.5234	129.95	69.4784	-0.07646	-0.02547	-0.10202	-0.15269	-0.05109	-0.02552
0.07617	0.43195	66.5723	55.0299	35.2945	129.185	69.1213	0	0	-0.05101	-0.07634	0	-0.02552
0.12695	0.45736	66.2176	54.7767	35.0657	128.47	68.7897	0.10195	0.10187	0.02551	-0.0509	0	-0.02552
0.17773	0.50818	65.863	54.4983	34.786	127.679	68.4072	0.15292	0.20374	0.10202	0.02545	0.05109	0
0.20312	0.50818	65.483	54.1945	34.5063	126.913	68.0501	0.22938	0.25467	0.15304	0.07634	0.07664	0.02552
0.20312	0.50818	65.0777	53.8908	34.252	126.147	67.693	0.30584	0.30561	0.20405	0.12724	0.12773	0.02552
0.22851	0.559	64.6977	53.587	33.9723	125.33	67.2594	0.35681	0.33107	0.25506	0.17813	0.15327	0.05103
0.22851	0.58441	64.3177	53.258	33.6417	124.462	66.7748	0.30584	0.25467	0.22955	0.15269	0.12773	0.02552
0.20312	0.559	63.9124	52.9036	33.3366	123.595	66.3157	0.25487	0.17827	0.17854	0.10179	0.07664	0.02552
0.22851	0.559	63.4818	52.5745	33.0314	122.752	65.8565	0.28035	0.17827	0.17854	0.07634	0.07664	0.02552
0.20312	0.53359	62.9751	52.1695	32.7009	121.859	65.3974	0.25487	0.1528	0.17854	0.12724	0.10218	0.02552
0.20312	0.45736	62.4685	51.7645	32.3449	120.94	64.8873	0.20389	0.12734	0.17854	0.10179	0.10218	0.02552
0.15234	0.40654	61.9112	51.3342	31.938	119.97	64.3517	0.10195	0.05093	0.10202	0.0509	0.07664	0
0.12695	0.38114	61.4046	50.9292	31.582	119.025	63.7906	-0.02549	-0.05093	0.02551	0	0	-0.02552
0.10156	0.35573	60.9486	50.5495	31.2514	118.081	63.2804	-0.10195	-0.1528	-0.07652	-0.10179	-0.05109	-0.07655
0.07617	0.33032	60.4419	50.1698	30.8954	117.162	62.7703	-0.17841	-0.17827	-0.17854	-0.20358	-0.10218	-0.10206
0.02539	0.2795	59.9353	49.7648	30.5649	116.243	62.2602	-0.25487	-0.17827	-0.20405	-0.22903	-0.10218	-0.10206
0.02539	0.25409	59.454	49.4104	30.2597	115.35	61.8266	-0.25487	-0.1528	-0.20405	-0.20358	-0.07664	-0.07655
0	0.22868	58.9727	49.056	29.9546	114.507	61.4185	-0.22938	-0.12734	-0.20405	-0.20358	-0.07664	-0.07655
0	0.20327	58.5421	48.7017	29.6749	113.64	60.9594	-0.28035	-0.1528	-0.22955	-0.20358	-0.07664	-0.07655
0	0.20327	58.1114	48.3726	29.3697	112.823	60.5258	-0.28035	-0.20374	-0.25506	-0.22903	-0.10218	-0.10206
0	0.20327	57.7314	48.0942	29.1155	112.057	60.1687	-0.25487	-0.17827	-0.25506	-0.25448	-0.12773	-0.12758
0.02539	0.25409	57.3768	47.841	28.912	111.342	59.8116	-0.20389	-0.12734	-0.22955	-0.20358	-0.07664	-0.10206
0.05078	0.30491	57.0728	47.5626	28.6832	110.602	59.4545	-0.15292	-0.05093	-0.15304	-0.12724	-0.02555	-0.07655
0.07617	0.30491	56.7182	47.2589	28.4543	109.887	59.123	-0.07646	-0.05093	-0.12753	-0.10179	-0.02555	-0.07655
0.10156	0.33032	56.3382	47.0057	28.2509	109.198	58.7914	-0.02549	-0.02547	-0.05101	-0.0509	0.02555	-0.07655
0.12695	0.38114	56.0342	46.7779	28.0983	108.509	58.4853	0.05097	0.05093	0	0	0.02555	-0.05103
0.15234	0.40654	55.7302	46.4995	27.8949	107.82	58.1537	0.12743	0.10187	0.05101	0.02545	0.05109	-0.05103
0.15234	0.40654	55.3756	46.221	27.666	107.08	57.7711	0.15292	0.1528	0.10202	0.07634	0.07664	-0.02552
0.15234	0.43195	54.9956	45.9426	27.4626	106.365	57.4141	0.20389	0.20374	0.15304	0.15269	0.12773	0
0.15234	0.45736	54.6409	45.6388	27.2338	105.676	57.0825	0.28035	0.20374	0.17854	0.17813	0.12773	0
0.17773	0.48277	54.337	45.3857	27.0303	104.91	56.6744	0.25487	0.12734	0.15304	0.17813	0.12773	0
0.17773	0.48277	53.957	45.0566	26.7506	104.119	56.2153	0.17841	0.0764	0.10202	0.12724	0.07664	-0.02552
0.17773	0.43195	53.5263	44.7023	26.4709	103.327	55.7817	0.15292	0.05093	0.07652	0.07634	0.05109	-0.05103
0.15234	0.40654	53.0704	44.3479	26.2166	102.51	55.3736	0.15292	0.02547	0.07652	0.10179	0.07664	-0.05103
0.12695	0.35573	52.5891	43.9682	25.9115	101.719	54.9145	0.10195	0	0.07652	0.10179	0.07664	-0.02552
0.10156	0.30491	52.1078	43.6138	25.6063	100.851	54.4554	0.02549	-0.02547	0.02551	0.07634	0.05109	-0.02552
0.07617	0.30491	51.6771	43.2594	25.3266	100.009	53.9963	-0.05097	-0.10187	-0.05101	0	0.02555	-0.05103
0.02539	0.2795	51.2465	42.9304	25.0469	99.1921	53.5371	-0.12743	-0.1528	-0.15304	-0.10179	-0.05109	-0.07655
0.02539	0.2795	50.8158	42.6013	24.7672	98.3753	53.078	-0.17841	-0.17827	-0.20405	-0.15269	-0.07664	-0.10206
0	0.25409	50.3852	42.2469	24.5129	97.5585	52.6444	-0.22938	-0.17827	-0.22955	-0.15269	-0.07664	-0.07655
-0.02539	0.20327	49.9292	41.8925	24.2332	96.7927	52.2363	-0.25487	-0.1528	-0.22955	-0.15269	-0.05109	-0.07655
0	0.17786	49.5239	41.5888	24.0044	96.0525	51.8792	-0.22938	-0.12734	-0.20405	-0.12724	-0.05109	-0.07655
-0.02539	0.17786	49.1439	41.285	23.7755	95.3378	51.4967	-0.22938	-0.12734	-0.20405	-0.12724	-0.05109	-0.05103
-0.02539	0.17786	48.7893	41.0066	23.5721	94.5975	51.1141	-0.22938	-0.17827	-0.22955	-0.15269	-0.07664	-0.07655
0	0.22868	48.4346	40.7535	23.3686	93.9339	50.757	-0.22938	-0.1528	-0.25506	-0.20358	-0.10218	-0.10206
0	0.25409	48.156	40.5257	23.1907	93.2702	50.4509	-0.17841	-0.10187	-0.22955	-0.15269	-0.05109	-0.10206
0.02539	0.2795	47.8773	40.2725	23.0127	92.6576	50.1703	-0.10195	-0.05093	-0.15304	-0.10179	-0.02555	-0.05103
0.05078	0.30491	47.5733	40.0447	22.8601	92.045	49.8898	-0.05097	0	-0.07652	-0.02545	0.02555	-0.02552
0.07617	0.33032	47.2694	39.8169	22.7075	91.4324	49.5837	0	0.02547	-0.02551	0	0.05109	-0.02552
0.10156	0.35573	46.9654	39.5638	22.5804	90.8198	49.2776	0.07646	0.0764	0.02551	0.0509	0.05109	-0.02552
0.12695	0.40654	46.7121	39.3613	22.4024	90.2327	48.9971	0.12743	0.10187	0.05101	0.07634	0.07664	-0.02552
0.10156	0.38114	46.3827	39.0828	22.2244	89.569	48.64	0.12743	0.12734	0.07652	0.10179	0.07664	-0.02552
0.10156	0.40654	46.0534	38.8044	22.0209	88.9054	48.3339	0.15292	0.1528	0.10202	0.12724	0.10218	0
0.12695	0.40654	45.7494	38.5513	21.8938	88.2927	48.0023	0.17841	0.12734	0.12753	0.15269	0.10218	0
0.15234	0.45736	45.4708	38.2981	21.6395	87.6291	47.6452	0.15292	0.0764	0.10202	0.15269	0.07664	0
0.12695	0.43195	45.1415	38.0197	21.5632	86.9144	47.2627	0.10195	0	0.05101	0.10179	0.05109	-0.02552
0.12695	0.40654	44.7362	37.6906	20.4698	86.1997	46.8546	0.05097	-0.02547	0	0.0509	0.02555	-0.02552
0.12695	0.35573	44.3308	37.3616	18.5118	85.4594	46.4465	0.02549	-0.02547	0	0.0509	0.02555	-0.05103
0.07617	0.30491	43.9002	37.0325	18.3084	84.7702	46.0639	0	-0.02547	0.02551	0.0509	0.02555	-0.02552
0.07617	0.2795	43.4949	36.7034	18.2575	84.03	45.6303	-0.05097	-0.10187	-0.02551	0.02545	0	-0.02552
0.02539	0.25409	43.0896	36.3997	18.2067	83.2897	45.1967	-0.12743	-0.12734	-0.10202	-0.02545	-0.02555	-0.02552
0.02539	0.25409	42.7096	36.1213	18.105	82.575	44.7886	-0.20389	-0.20374	-0.17854	-0.07634	-0.07664	-0.07655
0	0.22868	42.355	35.8175	18.0287	81.8603	44.406	-0.25487	-0.20374	-0.22955	-0.12724	-0.10218	-0.07655
0	0.20327	41.975	35.5138	17.9016	81.1711	44.0234	-0.30584	-0.20374	-0.25506	-0.15269	-0.10218	-0.10206
0	0.17786	41.5697	35.21	17.8253	80.533	43.6663	-0.30584	-0.17827	-0.25506	-0.15269	-0.07664	-0.07655
0	0.17786	41.215	34.9569	17.7236	79.8949	43.3602	-0.28035	-0.1528	-0.20405	-0.12724	-0.05109	-0.05103
0	0.17786	40.8857	34.7037	17.6981	79.3078	43.0542	-0.25487	-0.1528	-0.20405	-0.10179	-0.05109	-0.05103
0.02539	0.20327	40.6071	34.4759	17.6218	78.6951	42.7481	-0.25487	-0.1528	-0.20405	-0.12724	-0.05109	-0.05103
0.02539	0.20327	40.3031	34.2481	17.571	78.1336	42.442	-0.22938	-0.12734	-0.20405	-0.15269	-0.07664	-0.07655
0.02539	0.25409	40.0751	34.0456	17.5201	77.572	42.187	-0.17841	-0.0764	-0.15304	-0.10179	-0.02555	-0.05103
0.05078	0.30491	39.8471	33.8684	17.4947	77.0615	41.9574	-0.10195	-0.05093	-0.07652	-0.02545	0.02555	0
0.07617	0.30491	39.5684	33.6406	17.4184	76.551	41.7023	-0.05097	0	-0.02551	0.02545	0.05109	0
0.10156	0.33032	39.3405	33.4634	17.393	76.0405	41.4473	0	0.05093	0.02551	0.0509	0.07664	0.02552
0.12695	0.35573	39.0872	33.2356	17.3167	75.5045	41.1667	0.02549	0.0764	0.07652	0.07634	0.07664	0.02552
0.12695	0.35573	38.8592	33.0331	17.2659	74.9684	40.9117	0.07646	0.10187	0.07652	0.10179	0.10218	0
0.15234	0.38114	38.5805	32.8053	17.1641	74.4069	40.6311	0.10195	0.0764	0.07652	0.10179	0.07664	0
0.12695	0.38114	38.3019	32.5775	17.0624	73.8453	40.325	0.10195	0.10187	0.10202	0.12724	0.10218	0.02552
0.15234	0.40654	38.0485	32.3497	16.9607	73.2837	40.0189	0.12743	0.0764	0.12753	0.12724	0.10218	0.05103
0.17773	0.40654	37.7952	32.0965	16.8844	72.6967	39.7129	0.10195	0.02547	0.10202	0.12724	0.10218	0.05103
0.15234	0.38114	37.4406	31.8181	16.681	72.0841	39.3558	0.05097	-0.02547	0.05101	0.07634	0.05109	0.02552
0.15234	0.35573	37.1113	31.5397	16.5793	71.4204	38.9732	-0.02549	-0.05093	0.02551	0.0509	0.05109	0.02552
0.12695	0.30491	36.7566	31.2359	16.325	70.8078	38.6161	-0.05097	-0.0764	0	0.02545	0.02555	0.02552
0.10156	0.25409	36.3766	30.9321	16.2741	70.1952	38.2845	-0.07646	-0.10187	-0.02551	0	0	0
0.10156	0.25409	36.022	30.679	14.6467	69.5315	37.9275	-0.15292	-0.12734	-0.07652	0	0	0.02552
0.07617	0.22868	35.6927	30.4006	12.9176	68.9189	37.5449	-0.22938	-0.17827	-0.12753	-0.0509	-0.02555	0.02552
0.05078	0.20327	35.3634	30.1474	12.8413	68.3063	37.2133	-0.25487	-0.20374	-0.20405	-0.12724	-0.07664	-0.02552
0.07617	0.22868	35.0594	29.8943	12.8413	67.6937	36.8562	-0.33133	-0.2292	-0.22955	-0.15269	-0.07664	0
0.05078	0.17786	34.7047	29.6412	12.9176	67.1321	36.5246	-0.33133	-0.2292	-0.25506	-0.17813	-0.07664	-0.02552
0.02539	0.15245	34.3754	29.3881	12.9176	66.5705	36.2441	-0.33133	-0.20374	-0.22955	-0.15269	-0.07664	-0.02552
0.05078	0.15245	34.0968	29.1603	12.9939	66.06	35.9635	-0.30584	-0.17827	-0.17854	-0.10179	-0.02555	0.02552
0.05078	0.17786	33.8434	28.9831	13.0193	65.575	35.7339	-0.25487	-0.1528	-0.15304	-0.07634	-0.02555	0.05103
0.05078	0.17786	33.5901	28.7806	12.9176	65.0901	35.5044	-0.22938	-0.10187	-0.15304	-0.07634	-0.02555	0.02552
0.05078	0.20327	33.3875	28.6034	12.6633	64.6051	35.2493	-0.22938	-0.10187	-0.12753	-0.07634	-0.02555	0.02552
0.07617	0.25409	33.1848	28.4768	12.6125	64.1711	35.0198	-0.17841	-0.10187	-0.10202	-0.0509	0	0.02552
0.07617	0.2795	32.9822	28.2996	12.6125	63.7372	34.8157	-0.10195	-0.05093	-0.05101	0	0.02555	0.05103
0.10156	0.2795	32.7795	28.1224	12.6379	63.3288	34.6117	-0.02549	0	0.02551	0.0509	0.07664	0.07655
0.15234	0.33032	32.5769	27.9452	12.6125	62.8693	34.4076	0	0.0764	0.10202	0.12724	0.12773	0.10206
0.15234	0.33032	32.3742	27.7427	12.6379	62.4354	34.1781	0.07646	0.0764	0.10202	0.12724	0.12773	0.10206
0.15234	0.33032	32.1462	27.5656	12.5616	61.9759	33.974	0.10195	0.0764	0.10202	0.12724	0.10218	0.07655
0.15234	0.33032	31.9182	27.3884	12.5107	61.491	33.6934	0.10195	0.0764	0.12753	0.12724	0.10218	0.07655
0.15234	0.35573	31.7409	27.1859	12.5362	61.006	33.4384	0.07646	0.05093	0.12753	0.15269	0.12773	0.10206
0.12695	0.33032	31.4876	26.9581	12.5107	60.521	33.1833	0.07646	0.02547	0.10202	0.12724	0.10218	0.10206
0.15234	0.33032	31.2089	26.7555	12.4853	60.0105	32.9028	0.05097	0.02547	0.10202	0.12724	0.10218	0.10206
0.12695	0.30491	30.9303	26.4771	12.4599	59.4489	32.5712	-0.02549	-0.02547	0.07652	0.10179	0.10218	0.10206
0.12695	0.25409	30.6263	26.224	12.3836	58.8874	32.2651	-0.07646	-0.0764	0.02551	0.0509	0.07664	0.07655
0.07617	0.20327	30.297	25.9708	12.3328	58.3513	31.959	-0.10195	-0.12734	-0.02551	0	0.02555	0.05103
0.07617	0.17786	29.993	25.7177	12.231	57.8153	31.653	-0.17841	-0.1528	-0.07652	-0.02545	0.02555	0.05103
0.05078	0.17786	29.7143	25.4646	12.1293	57.2537	31.3469	-0.22938	-0.17827	-0.10202	-0.0509	0	0.05103
0.02539	0.12705	29.385	25.2115	12.053	56.7177	31.0408	-0.28035	-0.2292	-0.17854	-0.10179	-0.02555	0.05103
0.05078	0.15245	29.1317	25.0343	11.9767	56.2072	30.7348	-0.33133	-0.2292	-0.17854	-0.12724	-0.02555	0.07655
0.02539	0.12705	28.853	24.7812	11.9005	55.6967	30.4797	-0.35681	-0.25467	-0.22955	-0.15269	-0.05109	0.05103
0.02539	0.10164	28.5744	24.5786	11.8496	55.2372	30.2501	-0.35681	-0.25467	-0.25506	-0.17813	-0.07664	0.02552
0.02539	0.10164	28.3211	24.3761	11.7733	54.7777	29.9951	-0.35681	-0.2292	-0.20405	-0.15269	-0.02555	0.05103
0.02539	0.07623	28.0678	24.199	11.7479	54.3438	29.791	-0.33133	-0.2292	-0.17854	-0.12724	-0.02555	0.05103
0.02539	0.07623	27.8651	24.0471	11.7225	53.9609	29.6125	-0.28035	-0.17827	-0.15304	-0.10179	-0.02555	0.07655
0.05078	0.12705	27.6624	23.8952	11.697	53.5525	29.4084	-0.25487	-0.1528	-0.12753	-0.07634	0	0.07655
0.07617	0.15245	27.5105	23.7686	11.697	53.1952	29.2299	-0.20389	-0.1528	-0.10202	-0.0509	0.02555	0.07655
0.10156	0.20327	27.3585	23.6421	11.697	52.8378	29.0769	-0.15292	-0.12734	-0.07652	-0.0509	0.02555	0.07655
0.10156	0.20327	27.2065	23.5155	11.697	52.4804	28.8983	-0.10195	-0.0764	-0.02551	0	0.07664	0.07655
0.12695	0.25409	27.0545	23.3636	11.697	52.1486	28.7453	-0.02549	0	0.05101	0.07634	0.12773	0.12758
0.15234	0.22868	26.8518	23.1865	11.6462	51.7657	28.5667	0.02549	0.05093	0.10202	0.12724	0.15327	0.12758
0.15234	0.22868	26.6492	23.0346	11.6207	51.4084	28.4137	0.07646	0.0764	0.15304	0.15269	0.15327	0.12758
0.17773	0.2795	26.4972	22.8827	11.5699	51.0255	28.2097	0.07646	0.05093	0.12753	0.15269	0.15327	0.12758
0.17773	0.30491	26.3452	22.7561	11.519	50.6426	27.9801	0.07646	0.05093	0.12753	0.12724	0.15327	0.12758
0.17773	0.30491	26.1425	22.5536	11.4428	50.2087	27.7506	0.05097	0	0.10202	0.10179	0.12773	0.10206
0.17773	0.30491	25.9399	22.3764	11.341	49.7747	27.521	0.05097	-0.02547	0.12753	0.12724	0.15327	0.10206
0.15234	0.2795	25.7119	22.1739	11.2648	49.3408	27.2659	0.05097	-0.02547	0.10202	0.10179	0.12773	0.10206
0.15234	0.22868	25.4332	21.9208	11.1376	48.8558	26.9854	-0.05097	-0.0764	0.05101	0.07634	0.12773	0.07655
0.12695	0.20327	25.1799	21.693	11.0105	48.3708	26.6793	-0.10195	-0.1528	0.02551	0.0509	0.10218	0.05103
0.10156	0.17786	24.9013	21.4905	10.9088	47.9114	26.4242	-0.12743	-0.20374	-0.05101	-0.02545	0.05109	0.02552
0.10156	0.15245	24.648	21.288	10.7816	47.4519	26.1692	-0.17841	-0.2292	-0.10202	-0.0509	0.02555	0.02552
0.07617	0.12705	24.3946	21.0602	10.6545	46.9669	25.8886	-0.25487	-0.25467	-0.15304	-0.10179	0.02555	0
0.02539	0.07623	24.116	20.8577	10.5273	46.5075	25.6335	-0.30584	-0.28014	-0.17854	-0.12724	0	0
0.05078	0.10164	23.888	20.6805	10.4256	46.0735	25.3785	-0.33133	-0.28014	-0.20405	-0.12724	0	0
0.05078	0.07623	23.66	20.478	10.3493	45.6651	25.1489	-0.35681	-0.30561	-0.22955	-0.17813	-0.02555	-0.02552
0.05078	0.05082	23.432	20.3261	10.273	45.2823	24.9449	-0.35681	-0.30561	-0.25506	-0.17813	-0.02555	-0.05103
0.05078	0.05082	23.2294	20.1489	10.1968	44.8994	24.7663	-0.35681	-0.30561	-0.22955	-0.17813	-0.02555	-0.05103
0.05078	0.05082	23.0267	19.9971	10.1205	44.542	24.5878	-0.30584	-0.28014	-0.20405	-0.15269	0	-0.05103
0.05078	0.07623	22.8494	19.8705	10.0696	44.2102	24.4348	-0.25487	-0.2292	-0.15304	-0.10179	0.02555	-0.05103
0.07617	0.10164	22.6974	19.7439	9.96791	43.9294	24.2817	-0.22938	-0.20374	-0.12753	-0.07634	0.02555	-0.02552
0.07617	0.12705	22.5961	19.6427	9.78991	43.6231	24.1287	-0.17841	-0.20374	-0.10202	-0.07634	0.05109	-0.02552
0.12695	0.17786	22.4694	19.5667	9.63734	43.3423	24.0012	-0.12743	-0.17827	-0.07652	-0.02545	0.07664	-0.02552
0.12695	0.20327	22.3427	19.4655	9.45934	43.0871	23.8736	-0.05097	-0.12734	0	0	0.10218	-0.02552
0.15234	0.22868	22.2161	19.3389	9.23049	42.7808	23.7461	0.02549	-0.05093	0.07652	0.07634	0.15327	0.02552
0.15234	0.22868	22.0388	19.187	9.00163	42.4489	23.5676	0.05097	-0.02547	0.10202	0.12724	0.17882	0.02552
0.15234	0.22868	21.8868	19.0605	8.92535	42.1681	23.44	0.10195	-0.02547	0.12753	0.12724	0.17882	0.02552
0.15234	0.25409	21.7601	18.9339	8.92535	41.8363	23.2615	0.12743	-0.02547	0.12753	0.12724	0.15327	0.02552
0.15234	0.2795	21.6335	18.8073	8.89992	41.53	23.0574	0.10195	-0.05093	0.12753	0.12724	0.15327	0.02552
0.15234	0.2795	21.4815	18.6808	8.79821	41.1471	22.8534	0.07646	-0.10187	0.10202	0.10179	0.15327	0.02552
0.12695	0.2795	21.2535	18.4783	8.69649	40.7898	22.6493	0.07646	-0.10187	0.07652	0.10179	0.15327	0.02552
0.10156	0.22868	21.0255	18.3011	8.59478	40.4069	22.4453	0.05097	-0.12734	0.07652	0.07634	0.12773	0.02552
0.10156	0.20327	20.7975	18.0986	8.49307	39.9985	22.1902	0	-0.1528	0.05101	0.07634	0.12773	0.02552
0.10156	0.17786	20.5949	17.8961	8.39135	39.5901	21.9352	-0.05097	-0.20374	0.02551	0.02545	0.10218	0
0.05078	0.15245	20.3669	17.7189	8.31507	39.1817	21.7311	-0.10195	-0.25467	-0.05101	-0.02545	0.05109	0
0.05078	0.15245	20.1642	17.5417	8.21336	38.7988	21.4761	-0.15292	-0.28014	-0.07652	-0.0509	0.05109	0
0.02539	0.10164	19.9109	17.3645	8.08621	38.4159	21.2465	-0.20389	-0.30561	-0.12753	-0.10179	0.02555	0
0	0.10164	19.6829	17.162	7.93364	38.0075	21.017	-0.22938	-0.30561	-0.15304	-0.12724	0.02555	-0.02552
-0.02539	0.07623	19.4802	17.0101	7.88279	37.6501	20.8129	-0.25487	-0.33107	-0.20405	-0.15269	0	-0.02552
0	0.07623	19.3029	16.8583	7.85736	37.3183	20.6344	-0.28035	-0.30561	-0.20405	-0.17813	0	-0.02552
-0.02539	0.05082	19.1509	16.7317	7.8065	36.9865	20.4558	-0.28035	-0.33107	-0.20405	-0.17813	0	-0.05103
-0.02539	0.05082	18.9736	16.5798	7.75565	36.7057	20.3283	-0.25487	-0.30561	-0.20405	-0.17813	0	-0.02552
-0.02539	0.05082	18.7963	16.4533	7.73022	36.4249	20.1753	-0.22938	-0.28014	-0.15304	-0.15269	0	-0.02552
-0.02539	0.07623	18.6696	16.352	7.70479	36.1696	20.0477	-0.17841	-0.2292	-0.12753	-0.10179	0.05109	-0.02552
-0.02539	0.10164	18.5683	16.2761	7.70479	35.9144	19.9457	-0.12743	-0.20374	-0.10202	-0.07634	0.05109	0
0	0.15245	18.5176	16.2254	7.73022	35.6847	19.8437	-0.07646	-0.2292	-0.07652	-0.0509	0.07664	0.02552
0.02539	0.17786	18.4163	16.1242	7.75565	35.4805	19.7417	-0.02549	-0.17827	-0.02551	-0.02545	0.07664	0.02552
0.05078	0.17786	18.315	16.0483	7.78107	35.2507	19.6396	0.02549	-0.12734	0.02551	0.02545	0.10218	0.02552
0.05078	0.17786	18.1883	15.9217	7.78107	34.9955	19.5376	0.07646	-0.0764	0.10202	0.07634	0.15327	0.05103
0.05078	0.17786	18.0617	15.8204	7.75565	34.7402	19.4101	0.12743	-0.0764	0.12753	0.10179	0.15327	0.05103
0.05078	0.20327	17.9603	15.7192	7.73022	34.485	19.2826	0.15292	-0.0764	0.12753	0.12724	0.17882	0.05103
0.05078	0.20327	17.8337	15.618	7.73022	34.2552	19.155	0.15292	-0.0764	0.12753	0.10179	0.15327	0.05103
0.05078	0.22868	17.7323	15.5167	7.70479	33.9745	18.9765	0.15292	-0.10187	0.12753	0.10179	0.15327	0.05103
0.02539	0.22868	17.5803	15.3648	7.6285	33.6426	18.7979	0.10195	-0.12734	0.10202	0.07634	0.12773	0.05103
0	0.17786	17.3777	15.1876	7.50136	33.3363	18.6194	0.10195	-0.1528	0.10202	0.07634	0.12773	0.05103
0	0.15245	17.175	15.0358	7.24708	33.0045	18.4154	0.07646	-0.1528	0.10202	0.07634	0.12773	0.05103
-0.02539	0.12705	16.9977	14.8586	7.01822	32.6727	18.2113	0.02549	-0.17827	0.07652	0.0509	0.12773	0.05103
-0.05078	0.10164	16.8204	14.7067	6.89108	32.3153	18.0072	-0.02549	-0.2292	0	0	0.07664	0.02552
-0.07617	0.07623	16.6177	14.5548	6.78937	31.9835	17.8032	-0.07646	-0.25467	-0.07652	-0.07634	0.05109	0.02552
-0.10156	0.05082	16.4404	14.4029	6.73851	31.6516	17.5992	-0.12743	-0.28014	-0.10202	-0.07634	0.05109	0.02552
-0.12695	0.02541	16.2378	14.2511	6.66223	31.3198	17.4206	-0.15292	-0.28014	-0.12753	-0.10179	0.02555	0.02552
-0.15234	0.02541	16.0351	14.0739	6.58594	31.0135	17.2421	-0.17841	-0.28014	-0.15304	-0.12724	0.02555	0.02552
-0.15234	0	15.8831	13.9473	6.56051	30.7327	17.0635	-0.22938	-0.30561	-0.17854	-0.15269	0.02555	0.02552
-0.15234	0	15.7311	13.8461	6.56051	30.4775	16.936	-0.20389	-0.28014	-0.17854	-0.15269	0	0.02552
-0.15234	0	15.6045	13.7195	6.56051	30.2222	16.8085	-0.17841	-0.28014	-0.17854	-0.15269	0	0.02552
-0.17773	-0.02541	15.4525	13.6182	6.53508	29.967	16.6809	-0.17841	-0.25467	-0.15304	-0.12724	0.02555	0.02552
-0.17773	0	15.3258	13.517	6.50966	29.7372	16.5789	-0.15292	-0.2292	-0.12753	-0.12724	0.02555	0.05103
-0.17773	0.02541	15.2498	13.4664	6.53508	29.533	16.5024	-0.10195	-0.17827	-0.10202	-0.07634	0.05109	0.07655
-0.15234	0.05082	15.1991	13.4157	6.56051	29.3543	16.4259	-0.05097	-0.17827	-0.07652	-0.0509	0.07664	0.07655
-0.15234	0.07623	15.1232	13.3398	6.56051	29.2012	16.3494	-0.02549	-0.1528	-0.05101	-0.0509	0.07664	0.10206
-0.12695	0.10164	15.0472	13.2892	6.58594	29.0225	16.2473	0.05097	-0.10187	0	0	0.10218	0.10206
-0.10156	0.10164	14.9712	13.1879	6.58594	28.8183	16.1708	0.07646	-0.05093	0.05101	0.02545	0.12773	0.12758
-0.12695	0.10164	14.8445	13.0867	6.56051	28.6141	16.0688	0.12743	-0.02547	0.10202	0.07634	0.15327	0.15309
-0.12695	0.10164	14.7432	13.0107	6.53508	28.4099	15.9668	0.15292	0	0.12753	0.07634	0.15327	0.15309
-0.15234	0.12705	14.6672	12.9095	6.53508	28.1802	15.8648	0.15292	-0.02547	0.10202	0.10179	0.15327	0.15309
-0.15234	0.15245	14.5912	12.8336	6.53508	27.976	15.7372	0.17841	-0.02547	0.12753	0.10179	0.15327	0.17861
-0.12695	0.15245	14.4899	12.7576	6.48423	27.7462	15.6097	0.15292	-0.05093	0.10202	0.07634	0.15327	0.15309
-0.15234	0.12705	14.3379	12.6057	6.40794	27.4655	15.4566	0.12743	-0.0764	0.07652	0.07634	0.12773	0.15309
-0.15234	0.07623	14.1352	12.4539	6.2808	27.1847	15.2781	0.07646	-0.0764	0.05101	0.0509	0.12773	0.15309
-0.15234	0.05082	13.9832	12.302	6.17909	26.9039	15.1251	0.07646	-0.10187	0.05101	0.0509	0.12773	0.12758
-0.17773	0.05082	13.8312	12.1754	6.07737	26.6231	14.9465	0	-0.12734	0.02551	0.02545	0.10218	0.12758
-0.17773	0.02541	13.6792	12.0488	5.9248	26.3423	14.768	-0.05097	-0.17827	-0.02551	-0.02545	0.07664	0.10206
-0.20312	0	13.5019	11.9223	5.79766	26.0616	14.5894	-0.07646	-0.20374	-0.10202	-0.07634	0.02555	0.07655
-0.22851	0	13.3499	11.7704	5.67052	25.7808	14.4364	-0.12743	-0.2292	-0.12753	-0.10179	0.02555	0.10206
-0.2539	-0.02541	13.1726	11.6439	5.54338	25.5	14.2579	-0.15292	-0.2292	-0.12753	-0.10179	0.02555	0.10206
-0.2539	-0.05082	13.0206	11.5173	5.49252	25.2703	14.1303	-0.17841	-0.2292	-0.15304	-0.12724	0.02555	0.10206
-0.22851	-0.05082	12.894	11.416	5.46709	25.0405	14.0028	-0.17841	-0.2292	-0.15304	-0.12724	0.02555	0.07655
-0.22851	-0.05082	12.7926	11.3401	5.46709	24.8363	13.9008	-0.17841	-0.20374	-0.15304	-0.12724	0.02555	0.07655
-0.22851	-0.05082	12.666	11.2388	5.44167	24.6321	13.7988	-0.15292	-0.20374	-0.12753	-0.12724	0.02555	0.07655
-0.22851	-0.05082	12.5646	11.1629	5.44167	24.4279	13.6967	-0.15292	-0.20374	-0.12753	-0.12724	0.05109	0.10206
-0.2539	-0.02541	12.4886	11.087	5.41624	24.2748	13.6202	-0.10195	-0.1528	-0.10202	-0.10179	0.05109	0.10206
-0.22851	0.02541	12.4633	11.0617	5.46709	24.1471	13.5692	-0.05097	-0.10187	-0.05101	-0.07634	0.07664	0.10206
-0.20312	0.05082	12.4126	11.0364	5.51795	24.0195	13.5182	-0.02549	-0.10187	-0.02551	-0.0509	0.10218	0.12758
-0.17773	0.07623	12.362	10.9604	5.51795	23.8664	13.4417	0.02549	-0.0764	0	-0.02545	0.10218	0.12758
-0.15234	0.10164	12.286	10.9098	5.54338	23.7132	13.3907	0.07646	-0.02547	0.05101	0.02545	0.15327	0.12758
-0.17773	0.10164	12.1846	10.8338	5.51795	23.5601	13.3141	0.12743	0	0.07652	0.07634	0.15327	0.12758
-0.15234	0.12705	12.134	10.7579	5.51795	23.4069	13.2376	0.15292	0	0.10202	0.07634	0.15327	0.12758
-0.15234	0.10164	12.058	10.682	5.51795	23.2027	13.1356	0.15292	0	0.10202	0.07634	0.15327	0.12758
-0.15234	0.12705	11.982	10.606	5.49252	23.024	13.0336	0.15292	0	0.10202	0.07634	0.15327	0.12758
-0.12695	0.17786	11.9313	10.5554	5.49252	22.8453	12.9315	0.15292	-0.02547	0.10202	0.07634	0.15327	0.15309
-0.15234	0.12705	11.8047	10.4288	5.41624	22.6411	12.804	0.12743	-0.05093	0.07652	0.07634	0.12773	0.12758
-0.15234	0.10164	11.6527	10.3023	5.33995	22.3859	12.6255	0.07646	-0.0764	0.05101	0.0509	0.12773	0.12758
-0.15234	0.07623	11.5007	10.1504	5.2891	22.1306	12.4979	0.05097	-0.0764	0.02551	0.02545	0.12773	0.10206
-0.15234	0.05082	11.3487	10.0491	5.21281	21.9009	12.3449	0.02549	-0.10187	0	0	0.10218	0.10206
-0.17773	0.05082	11.222	9.9479	5.16195	21.6712	12.1919	-0.02549	-0.12734	-0.02551	-0.02545	0.07664	0.10206
-0.20312	0.02541	11.0701	9.82134	5.1111	21.4414	12.0643	-0.05097	-0.17827	-0.07652	-0.0509	0.05109	0.10206
-0.22851	0.02541	10.9434	9.72008	5.03481	21.1862	11.9113	-0.10195	-0.17827	-0.10202	-0.10179	0.02555	0.10206
-0.22851	0	10.7914	9.59352	4.95853	20.9565	11.7838	-0.12743	-0.17827	-0.12753	-0.10179	0.02555	0.10206
-0.22851	-0.02541	10.6647	9.49227	4.90767	20.7267	11.6562	-0.15292	-0.17827	-0.15304	-0.12724	0.02555	0.10206
-0.22851	-0.02541	10.5634	9.41633	4.85681	20.548	11.5542	-0.17841	-0.20374	-0.17854	-0.12724	0	0.10206
-0.22851	-0.02541	10.4621	9.34039	4.83139	20.3949	11.4777	-0.15292	-0.1528	-0.15304	-0.12724	0.02555	0.10206
-0.22851	-0.02541	10.3861	9.26446	4.80596	20.2162	11.4012	-0.12743	-0.1528	-0.15304	-0.12724	0.02555	0.10206
-0.22851	-0.02541	10.2848	9.18852	4.7551	20.0631	11.3247	-0.10195	-0.12734	-0.10202	-0.10179	0.05109	0.12758
-0.22851	-0.02541	10.2088	9.13789	4.72967	19.9099	11.2482	-0.10195	-0.12734	-0.10202	-0.07634	0.05109	0.12758
-0.20312	0.02541	10.1834	9.11258	4.7551	19.8078	11.2226	-0.05097	-0.10187	-0.07652	-0.07634	0.07664	0.12758
-0.20312	0.05082	10.1581	9.11258	4.7551	19.7057	11.1716	0	-0.0764	-0.05101	-0.0509	0.07664	0.15309
-0.17773	0.07623	10.1328	9.06195	4.78053	19.5781	11.1206	0.05097	-0.0764	-0.02551	-0.02545	0.10218	0.15309
-0.15234	0.07623	10.0821	9.01133	4.78053	19.476	11.0696	0.10195	-0.02547	0.02551	0.02545	0.12773	0.17861
-0.15234	0.07623	10.0061	8.93539	4.7551	19.3483	11.0441	0.15292	0.02547	0.07652	0.0509	0.15327	0.17861
-0.15234	0.07623	9.95544	8.88476	4.72967	19.2207	10.9676	0.15292	0.02547	0.10202	0.07634	0.15327	0.17861
-0.15234	0.10164	9.90478	8.83414	4.70424	19.0676	10.8911	0.17841	0	0.10202	0.07634	0.15327	0.17861
-0.15234	0.12705	9.87945	8.78351	4.67882	18.9399	10.8146	0.17841	0	0.07652	0.07634	0.12773	0.17861
-0.15234	0.15245	9.80345	8.73289	4.65339	18.7613	10.7125	0.17841	-0.02547	0.07652	0.07634	0.12773	0.17861
-0.15234	0.12705	9.72746	8.65695	4.5771	18.5826	10.6105	0.15292	-0.02547	0.07652	0.07634	0.12773	0.17861
-0.17773	0.10164	9.6008	8.53039	4.50082	18.3784	10.483	0.12743	-0.05093	0.05101	0.0509	0.12773	0.17861
-0.17773	0.07623	9.47414	8.40382	4.3991	18.1742	10.3554	0.07646	-0.0764	0.02551	0.02545	0.10218	0.15309
-0.20312	0.05082	9.32215	8.30257	4.34825	17.97	10.2279	0.05097	-0.10187	0.02551	0	0.07664	0.15309
-0.20312	0.05082	9.24615	8.22663	4.27196	17.7658	10.1259	0.02549	-0.12734	-0.02551	-0.02545	0.07664	0.15309
-0.22851	0.05082	9.09416	8.12538	4.22111	17.5616	9.97285	-0.02549	-0.1528	-0.05101	-0.0509	0.05109	0.15309
-0.2539	0.02541	8.9675	7.99882	4.11939	17.3574	9.84532	-0.07646	-0.17827	-0.07652	-0.07634	0.02555	0.12758
-0.27929	0	8.84084	7.92288	4.06854	17.1531	9.7433	-0.10195	-0.17827	-0.12753	-0.10179	0.02555	0.12758
-0.27929	0	8.71418	7.84694	3.99225	16.9745	9.64128	-0.12743	-0.20374	-0.12753	-0.12724	0	0.12758
-0.2539	0	8.63818	7.77101	3.96682	16.7958	9.51375	-0.15292	-0.20374	-0.15304	-0.12724	0	0.10206
-0.2539	0	8.56219	7.69507	3.94139	16.6682	9.46273	-0.12743	-0.20374	-0.15304	-0.15269	0	0.10206
-0.27929	0	8.46086	7.64444	3.91597	16.5405	9.41172	-0.10195	-0.17827	-0.12753	-0.12724	0.02555	0.10206
-0.2539	0.02541	8.4102	7.59382	3.89054	16.4384	9.36071	-0.07646	-0.1528	-0.10202	-0.10179	0.05109	0.12758
-0.27929	0	8.3342	7.51788	3.86511	16.3108	9.28419	-0.05097	-0.1528	-0.10202	-0.07634	0.05109	0.12758
-0.27929	0.02541	8.28354	7.51788	3.86511	16.2087	9.25869	-0.05097	-0.12734	-0.07652	-0.07634	0.05109	0.12758
-0.2539	0.10164	8.30887	7.51788	3.89054	16.1321	9.23318	0	-0.10187	-0.05101	-0.0509	0.05109	0.12758
-0.22851	0.10164	8.30887	7.49257	3.91597	16.0811	9.23318	0.05097	-0.0764	-0.02551	-0.02545	0.07664	0.12758
-0.20312	0.12705	8.28354	7.46725	3.89054	15.979	9.18217	0.10195	-0.05093	0.02551	0	0.10218	0.15309
-0.17773	0.10164	8.20754	7.39131	3.86511	15.8769	9.15666	0.15292	0	0.07652	0.0509	0.12773	0.15309
-0.17773	0.10164	8.15688	7.34069	3.86511	15.7748	9.10565	0.17841	0	0.10202	0.07634	0.12773	0.15309
-0.17773	0.10164	8.10621	7.31538	3.83968	15.6727	9.02913	0.17841	0	0.10202	0.07634	0.12773	0.12758
-0.17773	0.12705	8.08088	7.26475	3.81425	15.5706	8.97812	0.17841	0	0.10202	0.0509	0.12773	0.12758
-0.17773	0.15245	8.03022	7.21413	3.78882	15.4174	8.8761	0.17841	-0.02547	0.07652	0.0509	0.12773	0.12758
-0.17773	0.15245	7.97955	7.1635	3.73797	15.2898	8.82508	0.17841	-0.02547	0.07652	0.0509	0.12773	0.15309
-0.20312	0.12705	7.90356	7.06225	3.68711	15.1366	8.72306	0.15292	-0.05093	0.07652	0.0509	0.12773	0.15309
-0.20312	0.07623	7.75157	6.93569	3.5854	14.9069	8.59553	0.10195	-0.0764	0.05101	0.02545	0.10218	0.12758
-0.20312	0.05082	7.65024	6.85975	3.53454	14.7538	8.468	0.07646	-0.0764	0.02551	0	0.10218	0.12758
-0.22851	0.05082	7.57424	6.78381	3.45826	14.5751	8.36597	0.02549	-0.12734	-0.02551	-0.02545	0.05109	0.10206
-0.22851	0.02541	7.44758	6.68256	3.4074	14.3964	8.23844	0	-0.1528	-0.05101	-0.07634	0.02555	0.10206
-0.2539	0	7.34626	6.60662	3.33111	14.2177	8.13642	-0.05097	-0.17827	-0.10202	-0.07634	0.02555	0.10206
-0.2539	-0.02541	7.24493	6.50537	3.25483	14.039	8.0344	-0.07646	-0.20374	-0.12753	-0.10179	0.02555	0.10206
-0.27929	-0.02541	7.1436	6.42943	3.20397	13.8859	7.95788	-0.10195	-0.20374	-0.12753	-0.12724	0	0.10206
-0.2539	-0.02541	7.04227	6.37881	3.17854	13.7327	7.85585	-0.10195	-0.20374	-0.15304	-0.15269	0	0.10206
-0.2539	-0.05082	6.99161	6.30287	3.12769	13.6051	7.80484	-0.12743	-0.2292	-0.15304	-0.15269	0	0.07655
-0.2539	-0.05082	6.91561	6.27755	3.12769	13.503	7.75383	-0.10195	-0.20374	-0.15304	-0.15269	0	0.07655
-0.2539	-0.02541	6.86495	6.22693	3.12769	13.4009	7.70282	-0.07646	-0.17827	-0.10202	-0.10179	0.02555	0.10206
-0.2539	-0.02541	6.81429	6.1763	3.10226	13.3243	7.67731	-0.02549	-0.1528	-0.07652	-0.10179	0.02555	0.10206
-0.27929	-0.02541	6.76362	6.15099	3.10226	13.2477	7.65181	0	-0.1528	-0.05101	-0.07634	0.05109	0.10206
-0.2539	0.02541	6.76362	6.1763	3.12769	13.1967	7.6263	0.02549	-0.12734	-0.05101	-0.0509	0.05109	0.12758
-0.22851	0.05082	6.78895	6.1763	3.15311	13.1456	7.6263	0.07646	-0.12734	-0.02551	-0.0509	0.05109	0.12758
-0.20312	0.07623	6.78895	6.15099	3.12769	13.0946	7.60079	0.10195	-0.10187	0.02551	-0.02545	0.07664	0.12758
-0.17773	0.07623	6.73829	6.10037	3.12769	13.018	7.60079	0.15292	-0.05093	0.07652	0.02545	0.10218	0.12758
-0.17773	0.07623	6.68763	6.04974	3.10226	12.9414	7.54978	0.20389	-0.02547	0.12753	0.0509	0.12773	0.12758
-0.17773	0.07623	6.66229	6.02443	3.0514	12.8393	7.52428	0.20389	-0.02547	0.12753	0.07634	0.12773	0.12758
-0.17773	0.10164	6.63696	5.99911	3.00054	12.7628	7.47326	0.20389	-0.02547	0.12753	0.0509	0.12773	0.12758
-0.17773	0.12705	6.61163	5.9738	2.97512	12.6607	7.39675	0.20389	-0.02547	0.10202	0.0509	0.10218	0.12758
-0.15234	0.12705	6.5863	5.92318	2.8734	12.5586	7.32023	0.20389	-0.05093	0.10202	0.02545	0.10218	0.12758
-0.17773	0.10164	6.48497	5.84724	2.72083	12.4054	7.24371	0.17841	-0.05093	0.10202	0.02545	0.10218	0.12758
-0.17773	0.07623	6.38364	5.74599	2.59369	12.2523	7.16719	0.15292	-0.05093	0.07652	0	0.10218	0.10206
-0.20312	0.05082	6.28232	5.64474	2.49198	12.0991	7.03966	0.10195	-0.0764	0.05101	0	0.07664	0.10206
-0.20312	0.02541	6.20632	5.5688	2.41569	11.9459	6.96314	0.07646	-0.10187	0	-0.0509	0.05109	0.07655
-0.22851	0.02541	6.10499	5.49286	2.33941	11.7928	6.86112	0.02549	-0.10187	-0.02551	-0.10179	0.02555	0.07655
-0.22851	0	6.029	5.41692	2.26312	11.6396	6.7591	-0.02549	-0.12734	-0.07652	-0.10179	0.02555	0.05103
-0.2539	-0.02541	5.92767	5.34098	2.21227	11.4865	6.65707	-0.05097	-0.12734	-0.10202	-0.12724	0	0.05103
-0.27929	-0.02541	5.82634	5.29036	2.18684	11.3589	6.58055	-0.05097	-0.12734	-0.10202	-0.12724	0	0.07655
-0.2539	-0.02541	5.77568	5.21442	2.16141	11.2312	6.50404	-0.07646	-0.1528	-0.12753	-0.15269	0	0.05103
-0.2539	-0.02541	5.69968	5.16379	2.18684	11.1291	6.45302	-0.07646	-0.12734	-0.15304	-0.17813	-0.02555	0.05103
-0.2539	-0.05082	5.64902	5.11317	2.18684	11.0526	6.40201	-0.07646	-0.12734	-0.15304	-0.17813	-0.02555	0.02552
-0.2539	-0.05082	5.59835	5.08786	2.18684	10.976	6.37651	-0.05097	-0.10187	-0.12753	-0.15269	0	0.05103
-0.2539	-0.02541	5.57302	5.06254	2.18684	10.8994	6.351	0	-0.0764	-0.10202	-0.12724	0.02555	0.05103
-0.2539	0	5.52236	5.03723	2.21227	10.8483	6.351	0.02549	-0.05093	-0.10202	-0.10179	0.02555	0.05103
-0.22851	0.02541	5.52236	5.06254	2.23769	10.8228	6.351	0.07646	-0.05093	-0.07652	-0.07634	0.05109	0.07655
-0.20312	0.05082	5.52236	5.03723	2.21227	10.7718	6.32549	0.10195	0	-0.05101	-0.07634	0.05109	0.07655
-0.17773	0.07623	5.54769	5.03723	2.26312	10.7718	6.351	0.15292	0.02547	-0.02551	-0.0509	0.07664	0.07655
-0.17773	0.10164	5.54769	5.01192	2.28855	10.7207	6.32549	0.17841	0.05093	0.02551	0	0.10218	0.07655
-0.17773	0.10164	5.49703	4.98661	2.23769	10.6697	6.32549	0.22938	0.0764	0.05101	0.02545	0.12773	0.10206
-0.15234	0.10164	5.47169	4.96129	2.16141	10.5931	6.29999	0.25487	0.0764	0.07652	0.0509	0.12773	0.10206
-0.17773	0.10164	5.42103	4.91067	2.18684	10.5165	6.22347	0.25487	0.0764	0.07652	0.02545	0.10218	0.07655
-0.15234	0.12705	5.42103	4.88536	2.18684	10.4655	6.19796	0.28035	0.05093	0.05101	0.02545	0.10218	0.07655
-0.15234	0.12705	5.42103	4.88536	2.18684	10.3634	6.14695	0.25487	0.05093	0.05101	0.02545	0.10218	0.07655
-0.17773	0.12705	5.34503	4.80942	2.16141	10.2613	6.07043	0.22938	0.02547	0.02551	0	0.10218	0.07655
-0.17773	0.10164	5.26904	4.73348	2.13598	10.1336	5.99391	0.20389	0.02547	0.02551	0	0.10218	0.07655
-0.20312	0.07623	5.16771	4.63223	2.08512	9.98048	5.89189	0.17841	0.02547	0	-0.02545	0.07664	0.05103
-0.20312	0.05082	5.09172	4.55629	1.98341	9.85285	5.81537	0.12743	0	-0.02551	-0.0509	0.05109	0.05103
-0.22851	0.05082	5.01572	4.50566	1.01713	9.72522	5.73885	0.10195	-0.02547	-0.07652	-0.07634	0.02555	0.02552
-0.2539	0.02541	4.93972	4.42973	-0.178	9.59759	5.63683	0.05097	-0.05093	-0.12753	-0.10179	0.02555	0.02552
-0.2539	0.02541	4.86373	4.3791	-0.71199	9.44444	5.53481	0	-0.0764	-0.15304	-0.12724	0	0.02552
-0.27929	0	4.7624	4.30316	-0.83914	9.34234	5.45829	0	-0.0764	-0.17854	-0.15269	0	0.02552
-0.27929	-0.02541	4.71174	4.25254	-0.99171	9.21471	5.38177	-0.02549	-0.0764	-0.20405	-0.15269	0	0.02552
-0.27929	-0.02541	4.63574	4.20191	-1.37313	9.11261	5.33076	-0.05097	-0.0764	-0.20405	-0.17813	0	0.02552
-0.27929	-0.05082	4.58508	4.15129	-1.37313	9.03603	5.27975	-0.02549	-0.0764	-0.20405	-0.17813	-0.02555	0
-0.27929	-0.05082	4.55975	4.15129	-1.24599	8.98498	5.27975	0	-0.05093	-0.20405	-0.17813	0	0
-0.27929	-0.02541	4.53441	4.12597	-1.14428	8.93393	5.22873	0	-0.02547	-0.17854	-0.15269	0	0.02552
-0.27929	-0.02541	4.50908	4.10066	-0.99171	8.88288	5.22873	0.05097	-0.02547	-0.15304	-0.12724	0.02555	0.02552
-0.27929	0	4.48375	4.10066	-0.78828	8.85735	5.20323	0.07646	0	-0.12753	-0.10179	0.02555	0.02552
-0.2539	0.02541	4.50908	4.12597	-0.55942	8.83183	5.20323	0.10195	0.02547	-0.10202	-0.07634	0.05109	0.05103
-0.2539	0.02541	4.50908	4.12597	-0.38143	8.8063	5.20323	0.15292	0.02547	-0.07652	-0.0509	0.05109	0.05103
-0.22851	0.05082	4.50908	4.10066	-0.20343	8.78078	5.20323	0.17841	0.05093	-0.05101	-0.02545	0.07664	0.05103
-0.22851	0.05082	4.50908	4.10066	-0.05086	8.75525	5.20323	0.22938	0.0764	0	0	0.10218	0.05103
-0.20312	0.05082	4.48375	4.07535	0.07629	8.7042	5.17772	0.25487	0.10187	0.02551	0.02545	0.10218	0.05103
-0.20312	0.05082	4.45842	4.02472	0.22886	8.62762	5.15222	0.28035	0.10187	0.02551	0.02545	0.10218	0.05103
-0.20312	0.05082	4.45842	4.02472	0.33057	8.57657	5.12671	0.28035	0.10187	0.02551	0.02545	0.10218	0.05103
-0.20312	0.07623	4.43309	3.99941	0.48314	8.5	5.1012	0.28035	0.10187	0.02551	0.02545	0.10218	0.05103
-0.20312	0.07623	4.40775	3.9741	0.534	8.39789	5.05019	0.25487	0.0764	0	0	0.10218	0.05103
-0.22851	0.02541	4.33176	3.89816	0.63571	8.29579	4.97367	0.22938	0.05093	-0.02551	0	0.07664	0.05103
-0.22851	0	4.23043	3.82222	0.63571	8.19369	4.89716	0.20389	0.05093	-0.05101	-0.02545	0.07664	0.05103
-0.22851	0	4.17977	3.74628	0.76285	8.06606	4.82064	0.17841	0.05093	-0.05101	-0.02545	0.07664	0.02552
-0.2539	-0.02541	4.07844	3.69566	0.71199	7.96396	4.74412	0.15292	0.02547	-0.10202	-0.0509	0.05109	0.02552
-0.27929	-0.05082	4.00244	3.64503	0.81371	7.83633	4.6676	0.10195	0	-0.12753	-0.10179	0.02555	0
-0.30468	-0.07623	3.95178	3.59441	0.68657	7.7087	4.59108	0.05097	-0.02547	-0.17854	-0.12724	0	0
-0.30468	-0.07623	3.87578	3.51847	0.86456	7.6066	4.51457	0.02549	-0.05093	-0.20405	-0.12724	0	0
-0.30468	-0.10164	3.79979	3.46784	0.71199	7.5045	4.46355	0.02549	-0.02547	-0.20405	-0.15269	0	0
-0.30468	-0.10164	3.74912	3.44253	0.99171	7.42792	4.41254	0	-0.05093	-0.20405	-0.15269	0	0
-0.30468	-0.12705	3.72379	3.3919	0.73742	7.37687	4.38704	0	-0.02547	-0.20405	-0.15269	0	0
-0.33007	-0.12705	3.67313	3.36659	1.09342	7.32582	4.36153	0.02549	-0.02547	-0.20405	-0.15269	0	-0.02552
-0.30468	-0.12705	3.67313	3.34128	0.73742	7.27477	4.33602	0.05097	0	-0.17854	-0.12724	0	0
-0.33007	-0.10164	3.6478	3.34128	1.24599	7.24925	4.31052	0.05097	0	-0.17854	-0.12724	0.02555	0
-0.30468	-0.10164	3.6478	3.34128	0.71199	7.22372	4.33602	0.10195	0.02547	-0.12753	-0.10179	0.02555	0
-0.27929	-0.05082	3.6478	3.36659	1.47484	7.22372	4.33602	0.12743	0.05093	-0.10202	-0.07634	0.05109	0.02552
-0.27929	-0.05082	3.67313	3.36659	0.68657	7.19819	4.33602	0.15292	0.0764	-0.07652	-0.0509	0.07664	0.02552
-0.2539	-0.02541	3.67313	3.34128	1.83084	7.19819	4.33602	0.17841	0.0764	-0.05101	-0.02545	0.07664	0.02552
-0.22851	0	3.69846	3.34128	0.38143	7.17267	4.36153	0.22938	0.10187	-0.02551	0	0.10218	0.02552
-0.22851	0	3.67313	3.34128	2.54283	7.14714	4.33602	0.25487	0.12734	0	0.02545	0.10218	0.02552
-0.2539	0	3.6478	3.29065	-3.0514	7.09609	4.31052	0.25487	0.12734	0	0.02545	0.10218	0.02552
-0.22851	0	3.62246	3.29065	-30.8446	7.07057	4.25951	0.28035	0.12734	0	0.02545	0.10218	0.02552
-0.22851	0	3.62246	3.29065	-118.369	7.01952	4.20849	0.28035	0.12734	0	0.0509	0.10218	0.02552
-0.2539	0	3.59713	3.26534	-248.054	6.94294	4.08096	0.25487	0.12734	0	0.02545	0.10218	0.02552
-0.2539	-0.02541	3.54647	3.1894	-273.609	6.86636	3.97894	0.22938	0.10187	-0.02551	0	0.07664	0.02552
-0.2539	-0.05082	3.47047	3.13878	-260.742	6.76426	3.87692	0.20389	0.0764	-0.05101	0	0.07664	0
-0.27929	-0.07623	3.39448	3.06284	-247.113	6.66216	3.77489	0.17841	0.0764	-0.05101	-0.02545	0.07664	0
-0.27929	-0.10164	3.31848	3.01221	-237.145	6.56006	3.67287	0.12743	0.0764	-0.10202	-0.0509	0.05109	-0.02552
-0.27929	-0.12705	3.26782	2.96159	-226.287	6.45795	3.57084	0.10195	0.05093	-0.10202	-0.0509	0.05109	-0.02552
-0.30468	-0.12705	3.19182	2.91096	-217.006	6.35585	3.46882	0.05097	0.02547	-0.15304	-0.10179	0.02555	-0.02552
-0.33007	-0.12705	3.14116	2.86034	-207.368	6.27928	3.41781	0.02549	0.02547	-0.17854	-0.12724	0.02555	-0.02552
-0.33007	-0.15245	3.09049	2.83502	-198.951	6.17717	3.34129	0	0.02547	-0.17854	-0.12724	0	-0.05103
-0.33007	-0.15245	3.03983	2.7844	-190.001	6.12612	3.29028	0	0.02547	-0.20405	-0.15269	0	-0.05103
-0.33007	-0.15245	2.98917	2.73377	-181.635	6.04955	3.23926	0	0.02547	-0.20405	-0.15269	0.02555	-0.05103
-0.33007	-0.15245	2.96383	2.73377	-173.548	6.02402	3.21376	0	0.05093	-0.17854	-0.12724	0.02555	-0.05103
-0.30468	-0.15245	2.9385	2.70846	-166.098	5.9985	3.21376	0.02549	0.05093	-0.17854	-0.12724	0.02555	-0.05103
-0.33007	-0.12705	2.9385	2.70846	-158.571	5.94744	3.18825	0.02549	0.0764	-0.15304	-0.12724	0.02555	-0.05103
-0.30468	-0.12705	2.9385	2.70846	-151.451	5.94744	3.18825	0.07646	0.0764	-0.12753	-0.10179	0.02555	-0.05103
-0.30468	-0.10164	2.9385	2.70846	-144.433	5.94744	3.18825	0.10195	0.10187	-0.10202	-0.07634	0.05109	-0.05103
-0.27929	-0.07623	2.96383	2.73377	-137.796	5.94744	3.21376	0.12743	0.12734	-0.07652	-0.0509	0.07664	-0.02552
-0.27929	-0.05082	2.98917	2.73377	-131.465	5.94744	3.18825	0.17841	0.1528	-0.05101	-0.02545	0.10218	-0.02552
-0.2539	-0.05082	2.98917	2.73377	-125.565	5.94744	3.21376	0.20389	0.1528	-0.02551	-0.02545	0.10218	-0.02552
-0.27929	-0.05082	2.98917	2.70846	-119.513	5.92192	3.18825	0.22938	0.1528	-0.02551	0	0.10218	-0.02552
-0.27929	-0.05082	2.96383	2.70846	-113.741	5.87087	3.18825	0.22938	0.17827	0	0.02545	0.10218	-0.02552
-0.27929	-0.02541	2.96383	2.68315	-108.045	5.84534	3.16275	0.25487	0.17827	0.02551	0.02545	0.12773	-0.02552
-0.27929	-0.02541	2.9385	2.68315	-102.629	5.79429	3.16275	0.25487	0.1528	0.02551	0.02545	0.12773	-0.02552
-0.27929	0	2.9385	2.65784	-97.416	5.76877	3.11173	0.22938	0.1528	0	0.02545	0.12773	-0.02552
-0.27929	-0.02541	2.88784	2.63252	-92.5337	5.66666	3.06072	0.20389	0.12734	-0.02551	0	0.10218	-0.02552
-0.27929	-0.05082	2.83717	2.55658	-87.9566	5.59009	2.9842	0.17841	0.10187	-0.05101	-0.02545	0.07664	-0.05103
-0.27929	-0.05082	2.78651	2.50596	-83.4558	5.48799	2.93319	0.15292	0.10187	-0.05101	-0.02545	0.07664	-0.05103
-0.30468	-0.07623	2.71052	2.45533	-78.7262	5.41141	2.90769	0.15292	0.10187	-0.07652	-0.0509	0.07664	-0.05103
-0.33007	-0.12705	2.63452	2.40471	-74.1236	5.30931	2.83117	0.10195	0.05093	-0.10202	-0.07634	0.05109	-0.07655
-0.33007	-0.12705	2.60919	2.35408	-69.8262	5.23273	2.75465	0.07646	0.02547	-0.12753	-0.10179	0.02555	-0.07655
-0.33007	-0.10164	2.55852	2.32877	-65.6814	5.15615	2.72914	0.05097	0.02547	-0.15304	-0.12724	0.02555	-0.07655
-0.35546	-0.12705	2.50786	2.27814	-61.6129	5.07958	2.67813	0.02549	0.02547	-0.17854	-0.12724	0.02555	-0.07655
-0.35546	-0.12705	2.4572	2.25283	-57.7986	5.02853	2.62712	0	0.02547	-0.17854	-0.12724	0	-0.07655
-0.35546	-0.15245	2.40653	2.20221	-54.1624	4.95195	2.60161	0	0.02547	-0.17854	-0.15269	0.02555	-0.07655
-0.35546	-0.15245	2.3812	2.20221	-50.6278	4.92642	2.57611	0.02549	0.02547	-0.17854	-0.12724	0.02555	-0.07655
-0.33007	-0.12705	2.3812	2.20221	-47.1696	4.9009	2.57611	0.05097	0.05093	-0.15304	-0.12724	0.02555	-0.07655
-0.33007	-0.12705	2.35587	2.17689	-43.813	4.87537	2.57611	0.05097	0.05093	-0.15304	-0.12724	0.02555	-0.07655
-0.33007	-0.10164	2.35587	2.20221	-40.6091	4.87537	2.57611	0.07646	0.05093	-0.12753	-0.10179	0.05109	-0.07655
-0.33007	-0.05082	2.3812	2.22752	-37.4814	4.87537	2.60161	0.10195	0.10187	-0.10202	-0.07634	0.05109	-0.05103
-0.30468	-0.05082	2.40653	2.22752	-34.43	4.87537	2.60161	0.12743	0.10187	-0.07652	-0.0509	0.07664	-0.05103
-0.27929	-0.02541	2.40653	2.22752	-31.4549	4.87537	2.60161	0.15292	0.12734	-0.05101	-0.02545	0.10218	-0.05103
-0.2539	0	2.43186	2.22752	-28.6323	4.87537	2.62712	0.17841	0.12734	-0.02551	-0.02545	0.10218	-0.02552
-0.27929	0	2.43186	2.22752	-26.0132	4.84985	2.62712	0.20389	0.1528	0	0	0.10218	-0.05103
-0.2539	0	2.43186	2.20221	-23.3941	4.84985	2.62712	0.22938	0.12734	0	0.02545	0.10218	-0.02552
-0.2539	0.02541	2.43186	2.20221	-20.8512	4.7988	2.60161	0.22938	0.1528	0.02551	0.02545	0.10218	-0.02552
-0.2539	0.02541	2.43186	2.17689	-18.5373	4.7988	2.60161	0.22938	0.1528	0.02551	0.02545	0.10218	-0.02552
-0.2539	0.02541	2.40653	2.17689	-16.325	4.74775	2.57611	0.22938	0.12734	0	0.02545	0.10218	0
-0.2539	0.02541	2.40653	2.15158	-13.9093	4.67117	2.5251	0.20389	0.10187	0	0	0.10218	-0.02552
-0.2539	0	2.35587	2.10096	-11.3156	4.59459	2.47408	0.17841	0.10187	-0.02551	-0.02545	0.07664	-0.02552
-0.2539	-0.02541	2.27987	2.05033	-8.89992	4.51802	2.42307	0.15292	0.0764	-0.05101	-0.02545	0.07664	-0.05103
-0.2539	-0.05082	2.22921	1.9997	-6.78937	4.44144	2.37206	0.12743	0.0764	-0.05101	-0.02545	0.07664	-0.02552
-0.2539	-0.07623	2.15321	1.94908	-4.90767	4.36486	2.34655	0.10195	0.05093	-0.10202	-0.0509	0.05109	-0.05103
-0.27929	-0.07623	2.12788	1.89845	-3.10226	4.28829	2.29554	0.05097	0.02547	-0.12753	-0.07634	0.02555	-0.05103
-0.27929	-0.07623	2.07722	1.89845	-1.37313	4.21171	2.24453	0.02549	0.02547	-0.15304	-0.10179	0.02555	-0.05103
-0.27929	-0.07623	2.05189	1.87314	0.20343	4.16066	2.21902	0.02549	0.02547	-0.15304	-0.12724	0.02555	-0.05103
-0.30468	-0.10164	2.00122	1.82252	1.67827	4.10961	2.16801	0	0	-0.17854	-0.12724	0	-0.07655
-0.27929	-0.10164	1.95056	1.7972	3.15311	4.05856	2.14251	0	0.02547	-0.17854	-0.12724	0.02555	-0.05103
-0.27929	-0.12705	1.95056	1.77189	4.60253	4.00751	2.16801	0	0.02547	-0.17854	-0.12724	0.02555	-0.07655
-0.2539	-0.10164	1.92523	1.77189	6.00109	4.00751	2.16801	0.02549	0.05093	-0.15304	-0.10179	0.02555	-0.05103
-0.2539	-0.10164	1.92523	1.77189	7.32336	3.98198	2.16801	0.02549	0.05093	-0.12753	-0.10179	0.02555	-0.05103
-0.27929	-0.10164	1.92523	1.77189	8.56935	3.98198	2.16801	0.05097	0.05093	-0.12753	-0.10179	0.02555	-0.05103
-0.2539	-0.05082	1.95056	1.7972	9.76448	3.98198	2.19352	0.07646	0.10187	-0.10202	-0.07634	0.05109	-0.02552
-0.2539	-0.05082	1.97589	1.82252	10.9342	3.98198	2.21902	0.12743	0.10187	-0.05101	-0.0509	0.07664	-0.02552
-0.22851	-0.02541	2.00122	1.82252	12.1039	3.98198	2.24453	0.15292	0.12734	-0.02551	-0.02545	0.07664	-0.02552
-0.20312	-0.02541	2.02655	1.82252	13.1973	4.00751	2.24453	0.17841	0.1528	0	0	0.10218	0
-0.20312	-0.02541	2.02655	1.82252	14.2653	4.00751	2.27004	0.20389	0.1528	0.02551	0.02545	0.10218	0
-0.17773	-0.02541	2.02655	1.82252	15.257	3.98198	2.27004	0.22938	0.1528	0.02551	0.02545	0.10218	0
-0.17773	-0.02541	2.02655	1.7972	16.1979	3.95645	2.27004	0.22938	0.1528	0.05101	0.02545	0.10218	0
-0.20312	0	2.00122	1.7972	17.1387	3.93093	2.24453	0.22938	0.1528	0.05101	0.02545	0.12773	0
-0.20312	0	2.00122	1.77189	18.0541	3.9054	2.24453	0.22938	0.12734	0.05101	0.0509	0.10218	0
-0.17773	0.02541	2.00122	1.77189	18.9696	3.85435	2.21902	0.20389	0.12734	0.02551	0.02545	0.10218	0
-0.20312	0	1.97589	1.72126	19.7578	3.77778	2.16801	0.17841	0.10187	0	0	0.07664	0
-0.20312	-0.02541	1.89989	1.64533	20.4444	3.7012	2.14251	0.15292	0.0764	-0.02551	-0.02545	0.07664	-0.02552
-0.20312	-0.07623	1.84923	1.62001	21.0547	3.65015	2.09149	0.12743	0.0764	-0.02551	-0.02545	0.07664	-0.02552
-0.22851	-0.07623	1.8239	1.56939	21.6395	3.57357	2.06599	0.10195	0.0764	-0.02551	-0.02545	0.05109	0
-0.22851	-0.07623	1.77323	1.54408	22.1735	3.52252	2.04048	0.10195	0.05093	-0.05101	-0.0509	0.05109	0
-0.2539	-0.10164	1.7479	1.51876	22.7075	3.44594	1.96396	0.05097	0.02547	-0.10202	-0.10179	0.02555	0
-0.2539	-0.10164	1.72257	1.49345	23.2924	3.39489	1.93846	0.05097	0.02547	-0.10202	-0.10179	0.02555	0
-0.2539	-0.10164	1.67191	1.46814	23.8518	3.34384	1.91295	0.02549	0.02547	-0.12753	-0.12724	0	-0.02552
-0.2539	-0.12705	1.62124	1.41751	24.4112	3.29279	1.88745	0.02549	0.05093	-0.10202	-0.10179	0.02555	-0.02552
-0.22851	-0.12705	1.62124	1.41751	24.9961	3.26727	1.88745	0.05097	0.0764	-0.10202	-0.10179	0.02555	-0.02552
-0.22851	-0.12705	1.59591	1.41751	25.5555	3.26727	1.88745	0.07646	0.0764	-0.07652	-0.10179	0.02555	-0.02552
-0.22851	-0.12705	1.59591	1.41751	25.9878	3.26727	1.88745	0.10195	0.0764	-0.07652	-0.10179	0.02555	-0.02552
-0.22851	-0.10164	1.62124	1.41751	26.3692	3.24174	1.88745	0.10195	0.10187	-0.07652	-0.07634	0.02555	0
-0.22851	-0.10164	1.62124	1.44283	26.7506	3.26727	1.91295	0.15292	0.12734	-0.05101	-0.07634	0.05109	0
-0.20312	-0.07623	1.64657	1.44283	27.1829	3.29279	1.93846	0.17841	0.1528	0	-0.0509	0.07664	0
-0.20312	-0.07623	1.67191	1.46814	27.6152	3.29279	1.96396	0.22938	0.17827	0.02551	-0.02545	0.07664	0.02552
-0.17773	-0.07623	1.69724	1.46814	27.9966	3.31832	1.98947	0.22938	0.17827	0.05101	0	0.07664	0.02552
-0.15234	-0.05082	1.72257	1.49345	28.378	3.31832	1.98947	0.25487	0.20374	0.05101	0	0.10218	0.02552
-0.15234	-0.07623	1.72257	1.46814	28.6832	3.31832	1.98947	0.28035	0.20374	0.07652	0.02545	0.10218	0.02552
-0.15234	-0.07623	1.69724	1.46814	28.9375	3.29279	1.98947	0.28035	0.20374	0.07652	0.02545	0.10218	0.02552
-0.15234	-0.07623	1.69724	1.44283	29.1917	3.26727	1.98947	0.30584	0.20374	0.10202	0.02545	0.10218	0.02552
-0.15234	-0.07623	1.69724	1.44283	29.4715	3.24174	1.96396	0.30584	0.20374	0.10202	0.02545	0.10218	0.02552
-0.15234	-0.07623	1.69724	1.41751	29.7003	3.21621	1.93846	0.28035	0.17827	0.07652	0.02545	0.10218	0.02552
-0.15234	-0.10164	1.64657	1.3922	29.8529	3.13964	1.88745	0.25487	0.1528	0.02551	-0.02545	0.07664	0.02552
-0.17773	-0.12705	1.62124	1.34157	30.0563	3.06306	1.83643	0.22938	0.12734	0.02551	-0.02545	0.05109	0
-0.17773	-0.15245	1.57058	1.29095	30.2089	3.01201	1.81093	0.20389	0.12734	0	-0.0509	0.05109	0
-0.17773	-0.17786	1.51992	1.24032	30.3869	2.93543	1.75992	0.20389	0.12734	0	-0.0509	0.05109	0
-0.20312	-0.17786	1.46925	1.21501	30.5394	2.85886	1.7089	0.15292	0.10187	-0.02551	-0.07634	0.02555	0
-0.20312	-0.17786	1.44392	1.1897	30.692	2.80781	1.6834	0.12743	0.10187	-0.05101	-0.10179	0.02555	0
-0.20312	-0.20327	1.41859	1.16439	30.8192	2.75676	1.65789	0.10195	0.0764	-0.07652	-0.12724	0	0
-0.20312	-0.20327	1.39326	1.16439	30.9463	2.73123	1.63239	0.10195	0.0764	-0.07652	-0.12724	0	0
-0.20312	-0.20327	1.36792	1.13907	31.0734	2.68018	1.63239	0.10195	0.10187	-0.07652	-0.12724	0	0
-0.20312	-0.22868	1.31726	1.08845	31.1751	2.65465	1.60688	0.10195	0.10187	-0.07652	-0.12724	0	-0.02552
-0.20312	-0.22868	1.34259	1.11376	31.3023	2.65465	1.63239	0.15292	0.12734	-0.05101	-0.10179	0.02555	0
-0.20312	-0.22868	1.31726	1.08845	31.4294	2.65465	1.63239	0.15292	0.12734	-0.05101	-0.10179	0.02555	0
-0.20312	-0.20327	1.34259	1.11376	31.5566	2.65465	1.65789	0.17841	0.12734	-0.02551	-0.10179	0.02555	0
-0.20312	-0.17786	1.36792	1.13907	31.6329	2.68018	1.6834	0.20389	0.12734	0	-0.10179	0.05109	0
-0.20312	-0.17786	1.39326	1.13907	31.6837	2.7057	1.7089	0.22938	0.1528	0.02551	-0.07634	0.05109	0.02552
-0.17773	-0.15245	1.41859	1.16439	31.7346	2.7057	1.73441	0.25487	0.17827	0.05101	-0.0509	0.07664	0.02552
-0.17773	-0.12705	1.44392	1.16439	31.8109	2.73123	1.73441	0.30584	0.20374	0.07652	-0.02545	0.10218	0.05103
-0.15234	-0.12705	1.46925	1.1897	31.8617	2.73123	1.75992	0.33133	0.20374	0.10202	0	0.10218	0.02552
-0.15234	-0.12705	1.46925	1.1897	31.8871	2.73123	1.75992	0.33133	0.17827	0.10202	0	0.07664	0.02552
-0.15234	-0.12705	1.49458	1.1897	31.9126	2.73123	1.75992	0.35681	0.20374	0.10202	0	0.10218	0.02552
-0.15234	-0.12705	1.46925	1.16439	31.9126	2.7057	1.75992	0.35681	0.20374	0.12753	0	0.10218	0.02552
-0.15234	-0.15245	1.46925	1.16439	31.8871	2.68018	1.75992	0.33133	0.17827	0.12753	0	0.10218	0.05103
-0.15234	-0.15245	1.46925	1.13907	31.8363	2.65465	1.7089	0.33133	0.1528	0.10202	0	0.10218	0.05103
-0.17773	-0.15245	1.44392	1.11376	31.7854	2.6036	1.6834	0.30584	0.12734	0.07652	-0.02545	0.07664	0.02552
-0.17773	-0.17786	1.41859	1.06313	31.7346	2.52703	1.65789	0.25487	0.10187	0.05101	-0.0509	0.05109	0
-0.17773	-0.20327	1.36792	1.03782	31.7092	2.47597	1.60688	0.25487	0.10187	0.05101	-0.07634	0.05109	0
-0.20312	-0.22868	1.31726	0.9872	31.6329	2.42492	1.58137	0.22938	0.10187	0.02551	-0.07634	0.05109	0
-0.20312	-0.22868	1.29193	0.96188	31.5566	2.37387	1.55587	0.20389	0.0764	0	-0.10179	0.05109	0
-0.22851	-0.22868	1.24126	0.91126	31.4549	2.2973	1.50486	0.17841	0.05093	-0.02551	-0.12724	0.02555	0
-0.22851	-0.22868	1.21593	0.91126	31.3531	2.27177	1.47935	0.15292	0.05093	-0.05101	-0.15269	0	0
-0.22851	-0.22868	1.1906	0.88595	31.2514	2.22072	1.45384	0.12743	0.02547	-0.05101	-0.15269	0	-0.02552
-0.2539	-0.22868	1.1906	0.86063	31.2006	2.19519	1.45384	0.12743	0.02547	-0.07652	-0.15269	0	-0.02552
-0.2539	-0.22868	1.13994	0.86063	31.1243	2.16967	1.42834	0.12743	0.05093	-0.05101	-0.15269	0.02555	-0.02552
-0.22851	-0.25409	1.13994	0.83532	31.048	2.16967	1.45384	0.15292	0.0764	-0.02551	-0.15269	0.02555	0
-0.22851	-0.22868	1.13994	0.86063	30.9717	2.19519	1.47935	0.17841	0.0764	-0.02551	-0.12724	0.02555	0
-0.22851	-0.22868	1.13994	0.86063	30.87	2.19519	1.47935	0.17841	0.0764	-0.02551	-0.12724	0.02555	-0.02552
-0.22851	-0.20327	1.16527	0.88595	30.7937	2.19519	1.50486	0.20389	0.0764	0	-0.12724	0.05109	0
-0.22851	-0.17786	1.1906	0.91126	30.692	2.22072	1.53036	0.22938	0.10187	0.02551	-0.10179	0.05109	0
-0.20312	-0.15245	1.21593	0.91126	30.6157	2.24625	1.58137	0.28035	0.12734	0.05101	-0.0509	0.07664	0.02552
-0.20312	-0.15245	1.21593	0.93657	30.5394	2.24625	1.58137	0.30584	0.1528	0.07652	-0.0509	0.07664	0.02552
-0.17773	-0.12705	1.24126	0.93657	30.4377	2.2973	1.63239	0.33133	0.17827	0.10202	-0.02545	0.10218	0.02552
-0.17773	-0.12705	1.2666	0.96188	30.3106	2.2973	1.63239	0.33133	0.17827	0.10202	-0.02545	0.10218	0.02552
-0.17773	-0.12705	1.2666	0.93657	30.2089	2.27177	1.63239	0.35681	0.17827	0.12753	0	0.10218	0.02552
-0.17773	-0.12705	1.24126	0.93657	30.0563	2.27177	1.63239	0.33133	0.17827	0.12753	0	0.10218	0.02552
-0.17773	-0.12705	1.24126	0.93657	29.9037	2.24625	1.60688	0.33133	0.17827	0.12753	0	0.10218	0.05103
-0.17773	-0.10164	1.24126	0.93657	29.7766	2.24625	1.60688	0.33133	0.17827	0.12753	0	0.10218	0.05103
-0.17773	-0.10164	1.24126	0.91126	29.624	2.19519	1.58137	0.30584	0.1528	0.10202	-0.02545	0.07664	0.05103
-0.17773	-0.12705	1.21593	0.86063	29.4715	2.14414	1.53036	0.28035	0.12734	0.07652	-0.0509	0.07664	0.05103
-0.20312	-0.15245	1.16527	0.83532	29.268	2.09309	1.47935	0.25487	0.12734	0.05101	-0.07634	0.05109	0.02552
-0.20312	-0.15245	1.1146	0.78469	29.0646	2.01652	1.42834	0.22938	0.10187	0.05101	-0.10179	0.05109	0.02552
-0.22851	-0.17786	1.06394	0.75938	28.8866	1.96546	1.40283	0.20389	0.10187	0.02551	-0.10179	0.05109	0.02552
-0.2539	-0.17786	1.01328	0.73407	28.7086	1.91441	1.35182	0.17841	0.0764	0	-0.10179	0.02555	0.02552
-0.2539	-0.20327	1.01328	0.70876	28.556	1.86336	1.32631	0.15292	0.05093	-0.02551	-0.15269	0	0.02552
-0.2539	-0.17786	0.98794	0.70876	28.4289	1.83784	1.30081	0.12743	0.05093	-0.05101	-0.15269	0	0.02552
-0.2539	-0.20327	0.98794	0.68344	28.2509	1.81231	1.30081	0.12743	0.05093	-0.05101	-0.15269	0	0.02552
-0.27929	-0.22868	0.93728	0.65813	28.0729	1.78679	1.2753	0.12743	0.05093	-0.05101	-0.15269	0.02555	0
-0.27929	-0.22868	0.93728	0.65813	27.9458	1.78679	1.2753	0.12743	0.0764	-0.02551	-0.15269	0.02555	0.02552
-0.27929	-0.20327	0.93728	0.65813	27.7932	1.78679	1.30081	0.15292	0.10187	0	-0.12724	0.02555	0.02552
-0.2539	-0.20327	0.96261	0.68344	27.6406	1.81231	1.30081	0.17841	0.10187	0	-0.12724	0.02555	0.02552
-0.27929	-0.17786	0.98794	0.68344	27.488	1.81231	1.32631	0.17841	0.10187	0	-0.12724	0.02555	0.02552
-0.27929	-0.15245	1.01328	0.73407	27.3609	1.83784	1.35182	0.20389	0.12734	0.05101	-0.10179	0.05109	0.02552
-0.2539	-0.15245	1.03861	0.73407	27.2083	1.86336	1.37733	0.25487	0.1528	0.07652	-0.07634	0.05109	0.02552
-0.2539	-0.12705	1.06394	0.75938	27.0812	1.88889	1.40283	0.28035	0.1528	0.10202	-0.0509	0.07664	0.05103
-0.2539	-0.12705	1.08927	0.75938	26.9286	1.91441	1.42834	0.30584	0.17827	0.12753	-0.02545	0.07664	0.05103
-0.22851	-0.12705	1.08927	0.75938	26.8015	1.91441	1.42834	0.30584	0.17827	0.12753	-0.02545	0.07664	0.02552
-0.22851	-0.10164	1.1146	0.78469	26.6743	1.93994	1.45384	0.33133	0.17827	0.15304	-0.02545	0.10218	0.02552
-0.2539	-0.12705	1.1146	0.75938	26.4963	1.91441	1.42834	0.33133	0.17827	0.15304	-0.02545	0.07664	0.02552
-0.2539	-0.10164	1.1146	0.75938	26.3183	1.88889	1.42834	0.33133	0.17827	0.15304	-0.02545	0.10218	0.02552
-0.2539	-0.12705	1.1146	0.73407	26.1149	1.86336	1.40283	0.33133	0.1528	0.12753	-0.02545	0.07664	0.02552
-0.2539	-0.10164	1.1146	0.73407	25.9623	1.83784	1.37733	0.30584	0.1528	0.12753	-0.02545	0.07664	0.05103
5.56034	5.66621	-259.348	-228.624	-572.341	-541.907	-389.247	7.18721	5.83197	3.44331	0.78888	-0.43427	-0.20413
-2.23429	-6.65716	-699.617	-527.087	-708.459	-720.228	-734.599	-6.21872	0.2292	2.34655	4.37701	4.16384	2.7557
-2.03117	-3.20153	-667.42	-507.773	-675.351	-675.482	-664.253	0.73911	-1.27336	-0.91822	-0.5344	-0.81744	-1.07166
-1.09176	-1.27045	-694.272	-487.498	-693.278	-700.624	-705.828	1.65663	1.9355	0.8672	0.10179	-0.25545	-0.07655
1.9804	3.04908	-675.374	-458.211	-681.607	-683.701	-677.032	-0.40778	-1.91003	-1.86194	-1.60321	-1.12398	-0.30619
1.7265	1.88027	-690.979	-454.87	-690.176	-696.387	-698.839	-3.31325	-4.12567	-4.18299	-4.14798	-2.73332	-1.07166
-0.66013	-1.19422	-675.856	-439.074	-683.641	-686.509	-681.725	-2.21733	-1.01868	-2.09149	-2.72291	-1.66043	-0.76547
0.27929	-0.45736	-669.421	-431.405	-688.752	-694.447	-695.524	-0.35681	0.71308	0.79069	0.83977	1.25171	0.53583
-1.87884	-2.56631	-644.216	-416.116	-684.709	-687.964	-684.199	1.17238	2.21564	2.75465	3.3082	2.73332	1.37785
-1.42182	-1.85486	-633.171	-407.94	-687.913	-693.324	-693.56	-0.20389	0.12734	0.17854	0.12724	-0.15327	-0.22964
-0.88864	-0.60982	-607.662	-392.322	-685.421	-688.857	-685.78	-2.19184	-1.98644	-2.34655	-2.44298	-1.71152	-0.79099
1.92962	2.71876	-590.588	-380.779	-687.303	-692.584	-692.233	-2.4722	-0.89135	-2.04048	-2.49388	-1.3028	-0.53583
1.04098	1.62618	-568.094	-367.009	-685.981	-689.47	-686.826	1.19787	-0.17827	-1.14777	-1.24694	-0.43427	-0.12758
0.7363	0.20327	-556.289	-360.327	-686.794	-692.073	-691.29	2.42122	1.09509	0.58664	0.17813	0.10218	0
-0.96481	-1.88027	-541.47	-351.948	-686.514	-689.929	-687.617	0.61168	1.80817	1.91295	2.03582	1.63488	0.68893
-0.60935	-1.27045	-529.792	-343.367	-686.26	-691.716	-690.652	-0.7646	1.83363	2.16801	2.49388	1.91588	0.86754
-0.30468	-0.22868	-511.147	-330.356	-687.201	-690.261	-688.203	0.81557	0.99322	0.68866	0.63619	0.22991	0.02552
1.16793	1.7024	-493.694	-319.117	-685.828	-691.486	-690.193	1.96246	0.30561	-0.45911	-1.1197	-1.12398	-0.61238
1.92962	2.41386	-474.745	-308.233	-689.947	-690.516	-688.637	0.86654	-0.78948	-1.09676	-1.29783	-0.86853	-0.45928
1.32026	1.27045	-462.611	-301.677	-659.281	-691.307	-689.963	0.3823	0.71308	0.30607	0.02545	0.281	0.28067
-0.12695	-0.78768	-451.465	-294.64	-605.983	-690.695	-689.326	1.55468	2.16471	1.96396	1.73045	1.35389	0.8165
-0.45701	-1.21963	-440.927	-287.35	-569.01	-691.18	-690.269	2.16636	2.92872	3.08623	2.85014	1.83924	0.9696
-0.40623	-0.8385	-426.969	-277.858	-540.047	-690.822	-690.295	1.01946	0.99322	1.55587	1.95947	1.27725	0.56135
0.60935	0.63523	-411.973	-268.416	-505.058	-691.103	-690.55	-0.25487	-0.84042	-0.53563	-0.43261	-0.48536	-0.25516
0.88864	1.01636	-397.204	-259.506	-481.333	-690.899	-690.933	-0.17841	-0.96775	-1.58137	-2.21395	-1.78815	-0.86754
1.16793	0.99095	-384.437	-251.71	-452.218	-691.052	-678.664	0.48424	-0.28014	-0.89271	-1.37418	-0.89408	-0.35722
0.45701	-0.38114	-373.747	-245.331	-433.274	-691.001	-656.831	0.58619	0.40747	0.45911	0.43261	0.45981	0.28067
-0.43162	-1.77863	-364.957	-240.041	-467.958	-691.052	-638.135	0.43327	1.12055	1.45384	1.60321	1.20062	0.66341
-0.83786	-2.08354	-355.027	-233.358	-451.963	-691.052	-618.572	-0.20389	0.76401	1.14777	1.39962	0.97071	0.61238
-0.40623	-1.14341	-342.564	-224.726	-418.296	-691.052	-599.468	-0.79008	-0.86588	-0.76518	-0.5853	-0.5109	-0.28067
0.38085	0.05082	-328.656	-216.019	-384.502	-691.18	-579.981	-1.22335	-1.57896	-1.91295	-2.01037	-1.48161	-0.79099
0.81247	0.35573	-316.32	-208.805	-356.327	-691.129	-561.388	-0.99398	-1.27336	-1.86194	-2.13761	-1.40498	-0.63789
0.02539	-0.94013	-307.2	-203.413	-331.586	-691.333	-542.717	-0.33133	-0.28014	-0.79069	-1.0688	-0.5109	-0.15309
-0.30468	-1.65159	-298.993	-198.072	-309.692	-691.282	-525.475	-0.12743	0.61121	0.63765	0.73798	0.86853	0.56135
-0.45701	-1.82945	-289.924	-191.794	-284.797	-691.639	-508.105	-0.20389	0.63668	0.91822	1.32328	1.09844	0.58686
-0.71091	-1.80404	-279.74	-185.087	-259.979	-691.639	-490.838	-0.15292	0.20374	-0.02551	-0.02545	-0.10218	-0.15309
0.05078	-0.66063	-267.91	-177.543	-233.814	-692.303	-474.386	-0.81557	-0.81495	-1.22429	-1.39962	-0.97071	-0.58686
0.7363	0.02541	-256.638	-170.658	-213.318	-692.15	-458.012	-0.89203	-0.89135	-1.47935	-1.73045	-1.07289	-0.66341
0.78708	-0.22868	-247.189	-164.685	-193.942	-692.66	-441.076	0.15292	-0.05093	-0.66316	-0.94157	-0.40872	-0.3317
0.50779	-0.81309	-239.235	-159.749	-176.6	-677.932	-425.185	1.07044	1.12055	0.81619	0.66164	0.71526	0.38274
-0.27929	-1.75322	-232.243	-155.142	-158.978	-654.857	-410.315	0.91752	1.47709	1.47935	1.52686	1.22616	0.66341
-0.27929	-1.57536	-223.909	-149.623	-142.45	-633.569	-395.879	0.53522	0.91682	1.04575	1.1706	0.76635	0.35722
0.33007	-0.66063	-213.852	-143.093	-125.845	-610.8	-381.187	0.35681	0.66215	0.35708	0.22903	0.05109	0
0.91403	0.12705	-203.466	-136.562	-110.766	-588.848	-366.547	0.53522	0.02547	-0.4336	-0.66164	-0.53645	-0.3317
0.83786	-0.02541	-194.929	-131.348	-94.568	-567.33	-352.493	0.5607	-0.0764	-0.56113	-0.81433	-0.53645	-0.35722
0.58396	-0.63523	-188.089	-127.196	-81.3961	-547.369	-339.128	0.7646	0.84042	0.4336	0.17813	0.281	0.20413
0.35546	-1.118	-181.706	-123.121	-66.5714	-527.51	-325.89	1.12141	1.52803	1.50486	1.45052	1.14953	0.68893
0	-1.52454	-175.12	-118.717	-54.3912	-508.111	-313.035	1.12141	1.42616	1.60688	1.62865	1.09844	0.61238
0.02539	-1.27045	-167.52	-113.654	-39.9479	-488.763	-300.741	0.5607	0.45841	0.53563	0.43261	0.12773	0.05103
0.33007	-0.63523	-159.008	-108.263	-66.1646	-469.823	-288.703	-0.10195	-0.50934	-0.58664	-0.81433	-0.68972	-0.38274
0.66013	-0.25409	-150.877	-103.251	-67.3597	-450.959	-276.485	-0.20389	-0.73855	-1.04575	-1.29783	-0.86853	-0.53583
0.7363	-0.40654	-144.189	-99.2006	-36.8457	-433.091	-264.548	0.12743	-0.1528	-0.45911	-0.66164	-0.30654	-0.15309
-0.02539	-1.47372	-139.098	-95.8846	-20.4698	-415.734	-252.943	0.3823	0.66215	0.48461	0.38172	0.45981	0.3317
-0.40623	-1.9819	-134.082	-92.5939	-6.66223	-399.066	-241.797	0.53522	1.04415	1.04575	1.04336	0.86853	0.61238
-0.10156	-1.60077	-127.546	-88.1642	3.07683	-382.423	-231.187	-0.05097	0.45841	0.58664	0.71254	0.53645	0.45928
0.10156	-1.09259	-120.124	-83.2282	14.7739	-365.474	-220.372	-0.53522	-0.58574	-0.71417	-0.61075	-0.43427	-0.22964
0.27929	-0.71145	-112.93	-78.7479	24.0044	-349.112	-209.838	-0.71362	-0.81495	-1.2753	-1.47597	-0.99626	-0.53583
0.33007	-0.78768	-106.901	-75.0269	33.8451	-333.261	-199.253	-0.3823	-0.45841	-1.02024	-1.27239	-0.74081	-0.35722
0.07617	-1.29586	-101.91	-71.9134	42.4653	-317.971	-188.923	0.07646	0.40747	0.02551	-0.17813	0.07664	0.05103
0.02539	-1.49913	-96.9959	-68.5722	50.9076	-303.115	-179.052	0.22938	0.81495	0.76518	0.86522	0.86853	0.53583
-0.02539	-1.49913	-91.4989	-64.8259	57.8749	-288.285	-169.334	0.20389	0.66215	0.61214	0.63619	0.53645	0.35722
0	-1.27045	-85.4699	-60.8518	65.2491	-273.455	-159.668	0.12743	0.17827	-0.17854	-0.38172	-0.30654	-0.15309
0.58396	-0.45736	-78.6809	-56.4727	71.8605	-259.135	-150.664	-0.30584	-0.40747	-0.71417	-0.91612	-0.58754	-0.35722
0.71091	-0.33032	-72.7533	-52.9795	78.0905	-245.198	-141.482	-0.10195	-0.12734	-0.53563	-0.71254	-0.38318	-0.28067
0.45701	-0.78768	-68.1935	-50.0939	83.6084	-231.516	-132.172	0.5607	0.66215	0.15304	-0.12724	0.02555	0
0.2539	-1.118	-64.0391	-47.2842	88.8466	-218.473	-123.398	0.91752	1.17149	0.91822	0.81433	0.68972	0.45928
0.20312	-1.14341	-59.4793	-44.2213	93.7543	-205.838	-115.211	0.71362	1.12055	1.17328	1.27239	0.91962	0.63789
0.2539	-0.94013	-54.3623	-40.88	99.0434	-193.152	-106.998	0.5607	0.61121	0.58664	0.55985	0.25545	0.22964
0.55857	-0.43195	-48.7133	-37.2856	104.155	-180.772	-99.1164	0.25487	0.05093	-0.15304	-0.27992	-0.30654	-0.12758
0.76169	-0.17786	-43.4442	-34.0456	108.299	-168.8	-91.4391	0.02549	-0.2292	-0.45911	-0.61075	-0.45981	-0.28067
0.53318	-0.53359	-39.4165	-31.5397	112.19	-157.135	-83.6342	0.30584	0.10187	-0.20405	-0.40716	-0.30654	-0.20413
0.38085	-0.91472	-35.946	-29.2868	115.801	-145.98	-76.11	0.66265	0.61121	0.4336	0.27992	0.281	0.17861
0.30468	-1.09259	-32.3235	-26.9327	119.386	-135.336	-69.1468	0.48424	0.78948	0.96923	1.04336	0.81744	0.56135
0.17773	-1.14341	-28.3971	-24.2496	123.099	-124.564	-62.1327	0.28035	0.33107	0.51012	0.5853	0.35763	0.30619
0.17773	-0.88932	-24.0147	-21.288	126.887	-113.971	-55.3226	0.02549	-0.17827	-0.25506	-0.35627	-0.35763	-0.10206
0.40623	-0.50818	-19.3283	-18.377	129.939	-103.787	-48.9205	-0.43327	-0.58574	-0.71417	-0.78888	-0.56199	-0.25516
0.40623	-0.559	-15.4018	-15.9976	133.041	-93.8828	-42.3655	-0.45876	-0.53481	-0.73967	-0.81433	-0.5109	-0.28067
0.17773	-0.96554	-12.5393	-14.0739	134.948	-84.2597	-35.785	-0.10195	0	-0.25506	-0.35627	-0.10218	-0.05103
-0.05078	-1.34668	-9.90478	-12.1501	137.491	-74.8663	-29.3829	0.15292	0.48388	0.38259	0.38172	0.43427	0.3317
-0.07617	-1.37209	-6.63696	-9.87196	138.686	-65.6516	-23.2615	0.17841	0.50934	0.53563	0.63619	0.5109	0.40825
0.22851	-0.96554	-2.65985	-7.1635	142.246	-56.5135	-17.4206	-0.15292	-0.0764	-0.10202	-0.07634	-0.07664	0.02552
0.22851	-0.73686	1.31726	-4.50566	136.499	-47.503	-11.6308	-0.45876	-0.50934	-0.76518	-0.83977	-0.56199	-0.30619
0.33007	-0.53359	4.93972	-2.20221	117.276	-38.9009	-5.96841	-0.43327	-0.38201	-0.79069	-0.91612	-0.53645	-0.3317
0.2539	-0.71145	7.87823	-0.30375	123.327	-30.3754	-0.05101	0.05097	0.12734	-0.25506	-0.43261	-0.15327	-0.12758
0.12695	-0.94013	10.4114	1.41751	133.016	-22.1817	5.61132	0.40778	0.68761	0.51012	0.45806	0.5109	0.25516
0.10156	-0.94013	13.2739	3.46784	139.144	-14.1667	10.9676	0.48424	0.86588	0.8672	0.89067	0.7919	0.53583
0.12695	-0.8385	16.4404	5.64474	143.263	-6.15165	16.2983	0.48424	0.71308	0.56113	0.40716	0.30654	0.25516
0.35546	-0.43195	20.0629	8.10007	146.594	1.73573	21.3485	0.35681	0.1528	0	-0.15269	-0.10218	-0.05103
0.60935	-0.07623	23.66	10.3023	148.578	9.24024	26.1947	0.22938	0.05093	-0.22955	-0.38172	-0.22991	-0.20413
0.43162	-0.30491	26.3199	11.8463	150.231	16.4129	31.0918	0.45876	0.53481	0.10202	-0.12724	-0.02555	-0.07655
0.27929	-0.559	28.3971	13.2639	151.248	23.3814	35.887	0.73911	0.84042	0.53563	0.33082	0.30654	0.10206
0.2539	-0.63523	30.5756	14.8586	152.468	30.1201	40.427	0.79008	1.06962	0.96923	0.89067	0.66417	0.38274
0.33007	-0.53359	33.2355	16.6811	153.562	36.8588	44.8651	0.73911	0.84042	0.81619	0.73798	0.5109	0.35722
0.35546	-0.35573	36.174	18.5795	154.757	43.3678	49.0481	0.48424	0.30561	0.25506	0.10179	0	0.07655
0.45701	-0.15245	38.9605	20.2755	155.749	49.5195	52.9505	0.15292	-0.05093	-0.20405	-0.38172	-0.281	-0.15309
0.45701	-0.15245	41.3164	21.693	156.181	55.3904	56.8019	0	-0.10187	-0.20405	-0.35627	-0.25545	-0.17861
0.17773	-0.559	42.9376	22.7561	156.283	61.1846	60.8574	0.20389	0.20374	0.07652	-0.02545	0	0
0.05078	-0.78768	44.5335	23.8446	156.588	66.7237	64.6323	0.28035	0.38201	0.4336	0.38172	0.30654	0.22964
0.05078	-0.78768	46.5094	25.1862	157.223	72.0585	68.1011	0	0.20374	0.4081	0.45806	0.35763	0.30619
0.10156	-0.63523	48.8146	26.8062	158.037	77.572	71.7229	-0.22938	-0.28014	-0.22955	-0.20358	-0.17882	-0.02552
0.20312	-0.45736	51.1705	28.3502	158.393	82.7537	75.0642	-0.48424	-0.56028	-0.63765	-0.68709	-0.48536	-0.22964
0.20312	-0.43195	53.1717	29.5653	158.52	87.6546	78.3035	-0.63716	-0.58574	-0.76518	-0.81433	-0.56199	-0.30619
0.05078	-0.71145	54.565	30.5525	158.597	92.581	81.7468	-0.48424	-0.45841	-0.66316	-0.76343	-0.45981	-0.30619
0	-0.88932	55.8822	31.5903	158.342	97.3288	85.0626	-0.33133	-0.12734	-0.20405	-0.17813	0.05109	0
0	-0.88932	57.4528	32.7293	158.266	102.025	88.3273	-0.17841	0.1528	0.20405	0.27992	0.33209	0.22964
0.02539	-0.81309	59.2767	34.0709	158.673	106.773	91.5666	-0.10195	0.05093	0	0	0.05109	0.10206
0.12695	-0.53359	61.4046	35.615	158.927	111.342	94.4998	-0.33133	-0.30561	-0.4081	-0.43261	-0.25545	-0.10206
0.22851	-0.30491	63.5071	36.9566	158.927	115.707	97.3565	-0.40778	-0.38201	-0.51012	-0.55985	-0.30654	-0.17861
0.22851	-0.33032	65.1284	38.0197	158.775	120.046	100.417	-0.10195	-0.10187	-0.33158	-0.43261	-0.20436	-0.17861
0.17773	-0.48277	66.3696	38.9057	158.52	124.233	103.401	0.25487	0.33107	0.17854	0.07634	0.17882	0.02552
0.22851	-0.48277	67.7375	39.9182	158.291	128.215	106.156	0.3823	0.68761	0.68866	0.66164	0.58754	0.30619
0.27929	-0.40654	69.2828	41.0572	158.164	132.299	108.987	0.58619	0.76401	0.71417	0.61075	0.45981	0.28067
0.35546	-0.22868	71.0307	42.3735	158.215	136.357	111.716	0.68814	0.48388	0.33158	0.17813	0.10218	0.02552
0.50779	0.07623	72.9053	43.6138	158.164	140.033	114.063	0.53522	0.43294	0.20405	0	0.02555	-0.07655
0.55857	0.15245	74.5012	44.5251	157.834	143.428	116.307	0.48424	0.48388	0.25506	0.07634	0.10218	-0.05103
0.40623	-0.05082	75.4891	45.1326	157.427	146.772	118.705	0.68814	0.66215	0.45911	0.25448	0.20436	0
0.30468	-0.15245	76.3504	45.816	157.071	150.013	121.001	0.86654	0.89135	0.79069	0.61075	0.48536	0.20413
0.38085	-0.07623	77.541	46.702	156.715	153.128	123.067	0.7646	0.86588	0.89271	0.78888	0.58754	0.3317
0.38085	-0.02541	78.8076	47.512	156.13	156.14	125.005	0.58619	0.53481	0.58664	0.48351	0.30654	0.17861
0.38085	0.05082	80.0742	48.322	155.265	158.973	126.816	0.35681	0.10187	0.15304	0	-0.02555	-0.05103
0.35546	0.07623	81.1635	48.9801	154.299	161.602	128.499	0.15292	0	0.02551	-0.12724	-0.07664	-0.12758
0.22851	-0.10164	81.8981	49.4611	153.257	164.129	130.259	0.10195	0	0.05101	-0.07634	-0.02555	-0.10206
0.10156	-0.30491	82.4301	49.7901	152.062	166.477	131.917	0.07646	0.0764	0.15304	0.0509	0.10218	-0.02552
0.10156	-0.33032	83.1393	50.3217	151.248	168.749	133.422	-0.12743	0.05093	0.17854	0.15269	0.17882	0.07655
0.10156	-0.25409	84.102	51.0811	150.688	171.2	135.08	-0.25487	-0.20374	-0.12753	-0.15269	-0.02555	-0.02552
0.12695	-0.20327	85.0392	51.7392	149.9	173.446	136.534	-0.43327	-0.43294	-0.45911	-0.5344	-0.33209	-0.20413
0.12695	-0.15245	85.8752	52.2454	149.01	175.488	137.86	-0.63716	-0.53481	-0.63765	-0.71254	-0.43427	-0.30619
0.05078	-0.2795	86.4578	52.7011	148.247	177.581	139.339	-0.63716	-0.48388	-0.58664	-0.66164	-0.33209	-0.28067
-0.02539	-0.35573	86.9391	53.1314	147.586	179.598	140.844	-0.50973	-0.30561	-0.33158	-0.35627	-0.07664	-0.10206
-0.05078	-0.40654	87.5218	53.587	147.001	181.665	142.375	-0.30584	-0.05093	-0.07652	-0.10179	0.07664	0.02552
-0.05078	-0.33032	88.2817	54.2199	146.569	183.733	143.803	-0.28035	-0.05093	-0.12753	-0.12724	0	-0.02552
0.10156	-0.07623	89.295	55.0045	146.01	185.673	145.053	-0.40778	-0.2292	-0.30607	-0.30537	-0.12773	-0.10206
0.17773	0.10164	90.2829	55.688	145.399	187.613	146.379	-0.35681	-0.30561	-0.4081	-0.48351	-0.25545	-0.22964
0.22851	0.15245	91.0176	56.2195	144.662	189.476	147.731	-0.15292	-0.1528	-0.33158	-0.43261	-0.22991	-0.28067
0.22851	0.12705	91.5242	56.6499	143.823	191.263	149.032	0.05097	0.1528	0	-0.10179	0.07664	-0.12758
0.2539	0.15245	92.0309	57.0802	142.958	192.947	150.281	0.28035	0.48388	0.4081	0.33082	0.35763	0.07655
0.2539	0.17786	92.5628	57.5611	142.144	194.683	151.557	0.48424	0.68761	0.58664	0.48351	0.40872	0.15309
0.30468	0.30491	93.2468	58.1939	141.458	196.393	152.756	0.63716	0.61121	0.48461	0.38172	0.281	0.10206
0.38085	0.53359	94.1081	58.7508	140.746	197.848	153.648	0.53522	0.58574	0.38259	0.22903	0.17882	0.02552
0.45701	0.68604	94.868	59.2318	139.932	199.176	154.49	0.48424	0.50934	0.30607	0.15269	0.12773	-0.05103
0.43162	0.66063	95.324	59.5355	138.991	200.477	155.408	0.58619	0.50934	0.35708	0.22903	0.17882	-0.02552
0.38085	0.53359	95.5013	59.6874	137.974	201.626	156.275	0.73911	0.73855	0.61214	0.43261	0.35763	0.07655
0.38085	0.50818	95.7293	59.9152	136.906	202.698	157.041	0.73911	0.71308	0.71417	0.5853	0.43427	0.17861
0.35546	0.48277	96.0333	60.143	135.864	203.694	157.653	0.63716	0.56028	0.61214	0.48351	0.33209	0.12758
0.40623	0.58441	96.4893	60.4974	134.999	204.613	158.188	0.48424	0.28014	0.35708	0.25448	0.15327	0
0.38085	0.60982	96.8439	60.7252	134.109	205.429	158.673	0.30584	0.0764	0.15304	0.02545	0.02555	-0.07655
0.2539	0.50818	96.9453	60.8011	133.092	206.119	159.132	0.17841	0	0.02551	-0.10179	-0.05109	-0.15309
0.17773	0.43195	96.9453	60.8011	131.948	206.629	159.464	0.02549	0.02547	0.05101	-0.02545	0.05109	-0.05103
0.07617	0.30491	96.9199	60.8265	130.88	207.216	159.923	-0.02549	0.05093	0.10202	0.07634	0.15327	0.02552
0.05078	0.2795	97.0212	61.029	129.99	207.905	160.407	-0.05097	0	0	-0.02545	0.07664	0.02552
0.07617	0.30491	97.2492	61.1808	129.023	208.467	160.79	-0.17841	-0.0764	-0.15304	-0.20358	-0.07664	-0.05103
0.10156	0.35573	97.5279	61.3834	128.057	208.952	161.045	-0.3823	-0.30561	-0.38259	-0.40716	-0.20436	-0.17861
0.07617	0.30491	97.6292	61.4593	126.989	209.386	161.351	-0.48424	-0.33107	-0.45911	-0.48351	-0.20436	-0.20413
0.02539	0.22868	97.6039	61.5099	125.997	209.871	161.81	-0.3823	-0.25467	-0.35708	-0.40716	-0.17882	-0.20413
-0.02539	0.20327	97.6292	61.6112	125.184	210.407	162.244	-0.28035	-0.1528	-0.25506	-0.30537	-0.07664	-0.15309
0.02539	0.2795	97.8572	61.839	124.472	210.866	162.575	-0.30584	-0.12734	-0.20405	-0.20358	0	-0.07655
0.10156	0.38114	98.1359	62.0668	123.785	211.377	162.958	-0.28035	-0.0764	-0.22955	-0.25448	-0.05109	-0.10206
0.15234	0.50818	98.4145	62.3452	123.175	211.887	163.366	-0.17841	-0.05093	-0.22955	-0.33082	-0.10218	-0.12758
0.22851	0.58441	98.6425	62.5477	122.437	212.347	163.698	-0.07646	0	-0.12753	-0.22903	-0.02555	-0.10206
0.17773	0.559	98.6678	62.6237	121.497	212.73	164.004	0.05097	0.12734	0	-0.10179	0.02555	-0.07655
0.17773	0.53359	98.6425	62.6996	120.581	213.061	164.31	0.20389	0.28014	0.17854	0.07634	0.15327	-0.02552
0.22851	0.58441	98.7438	62.8515	119.666	213.444	164.59	0.33133	0.48388	0.38259	0.27992	0.281	0.07655
0.30468	0.73686	98.9971	63.0793	118.725	213.802	164.845	0.43327	0.50934	0.4336	0.33082	0.281	0.10206
0.35546	0.78768	99.1491	63.2059	117.81	214.031	164.998	0.45876	0.40747	0.30607	0.17813	0.15327	0
0.38085	0.86391	99.2505	63.3071	116.92	214.134	164.998	0.3823	0.35654	0.22955	0.07634	0.07664	-0.05103
0.40623	0.91472	99.2505	63.3577	116.03	214.185	165.024	0.3823	0.33107	0.25506	0.12724	0.15327	-0.05103
0.35546	0.81309	99.0985	63.2565	115.14	214.21	165.1	0.50973	0.40747	0.35708	0.20358	0.17882	-0.02552
0.33007	0.71145	98.8451	63.1805	114.199	214.185	165.1	0.53522	0.45841	0.45911	0.30537	0.25545	0.05103
0.30468	0.71145	98.6678	63.1299	113.334	214.057	164.998	0.48424	0.43294	0.48461	0.35627	0.33209	0.12758
0.30468	0.73686	98.5918	63.1299	112.52	213.955	164.871	0.3823	0.33107	0.4081	0.27992	0.25545	0.10206
0.27929	0.76227	98.5158	63.1046	111.605	213.776	164.718	0.30584	0.10187	0.17854	0.07634	0.07664	0
0.22851	0.73686	98.3132	63.0034	110.486	213.444	164.412	0.10195	-0.05093	0.02551	-0.07634	-0.02555	-0.07655
0.15234	0.66063	98.0345	62.8009	109.342	213.036	164.106	-0.05097	-0.02547	0.02551	-0.07634	0.02555	-0.05103
0.15234	0.60982	97.7305	62.6743	108.426	212.781	163.978	0	0	0.02551	-0.0509	0.05109	0
0.10156	0.50818	97.4266	62.5477	107.511	212.525	163.851	0.02549	0.0764	0.02551	-0.0509	0.07664	0
0.12695	0.53359	97.2492	62.4718	106.646	212.219	163.596	-0.07646	0.0764	0	-0.07634	0.05109	0.02552
0.12695	0.50818	97.0719	62.3705	105.807	211.836	163.315	-0.17841	-0.02547	-0.10202	-0.20358	-0.02555	-0.02552
0.10156	0.50818	96.8692	62.2946	105.07	211.504	163.085	-0.20389	-0.0764	-0.20405	-0.30537	-0.12773	-0.10206
0.07617	0.559	96.7426	62.2693	104.205	211.173	162.856	-0.22938	-0.10187	-0.22955	-0.30537	-0.10218	-0.10206
0.05078	0.53359	96.5653	62.168	103.265	210.841	162.677	-0.17841	-0.02547	-0.15304	-0.22903	-0.02555	-0.05103
0.05078	0.559	96.4133	62.0921	102.375	210.534	162.524	-0.10195	0.0764	-0.07652	-0.15269	0	0
0.12695	0.63523	96.3119	62.0921	101.586	210.228	162.32	-0.07646	0.1528	0.02551	-0.0509	0.10218	0.05103
0.17773	0.71145	96.2866	62.1174	100.874	209.947	162.142	-0.02549	0.1528	0.02551	-0.0509	0.10218	0.05103
0.20312	0.71145	96.1853	62.0415	100.137	209.641	161.938	0.07646	0.1528	0	-0.10179	0.02555	0
0.20312	0.71145	95.9573	61.9402	99.2723	209.233	161.632	0.07646	0.1528	0.05101	-0.10179	0.02555	-0.02552
0.17773	0.73686	95.7293	61.8137	98.4331	208.799	161.326	0.12743	0.2292	0.15304	0.02545	0.12773	0.02552
0.20312	0.76227	95.5267	61.763	97.5686	208.441	161.122	0.25487	0.38201	0.28057	0.15269	0.20436	0.07655
0.22851	0.81309	95.4	61.7124	96.7549	208.058	160.866	0.30584	0.35654	0.28057	0.17813	0.20436	0.10206
0.2539	0.86391	95.248	61.6365	95.8649	207.548	160.458	0.25487	0.25467	0.22955	0.12724	0.15327	0.10206
0.27929	0.91472	95.0453	61.5099	95.0003	206.935	159.999	0.17841	0.17827	0.17854	0.0509	0.10218	0.05103
0.2539	0.86391	94.716	61.3074	94.2374	206.374	159.591	0.20389	0.1528	0.15304	0.02545	0.07664	0
0.20312	0.81309	94.3361	61.1049	93.4492	205.761	159.158	0.20389	0.17827	0.20405	0.07634	0.12773	0.02552
0.20312	0.76227	93.9054	60.8771	92.6355	205.123	158.698	0.20389	0.2292	0.25506	0.15269	0.20436	0.10206
0.15234	0.68604	93.4748	60.624	91.7963	204.459	158.265	0.20389	0.2292	0.25506	0.17813	0.17882	0.10206
0.15234	0.73686	93.1201	60.4721	90.9572	203.77	157.704	0.10195	0.1528	0.20405	0.15269	0.15327	0.12758
0.15234	0.76227	92.8161	60.3202	90.1181	203.03	157.168	0	0	0.02551	-0.02545	0.02555	0.02552
0.10156	0.73686	92.4362	60.0671	89.2281	202.239	156.556	-0.12743	-0.10187	-0.12753	-0.20358	-0.10218	-0.05103
0.07617	0.71145	91.9802	59.814	88.3889	201.422	155.969	-0.17841	-0.05093	-0.12753	-0.22903	-0.07664	-0.05103
0.07617	0.66063	91.5242	59.6115	87.6261	200.733	155.51	-0.15292	0.05093	-0.05101	-0.15269	0	0
0.10156	0.60982	91.1189	59.4089	86.9141	200.043	155.077	-0.07646	0.1528	0.02551	-0.0509	0.07664	0.05103
0.07617	0.58441	90.7136	59.1811	86.2529	199.354	154.592	-0.05097	0.20374	0.07652	-0.02545	0.10218	0.10206
0.05078	0.60982	90.3589	59.004	85.541	198.614	154.031	-0.10195	0.12734	0.05101	-0.0509	0.07664	0.07655
0.07617	0.68604	90.1056	58.8774	84.9052	197.848	153.495	-0.12743	0.0764	-0.05101	-0.15269	0	0
0.05078	0.68604	89.827	58.7255	84.2187	197.185	153.011	-0.10195	0.12734	-0.05101	-0.17813	-0.02555	-0.02552
0.05078	0.73686	89.5483	58.5483	83.4813	196.47	152.526	-0.05097	0.20374	0.02551	-0.10179	0.05109	0.02552
0.10156	0.76227	89.2697	58.3965	82.7184	195.755	152.041	0.02549	0.25467	0.10202	0	0.12773	0.07655
0.12695	0.76227	88.9404	58.2193	82.0573	195.143	151.608	0.12743	0.33107	0.20405	0.0509	0.15327	0.10206
0.17773	0.8385	88.7124	58.0927	81.3961	194.453	151.123	0.17841	0.38201	0.25506	0.10179	0.20436	0.12758
0.20312	0.86391	88.4337	57.9408	80.7604	193.688	150.562	0.17841	0.35654	0.22955	0.0509	0.15327	0.10206
0.12695	0.81309	88.0537	57.6624	80.023	192.922	149.975	0.15292	0.30561	0.17854	-0.02545	0.07664	0.02552
0.15234	0.86391	87.7498	57.4852	79.2602	192.105	149.389	0.17841	0.38201	0.25506	0.07634	0.17882	0.07655
0.17773	0.91472	87.4711	57.3333	78.5227	191.365	148.853	0.22938	0.43294	0.35708	0.17813	0.25545	0.15309
0.15234	0.91472	87.1418	57.1561	77.7853	190.65	148.343	0.25487	0.35654	0.30607	0.12724	0.17882	0.15309
0.17773	0.94013	86.7871	56.903	76.9716	189.731	147.629	0.15292	0.28014	0.25506	0.10179	0.17882	0.15309
0.17773	0.91472	86.3818	56.6246	76.2596	188.812	146.915	0.07646	0.20374	0.20405	0.0509	0.12773	0.12758
0.10156	0.81309	85.9005	56.2955	75.6239	187.919	146.277	0.07646	0.17827	0.15304	-0.02545	0.05109	0.05103
0.12695	0.81309	85.3939	56.017	74.9119	186.949	145.537	-0.02549	0.12734	0.12753	-0.0509	0.07664	0.05103
0.07617	0.73686	84.8872	55.688	74.1491	186.004	144.874	-0.05097	0.12734	0.10202	-0.0509	0.07664	0.07655
0.05078	0.68604	84.3806	55.4095	73.4371	185.111	144.237	-0.07646	0.1528	0.10202	-0.02545	0.07664	0.10206
0.07617	0.73686	83.9753	55.1817	72.7251	184.141	143.497	-0.15292	0.0764	0.05101	-0.0509	0.07664	0.12758
0.02539	0.71145	83.494	54.878	72.0385	183.197	142.808	-0.25487	0	-0.07652	-0.17813	-0.02555	0.05103
0	0.68604	83.0127	54.5995	71.3011	182.176	142.018	-0.35681	-0.0764	-0.17854	-0.30537	-0.10218	0
0	0.68604	82.5567	54.3211	70.6654	181.206	141.354	-0.35681	-0.05093	-0.17854	-0.27992	-0.07664	0.02552
0	0.63523	82.0754	54.0933	70.106	180.414	140.793	-0.28035	0	-0.12753	-0.20358	-0.02555	0.05103
0.02539	0.63523	81.6448	53.8402	69.4957	179.521	140.207	-0.20389	0.10187	0	-0.10179	0.07664	0.12758
0	0.60982	81.1888	53.587	68.86	178.679	139.62	-0.15292	0.1528	0.05101	-0.0509	0.07664	0.15309
-0.02539	0.63523	80.7582	53.3845	68.2751	177.785	138.957	-0.17841	0.12734	0.02551	-0.10179	0.05109	0.10206
0.05078	0.73686	80.4795	53.258	67.6648	176.943	138.319	-0.17841	0.0764	0	-0.10179	0.02555	0.05103
0.02539	0.76227	80.1755	53.0555	67.08	176.152	137.758	-0.07646	0.10187	0.02551	-0.10179	0.02555	0.05103
0.05078	0.78768	79.8209	52.853	65.8849	175.309	137.171	-0.02549	0.20374	0.10202	-0.0509	0.10218	0.07655
0.10156	0.81309	79.4662	52.6505	64.4609	174.492	136.61	0.07646	0.33107	0.20405	0.07634	0.17882	0.12758
0.10156	0.81309	79.0863	52.4733	63.5963	173.727	136.075	0.22938	0.45841	0.35708	0.17813	0.281	0.17861
0.15234	0.88932	78.7823	52.2708	62.8843	172.884	135.488	0.28035	0.45841	0.38259	0.22903	0.281	0.17861
0.12695	0.86391	78.4023	52.0429	62.4012	172.016	134.799	0.25487	0.40747	0.33158	0.15269	0.17882	0.12758
0.10156	0.88932	78.0223	51.7645	61.918	171.072	134.085	0.22938	0.38201	0.28057	0.10179	0.17882	0.10206
0.15234	0.96554	77.7183	51.562	61.4349	170.128	133.371	0.22938	0.38201	0.33158	0.15269	0.22991	0.15309
0.12695	0.94013	77.3383	51.3089	60.6466	169.26	132.759	0.25487	0.40747	0.35708	0.20358	0.22991	0.15309
0.12695	0.91472	76.8824	51.0051	59.2989	168.315	132.045	0.22938	0.33107	0.33158	0.15269	0.20436	0.15309
0.12695	0.86391	76.4011	50.6761	56.8832	167.243	131.228	0.10195	0.25467	0.28057	0.12724	0.17882	0.15309
0.10156	0.81309	75.9198	50.347	55.1795	166.248	130.438	0.02549	0.17827	0.22955	0.07634	0.12773	0.12758
0.10156	0.78768	75.4385	50.0433	54.0352	165.227	129.673	-0.02549	0.0764	0.12753	-0.0509	0.05109	0.07655
0.02539	0.71145	74.8812	49.6636	53.1198	164.18	128.882	-0.10195	0.05093	0.07652	-0.10179	0.05109	0.05103
0	0.68604	74.3745	49.3598	51.823	163.134	128.091	-0.20389	0	0.02551	-0.10179	0.05109	0.07655
0	0.63523	73.8932	49.0307	50.6024	162.087	127.301	-0.28035	0	0	-0.10179	0.05109	0.10206
-0.02539	0.60982	73.3866	48.727	50.0176	161.092	126.586	-0.30584	-0.05093	-0.07652	-0.17813	0	0.07655
-0.05078	0.58441	72.9053	48.4232	48.8733	160.07	125.796	-0.40778	-0.12734	-0.15304	-0.22903	-0.05109	0.05103
-0.05078	0.559	72.424	48.1195	47.5256	159.024	125.031	-0.48424	-0.1528	-0.20405	-0.27992	-0.10218	0.02552
-0.05078	0.50818	71.9426	47.8157	46.4067	158.105	124.342	-0.45876	-0.17827	-0.22955	-0.33082	-0.12773	-0.02552
-0.02539	0.50818	71.4867	47.5879	42.7705	157.186	123.679	-0.40778	-0.10187	-0.15304	-0.22903	-0.02555	0.05103
0	0.50818	71.0814	47.3348	38.7528	156.318	123.041	-0.35681	0	-0.07652	-0.15269	0.02555	0.07655
0	0.50818	70.6761	47.107	36.2863	155.425	122.403	-0.30584	0.02547	-0.05101	-0.15269	0	0.07655
0.05078	0.559	70.3214	46.9298	35.2437	154.583	121.74	-0.30584	0	-0.05101	-0.15269	0	0.07655
0.07617	0.60982	70.0427	46.7526	33.5909	153.74	121.103	-0.22938	0.02547	0	-0.10179	0.02555	0.07655
0.10156	0.63523	69.6881	46.5754	31.6583	152.923	120.49	-0.10195	0.10187	0.05101	-0.07634	0.05109	0.07655
0.10156	0.60982	69.2828	46.3223	31.048	152.081	119.853	-0.02549	0.2292	0.17854	0.02545	0.12773	0.12758
0.12695	0.63523	68.9028	46.0945	28.7849	151.239	119.19	0.05097	0.35654	0.33158	0.17813	0.25545	0.20413
0.15234	0.66063	68.5482	45.892	24.3349	150.422	118.603	0.17841	0.43294	0.38259	0.22903	0.25545	0.20413
0.17773	0.66063	68.1935	45.6895	18.8424	149.605	117.965	0.25487	0.43294	0.35708	0.20358	0.20436	0.17861
0.20312	0.71145	67.8895	45.487	15.1807	148.712	117.2	0.20389	0.38201	0.33158	0.17813	0.17882	0.15309
0.20312	0.71145	67.5602	45.2338	8.00993	147.742	116.435	0.17841	0.35654	0.33158	0.15269	0.20436	0.12758
0.20312	0.68604	67.1296	44.9554	6.66223	146.823	115.695	0.17841	0.35654	0.33158	0.15269	0.17882	0.12758
0.20312	0.66063	66.6483	44.6516	7.19622	145.904	114.981	0.20389	0.35654	0.35708	0.20358	0.22991	0.15309
0.20312	0.60982	66.1923	44.3226	7.73022	144.908	114.19	0.17841	0.30561	0.35708	0.20358	0.22991	0.17861
0.17773	0.58441	65.7363	43.9935	10.2985	143.913	113.374	0.05097	0.20374	0.28057	0.12724	0.17882	0.15309
0.15234	0.559	65.2803	43.6898	13.0702	142.892	112.584	-0.02549	0.12734	0.20405	0.0509	0.12773	0.12758
0.10156	0.50818	64.7737	43.3607	13.7567	141.845	111.767	-0.10195	0.0764	0.12753	0	0.10218	0.10206
0.02539	0.43195	64.2417	43.0063	13.655	140.824	111.002	-0.15292	0.02547	0.07652	-0.07634	0.05109	0.07655
0	0.40654	63.7098	42.6773	11.9767	139.803	110.212	-0.25487	0	0.02551	-0.10179	0.02555	0.07655
0.02539	0.43195	63.3045	42.3988	7.90822	138.808	109.421	-0.33133	-0.02547	-0.02551	-0.10179	0.05109	0.10206
0.02539	0.40654	62.8738	42.1204	4.85681	137.863	108.732	-0.35681	-0.05093	-0.10202	-0.20358	-0.05109	0.05103
0	0.38114	62.3925	41.8166	5.26367	136.919	107.992	-0.3823	-0.0764	-0.17854	-0.30537	-0.10218	0.02552
0.02539	0.38114	61.9619	41.5382	8.49307	135.923	107.227	-0.48424	-0.10187	-0.17854	-0.27992	-0.05109	0.02552
0	0.35573	61.4806	41.2344	12.8159	135.03	106.59	-0.43327	-0.0764	-0.12753	-0.25448	-0.05109	0.02552
-0.02539	0.35573	61.0499	41.0066	16.9607	134.188	105.978	-0.35681	0	-0.07652	-0.20358	-0.02555	0.05103
0	0.43195	60.7206	40.8041	19.9867	133.345	105.34	-0.35681	0.02547	-0.05101	-0.12724	0.02555	0.10206
0.02539	0.48277	60.4166	40.6269	22.0209	132.528	104.728	-0.33133	0.05093	-0.02551	-0.12724	0.02555	0.10206
0.05078	0.53359	60.1126	40.4497	21.6904	131.763	104.141	-0.25487	0.05093	-0.02551	-0.15269	0	0.07655
0.07617	0.559	59.758	40.2472	15.9436	130.971	103.529	-0.17841	0.0764	0.05101	-0.07634	0.05109	0.07655
0.10156	0.58441	59.4034	40.0447	13.6042	130.18	102.942	-0.07646	0.17827	0.15304	0.02545	0.10218	0.10206
0.12695	0.58441	59.0234	39.8169	14.011	129.389	102.356	-0.02549	0.25467	0.22955	0.07634	0.12773	0.10206
0.15234	0.60982	58.694	39.6144	14.9264	128.598	101.744	0.05097	0.30561	0.30607	0.15269	0.17882	0.12758
0.17773	0.66063	58.3901	39.4625	14.4687	127.832	101.157	0.12743	0.33107	0.33158	0.17813	0.17882	0.15309
0.17773	0.66063	58.0354	39.26	14.6467	127.04	100.57	0.17841	0.33107	0.30607	0.12724	0.15327	0.12758
0.17773	0.71145	57.7061	39.0069	14.7484	126.147	99.8561	0.12743	0.28014	0.30607	0.15269	0.15327	0.12758
0.17773	0.71145	57.3261	38.7538	11.875	125.228	99.1419	0.07646	0.25467	0.33158	0.17813	0.20436	0.15309
0.15234	0.63523	56.8702	38.45	4.60253	124.411	98.5553	0.15292	0.25467	0.33158	0.15269	0.15327	0.12758
0.15234	0.60982	56.4142	38.1716	2.23769	123.518	97.8666	0.12743	0.2292	0.33158	0.15269	0.17882	0.12758
0.15234	0.60982	56.0342	37.9185	4.47539	122.574	97.1269	0.02549	0.1528	0.30607	0.17813	0.17882	0.15309
0.12695	0.559	55.5529	37.5894	7.57765	121.68	96.4638	0	0.0764	0.20405	0.0509	0.10218	0.10206
0.12695	0.559	55.1223	37.3363	10.7308	120.736	95.7241	-0.07646	0.02547	0.15304	0	0.05109	0.07655
0.07617	0.50818	54.6663	37.0072	11.5699	119.74	94.9844	-0.20389	-0.02547	0.12753	0	0.07664	0.07655
0.02539	0.45736	54.185	36.6781	11.2139	118.821	94.3213	-0.22938	-0.05093	0.05101	-0.10179	0	0.02552
0	0.43195	53.729	36.3997	13.8584	117.902	93.6326	-0.28035	-0.05093	0	-0.12724	0	0.02552
0	0.43195	53.349	36.1719	17.5201	117.034	92.9694	-0.33133	-0.0764	-0.02551	-0.12724	0.02555	0.05103
0	0.40654	52.969	35.8934	15.2316	116.192	92.3573	-0.33133	-0.0764	-0.05101	-0.17813	-0.02555	0.02552
-0.05078	0.35573	52.5131	35.615	13.2227	115.324	91.7197	-0.33133	-0.0764	-0.07652	-0.20358	-0.05109	0.02552
-0.05078	0.38114	52.1078	35.3872	14.901	114.482	91.082	-0.35681	-0.0764	-0.05101	-0.15269	0	0.02552
-0.02539	0.38114	51.7784	35.1594	18.8424	113.665	90.4699	-0.35681	-0.0764	-0.02551	-0.12724	0	0.02552
-0.05078	0.38114	51.4491	34.9569	21.8429	112.95	89.9597	-0.28035	-0.02547	-0.02551	-0.17813	-0.02555	0
-0.02539	0.43195	51.1705	34.805	23.8772	112.159	89.3731	-0.25487	0	0.02551	-0.10179	0.02555	0.05103
0.02539	0.48277	50.9171	34.6278	23.8518	111.444	88.8375	-0.22938	0	0.02551	-0.10179	0.02555	0.05103
0.02539	0.45736	50.5625	34.4253	23.8009	110.755	88.3529	-0.10195	0.05093	0.07652	-0.07634	0.02555	0.02552
0.05078	0.50818	50.2585	34.2228	24.4366	109.989	87.7662	-0.07646	0.05093	0.15304	0	0.10218	0.07655
0.05078	0.50818	49.9292	34.0203	24.6401	109.275	87.2306	-0.02549	0.10187	0.20405	0.07634	0.12773	0.07655
0.05078	0.48277	49.5999	33.8178	24.3349	108.56	86.7205	0.05097	0.12734	0.22955	0.07634	0.10218	0.07655
0.07617	0.559	49.3212	33.6659	23.4958	107.845	86.1593	0.07646	0.12734	0.28057	0.12724	0.15327	0.12758
0.07617	0.58441	49.0426	33.4634	23.8772	107.105	85.5982	0.07646	0.12734	0.28057	0.15269	0.15327	0.12758
0.07617	0.58441	48.7133	33.2356	24.1824	106.314	85.0116	0.10195	0.05093	0.25506	0.10179	0.10218	0.10206
0.07617	0.58441	48.3333	33.0078	23.9789	105.522	84.3994	0.07646	0.02547	0.22955	0.07634	0.10218	0.07655
0.07617	0.58441	47.9787	32.7547	24.4366	104.731	83.7618	0.05097	0	0.25506	0.10179	0.12773	0.07655
0.07617	0.559	47.5733	32.4762	26.0132	103.914	83.1751	0.05097	0	0.22955	0.10179	0.10218	0.07655
0.02539	0.48277	47.1427	32.1978	26.6743	103.098	82.5375	0.02549	-0.02547	0.20405	0.0509	0.07664	0.05103
0.05078	0.50818	46.7627	31.97	25.1995	102.281	81.9253	-0.05097	-0.05093	0.17854	0.0509	0.07664	0.07655
0	0.48277	46.3574	31.6915	23.9535	101.464	81.2877	-0.10195	-0.10187	0.12753	0	0.05109	0.05103
-0.02539	0.43195	45.9268	31.4131	25.3266	100.647	80.65	-0.15292	-0.1528	0.05101	-0.10179	0	0.02552
-0.05078	0.43195	45.5468	31.16	26.8523	99.7792	80.0124	-0.22938	-0.1528	0.02551	-0.10179	0	0.02552
-0.05078	0.40654	45.1668	30.9321	27.7169	99.0135	79.4257	-0.25487	-0.1528	0.02551	-0.10179	0	0.02552
-0.07617	0.35573	44.7615	30.679	29.09	98.2732	78.8646	-0.22938	-0.1528	0	-0.12724	-0.02555	0
-0.02539	0.38114	44.4322	30.4765	30.4632	97.5075	78.278	-0.25487	-0.12734	0.02551	-0.10179	0	0.02552
-0.05078	0.35573	44.0775	30.2487	30.9972	96.7672	77.7424	-0.25487	-0.1528	0	-0.12724	0	0.02552
-0.05078	0.33032	43.7482	30.0462	31.4549	96.0525	77.2067	-0.22938	-0.1528	0	-0.15269	-0.02555	-0.02552
-0.02539	0.38114	43.4442	29.869	31.9126	95.3633	76.6711	-0.20389	-0.12734	0.02551	-0.12724	0	-0.02552
-0.05078	0.40654	43.1909	29.6918	32.3703	94.6997	76.1355	-0.17841	-0.10187	0.05101	-0.10179	0.02555	0
-0.02539	0.43195	42.9376	29.5399	32.8788	94.0615	75.6764	-0.15292	-0.10187	0.05101	-0.10179	0.02555	-0.02552
0	0.45736	42.6589	29.3881	32.8788	93.4489	75.1917	-0.07646	-0.0764	0.12753	-0.0509	0.07664	0
0.02539	0.48277	42.4056	29.2362	32.5483	92.8108	74.7071	-0.02549	-0.02547	0.17854	0.02545	0.12773	0.02552
0.02539	0.48277	42.127	29.0337	31.8871	92.1726	74.2225	0.02549	0.02547	0.22955	0.0509	0.12773	0.02552
0.02539	0.48277	41.8483	28.8312	30.9209	91.4834	73.6869	0.02549	0	0.22955	0.0509	0.10218	0
0.02539	0.50818	41.5697	28.654	31.1751	90.8198	73.1768	0.02549	0	0.22955	0.07634	0.12773	0
0.05078	0.53359	41.3417	28.5021	31.8871	90.2072	72.7177	0.07646	0	0.25506	0.07634	0.12773	0
0.05078	0.559	41.0884	28.3249	32.294	89.5435	72.2075	0.07646	-0.02547	0.25506	0.07634	0.12773	0
0.05078	0.559	40.7844	28.0971	31.8617	88.8288	71.6464	0.02549	-0.05093	0.25506	0.07634	0.12773	0
0.02539	0.53359	40.4297	27.844	30.8954	88.1396	71.1108	0.02549	-0.10187	0.20405	0.0509	0.07664	-0.02552
0.02539	0.50818	40.0751	27.6162	29.7766	87.4249	70.5752	-0.02549	-0.10187	0.17854	0.02545	0.05109	-0.05103
0.02539	0.50818	39.7458	27.3884	29.09	86.6846	69.9885	-0.05097	-0.12734	0.17854	0.02545	0.07664	-0.05103
0	0.43195	39.3658	27.1352	29.0646	85.9699	69.4529	-0.10195	-0.1528	0.12753	0	0.05109	-0.05103
-0.02539	0.43195	39.0112	26.9074	28.8866	85.2552	68.8918	-0.12743	-0.20374	0.10202	-0.02545	0.02555	-0.05103
-0.02539	0.43195	38.6818	26.7049	28.1746	84.5405	68.3561	-0.17841	-0.20374	0.07652	-0.02545	0.05109	-0.02552
-0.05078	0.40654	38.3272	26.4518	27.2083	83.8258	67.795	-0.22938	-0.25467	0.02551	-0.07634	0	-0.05103
-0.07617	0.38114	37.9472	26.224	26.4455	83.1111	67.2339	-0.28035	-0.28014	-0.02551	-0.12724	-0.05109	-0.10206
-0.07617	0.38114	37.6686	26.0215	27.0558	82.4474	66.7237	-0.30584	-0.25467	-0.02551	-0.12724	-0.02555	-0.07655
-0.05078	0.38114	37.3646	25.8443	27.8695	81.8348	66.2391	-0.28035	-0.2292	-0.02551	-0.12724	-0.02555	-0.10206
-0.05078	0.35573	37.0353	25.6418	28.3526	81.1967	65.7545	-0.25487	-0.2292	-0.02551	-0.12724	0	-0.07655
-0.05078	0.38114	36.7313	25.4646	28.0983	80.5585	65.2954	-0.22938	-0.20374	0.02551	-0.10179	0.02555	-0.05103
-0.05078	0.38114	36.4526	25.2874	27.7169	79.9714	64.8363	-0.20389	-0.17827	0.05101	-0.07634	0.02555	-0.05103
-0.05078	0.40654	36.2246	25.1608	27.2338	79.4099	64.3772	-0.15292	-0.1528	0.05101	-0.07634	0.02555	-0.05103
-0.02539	0.45736	36.022	25.0343	26.2166	78.8483	63.9181	-0.15292	-0.1528	0.07652	-0.0509	0.05109	-0.02552
0	0.48277	35.8193	24.9077	25.2504	78.3123	63.51	-0.07646	-0.12734	0.10202	-0.02545	0.05109	-0.02552
0	0.48277	35.5913	24.7558	24.1061	77.7762	63.1019	0	-0.05093	0.17854	0	0.10218	0
0.05078	0.50818	35.3887	24.6293	23.4195	77.2147	62.6428	0.02549	0	0.25506	0.10179	0.15327	0.02552
0.05078	0.50818	35.1354	24.4268	23.2415	76.6786	62.1837	0.05097	0	0.28057	0.12724	0.15327	0.02552
0.05078	0.50818	34.882	24.2749	23.8009	76.0915	61.7246	0.07646	-0.02547	0.25506	0.07634	0.12773	0
0.07617	0.53359	34.6794	24.1483	24.5384	75.53	61.24	0.07646	-0.02547	0.25506	0.07634	0.12773	0.02552
0.05078	0.559	34.4514	23.9712	25.3266	74.9429	60.7809	0.07646	-0.02547	0.25506	0.10179	0.15327	0.02552
0.05078	0.53359	34.2234	23.7686	26.3183	74.3558	60.3217	0.07646	-0.05093	0.25506	0.07634	0.12773	0.02552
0.02539	0.53359	33.9194	23.5915	26.5981	73.7432	59.8371	0.02549	-0.05093	0.25506	0.10179	0.12773	0.02552
0.02539	0.50818	33.6155	23.3636	26.5981	73.1051	59.327	0	-0.0764	0.22955	0.10179	0.12773	0.02552
0	0.45736	33.3115	23.1358	27.2083	72.4669	58.8424	-0.05097	-0.12734	0.17854	0.02545	0.07664	0
-0.02539	0.43195	33.0075	22.908	27.8949	71.8288	58.3323	-0.10195	-0.1528	0.12753	-0.02545	0.05109	-0.02552
-0.02539	0.43195	32.7035	22.7308	28.3017	71.1907	57.8477	-0.17841	-0.20374	0.10202	-0.02545	0.05109	-0.02552
-0.05078	0.40654	32.3995	22.503	28.5052	70.578	57.363	-0.20389	-0.20374	0.07652	-0.0509	0.02555	-0.02552
-0.07617	0.38114	32.0702	22.3005	27.2592	69.9399	56.8784	-0.22938	-0.25467	0.02551	-0.07634	0	-0.02552
-0.07617	0.35573	31.7662	22.098	25.8606	69.3273	56.4193	-0.28035	-0.25467	0.02551	-0.07634	0	-0.02552
-0.10156	0.33032	31.4622	21.8955	25.3266	68.7402	55.9602	-0.30584	-0.28014	-0.02551	-0.12724	-0.02555	-0.05103
-0.10156	0.33032	31.1583	21.7183	24.8435	68.1531	55.4756	-0.33133	-0.30561	-0.07652	-0.17813	-0.05109	-0.07655
-0.07617	0.35573	30.9556	21.5918	24.0298	67.6426	55.0675	-0.30584	-0.25467	-0.02551	-0.12724	-0.02555	-0.05103
-0.07617	0.33032	30.677	21.4399	24.1569	67.1321	54.6849	-0.25487	-0.2292	0	-0.10179	0	-0.02552
-0.07617	0.33032	30.4236	21.2627	24.8689	66.6216	54.3023	-0.22938	-0.17827	0.05101	-0.0509	0.02555	0
-0.07617	0.35573	30.1957	21.1614	25.3266	66.1111	53.9197	-0.20389	-0.1528	0.07652	-0.02545	0.05109	0
-0.05078	0.40654	30.0436	21.0602	25.7589	65.6771	53.5371	-0.15292	-0.1528	0.10202	0	0.05109	0
-0.05078	0.43195	29.8663	20.9589	25.4538	65.2177	53.1801	-0.10195	-0.1528	0.10202	-0.02545	0.05109	0
-0.02539	0.45736	29.689	20.8324	24.9452	64.7582	52.8485	-0.05097	-0.12734	0.12753	0	0.05109	0
0	0.48277	29.5117	20.7058	25.2758	64.2988	52.4914	0	-0.05093	0.20405	0.07634	0.10218	0.05103
0	0.48277	29.309	20.5792	25.6826	63.8648	52.1598	0.07646	0	0.28057	0.15269	0.15327	0.07655
0.02539	0.48277	29.1064	20.4527	26.0132	63.4054	51.8282	0.12743	0	0.30607	0.15269	0.15327	0.05103
0.02539	0.50818	28.9291	20.3261	25.7589	62.9204	51.4456	0.12743	0	0.28057	0.12724	0.12773	0.05103
0.02539	0.50818	28.7517	20.1995	25.4029	62.4354	51.0376	0.10195	-0.02547	0.28057	0.12724	0.12773	0.05103
0	0.50818	28.5491	20.0477	25.1741	61.9249	50.655	0.10195	-0.02547	0.25506	0.10179	0.12773	0.05103
0	0.50818	28.3211	19.8705	24.3349	61.4399	50.2724	0.12743	-0.02547	0.28057	0.12724	0.12773	0.07655
-0.02539	0.45736	28.0678	19.668	22.9872	60.8783	49.8388	0.07646	-0.05093	0.25506	0.12724	0.12773	0.07655
-0.02539	0.43195	27.7891	19.4908	21.8175	60.3168	49.3797	0.02549	-0.10187	0.22955	0.10179	0.10218	0.07655
-0.05078	0.40654	27.5358	19.2883	22.2752	59.7807	48.946	-0.02549	-0.17827	0.15304	0.02545	0.05109	0.05103
-0.05078	0.38114	27.2571	19.1111	22.8092	59.2192	48.5125	-0.05097	-0.20374	0.10202	-0.02545	0.02555	0.02552
-0.07617	0.35573	27.0038	18.9339	23.0381	58.6831	48.0533	-0.12743	-0.25467	0.05101	-0.07634	0	0
-0.10156	0.33032	26.7252	18.7314	23.1398	58.1216	47.6452	-0.15292	-0.25467	0.02551	-0.10179	0	0
-0.12695	0.30491	26.4465	18.5542	23.2161	57.5856	47.2116	-0.20389	-0.28014	0	-0.10179	0	0
-0.12695	0.2795	26.1932	18.377	23.2415	57.1006	46.8036	-0.20389	-0.28014	-0.02551	-0.12724	0	0
-0.12695	0.25409	25.9652	18.2252	23.3941	56.6156	46.421	-0.22938	-0.28014	-0.05101	-0.15269	-0.05109	-0.02552
-0.12695	0.25409	25.7372	18.0733	23.3686	56.1306	46.0384	-0.25487	-0.30561	-0.07652	-0.17813	-0.05109	-0.05103
-0.12695	0.25409	25.5092	17.9467	23.1652	55.6711	45.6813	-0.22938	-0.28014	-0.05101	-0.17813	-0.05109	-0.05103
-0.12695	0.25409	25.3066	17.8202	23.1144	55.2627	45.3752	-0.17841	-0.2292	-0.02551	-0.12724	-0.02555	-0.05103
-0.12695	0.2795	25.1293	17.6936	23.0381	54.8543	45.0436	-0.12743	-0.20374	0.02551	-0.07634	0.02555	-0.02552
-0.10156	0.30491	24.9519	17.6177	23.0889	54.4459	44.7376	-0.10195	-0.17827	0.05101	-0.0509	0.02555	-0.02552
-0.07617	0.33032	24.8253	17.5417	23.3432	54.0886	44.4315	-0.05097	-0.1528	0.05101	-0.0509	0.02555	-0.02552
-0.02539	0.38114	24.7239	17.4911	23.6992	53.7312	44.1509	0.02549	-0.1528	0.07652	-0.02545	0.02555	-0.02552
0	0.40654	24.572	17.3898	23.9027	53.3738	43.8704	0.07646	-0.10187	0.15304	0.02545	0.07664	-0.02552
0	0.38114	24.3946	17.2633	23.9789	52.9654	43.5898	0.12743	-0.02547	0.22955	0.07634	0.12773	0
0	0.35573	24.192	17.1367	24.0044	52.6081	43.3092	0.20389	-0.02547	0.25506	0.12724	0.12773	0
0.02539	0.38114	24.04	17.0355	24.0552	52.2252	43.0287	0.25487	0	0.28057	0.15269	0.15327	0.02552
0.02539	0.40654	23.9133	16.9595	23.5721	51.8423	42.6971	0.25487	-0.05093	0.28057	0.15269	0.12773	0
[truncated: 400 more rows]
