# Supplementary material for: Multi-Sensor and Decision-Level Fusion-Based Structural Damage Detection Using a One-Dimensional Convolutional Neural Network
Source: Sensors (Basel). 2021 Jun 8;21(12):3950. doi: 10.3390/s21123950 (PMC8226517; doi:10.3390/s21123950)
Supplement: Supplementary file 1 [file sensors-21-03950-s001.zip › Steel frame/F4-100-8.xlsx]

## Sheet: F4-100-8
0.2539	-0.66063	-4.86373	-16.4533	75.751	-18.2763	-12.6255	0.12743	-0.30561	0.05101	0	-0.12773	0.12758
0.40623	-0.38114	-3.24249	-14.0233	63.4437	-12.3288	-10.8146	-0.20389	-0.78948	-0.66316	-0.78888	-0.63863	-0.15309
0.45701	-0.38114	-2.27987	-12.1501	67.8174	-6.91741	-9.20767	-0.40778	-0.76401	-0.68866	-0.86522	-0.53645	-0.15309
0.12695	-0.94013	-2.4572	-10.9604	74.4542	-1.78679	-7.44776	-0.30584	-0.35654	-0.30607	-0.43261	-0.20436	-0.07655
-0.22851	-1.44831	-2.9385	-9.77071	79.7179	3.19069	-5.73885	-0.17841	0	0.15304	0.07634	0.15327	0.12758
-0.33007	-1.52454	-2.60919	-7.99882	83.9135	8.32132	-4.02995	-0.20389	0.0764	0.33158	0.33082	0.35763	0.3317
-0.10156	-1.118	-1.16527	-5.5688	88.7958	13.8093	-2.14251	-0.33133	-0.33107	-0.15304	-0.17813	-0.07664	0.12758
0.2539	-0.60982	0.70929	-3.06284	92.254	19.1697	-0.38259	-0.58619	-0.84042	-0.8417	-0.89067	-0.58754	-0.17861
0.35546	-0.40654	1.97589	-1.1897	95.1529	23.994	1.14777	-0.71362	-0.84042	-0.94372	-1.04336	-0.63863	-0.22964
0.02539	-0.81309	2.10255	0.05063	97.4923	28.6652	2.9587	-0.35681	-0.40747	-0.61214	-0.81433	-0.45981	-0.17861
-0.12695	-1.09259	2.00122	1.29095	100.239	33.1321	4.6421	-0.05097	0.10187	0.05101	-0.07634	0.12773	0.10206
-0.02539	-1.06718	2.53319	2.91096	102.756	37.5735	6.19796	0.05097	0.38201	0.58664	0.66164	0.63863	0.40825
0.02539	-0.94013	3.5718	4.86004	104.536	42.5255	8.21294	0.33133	0.40747	0.4336	0.35627	0.25545	0.25516
0.22851	-0.559	5.14238	7.06225	102.68	47.2732	9.81982	0.28035	0.0764	0	-0.15269	-0.15327	0.02552
0.55857	-0.12705	6.68763	8.9607	97.9754	51.536	11.1461	0.07646	-0.12734	-0.20405	-0.33082	-0.25545	-0.10206
0.60935	-0.10164	7.47292	10.3529	96.9837	55.6711	12.7275	0.33133	0.05093	-0.17854	-0.38172	-0.281	-0.17861
0.40623	-0.35573	7.7009	11.5173	99.8825	59.5	14.1303	0.5607	0.43294	0.22955	0.10179	0.12773	0.02552
0.20312	-0.58441	7.7009	12.5298	102.247	63.1501	15.4056	0.63716	0.96775	0.8672	0.76343	0.58754	0.35722
0.17773	-0.63523	8.05555	13.8714	104.409	66.9024	16.783	0.7646	0.94228	0.94372	0.81433	0.53645	0.38274
0.43162	-0.33032	9.17015	15.618	107.714	70.7823	18.1603	0.71362	0.53481	0.56113	0.43261	0.22991	0.25516
0.63474	-0.02541	10.5128	17.3645	110.944	74.4579	19.3336	0.53522	0.17827	0.20405	0.10179	0	0.12758
0.63474	-0.02541	11.2727	18.5289	112.8	77.6997	20.3538	0.45876	-0.02547	0	-0.17813	-0.17882	-0.05103
0.33007	-0.43195	11.0954	19.1617	113.258	80.6096	21.2975	0.45876	0.02547	0.07652	-0.10179	-0.12773	-0.05103
0.10156	-0.71145	10.8167	19.8705	114.504	83.3663	22.1392	0.33133	0.25467	0.4336	0.35627	0.25545	0.17861
0.10156	-0.68604	11.0701	20.8577	116.742	86.1231	23.0319	0.25487	0.38201	0.68866	0.68709	0.5109	0.38274
0.17773	-0.60982	11.7287	22.2246	118.928	89.2627	24.1542	0.15292	-0.12734	0.12753	0.10179	0.02555	0.15309
0.30468	-0.40654	12.5646	23.5915	120.225	92.1471	25.0469	-0.15292	-0.53481	-0.4081	-0.5344	-0.40872	-0.10206
0.4824	-0.20327	13.3246	24.7305	120.632	94.6741	25.7356	-0.45876	-0.66215	-0.63765	-0.68709	-0.43427	-0.12758
0.30468	-0.50818	13.2993	25.338	120.632	97.1246	26.6793	-0.35681	-0.45841	-0.51012	-0.61075	-0.35763	-0.15309
-0.05078	-0.96554	12.7926	25.8443	121.013	99.4985	27.623	-0.17841	-0.1528	-0.12753	-0.20358	-0.07664	0
-0.10156	-0.99095	12.7673	26.6543	121.903	101.77	28.4392	-0.15292	0.02547	0.20405	0.20358	0.25545	0.22964
-0.12695	-0.91472	13.2739	27.7934	123.378	104.374	29.485	-0.15292	-0.05093	0.07652	0.10179	0.15327	0.22964
0.17773	-0.48277	14.4392	29.2868	124.421	107.003	30.4542	-0.25487	-0.38201	-0.38259	-0.40716	-0.281	-0.02552
0.35546	-0.20327	15.4525	30.5271	124.853	109.377	31.2194	-0.43327	-0.53481	-0.61214	-0.66164	-0.38318	-0.10206
0.27929	-0.33032	15.7311	31.2359	125.565	111.598	32.1376	-0.28035	-0.38201	-0.53563	-0.66164	-0.40872	-0.20413
0.12695	-0.60982	15.4778	31.6915	127.091	113.64	33.0558	0.05097	0.05093	-0.07652	-0.22903	-0.07664	-0.05103
0.20312	-0.63523	15.5538	32.4509	128.82	115.707	33.923	0.22938	0.38201	0.4081	0.35627	0.35763	0.17861
0.17773	-0.60982	15.9844	33.4381	130.397	118.03	34.9432	0.3823	0.53481	0.56113	0.50895	0.40872	0.28067
0.35546	-0.30491	16.8711	34.6025	131.668	120.302	35.8615	0.48424	0.35654	0.28057	0.15269	0.07664	0.15309
0.45701	-0.05082	17.8843	35.7416	132.812	122.395	36.6011	0.35681	0.05093	-0.05101	-0.15269	-0.12773	0
0.58396	0.17786	18.5683	36.5516	133.575	124.182	37.2133	0.33133	0.2292	0.05101	-0.10179	-0.07664	0
0.50779	0.07623	18.7709	37.1084	134.16	125.815	37.8509	0.43327	0.33107	0.17854	0.07634	0.07664	0.05103
0.27929	-0.22868	18.4923	37.3869	134.516	127.347	38.4886	0.5607	0.56028	0.4336	0.30537	0.20436	0.12758
0.27929	-0.2795	18.467	37.9691	135.075	128.904	39.0752	0.5607	0.68761	0.66316	0.55985	0.40872	0.28067
0.50779	-0.05082	19.1003	38.8803	135.94	130.589	39.7384	0.58619	0.50934	0.61214	0.5344	0.35763	0.30619
0.4824	-0.02541	19.6829	39.6397	136.626	132.273	40.4015	0.5607	0.20374	0.22955	0.12724	0.02555	0.10206
0.50779	0.05082	20.0882	40.2219	136.804	133.447	40.6566	0.30584	-0.12734	-0.05101	-0.15269	-0.15327	-0.05103
0.40623	-0.02541	20.1135	40.551	136.906	134.443	40.8606	0.10195	-0.0764	0	-0.10179	-0.10218	-0.02552
0.15234	-0.2795	19.8096	40.7788	137.161	135.592	41.3708	0.15292	-0.0764	0.05101	-0.02545	-0.02555	0
0.17773	-0.30491	19.7336	41.1332	137.211	136.51	41.6003	0.05097	0	0.17854	0.15269	0.15327	0.15309
0.20312	-0.25409	19.9109	41.6647	137.466	137.557	41.9829	-0.07646	-0.10187	0.10202	0.10179	0.10218	0.20413
0.2539	-0.20327	20.2402	42.3735	137.796	138.884	42.5185	-0.15292	-0.38201	-0.30607	-0.35627	-0.25545	-0.02552
0.27929	-0.15245	20.5189	42.8291	137.822	139.778	42.7991	-0.28035	-0.35654	-0.35708	-0.40716	-0.22991	0
0.33007	-0.15245	20.5949	43.1835	137.796	140.62	43.0797	-0.35681	-0.43294	-0.35708	-0.40716	-0.22991	-0.05103
0.02539	-0.48277	20.1389	43.2594	137.669	141.437	43.4878	-0.25487	-0.25467	-0.20405	-0.25448	-0.10218	0
0.05078	-0.43195	20.0629	43.6391	137.593	142.254	43.8449	-0.17841	-0.10187	-0.05101	-0.07634	0.02555	0.07655
0.07617	-0.33032	20.3922	44.2466	137.593	143.275	44.3295	-0.15292	-0.0764	-0.05101	-0.0509	0.02555	0.12758
0.22851	-0.10164	21.0002	44.9807	137.567	144.347	44.8396	-0.15292	-0.1528	-0.20405	-0.25448	-0.15327	0.02552
0.43162	0.15245	21.6081	45.6388	137.364	145.24	45.1712	-0.20389	-0.30561	-0.33158	-0.38172	-0.20436	-0.02552
0.35546	0.05082	21.6588	45.892	136.957	146.031	45.6303	-0.05097	-0.0764	-0.17854	-0.30537	-0.15327	-0.02552
0.2539	-0.07623	21.4308	46.0945	136.55	146.823	46.1404	0.22938	0.1528	0.05101	-0.07634	0	0.02552
0.27929	-0.07623	21.4308	46.3982	136.143	147.486	46.472	0.35681	0.45841	0.4081	0.30537	0.281	0.17861
0.27929	0	21.6841	46.8792	135.787	148.354	46.9056	0.40778	0.56028	0.48461	0.40716	0.33209	0.22964
0.38085	0.22868	22.2161	47.4867	135.381	149.171	47.2882	0.45876	0.45841	0.33158	0.22903	0.15327	0.17861
0.4824	0.45736	22.7734	47.9676	134.974	149.886	47.5687	0.43327	0.40747	0.20405	0.0509	0.02555	0.10206
0.50779	0.53359	23.128	48.3473	134.516	150.422	47.8238	0.3823	0.30561	0.15304	0.02545	0.02555	0.02552
0.50779	0.50818	23.128	48.4485	133.982	150.805	48.0023	0.45876	0.43294	0.28057	0.12724	0.10218	0.05103
0.40623	0.35573	22.9001	48.4739	133.397	151.137	48.1554	0.45876	0.48388	0.38259	0.22903	0.17882	0.10206
0.40623	0.30491	22.8241	48.651	132.965	151.519	48.3084	0.43327	0.40747	0.4081	0.27992	0.22991	0.12758
0.4824	0.43195	23.0774	49.0054	132.609	151.928	48.5125	0.40778	0.35654	0.4081	0.27992	0.20436	0.17861
0.4824	0.48277	23.356	49.2839	132.126	152.311	48.691	0.3823	0.12734	0.20405	0.07634	0.05109	0.10206
0.38085	0.43195	23.3814	49.3851	131.337	152.438	48.64	0.17841	-0.0764	0.02551	-0.07634	-0.05109	0.02552
0.30468	0.40654	23.2547	49.3851	130.447	152.362	48.487	-0.05097	-0.10187	0.05101	-0.0509	-0.02555	0.05103
0.15234	0.25409	22.9761	49.3598	129.685	152.464	48.5635	-0.05097	-0.1528	-0.02551	-0.07634	-0.05109	0.02552
0.12695	0.22868	22.8241	49.4104	128.896	152.515	48.589	-0.12743	-0.17827	-0.05101	-0.12724	-0.05109	0.02552
0.2539	0.35573	22.9761	49.6382	128.21	152.566	48.5635	-0.28035	-0.25467	-0.12753	-0.15269	-0.05109	0.07655
0.27929	0.35573	23.0774	49.8407	127.727	152.77	48.7165	-0.33133	-0.38201	-0.35708	-0.40716	-0.22991	-0.05103
0.22851	0.2795	22.9507	49.8914	127.116	152.847	48.793	-0.30584	-0.35654	-0.35708	-0.43261	-0.25545	-0.07655
0.22851	0.2795	22.7987	49.942	126.379	152.77	48.8185	-0.30584	-0.25467	-0.22955	-0.30537	-0.15327	-0.02552
0.12695	0.17786	22.6214	49.942	125.743	152.821	48.9205	-0.28035	-0.20374	-0.15304	-0.20358	-0.05109	0
0.12695	0.25409	22.6467	50.1192	125.082	152.821	48.9971	-0.25487	-0.12734	-0.10202	-0.12724	-0.02555	0.05103
0.17773	0.40654	22.9001	50.4229	124.548	153	49.2011	-0.17841	-0.12734	-0.12753	-0.17813	-0.05109	0.05103
0.2539	0.559	23.1787	50.7014	124.065	153.23	49.4052	-0.12743	-0.10187	-0.12753	-0.20358	-0.10218	0.02552
0.38085	0.66063	23.432	50.9292	123.429	153.281	49.5072	-0.10195	-0.05093	-0.07652	-0.12724	-0.02555	0.07655
0.35546	0.60982	23.3814	50.9545	122.793	153.357	49.7367	0.15292	0.12734	0.07652	-0.02545	0.05109	0.07655
0.27929	0.50818	23.1787	50.9545	122.132	153.408	49.9408	0.35681	0.35654	0.28057	0.17813	0.15327	0.10206
0.35546	0.63523	23.2547	51.0811	121.497	153.357	49.9918	0.3823	0.48388	0.4081	0.33082	0.25545	0.15309
0.38085	0.71145	23.4574	51.2836	120.886	153.434	50.1193	0.43327	0.48388	0.38259	0.27992	0.20436	0.12758
0.45701	0.88932	23.7613	51.5114	120.251	153.459	50.2214	0.45876	0.45841	0.25506	0.12724	0.10218	0.07655
0.55857	1.04177	24.04	51.6886	119.513	153.383	50.2214	0.43327	0.43294	0.25506	0.12724	0.10218	0.07655
0.53318	0.99095	24.0653	51.6379	118.776	153.204	50.2469	0.45876	0.43294	0.28057	0.15269	0.12773	0.07655
0.45701	0.86391	23.8627	51.4861	117.988	152.923	50.2214	0.48424	0.45841	0.33158	0.20358	0.17882	0.10206
0.43162	0.81309	23.6853	51.3848	117.174	152.592	50.1193	0.43327	0.48388	0.4336	0.30537	0.25545	0.15309
0.40623	0.78768	23.66	51.3848	116.487	152.336	50.0428	0.35681	0.35654	0.38259	0.30537	0.22991	0.15309
0.43162	0.81309	23.736	51.3848	115.75	152.081	49.9918	0.30584	0.1528	0.22955	0.12724	0.10218	0.10206
0.38085	0.81309	23.7613	51.3595	114.987	151.724	49.8133	0.17841	-0.02547	0.05101	-0.02545	0	0.05103
0.35546	0.78768	23.66	51.2583	114.199	151.239	49.5837	-0.05097	-0.1528	-0.02551	-0.07634	0	0.02552
0.27929	0.68604	23.3814	51.0558	113.385	150.728	49.4307	-0.10195	-0.17827	-0.07652	-0.12724	-0.05109	0
0.17773	0.53359	23.0267	50.8026	112.571	150.243	49.2776	-0.12743	-0.17827	-0.10202	-0.15269	-0.07664	-0.02552
0.22851	0.559	22.8747	50.7267	111.808	149.733	49.0481	-0.30584	-0.25467	-0.17854	-0.17813	-0.05109	0
0.27929	0.60982	22.9254	50.7267	111.198	149.324	48.946	-0.3823	-0.33107	-0.30607	-0.30537	-0.15327	-0.05103
0.27929	0.58441	22.8747	50.7014	110.537	149.018	48.895	-0.3823	-0.40747	-0.4336	-0.45806	-0.30654	-0.12758
0.2539	0.58441	22.7734	50.6254	109.774	148.558	48.793	-0.3823	-0.35654	-0.38259	-0.40716	-0.20436	-0.07655
0.20312	0.53359	22.5961	50.4736	108.935	148.125	48.691	-0.35681	-0.25467	-0.25506	-0.27992	-0.10218	-0.02552
0.15234	0.45736	22.4187	50.3723	108.172	147.742	48.691	-0.28035	-0.1528	-0.17854	-0.17813	-0.05109	0.02552
0.17773	0.53359	22.4441	50.3723	107.435	147.359	48.64	-0.22938	-0.0764	-0.07652	-0.07634	0.02555	0.07655
0.2539	0.66063	22.5961	50.4989	106.824	147.104	48.691	-0.15292	-0.0764	-0.10202	-0.10179	-0.02555	0.05103
0.33007	0.76227	22.7987	50.5748	106.214	146.848	48.691	-0.10195	-0.02547	-0.10202	-0.15269	-0.10218	0
0.43162	0.88932	22.9254	50.6254	105.528	146.516	48.691	0	0.02547	-0.02551	-0.07634	-0.02555	0.02552
0.43162	0.8385	22.8494	50.5242	104.79	146.236	48.793	0.22938	0.20374	0.10202	0.02545	0.05109	0.02552
0.38085	0.76227	22.6721	50.3976	104.002	145.904	48.8185	0.43327	0.48388	0.33158	0.20358	0.17882	0.07655
0.43162	0.86391	22.6974	50.3976	103.315	145.495	48.742	0.43327	0.56028	0.4336	0.35627	0.281	0.15309
0.43162	0.91472	22.7987	50.3976	102.705	145.113	48.7165	0.45876	0.61121	0.4081	0.33082	0.22991	0.12758
0.50779	1.04177	22.9761	50.4229	102.069	144.73	48.64	0.48424	0.53481	0.33158	0.20358	0.12773	0.10206
0.55857	1.16881	23.1534	50.4483	101.408	144.27	48.5125	0.43327	0.45841	0.30607	0.20358	0.15327	0.10206
0.53318	1.09259	23.0774	50.2204	100.645	143.734	48.3849	0.43327	0.45841	0.33158	0.20358	0.15327	0.10206
0.45701	0.94013	22.8241	49.942	99.8317	143.122	48.2319	0.48424	0.43294	0.35708	0.22903	0.17882	0.07655
0.40623	0.86391	22.5454	49.6636	99.0434	142.432	47.9768	0.3823	0.45841	0.4336	0.35627	0.25545	0.15309
0.40623	0.86391	22.4947	49.537	98.306	141.82	47.7473	0.28035	0.30561	0.38259	0.33082	0.22991	0.15309
0.40623	0.88932	22.4441	49.3851	97.5431	141.207	47.5687	0.17841	0.05093	0.12753	0.0509	0.02555	0.05103
0.35546	0.8385	22.3427	49.2079	96.7803	140.543	47.2882	0.02549	-0.12734	-0.07652	-0.15269	-0.10218	-0.05103
0.35546	0.86391	22.2414	49.0307	96.0174	139.752	46.9311	-0.17841	-0.2292	-0.12753	-0.17813	-0.07664	-0.02552
0.2539	0.68604	21.8614	48.6257	95.2292	138.961	46.6505	-0.25487	-0.20374	-0.15304	-0.20358	-0.07664	-0.02552
0.17773	0.559	21.5068	48.322	94.4917	138.246	46.4465	-0.25487	-0.17827	-0.15304	-0.20358	-0.07664	-0.02552
0.17773	0.559	21.3548	48.1448	93.7543	137.531	46.1659	-0.3823	-0.2292	-0.17854	-0.17813	-0.05109	0
0.17773	0.60982	21.3295	48.0435	93.144	136.919	45.9618	-0.43327	-0.33107	-0.33158	-0.30537	-0.12773	-0.05103
0.17773	0.60982	21.2788	47.917	92.5592	136.357	45.8343	-0.43327	-0.43294	-0.4336	-0.45806	-0.25545	-0.12758
0.17773	0.63523	21.2028	47.7651	91.8472	135.694	45.6303	-0.45876	-0.35654	-0.38259	-0.38172	-0.17882	-0.07655
0.15234	0.60982	21.0508	47.5879	91.0843	135.107	45.5027	-0.3823	-0.2292	-0.28057	-0.27992	-0.10218	-0.05103
0.12695	0.559	20.9242	47.3854	90.4232	134.519	45.4007	-0.30584	-0.12734	-0.17854	-0.20358	-0.05109	-0.02552
0.17773	0.63523	20.8988	47.3348	89.8129	133.983	45.2987	-0.22938	-0.0764	-0.10202	-0.12724	0	0
0.22851	0.73686	21.0002	47.3095	89.1772	133.549	45.2732	-0.15292	-0.02547	-0.07652	-0.12724	0	-0.02552
0.33007	0.86391	21.1521	47.3095	88.6178	133.116	45.1967	-0.07646	0.0764	0	-0.07634	0	-0.02552
0.35546	0.86391	21.1521	47.2335	88.0075	132.656	45.1967	0.12743	0.12734	0.05101	-0.02545	0.05109	0
0.35546	0.86391	21.0508	47.0817	87.3972	132.171	45.1712	0.30584	0.35654	0.22955	0.12724	0.15327	0.05103
0.33007	0.86391	20.9495	46.9298	86.7361	131.61	45.0691	0.3823	0.56028	0.4081	0.33082	0.281	0.12758
0.35546	0.91472	20.9748	46.8285	86.1258	131.074	44.9671	0.45876	0.63668	0.48461	0.40716	0.33209	0.17861
0.38085	0.96554	21.0255	46.7273	85.5155	130.512	44.8396	0.48424	0.61121	0.4336	0.33082	0.25545	0.12758
0.45701	1.09259	21.1521	46.6767	84.8798	129.925	44.661	0.43327	0.48388	0.33158	0.22903	0.17882	0.07655
0.4824	1.118	21.2028	46.5501	84.2187	129.312	44.4825	0.40778	0.43294	0.30607	0.17813	0.17882	0.05103
0.45701	1.01636	21.0002	46.221	83.4813	128.598	44.2784	0.43327	0.43294	0.33158	0.17813	0.15327	0.05103
0.40623	0.91472	20.7215	45.892	82.7438	127.806	44.0234	0.40778	0.38201	0.38259	0.25448	0.22991	0.10206
0.35546	0.81309	20.4429	45.5882	82.0573	127.015	43.7428	0.30584	0.35654	0.4081	0.27992	0.281	0.12758
0.30468	0.81309	20.2909	45.3857	81.3961	126.3	43.4623	0.22938	0.17827	0.28057	0.17813	0.17882	0.10206
0.30468	0.8385	20.1895	45.1832	80.7604	125.534	43.1817	0.10195	0	0.10202	0.02545	0.07664	0.05103
0.27929	0.81309	20.0882	44.9301	80.0739	124.692	42.7991	-0.10195	-0.17827	-0.07652	-0.15269	-0.02555	-0.02552
0.20312	0.73686	19.8602	44.601	79.2856	123.799	42.442	-0.22938	-0.2292	-0.12753	-0.20358	-0.05109	-0.02552
0.12695	0.58441	19.5056	44.196	78.5482	122.982	42.187	-0.25487	-0.20374	-0.15304	-0.22903	-0.05109	-0.02552
0.12695	0.53359	19.2523	43.9429	77.887	122.191	41.8809	-0.33133	-0.20374	-0.15304	-0.20358	0	0
0.12695	0.50818	19.1256	43.6898	77.2005	121.425	41.6258	-0.40778	-0.28014	-0.22955	-0.25448	-0.02555	-0.02552
0.10156	0.50818	19.0243	43.5379	76.5902	120.761	41.4218	-0.43327	-0.35654	-0.33158	-0.38172	-0.15327	-0.10206
0.12695	0.559	18.9989	43.3607	75.9799	120.072	41.2177	-0.43327	-0.35654	-0.35708	-0.43261	-0.15327	-0.10206
0.15234	0.60982	18.9483	43.2088	75.3696	119.408	41.0137	-0.43327	-0.30561	-0.33158	-0.38172	-0.12773	-0.10206
0.12695	0.559	18.8216	42.981	74.7339	118.77	40.8606	-0.33133	-0.20374	-0.25506	-0.33082	-0.07664	-0.07655
0.12695	0.559	18.6949	42.7785	74.1236	118.158	40.7586	-0.22938	-0.10187	-0.12753	-0.22903	0	-0.02552
0.15234	0.63523	18.6949	42.7026	73.6151	117.596	40.6566	-0.12743	-0.02547	-0.02551	-0.10179	0.07664	0.02552
0.22851	0.71145	18.7963	42.6519	73.1065	117.111	40.5801	-0.05097	0.02547	0	-0.10179	0.05109	0
0.27929	0.78768	18.8469	42.576	72.5471	116.575	40.4781	0.05097	0.1528	0.10202	-0.02545	0.10218	0
0.30468	0.8385	18.8216	42.4494	71.9368	116.039	40.4015	0.17841	0.28014	0.20405	0.07634	0.17882	0.05103
0.30468	0.8385	18.7456	42.2722	71.3519	115.503	40.325	0.35681	0.40747	0.30607	0.15269	0.20436	0.07655
0.30468	0.8385	18.6949	42.0951	70.7417	114.916	40.1975	0.43327	0.53481	0.38259	0.25448	0.281	0.07655
0.38085	0.94013	18.7709	41.9938	70.2077	114.303	39.9934	0.43327	0.56028	0.4336	0.30537	0.30654	0.12758
0.38085	0.94013	18.7709	41.8419	69.6482	113.691	39.8404	0.43327	0.50934	0.38259	0.20358	0.22991	0.07655
0.40623	0.99095	18.7203	41.6647	69.1142	113.052	39.6619	0.45876	0.43294	0.30607	0.12724	0.17882	0.02552
0.43162	1.01636	18.6443	41.4622	68.504	112.338	39.4068	0.43327	0.43294	0.35708	0.20358	0.25545	0.07655
0.35546	0.88932	18.4163	41.1332	67.8683	111.572	39.1773	0.40778	0.38201	0.38259	0.22903	0.25545	0.10206
0.30468	0.78768	18.1123	40.7788	67.258	110.806	38.8967	0.35681	0.28014	0.35708	0.20358	0.22991	0.10206
0.2539	0.78768	17.9097	40.5257	66.6477	110.015	38.5906	0.25487	0.17827	0.30607	0.17813	0.22991	0.10206
0.2539	0.78768	17.8083	40.2978	66.0374	109.224	38.259	0.12743	0.05093	0.20405	0.10179	0.17882	0.07655
0.20312	0.73686	17.631	39.9941	65.4017	108.407	37.953	0	-0.10187	0.02551	-0.0509	0.05109	0
0.17773	0.66063	17.403	39.665	64.766	107.539	37.5959	-0.15292	-0.17827	-0.07652	-0.17813	0	-0.02552
0.15234	0.63523	17.2004	39.3866	64.1557	106.697	37.2643	-0.25487	-0.17827	-0.10202	-0.17813	0.02555	-0.02552
0.12695	0.559	16.9977	39.0828	63.6217	105.931	37.0092	-0.30584	-0.20374	-0.15304	-0.22903	0	-0.02552
0.10156	0.50818	16.7951	38.8044	63.0623	105.191	36.7542	-0.33133	-0.25467	-0.22955	-0.30537	-0.05109	-0.05103
0.07617	0.50818	16.6431	38.5766	62.5029	104.45	36.4736	-0.40778	-0.30561	-0.25506	-0.30537	-0.02555	-0.05103
0.07617	0.50818	16.5671	38.3488	61.9689	103.761	36.2441	-0.40778	-0.30561	-0.25506	-0.33082	-0.05109	-0.05103
0.07617	0.50818	16.4911	38.1969	61.4857	103.123	36.1165	-0.35681	-0.28014	-0.25506	-0.35627	-0.07664	-0.07655
0.10156	0.559	16.4657	38.0197	60.9772	102.485	35.9125	-0.35681	-0.2292	-0.22955	-0.27992	-0.02555	-0.05103
0.10156	0.58441	16.4151	37.8425	60.4686	101.872	35.7594	-0.28035	-0.1528	-0.15304	-0.22903	0.02555	0
0.10156	0.58441	16.3644	37.6906	60.0363	101.336	35.6574	-0.17841	-0.10187	-0.10202	-0.20358	0	-0.02552
0.15234	0.66063	16.3644	37.5894	59.6295	100.826	35.5554	-0.07646	-0.02547	0	-0.10179	0.07664	0.02552
0.20312	0.73686	16.4151	37.4881	59.1972	100.315	35.4534	0	0.10187	0.07652	0	0.15327	0.05103
0.20312	0.73686	16.3897	37.3109	58.6632	99.7792	35.3258	0.10195	0.2292	0.17854	0.0509	0.17882	0.05103
0.22851	0.76227	16.3391	37.1844	58.2055	99.2177	35.2238	0.20389	0.25467	0.20405	0.10179	0.20436	0.07655
0.27929	0.8385	16.3391	37.0325	57.7732	98.6816	35.0963	0.30584	0.38201	0.28057	0.17813	0.22991	0.07655
0.27929	0.86391	16.3391	36.8806	57.3155	98.0945	34.9177	0.35681	0.45841	0.35708	0.20358	0.25545	0.10206
0.30468	0.91472	16.3391	36.7288	56.8578	97.4819	34.7392	0.35681	0.38201	0.30607	0.17813	0.22991	0.07655
0.30468	0.91472	16.2631	36.5009	56.3746	96.8693	34.5352	0.35681	0.38201	0.33158	0.17813	0.22991	0.10206
0.30468	0.91472	16.1618	36.2984	55.8915	96.2057	34.3566	0.3823	0.38201	0.35708	0.22903	0.25545	0.10206
0.30468	0.88932	16.0098	36.02	55.3829	95.5165	34.1016	0.35681	0.33107	0.35708	0.22903	0.25545	0.12758
0.22851	0.81309	15.7564	35.7416	54.8489	94.8017	33.8465	0.30584	0.2292	0.30607	0.20358	0.22991	0.07655
0.20312	0.76227	15.5538	35.4631	54.3404	94.0615	33.5659	0.22938	0.10187	0.22955	0.12724	0.15327	0.05103
0.20312	0.76227	15.4018	35.21	53.8318	93.2957	33.2599	0.10195	0.02547	0.15304	0.0509	0.12773	0.02552
0.17773	0.76227	15.2752	34.9316	53.3232	92.5555	32.9538	0	-0.0764	0.05101	-0.02545	0.10218	0
0.12695	0.71145	15.0725	34.6278	52.7893	91.7642	32.6477	-0.10195	-0.12734	-0.02551	-0.10179	0.05109	0
0.10156	0.63523	14.8445	34.324	52.2807	90.9985	32.3416	-0.20389	-0.12734	-0.07652	-0.15269	0.02555	0
0.07617	0.60982	14.6672	34.0709	51.7975	90.2582	32.0611	-0.28035	-0.1528	-0.10202	-0.15269	0.02555	0
0.05078	0.559	14.4899	33.7925	51.3653	89.569	31.8315	-0.30584	-0.17827	-0.15304	-0.20358	0	-0.02552
0.02539	0.53359	14.3632	33.5647	50.933	88.9054	31.602	-0.33133	-0.2292	-0.17854	-0.25448	-0.02555	-0.02552
0.02539	0.559	14.2872	33.3622	50.5007	88.2162	31.3724	-0.3823	-0.28014	-0.22955	-0.27992	-0.02555	-0.05103
0.02539	0.58441	14.2365	33.185	50.0938	87.6291	31.1939	-0.3823	-0.25467	-0.22955	-0.27992	-0.05109	-0.05103
0.02539	0.58441	14.1605	33.0078	49.6616	87.0675	31.0408	-0.33133	-0.1528	-0.17854	-0.25448	-0.02555	-0.05103
0.05078	0.63523	14.1352	32.8306	49.2801	86.506	30.8878	-0.28035	-0.0764	-0.12753	-0.20358	0	-0.05103
0.07617	0.66063	14.1352	32.6787	48.9241	85.9699	30.7603	-0.25487	-0.0764	-0.12753	-0.20358	0	-0.05103
0.10156	0.68604	14.1352	32.5522	48.5936	85.4594	30.6327	-0.15292	0	-0.05101	-0.15269	0.02555	-0.05103
0.12695	0.73686	14.1352	32.4256	48.2376	85	30.5562	-0.05097	0.12734	0.05101	-0.0509	0.10218	0
0.15234	0.76227	14.1099	32.2737	47.8816	84.515	30.4542	0.02549	0.25467	0.15304	0.0509	0.17882	0.02552
0.15234	0.76227	14.0846	32.0965	47.5001	84.0045	30.3267	0.10195	0.33107	0.20405	0.10179	0.17882	0.05103
0.17773	0.8385	14.0846	31.97	47.1696	83.4684	30.1736	0.15292	0.35654	0.22955	0.12724	0.20436	0.05103
0.20312	0.88932	14.1352	31.8434	46.8136	82.9324	29.9951	0.15292	0.40747	0.25506	0.15269	0.20436	0.05103
0.20312	0.91472	14.1099	31.6915	46.4322	82.3963	29.842	0.17841	0.35654	0.22955	0.12724	0.17882	0.02552
0.22851	0.88932	14.0339	31.4637	46.0253	81.8348	29.6635	0.20389	0.33107	0.20405	0.10179	0.17882	0.02552
0.22851	0.86391	13.9072	31.2359	45.4913	81.1967	29.4339	0.17841	0.35654	0.25506	0.15269	0.20436	0.05103
0.22851	0.86391	13.7806	31.0081	45.0336	80.6096	29.2299	0.17841	0.33107	0.28057	0.17813	0.22991	0.07655
0.17773	0.78768	13.5779	30.755	44.6522	79.997	29.0258	0.17841	0.28014	0.22955	0.15269	0.17882	0.05103
0.15234	0.76227	13.3752	30.5018	44.2453	79.3078	28.7198	0.07646	0.17827	0.17854	0.10179	0.15327	0.02552
0.15234	0.76227	13.2486	30.274	43.813	78.6186	28.4137	-0.05097	0.0764	0.10202	0.0509	0.12773	0
0.10156	0.73686	13.0966	29.9956	43.4062	77.9549	28.1587	-0.10195	0.02547	0.02551	-0.02545	0.07664	0
0.07617	0.71145	12.9193	29.7678	43.0502	77.2913	27.9036	-0.15292	-0.02547	-0.02551	-0.07634	0.05109	0
0.07617	0.68604	12.7673	29.4893	42.6433	76.6021	27.623	-0.25487	0	-0.02551	-0.07634	0.07664	0.02552
0.05078	0.63523	12.6153	29.2362	42.2619	75.9639	27.3935	-0.30584	-0.02547	-0.07652	-0.10179	0.05109	0
0.02539	0.58441	12.438	28.9831	41.8805	75.3258	27.1639	-0.33133	-0.05093	-0.12753	-0.15269	0	-0.02552
0	0.559	12.3113	28.7553	41.5245	74.7132	26.9344	-0.35681	-0.0764	-0.15304	-0.17813	0	-0.02552
0.02539	0.58441	12.2353	28.5781	41.1685	74.1516	26.7303	-0.3823	-0.12734	-0.17854	-0.20358	-0.02555	-0.05103
0.02539	0.58441	12.1593	28.4009	40.8125	73.6156	26.5773	-0.35681	-0.0764	-0.20405	-0.22903	-0.02555	-0.05103
0.02539	0.60982	12.134	28.249	40.5074	73.1051	26.4242	-0.33133	-0.02547	-0.17854	-0.20358	0	-0.02552
0.05078	0.66063	12.134	28.1224	40.2276	72.6201	26.2967	-0.30584	0.02547	-0.12753	-0.15269	0.05109	0
0.05078	0.66063	12.1087	27.9706	39.9479	72.1606	26.1692	-0.22938	0.05093	-0.10202	-0.12724	0.02555	-0.02552
0.05078	0.68604	12.058	27.7934	39.6428	71.6756	26.0417	-0.17841	0.0764	-0.05101	-0.10179	0.05109	0
0.07617	0.71145	12.058	27.6668	39.3885	71.2417	25.9396	-0.10195	0.20374	0.02551	0	0.12773	0.02552
0.10156	0.73686	12.058	27.5402	39.0834	70.8078	25.8376	-0.02549	0.28014	0.10202	0.0509	0.15327	0.02552
0.10156	0.76227	12.058	27.4137	38.7274	70.3483	25.7101	0.02549	0.33107	0.12753	0.07634	0.17882	0.05103
0.15234	0.8385	12.058	27.2618	38.4731	69.8889	25.557	0.05097	0.38201	0.15304	0.12724	0.20436	0.07655
0.15234	0.8385	12.058	27.1352	38.1425	69.4039	25.404	0.07646	0.38201	0.15304	0.10179	0.17882	0.05103
0.15234	0.86391	12.0327	26.9581	37.8374	68.9189	25.251	0.10195	0.33107	0.12753	0.07634	0.15327	0.05103
0.15234	0.86391	11.9567	26.7809	37.5068	68.3829	25.0724	0.07646	0.30561	0.12753	0.07634	0.15327	0.05103
0.15234	0.86391	11.8553	26.5784	37.1508	67.8468	24.8684	0.07646	0.30561	0.15304	0.10179	0.17882	0.05103
0.15234	0.8385	11.7287	26.3505	36.6931	67.2853	24.6388	0.05097	0.25467	0.15304	0.12724	0.17882	0.07655
0.12695	0.78768	11.5513	26.1227	36.1845	66.7492	24.4603	0.05097	0.2292	0.15304	0.12724	0.17882	0.07655
0.10156	0.73686	11.374	25.8949	35.7777	66.1621	24.2307	0	0.17827	0.12753	0.10179	0.15327	0.07655
0.07617	0.73686	11.222	25.6671	35.4217	65.5495	23.9757	-0.07646	0.0764	0.05101	0.0509	0.12773	0.05103
0.02539	0.71145	11.0701	25.4393	35.0148	64.9624	23.6951	-0.17841	0	-0.05101	-0.02545	0.07664	0.02552
0.02539	0.71145	10.9434	25.2368	34.608	64.4009	23.4655	-0.22938	-0.02547	-0.10202	-0.07634	0.05109	0.02552
0.02539	0.71145	10.8421	25.0343	34.2266	63.8393	23.2615	-0.28035	0	-0.10202	-0.10179	0.05109	0.02552
0.02539	0.66063	10.6901	24.8065	33.896	63.3033	23.0574	-0.30584	0	-0.12753	-0.10179	0.05109	0.02552
0.02539	0.63523	10.5128	24.604	33.54	62.7417	22.8534	-0.33133	-0.02547	-0.12753	-0.12724	0.05109	0.02552
0	0.60982	10.3861	24.4015	33.2603	62.2312	22.6748	-0.33133	-0.02547	-0.12753	-0.12724	0.05109	0.02552
0	0.63523	10.3101	24.2243	33.0314	61.7462	22.5218	-0.33133	-0.02547	-0.15304	-0.15269	0.02555	0
0	0.66063	10.2848	24.0977	32.7771	61.2868	22.3688	-0.33133	-0.02547	-0.17854	-0.15269	0.02555	0
0	0.68604	10.2594	23.9712	32.5228	60.8528	22.2413	-0.28035	0.02547	-0.15304	-0.12724	0.05109	0
0	0.73686	10.2341	23.8446	32.2686	60.4444	22.1392	-0.25487	0.05093	-0.10202	-0.10179	0.07664	0.02552
0.02539	0.76227	10.2341	23.718	32.0651	60.0615	22.0627	-0.17841	0.10187	-0.07652	-0.07634	0.07664	0.02552
0.02539	0.76227	10.1834	23.5915	31.8617	59.6531	21.9352	-0.15292	0.1528	-0.02551	-0.02545	0.10218	0.02552
0.07617	0.78768	10.2088	23.4649	31.6837	59.2447	21.8331	-0.10195	0.2292	0.02551	0.02545	0.15327	0.05103
0.07617	0.78768	10.1834	23.313	31.4549	58.8363	21.7311	-0.05097	0.28014	0.05101	0.0509	0.15327	0.02552
0.07617	0.81309	10.1834	23.1865	31.2006	58.4534	21.6036	0	0.30561	0.07652	0.0509	0.15327	0.02552
0.10156	0.86391	10.1834	23.0852	30.9463	58.045	21.5016	0.02549	0.33107	0.07652	0.07634	0.17882	0.02552
0.10156	0.88932	10.1834	22.9586	30.692	57.6111	21.3485	0.05097	0.33107	0.12753	0.10179	0.17882	0.05103
0.10156	0.91472	10.1834	22.8068	30.4632	57.1516	21.17	0	0.28014	0.07652	0.07634	0.15327	0.05103
0.07617	0.86391	10.0568	22.6043	30.2089	56.6922	20.9915	0	0.25467	0.07652	0.0509	0.15327	0.02552
0.07617	0.86391	9.98078	22.4018	29.9546	56.2072	20.8129	-0.02549	0.20374	0.07652	0.0509	0.15327	0
0.10156	0.86391	9.87945	22.2246	29.7003	55.7222	20.6089	-0.05097	0.17827	0.07652	0.07634	0.15327	0.02552
0.07617	0.81309	9.72746	22.0221	29.446	55.2627	20.4558	-0.05097	0.1528	0.05101	0.0509	0.12773	0
0.02539	0.76227	9.57546	21.8196	29.1917	54.7777	20.2518	-0.07646	0.0764	0.02551	0.02545	0.12773	0
0.02539	0.76227	9.42347	21.6171	28.8612	54.2162	19.9967	-0.17841	0.05093	0	0.02545	0.12773	0
0	0.73686	9.29681	21.4399	28.5815	53.7312	19.7927	-0.22938	-0.02547	-0.07652	-0.0509	0.05109	-0.02552
-0.02539	0.71145	9.17015	21.2374	28.3017	53.2207	19.5886	-0.28035	-0.05093	-0.15304	-0.15269	0	-0.07655
-0.02539	0.73686	9.09416	21.0855	28.0475	52.7357	19.3846	-0.33133	-0.05093	-0.15304	-0.15269	0.02555	-0.05103
0	0.71145	8.99283	20.9083	27.8186	52.3018	19.257	-0.33133	-0.0764	-0.15304	-0.12724	0.02555	-0.05103
0	0.68604	8.86617	20.7311	27.5898	51.8934	19.1295	-0.28035	-0.02547	-0.12753	-0.10179	0.05109	-0.02552
-0.02539	0.66063	8.73951	20.5539	27.3609	51.4594	18.9765	-0.28035	-0.02547	-0.07652	-0.07634	0.07664	0
-0.02539	0.66063	8.66352	20.402	27.132	51.0255	18.8234	-0.28035	0	-0.07652	-0.07634	0.07664	-0.02552
-0.02539	0.68604	8.63818	20.3008	26.9032	50.6681	18.7214	-0.25487	-0.02547	-0.10202	-0.10179	0.05109	-0.05103
-0.02539	0.73686	8.63818	20.2249	26.6743	50.3108	18.6194	-0.22938	-0.02547	-0.10202	-0.10179	0.05109	-0.05103
0	0.76227	8.68885	20.1489	26.4963	49.9789	18.5174	-0.20389	0.05093	-0.05101	-0.07634	0.10218	-0.02552
0.02539	0.78768	8.66352	20.0224	26.3183	49.6726	18.4919	-0.10195	0.10187	0	-0.02545	0.10218	-0.02552
0.05078	0.78768	8.61285	19.8705	26.1149	49.3153	18.4154	-0.02549	0.17827	0.05101	0.02545	0.15327	0
0.05078	0.78768	8.58752	19.7439	25.9115	48.9579	18.3133	0	0.25467	0.10202	0.07634	0.17882	0
0.05078	0.78768	8.58752	19.6427	25.7081	48.6261	18.2113	0.02549	0.28014	0.10202	0.07634	0.17882	-0.02552
0.07617	0.8385	8.58752	19.5414	25.5301	48.2943	18.1093	0.05097	0.28014	0.10202	0.07634	0.15327	-0.02552
0.07617	0.8385	8.61285	19.4149	25.3266	47.9114	17.9817	0.02549	0.28014	0.12753	0.07634	0.17882	0
0.07617	0.88932	8.58752	19.2883	25.1232	47.554	17.8797	0.05097	0.28014	0.15304	0.10179	0.17882	0.02552
0.07617	0.86391	8.53686	19.1364	24.8943	47.1711	17.7522	0.05097	0.2292	0.12753	0.10179	0.17882	0
0.07617	0.8385	8.46086	18.9339	24.6401	46.7372	17.5481	0	0.17827	0.10202	0.07634	0.15327	0
0.05078	0.81309	8.38486	18.7567	24.3604	46.2777	17.3696	-0.05097	0.12734	0.07652	0.0509	0.12773	-0.02552
0.05078	0.78768	8.28354	18.5795	24.1315	45.8693	17.1911	-0.07646	0.0764	0.02551	0.02545	0.12773	-0.02552
0.02539	0.73686	8.15688	18.4023	23.9027	45.4865	17.038	-0.07646	0	-0.02551	-0.02545	0.07664	-0.05103
0.02539	0.71145	8.00489	18.2252	23.6229	45.027	16.8595	-0.12743	0	-0.02551	0	0.10218	-0.02552
0	0.71145	7.90356	18.048	23.3432	44.5675	16.6554	-0.20389	0	-0.02551	0.02545	0.10218	0
-0.02539	0.66063	7.75157	17.8708	23.0889	44.1591	16.5024	-0.22938	-0.0764	-0.10202	-0.07634	0.02555	-0.05103
-0.07617	0.63523	7.62491	17.6936	22.8601	43.7252	16.2983	-0.28035	-0.10187	-0.17854	-0.12724	0	-0.05103
-0.05078	0.66063	7.59958	17.5923	22.6567	43.3168	16.1198	-0.33133	-0.12734	-0.17854	-0.15269	0	-0.05103
-0.02539	0.63523	7.52358	17.4405	22.4532	42.985	16.0178	-0.30584	-0.12734	-0.17854	-0.15269	0	-0.02552
-0.02539	0.60982	7.42225	17.2886	22.2498	42.6276	15.9158	-0.28035	-0.0764	-0.15304	-0.12724	0.02555	-0.02552
-0.02539	0.60982	7.32092	17.1367	22.0718	42.2958	15.8137	-0.25487	-0.02547	-0.10202	-0.0509	0.07664	0.02552
-0.05078	0.58441	7.2196	17.0101	21.8684	41.9384	15.7117	-0.22938	0	-0.07652	-0.0509	0.07664	0.02552
-0.05078	0.60982	7.19426	16.9089	21.7412	41.6321	15.6097	-0.20389	-0.02547	-0.10202	-0.07634	0.05109	0
-0.02539	0.68604	7.24493	16.8836	21.5887	41.3513	15.5077	-0.20389	0	-0.07652	-0.0509	0.07664	0
0	0.71145	7.29559	16.833	21.4615	41.0961	15.4566	-0.12743	0.02547	-0.05101	-0.02545	0.07664	0
0.02539	0.71145	7.27026	16.7317	21.2835	40.8919	15.4822	0	0.1528	0	0	0.10218	0.02552
0.07617	0.73686	7.24493	16.6305	21.1055	40.5856	15.4056	0.02549	0.2292	0.10202	0.10179	0.17882	0.07655
0.07617	0.71145	7.2196	16.5039	20.9021	40.2793	15.3036	0.05097	0.30561	0.15304	0.15269	0.20436	0.07655
0.05078	0.71145	7.19426	16.4026	20.8004	40.024	15.2526	0.10195	0.33107	0.12753	0.12724	0.15327	0.05103
0.07617	0.73686	7.19426	16.3014	20.6224	39.7177	15.1251	0.07646	0.30561	0.10202	0.10179	0.15327	0.05103
0.07617	0.78768	7.24493	16.2254	20.4444	39.3859	14.9975	0.05097	0.30561	0.12753	0.12724	0.17882	0.07655
0.07617	0.78768	7.24493	16.0989	20.2918	39.0796	14.8955	0.05097	0.25467	0.10202	0.10179	0.15327	0.07655
0.07617	0.76227	7.16893	15.9723	20.0884	38.7477	14.7935	0.07646	0.2292	0.07652	0.10179	0.15327	0.05103
0.05078	0.73686	7.09294	15.7951	19.8595	38.3648	14.615	0	0.17827	0.07652	0.07634	0.15327	0.05103
0.05078	0.71145	6.99161	15.618	19.6815	37.9564	14.4364	-0.05097	0.10187	0.02551	0.07634	0.12773	0.02552
0.02539	0.66063	6.89028	15.4408	19.529	37.5991	14.2579	-0.10195	0.05093	-0.02551	0	0.07664	0
0.02539	0.66063	6.78895	15.2889	19.3764	37.2417	14.1048	-0.15292	0	-0.07652	-0.02545	0.05109	0
0	0.63523	6.68763	15.137	19.173	36.8588	13.9518	-0.20389	-0.02547	-0.07652	-0.02545	0.07664	0.02552
-0.02539	0.58441	6.56097	14.9598	18.9696	36.476	13.7733	-0.25487	-0.02547	-0.10202	-0.0509	0.05109	0.02552
-0.05078	0.58441	6.43431	14.8079	18.7916	36.0931	13.5947	-0.30584	-0.0764	-0.17854	-0.10179	0.02555	0
-0.07617	0.58441	6.33298	14.6561	18.6136	35.7357	13.4417	-0.35681	-0.10187	-0.22955	-0.15269	0	0
-0.05078	0.58441	6.28232	14.5548	18.4864	35.4039	13.3141	-0.3823	-0.1528	-0.28057	-0.17813	-0.02555	-0.02552
-0.05078	0.58441	6.23165	14.4283	18.3338	35.1231	13.1866	-0.3823	-0.1528	-0.25506	-0.17813	-0.02555	-0.02552
-0.02539	0.60982	6.18099	14.327	18.2067	34.8423	13.1101	-0.33133	-0.0764	-0.20405	-0.15269	0	0
-0.02539	0.58441	6.07966	14.2004	18.0796	34.5871	13.0591	-0.28035	0	-0.15304	-0.10179	0.05109	0.02552
-0.02539	0.58441	6.00366	14.1245	17.9524	34.3318	12.9571	-0.25487	0.02547	-0.12753	-0.0509	0.05109	0.02552
-0.02539	0.66063	6.029	14.0739	17.8761	34.0766	12.9061	-0.22938	0.02547	-0.12753	-0.0509	0.05109	0.02552
0	0.71145	6.05433	14.0233	17.7744	33.8468	12.8295	-0.22938	0.05093	-0.10202	-0.0509	0.07664	0.02552
0.02539	0.73686	6.07966	13.9726	17.7236	33.6681	12.8295	-0.12743	0.10187	-0.07652	-0.02545	0.07664	0.02552
0.02539	0.76227	6.05433	13.8967	17.6218	33.515	12.8295	0	0.2292	0	0.02545	0.10218	0.05103
0.07617	0.78768	6.07966	13.8461	17.4947	33.2853	12.7785	0.02549	0.30561	0.07652	0.10179	0.17882	0.07655
0.10156	0.78768	6.07966	13.7701	17.393	33.03	12.702	0.05097	0.35654	0.10202	0.15269	0.20436	0.07655
0.07617	0.76227	6.029	13.6689	17.2659	32.8258	12.6765	0.10195	0.38201	0.10202	0.10179	0.15327	0.05103
0.07617	0.81309	6.029	13.5929	17.1387	32.545	12.5745	0.07646	0.33107	0.07652	0.07634	0.15327	0.05103
0.10156	0.8385	6.05433	13.4917	16.9861	32.2898	12.4469	0.05097	0.30561	0.07652	0.10179	0.15327	0.05103
0.10156	0.8385	6.05433	13.4157	16.8081	32.0345	12.3704	0.07646	0.30561	0.07652	0.07634	0.15327	0.07655
0.10156	0.81309	5.97833	13.2639	16.6556	31.7282	12.2429	0.05097	0.25467	0.05101	0.07634	0.15327	0.07655
0.10156	0.78768	5.90234	13.1373	16.503	31.3964	12.0899	0	0.17827	0.02551	0.0509	0.15327	0.07655
0.07617	0.76227	5.80101	12.9348	16.325	31.039	11.9368	-0.07646	0.10187	0	0.02545	0.12773	0.02552
0.02539	0.68604	5.67435	12.7829	16.1724	30.7072	11.7838	-0.12743	0.05093	-0.07652	-0.02545	0.07664	0
0.02539	0.68604	5.57302	12.6311	16.0199	30.3754	11.6052	-0.17841	0	-0.12753	-0.07634	0.05109	0
0.02539	0.68604	5.52236	12.5298	15.8927	30.0691	11.4777	-0.22938	-0.02547	-0.15304	-0.10179	0.05109	0
0	0.66063	5.42103	12.3779	15.7147	29.7372	11.3247	-0.28035	-0.05093	-0.20405	-0.15269	0.02555	-0.02552
-0.02539	0.63523	5.29437	12.226	15.5622	29.4054	11.1716	-0.33133	-0.10187	-0.25506	-0.17813	0	-0.02552
-0.02539	0.63523	5.21837	12.0995	15.4096	29.0991	11.0186	-0.3823	-0.12734	-0.28057	-0.22903	-0.02555	-0.05103
-0.02539	0.60982	5.14238	11.9729	15.2824	28.8183	10.9166	-0.3823	-0.1528	-0.30607	-0.25448	-0.05109	-0.07655
-0.02539	0.60982	5.06638	11.897	15.1553	28.5886	10.8401	-0.3823	-0.1528	-0.30607	-0.25448	-0.02555	-0.05103
0	0.63523	5.04105	11.7957	15.0282	28.3588	10.7635	-0.33133	-0.0764	-0.28057	-0.22903	0	-0.05103
0	0.63523	4.99039	11.7451	14.9519	28.1802	10.738	-0.28035	-0.02547	-0.22955	-0.17813	0.02555	-0.02552
0	0.66063	4.99039	11.6692	14.8247	27.976	10.687	-0.22938	0.02547	-0.17854	-0.12724	0.05109	0
0	0.68604	4.96506	11.6439	14.7484	27.7973	10.636	-0.20389	0.02547	-0.17854	-0.12724	0.05109	0
0.02539	0.73686	4.99039	11.6185	14.6467	27.6441	10.6105	-0.17841	0.0764	-0.12753	-0.10179	0.07664	0
0.05078	0.76227	5.04105	11.5679	14.5704	27.4655	10.585	-0.10195	0.1528	-0.07652	-0.0509	0.10218	0
0.07617	0.76227	5.04105	11.5173	14.5196	27.3634	10.6105	0.02549	0.2292	-0.02551	0	0.12773	0.02552
0.10156	0.76227	5.01572	11.4413	14.4179	27.1847	10.585	0.07646	0.33107	0.05101	0.02545	0.15327	0.02552
0.15234	0.8385	5.04105	11.4413	14.3416	27.0315	10.534	0.10195	0.38201	0.10202	0.07634	0.17882	0.05103
0.12695	0.81309	5.04105	11.3654	14.2144	26.8273	10.5085	0.15292	0.38201	0.07652	0.0509	0.15327	0.02552
0.12695	0.81309	4.99039	11.2642	14.0873	26.5976	10.4065	0.12743	0.35654	0.07652	0.02545	0.12773	0
0.12695	0.8385	5.01572	11.2135	13.9602	26.3934	10.3299	0.12743	0.33107	0.10202	0.0509	0.20436	0.05103
0.12695	0.8385	4.99039	11.1123	13.833	26.1637	10.2534	0.12743	0.33107	0.12753	0.07634	0.20436	0.05103
0.12695	0.81309	4.91439	10.9857	13.6805	25.9339	10.1514	0.10195	0.25467	0.07652	0.02545	0.15327	0.05103
0.12695	0.78768	4.86373	10.8592	13.5279	25.6276	9.99836	0.02549	0.20374	0.05101	0	0.15327	0.02552
0.10156	0.73686	4.7624	10.7073	13.3499	25.3213	9.84532	-0.05097	0.10187	0	-0.02545	0.12773	0.02552
0.07617	0.68604	4.66107	10.5554	13.1973	25.0405	9.7433	-0.05097	0.05093	-0.05101	-0.10179	0.07664	0
0.02539	0.63523	4.50908	10.4288	13.0447	24.7342	9.59026	-0.12743	0.02547	-0.07652	-0.12724	0.07664	-0.02552
0.02539	0.63523	4.48375	10.3023	12.8922	24.4279	9.41172	-0.22938	-0.02547	-0.12753	-0.15269	0.07664	0
0	0.58441	4.38242	10.1757	12.7905	24.1727	9.3097	-0.25487	-0.05093	-0.17854	-0.22903	0	-0.02552
0	0.58441	4.30643	10.0491	12.6379	23.9174	9.20767	-0.30584	-0.0764	-0.22955	-0.27992	0	-0.05103
0	0.559	4.23043	9.9479	12.5107	23.6366	9.05464	-0.35681	-0.10187	-0.25506	-0.27992	0	-0.05103
-0.02539	0.50818	4.15443	9.82134	12.409	23.4069	8.95261	-0.35681	-0.12734	-0.28057	-0.30537	-0.02555	-0.07655
-0.02539	0.50818	4.07844	9.7454	12.3582	23.2282	8.9016	-0.33133	-0.10187	-0.25506	-0.30537	-0.02555	-0.07655
0	0.50818	4.05311	9.66946	12.2819	23.0495	8.85059	-0.33133	-0.05093	-0.20405	-0.25448	0.02555	-0.02552
0	0.53359	4.05311	9.61883	12.2056	22.8964	8.82508	-0.28035	-0.02547	-0.17854	-0.22903	0.02555	-0.02552
0.02539	0.58441	4.07844	9.61883	12.1547	22.7432	8.79958	-0.25487	-0.02547	-0.15304	-0.22903	0.02555	-0.02552
0.02539	0.60982	4.07844	9.59352	12.1039	22.6156	8.77407	-0.20389	0	-0.12753	-0.17813	0.05109	0
0.05078	0.63523	4.10377	9.56821	12.053	22.5135	8.74857	-0.15292	0.0764	-0.07652	-0.15269	0.07664	0
0.07617	0.66063	4.1291	9.51758	12.0022	22.3859	8.74857	-0.07646	0.1528	0	-0.10179	0.10218	0
0.10156	0.68604	4.1291	9.49227	11.9513	22.2583	8.74857	-0.02549	0.17827	0.02551	-0.02545	0.15327	0.02552
0.12695	0.68604	4.1291	9.44164	11.9005	22.1817	8.74857	0.07646	0.30561	0.10202	0	0.17882	0.05103
0.12695	0.71145	4.1291	9.41633	11.8496	22.054	8.74857	0.12743	0.33107	0.10202	0.02545	0.17882	0.05103
0.15234	0.73686	4.15443	9.36571	11.7733	21.8754	8.67205	0.10195	0.33107	0.12753	0.02545	0.17882	0.05103
0.12695	0.73686	4.15443	9.28977	11.6716	21.6967	8.59553	0.10195	0.30561	0.12753	0.02545	0.15327	0.02552
0.15234	0.73686	4.1291	9.23914	11.5953	21.5435	8.57002	0.15292	0.28014	0.12753	0.02545	0.17882	0.05103
0.12695	0.73686	4.10377	9.1632	11.4936	21.3393	8.49351	0.12743	0.28014	0.15304	0.02545	0.17882	0.05103
0.15234	0.71145	4.02777	9.03664	11.3665	21.1096	8.36597	0.07646	0.17827	0.10202	0	0.15327	0.05103
0.12695	0.68604	3.97711	8.91008	11.2648	20.8543	8.26395	0.05097	0.12734	0.07652	-0.0509	0.12773	0.02552
0.12695	0.66063	3.90112	8.83414	11.163	20.6246	8.16193	0	0.0764	0.02551	-0.07634	0.10218	0.02552
0.07617	0.60982	3.79979	8.68226	11.0359	20.3694	8.00889	-0.05097	0	-0.02551	-0.12724	0.07664	0
0.05078	0.58441	3.69846	8.5557	10.8833	20.0886	7.88136	-0.12743	-0.05093	-0.05101	-0.15269	0.05109	0
0.02539	0.559	3.59713	8.42914	10.7816	19.8333	7.75383	-0.20389	-0.05093	-0.10202	-0.17813	0.05109	0
0	0.53359	3.52114	8.32789	10.6799	19.6036	7.65181	-0.22938	-0.0764	-0.15304	-0.22903	0.02555	0
0.02539	0.50818	3.47047	8.25195	10.5782	19.3994	7.54978	-0.28035	-0.10187	-0.17854	-0.25448	0	-0.02552
0.02539	0.50818	3.44514	8.17601	10.4511	19.1952	7.44776	-0.30584	-0.1528	-0.20405	-0.27992	-0.02555	-0.02552
0	0.48277	3.36914	8.07476	10.3748	18.991	7.34573	-0.33133	-0.17827	-0.22955	-0.30537	-0.02555	-0.05103
0	0.45736	3.29315	7.97351	10.3239	18.8378	7.29472	-0.30584	-0.1528	-0.22955	-0.30537	-0.02555	-0.05103
0.02539	0.45736	3.29315	7.92288	10.2476	18.6847	7.26922	-0.30584	-0.10187	-0.20405	-0.25448	0	-0.05103
0.02539	0.50818	3.31848	7.89757	10.1968	18.5571	7.24371	-0.25487	-0.0764	-0.17854	-0.22903	0.02555	-0.02552
0.02539	0.50818	3.31848	7.89757	10.1459	18.455	7.24371	-0.22938	-0.0764	-0.15304	-0.22903	0	-0.02552
0.07617	0.559	3.36914	7.89757	10.1205	18.3784	7.2182	-0.17841	-0.02547	-0.12753	-0.17813	0.05109	-0.02552
0.07617	0.58441	3.36914	7.87226	10.0696	18.3018	7.2182	-0.12743	0.02547	-0.07652	-0.15269	0.07664	0
0.10156	0.58441	3.36914	7.82163	9.99334	18.1997	7.2182	-0.05097	0.10187	-0.02551	-0.10179	0.07664	0
0.10156	0.60982	3.36914	7.79632	9.96791	18.0976	7.2182	0	0.17827	0.05101	-0.02545	0.12773	0.02552
0.12695	0.63523	3.39448	7.77101	9.89163	18.021	7.2182	0.05097	0.2292	0.07652	0	0.15327	0.02552
0.15234	0.66063	3.41981	7.77101	9.84077	17.9444	7.24371	0.12743	0.28014	0.10202	0	0.15327	0.02552
0.15234	0.68604	3.44514	7.74569	9.76448	17.8168	7.16719	0.12743	0.25467	0.10202	0.02545	0.15327	0.05103
0.15234	0.68604	3.41981	7.66975	9.66277	17.6637	7.09067	0.07646	0.2292	0.10202	0	0.15327	0.02552
0.17773	0.68604	3.41981	7.61913	9.61191	17.5105	7.03966	0.10195	0.20374	0.07652	0	0.15327	0.02552
0.15234	0.66063	3.34381	7.54319	9.53563	17.3574	6.98865	0.10195	0.20374	0.10202	0	0.15327	0.02552
0.15234	0.63523	3.26782	7.44194	9.43392	17.1531	6.88663	0.07646	0.17827	0.10202	0	0.15327	0.02552
0.15234	0.60982	3.21715	7.34069	9.35763	16.9489	6.81011	0.02549	0.10187	0.05101	-0.0509	0.12773	0.02552
0.12695	0.58441	3.14116	7.23944	9.25592	16.7447	6.70808	-0.02549	0.05093	0	-0.07634	0.07664	0
0.12695	0.58441	3.06516	7.1635	9.17963	16.5405	6.60606	-0.07646	0	-0.05101	-0.10179	0.07664	0
0.07617	0.53359	2.98917	7.03694	9.05249	16.3108	6.47853	-0.12743	-0.02547	-0.07652	-0.12724	0.05109	0
0.07617	0.50818	2.88784	6.91037	8.92535	16.0811	6.351	-0.20389	-0.05093	-0.12753	-0.17813	0.02555	-0.02552
0.05078	0.48277	2.83717	6.83443	8.82364	15.8769	6.24898	-0.25487	-0.0764	-0.15304	-0.17813	0.02555	-0.02552
0.05078	0.48277	2.78651	6.7585	8.77278	15.7492	6.22347	-0.25487	-0.05093	-0.15304	-0.22903	0	-0.02552
0.05078	0.48277	2.76118	6.68256	8.69649	15.5706	6.12145	-0.28035	-0.10187	-0.20405	-0.25448	-0.02555	-0.05103
0.07617	0.45736	2.71052	6.60662	8.62021	15.3919	6.04493	-0.33133	-0.1528	-0.22955	-0.27992	-0.02555	-0.07655
0.05078	0.45736	2.68518	6.55599	8.56935	15.2643	5.99391	-0.30584	-0.12734	-0.20405	-0.27992	-0.02555	-0.07655
0.05078	0.45736	2.65985	6.50537	8.5185	15.1622	5.99391	-0.25487	-0.0764	-0.17854	-0.25448	-0.02555	-0.07655
0.07617	0.48277	2.65985	6.50537	8.46764	15.0601	5.96841	-0.22938	-0.05093	-0.15304	-0.22903	0.02555	-0.05103
0.07617	0.48277	2.68518	6.48006	8.41678	14.9835	5.9429	-0.20389	-0.05093	-0.12753	-0.20358	0.02555	-0.05103
0.10156	0.50818	2.73585	6.48006	8.41678	14.9324	5.96841	-0.15292	-0.02547	-0.07652	-0.17813	0.02555	-0.02552
0.12695	0.53359	2.78651	6.48006	8.39135	14.8559	5.96841	-0.10195	0.02547	-0.05101	-0.12724	0.05109	-0.02552
0.15234	0.559	2.81184	6.45474	8.3405	14.7793	5.9429	-0.07646	0.10187	0	-0.10179	0.07664	-0.02552
0.15234	0.53359	2.78651	6.40412	8.28964	14.7027	5.9429	-0.02549	0.1528	0.05101	-0.0509	0.10218	-0.02552
0.17773	0.53359	2.78651	6.37881	8.26421	14.6261	5.9429	0.02549	0.20374	0.07652	-0.02545	0.12773	0
0.20312	0.58441	2.83717	6.37881	8.26421	14.5495	5.9429	0.07646	0.2292	0.10202	0	0.12773	0
0.20312	0.58441	2.86251	6.35349	8.18793	14.473	5.9174	0.07646	0.20374	0.07652	-0.02545	0.10218	0
0.20312	0.60982	2.86251	6.30287	8.08621	14.3198	5.84088	0.05097	0.1528	0.07652	-0.02545	0.10218	0
0.20312	0.58441	2.81184	6.22693	8.00993	14.1922	5.78987	0.05097	0.1528	0.07652	-0.0509	0.10218	0
0.20312	0.559	2.76118	6.1763	7.95907	14.0646	5.73885	0.07646	0.12734	0.07652	-0.02545	0.10218	0
0.17773	0.50818	2.65985	6.07505	7.85736	13.8859	5.66234	0.05097	0.10187	0.07652	-0.02545	0.12773	0.02552
0.17773	0.48277	2.60919	5.99911	7.75565	13.7327	5.58582	0	0.05093	0.02551	-0.0509	0.10218	0
0.17773	0.48277	2.55852	5.92318	7.70479	13.5541	5.5093	-0.02549	0	0	-0.10179	0.05109	0
0.17773	0.48277	2.53319	5.84724	7.6285	13.4009	5.40728	-0.07646	-0.05093	-0.05101	-0.12724	0.05109	0
0.15234	0.43195	2.4572	5.74599	7.52679	13.1967	5.30525	-0.12743	-0.0764	-0.10202	-0.17813	0.02555	0
0.12695	0.40654	2.33054	5.64474	7.39965	13.018	5.20323	-0.17841	-0.0764	-0.10202	-0.20358	0	-0.02552
0.12695	0.38114	2.27987	5.5688	7.32336	12.8393	5.12671	-0.20389	-0.0764	-0.12753	-0.17813	0.02555	0
0.12695	0.38114	2.25454	5.51817	7.29794	12.7372	5.1012	-0.20389	-0.0764	-0.12753	-0.20358	0.02555	0
0.15234	0.38114	2.25454	5.46755	7.24708	12.6351	5.05019	-0.20389	-0.10187	-0.15304	-0.22903	0	-0.02552
0.12695	0.35573	2.22921	5.41692	7.17079	12.482	4.97367	-0.25487	-0.1528	-0.17854	-0.25448	-0.02555	-0.02552
0.12695	0.35573	2.17854	5.3663	7.11994	12.3799	4.94817	-0.22938	-0.12734	-0.15304	-0.25448	-0.02555	-0.02552
0.12695	0.35573	2.17854	5.34098	7.06908	12.2778	4.94817	-0.20389	-0.0764	-0.12753	-0.22903	0	0
0.12695	0.38114	2.17854	5.31567	7.01822	12.2267	4.92266	-0.17841	-0.05093	-0.10202	-0.20358	0.02555	0
0.15234	0.40654	2.22921	5.31567	6.96737	12.1501	4.92266	-0.12743	-0.02547	-0.07652	-0.20358	0.02555	0
0.17773	0.43195	2.25454	5.31567	6.96737	12.1246	4.92266	-0.10195	0.02547	-0.07652	-0.17813	0.02555	0.02552
0.20312	0.45736	2.3052	5.31567	6.94194	12.0736	4.92266	-0.05097	0.05093	-0.02551	-0.15269	0.05109	0.02552
0.20312	0.45736	2.33054	5.26505	6.89108	11.997	4.92266	-0.02549	0.10187	0	-0.12724	0.07664	0.02552
0.20312	0.43195	2.3052	5.21442	6.84023	11.9204	4.89716	0	0.12734	0.02551	-0.10179	0.07664	0.02552
0.20312	0.45736	2.27987	5.18911	6.78937	11.8694	4.89716	0.05097	0.17827	0.05101	-0.0509	0.10218	0.05103
0.22851	0.48277	2.33054	5.18911	6.76394	11.8183	4.87165	0.07646	0.20374	0.07652	-0.02545	0.12773	0.07655
0.22851	0.50818	2.35587	5.18911	6.71308	11.7162	4.84614	0.07646	0.12734	0.05101	-0.0509	0.10218	0.05103
0.22851	0.50818	2.35587	5.11317	6.6368	11.6141	4.79513	0.05097	0.10187	0.02551	-0.10179	0.07664	0.05103
0.22851	0.50818	2.3052	5.06254	6.56051	11.4865	4.71861	0.02549	0.10187	0.02551	-0.07634	0.07664	0.07655
0.22851	0.45736	2.22921	4.98661	6.48423	11.3589	4.6676	0.02549	0.0764	0.05101	-0.07634	0.07664	0.07655
0.22851	0.43195	2.15321	4.88536	6.40794	11.2312	4.61659	0.02549	0.0764	0.05101	-0.07634	0.07664	0.07655
0.20312	0.43195	2.10255	4.80942	6.33166	11.0781	4.54007	-0.02549	0.02547	0.02551	-0.10179	0.07664	0.07655
0.20312	0.43195	2.05189	4.7841	6.2808	10.9504	4.46355	-0.05097	-0.02547	-0.02551	-0.12724	0.05109	0.05103
0.20312	0.43195	2.02655	4.70817	6.20452	10.8228	4.38704	-0.10195	-0.05093	-0.07652	-0.17813	0	0.02552
0.20312	0.40654	1.97589	4.65754	6.12823	10.6697	4.31052	-0.15292	-0.0764	-0.10202	-0.20358	0	0.02552
0.17773	0.38114	1.87456	4.55629	6.02652	10.5165	4.234	-0.17841	-0.05093	-0.07652	-0.20358	0.02555	0.05103
0.17773	0.35573	1.8239	4.48035	5.97566	10.4144	4.18299	-0.15292	-0.02547	-0.07652	-0.17813	0.02555	0.05103
0.17773	0.35573	1.77323	4.45504	5.95023	10.3123	4.15748	-0.15292	-0.05093	-0.07652	-0.17813	0.02555	0.05103
0.17773	0.38114	1.79857	4.40441	5.89938	10.2102	4.10647	-0.15292	-0.0764	-0.10202	-0.20358	0	0.05103
0.17773	0.38114	1.79857	4.3791	5.87395	10.1336	4.08096	-0.17841	-0.0764	-0.12753	-0.22903	-0.02555	0.02552
0.17773	0.38114	1.77323	4.35379	5.82309	10.0571	4.05546	-0.15292	-0.05093	-0.12753	-0.25448	-0.02555	0
0.17773	0.40654	1.77323	4.32848	5.77223	10.006	4.05546	-0.12743	-0.02547	-0.07652	-0.20358	0.02555	0.02552
0.17773	0.40654	1.77323	4.30316	5.74681	9.95495	4.05546	-0.07646	0.02547	-0.02551	-0.17813	0.05109	0.05103
0.20312	0.43195	1.79857	4.30316	5.72138	9.92942	4.05546	-0.05097	0.05093	-0.02551	-0.15269	0.05109	0.05103
0.22851	0.45736	1.84923	4.32848	5.69595	9.87837	4.05546	-0.02549	0.0764	0	-0.15269	0.05109	0.05103
0.2539	0.48277	1.89989	4.30316	5.69595	9.85285	4.05546	0	0.10187	0.02551	-0.12724	0.05109	0.02552
0.22851	0.48277	1.89989	4.27785	5.64509	9.77627	4.05546	0.02549	0.12734	0.02551	-0.12724	0.05109	0.02552
0.22851	0.48277	1.89989	4.22722	5.59424	9.72522	4.02995	0.05097	0.17827	0.07652	-0.10179	0.07664	0.05103
0.22851	0.48277	1.89989	4.20191	5.54338	9.64864	4.00445	0.07646	0.20374	0.10202	-0.0509	0.10218	0.05103
0.2539	0.50818	1.92523	4.20191	5.49252	9.59759	4.00445	0.07646	0.17827	0.10202	-0.0509	0.10218	0.07655
0.2539	0.50818	1.95056	4.1766	5.44167	9.52102	3.95343	0.07646	0.12734	0.05101	-0.10179	0.07664	0.05103
0.2539	0.53359	1.92523	4.12597	5.39081	9.41891	3.87692	0.05097	0.0764	0.02551	-0.12724	0.05109	0.05103
0.2539	0.50818	1.87456	4.05004	5.33995	9.29129	3.8259	0.02549	0.0764	0.02551	-0.12724	0.05109	0.05103
0.22851	0.48277	1.79857	3.9741	5.2891	9.18918	3.77489	0.02549	0.0764	0.05101	-0.10179	0.05109	0.05103
0.22851	0.45736	1.72257	3.92347	5.23824	9.06156	3.72388	0.02549	0.05093	0.05101	-0.10179	0.05109	0.05103
0.20312	0.43195	1.67191	3.84753	5.16195	8.93393	3.64736	-0.02549	0.02547	0.02551	-0.12724	0.05109	0.05103
0.20312	0.45736	1.67191	3.82222	5.13653	8.85735	3.59635	-0.05097	-0.02547	-0.02551	-0.17813	0.02555	0.05103
0.20312	0.45736	1.62124	3.7716	5.08567	8.72973	3.51983	-0.07646	-0.02547	-0.07652	-0.20358	0	0.02552
0.17773	0.40654	1.54525	3.69566	5.00938	8.6021	3.44331	-0.12743	-0.02547	-0.10202	-0.22903	0	0.02552
0.17773	0.40654	1.49458	3.64503	4.95853	8.5	3.41781	-0.12743	0	-0.07652	-0.20358	0	0.02552
0.17773	0.38114	1.44392	3.59441	4.9331	8.42342	3.3923	-0.10195	0	-0.05101	-0.20358	0.02555	0.02552
0.20312	0.40654	1.44392	3.59441	4.90767	8.34684	3.36679	-0.10195	0	-0.05101	-0.17813	0.02555	0.02552
0.20312	0.40654	1.46925	3.56909	4.88224	8.29579	3.34129	-0.10195	0	-0.05101	-0.20358	0	0.02552
0.20312	0.43195	1.46925	3.56909	4.85681	8.21921	3.31578	-0.10195	0	-0.07652	-0.22903	-0.02555	0
0.20312	0.43195	1.44392	3.54378	4.83139	8.19369	3.34129	-0.05097	0.02547	-0.05101	-0.20358	0	0
0.20312	0.45736	1.46925	3.51847	4.83139	8.16816	3.36679	-0.02549	0.0764	0	-0.15269	0.05109	0.02552
0.20312	0.45736	1.46925	3.51847	4.80596	8.11711	3.36679	0.02549	0.12734	0.05101	-0.12724	0.05109	0.05103
0.22851	0.48277	1.51992	3.51847	4.78053	8.09159	3.36679	0.02549	0.1528	0.05101	-0.10179	0.07664	0.05103
0.2539	0.50818	1.57058	3.54378	4.78053	8.09159	3.36679	0.07646	0.17827	0.07652	-0.10179	0.07664	0.05103
0.2539	0.50818	1.59591	3.51847	4.7551	8.04054	3.36679	0.10195	0.17827	0.05101	-0.12724	0.05109	0.02552
0.2539	0.50818	1.59591	3.46784	4.70424	7.98949	3.34129	0.10195	0.20374	0.07652	-0.10179	0.07664	0.02552
0.22851	0.50818	1.57058	3.44253	4.65339	7.88738	3.31578	0.10195	0.2292	0.10202	-0.07634	0.07664	0.02552
0.22851	0.50818	1.59591	3.41722	4.62796	7.86186	3.31578	0.12743	0.2292	0.12753	-0.0509	0.10218	0.05103
0.2539	0.53359	1.59591	3.3919	4.5771	7.78528	3.29028	0.12743	0.17827	0.10202	-0.07634	0.07664	0.02552
0.2539	0.53359	1.62124	3.3919	4.52625	7.7087	3.23926	0.07646	0.12734	0.07652	-0.10179	0.05109	0.02552
0.2539	0.50818	1.57058	3.31597	4.47539	7.6066	3.16275	0.05097	0.10187	0.02551	-0.15269	0.02555	0
0.22851	0.48277	1.51992	3.24003	4.42453	7.5045	3.11173	0.05097	0.0764	0.02551	-0.15269	0.02555	0
0.22851	0.45736	1.46925	3.1894	4.37368	7.4024	3.06072	0.02549	0.10187	0.05101	-0.12724	0.05109	0.02552
0.20312	0.43195	1.39326	3.11346	4.29739	7.3003	3.00971	0	0.0764	0.02551	-0.12724	0.02555	0.02552
0.20312	0.43195	1.36792	3.08815	4.24653	7.19819	2.9587	-0.02549	0.02547	0	-0.15269	0	0.02552
0.20312	0.43195	1.34259	3.06284	4.22111	7.09609	2.88218	-0.07646	0	-0.05101	-0.20358	-0.02555	0
0.17773	0.43195	1.31726	3.01221	4.17025	7.01952	2.83117	-0.10195	0	-0.07652	-0.22903	-0.02555	0
0.17773	0.40654	1.2666	2.96159	4.11939	6.91741	2.80566	-0.10195	0	-0.07652	-0.22903	-0.05109	0
0.17773	0.38114	1.1906	2.91096	4.06854	6.84084	2.75465	-0.10195	0	-0.07652	-0.22903	-0.02555	0
0.20312	0.38114	1.1906	2.88565	4.06854	6.78979	2.78016	-0.05097	0.05093	-0.02551	-0.17813	0	0.02552
0.20312	0.38114	1.1906	2.88565	4.04311	6.76426	2.75465	-0.05097	0.05093	-0.02551	-0.17813	0	0.02552
0.20312	0.40654	1.1906	2.88565	4.01768	6.71321	2.75465	-0.05097	0.05093	-0.05101	-0.20358	0	0
0.20312	0.40654	1.21593	2.88565	3.99225	6.68768	2.75465	-0.05097	0.05093	-0.05101	-0.20358	0	0
0.20312	0.43195	1.21593	2.86034	3.96682	6.66216	2.75465	0	0.10187	-0.02551	-0.15269	0.02555	0
0.20312	0.43195	1.24126	2.86034	3.96682	6.63663	2.78016	0.05097	0.1528	0.05101	-0.10179	0.05109	0.02552
0.22851	0.43195	1.24126	2.86034	3.94139	6.61111	2.80566	0.07646	0.17827	0.07652	-0.10179	0.05109	0.02552
0.2539	0.45736	1.29193	2.86034	3.94139	6.61111	2.80566	0.10195	0.2292	0.07652	-0.07634	0.07664	0.02552
0.2539	0.48277	1.34259	2.88565	3.96682	6.58558	2.83117	0.12743	0.25467	0.10202	-0.07634	0.05109	0.02552
0.2539	0.48277	1.36792	2.88565	3.91597	6.56006	2.83117	0.15292	0.25467	0.07652	-0.10179	0.05109	0
0.2539	0.45736	1.34259	2.83502	3.86511	6.48348	2.78016	0.12743	0.25467	0.10202	-0.07634	0.05109	0
0.2539	0.45736	1.34259	2.80971	3.81425	6.43243	2.75465	0.15292	0.25467	0.12753	-0.0509	0.07664	0.02552
0.2539	0.45736	1.34259	2.7844	3.78882	6.38138	2.75465	0.15292	0.25467	0.12753	-0.0509	0.07664	0.02552
0.2539	0.48277	1.36792	2.75909	3.7634	6.33033	2.72914	0.12743	0.20374	0.10202	-0.07634	0.07664	0.02552
0.2539	0.45736	1.36792	2.73377	3.71254	6.25375	2.65263	0.10195	0.12734	0.05101	-0.10179	0.05109	0
0.22851	0.43195	1.29193	2.65784	3.63625	6.12612	2.57611	0.05097	0.10187	0.02551	-0.15269	0.02555	0
0.22851	0.40654	1.24126	2.60721	3.5854	6.04955	2.5506	0.05097	0.10187	0.02551	-0.12724	0.02555	0
0.20312	0.38114	1.1906	2.53127	3.53454	5.94744	2.49959	0.02549	0.10187	0.02551	-0.12724	0.02555	0
0.20312	0.35573	1.13994	2.48065	3.48368	5.84534	2.42307	0	0.0764	0	-0.15269	0.02555	0
0.17773	0.35573	1.1146	2.45533	3.43283	5.76877	2.37206	-0.05097	0.02547	-0.05101	-0.17813	0	0
0.17773	0.38114	1.08927	2.45533	3.4074	5.69219	2.32105	-0.07646	0	-0.10202	-0.22903	-0.02555	-0.02552
0.17773	0.35573	1.08927	2.40471	3.38197	5.61561	2.27004	-0.10195	0	-0.10202	-0.22903	-0.05109	-0.02552
0.17773	0.33032	1.01328	2.35408	3.33111	5.53904	2.24453	-0.10195	0	-0.10202	-0.22903	-0.02555	-0.02552
0.15234	0.30491	0.96261	2.30346	3.28026	5.48799	2.21902	-0.07646	0.02547	-0.07652	-0.20358	0	-0.02552
0.17773	0.33032	0.96261	2.30346	3.28026	5.46246	2.21902	-0.05097	0.05093	-0.05101	-0.17813	0.02555	0
0.17773	0.35573	0.98794	2.32877	3.28026	5.43693	2.21902	-0.02549	0.0764	-0.02551	-0.17813	0.02555	0
0.20312	0.38114	1.01328	2.32877	3.28026	5.43693	2.24453	-0.02549	0.0764	-0.05101	-0.17813	0	0
0.20312	0.38114	1.03861	2.35408	3.25483	5.41141	2.21902	0	0.10187	-0.02551	-0.15269	0	0
0.20312	0.38114	1.03861	2.35408	3.25483	5.41141	2.27004	0.05097	0.1528	0.02551	-0.12724	0.05109	0
0.22851	0.40654	1.03861	2.35408	3.2294	5.41141	2.29554	0.10195	0.20374	0.05101	-0.07634	0.07664	0.02552
0.22851	0.40654	1.06394	2.35408	3.2294	5.41141	2.32105	0.15292	0.2292	0.07652	-0.0509	0.10218	0.02552
0.2539	0.43195	1.13994	2.3794	3.25483	5.41141	2.32105	0.15292	0.28014	0.10202	-0.0509	0.10218	0.05103
0.27929	0.45736	1.16527	2.40471	3.2294	5.41141	2.34655	0.17841	0.28014	0.10202	-0.0509	0.07664	0.02552
0.27929	0.45736	1.1906	2.3794	3.20397	5.38588	2.34655	0.17841	0.28014	0.10202	-0.0509	0.07664	0.02552
0.2539	0.43195	1.16527	2.32877	3.15311	5.30931	2.29554	0.17841	0.28014	0.10202	-0.0509	0.10218	0.02552
0.2539	0.43195	1.13994	2.30346	3.10226	5.25826	2.27004	0.17841	0.28014	0.12753	-0.02545	0.10218	0.05103
0.2539	0.43195	1.13994	2.30346	3.07683	5.2072	2.27004	0.17841	0.25467	0.10202	-0.02545	0.10218	0.05103
0.2539	0.43195	1.16527	2.27814	3.0514	5.15615	2.21902	0.12743	0.20374	0.07652	-0.0509	0.07664	0.05103
0.2539	0.43195	1.16527	2.22752	3.00054	5.05405	2.16801	0.07646	0.12734	0.02551	-0.10179	0.05109	0.02552
0.22851	0.38114	1.08927	2.15158	2.92426	4.95195	2.09149	0.05097	0.0764	0	-0.15269	0.02555	0
0.20312	0.35573	1.03861	2.10096	2.8734	4.87537	2.04048	0	0.0764	0	-0.12724	0.05109	0.02552
0.17773	0.33032	0.98794	2.05033	2.82255	4.77327	1.98947	-0.02549	0.0764	0	-0.12724	0.05109	0.02552
0.17773	0.33032	0.96261	1.9997	2.77169	4.69669	1.93846	-0.05097	0.05093	-0.05101	-0.15269	0.02555	0.02552
0.17773	0.30491	0.91195	1.97439	2.74626	4.62012	1.88745	-0.07646	0.02547	-0.10202	-0.20358	-0.02555	0.02552
0.17773	0.33032	0.91195	1.97439	2.72083	4.54354	1.83643	-0.12743	0	-0.12753	-0.22903	-0.02555	0
0.17773	0.30491	0.88662	1.92377	2.6954	4.49249	1.81093	-0.12743	-0.02547	-0.12753	-0.25448	-0.02555	0
0.15234	0.2795	0.81062	1.87314	2.64455	4.44144	1.75992	-0.12743	-0.02547	-0.12753	-0.22903	-0.02555	0
0.17773	0.2795	0.78529	1.87314	2.64455	4.41591	1.75992	-0.10195	0.02547	-0.07652	-0.17813	0	0.02552
0.17773	0.2795	0.81062	1.87314	2.64455	4.39039	1.78542	-0.07646	0.0764	-0.05101	-0.15269	0.02555	0.02552
0.17773	0.30491	0.83595	1.89845	2.66998	4.41591	1.78542	-0.05097	0.05093	-0.05101	-0.17813	0	0.02552
0.20312	0.35573	0.88662	1.92377	2.66998	4.39039	1.78542	-0.05097	0.05093	-0.05101	-0.17813	0	0.02552
0.20312	0.35573	0.88662	1.92377	2.66998	4.39039	1.81093	0	0.10187	-0.02551	-0.15269	0.02555	0.02552
0.20312	0.35573	0.88662	1.94908	2.66998	4.41591	1.83643	0.05097	0.17827	0.02551	-0.10179	0.05109	0.05103
0.22851	0.35573	0.91195	1.94908	2.6954	4.44144	1.88745	0.12743	0.2292	0.10202	-0.0509	0.10218	0.05103
0.22851	0.38114	0.93728	1.94908	2.6954	4.44144	1.88745	0.15292	0.28014	0.12753	-0.02545	0.10218	0.05103
0.2539	0.40654	0.98794	1.97439	2.6954	4.46696	1.91295	0.17841	0.30561	0.12753	-0.02545	0.10218	0.05103
0.2539	0.40654	1.03861	1.97439	2.66998	4.44144	1.91295	0.17841	0.30561	0.12753	-0.0509	0.10218	0.05103
0.2539	0.40654	1.03861	1.97439	2.64455	4.41591	1.91295	0.17841	0.28014	0.12753	-0.0509	0.10218	0.05103
0.2539	0.40654	1.01328	1.94908	2.59369	4.36486	1.88745	0.17841	0.30561	0.15304	-0.02545	0.12773	0.05103
0.22851	0.38114	0.98794	1.89845	2.54283	4.31381	1.86194	0.17841	0.28014	0.15304	0	0.12773	0.07655
0.2539	0.38114	0.98794	1.87314	2.51741	4.26276	1.83643	0.17841	0.2292	0.15304	-0.02545	0.10218	0.07655
0.2539	0.40654	0.98794	1.87314	2.49198	4.21171	1.81093	0.12743	0.17827	0.10202	-0.0509	0.07664	0.05103
0.22851	0.35573	0.98794	1.82252	2.44112	4.13513	1.73441	0.07646	0.12734	0.07652	-0.10179	0.05109	0.02552
0.22851	0.33032	0.93728	1.77189	2.41569	4.03303	1.6834	0.05097	0.0764	0.02551	-0.12724	0.05109	0.02552
0.20312	0.30491	0.86129	1.69595	2.33941	3.93093	1.63239	0.02549	0.0764	0.05101	-0.12724	0.05109	0.02552
0.17773	0.2795	0.81062	1.64533	2.28855	3.85435	1.55587	-0.02549	0.0764	0.05101	-0.12724	0.05109	0.02552
0.15234	0.2795	0.78529	1.62001	2.26312	3.77778	1.53036	-0.05097	0.05093	0	-0.15269	0.02555	0.02552
0.15234	0.2795	0.75996	1.5947	2.21227	3.72672	1.47935	-0.07646	0	-0.05101	-0.20358	0	0
0.15234	0.2795	0.75996	1.56939	2.21227	3.65015	1.45384	-0.10195	-0.02547	-0.07652	-0.25448	-0.02555	0
0.15234	0.25409	0.75996	1.54408	2.18684	3.5991	1.42834	-0.10195	-0.02547	-0.07652	-0.25448	-0.02555	0
0.15234	0.22868	0.70929	1.51876	2.16141	3.57357	1.40283	-0.07646	0	-0.05101	-0.22903	0	0
0.15234	0.22868	0.68396	1.49345	2.16141	3.54805	1.40283	-0.07646	0.02547	0	-0.17813	0	0
0.15234	0.22868	0.68396	1.51876	2.16141	3.54805	1.42834	-0.05097	0.05093	0	-0.17813	0.02555	0.02552
0.15234	0.2795	0.73463	1.54408	2.18684	3.57357	1.45384	0	0.05093	0	-0.17813	0.02555	0
0.17773	0.30491	0.78529	1.56939	2.16141	3.57357	1.45384	0	0.05093	0.02551	-0.17813	0.02555	0.02552
0.17773	0.33032	0.83595	1.5947	2.16141	3.5991	1.50486	0.05097	0.12734	0.07652	-0.12724	0.05109	0.02552
0.17773	0.30491	0.81062	1.5947	2.16141	3.62462	1.53036	0.10195	0.17827	0.12753	-0.10179	0.07664	0.05103
0.20312	0.30491	0.83595	1.5947	2.16141	3.62462	1.55587	0.15292	0.2292	0.15304	-0.0509	0.10218	0.05103
0.22851	0.33032	0.86129	1.62001	2.18684	3.65015	1.60688	0.20389	0.30561	0.20405	-0.02545	0.10218	0.07655
0.22851	0.35573	0.91195	1.64533	2.18684	3.67567	1.60688	0.22938	0.28014	0.17854	-0.0509	0.10218	0.05103
0.22851	0.35573	0.96261	1.67064	2.18684	3.67567	1.60688	0.22938	0.28014	0.17854	-0.0509	0.07664	0.05103
0.22851	0.35573	0.93728	1.64533	2.13598	3.62462	1.60688	0.22938	0.28014	0.17854	-0.0509	0.07664	0.05103
0.22851	0.35573	0.93728	1.64533	2.11055	3.5991	1.60688	0.22938	0.28014	0.22955	-0.02545	0.10218	0.07655
0.20312	0.33032	0.91195	1.5947	2.0597	3.54805	1.58137	0.22938	0.28014	0.22955	0	0.12773	0.07655
0.20312	0.33032	0.88662	1.56939	2.03427	3.497	1.55587	0.20389	0.2292	0.20405	-0.0509	0.10218	0.07655
0.20312	0.33032	0.88662	1.54408	2.00884	3.42042	1.50486	0.15292	0.1528	0.15304	-0.07634	0.07664	0.05103
0.20312	0.30491	0.86129	1.51876	1.98341	3.36937	1.45384	0.12743	0.10187	0.12753	-0.12724	0.05109	0.02552
0.17773	0.2795	0.83595	1.46814	1.93255	3.29279	1.40283	0.10195	0.10187	0.10202	-0.12724	0.05109	0.05103
0.15234	0.25409	0.75996	1.3922	1.8817	3.21621	1.35182	0.05097	0.10187	0.10202	-0.15269	0.05109	0.02552
0.12695	0.22868	0.68396	1.34157	1.83084	3.11411	1.2753	0	0.0764	0.07652	-0.15269	0.05109	0.05103
0.12695	0.22868	0.65863	1.31626	1.83084	3.06306	1.2498	0	0.05093	0.05101	-0.17813	0.02555	0.05103
0.12695	0.20327	0.65863	1.29095	1.83084	3.01201	1.22429	-0.02549	0.02547	0	-0.22903	-0.02555	0
0.12695	0.22868	0.68396	1.29095	1.80541	2.96096	1.17328	-0.05097	0	-0.02551	-0.25448	-0.02555	0
0.12695	0.20327	0.65863	1.26564	1.77998	2.93543	1.14777	-0.05097	-0.02547	-0.02551	-0.25448	-0.02555	0
0.10156	0.20327	0.60797	1.21501	1.77998	2.88438	1.14777	-0.02549	0	0	-0.22903	0	0
0.12695	0.20327	0.60797	1.24032	1.77998	2.88438	1.14777	0	0.05093	0.05101	-0.17813	0.02555	0.02552
0.12695	0.20327	0.60797	1.24032	1.77998	2.88438	1.17328	0	0.0764	0.05101	-0.20358	0.02555	0.02552
0.12695	0.25409	0.65863	1.26564	1.83084	2.93543	1.17328	0.02549	0.05093	0.05101	-0.20358	0.02555	0.02552
0.15234	0.2795	0.73463	1.31626	1.85627	2.96096	1.22429	0.05097	0.0764	0.07652	-0.17813	0.02555	0.02552
0.15234	0.30491	0.75996	1.31626	1.85627	2.96096	1.2498	0.10195	0.12734	0.12753	-0.15269	0.05109	0.02552
0.15234	0.2795	0.75996	1.31626	1.85627	2.98648	1.2753	0.15292	0.20374	0.15304	-0.10179	0.07664	0.05103
0.15234	0.30491	0.75996	1.29095	1.85627	2.98648	1.2753	0.17841	0.2292	0.20405	-0.0509	0.10218	0.05103
0.17773	0.30491	0.78529	1.34157	1.8817	3.01201	1.32631	0.25487	0.28014	0.22955	-0.02545	0.10218	0.05103
0.20312	0.35573	0.83595	1.36689	1.90713	3.03754	1.35182	0.25487	0.28014	0.20405	-0.0509	0.10218	0.05103
0.20312	0.35573	0.88662	1.36689	1.8817	3.03754	1.32631	0.25487	0.25467	0.20405	-0.0509	0.07664	0.05103
0.20312	0.35573	0.88662	1.34157	1.85627	2.98648	1.32631	0.25487	0.25467	0.20405	-0.0509	0.07664	0.05103
0.17773	0.35573	0.86129	1.31626	1.83084	2.96096	1.32631	0.28035	0.28014	0.22955	-0.02545	0.10218	0.07655
0.17773	0.33032	0.83595	1.29095	1.80541	2.90991	1.30081	0.28035	0.25467	0.25506	-0.02545	0.12773	0.07655
0.17773	0.33032	0.81062	1.26564	1.77998	2.88438	1.2753	0.25487	0.20374	0.20405	-0.0509	0.10218	0.07655
0.15234	0.30491	0.78529	1.24032	1.75456	2.80781	1.22429	0.20389	0.1528	0.15304	-0.10179	0.05109	0.05103
0.17773	0.30491	0.81062	1.21501	1.75456	2.75676	1.17328	0.17841	0.10187	0.12753	-0.12724	0.05109	0.02552
0.15234	0.2795	0.75996	1.16439	1.72913	2.7057	1.14777	0.15292	0.10187	0.10202	-0.12724	0.02555	0.02552
0.10156	0.25409	0.68396	1.11376	1.65284	2.6036	1.07125	0.12743	0.10187	0.10202	-0.15269	0.02555	0.02552
0.10156	0.22868	0.6333	1.06313	1.62741	2.52703	1.04575	0.10195	0.10187	0.10202	-0.12724	0.05109	0.05103
0.07617	0.22868	0.60797	1.03782	1.60199	2.47597	1.02024	0.07646	0.0764	0.07652	-0.17813	0	0.02552
0.10156	0.22868	0.6333	1.03782	1.60199	2.45045	0.99473	0.05097	0.05093	0.02551	-0.20358	-0.02555	0.02552
0.10156	0.22868	0.6333	1.03782	1.60199	2.42492	0.96923	0.05097	0.02547	0	-0.20358	0	0.02552
0.07617	0.20327	0.60797	0.9872	1.57656	2.37387	0.94372	0.02549	0	0	-0.22903	-0.02555	0
0.07617	0.20327	0.58263	0.96188	1.57656	2.37387	0.96923	0.07646	0.05093	0.02551	-0.20358	0	0.02552
0.07617	0.20327	0.58263	0.9872	1.55113	2.34835	0.96923	0.07646	0.0764	0.05101	-0.15269	0.02555	0.02552
0.07617	0.22868	0.60797	0.9872	1.55113	2.37387	0.96923	0.10195	0.0764	0.05101	-0.15269	0.02555	0.02552
0.10156	0.25409	0.65863	1.03782	1.60199	2.3994	0.99473	0.12743	0.0764	0.05101	-0.15269	0.02555	0.02552
0.12695	0.2795	0.70929	1.06313	1.60199	2.42492	1.02024	0.12743	0.10187	0.05101	-0.15269	0.02555	0.02552
0.12695	0.2795	0.73463	1.06313	1.62741	2.45045	1.07125	0.17841	0.1528	0.10202	-0.10179	0.05109	0.02552
0.12695	0.2795	0.73463	1.06313	1.60199	2.47597	1.07125	0.22938	0.20374	0.15304	-0.0509	0.07664	0.05103
0.12695	0.2795	0.73463	1.06313	1.60199	2.47597	1.09676	0.25487	0.25467	0.17854	-0.02545	0.10218	0.05103
0.15234	0.2795	0.75996	1.08845	1.62741	2.5015	1.12226	0.30584	0.28014	0.17854	0	0.10218	0.07655
0.15234	0.33032	0.81062	1.11376	1.62741	2.52703	1.14777	0.30584	0.25467	0.17854	-0.02545	0.07664	0.07655
0.15234	0.33032	0.83595	1.13907	1.60199	2.5015	1.12226	0.28035	0.2292	0.15304	-0.02545	0.07664	0.05103
0.15234	0.30491	0.83595	1.11376	1.57656	2.47597	1.12226	0.30584	0.2292	0.17854	-0.02545	0.10218	0.07655
0.12695	0.2795	0.78529	1.08845	1.55113	2.45045	1.09676	0.30584	0.2292	0.17854	-0.02545	0.07664	0.07655
0.12695	0.2795	0.75996	1.03782	1.5257	2.3994	1.07125	0.30584	0.20374	0.17854	0	0.10218	0.07655
0.12695	0.25409	0.73463	1.01251	1.50027	2.34835	1.04575	0.28035	0.17827	0.15304	-0.02545	0.07664	0.05103
0.12695	0.25409	0.73463	1.01251	1.50027	2.32282	1.02024	0.25487	0.12734	0.12753	-0.0509	0.05109	0.05103
0.12695	0.25409	0.70929	1.01251	1.47484	2.24625	0.96923	0.20389	0.10187	0.07652	-0.07634	0.02555	0.05103
0.10156	0.22868	0.65863	0.96188	1.42399	2.19519	0.91822	0.17841	0.0764	0.05101	-0.10179	0.02555	0.02552
0.07617	0.20327	0.60797	0.91126	1.39856	2.11862	0.89271	0.15292	0.0764	0.07652	-0.10179	0.02555	0.05103
0.07617	0.20327	0.5573	0.86063	1.37313	2.06757	0.8417	0.12743	0.10187	0.07652	-0.10179	0.02555	0.05103
0.05078	0.17786	0.5573	0.83532	1.3477	2.01652	0.81619	0.12743	0.0764	0.02551	-0.12724	0.02555	0.05103
0.07617	0.17786	0.5573	0.86063	1.3477	2.01652	0.81619	0.12743	0.05093	0.02551	-0.15269	0	0.02552
0.07617	0.20327	0.5573	0.83532	1.3477	1.96546	0.79069	0.10195	0.05093	0	-0.15269	0	0.02552
0.05078	0.17786	0.53197	0.81001	1.32227	1.93994	0.76518	0.10195	0.02547	0	-0.15269	0	0.02552
0.05078	0.15245	0.50664	0.83532	1.32227	1.93994	0.79069	0.12743	0.10187	0.02551	-0.15269	0.02555	0.02552
0.05078	0.15245	0.53197	0.83532	1.32227	1.93994	0.79069	0.15292	0.12734	0.05101	-0.12724	0.02555	0.02552
0.05078	0.17786	0.5573	0.86063	1.3477	1.96546	0.81619	0.17841	0.12734	0.05101	-0.10179	0.05109	0.05103
0.10156	0.20327	0.6333	0.88595	1.37313	1.99099	0.8417	0.17841	0.12734	0.05101	-0.10179	0.02555	0.05103
0.10156	0.22868	0.65863	0.88595	1.37313	2.01652	0.8417	0.20389	0.1528	0.07652	-0.10179	0.05109	0.02552
0.10156	0.22868	0.68396	0.91126	1.37313	2.01652	0.8672	0.25487	0.20374	0.10202	-0.0509	0.07664	0.05103
0.10156	0.20327	0.65863	0.88595	1.3477	2.04204	0.89271	0.28035	0.2292	0.12753	-0.02545	0.07664	0.05103
0.10156	0.22868	0.65863	0.91126	1.37313	2.04204	0.91822	0.30584	0.28014	0.15304	0	0.10218	0.07655
0.10156	0.22868	0.70929	0.93657	1.37313	2.06757	0.91822	0.30584	0.28014	0.17854	0	0.10218	0.05103
0.12695	0.25409	0.75996	0.96188	1.37313	2.09309	0.94372	0.30584	0.25467	0.15304	0	0.10218	0.05103
0.12695	0.25409	0.75996	0.96188	1.37313	2.06757	0.91822	0.30584	0.2292	0.12753	-0.02545	0.07664	0.05103
0.10156	0.22868	0.73463	0.93657	1.32227	2.01652	0.89271	0.28035	0.20374	0.12753	-0.02545	0.07664	0.05103
0.10156	0.20327	0.68396	0.88595	1.32227	1.99099	0.8672	0.28035	0.20374	0.15304	-0.02545	0.07664	0.05103
0.10156	0.17786	0.65863	0.86063	1.29685	1.96546	0.8672	0.28035	0.20374	0.15304	0	0.10218	0.05103
0.10156	0.17786	0.6333	0.83532	1.27142	1.91441	0.81619	0.25487	0.17827	0.12753	-0.02545	0.07664	0.05103
0.07617	0.15245	0.6333	0.83532	1.27142	1.86336	0.76518	0.22938	0.12734	0.07652	-0.0509	0.05109	0.02552
0.07617	0.15245	0.6333	0.83532	1.24599	1.83784	0.76518	0.20389	0.10187	0.05101	-0.07634	0.05109	0.02552
0.05078	0.15245	0.58263	0.78469	1.22056	1.76126	0.71417	0.17841	0.10187	0.05101	-0.07634	0.02555	0.02552
0.02539	0.10164	0.53197	0.73407	1.1697	1.71021	0.68866	0.15292	0.12734	0.02551	-0.07634	0.02555	0.02552
0.02539	0.07623	0.50664	0.70876	1.14428	1.68468	0.66316	0.15292	0.12734	0.02551	-0.10179	0.05109	0.02552
0.05078	0.10164	0.50664	0.73407	1.1697	1.65916	0.66316	0.15292	0.12734	0.02551	-0.10179	0.05109	0.02552
0.05078	0.10164	0.50664	0.73407	1.1697	1.65916	0.63765	0.12743	0.0764	0	-0.12724	0.02555	0.02552
0.05078	0.10164	0.53197	0.70876	1.14428	1.63363	0.63765	0.12743	0.0764	-0.02551	-0.12724	0	0
0.02539	0.07623	0.50664	0.70876	1.14428	1.60811	0.63765	0.12743	0.10187	0	-0.12724	0.02555	0
0.02539	0.07623	0.48131	0.70876	1.14428	1.60811	0.63765	0.15292	0.12734	0.02551	-0.10179	0.05109	0.02552
0.02539	0.07623	0.50664	0.70876	1.14428	1.63363	0.68866	0.17841	0.1528	0.02551	-0.07634	0.05109	0.02552
0.05078	0.10164	0.5573	0.75938	1.1697	1.65916	0.68866	0.20389	0.17827	0.05101	-0.07634	0.05109	0.02552
0.07617	0.12705	0.60797	0.78469	1.19513	1.68468	0.71417	0.20389	0.17827	0.05101	-0.07634	0.07664	0.02552
0.05078	0.12705	0.65863	0.78469	1.19513	1.68468	0.73967	0.22938	0.20374	0.05101	-0.0509	0.07664	0.02552
0.07617	0.12705	0.65863	0.78469	1.19513	1.71021	0.73967	0.25487	0.25467	0.07652	-0.02545	0.07664	0.02552
0.05078	0.10164	0.65863	0.78469	1.19513	1.68468	0.73967	0.28035	0.28014	0.10202	-0.02545	0.10218	0.02552
0.05078	0.10164	0.65863	0.78469	1.19513	1.71021	0.76518	0.30584	0.28014	0.10202	0	0.10218	0.02552
0.07617	0.15245	0.70929	0.81001	1.19513	1.73573	0.76518	0.30584	0.28014	0.10202	0	0.10218	0.05103
0.07617	0.15245	0.73463	0.81001	1.19513	1.71021	0.73967	0.30584	0.2292	0.07652	-0.02545	0.10218	0.02552
0.07617	0.15245	0.73463	0.81001	1.1697	1.68468	0.73967	0.30584	0.2292	0.07652	-0.02545	0.07664	0.02552
0.05078	0.12705	0.68396	0.75938	1.14428	1.63363	0.68866	0.28035	0.20374	0.07652	-0.02545	0.07664	0.02552
0.05078	0.10164	0.65863	0.73407	1.11885	1.60811	0.68866	0.28035	0.20374	0.07652	-0.02545	0.10218	0.02552
0.02539	0.07623	0.6333	0.70876	1.11885	1.58258	0.66316	0.25487	0.17827	0.05101	-0.02545	0.07664	0.02552
0.05078	0.10164	0.6333	0.70876	1.09342	1.55706	0.61214	0.22938	0.1528	0.05101	-0.02545	0.07664	0.02552
0.02539	0.10164	0.6333	0.68344	1.09342	1.50601	0.58664	0.20389	0.12734	0	-0.07634	0.05109	0.02552
0.02539	0.07623	0.58263	0.65813	1.06799	1.48048	0.56113	0.17841	0.12734	-0.02551	-0.10179	0.02555	0
0	0.07623	0.5573	0.63282	1.04256	1.42943	0.51012	0.17841	0.12734	-0.02551	-0.07634	0.05109	0
0	0.05082	0.50664	0.58219	0.99171	1.37838	0.48461	0.15292	0.12734	-0.02551	-0.07634	0.05109	0
0	0.02541	0.48131	0.58219	0.99171	1.35285	0.48461	0.15292	0.12734	-0.02551	-0.10179	0.05109	0
0	0.05082	0.50664	0.58219	1.01713	1.35285	0.48461	0.15292	0.10187	-0.05101	-0.10179	0.05109	0
0.02539	0.05082	0.53197	0.60751	1.04256	1.37838	0.48461	0.17841	0.10187	-0.05101	-0.10179	0.05109	0
0	0.05082	0.50664	0.58219	1.01713	1.35285	0.48461	0.17841	0.12734	-0.02551	-0.10179	0.02555	-0.02552
0	0.05082	0.48131	0.58219	1.01713	1.35285	0.48461	0.17841	0.1528	-0.02551	-0.07634	0.05109	0
0	0.05082	0.50664	0.58219	1.01713	1.35285	0.51012	0.20389	0.17827	0	-0.07634	0.05109	0
0.02539	0.07623	0.53197	0.60751	1.04256	1.37838	0.53563	0.22938	0.17827	0.02551	-0.0509	0.07664	0
0.02539	0.10164	0.58263	0.63282	1.04256	1.4039	0.53563	0.22938	0.20374	0.02551	-0.0509	0.07664	0
0.02539	0.10164	0.60797	0.65813	1.04256	1.4039	0.56113	0.25487	0.20374	0.02551	-0.0509	0.07664	0
0.05078	0.10164	0.6333	0.65813	1.06799	1.42943	0.58664	0.28035	0.2292	0.05101	-0.02545	0.07664	0
0.02539	0.10164	0.6333	0.65813	1.04256	1.42943	0.58664	0.30584	0.25467	0.07652	0	0.10218	0
0.02539	0.10164	0.6333	0.63282	1.04256	1.4039	0.58664	0.30584	0.25467	0.07652	0	0.10218	0
0.02539	0.10164	0.6333	0.65813	1.04256	1.42943	0.61214	0.30584	0.28014	0.10202	0	0.10218	0
0.05078	0.12705	0.68396	0.68344	1.04256	1.42943	0.61214	0.30584	0.25467	0.10202	0	0.10218	0.02552
0.05078	0.12705	0.70929	0.65813	1.01713	1.42943	0.58664	0.30584	0.2292	0.07652	0	0.10218	0.02552
0.02539	0.10164	0.65863	0.63282	0.99171	1.37838	0.56113	0.28035	0.20374	0.05101	-0.02545	0.07664	0
0.02539	0.07623	0.6333	0.58219	0.96628	1.32733	0.53563	0.25487	0.20374	0.05101	-0.02545	0.07664	0
0.02539	0.05082	0.60797	0.58219	0.96628	1.3018	0.51012	0.25487	0.20374	0.05101	-0.02545	0.07664	0
0	0.05082	0.58263	0.55688	0.94085	1.27628	0.48461	0.25487	0.17827	0.05101	-0.0509	0.07664	0
0	0.05082	0.58263	0.55688	0.91542	1.25075	0.45911	0.22938	0.1528	0.02551	-0.0509	0.05109	0
0	0.05082	0.5573	0.53157	0.91542	1.1997	0.4336	0.17841	0.12734	0	-0.07634	0.05109	0
0	0.05082	0.53197	0.50625	0.88999	1.17417	0.4081	0.17841	0.1528	-0.02551	-0.07634	0.05109	0
-0.02539	0.02541	0.48131	0.48094	0.86456	1.12312	0.38259	0.17841	0.1528	-0.02551	-0.10179	0.05109	0
-0.02539	0.02541	0.45597	0.45563	0.86456	1.0976	0.38259	0.15292	0.1528	-0.02551	-0.10179	0.05109	-0.02552
0	0.02541	0.45597	0.45563	0.86456	1.0976	0.38259	0.15292	0.12734	-0.02551	-0.10179	0.05109	-0.02552
0	0.02541	0.48131	0.48094	0.88999	1.12312	0.4081	0.17841	0.1528	-0.02551	-0.10179	0.05109	-0.02552
0	0.05082	0.48131	0.48094	0.88999	1.12312	0.4081	0.17841	0.17827	-0.02551	-0.07634	0.05109	0
0	0.05082	0.45597	0.48094	0.88999	1.0976	0.4081	0.20389	0.17827	-0.02551	-0.07634	0.05109	-0.02552
-0.02539	0.05082	0.45597	0.48094	0.88999	1.12312	0.4336	0.20389	0.20374	0	-0.07634	0.05109	-0.02552
0	0.07623	0.48131	0.50625	0.91542	1.14865	0.45911	0.25487	0.2292	0.02551	-0.0509	0.07664	0
0.02539	0.07623	0.53197	0.53157	0.91542	1.17417	0.48461	0.28035	0.25467	0.02551	-0.02545	0.07664	0
0.02539	0.10164	0.58263	0.53157	0.94085	1.1997	0.51012	0.28035	0.28014	0.02551	-0.02545	0.10218	0
0.05078	0.10164	0.58263	0.55688	0.94085	1.1997	0.53563	0.30584	0.30561	0.05101	0	0.10218	0
0.02539	0.10164	0.60797	0.55688	0.94085	1.22522	0.53563	0.30584	0.33107	0.07652	0	0.10218	0
0.02539	0.10164	0.58263	0.53157	0.91542	1.1997	0.56113	0.33133	0.33107	0.07652	0	0.10218	0
0.02539	0.10164	0.58263	0.53157	0.91542	1.1997	0.53563	0.30584	0.30561	0.07652	0	0.10218	0
0.02539	0.12705	0.6333	0.55688	0.91542	1.1997	0.56113	0.33133	0.30561	0.10202	0	0.12773	0
0.05078	0.15245	0.65863	0.55688	0.91542	1.1997	0.56113	0.30584	0.30561	0.07652	0	0.10218	0
0.02539	0.12705	0.6333	0.53157	0.88999	1.17417	0.53563	0.30584	0.25467	0.07652	-0.02545	0.10218	0
0.02539	0.10164	0.60797	0.48094	0.86456	1.12312	0.48461	0.28035	0.25467	0.05101	-0.02545	0.10218	0
0	0.10164	0.5573	0.45563	0.83914	1.07207	0.45911	0.25487	0.2292	0.05101	-0.02545	0.07664	-0.02552
0	0.10164	0.53197	0.43032	0.83914	1.04655	0.4336	0.25487	0.20374	0.02551	-0.0509	0.07664	-0.02552
0	0.07623	0.53197	0.43032	0.81371	1.02102	0.4081	0.20389	0.20374	0.02551	-0.0509	0.07664	-0.02552
0	0.10164	0.50664	0.405	0.78828	0.99549	0.38259	0.20389	0.17827	0	-0.07634	0.05109	-0.02552
-0.02539	0.07623	0.48131	0.37969	0.78828	0.96997	0.35708	0.17841	0.17827	-0.02551	-0.07634	0.05109	-0.02552
-0.02539	0.07623	0.45597	0.35438	0.76285	0.94444	0.35708	0.17841	0.17827	-0.02551	-0.10179	0.05109	-0.02552
-0.02539	0.05082	0.43064	0.35438	0.73742	0.89339	0.33158	0.15292	0.17827	-0.02551	-0.10179	0.05109	-0.05103
-0.02539	0.05082	0.40531	0.32907	0.73742	0.89339	0.33158	0.15292	0.1528	-0.02551	-0.10179	0.02555	-0.05103
-0.02539	0.07623	0.43064	0.32907	0.76285	0.89339	0.33158	0.15292	0.1528	-0.02551	-0.07634	0.05109	-0.05103
0	0.10164	0.43064	0.35438	0.76285	0.91892	0.35708	0.17841	0.17827	0	-0.07634	0.05109	-0.02552
0	0.10164	0.43064	0.37969	0.78828	0.91892	0.35708	0.20389	0.20374	0	-0.07634	0.05109	-0.02552
-0.02539	0.10164	0.43064	0.35438	0.76285	0.91892	0.35708	0.20389	0.20374	0.02551	-0.0509	0.07664	-0.02552
0	0.10164	0.43064	0.37969	0.78828	0.94444	0.38259	0.22938	0.2292	0.05101	-0.02545	0.07664	-0.02552
0	0.12705	0.48131	0.405	0.81371	0.99549	0.4336	0.25487	0.25467	0.05101	-0.02545	0.10218	0
0	0.12705	0.50664	0.43032	0.83914	1.02102	0.45911	0.28035	0.28014	0.07652	0	0.10218	0
0.02539	0.15245	0.5573	0.45563	0.83914	1.04655	0.48461	0.28035	0.30561	0.10202	0	0.10218	0
0.02539	0.15245	0.5573	0.45563	0.83914	1.04655	0.51012	0.30584	0.33107	0.10202	0	0.10218	0
0.02539	0.15245	0.5573	0.45563	0.83914	1.04655	0.51012	0.33133	0.35654	0.10202	0.02545	0.12773	0
0	0.15245	0.5573	0.43032	0.81371	1.04655	0.51012	0.30584	0.33107	0.10202	0.02545	0.12773	0
0	0.17786	0.58263	0.45563	0.81371	1.04655	0.51012	0.30584	0.33107	0.12753	0.02545	0.12773	0
0	0.17786	0.58263	0.45563	0.81371	1.04655	0.51012	0.30584	0.30561	0.10202	0.02545	0.12773	0
0	0.17786	0.60797	0.45563	0.81371	1.02102	0.51012	0.30584	0.25467	0.10202	0	0.10218	0
0	0.15245	0.58263	0.405	0.78828	0.96997	0.45911	0.28035	0.2292	0.07652	-0.02545	0.10218	0
-0.02539	0.12705	0.53197	0.37969	0.73742	0.94444	0.4336	0.25487	0.20374	0.07652	-0.02545	0.07664	-0.02552
-0.02539	0.10164	0.50664	0.32907	0.73742	0.89339	0.4081	0.20389	0.20374	0.05101	-0.02545	0.07664	-0.02552
-0.02539	0.10164	0.48131	0.32907	0.71199	0.84234	0.38259	0.20389	0.17827	0.05101	-0.0509	0.07664	-0.02552
-0.05078	0.10164	0.48131	0.30375	0.68657	0.84234	0.35708	0.17841	0.17827	0.02551	-0.07634	0.05109	-0.02552
-0.05078	0.10164	0.45597	0.30375	0.68657	0.79129	0.33158	0.15292	0.1528	0	-0.07634	0.05109	0
-0.05078	0.10164	0.43064	0.27844	0.66114	0.76577	0.30607	0.12743	0.12734	-0.02551	-0.10179	0.02555	-0.02552
-0.07617	0.07623	0.40531	0.25313	0.63571	0.74024	0.30607	0.12743	0.12734	-0.02551	-0.10179	0.02555	-0.02552
-0.05078	0.07623	0.37998	0.25313	0.63571	0.71471	0.30607	0.12743	0.12734	-0.02551	-0.10179	0.05109	-0.02552
-0.05078	0.07623	0.37998	0.25313	0.63571	0.74024	0.30607	0.15292	0.1528	0	-0.10179	0.05109	-0.02552
-0.05078	0.07623	0.37998	0.25313	0.66114	0.74024	0.30607	0.15292	0.1528	0	-0.10179	0.05109	-0.02552
-0.05078	0.10164	0.40531	0.27844	0.68657	0.76577	0.33158	0.17841	0.17827	0	-0.07634	0.05109	0
-0.05078	0.10164	0.40531	0.30375	0.68657	0.79129	0.35708	0.20389	0.20374	0.02551	-0.07634	0.07664	0
-0.05078	0.12705	0.40531	0.30375	0.68657	0.79129	0.38259	0.20389	0.2292	0.02551	-0.0509	0.07664	0
-0.05078	0.12705	0.40531	0.30375	0.68657	0.81682	0.4081	0.22938	0.25467	0.05101	-0.02545	0.10218	0
-0.05078	0.15245	0.43064	0.32907	0.71199	0.86787	0.4336	0.28035	0.28014	0.07652	0	0.10218	0
0	0.15245	0.48131	0.35438	0.73742	0.89339	0.48461	0.30584	0.30561	0.10202	0	0.10218	0
0	0.17786	0.50664	0.37969	0.73742	0.89339	0.51012	0.33133	0.33107	0.10202	0	0.10218	0
-0.02539	0.17786	0.53197	0.37969	0.73742	0.91892	0.51012	0.33133	0.35654	0.10202	0	0.10218	0
0	0.17786	0.50664	0.37969	0.71199	0.91892	0.53563	0.35681	0.35654	0.12753	0.02545	0.12773	0
-0.02539	0.17786	0.50664	0.35438	0.68657	0.89339	0.53563	0.33133	0.35654	0.10202	0.02545	0.12773	0
-0.02539	0.17786	0.53197	0.35438	0.71199	0.89339	0.53563	0.33133	0.33107	0.10202	0	0.12773	0.02552
-0.02539	0.17786	0.53197	0.35438	0.68657	0.89339	0.53563	0.33133	0.30561	0.07652	0	0.10218	0.02552
-0.02539	0.17786	0.53197	0.35438	0.68657	0.86787	0.51012	0.33133	0.28014	0.07652	-0.02545	0.10218	0
-0.02539	0.15245	0.50664	0.32907	0.63571	0.81682	0.48461	0.28035	0.25467	0.05101	-0.02545	0.07664	0
-0.05078	0.12705	0.45597	0.27844	0.61028	0.76577	0.45911	0.28035	0.2292	0.02551	-0.0509	0.07664	0
-0.05078	0.12705	0.43064	0.25313	0.58485	0.71471	0.4336	0.25487	0.2292	0.02551	-0.0509	0.07664	0
-0.07617	0.12705	0.40531	0.22781	0.58485	0.68919	0.38259	0.22938	0.20374	0	-0.07634	0.05109	0
-0.07617	0.12705	0.40531	0.2025	0.55942	0.66366	0.35708	0.20389	0.20374	-0.02551	-0.10179	0.05109	0
-0.07617	0.12705	0.37998	0.2025	0.534	0.61261	0.35708	0.17841	0.17827	-0.05101	-0.12724	0.02555	0
-0.07617	0.12705	0.35465	0.17719	0.534	0.58709	0.33158	0.17841	0.17827	-0.05101	-0.12724	0.02555	0
-0.07617	0.10164	0.32931	0.17719	0.534	0.58709	0.33158	0.17841	0.1528	-0.05101	-0.12724	0.02555	-0.02552
-0.07617	0.10164	0.30398	0.15188	0.50857	0.56156	0.33158	0.17841	0.1528	-0.05101	-0.15269	0.02555	0
-0.07617	0.10164	0.30398	0.17719	0.534	0.58709	0.33158	0.20389	0.17827	-0.02551	-0.12724	0.05109	0
-0.07617	0.12705	0.32931	0.17719	0.534	0.58709	0.35708	0.20389	0.20374	-0.05101	-0.12724	0.02555	0
-0.05078	0.12705	0.32931	0.2025	0.55942	0.61261	0.38259	0.22938	0.20374	-0.02551	-0.10179	0.05109	0
-0.07617	0.15245	0.35465	0.22781	0.55942	0.63814	0.4081	0.25487	0.20374	0	-0.10179	0.05109	0.02552
-0.05078	0.15245	0.35465	0.22781	0.55942	0.66366	0.4336	0.28035	0.2292	0.02551	-0.07634	0.07664	0.02552
-0.05078	0.15245	0.37998	0.22781	0.58485	0.68919	0.45911	0.30584	0.25467	0.05101	-0.0509	0.07664	0.05103
-0.05078	0.17786	0.40531	0.25313	0.61028	0.71471	0.51012	0.33133	0.28014	0.05101	-0.0509	0.10218	0.02552
-0.02539	0.20327	0.43064	0.27844	0.61028	0.76577	0.53563	0.3823	0.30561	0.05101	-0.02545	0.10218	0.05103
-0.02539	0.20327	0.45597	0.30375	0.61028	0.76577	0.56113	0.3823	0.33107	0.07652	-0.02545	0.10218	0.05103
-0.02539	0.20327	0.48131	0.30375	0.61028	0.76577	0.56113	0.40778	0.33107	0.07652	0	0.10218	0.05103
-0.02539	0.20327	0.45597	0.27844	0.61028	0.76577	0.56113	0.40778	0.33107	0.07652	0	0.10218	0.05103
-0.02539	0.20327	0.45597	0.27844	0.58485	0.76577	0.56113	0.3823	0.30561	0.10202	0	0.12773	0.05103
-0.02539	0.20327	0.48131	0.27844	0.58485	0.74024	0.56113	0.3823	0.28014	0.07652	0	0.10218	0.05103
-0.02539	0.20327	0.45597	0.27844	0.58485	0.74024	0.56113	0.3823	0.25467	0.07652	-0.02545	0.10218	0.05103
-0.02539	0.20327	0.45597	0.25313	0.55942	0.71471	0.53563	0.35681	0.20374	0.05101	-0.0509	0.07664	0.05103
-0.05078	0.17786	0.43064	0.22781	0.534	0.66366	0.48461	0.33133	0.20374	0.02551	-0.0509	0.07664	0.02552
5.76346	4.06544	-471.706	-192.554	-634.234	-617.36	-516.854	5.02085	5.52637	4.05546	1.52686	0.17882	0.22964
-4.16391	-8.4612	-722.517	-316.029	-692.668	-703.049	-724.039	-7.11075	-2.26657	1.02024	4.02074	4.18939	2.60261
-0.7363	-1.16881	-661.67	-289.198	-684.658	-685.539	-670.91	1.60565	-0.10187	-0.20405	-1.0688	-1.63488	-1.55646
-2.31046	-2.36304	-696.805	-277.453	-686.998	-693.809	-701.288	0.48424	0.30561	0.4081	0.43261	0.40872	0.40825
3.42761	4.87853	-672.74	-260.873	-686.464	-689.01	-680.628	-0.73911	-3.38713	-2.88218	-2.92649	-2.14578	-0.9696
0.10156	-0.10164	-690.877	-260.696	-686.54	-692.38	-696.161	-4.48563	-4.55862	-4.10647	-4.04619	-2.45232	-0.91857
0.40623	0.22868	-676.666	-251.988	-686.642	-689.878	-683.995	-2.42122	-1.40069	-1.65789	-2.41753	-1.43052	-0.8165
-0.78708	-1.54995	-688.116	-247.584	-686.489	-691.818	-693.789	-0.48424	0.48388	1.37733	1.90858	2.24796	1.12269
-1.62494	-2.31222	-678.743	-239.838	-686.667	-690.261	-685.755	1.60565	2.24111	2.70364	2.67201	1.83924	0.84202
-2.08195	-2.5409	-686.495	-234.548	-686.489	-691.537	-692.386	-1.37627	-1.55349	-0.61214	-0.27992	-0.33209	-0.3317
0.22851	0.88932	-680.035	-224.752	-686.642	-690.491	-686.877	-3.10936	-1.96097	-1.88745	-2.01037	-1.35389	-0.53583
1.70111	2.51549	-685.406	-216.297	-686.54	-691.359	-691.468	-2.31928	-1.6299	-2.16801	-2.41753	-1.35389	-0.66341
1.26948	1.75322	-680.922	-208.779	-686.591	-690.618	-687.617	1.96246	-0.48388	-1.07125	-1.42507	-0.76635	-0.40825
0.38085	-0.20327	-684.646	-206.324	-686.565	-691.231	-690.805	1.52919	0.89135	0.8417	0.48351	0.43427	0.10206
-1.01559	-1.90568	-681.53	-203.033	-686.565	-690.72	-688.127	-0.12743	1.68083	2.27004	2.34119	1.83924	0.79099
-0.58396	-1.14341	-684.088	-197.262	-686.616	-691.154	-690.346	-1.04495	1.57896	2.29554	2.69746	2.0436	0.86754
0.07617	0.30491	-682.011	-188.327	-686.514	-690.797	-688.51	1.65663	1.04415	1.14777	0.99246	0.43427	0.12758
1.62494	2.10895	-683.708	-180.556	-686.642	-691.103	-690.014	1.91149	-0.56028	-0.76518	-1.24694	-1.25171	-0.76547
1.85345	2.28681	-682.341	-175.164	-686.489	-690.848	-688.765	0.25487	-0.96775	-0.91822	-1.1706	-0.76635	-0.38274
1.29487	1.118	-683.43	-172.278	-686.692	-691.052	-689.785	-0.30584	0.50934	0.61214	0.30537	0.43427	0.3317
-0.30468	-1.04177	-682.594	-168.988	-686.464	-690.899	-688.969	1.83503	2.06284	2.39757	2.13761	1.5327	0.79099
-0.60935	-1.47372	-683.227	-164.836	-686.794	-691.052	-689.657	2.31928	2.59765	3.29028	3.10462	2.0436	0.9696
0	-0.48277	-682.822	-158.837	-686.667	-690.95	-689.122	0.3823	0.12734	1.35182	1.95947	1.37943	0.63789
0.68552	0.45736	-683.151	-153.344	-687.735	-691.027	-689.581	-1.07044	-0.99322	-0.63765	-0.81433	-0.81744	-0.43377
0.81247	0.66063	-683.176	-147.649	-687.048	-690.976	-689.173	-0.25487	-1.40069	-1.73441	-2.49388	-1.94142	-1.02063
1.42182	0.99095	-683.531	-143.042	-688.93	-691.027	-689.555	0.35681	-0.68761	-0.76518	-1.1197	-0.58754	-0.28067
0.35546	-0.76227	-683.987	-140.713	-678.555	-691.027	-689.351	-0.20389	0.2292	0.58664	0.5344	0.56199	0.17861
-0.78708	-2.33763	-683.835	-138.815	-647.177	-691.052	-689.887	-0.7646	0.10187	0.94372	1.19604	0.99626	0.4848
-1.19332	-2.56631	-684.95	-135.018	-617.833	-691.078	-689.912	-0.91752	0.2292	0.79069	0.89067	0.71526	0.43377
-0.33007	-1.21963	-678.338	-128.816	-586.632	-691.18	-690.652	-1.07044	-0.81495	-0.56113	-0.50895	-0.35763	-0.20413
0.83786	0.15245	-654.146	-122.767	-557.059	-691.486	-690.422	-1.58017	-2.06284	-1.96396	-2.01037	-1.37943	-0.76547
0.55857	-0.33032	-632.943	-119.324	-528.859	-691.869	-691.06	-1.65663	-1.96097	-2.14251	-2.46843	-1.55825	-0.73996
-0.07617	-1.34668	-614.071	-116.844	-503.125	-692.226	-677.874	-1.35079	-0.96775	-1.02024	-1.24694	-0.53645	-0.22964
-0.53318	-2.13436	-596.769	-114.262	-477.799	-692.584	-655.403	-0.5607	0.50934	0.73967	0.78888	0.94517	0.45928
-0.66013	-2.2614	-578.125	-110.49	-452.828	-690.899	-634.87	-0.28035	0.56028	0.94372	1.1706	0.99626	0.35722
-0.53318	-1.85486	-558.442	-106.187	-428.773	-671.525	-614.211	-0.7646	-0.28014	0.02551	0.10179	0.12773	0
0.10156	-0.94013	-537.771	-101.403	-405.862	-647.889	-594.52	-1.29981	-0.99322	-1.12226	-1.39962	-0.99626	-0.53583
0.91403	-0.10164	-517.632	-96.7452	-383.053	-625.298	-574.166	-0.96849	-1.06962	-1.35182	-1.67955	-1.04735	-0.61238
1.2187	-0.05082	-499.115	-93.1508	-361.718	-602.785	-554.271	0.12743	-0.25467	-0.35708	-0.5344	-0.12773	-0.17861
0.27929	-1.27045	-483.409	-91.2524	-341.147	-581.982	-535.142	0.84106	0.94228	0.89271	0.66164	0.66417	0.28067
-0.43162	-2.13436	-468.488	-89.3792	-321.541	-562.148	-517.645	0.53522	1.47709	1.63239	1.47597	1.14953	0.58686
-0.15234	-1.65159	-451.896	-85.7342	-301.631	-542.034	-499.893	0.12743	1.40069	1.7089	1.73045	1.25171	0.63789
0.60935	-0.58441	-433.556	-80.9248	-281.975	-520.746	-481.452	0.66265	0.76401	0.81619	0.78888	0.43427	0.22964
1.06637	0.02541	-415.418	-76.7229	-263.158	-500.326	-463.546	0.89203	-0.10187	-0.33158	-0.61075	-0.58754	-0.30619
1.06637	-0.07623	-399.206	-74.0144	-245.078	-481.539	-447.274	0.35681	-0.02547	-0.33158	-0.76343	-0.56199	-0.28067
0.91403	-0.50818	-384.969	-72.04	-227.863	-463.773	-431.307	0.20389	0.68761	0.63765	0.38172	0.40872	0.20413
0.20312	-1.44831	-372.025	-70.3694	-211.691	-445.905	-414.932	1.04495	1.40069	1.65789	1.52686	1.14953	0.53583
-0.2539	-1.93108	-358.751	-68.1925	-196.053	-428.369	-399.144	1.24884	1.47709	1.88745	1.705	1.12398	0.56135
0.15234	-1.34668	-343.805	-64.9018	-180.745	-411.344	-384.58	0.12743	0.38201	0.94372	0.89067	0.56199	0.3317
0.63474	-0.58441	-328.226	-61.2315	-165.437	-394.063	-369.684	-0.61168	-0.86588	-0.51012	-0.63619	-0.5109	-0.22964
0.86325	-0.25409	-313.457	-58.2193	-150.561	-377.114	-354.636	-0.35681	-1.01868	-1.02024	-1.42507	-0.94517	-0.43377
0.63474	-0.63523	-300.335	-56.1942	-136.957	-361.339	-340.429	-0.33133	-0.50934	-0.48461	-0.83977	-0.40872	-0.15309
-0.12695	-1.67699	-289.316	-55.2577	-124.319	-346.483	-326.834	-0.48424	0.1528	0.38259	0.22903	0.40872	0.25516
-0.58396	-2.31222	-278.474	-53.8655	-112.114	-331.985	-313.546	-0.58619	0.43294	0.8672	0.83977	0.81744	0.45928
-0.50779	-2.15977	-266.137	-51.2076	-99.73	-316.797	-300.002	-0.61168	0.05093	0.4081	0.40716	0.48536	0.3317
0.07617	-1.27045	-252.306	-47.5879	-87.2447	-301.482	-286.688	-0.96849	-0.71308	-0.53563	-0.63619	-0.30654	-0.10206
0.4824	-0.73686	-238.804	-44.5504	-75.1408	-286.651	-273.731	-1.27433	-1.37522	-1.47935	-1.75589	-1.12398	-0.58686
0.38085	-0.94013	-227.126	-42.7026	-64.2829	-272.868	-261.284	-1.29981	-1.17149	-1.42834	-1.80679	-1.04735	-0.58686
0.07617	-1.4229	-216.791	-41.3104	-54.0861	-259.518	-248.939	-0.91752	-0.35654	-0.51012	-0.78888	-0.20436	-0.20413
-0.27929	-1.90568	-206.911	-39.741	-44.1182	-246.296	-236.645	-0.40778	0.53481	0.56113	0.50895	0.74081	0.3317
-0.30468	-1.93108	-196.297	-37.6147	-33.896	-233.073	-224.683	-0.22938	0.53481	0.68866	0.63619	0.63863	0.30619
-0.10156	-1.52454	-184.796	-34.8556	-23.5975	-219.775	-213.001	-0.3823	-0.02547	0.05101	-0.10179	0.05109	0.05103
0.53318	-0.63523	-172.713	-31.8434	-13.6805	-206.808	-201.727	-0.71362	-0.40747	-0.45911	-0.68709	-0.35763	-0.15309
0.81247	-0.30491	-161.415	-29.3881	-4.34825	-194.07	-190.351	-0.40778	-0.33107	-0.53563	-0.83977	-0.43427	-0.22964
0.63474	-0.60982	-151.637	-27.8187	4.04311	-181.946	-179.154	0.25487	0.12734	-0.07652	-0.43261	-0.17882	-0.15309
0.20312	-1.16881	-142.999	-26.7302	11.7225	-170.638	-168.722	0.43327	0.84042	0.73967	0.50895	0.58754	0.25516
0.10156	-1.32127	-134.284	-25.338	19.3255	-159.662	-158.724	0.3823	1.27336	1.40283	1.29783	1.07289	0.58686
0.17773	-1.14341	-124.861	-23.2371	27.132	-148.303	-148.471	0.45876	1.12055	1.22429	1.0688	0.76635	0.45928
0.53318	-0.58441	-114.627	-20.5792	35.0911	-136.766	-138.268	0.5607	0.38201	0.38259	0.12724	0.02555	0.07655
0.93942	-0.10164	-104.519	-18.2505	42.6688	-125.968	-128.805	0.22938	-0.12734	-0.17854	-0.43261	-0.281	-0.15309
0.93942	-0.17786	-95.78	-16.9089	49.4073	-115.988	-119.725	0.12743	0	-0.05101	-0.38172	-0.20436	-0.15309
0.45701	-0.81309	-88.5604	-16.1242	55.6372	-106.339	-110.645	0.3823	0.33107	0.4081	0.12724	0.15327	0.05103
0	-1.37209	-81.7208	-15.3648	61.5366	-96.9714	-101.795	0.58619	0.81495	1.12226	0.94157	0.76635	0.43377
0.02539	-1.29586	-73.9692	-13.8967	67.4614	-87.8078	-93.4541	0.25487	0.78948	1.30081	1.22149	0.91962	0.61238
0.27929	-0.88932	-65.483	-11.897	73.4625	-78.3889	-85.0371	-0.10195	-0.10187	0.38259	0.33082	0.20436	0.25516
0.40623	-0.60982	-56.9208	-9.87196	79.2093	-69.1486	-76.7986	-0.45876	-0.84042	-0.58664	-0.78888	-0.56199	-0.17861
0.55857	-0.43195	-49.0173	-8.37851	84.3713	-60.4955	-68.8918	-0.63716	-0.86588	-0.79069	-1.0688	-0.61308	-0.22964
0.38085	-0.78768	-42.355	-7.5685	89.1518	-52.3783	-61.1634	-0.61168	-0.45841	-0.38259	-0.61075	-0.22991	-0.10206
-0.12695	-1.52454	-36.7566	-7.13819	94.0086	-44.4654	-53.5116	-0.43327	-0.02547	0.17854	0.0509	0.25545	0.15309
-0.30468	-1.75322	-30.7529	-6.25224	98.84	-36.7312	-46.1404	-0.40778	0.25467	0.56113	0.45806	0.53645	0.35722
-0.15234	-1.44831	-23.7107	-4.50566	104.002	-28.6141	-38.7181	-0.53522	-0.10187	0.20405	0.15269	0.281	0.25516
0.22851	-0.88932	-15.9591	-2.35408	108.935	-20.3949	-31.3724	-0.79008	-0.71308	-0.63765	-0.78888	-0.45981	-0.20413
0.45701	-0.53359	-8.61285	-0.70876	113.258	-12.7628	-24.4348	-0.99398	-1.01868	-1.09676	-1.27239	-0.71526	-0.35722
0.27929	-0.73686	-2.53319	0.15188	116.92	-5.59009	-17.6247	-0.86654	-0.58574	-0.73967	-0.99246	-0.48536	-0.28067
-0.10156	-1.27045	2.48253	0.70876	120.302	1.50601	-10.6105	-0.30584	0.05093	-0.07652	-0.30537	0.02555	0
0	-1.24504	7.97955	1.74658	123.683	8.32132	-4.10647	-0.15292	0.48388	0.66316	0.63619	0.74081	0.38274
-0.02539	-1.21963	13.9072	3.03753	127.32	15.3919	2.47408	-0.02549	0.58574	0.73967	0.71254	0.68972	0.40825
0.12695	-0.91472	20.3922	4.80942	131.134	22.5901	8.95261	-0.02549	0.10187	0.05101	-0.15269	-0.07664	0.02552
0.50779	-0.35573	26.9785	6.40412	134.694	29.2267	14.921	-0.22938	-0.2292	-0.30607	-0.48351	-0.25545	-0.12758
0.68552	-0.15245	32.9062	7.59382	137.974	35.5826	20.8384	-0.20389	-0.0764	-0.28057	-0.50895	-0.281	-0.20413
0.45701	-0.45736	37.7952	8.30257	141.076	41.7853	26.8578	0.22938	0.2292	0	-0.22903	0	-0.07655
0.2539	-0.78768	42.1776	8.83414	143.95	47.4774	32.3671	0.35681	0.86588	0.73967	0.55985	0.58754	0.28067
0.15234	-0.88932	46.6614	9.56821	146.747	53.1441	37.7744	0.3823	1.06962	1.07125	0.94157	0.7919	0.4848
0.30468	-0.68604	51.8038	10.8592	149.722	59.015	43.2327	0.40778	0.63668	0.68866	0.5344	0.40872	0.28067
0.53318	-0.33032	57.3515	12.302	152.545	64.7837	48.4614	0.25487	0.12734	0.15304	-0.02545	0	0.05103
0.68552	-0.10164	62.5698	13.4157	154.782	70.0165	53.2311	-0.02549	-0.17827	-0.15304	-0.30537	-0.17882	-0.07655
0.45701	-0.40654	66.6229	13.7701	156.537	74.8663	58.0007	0.02549	-0.05093	-0.05101	-0.27992	-0.15327	-0.10206
0.07617	-0.88932	69.9161	14.0486	158.291	79.6396	62.7448	0.17841	0.12734	0.22955	0.07634	0.12773	0.05103
0.05078	-0.94013	73.6399	14.5295	160.046	84.03	67.0553	0.02549	0.43294	0.76518	0.73798	0.66417	0.43377
0.10156	-0.8385	77.8196	15.4154	161.953	88.6246	71.4169	-0.20389	0.20374	0.56113	0.5344	0.45981	0.38274
0.17773	-0.71145	82.1514	16.5292	163.911	93.4234	75.9059	-0.30584	-0.58574	-0.38259	-0.45806	-0.35763	-0.07655
0.33007	-0.48277	86.4325	17.4911	165.564	97.7372	79.9359	-0.66265	-0.71308	-0.71417	-0.86522	-0.5109	-0.20413
0.4824	-0.38114	90.2829	18.1239	166.937	101.745	83.8638	-0.7646	-0.58574	-0.61214	-0.73798	-0.33209	-0.15309
0.07617	-0.96554	93.1201	18.2758	168.107	105.778	88.0723	-0.48424	-0.30561	-0.28057	-0.38172	-0.10218	-0.05103
-0.17773	-1.27045	95.7293	18.5289	169.048	109.555	92.0002	-0.28035	0.12734	0.22955	0.07634	0.22991	0.20413
-0.17773	-1.16881	99.0225	19.263	170.116	113.384	95.8006	-0.33133	0.1528	0.38259	0.38172	0.45981	0.40825
0	-0.8385	103	20.4274	171.438	117.494	99.652	-0.48424	-0.2292	-0.07652	-0.10179	0	0.12758
0.27929	-0.43195	107.078	21.5664	172.608	121.399	103.299	-0.61168	-0.58574	-0.58664	-0.68709	-0.38318	-0.10206
0.30468	-0.35573	110.548	22.2752	173.574	125.024	106.845	-0.58619	-0.56028	-0.63765	-0.81433	-0.40872	-0.17861
0.10156	-0.66063	113.132	22.503	174.26	128.47	110.441	-0.25487	-0.10187	-0.20405	-0.40716	-0.10218	-0.07655
0.12695	-0.81309	115.59	22.8321	174.845	131.712	113.833	0	0.35654	0.4081	0.25448	0.35763	0.17861
0.10156	-0.8385	118.325	23.4396	175.684	135.158	117.277	0.17841	0.61121	0.71417	0.61075	0.58754	0.35722
0.12695	-0.68604	121.467	24.3508	176.6	138.68	120.618	0.22938	0.43294	0.48461	0.33082	0.30654	0.22964
0.33007	-0.33032	124.937	25.338	177.312	141.947	123.704	0.12743	0.0764	0.02551	-0.15269	-0.07664	0.02552
0.50779	-0.02541	128.179	26.0721	177.871	144.959	126.561	0	0.02547	-0.07652	-0.25448	-0.12773	-0.07655
0.45701	-0.05082	130.789	26.4771	178.227	147.767	129.392	0.05097	0.1528	0.05101	-0.10179	0.02555	0
0.2539	-0.35573	132.739	26.5784	178.456	150.422	132.249	0.30584	0.43294	0.35708	0.15269	0.22991	0.12758
0.10156	-0.559	134.588	26.7809	178.609	152.974	134.901	0.35681	0.66215	0.71417	0.5344	0.45981	0.30619
0.27929	-0.43195	136.97	27.3631	178.939	155.552	137.452	0.28035	0.50934	0.68866	0.61075	0.5109	0.38274
0.35546	-0.2795	139.63	28.0465	179.27	158.182	139.977	0.20389	0.17827	0.35708	0.22903	0.17882	0.20413
0.33007	-0.22868	142.036	28.5781	179.448	160.607	142.324	0.07646	-0.20374	-0.07652	-0.22903	-0.12773	0
0.35546	-0.17786	144.139	28.8565	179.346	162.572	144.364	-0.15292	-0.25467	-0.12753	-0.30537	-0.17882	-0.07655
0.10156	-0.48277	145.633	28.8818	179.194	164.589	146.558	-0.12743	-0.1528	-0.05101	-0.17813	-0.05109	-0.02552
0.02539	-0.58441	147.128	29.0084	178.99	166.426	148.573	-0.20389	-0.1528	0.10202	0.0509	0.15327	0.12758
0.02539	-0.60982	148.749	29.1856	178.863	168.137	150.46	-0.33133	-0.05093	0.25506	0.22903	0.281	0.28067
0.07617	-0.559	150.624	29.7678	179.092	170.332	152.679	-0.33133	-0.38201	-0.20405	-0.30537	-0.17882	0.02552
0.12695	-0.43195	152.549	30.2487	179.168	172.17	154.541	-0.50973	-0.50934	-0.4081	-0.50895	-0.25545	-0.02552
0.2539	-0.33032	154.373	30.5778	178.99	173.752	156.224	-0.66265	-0.58574	-0.4336	-0.48351	-0.20436	-0.02552
0.05078	-0.60982	155.462	30.5778	178.71	175.411	158.163	-0.45876	-0.43294	-0.33158	-0.45806	-0.20436	-0.07655
-0.12695	-0.78768	156.475	30.6537	178.405	176.943	159.948	-0.35681	-0.1528	-0.02551	-0.10179	0.07664	0.10206
-0.05078	-0.66063	157.995	31.1347	178.202	178.551	161.708	-0.30584	-0.02547	0.12753	0.12724	0.22991	0.22964
-0.02539	-0.58441	159.616	31.5397	178.075	180.261	163.545	-0.25487	0	0.07652	-0.02545	0.07664	0.15309
0.22851	-0.22868	161.542	32.2737	178.049	181.92	165.177	-0.30584	-0.43294	-0.30607	-0.35627	-0.15327	0
0.2539	-0.17786	163.087	32.6281	177.871	183.426	166.784	-0.28035	-0.28014	-0.28057	-0.40716	-0.15327	-0.05103
0.17773	-0.30491	164.125	32.7293	177.541	184.881	168.467	0	0.05093	-0.02551	-0.22903	-0.05109	-0.02552
0.20312	-0.35573	165.088	32.8812	177.083	186.158	169.998	0.22938	0.25467	0.30607	0.15269	0.25545	0.12758
0.12695	-0.43195	166.051	33.0078	176.6	187.383	171.4	0.25487	0.63668	0.63765	0.45806	0.43427	0.28067
0.17773	-0.2795	167.368	33.5393	176.295	188.812	172.88	0.35681	0.48388	0.51012	0.38172	0.35763	0.25516
0.27929	-0.02541	168.888	34.0203	175.862	190.114	174.206	0.35681	0.43294	0.33158	0.12724	0.15327	0.15309
0.33007	0.07623	170.306	34.3747	175.354	191.212	175.354	0.22938	0.25467	0.15304	-0.02545	0.02555	0.05103
0.40623	0.17786	171.37	34.5266	174.718	192.105	176.374	0.17841	0.20374	0.15304	0	0.10218	0.05103
0.2539	-0.02541	171.902	34.3747	173.955	192.871	177.42	0.22938	0.40747	0.35708	0.15269	0.20436	0.10206
0.17773	-0.17786	172.384	34.4	173.218	193.688	178.466	0.30584	0.35654	0.4336	0.22903	0.25545	0.15309
0.20312	-0.15245	173.118	34.5772	172.608	194.453	179.384	0.22938	0.30561	0.48461	0.33082	0.33209	0.22964
0.2539	-0.07623	174.106	34.8303	172.023	195.245	180.251	0.12743	0.10187	0.28057	0.12724	0.15327	0.17861
0.22851	-0.05082	174.942	34.9822	171.362	195.908	181.042	0	-0.2292	-0.05101	-0.17813	-0.07664	0.02552
0.17773	-0.05082	175.576	35.0075	170.548	196.317	181.603	-0.22938	-0.28014	-0.10202	-0.25448	-0.10218	0
0.05078	-0.15245	175.93	34.9569	169.683	196.725	182.266	-0.28035	-0.30561	-0.12753	-0.22903	-0.07664	0
-0.07617	-0.30491	176.133	34.805	168.743	197.057	182.878	-0.33133	-0.30561	-0.10202	-0.20358	-0.02555	0.05103
-0.05078	-0.30491	176.513	34.805	167.954	197.338	183.363	-0.45876	-0.30561	-0.07652	-0.12724	0.05109	0.10206
0.02539	-0.25409	177.07	35.0328	167.344	197.874	184.077	-0.50973	-0.43294	-0.28057	-0.35627	-0.12773	0.02552
0	-0.25409	177.577	35.21	166.708	198.384	184.74	-0.50973	-0.48388	-0.38259	-0.48351	-0.22991	-0.05103
0.07617	-0.17786	178.033	35.2606	165.945	198.64	185.199	-0.53522	-0.48388	-0.35708	-0.45806	-0.20436	-0.02552
-0.05078	-0.30491	178.185	35.2353	165.132	198.946	185.76	-0.48424	-0.43294	-0.33158	-0.40716	-0.17882	-0.02552
-0.10156	-0.30491	178.387	35.2606	164.343	199.227	186.27	-0.43327	-0.28014	-0.15304	-0.20358	0	0.05103
-0.05078	-0.20327	178.767	35.4378	163.606	199.584	186.832	-0.33133	-0.10187	0	-0.07634	0.10218	0.12758
0	-0.12705	179.223	35.6403	162.919	200.018	187.444	-0.22938	-0.0764	-0.02551	-0.12724	0	0.10206
0.10156	0.02541	179.781	35.9441	162.233	200.375	187.903	-0.22938	-0.20374	-0.10202	-0.17813	-0.02555	0.07655
0.17773	0.12705	180.186	36.1466	161.47	200.707	188.413	-0.07646	-0.05093	-0.02551	-0.15269	0.02555	0.05103
0.15234	0.10164	180.338	36.1719	160.733	201.064	189.025	0.22938	0.17827	0.17854	0	0.10218	0.07655
0.15234	0.10164	180.439	36.2225	159.843	201.243	189.382	0.33133	0.38201	0.38259	0.25448	0.281	0.15309
0.15234	0.12705	180.566	36.2225	158.927	201.294	189.612	0.33133	0.58574	0.56113	0.43261	0.38318	0.22964
0.15234	0.22868	180.794	36.3997	158.139	201.524	189.969	0.40778	0.53481	0.4336	0.30537	0.25545	0.17861
0.2539	0.40654	181.199	36.6275	157.351	201.677	190.249	0.45876	0.48388	0.35708	0.20358	0.20436	0.12758
0.33007	0.559	181.554	36.7794	156.486	201.677	190.351	0.33133	0.35654	0.28057	0.15269	0.17882	0.10206
0.27929	0.50818	181.579	36.6781	155.494	201.575	190.453	0.33133	0.28014	0.22955	0.10179	0.12773	0.07655
0.20312	0.35573	181.25	36.4756	154.426	201.345	190.504	0.35681	0.38201	0.35708	0.17813	0.20436	0.12758
0.17773	0.33032	181.022	36.3744	153.409	201.141	190.504	0.33133	0.35654	0.4336	0.30537	0.33209	0.17861
0.12695	0.30491	180.946	36.2984	152.418	200.911	190.479	0.22938	0.2292	0.38259	0.30537	0.281	0.17861
0.10156	0.33032	180.895	36.2731	151.426	200.631	190.351	0.07646	-0.05093	0.12753	0.02545	0.10218	0.10206
0.07617	0.38114	180.845	36.2478	150.434	200.273	190.122	-0.12743	-0.25467	-0.05101	-0.15269	0	0.02552
0.07617	0.43195	180.718	36.1719	149.468	199.865	189.943	-0.28035	-0.35654	-0.15304	-0.20358	-0.02555	0
-0.05078	0.25409	180.262	35.9441	148.476	199.482	189.816	-0.30584	-0.40747	-0.25506	-0.30537	-0.12773	-0.05103
-0.12695	0.15245	179.73	35.6656	147.408	198.946	189.561	-0.3823	-0.33107	-0.20405	-0.25448	-0.05109	0
-0.07617	0.17786	179.426	35.5897	146.416	198.461	189.28	-0.50973	-0.38201	-0.22955	-0.20358	0	0.02552
-0.07617	0.17786	179.223	35.5897	145.552	198.18	189.178	-0.53522	-0.50934	-0.38259	-0.38172	-0.15327	-0.07655
-0.07617	0.22868	179.046	35.6403	144.662	197.874	189.025	-0.53522	-0.58574	-0.48461	-0.50895	-0.22991	-0.12758
-0.07617	0.2795	178.767	35.5897	143.645	197.414	188.77	-0.58619	-0.53481	-0.45911	-0.45806	-0.17882	-0.07655
-0.12695	0.22868	178.387	35.5138	142.678	197.082	188.668	-0.45876	-0.40747	-0.38259	-0.40716	-0.15327	-0.05103
-0.10156	0.30491	178.083	35.4631	141.738	196.7	188.489	-0.3823	-0.25467	-0.20405	-0.20358	0.02555	0.02552
-0.07617	0.38114	177.881	35.5391	140.873	196.393	188.362	-0.28035	-0.12734	-0.05101	-0.02545	0.15327	0.12758
-0.07617	0.40654	177.653	35.5897	140.034	196.164	188.311	-0.15292	-0.02547	0	-0.0509	0.05109	0.07655
0.05078	0.559	177.526	35.7163	139.195	195.857	188.107	-0.07646	-0.05093	0	-0.0509	0.07664	0.05103
0.12695	0.68604	177.349	35.7922	138.381	195.602	187.979	0.07646	0	0.02551	0	0.10218	0.02552
0.10156	0.66063	176.994	35.7669	137.491	195.296	187.903	0.33133	0.28014	0.20405	0.10179	0.15327	0.05103
0.12695	0.68604	176.614	35.7416	136.576	194.887	187.648	0.43327	0.43294	0.35708	0.25448	0.25545	0.12758
0.12695	0.76227	176.259	35.6909	135.66	194.428	187.342	0.45876	0.58574	0.48461	0.40716	0.35763	0.17861
0.15234	0.8385	175.981	35.7163	134.77	193.968	187.036	0.50973	0.56028	0.45911	0.35627	0.30654	0.15309
0.20312	0.96554	175.728	35.7669	133.931	193.509	186.704	0.53522	0.48388	0.35708	0.27992	0.25545	0.12758
0.22851	1.01636	175.424	35.7416	133.041	192.973	186.296	0.45876	0.40747	0.33158	0.25448	0.22991	0.10206
0.22851	0.99095	174.917	35.5644	132.049	192.309	185.837	0.45876	0.33107	0.30607	0.20358	0.20436	0.10206
0.12695	0.8385	174.208	35.2606	130.981	191.569	185.327	0.43327	0.33107	0.35708	0.27992	0.25545	0.12758
0.05078	0.76227	173.524	35.0834	130.015	190.854	184.791	0.35681	0.28014	0.38259	0.35627	0.33209	0.17861
0.02539	0.76227	172.966	34.9316	129.023	190.088	184.204	0.22938	0.10187	0.28057	0.25448	0.25545	0.15309
0	0.76227	172.434	34.7797	128.083	189.323	183.592	0.07646	-0.12734	0.05101	0.02545	0.07664	0.05103
-0.02539	0.78768	171.902	34.6531	127.091	188.48	182.904	-0.15292	-0.33107	-0.15304	-0.17813	-0.05109	-0.02552
-0.07617	0.71145	171.269	34.4253	126.099	187.613	182.215	-0.28035	-0.38201	-0.25506	-0.25448	-0.07664	-0.02552
-0.12695	0.60982	170.458	34.1215	125.107	186.745	181.628	-0.33133	-0.38201	-0.28057	-0.27992	-0.10218	-0.05103
-0.15234	0.53359	169.623	33.8684	124.116	185.877	180.965	-0.40778	-0.35654	-0.28057	-0.25448	-0.02555	0
-0.17773	0.50818	168.989	33.7419	123.226	185.085	180.353	-0.48424	-0.43294	-0.33158	-0.27992	-0.07664	0
-0.20312	0.50818	168.407	33.6659	122.361	184.371	179.817	-0.50973	-0.50934	-0.4081	-0.38172	-0.12773	-0.05103
-0.17773	0.58441	167.9	33.59	121.497	183.656	179.231	-0.50973	-0.53481	-0.45911	-0.40716	-0.17882	-0.05103
-0.17773	0.60982	167.317	33.514	120.607	182.941	178.67	-0.50973	-0.48388	-0.4336	-0.38172	-0.12773	-0.05103
-0.20312	0.60982	166.709	33.4128	119.691	182.227	178.16	-0.43327	-0.35654	-0.35708	-0.30537	-0.07664	-0.02552
-0.17773	0.63523	166.076	33.3115	118.674	181.563	177.675	-0.30584	-0.2292	-0.22955	-0.20358	0	0
-0.12695	0.68604	165.544	33.3115	117.733	180.976	177.216	-0.17841	-0.1528	-0.12753	-0.10179	0.02555	0.02552
-0.05078	0.78768	165.113	33.3622	116.894	180.363	176.731	-0.12743	-0.05093	-0.02551	-0.02545	0.07664	0.05103
-0.02539	0.8385	164.581	33.3368	116.08	179.776	176.298	0.05097	0.05093	0.05101	0.02545	0.10218	0.05103
-0.02539	0.88932	163.974	33.3115	115.292	179.24	175.89	0.28035	0.12734	0.07652	0.0509	0.10218	0.02552
0.02539	0.96554	163.416	33.2609	114.453	178.576	175.354	0.35681	0.38201	0.25506	0.22903	0.22991	0.10206
0.05078	1.01636	162.91	33.2356	113.614	177.887	174.742	0.40778	0.50934	0.38259	0.38172	0.33209	0.17861
0.05078	1.04177	162.302	33.1343	112.775	177.198	174.206	0.50973	0.56028	0.38259	0.35627	0.281	0.17861
0.07617	1.09259	161.744	33.0837	111.936	176.458	173.594	0.5607	0.56028	0.4081	0.35627	0.25545	0.15309
0.12695	1.16881	161.212	33.0584	111.122	175.718	172.931	0.53522	0.48388	0.38259	0.35627	0.281	0.17861
0.07617	1.118	160.478	32.8559	110.232	174.875	172.242	0.53522	0.45841	0.38259	0.30537	0.22991	0.12758
0.05078	1.06718	159.692	32.6281	109.342	173.982	171.528	0.50973	0.38201	0.35708	0.27992	0.22991	0.12758
0.02539	0.99095	158.856	32.4003	108.401	173.037	170.712	0.40778	0.33107	0.35708	0.33082	0.281	0.15309
-0.02539	0.96554	158.02	32.1725	107.511	172.093	169.921	0.33133	0.17827	0.28057	0.27992	0.22991	0.12758
-0.10156	0.88932	157.21	31.97	106.596	171.149	169.13	0.22938	0	0.12753	0.10179	0.07664	0.07655
-0.12695	0.88932	156.399	31.7675	105.68	170.102	168.212	0	-0.12734	0	0	0.05109	0.07655
-0.15234	0.86391	155.639	31.5397	104.79	169.055	167.32	-0.15292	-0.25467	-0.12753	-0.07634	0	0.05103
-0.22851	0.73686	154.702	31.2106	103.875	168.034	166.478	-0.22938	-0.28014	-0.20405	-0.20358	-0.07664	0
-0.27929	0.68604	153.815	30.9828	103.01	167.039	165.662	-0.30584	-0.30561	-0.25506	-0.20358	-0.07664	0.02552
-0.27929	0.66063	152.979	30.755	102.12	166.018	164.794	-0.40778	-0.35654	-0.30607	-0.20358	-0.05109	0.02552
-0.33007	0.58441	152.169	30.5525	101.307	165.099	164.029	-0.43327	-0.40747	-0.38259	-0.30537	-0.12773	0
-0.35546	0.60982	151.409	30.4512	100.493	164.257	163.29	-0.43327	-0.45841	-0.4336	-0.38172	-0.17882	-0.02552
-0.30468	0.66063	150.776	30.3753	99.73	163.363	162.524	-0.48424	-0.45841	-0.4336	-0.35627	-0.12773	0
-0.30468	0.71145	150.092	30.2487	98.9417	162.546	161.81	-0.43327	-0.38201	-0.4081	-0.33082	-0.12773	-0.02552
-0.33007	0.66063	149.332	30.1221	98.1788	161.73	161.147	-0.33133	-0.25467	-0.35708	-0.30537	-0.12773	0
-0.27929	0.71145	148.622	30.0462	97.4414	160.964	160.509	-0.22938	-0.1528	-0.20405	-0.17813	-0.02555	0.05103
-0.2539	0.76227	147.989	30.0209	96.7803	160.275	159.897	-0.07646	-0.0764	-0.12753	-0.07634	0.02555	0.07655
-0.20312	0.8385	147.356	29.9956	96.0937	159.56	159.26	0	0.02547	0	0	0.05109	0.07655
-0.17773	0.88932	146.722	29.9449	95.3817	158.845	158.596	0.12743	0.1528	0.10202	0.12724	0.15327	0.15309
-0.15234	0.91472	146.013	29.8943	94.6952	158.156	158.01	0.30584	0.25467	0.17854	0.20358	0.17882	0.15309
-0.12695	0.99095	145.355	29.7931	93.9832	157.416	157.347	0.40778	0.38201	0.25506	0.25448	0.20436	0.17861
-0.05078	1.06718	144.772	29.7678	93.2712	156.599	156.581	0.40778	0.45841	0.30607	0.33082	0.25545	0.20413
-0.05078	1.09259	144.113	29.6918	92.5846	155.782	155.842	0.43327	0.45841	0.30607	0.30537	0.22991	0.17861
-0.05078	1.06718	143.353	29.5399	91.898	155.016	155.179	0.5607	0.45841	0.33158	0.27992	0.17882	0.15309
0	1.118	142.619	29.4134	91.1606	154.149	154.413	0.5607	0.45841	0.35708	0.33082	0.22991	0.17861
-0.02539	1.06718	141.808	29.1856	90.3978	153.179	153.521	0.50973	0.43294	0.4081	0.38172	0.281	0.22964
-0.07617	0.99095	140.896	28.9578	89.6349	152.234	152.705	0.48424	0.33107	0.33158	0.33082	0.20436	0.20413
-0.15234	0.94013	139.959	28.7299	88.8466	151.264	151.837	0.40778	0.20374	0.25506	0.25448	0.15327	0.17861
-0.15234	0.96554	139.174	28.5527	88.0838	150.243	150.894	0.25487	0.05093	0.17854	0.20358	0.15327	0.15309
-0.20312	0.88932	138.312	28.3249	87.2701	149.197	149.975	0.12743	-0.05093	0.05101	0.10179	0.07664	0.12758
-0.2539	0.81309	137.375	28.0212	86.4818	148.15	149.057	0.02549	-0.10187	0	0	0.02555	0.10206
-0.27929	0.76227	136.463	27.7934	85.719	147.078	148.139	-0.10195	-0.1528	-0.05101	-0.02545	0.05109	0.10206
-0.30468	0.71145	135.602	27.5402	84.9815	146.057	147.246	-0.20389	-0.2292	-0.15304	-0.10179	-0.02555	0.05103
-0.33007	0.66063	134.715	27.3124	84.2695	145.061	146.379	-0.25487	-0.25467	-0.22955	-0.20358	-0.10218	0
-0.38085	0.60982	133.829	27.1099	83.5321	144.066	145.461	-0.3823	-0.33107	-0.33158	-0.27992	-0.12773	-0.02552
-0.35546	0.63523	133.069	26.9581	82.8456	143.147	144.645	-0.40778	-0.38201	-0.35708	-0.27992	-0.12773	-0.05103
-0.38085	0.60982	132.283	26.7809	82.1336	142.254	143.879	-0.3823	-0.35654	-0.35708	-0.30537	-0.12773	-0.07655
-0.35546	0.66063	131.574	26.7049	81.4978	141.437	143.114	-0.33133	-0.28014	-0.30607	-0.25448	-0.10218	-0.05103
-0.35546	0.66063	130.839	26.5784	80.8367	140.595	142.349	-0.33133	-0.2292	-0.28057	-0.22903	-0.07664	-0.05103
-0.33007	0.68604	130.13	26.4771	80.201	139.778	141.635	-0.25487	-0.17827	-0.25506	-0.20358	-0.07664	-0.07655
-0.30468	0.71145	129.421	26.4012	79.6162	139.037	140.946	-0.15292	-0.10187	-0.15304	-0.12724	-0.02555	-0.07655
-0.27929	0.76227	128.711	26.3252	79.0313	138.323	140.283	-0.02549	0.02547	-0.02551	0	0.07664	-0.02552
-0.2539	0.78768	128.028	26.2493	78.4464	137.583	139.594	0.05097	0.10187	0.05101	0.07634	0.10218	-0.02552
-0.20312	0.8385	127.394	26.1987	77.8362	136.842	138.88	0.12743	0.20374	0.15304	0.15269	0.15327	0
-0.15234	0.94013	126.786	26.1733	77.2513	136.102	138.192	0.22938	0.2292	0.17854	0.20358	0.17882	0.02552
-0.12695	0.96554	126.102	26.0721	76.6665	135.362	137.477	0.33133	0.33107	0.20405	0.20358	0.15327	0
-0.12695	0.96554	125.393	25.9455	76.0562	134.545	136.712	0.35681	0.33107	0.20405	0.20358	0.12773	-0.05103
-0.07617	1.01636	124.658	25.8443	75.4205	133.703	135.896	0.35681	0.33107	0.25506	0.25448	0.20436	0
-0.07617	0.99095	123.898	25.6671	74.8102	132.911	135.156	0.43327	0.40747	0.35708	0.33082	0.25545	0.02552
-0.07617	0.94013	123.062	25.5152	74.1999	132.095	134.417	0.48424	0.35654	0.35708	0.35627	0.22991	0.02552
-0.10156	0.94013	122.252	25.3127	73.5388	131.15	133.524	0.3823	0.30561	0.33158	0.35627	0.25545	0.02552
-0.12695	0.94013	121.441	25.1608	72.8776	130.206	132.631	0.30584	0.1528	0.25506	0.27992	0.20436	0
-0.20312	0.8385	120.555	24.9077	72.2165	129.261	131.764	0.25487	0.05093	0.12753	0.15269	0.10218	-0.07655
-0.22851	0.81309	119.668	24.6799	71.5554	128.291	130.846	0.15292	-0.02547	0.10202	0.10179	0.07664	-0.07655
-0.20312	0.81309	118.857	24.4774	70.8688	127.27	129.928	0	-0.0764	0.05101	0.10179	0.10218	-0.05103
-0.2539	0.73686	117.996	24.2496	70.2331	126.326	129.086	-0.05097	-0.10187	0	0.0509	0.07664	-0.07655
-0.2539	0.68604	117.135	24.0218	69.5974	125.381	128.219	-0.10195	-0.1528	-0.07652	-0.0509	0	-0.07655
-0.27929	0.66063	116.273	23.794	68.9617	124.386	127.301	-0.22938	-0.17827	-0.12753	-0.10179	0	-0.10206
-0.33007	0.60982	115.438	23.5915	68.326	123.467	126.459	-0.30584	-0.25467	-0.22955	-0.15269	-0.05109	-0.15309
-0.35546	0.58441	114.678	23.4143	67.7411	122.574	125.643	-0.30584	-0.28014	-0.22955	-0.17813	-0.07664	-0.12758
-0.35546	0.58441	113.918	23.2877	67.1563	121.731	124.877	-0.33133	-0.30561	-0.22955	-0.17813	-0.05109	-0.12758
-0.33007	0.60982	113.234	23.1865	66.5968	120.94	124.138	-0.28035	-0.28014	-0.22955	-0.17813	-0.02555	-0.10206
-0.30468	0.66063	112.575	23.0852	66.0883	120.174	123.398	-0.25487	-0.20374	-0.17854	-0.12724	0	-0.07655
-0.30468	0.66063	111.866	22.9586	65.5289	119.383	122.684	-0.22938	-0.17827	-0.20405	-0.15269	-0.05109	-0.10206
-0.30468	0.66063	111.131	22.8321	65.0203	118.643	121.97	-0.15292	-0.1528	-0.15304	-0.12724	0	-0.10206
-0.27929	0.68604	110.498	22.7561	64.5117	117.928	121.256	-0.10195	-0.0764	-0.10202	-0.0509	0.05109	-0.07655
-0.22851	0.73686	109.865	22.6802	64.054	117.264	120.618	0.02549	0.02547	0.02551	0.07634	0.10218	-0.02552
-0.20312	0.76227	109.206	22.6296	63.5454	116.549	119.955	0.10195	0.12734	0.07652	0.10179	0.12773	0
-0.17773	0.8385	108.598	22.5536	63.0623	115.835	119.241	0.15292	0.20374	0.12753	0.17813	0.17882	0.05103
-0.12695	0.88932	108.015	22.503	62.5792	115.12	118.501	0.17841	0.20374	0.12753	0.17813	0.15327	0.02552
-0.12695	0.91472	107.357	22.4018	62.0706	114.405	117.787	0.22938	0.17827	0.10202	0.12724	0.12773	0
-0.12695	0.91472	106.673	22.2499	61.562	113.614	117.047	0.25487	0.25467	0.17854	0.20358	0.17882	0.02552
-0.12695	0.86391	105.913	22.0727	61.028	112.848	116.307	0.33133	0.28014	0.25506	0.27992	0.22991	0.07655
-0.12695	0.8385	105.153	21.9208	60.5195	112.083	115.568	0.35681	0.25467	0.25506	0.30537	0.22991	0.10206
-0.10156	0.86391	104.418	21.7943	60.0109	111.266	114.777	0.33133	0.20374	0.25506	0.30537	0.22991	0.12758
-0.12695	0.8385	103.684	21.6424	59.5023	110.449	113.961	0.25487	0.10187	0.17854	0.22903	0.17882	0.10206
-0.17773	0.81309	102.898	21.4399	58.9429	109.581	113.119	0.20389	-0.02547	0.05101	0.12724	0.07664	0.02552
-0.20312	0.76227	102.037	21.2121	58.3835	108.662	112.252	0.10195	-0.10187	0	0.07634	0.05109	0.02552
-0.20312	0.73686	101.252	21.0096	57.8495	107.769	111.436	0.02549	-0.10187	0	0.07634	0.10218	0.07655
-0.20312	0.71145	100.466	20.8324	57.3409	106.952	110.696	0.02549	-0.0764	0	0.10179	0.10218	0.10206
-0.22851	0.66063	99.7064	20.6552	56.8578	106.135	109.905	-0.02549	-0.12734	-0.05101	0.02545	0.07664	0.10206
-0.22851	0.63523	98.9465	20.4527	56.3238	105.242	109.064	-0.15292	-0.1528	-0.12753	-0.02545	0.05109	0.07655
-0.2539	0.63523	98.2118	20.3008	55.8152	104.425	108.299	-0.17841	-0.17827	-0.17854	-0.0509	0.02555	0.05103
-0.30468	0.58441	97.4519	20.1236	55.3321	103.608	107.559	-0.17841	-0.2292	-0.20405	-0.10179	-0.02555	0.02552
-0.30468	0.58441	96.7426	19.9717	54.8235	102.842	106.819	-0.20389	-0.20374	-0.20405	-0.10179	0	0.02552
-0.27929	0.60982	96.1346	19.8705	54.3658	102.102	106.105	-0.20389	-0.20374	-0.20405	-0.10179	0.02555	0.05103
-0.27929	0.60982	95.5013	19.7692	53.9335	101.413	105.467	-0.15292	-0.1528	-0.20405	-0.10179	0	0.05103
-0.22851	0.66063	94.8934	19.6933	53.5267	100.749	104.804	-0.10195	-0.12734	-0.17854	-0.10179	0	0.05103
-0.22851	0.66063	94.2854	19.5921	53.0944	100.034	104.116	-0.10195	-0.12734	-0.15304	-0.07634	0.02555	0.05103
-0.22851	0.66063	93.6268	19.4655	52.6621	99.3963	103.478	0	-0.05093	-0.10202	-0.02545	0.05109	0.05103
-0.22851	0.66063	92.9935	19.3642	52.2298	98.7327	102.84	0.07646	0.05093	0	0.0509	0.12773	0.10206
-0.20312	0.71145	92.4615	19.3136	51.8484	98.1201	102.203	0.12743	0.12734	0.05101	0.15269	0.17882	0.15309
-0.15234	0.78768	91.9549	19.263	51.4415	97.5075	101.59	0.17841	0.1528	0.07652	0.15269	0.17882	0.17861
-0.12695	0.81309	91.4229	19.187	51.0347	96.8183	100.876	0.15292	0.1528	0.05101	0.12724	0.15327	0.15309
-0.12695	0.8385	90.8149	19.0858	50.6278	96.1291	100.188	0.17841	0.12734	0.02551	0.12724	0.12773	0.12758
-0.15234	0.81309	90.131	18.9339	50.1956	95.4399	99.5245	0.22938	0.1528	0.07652	0.12724	0.15327	0.12758
-0.15234	0.76227	89.447	18.7567	49.7633	94.7252	98.8358	0.25487	0.1528	0.10202	0.17813	0.17882	0.15309
-0.15234	0.76227	88.7884	18.6302	49.3564	94.0105	98.1217	0.25487	0.1528	0.12753	0.20358	0.20436	0.17861
-0.12695	0.76227	88.1551	18.5289	48.9496	93.3213	97.4075	0.22938	0.0764	0.10202	0.20358	0.17882	0.17861
-0.12695	0.76227	87.4964	18.4023	48.5427	92.6066	96.7188	0.22938	0.02547	0.05101	0.12724	0.12773	0.15309
-0.17773	0.73686	86.7871	18.2252	48.1104	91.8663	95.9792	0.15292	-0.05093	0	0.10179	0.10218	0.12758
-0.20312	0.68604	86.0272	17.9973	47.6019	91.024	95.163	0.07646	-0.10187	-0.05101	0.07634	0.10218	0.12758
-0.2539	0.63523	85.2672	17.7948	47.1442	90.2327	94.4233	0.02549	-0.10187	-0.05101	0.0509	0.07664	0.12758
-0.2539	0.63523	84.5833	17.6683	46.7373	89.518	93.7601	0.02549	-0.10187	-0.05101	0.07634	0.10218	0.15309
-0.22851	0.63523	83.9753	17.5417	46.3559	88.8288	93.0715	0	-0.10187	-0.07652	0.0509	0.07664	0.15309
-0.22851	0.60982	83.342	17.4152	45.949	88.1141	92.3828	-0.05097	-0.1528	-0.15304	-0.02545	0.05109	0.12758
-0.22851	0.60982	82.6834	17.2633	45.5422	87.3738	91.6941	-0.07646	-0.1528	-0.17854	-0.0509	0.02555	0.12758
-0.27929	0.559	81.9741	17.0861	45.1099	86.6591	91.0055	-0.10195	-0.17827	-0.17854	-0.0509	0.05109	0.10206
-0.27929	0.559	81.3408	16.9595	44.7285	85.9955	90.3678	-0.07646	-0.12734	-0.15304	-0.0509	0.05109	0.10206
-0.27929	0.58441	80.7582	16.8583	44.347	85.3828	89.7557	-0.05097	-0.10187	-0.15304	-0.0509	0.05109	0.10206
-0.22851	0.60982	80.2515	16.8076	44.0165	84.7957	89.169	-0.02549	-0.0764	-0.15304	-0.02545	0.07664	0.10206
-0.20312	0.66063	79.7702	16.757	43.6859	84.2342	88.6079	0.02549	-0.02547	-0.10202	0	0.07664	0.12758
-0.20312	0.66063	79.1876	16.6558	43.3299	83.6471	88.0213	0.07646	0	-0.07652	0.02545	0.10218	0.10206
-0.22851	0.63523	78.5796	16.5292	42.9739	83.0345	87.4091	0.12743	0.0764	-0.02551	0.07634	0.12773	0.10206
-0.22851	0.63523	78.0223	16.428	42.6179	82.4219	86.8225	0.15292	0.1528	0.02551	0.12724	0.17882	0.12758
-0.20312	0.68604	77.541	16.3773	42.2873	81.8858	86.2359	0.20389	0.17827	0.05101	0.15269	0.17882	0.12758
-0.17773	0.71145	77.1104	16.3267	41.9822	81.3498	85.6747	0.22938	0.2292	0.05101	0.12724	0.17882	0.12758
-0.12695	0.78768	76.6544	16.2761	41.6516	80.7627	85.0371	0.20389	0.20374	0.05101	0.12724	0.15327	0.12758
-0.12695	0.76227	76.1224	16.1495	41.2956	80.1501	84.4249	0.20389	0.1528	0.02551	0.10179	0.12773	0.10206
-0.15234	0.73686	75.5144	15.9976	40.9396	79.4865	83.7873	0.20389	0.1528	0.05101	0.10179	0.15327	0.07655
-0.17773	0.68604	74.8812	15.8458	40.5836	78.8483	83.1496	0.20389	0.1528	0.07652	0.15269	0.17882	0.10206
-0.20312	0.66063	74.2732	15.6939	40.2022	78.2102	82.512	0.20389	0.12734	0.05101	0.15269	0.15327	0.10206
-0.17773	0.68604	73.7412	15.5926	39.8717	77.5976	81.8743	0.15292	0.05093	0.02551	0.12724	0.12773	0.07655
-0.15234	0.68604	73.2092	15.4914	39.5411	76.9849	81.2367	0.12743	0	-0.02551	0.10179	0.10218	0.07655
-0.20312	0.63523	72.5759	15.3395	39.1851	76.3213	80.599	0.10195	-0.05093	-0.05101	0.0509	0.07664	0.05103
-0.22851	0.58441	71.892	15.1117	38.7782	75.6321	79.9359	0.05097	-0.05093	-0.07652	0.02545	0.05109	0.05103
-0.22851	0.53359	71.2334	14.9345	38.3968	74.9174	79.2472	0	-0.0764	-0.07652	0.0509	0.07664	0.05103
-0.22851	0.559	70.6507	14.8332	38.0662	74.3048	78.6351	-0.05097	-0.0764	-0.10202	0.02545	0.07664	0.05103
-0.22851	0.559	70.1188	14.732	37.7611	73.7432	78.0484	-0.05097	-0.10187	-0.15304	-0.0509	0.02555	0.02552
-0.20312	0.559	69.5868	14.6308	37.4305	73.1306	77.4618	-0.05097	-0.12734	-0.17854	-0.07634	0	0.02552
-0.20312	0.53359	69.0295	14.5042	37.1	72.5435	76.8496	-0.07646	-0.12734	-0.15304	-0.0509	0.05109	0.05103
-0.22851	0.50818	68.3962	14.3776	36.7948	71.9564	76.2885	-0.02549	-0.0764	-0.12753	0	0.05109	0.05103
-0.2539	0.50818	67.8135	14.2511	36.4897	71.3949	75.7529	0	-0.02547	-0.07652	0.02545	0.07664	0.05103
-0.22851	0.53359	67.3576	14.2004	36.21	70.8588	75.2173	0	0	-0.05101	0.0509	0.10218	0.07655
-0.20312	0.559	66.9016	14.1498	35.9303	70.3738	74.7071	0.05097	0	-0.07652	0.02545	0.07664	0.05103
-0.15234	0.60982	66.4963	14.1498	35.7014	69.9399	74.248	0.12743	0.02547	-0.05101	0.02545	0.07664	0.05103
-0.12695	0.66063	66.0656	14.0739	35.4217	69.4549	73.7379	0.17841	0.10187	0	0.10179	0.12773	0.05103
-0.15234	0.60982	65.5337	13.9473	35.1165	68.9189	73.2533	0.22938	0.17827	0.07652	0.12724	0.15327	0.05103
-0.15234	0.58441	64.9764	13.8208	34.8114	68.4084	72.7177	0.28035	0.25467	0.10202	0.17813	0.15327	0.05103
-0.12695	0.63523	64.5457	13.7701	34.5571	67.8979	72.2075	0.28035	0.30561	0.15304	0.20358	0.20436	0.05103
-0.10156	0.68604	64.1911	13.7448	34.3028	67.4384	71.6974	0.30584	0.28014	0.10202	0.17813	0.15327	0.05103
-0.07617	0.71145	63.8111	13.6942	34.0231	66.9534	71.1873	0.33133	0.25467	0.07652	0.12724	0.12773	0.05103
-0.07617	0.71145	63.3805	13.5929	33.7434	66.4174	70.6262	0.28035	0.2292	0.07652	0.12724	0.12773	0.05103
-0.07617	0.68604	62.8738	13.4411	33.4128	65.8558	70.065	0.25487	0.20374	0.10202	0.15269	0.15327	0.05103
-0.12695	0.60982	62.2912	13.2639	33.0823	65.2687	69.5039	0.28035	0.17827	0.10202	0.15269	0.15327	0.05103
-0.15234	0.559	61.7339	13.112	32.7517	64.6817	68.9173	0.22938	0.12734	0.07652	0.15269	0.15327	0.05103
-0.15234	0.58441	61.2526	13.0107	32.4466	64.1201	68.3306	0.15292	0.05093	0.02551	0.12724	0.12773	0.02552
-0.15234	0.58441	60.8219	12.9348	32.1669	63.584	67.795	0.12743	-0.02547	-0.05101	0.02545	0.05109	0
-0.15234	0.559	60.29	12.8082	31.8617	63.048	67.2339	0.10195	-0.0764	-0.10202	-0.02545	0.02555	-0.02552
-0.17773	0.50818	59.7073	12.6311	31.5312	62.4354	66.6217	0.05097	-0.10187	-0.10202	0	0.05109	-0.02552
-0.22851	0.43195	59.0994	12.4032	31.1751	61.7973	66.0351	-0.02549	-0.10187	-0.10202	0	0.05109	-0.02552
-0.2539	0.40654	58.5674	12.302	30.87	61.2612	65.4995	-0.02549	-0.12734	-0.15304	-0.0509	0.02555	-0.05103
-0.22851	0.45736	58.1114	12.2514	30.6412	60.7762	64.9893	-0.05097	-0.1528	-0.17854	-0.07634	0	-0.07655
-0.20312	0.48277	57.7314	12.2007	30.4123	60.3168	64.4792	-0.07646	-0.20374	-0.20405	-0.10179	-0.02555	-0.07655
-0.20312	0.45736	57.2501	12.0742	30.158	59.8318	64.0201	-0.05097	-0.17827	-0.17854	-0.10179	0	-0.05103
-0.22851	0.43195	56.7182	11.9729	29.8783	59.3468	63.5355	0	-0.10187	-0.12753	-0.02545	0.05109	-0.02552
-0.22851	0.40654	56.2369	11.8717	29.624	58.8618	63.0509	0.02549	-0.02547	-0.05101	0.0509	0.10218	-0.02552
-0.22851	0.43195	55.7809	11.821	29.3952	58.4279	62.6173	0.07646	-0.02547	-0.02551	0.0509	0.10218	-0.02552
-0.20312	0.48277	55.4262	11.7957	29.1917	58.045	62.1837	0.12743	-0.05093	-0.05101	0.02545	0.05109	-0.05103
-0.17773	0.53359	55.0969	11.7957	29.0137	57.6877	61.8011	0.17841	0	-0.02551	0	0.07664	-0.07655
-0.12695	0.60982	54.7676	11.821	28.8357	57.3303	61.4185	0.22938	0.0764	0.02551	0.0509	0.12773	-0.05103
-0.12695	0.58441	54.337	11.7198	28.5815	56.9219	61.0104	0.33133	0.17827	0.10202	0.12724	0.15327	-0.02552
-0.15234	0.50818	53.8557	11.5932	28.3272	56.488	60.5768	0.3823	0.28014	0.17854	0.17813	0.17882	-0.02552
-0.15234	0.559	53.4504	11.5173	28.1238	56.054	60.1177	0.3823	0.33107	0.20405	0.22903	0.22991	0
-0.12695	0.58441	53.121	11.492	27.8949	55.6456	59.6841	0.3823	0.30561	0.17854	0.17813	0.20436	-0.02552
-0.10156	0.63523	52.8424	11.4667	27.7169	55.2372	59.2505	0.35681	0.20374	0.10202	0.12724	0.15327	-0.05103
-0.07617	0.66063	52.5131	11.3907	27.4626	54.7777	58.7659	0.33133	0.20374	0.10202	0.10179	0.15327	-0.02552
-0.10156	0.60982	52.0571	11.2642	27.2083	54.2928	58.2813	0.30584	0.17827	0.12753	0.12724	0.15327	-0.02552
-0.15234	0.53359	51.5251	11.087	26.9286	53.7822	57.8222	0.30584	0.1528	0.12753	0.10179	0.15327	-0.02552
-0.17773	0.50818	51.0438	10.9098	26.6489	53.2462	57.261	0.22938	0.10187	0.12753	0.12724	0.17882	-0.02552
-0.17773	0.50818	50.6385	10.8085	26.3946	52.7357	56.7509	0.15292	-0.02547	0.05101	0.0509	0.12773	-0.05103
-0.20312	0.48277	50.2332	10.7073	26.1658	52.2762	56.2918	0.10195	-0.10187	-0.07652	-0.07634	0.02555	-0.10206
-0.20312	0.48277	49.8279	10.6313	25.9369	51.7913	55.7817	0.02549	-0.1528	-0.12753	-0.12724	0.02555	-0.12758
-0.22851	0.43195	49.3466	10.4542	25.6572	51.2552	55.246	-0.02549	-0.1528	-0.12753	-0.10179	0.02555	-0.10206
-0.27929	0.35573	48.8146	10.277	25.3775	50.7447	54.7614	-0.05097	-0.1528	-0.15304	-0.12724	0.02555	-0.10206
-0.30468	0.33032	48.308	10.1504	25.1232	50.2597	54.2768	-0.10195	-0.17827	-0.15304	-0.12724	0.02555	-0.12758
-0.27929	0.35573	47.928	10.0998	24.9198	49.8258	53.8432	-0.12743	-0.20374	-0.17854	-0.15269	0	-0.10206
-0.27929	0.35573	47.5987	10.0491	24.7418	49.4429	53.4096	-0.12743	-0.25467	-0.25506	-0.22903	-0.05109	-0.15309
-0.2539	0.38114	47.2187	9.97321	24.5384	49.0345	53.0015	-0.12743	-0.20374	-0.22955	-0.20358	-0.02555	-0.12758
-0.2539	0.38114	46.8134	9.89727	24.3349	48.6771	52.6189	-0.07646	-0.12734	-0.15304	-0.15269	0.02555	-0.10206
-0.27929	0.35573	46.4081	9.82134	24.1569	48.3198	52.2873	0	-0.05093	-0.10202	-0.10179	0.07664	-0.07655
-0.2539	0.38114	46.0281	9.79602	23.9789	47.9369	51.8792	0	-0.02547	-0.02551	-0.02545	0.10218	-0.05103
-0.22851	0.40654	45.6988	9.7454	23.8009	47.6051	51.5222	0.05097	0	-0.02551	0	0.10218	-0.07655
-0.20312	0.45736	45.4201	9.77071	23.6738	47.3498	51.2416	0.17841	0.05093	-0.02551	-0.02545	0.07664	-0.07655
-0.15234	0.53359	45.1668	9.79602	23.5466	47.0946	50.9355	0.25487	0.12734	0.05101	0.02545	0.12773	-0.05103
-0.12695	0.559	44.8882	9.77071	23.3941	46.7627	50.5784	0.28035	0.2292	0.12753	0.07634	0.17882	-0.02552
-0.15234	0.50818	44.5082	9.66946	23.1907	46.4309	50.2469	0.35681	0.33107	0.17854	0.12724	0.20436	-0.02552
-0.15234	0.48277	44.1029	9.59352	23.0127	46.0735	49.9153	0.40778	0.40747	0.22955	0.17813	0.22991	0
-0.12695	0.53359	43.8242	9.56821	22.8346	45.7162	49.5327	0.40778	0.38201	0.25506	0.20358	0.25545	0.02552
-0.12695	0.559	43.5456	9.51758	22.6312	45.3588	49.1246	0.3823	0.33107	0.20405	0.12724	0.17882	-0.02552
-0.12695	0.58441	43.2923	9.46696	22.4532	45.0015	48.742	0.35681	0.25467	0.12753	0.0509	0.15327	-0.02552
-0.10156	0.58441	42.9629	9.41633	22.2752	44.6186	48.3339	0.33133	0.2292	0.15304	0.07634	0.17882	0
-0.12695	0.53359	42.5576	9.23914	22.0209	44.1847	47.9258	0.33133	0.2292	0.15304	0.10179	0.17882	0
-0.17773	0.45736	42.0763	9.06195	21.7667	43.6997	47.4667	0.25487	0.1528	0.15304	0.07634	0.17882	0
-0.22851	0.40654	41.6457	8.93539	21.5124	43.2147	47.0076	0.15292	0.0764	0.07652	0.0509	0.15327	0
-0.22851	0.40654	41.3164	8.83414	21.3089	42.8063	46.574	0.10195	-0.02547	0	-0.02545	0.10218	-0.02552
-0.22851	0.40654	40.987	8.7582	21.131	42.4234	46.1659	0.07646	-0.0764	-0.10202	-0.12724	0.02555	-0.07655
-0.2539	0.38114	40.6071	8.65695	20.9021	41.9639	45.7068	-0.02549	-0.10187	-0.12753	-0.15269	0	-0.07655
-0.27929	0.33032	40.2017	8.47976	20.6478	41.5045	45.2477	-0.10195	-0.12734	-0.15304	-0.17813	0.02555	-0.07655
-0.30468	0.25409	39.7458	8.3532	20.4444	41.0961	44.8651	-0.10195	-0.12734	-0.17854	-0.20358	0	-0.07655
-0.30468	0.25409	39.3658	8.25195	20.2664	40.7132	44.4825	-0.12743	-0.12734	-0.17854	-0.20358	0	-0.07655
-0.30468	0.2795	39.0618	8.22663	20.1138	40.3558	44.0744	-0.17841	-0.20374	-0.20405	-0.22903	0	-0.10206
-0.30468	0.2795	38.7578	8.1507	19.9612	40.0495	43.7428	-0.15292	-0.20374	-0.25506	-0.27992	-0.05109	-0.12758
-0.2539	0.30491	38.4792	8.1507	19.8341	39.7432	43.4368	-0.10195	-0.12734	-0.20405	-0.22903	0	-0.07655
-0.2539	0.33032	38.1752	8.10007	19.6815	39.488	43.1562	-0.05097	-0.05093	-0.10202	-0.12724	0.05109	-0.05103
-0.27929	0.30491	37.8459	8.04945	19.529	39.2072	42.8756	0.02549	0	-0.05101	-0.10179	0.05109	-0.05103
-0.2539	0.33032	37.5419	8.02413	19.4018	38.9264	42.544	0.02549	0.05093	-0.02551	-0.0509	0.07664	-0.02552
-0.20312	0.40654	37.3392	8.04945	19.3001	38.6711	42.2635	0.07646	0.10187	0.02551	0	0.12773	0
-0.20312	0.43195	37.1113	8.04945	19.1984	38.518	42.0849	0.25487	0.17827	0.07652	0	0.12773	0
-0.17773	0.43195	36.8326	8.04945	19.0967	38.2883	41.8299	0.33133	0.28014	0.12753	0.02545	0.15327	0.02552
-0.12695	0.48277	36.6046	8.04945	18.9696	38.0075	41.4983	0.30584	0.35654	0.20405	0.12724	0.20436	0.05103
-0.12695	0.48277	36.3513	7.97351	18.817	37.7267	41.2177	0.3823	0.43294	0.22955	0.15269	0.20436	0.07655
-0.12695	0.48277	36.0473	7.94819	18.7153	37.497	40.9627	0.45876	0.43294	0.22955	0.12724	0.20436	0.05103
-0.12695	0.50818	35.794	7.89757	18.5373	37.1651	40.6056	0.40778	0.40747	0.25506	0.15269	0.22991	0.07655
-0.10156	0.53359	35.566	7.84694	18.3847	36.8333	40.2485	0.35681	0.35654	0.22955	0.12724	0.20436	0.07655
-0.12695	0.50818	35.262	7.77101	18.2321	36.527	39.9424	0.3823	0.28014	0.17854	0.07634	0.15327	0.05103
-0.12695	0.48277	34.9327	7.66975	18.0541	36.1696	39.6108	0.35681	0.25467	0.17854	0.07634	0.17882	0.10206
-0.12695	0.45736	34.6034	7.54319	17.8507	35.7612	39.2028	0.25487	0.20374	0.17854	0.10179	0.17882	0.10206
-0.20312	0.35573	34.1981	7.39131	17.6473	35.3784	38.7947	0.17841	0.10187	0.12753	0.02545	0.12773	0.07655
-0.22851	0.33032	33.8181	7.26475	17.4439	34.9699	38.4121	0.12743	0.02547	0.02551	-0.0509	0.10218	0.05103
-0.22851	0.33032	33.5395	7.21413	17.2659	34.6126	38.055	0.05097	0	0	-0.07634	0.07664	0.05103
-0.22851	0.30491	33.2608	7.11287	17.0878	34.2552	37.6724	-0.02549	-0.05093	-0.07652	-0.15269	0.02555	0
-0.22851	0.2795	32.9315	6.98631	16.8844	33.8723	37.2898	-0.10195	-0.10187	-0.12753	-0.20358	0	0
-0.2539	0.25409	32.5769	6.88506	16.7064	33.4895	36.9072	-0.12743	-0.0764	-0.15304	-0.22903	0	0
-0.27929	0.22868	32.2222	6.78381	16.5539	33.1832	36.6011	-0.15292	-0.10187	-0.15304	-0.22903	0	-0.02552
-0.27929	0.20327	31.9435	6.70787	16.3758	32.8769	36.2951	-0.15292	-0.12734	-0.15304	-0.22903	0	-0.02552
-0.27929	0.20327	31.6902	6.65725	16.2487	32.5961	35.9635	-0.17841	-0.1528	-0.17854	-0.22903	0	-0.02552
-0.27929	0.22868	31.4369	6.65725	16.1216	32.3663	35.7084	-0.15292	-0.10187	-0.17854	-0.22903	0	-0.02552
-0.22851	0.2795	31.2596	6.68256	16.0453	32.1621	35.4789	-0.07646	-0.02547	-0.12753	-0.20358	0.02555	-0.02552
-0.22851	0.2795	31.0316	6.63193	15.9181	31.9324	35.2493	-0.05097	-0.02547	-0.07652	-0.12724	0.05109	0
-0.22851	0.2795	30.7529	6.58131	15.8164	31.7027	34.9943	0	0.05093	-0.02551	-0.10179	0.05109	0
-0.20312	0.30491	30.525	6.58131	15.7147	31.524	34.7647	0.05097	0.12734	0.05101	-0.0509	0.10218	0
-0.15234	0.38114	30.373	6.63193	15.6384	31.3709	34.5607	0.12743	0.17827	0.10202	0.02545	0.15327	0
-0.12695	0.38114	30.1957	6.63193	15.5876	31.2177	34.3821	0.25487	0.25467	0.15304	0.02545	0.15327	0
-0.12695	0.40654	29.9677	6.60662	15.4859	31.039	34.1781	0.30584	0.35654	0.17854	0.0509	0.15327	0.02552
-0.10156	0.43195	29.765	6.58131	15.3587	30.7838	33.8975	0.28035	0.38201	0.20405	0.10179	0.17882	0.02552
-0.10156	0.45736	29.5623	6.55599	15.257	30.5796	33.6679	0.33133	0.40747	0.25506	0.12724	0.20436	0.02552
-0.07617	0.45736	29.3344	6.53068	15.1299	30.3498	33.4384	0.3823	0.38201	0.25506	0.12724	0.20436	0.02552
-0.10156	0.45736	29.081	6.45474	14.9773	30.0946	33.1578	0.33133	0.38201	0.28057	0.15269	0.20436	0.05103
-0.07617	0.45736	28.853	6.40412	14.8501	29.8138	32.8518	0.30584	0.33107	0.25506	0.12724	0.20436	0.05103
-0.10156	0.43195	28.5744	6.30287	14.6722	29.5075	32.5457	0.28035	0.25467	0.20405	0.07634	0.15327	0.02552
-0.10156	0.40654	28.2958	6.22693	14.545	29.2012	32.2651	0.25487	0.20374	0.17854	0.07634	0.15327	0.02552
-0.12695	0.35573	27.9918	6.12568	14.367	28.8694	31.908	0.17841	0.12734	0.15304	0.02545	0.12773	0
-0.15234	0.30491	27.6624	5.99911	14.1636	28.512	31.5765	0.10195	0.0764	0.10202	-0.02545	0.10218	-0.02552
-0.17773	0.30491	27.3838	5.89786	13.9856	28.1802	31.2449	0.02549	0.02547	0.05101	-0.0509	0.07664	-0.02552
-0.20312	0.2795	27.1051	5.82193	13.8584	27.8994	30.9388	-0.02549	0.05093	0.02551	-0.10179	0.07664	-0.02552
-0.20312	0.25409	26.8518	5.74599	13.6805	27.5931	30.6327	-0.07646	0.02547	-0.05101	-0.15269	0.02555	-0.02552
-0.20312	0.22868	26.5985	5.64474	13.5279	27.2868	30.3267	-0.15292	-0.02547	-0.07652	-0.17813	0.02555	-0.05103
-0.22851	0.20327	26.3199	5.5688	13.4007	27.006	30.0206	-0.15292	-0.05093	-0.10202	-0.20358	0	-0.05103
-0.2539	0.17786	26.0412	5.49286	13.2482	26.7507	29.791	-0.15292	-0.05093	-0.10202	-0.20358	0	-0.05103
-0.2539	0.15245	25.8132	5.41692	13.121	26.4955	29.5105	-0.15292	-0.0764	-0.10202	-0.20358	0	-0.05103
-0.22851	0.20327	25.6359	5.41692	13.0447	26.2913	29.2809	-0.17841	-0.0764	-0.10202	-0.20358	0	-0.07655
-0.20312	0.22868	25.4839	5.41692	12.9685	26.1381	29.1024	-0.10195	0	-0.07652	-0.20358	0	-0.05103
-0.20312	0.25409	25.3066	5.44223	12.9176	25.985	28.8983	-0.05097	0.02547	-0.05101	-0.15269	0.02555	-0.02552
-0.17773	0.25409	25.1293	5.41692	12.8159	25.8063	28.6943	-0.02549	0.05093	0	-0.10179	0.07664	-0.02552
-0.17773	0.25409	24.9519	5.39161	12.7396	25.6531	28.5157	0.02549	0.10187	0.05101	-0.07634	0.07664	-0.02552
-0.15234	0.2795	24.7493	5.39161	12.6887	25.5	28.3372	0.10195	0.20374	0.12753	0	0.12773	0.02552
-0.12695	0.33032	24.5973	5.39161	12.6379	25.3724	28.1841	0.17841	0.2292	0.15304	0.0509	0.15327	0.02552
-0.10156	0.35573	24.496	5.41692	12.587	25.2703	28.0056	0.25487	0.28014	0.20405	0.07634	0.15327	0.02552
-0.07617	0.35573	24.3186	5.39161	12.4853	25.0661	27.8016	0.25487	0.33107	0.20405	0.07634	0.15327	0.02552
-0.07617	0.38114	24.1413	5.3663	12.409	24.8874	27.5975	0.25487	0.33107	0.22955	0.10179	0.17882	0.05103
-0.05078	0.38114	23.9387	5.34098	12.3073	24.6832	27.368	0.30584	0.33107	0.25506	0.10179	0.17882	0.05103
-0.05078	0.38114	23.736	5.29036	12.231	24.5045	27.1639	0.30584	0.30561	0.25506	0.10179	0.17882	0.05103
-0.05078	0.38114	23.508	5.23973	12.1039	24.2492	26.9089	0.28035	0.28014	0.25506	0.10179	0.17882	0.05103
-0.07617	0.35573	23.3054	5.16379	12.0022	24.0195	26.6793	0.25487	0.2292	0.22955	0.07634	0.15327	0.05103
-0.07617	0.33032	23.052	5.08786	11.9005	23.7898	26.4242	0.22938	0.17827	0.17854	0.02545	0.12773	0.02552
-0.07617	0.30491	22.7987	5.01192	11.7733	23.509	26.1692	0.17841	0.10187	0.17854	0.02545	0.12773	0.02552
-0.12695	0.2795	22.5454	4.93598	11.6207	23.2282	25.8886	0.12743	0.0764	0.12753	0	0.10218	0.02552
-0.15234	0.25409	22.2921	4.83473	11.4682	22.9474	25.608	0.05097	0.05093	0.07652	-0.02545	0.07664	0.02552
-0.15234	0.22868	22.0641	4.75879	11.341	22.6667	25.353	0	0	0.02551	-0.07634	0.05109	0.02552
-0.15234	0.22868	21.8614	4.70817	11.2393	22.4369	25.1234	-0.02549	0.02547	0.02551	-0.10179	0.05109	0.02552
-0.17773	0.20327	21.6335	4.63223	11.1122	22.2072	24.8684	-0.07646	0	0	-0.12724	0.02555	0.02552
-0.17773	0.15245	21.4055	4.55629	10.9596	21.9519	24.6133	-0.12743	-0.05093	-0.05101	-0.15269	0	0
-0.17773	0.15245	21.2028	4.48035	10.8579	21.7222	24.4093	-0.12743	-0.05093	-0.05101	-0.17813	0	0
-0.17773	0.17786	21.0255	4.45504	10.7816	21.5691	24.2052	-0.12743	-0.05093	-0.05101	-0.17813	0.02555	0
-0.17773	0.17786	20.8735	4.45504	10.7053	21.3904	24.0267	-0.10195	-0.02547	-0.05101	-0.17813	0	0
-0.17773	0.17786	20.7215	4.42973	10.6036	21.2372	23.8226	-0.12743	-0.02547	-0.05101	-0.17813	0	0
-0.15234	0.20327	20.5949	4.42973	10.5528	21.0841	23.6951	-0.05097	0.02547	0	-0.12724	0.02555	0.02552
-0.15234	0.22868	20.4682	4.42973	10.4765	21.0075	23.5676	0	0.0764	0.05101	-0.10179	0.05109	0.02552
-0.12695	0.22868	20.3162	4.40441	10.4256	20.8543	23.389	0.02549	0.12734	0.07652	-0.07634	0.07664	0.05103
-0.10156	0.25409	20.1895	4.40441	10.3748	20.7267	23.236	0.05097	0.17827	0.12753	-0.02545	0.10218	0.07655
-0.12695	0.25409	20.0375	4.3791	10.2985	20.5991	23.083	0.10195	0.2292	0.15304	0	0.10218	0.07655
-0.07617	0.30491	19.9362	4.40441	10.273	20.497	22.9554	0.15292	0.25467	0.17854	0.02545	0.12773	0.07655
-0.07617	0.30491	19.8096	4.40441	10.2222	20.3694	22.8024	0.17841	0.28014	0.17854	0.02545	0.12773	0.07655
-0.07617	0.33032	19.6829	4.3791	10.1459	20.2162	22.5983	0.17841	0.28014	0.17854	0.02545	0.12773	0.10206
-0.05078	0.33032	19.5056	4.35379	10.0696	20.0375	22.4198	0.17841	0.25467	0.20405	0.0509	0.12773	0.10206
-0.05078	0.30491	19.3283	4.30316	9.99334	19.8844	22.2413	0.20389	0.25467	0.20405	0.0509	0.15327	0.10206
-0.05078	0.30491	19.1256	4.25254	9.89163	19.7057	22.0627	0.20389	0.25467	0.22955	0.0509	0.12773	0.10206
-0.07617	0.2795	18.9229	4.20191	9.81534	19.5015	21.8331	0.15292	0.2292	0.20405	0.0509	0.12773	0.10206
-0.07617	0.2795	18.7203	4.15129	9.73906	19.2973	21.6291	0.15292	0.17827	0.17854	0.02545	0.10218	0.10206
-0.10156	0.25409	18.5176	4.07535	9.63734	19.0931	21.4251	0.10195	0.12734	0.12753	-0.02545	0.07664	0.07655
-0.12695	0.25409	18.315	4.02472	9.53563	18.8634	21.1955	0.07646	0.10187	0.12753	-0.02545	0.07664	0.07655
-0.12695	0.22868	18.1123	3.94878	9.40849	18.6336	20.9915	0.02549	0.0764	0.10202	-0.0509	0.07664	0.07655
-0.15234	0.20327	17.9097	3.87285	9.30677	18.4294	20.7619	-0.02549	0.0764	0.07652	-0.10179	0.05109	0.05103
-0.15234	0.20327	17.7323	3.82222	9.23049	18.2252	20.5834	-0.02549	0.0764	0.05101	-0.10179	0.05109	0.05103
-0.15234	0.17786	17.555	3.7716	9.12878	18.0721	20.4048	-0.05097	0.0764	0.05101	-0.12724	0.05109	0.07655
-0.15234	0.15245	17.403	3.72097	9.05249	17.8679	20.2008	-0.07646	0.02547	0.02551	-0.15269	0.02555	0.05103
-0.15234	0.15245	17.2257	3.67034	8.95078	17.6892	20.0222	-0.10195	0.02547	0	-0.15269	0.02555	0.02552
-0.17773	0.15245	17.0737	3.64503	8.87449	17.536	19.8692	-0.10195	0.02547	0.02551	-0.17813	0.02555	0.02552
-0.17773	0.17786	16.9724	3.64503	8.82364	17.4084	19.7417	-0.07646	0.05093	0.02551	-0.15269	0.02555	0.02552
-0.15234	0.20327	16.8457	3.61972	8.74735	17.2808	19.5886	-0.05097	0.0764	0.02551	-0.15269	0.05109	0.05103
-0.15234	0.20327	16.7444	3.61972	8.69649	17.1787	19.4611	-0.02549	0.10187	0.05101	-0.12724	0.05109	0.05103
-0.12695	0.20327	16.6431	3.61972	8.64564	17.0766	19.3336	0	0.12734	0.07652	-0.10179	0.07664	0.05103
-0.12695	0.22868	16.5417	3.59441	8.59478	16.9745	19.206	0.05097	0.1528	0.10202	-0.07634	0.07664	0.05103
-0.12695	0.22868	16.4151	3.56909	8.54392	16.8724	19.0785	0.05097	0.20374	0.15304	-0.0509	0.07664	0.05103
-0.10156	0.22868	16.3137	3.56909	8.46764	16.7447	18.9255	0.05097	0.2292	0.15304	-0.0509	0.07664	0.05103
-0.10156	0.25409	16.2124	3.56909	8.44221	16.6426	18.8234	0.10195	0.25467	0.17854	-0.02545	0.10218	0.07655
-0.10156	0.2795	16.1364	3.59441	8.39135	16.5405	18.6959	0.12743	0.25467	0.17854	0	0.10218	0.07655
-0.07617	0.30491	16.0351	3.56909	8.31507	16.4129	18.5429	0.10195	0.2292	0.17854	0	0.10218	0.07655
-0.10156	0.2795	15.8578	3.51847	8.26421	16.2598	18.3643	0.07646	0.20374	0.17854	-0.02545	0.10218	0.07655
-0.10156	0.2795	15.7058	3.46784	8.18793	16.1066	18.2113	0.10195	0.20374	0.20405	0	0.10218	0.07655
-0.10156	0.25409	15.5538	3.44253	8.11164	15.9535	18.0583	0.10195	0.20374	0.20405	0	0.10218	0.07655
-0.10156	0.25409	15.3765	3.3919	8.03536	15.8003	17.9052	0.07646	0.17827	0.17854	0	0.10218	0.07655
-0.12695	0.22868	15.1991	3.31597	7.95907	15.6216	17.7267	0.05097	0.12734	0.17854	-0.02545	0.07664	0.07655
-0.12695	0.22868	15.0472	3.26534	7.85736	15.4429	17.5481	0.02549	0.10187	0.15304	-0.0509	0.07664	0.07655
-0.15234	0.20327	14.8952	3.24003	7.78107	15.2898	17.3696	0	0.0764	0.12753	-0.0509	0.05109	0.05103
-0.15234	0.20327	14.7178	3.1894	7.70479	15.1111	17.1911	-0.05097	0.05093	0.10202	-0.07634	0.05109	0.05103
-0.17773	0.17786	14.5405	3.13878	7.6285	14.958	17.0125	-0.07646	0.0764	0.07652	-0.10179	0.02555	0.05103
-0.17773	0.17786	14.3885	3.08815	7.57765	14.8048	16.885	-0.07646	0.0764	0.07652	-0.10179	0.05109	0.05103
-0.15234	0.17786	14.2619	3.06284	7.52679	14.6516	16.732	-0.07646	0.0764	0.10202	-0.07634	0.05109	0.07655
-0.17773	0.17786	14.1352	3.01221	7.45051	14.524	16.6044	-0.07646	0.0764	0.07652	-0.10179	0.05109	0.05103
-0.20312	0.15245	13.9832	2.9869	7.37422	14.3964	16.4514	-0.10195	0.05093	0.07652	-0.12724	0.02555	0.05103
-0.20312	0.17786	13.9072	2.9869	7.32336	14.2688	16.3239	-0.10195	0.0764	0.07652	-0.10179	0.05109	0.05103
-0.20312	0.17786	13.8059	2.9869	7.27251	14.1922	16.2218	-0.07646	0.10187	0.07652	-0.10179	0.05109	0.05103
-0.20312	0.20327	13.7299	2.9869	7.22165	14.0901	16.1198	-0.05097	0.10187	0.10202	-0.07634	0.05109	0.05103
-0.20312	0.20327	13.6286	2.96159	7.17079	13.988	16.0178	-0.05097	0.12734	0.12753	-0.07634	0.07664	0.05103
-0.20312	0.22868	13.5526	2.96159	7.14537	13.9114	15.9158	0	0.1528	0.15304	-0.07634	0.07664	0.05103
-0.20312	0.22868	13.4512	2.96159	7.09451	13.8348	15.8137	0.02549	0.20374	0.15304	-0.0509	0.07664	0.05103
-0.20312	0.22868	13.3752	2.93628	7.04365	13.7327	15.6862	0.02549	0.2292	0.17854	-0.02545	0.10218	0.05103
-0.20312	0.25409	13.2993	2.91096	6.9928	13.6306	15.5587	0.02549	0.2292	0.17854	-0.02545	0.07664	0.05103
-0.20312	0.25409	13.2233	2.91096	6.94194	13.5285	15.4566	0.05097	0.2292	0.17854	-0.02545	0.10218	0.05103
-0.20312	0.2795	13.1473	2.91096	6.89108	13.4264	15.3546	0.05097	0.2292	0.20405	0	0.10218	0.07655
-0.20312	0.2795	13.0459	2.86034	6.8148	13.2988	15.2016	0.02549	0.20374	0.17854	-0.02545	0.10218	0.05103
-0.22851	0.22868	12.894	2.80971	6.73851	13.1712	15.023	0	0.1528	0.15304	-0.0509	0.07664	0.05103
-0.22851	0.22868	12.7673	2.7844	6.68766	13.018	14.8955	0	0.1528	0.17854	-0.0509	0.07664	0.05103
-0.22851	0.22868	12.6406	2.73377	6.6368	12.8904	14.7425	0	0.12734	0.15304	-0.0509	0.07664	0.05103
-0.2539	0.20327	12.4886	2.68315	6.56051	12.7628	14.615	-0.02549	0.12734	0.15304	-0.0509	0.05109	0.05103
-0.27929	0.20327	12.3366	2.63252	6.48423	12.6096	14.4619	-0.05097	0.10187	0.12753	-0.07634	0.05109	0.05103
-0.27929	0.17786	12.21	2.60721	6.40794	12.482	14.3089	-0.07646	0.0764	0.12753	-0.07634	0.05109	0.05103
-0.27929	0.20327	12.0833	2.5819	6.35709	12.3544	14.1814	-0.07646	0.0764	0.10202	-0.10179	0.02555	0.02552
-0.30468	0.17786	11.9567	2.53127	6.2808	12.2012	14.0283	-0.10195	0.05093	0.07652	-0.12724	0	0.02552
-0.33007	0.17786	11.83	2.50596	6.22994	12.0736	13.9008	-0.12743	0.05093	0.07652	-0.10179	0.02555	0.05103
-0.30468	0.17786	11.7034	2.48065	6.17909	11.997	13.8243	-0.10195	0.0764	0.10202	-0.10179	0.02555	0.02552
-0.30468	0.17786	11.5767	2.45533	6.15366	11.8949	13.7222	-0.07646	0.10187	0.10202	-0.07634	0.02555	0.05103
-0.30468	0.17786	11.4754	2.43002	6.07737	11.7928	13.5947	-0.07646	0.10187	0.12753	-0.07634	0.05109	0.05103
-0.30468	0.17786	11.374	2.43002	6.02652	11.6907	13.4927	-0.10195	0.10187	0.10202	-0.10179	0.02555	0.05103
-0.30468	0.17786	11.298	2.43002	6.00109	11.6141	13.4162	-0.07646	0.10187	0.10202	-0.10179	0.02555	0.02552
-0.27929	0.22868	11.2474	2.43002	5.95023	11.5631	13.3397	-0.02549	0.12734	0.12753	-0.07634	0.05109	0.05103
-0.27929	0.22868	11.1967	2.43002	5.9248	11.4865	13.2631	0	0.17827	0.15304	-0.0509	0.05109	0.05103
-0.27929	0.22868	11.0954	2.40471	5.87395	11.4099	13.1866	0.02549	0.20374	0.17854	-0.02545	0.07664	0.07655
-0.27929	0.22868	11.0194	2.40471	5.84852	11.3333	13.1101	0.02549	0.2292	0.20405	-0.02545	0.07664	0.07655
-0.2539	0.25409	10.9687	2.40471	5.82309	11.2823	13.0336	0.05097	0.25467	0.22955	0	0.10218	0.07655
-0.27929	0.22868	10.8927	2.40471	5.77223	11.2057	12.9315	0.05097	0.25467	0.20405	-0.02545	0.07664	0.07655
-0.27929	0.25409	10.8421	2.3794	5.72138	11.1036	12.804	0.05097	0.25467	0.20405	-0.02545	0.07664	0.07655
-0.27929	0.25409	10.7661	2.35408	5.67052	11.0015	12.702	0.05097	0.2292	0.20405	-0.02545	0.07664	0.07655
-0.27929	0.2795	10.7154	2.35408	5.61966	10.9504	12.6255	0.07646	0.2292	0.22955	0	0.10218	0.10206
-0.27929	0.25409	10.6141	2.30346	5.56881	10.7973	12.4724	0.02549	0.17827	0.17854	-0.02545	0.07664	0.07655
-0.30468	0.22868	10.4874	2.22752	5.49252	10.6697	12.3194	-0.02549	0.1528	0.17854	-0.0509	0.05109	0.07655
-0.30468	0.22868	10.3607	2.20221	5.44167	10.542	12.1919	-0.02549	0.12734	0.15304	-0.07634	0.05109	0.07655
-0.30468	0.20327	10.2594	2.15158	5.39081	10.4399	12.0899	-0.02549	0.12734	0.15304	-0.07634	0.05109	0.05103
-0.30468	0.20327	10.1328	2.12627	5.31452	10.3378	11.9623	-0.05097	0.10187	0.12753	-0.07634	0.05109	0.07655
-0.33007	0.17786	10.0314	2.07564	5.26367	10.1847	11.8093	-0.10195	0.0764	0.10202	-0.07634	0.02555	0.07655
-0.33007	0.17786	9.90478	2.05033	5.18738	10.0826	11.7073	-0.10195	0.05093	0.07652	-0.10179	0.02555	0.07655
-0.35546	0.15245	9.77812	2.02502	5.13653	9.95495	11.5797	-0.12743	0.05093	0.07652	-0.12724	0	0.05103
-0.35546	0.17786	9.67679	1.9997	5.08567	9.85285	11.4522	-0.12743	0.05093	0.07652	-0.10179	0.02555	0.07655
-0.35546	0.15245	9.57546	1.94908	5.03481	9.77627	11.3502	-0.12743	0.02547	0.05101	-0.12724	0	0.05103
-0.33007	0.15245	9.47414	1.94908	5.00938	9.69969	11.2737	-0.12743	0.05093	0.07652	-0.12724	0.02555	0.05103
-0.33007	0.17786	9.39814	1.94908	5.00938	9.64864	11.1971	-0.10195	0.10187	0.10202	-0.07634	0.05109	0.07655
-0.35546	0.15245	9.29681	1.92377	4.95853	9.54654	11.1206	-0.07646	0.0764	0.10202	-0.07634	0.02555	0.07655
-0.35546	0.17786	9.22082	1.92377	4.9331	9.49549	11.0441	-0.05097	0.0764	0.10202	-0.07634	0.02555	0.07655
-0.35546	0.20327	9.17015	1.94908	4.90767	9.46997	10.9931	-0.02549	0.10187	0.12753	-0.0509	0.05109	0.07655
-0.33007	0.22868	9.14482	1.94908	4.90767	9.41891	10.9421	0	0.1528	0.15304	-0.02545	0.07664	0.07655
-0.33007	0.22868	9.09416	1.97439	4.88224	9.39339	10.8911	0.05097	0.17827	0.17854	-0.02545	0.07664	0.07655
-0.33007	0.22868	9.04349	1.94908	4.85681	9.34234	10.8401	0.07646	0.2292	0.20405	0	0.07664	0.10206
-0.30468	0.22868	8.99283	1.94908	4.83139	9.26576	10.7635	0.07646	0.28014	0.22955	0.02545	0.10218	0.10206
-0.33007	0.25409	8.94217	1.94908	4.80596	9.24024	10.7125	0.12743	0.28014	0.22955	0.02545	0.10218	0.07655
-0.33007	0.25409	8.86617	1.92377	4.7551	9.16366	10.6105	0.10195	0.28014	0.22955	0.02545	0.07664	0.07655
-0.33007	0.25409	8.81551	1.92377	4.70424	9.06156	10.5085	0.07646	0.25467	0.20405	0.02545	0.07664	0.07655
-0.33007	0.25409	8.79018	1.89845	4.67882	9.01051	10.432	0.07646	0.25467	0.20405	0.02545	0.10218	0.07655
-0.33007	0.25409	8.71418	1.89845	4.65339	8.93393	10.3554	0.07646	0.2292	0.20405	0	0.07664	0.07655
-0.33007	0.22868	8.61285	1.82252	4.5771	8.8063	10.2279	0.05097	0.17827	0.17854	-0.02545	0.07664	0.07655
-0.35546	0.20327	8.51152	1.77189	4.52625	8.65315	10.1004	0	0.12734	0.15304	-0.02545	0.05109	0.07655
-0.38085	0.17786	8.38486	1.72126	4.47539	8.55105	9.97285	-0.02549	0.10187	0.12753	-0.0509	0.05109	0.05103
-0.38085	0.17786	8.30887	1.67064	4.42453	8.44894	9.87083	-0.02549	0.0764	0.10202	-0.07634	0.02555	0.05103
-0.38085	0.17786	8.23287	1.64533	4.37368	8.34684	9.7433	-0.07646	0.0764	0.07652	-0.07634	0.02555	0.05103
-0.40623	0.15245	8.13155	1.62001	4.32282	8.21921	9.64128	-0.12743	0.05093	0.05101	-0.10179	0	0.05103
-0.40623	0.15245	8.03022	1.56939	4.24653	8.11711	9.51375	-0.12743	0.02547	0.02551	-0.12724	-0.02555	0.05103
-0.43162	0.15245	7.90356	1.54408	4.22111	8.01501	9.41172	-0.15292	0.02547	0.02551	-0.12724	-0.02555	0.05103
-0.43162	0.12705	7.80223	1.51876	4.17025	7.93843	9.3352	-0.15292	0	0	-0.15269	-0.02555	0.02552
-0.43162	0.12705	7.72623	1.49345	4.14482	7.88738	9.25869	-0.15292	0.02547	0	-0.15269	-0.02555	0.02552
-0.43162	0.12705	7.67557	1.49345	4.14482	7.83633	9.18217	-0.12743	0.05093	0.02551	-0.12724	0	0.02552
-0.40623	0.15245	7.62491	1.49345	4.11939	7.81081	9.13116	-0.10195	0.10187	0.05101	-0.10179	0	0.05103
-0.40623	0.15245	7.54891	1.49345	4.11939	7.75976	9.08014	-0.07646	0.10187	0.07652	-0.07634	0.02555	0.05103
-0.40623	0.17786	7.49825	1.49345	4.06854	7.7087	9.02913	-0.07646	0.12734	0.10202	-0.0509	0.02555	0.05103
-0.38085	0.20327	7.47292	1.51876	4.06854	7.68318	8.97812	-0.02549	0.1528	0.12753	-0.02545	0.02555	0.07655
-0.38085	0.20327	7.44758	1.54408	4.06854	7.68318	8.95261	0.02549	0.20374	0.15304	0	0.05109	0.07655
-0.35546	0.22868	7.39692	1.54408	4.06854	7.68318	8.92711	0.07646	0.2292	0.17854	0.02545	0.07664	0.07655
-0.33007	0.25409	7.39692	1.56939	4.06854	7.65765	8.8761	0.07646	0.28014	0.20405	0.0509	0.07664	0.07655
-0.33007	0.25409	7.34626	1.56939	4.04311	7.6066	8.82508	0.12743	0.30561	0.20405	0.0509	0.07664	0.07655
-0.33007	0.25409	7.29559	1.54408	4.01768	7.58108	8.77407	0.12743	0.30561	0.20405	0.0509	0.07664	0.07655
-0.33007	0.25409	7.24493	1.56939	3.99225	7.5045	8.69755	0.12743	0.30561	0.22955	0.07634	0.07664	0.07655
-0.33007	0.25409	7.19426	1.51876	3.94139	7.42792	8.62104	0.12743	0.30561	0.22955	0.07634	0.07664	0.07655
-0.33007	0.25409	7.1436	1.51876	3.89054	7.35135	8.54452	0.10195	0.28014	0.20405	0.0509	0.07664	0.07655
-0.35546	0.25409	7.11827	1.49345	3.89054	7.3003	8.49351	0.10195	0.25467	0.20405	0.0509	0.07664	0.07655
-0.35546	0.25409	7.01694	1.44283	3.81425	7.19819	8.36597	0.05097	0.20374	0.17854	0.02545	0.05109	0.07655
-0.40623	0.20327	6.91561	1.3922	3.7634	7.07057	8.26395	0.02549	0.1528	0.12753	0	0.02555	0.07655
-0.43162	0.17786	6.81429	1.31626	3.68711	6.94294	8.13642	-0.02549	0.12734	0.12753	0	0.02555	0.05103
-0.45701	0.17786	6.73829	1.29095	3.63625	6.84084	8.0344	-0.05097	0.10187	0.10202	-0.02545	0	0.05103
-0.45701	0.17786	6.66229	1.26564	3.5854	6.76426	7.93237	-0.07646	0.0764	0.05101	-0.0509	-0.02555	0.05103
-0.45701	0.15245	6.5863	1.24032	3.53454	6.66216	7.83035	-0.12743	0.05093	0.02551	-0.10179	-0.02555	0.05103
-0.4824	0.15245	6.5103	1.21501	3.48368	6.56006	7.72832	-0.15292	0.02547	0	-0.12724	-0.05109	0.02552
-0.4824	0.12705	6.40898	1.16439	3.43283	6.45795	7.65181	-0.15292	0.02547	-0.02551	-0.12724	-0.05109	0.02552
-0.50779	0.12705	6.33298	1.13907	3.4074	6.4069	7.57529	-0.15292	0.02547	0	-0.10179	-0.05109	0.02552
-0.50779	0.10164	6.23165	1.11376	3.38197	6.33033	7.49877	-0.15292	0.02547	0	-0.10179	-0.02555	0.05103
-0.50779	0.12705	6.18099	1.13907	3.35654	6.33033	7.44776	-0.12743	0.05093	0.02551	-0.10179	-0.02555	0.05103
-0.4824	0.15245	6.18099	1.16439	3.38197	6.3048	7.42225	-0.10195	0.0764	0.02551	-0.07634	-0.02555	0.05103
-0.4824	0.15245	6.15566	1.16439	3.35654	6.3048	7.39675	-0.07646	0.10187	0.05101	-0.0509	0	0.05103
-0.45701	0.17786	6.10499	1.16439	3.33111	6.27928	7.37124	-0.05097	0.12734	0.07652	-0.02545	0	0.07655
-0.45701	0.17786	6.05433	1.1897	3.33111	6.25375	7.32023	0	0.1528	0.10202	0	0.02555	0.07655
-0.43162	0.20327	6.05433	1.21501	3.35654	6.27928	7.34573	0.05097	0.20374	0.15304	0.02545	0.05109	0.07655
-0.43162	0.22868	6.05433	1.24032	3.35654	6.27928	7.32023	0.10195	0.25467	0.17854	0.0509	0.05109	0.10206
-0.40623	0.22868	6.029	1.26564	3.35654	6.25375	7.29472	0.12743	0.28014	0.20405	0.07634	0.05109	0.10206
-0.40623	0.25409	6.00366	1.26564	3.35654	6.22823	7.24371	0.15292	0.33107	0.20405	0.07634	0.07664	0.10206
-0.40623	0.25409	5.953	1.26564	3.33111	6.2027	7.2182	0.17841	0.33107	0.22955	0.07634	0.07664	0.10206
-0.40623	0.25409	5.92767	1.26564	3.33111	6.17717	7.16719	0.17841	0.33107	0.25506	0.12724	0.10218	0.12758
-0.43162	0.25409	5.877	1.21501	3.28026	6.1006	7.09067	0.17841	0.30561	0.25506	0.10179	0.07664	0.10206
-0.43162	0.25409	5.82634	1.21501	3.25483	6.04955	7.03966	0.15292	0.28014	0.22955	0.07634	0.07664	0.10206
-0.43162	0.25409	5.77568	1.1897	3.20397	5.97297	6.96314	0.12743	0.25467	0.20405	0.07634	0.07664	0.10206
-0.43162	0.22868	5.72501	1.16439	3.17854	5.89639	6.88663	0.10195	0.20374	0.17854	0.0509	0.05109	0.07655
-0.45701	0.20327	5.62369	1.08845	3.10226	5.76877	6.7846	0.05097	0.1528	0.17854	0	0.02555	0.07655
-0.4824	0.17786	5.52236	1.03782	3.0514	5.66666	6.65707	0	0.12734	0.12753	0	0.02555	0.07655
-0.4824	0.17786	5.44636	1.01251	3.02597	5.59009	6.58055	-0.02549	0.10187	0.12753	-0.02545	0.02555	0.07655
-0.4824	0.15245	5.3957	0.9872	2.97512	5.48799	6.50404	-0.05097	0.10187	0.10202	-0.0509	0	0.07655
-0.4824	0.15245	5.3197	0.93657	2.92426	5.38588	6.40201	-0.10195	0.0764	0.05101	-0.07634	-0.02555	0.05103
-0.4824	0.12705	5.26904	0.93657	2.89883	5.30931	6.32549	-0.12743	0.05093	0.02551	-0.10179	-0.02555	0.05103
-0.4824	0.12705	5.19304	0.88595	2.8734	5.25826	6.24898	-0.12743	0.05093	0.02551	-0.12724	-0.02555	0.05103
-0.4824	0.10164	5.11705	0.86063	2.82255	5.18168	6.17246	-0.12743	0.02547	0.02551	-0.10179	-0.02555	0.05103
-0.4824	0.10164	5.06638	0.86063	2.79712	5.13063	6.12145	-0.12743	0.02547	0.02551	-0.10179	-0.02555	0.05103
-0.4824	0.10164	5.01572	0.86063	2.77169	5.13063	6.09594	-0.12743	0.05093	0.05101	-0.10179	0	0.05103
-0.45701	0.12705	5.01572	0.88595	2.77169	5.13063	6.07043	-0.10195	0.10187	0.05101	-0.07634	0	0.05103
-0.43162	0.15245	5.01572	0.91126	2.77169	5.1051	6.04493	-0.07646	0.10187	0.07652	-0.07634	0	0.05103
-0.43162	0.17786	4.99039	0.91126	2.77169	5.1051	6.01942	-0.05097	0.12734	0.10202	-0.0509	0.02555	0.07655
-0.40623	0.17786	4.93972	0.93657	2.77169	5.1051	5.99391	-0.02549	0.17827	0.15304	0	0.05109	0.07655
-0.38085	0.17786	4.91439	0.96188	2.77169	5.1051	5.99391	0.05097	0.20374	0.17854	0.02545	0.07664	0.10206
-0.35546	0.20327	4.91439	0.96188	2.79712	5.13063	5.99391	0.10195	0.25467	0.20405	0.02545	0.07664	0.07655
-0.33007	0.22868	4.93972	1.01251	2.82255	5.15615	5.96841	0.10195	0.28014	0.22955	0.0509	0.10218	0.10206
-0.33007	0.25409	4.91439	1.01251	2.79712	5.13063	5.9429	0.12743	0.30561	0.25506	0.07634	0.10218	0.10206
-0.30468	0.22868	4.86373	1.01251	2.79712	5.1051	5.9174	0.15292	0.33107	0.25506	0.07634	0.10218	0.07655
-0.30468	0.22868	4.81306	0.9872	2.77169	5.05405	5.86638	0.15292	0.30561	0.25506	0.10179	0.12773	0.10206
-0.30468	0.22868	4.78773	0.9872	2.72083	5.003	5.81537	0.12743	0.30561	0.28057	0.10179	0.12773	0.10206
-0.30468	0.20327	4.7624	0.96188	2.72083	4.95195	5.76436	0.12743	0.28014	0.25506	0.07634	0.10218	0.07655
-0.27929	0.20327	4.71174	0.93657	2.6954	4.9009	5.68784	0.10195	0.2292	0.22955	0.0509	0.07664	0.07655
-0.27929	0.20327	4.66107	0.93657	2.66998	4.82432	5.61132	0.07646	0.20374	0.20405	0.02545	0.07664	0.07655
-0.27929	0.15245	4.58508	0.88595	2.61912	4.74775	5.53481	0.05097	0.1528	0.17854	0	0.07664	0.05103
-0.30468	0.12705	4.48375	0.83532	2.54283	4.64564	5.43278	0	0.1528	0.17854	0	0.07664	0.05103
-0.33007	0.12705	4.40775	0.78469	2.49198	4.54354	5.33076	-0.05097	0.10187	0.15304	-0.02545	0.05109	0.05103
-0.33007	0.10164	4.35709	0.75938	2.46655	4.46696	5.25424	-0.07646	0.10187	0.10202	-0.07634	0.02555	0.02552
-0.33007	0.10164	4.33176	0.73407	2.44112	4.41591	5.20323	-0.10195	0.0764	0.07652	-0.10179	0.02555	0.02552
-0.33007	0.10164	4.28109	0.70876	2.41569	4.31381	5.12671	-0.12743	0.0764	0.07652	-0.10179	0.02555	0.02552
-0.35546	0.07623	4.2051	0.68344	2.36484	4.26276	5.0757	-0.15292	0.05093	0.02551	-0.12724	0	0.02552
-0.35546	0.05082	4.15443	0.65813	2.36484	4.23724	5.02469	-0.12743	0.05093	0.05101	-0.12724	0	0.02552
-0.35546	0.05082	4.10377	0.65813	2.33941	4.18618	4.97367	-0.12743	0.05093	0.05101	-0.12724	0	0
-0.35546	0.05082	4.10377	0.65813	2.31398	4.16066	4.94817	-0.12743	0.0764	0.05101	-0.12724	0.02555	0.02552
-0.35546	0.07623	4.07844	0.68344	2.31398	4.16066	4.92266	-0.10195	0.10187	0.05101	-0.10179	0	0
-0.35546	0.10164	4.07844	0.70876	2.33941	4.18618	4.92266	-0.07646	0.10187	0.07652	-0.07634	0.02555	0.02552
-0.35546	0.10164	4.07844	0.73407	2.33941	4.18618	4.92266	-0.05097	0.1528	0.10202	-0.0509	0.05109	0.02552
-0.35546	0.10164	4.05311	0.70876	2.31398	4.18618	4.89716	-0.02549	0.17827	0.12753	-0.0509	0.05109	0.02552
-0.35546	0.10164	4.02777	0.73407	2.33941	4.18618	4.87165	0	0.2292	0.17854	0	0.07664	0.05103
-0.35546	0.12705	4.05311	0.75938	2.33941	4.21171	4.89716	0.05097	0.25467	0.20405	0.02545	0.07664	0.05103
-0.33007	0.12705	4.02777	0.78469	2.36484	4.21171	4.87165	0.10195	0.28014	0.20405	0.02545	0.10218	0.02552
-0.33007	0.15245	4.05311	0.78469	2.33941	4.21171	4.84614	0.07646	0.28014	0.20405	0.02545	0.10218	0.05103
-0.33007	0.15245	4.02777	0.78469	2.33941	4.18618	4.82064	0.10195	0.28014	0.22955	0.02545	0.10218	0.05103
-0.33007	0.12705	3.97711	0.78469	2.31398	4.13513	4.79513	0.12743	0.28014	0.22955	0.02545	0.10218	0.05103
-0.33007	0.12705	3.92645	0.75938	2.28855	4.10961	4.74412	0.10195	0.28014	0.22955	0.0509	0.12773	0.05103
-0.35546	0.12705	3.90112	0.73407	2.26312	4.05856	4.69311	0.07646	0.25467	0.22955	0.02545	0.10218	0.05103
-0.35546	0.10164	3.85045	0.70876	2.26312	4.00751	4.6421	0.07646	0.2292	0.20405	0.02545	0.07664	0.05103
-0.35546	0.10164	3.79979	0.70876	2.23769	3.93093	4.56558	0.05097	0.17827	0.17854	0	0.07664	0.05103
-0.35546	0.10164	3.74912	0.68344	2.21227	3.87988	4.51457	0.02549	0.17827	0.17854	-0.02545	0.07664	0.05103
-0.38085	0.07623	3.67313	0.63282	2.16141	3.8033	4.43805	-0.02549	0.12734	0.12753	-0.0509	0.05109	0.02552
-0.40623	0.02541	3.59713	0.58219	2.11055	3.7012	4.36153	-0.07646	0.10187	0.10202	-0.07634	0.05109	0.02552
-0.43162	0.02541	3.54647	0.55688	2.08512	3.62462	4.28501	-0.07646	0.12734	0.10202	-0.07634	0.05109	0.02552
-0.43162	0.02541	3.52114	0.53157	2.0597	3.5991	4.234	-0.10195	0.10187	0.05101	-0.10179	0.02555	0.02552
-0.43162	0.02541	3.47047	0.53157	2.0597	3.54805	4.18299	-0.12743	0.10187	0.05101	-0.10179	0.02555	0.02552
-0.45701	0	3.44514	0.50625	2.03427	3.497	4.13198	-0.15292	0.0764	0.05101	-0.12724	0.02555	0.02552
-0.45701	0	3.39448	0.48094	2.00884	3.44594	4.10647	-0.12743	0.0764	0.05101	-0.12724	0.02555	0
-0.4824	0	3.34381	0.48094	1.98341	3.42042	4.08096	-0.12743	0.0764	0.05101	-0.12724	0.02555	0
-0.4824	0	3.34381	0.50625	1.98341	3.42042	4.05546	-0.12743	0.10187	0.05101	-0.10179	0.02555	0.02552
-0.4824	0	3.34381	0.50625	1.98341	3.42042	4.02995	-0.10195	0.10187	0.05101	-0.10179	0.02555	0.02552
-0.45701	0.02541	3.34381	0.53157	1.98341	3.42042	4.02995	-0.07646	0.12734	0.07652	-0.10179	0.02555	0.02552
-0.45701	0.02541	3.34381	0.55688	2.00884	3.42042	4.02995	-0.05097	0.1528	0.10202	-0.0509	0.05109	0.02552
-0.45701	0.02541	3.34381	0.55688	1.98341	3.42042	4.00445	-0.02549	0.17827	0.12753	-0.0509	0.07664	0.02552
-0.45701	0.02541	3.31848	0.55688	2.00884	3.42042	4.00445	0	0.20374	0.12753	-0.02545	0.07664	0.02552
-0.45701	0.02541	3.31848	0.58219	2.00884	3.44594	3.97894	0.02549	0.2292	0.15304	-0.02545	0.10218	0.05103
-0.43162	0.05082	3.34381	0.60751	2.00884	3.44594	3.97894	0.05097	0.25467	0.17854	0	0.10218	0.05103
-0.40623	0.05082	3.34381	0.60751	2.00884	3.44594	3.95343	0.05097	0.25467	0.17854	0	0.07664	0.05103
-0.40623	0.05082	3.29315	0.60751	1.98341	3.42042	3.92793	0.05097	0.2292	0.17854	0	0.10218	0.05103
-0.40623	0.05082	3.26782	0.58219	1.95798	3.39489	3.90242	0.05097	0.2292	0.17854	0	0.10218	0.05103
-0.43162	0.02541	3.21715	0.55688	1.95798	3.34384	3.85141	0.05097	0.20374	0.17854	0	0.07664	0.05103
-0.40623	0.02541	3.16649	0.55688	1.93255	3.29279	3.8259	0.05097	0.20374	0.17854	0	0.10218	0.05103
-0.40623	0.02541	3.14116	0.55688	1.90713	3.26727	3.77489	0.05097	0.17827	0.15304	0	0.07664	0.05103
-0.40623	0	3.09049	0.53157	1.8817	3.21621	3.72388	0.02549	0.1528	0.12753	-0.02545	0.07664	0.02552
-0.43162	0	3.03983	0.50625	1.85627	3.16516	3.67287	0	0.12734	0.10202	-0.0509	0.05109	0.02552
-0.43162	-0.02541	2.98917	0.48094	1.83084	3.08859	3.62186	-0.02549	0.10187	0.07652	-0.0509	0.05109	0.02552
-0.43162	-0.05082	2.91317	0.43032	1.77998	3.03754	3.57084	-0.05097	0.10187	0.07652	-0.07634	0.05109	0.02552
-0.45701	-0.07623	2.86251	0.405	1.75456	2.96096	3.49432	-0.07646	0.0764	0.05101	-0.10179	0.05109	0.02552
-0.45701	-0.05082	2.86251	0.405	1.75456	2.93543	3.49432	-0.07646	0.10187	0.05101	-0.10179	0.02555	0.02552
-0.45701	-0.07623	2.83717	0.405	1.72913	2.90991	3.46882	-0.07646	0.0764	0.05101	-0.10179	0.02555	0
-0.45701	-0.07623	2.78651	0.37969	1.7037	2.85886	3.41781	-0.07646	0.05093	0.02551	-0.12724	0.02555	0
-0.45701	-0.07623	2.76118	0.405	1.67827	2.83333	3.3923	-0.07646	0.0764	0.05101	-0.10179	0.02555	0
-0.45701	-0.07623	2.73585	0.405	1.67827	2.83333	3.3923	-0.07646	0.0764	0.05101	-0.10179	0.02555	0
-0.45701	-0.07623	2.73585	0.405	1.67827	2.83333	3.36679	-0.05097	0.10187	0.05101	-0.10179	0.02555	0
-0.45701	-0.07623	2.73585	0.405	1.67827	2.83333	3.36679	-0.05097	0.0764	0.05101	-0.10179	0.02555	0
-0.43162	-0.05082	2.76118	0.43032	1.67827	2.85886	3.36679	-0.02549	0.10187	0.07652	-0.07634	0.05109	0
-0.43162	-0.05082	2.76118	0.43032	1.67827	2.85886	3.34129	0	0.12734	0.07652	-0.07634	0.05109	0
-0.43162	-0.05082	2.76118	0.43032	1.67827	2.83333	3.34129	0	0.1528	0.10202	-0.0509	0.05109	0
-0.43162	-0.05082	2.76118	0.45563	1.67827	2.83333	3.34129	0.02549	0.1528	0.10202	-0.02545	0.07664	0
-0.43162	-0.05082	2.73585	0.45563	1.67827	2.83333	3.31578	0.05097	0.17827	0.12753	-0.02545	0.07664	0.02552
-0.40623	-0.05082	2.76118	0.48094	1.67827	2.83333	3.31578	0.05097	0.1528	0.12753	-0.02545	0.07664	0.02552
-0.40623	-0.05082	2.73585	0.48094	1.67827	2.80781	3.29028	0.05097	0.1528	0.10202	0	0.07664	0
-0.40623	-0.02541	2.73585	0.45563	1.67827	2.80781	3.26477	0.05097	0.12734	0.10202	0	0.07664	0
-0.40623	-0.07623	2.68518	0.43032	1.65284	2.75676	3.21376	0.05097	0.10187	0.10202	-0.02545	0.07664	0
-0.38085	-0.05082	2.63452	0.43032	1.62741	2.73123	3.18825	0.05097	0.10187	0.10202	-0.02545	0.07664	0
-0.40623	-0.07623	2.60919	0.405	1.60199	2.68018	3.13724	0.05097	0.10187	0.10202	-0.02545	0.07664	0
-0.40623	-0.10164	2.58386	0.405	1.60199	2.65465	3.11173	0.02549	0.0764	0.07652	-0.02545	0.07664	0
-0.40623	-0.10164	2.53319	0.37969	1.57656	2.6036	3.06072	0	0.05093	0.05101	-0.0509	0.05109	0
-0.43162	-0.10164	2.48253	0.35438	1.55113	2.55255	3.00971	-0.02549	0.02547	0.02551	-0.0509	0.05109	0
-0.43162	-0.12705	2.43186	0.35438	1.5257	2.5015	2.9842	-0.02549	0.02547	0	-0.07634	0.05109	-0.02552
-0.43162	-0.12705	2.3812	0.32907	1.50027	2.47597	2.9587	-0.05097	0.02547	0	-0.07634	0.05109	0
-0.43162	-0.15245	2.35587	0.30375	1.50027	2.42492	2.93319	-0.05097	0.02547	0	-0.07634	0.05109	0
-0.43162	-0.15245	2.33054	0.30375	1.47484	2.42492	2.90769	-0.05097	0	0	-0.07634	0.02555	0
-0.43162	-0.15245	2.3052	0.30375	1.47484	2.3994	2.90769	-0.05097	0	-0.02551	-0.07634	0.02555	0
-0.43162	-0.15245	2.27987	0.30375	1.44942	2.37387	2.88218	-0.05097	0	-0.02551	-0.07634	0.02555	0
-0.43162	-0.15245	2.27987	0.30375	1.44942	2.37387	2.88218	-0.05097	0	-0.02551	-0.07634	0.05109	0
-0.45701	-0.17786	2.25454	0.30375	1.42399	2.34835	2.85667	-0.02549	0	0	-0.07634	0.05109	0
-0.43162	-0.15245	2.27987	0.32907	1.44942	2.37387	2.88218	0	0.02547	0.02551	-0.0509	0.05109	0.02552
-0.45701	-0.15245	2.3052	0.35438	1.44942	2.37387	2.88218	0	0.02547	0	-0.0509	0.05109	0.02552
-0.43162	-0.12705	2.3052	0.35438	1.44942	2.37387	2.88218	0.02549	0.05093	0.02551	-0.0509	0.07664	0.02552
-0.43162	-0.15245	2.3052	0.35438	1.44942	2.37387	2.88218	0.02549	0.05093	0.02551	-0.0509	0.05109	0
-0.43162	-0.15245	2.3052	0.35438	1.44942	2.37387	2.85667	0.05097	0.0764	0.02551	-0.02545	0.07664	0.02552
-0.43162	-0.15245	2.27987	0.35438	1.44942	2.34835	2.85667	0.05097	0.0764	0.05101	-0.02545	0.07664	0.02552
-0.40623	-0.15245	2.3052	0.37969	1.44942	2.34835	2.85667	0.07646	0.0764	0.05101	0	0.10218	0.05103
-0.40623	-0.15245	2.3052	0.37969	1.42399	2.34835	2.83117	0.05097	0.05093	0.05101	-0.02545	0.07664	0.02552
-0.40623	-0.15245	2.3052	0.37969	1.42399	2.32282	2.80566	0.05097	0.02547	0.02551	-0.02545	0.07664	0.02552
-0.40623	-0.15245	2.25454	0.35438	1.39856	2.2973	2.78016	0.05097	0	0.02551	-0.02545	0.07664	0.02552
-0.40623	-0.17786	2.20388	0.32907	1.37313	2.24625	2.75465	0.02549	0	0	-0.02545	0.05109	0.02552
-0.40623	-0.20327	2.17854	0.32907	1.37313	2.22072	2.72914	0.02549	-0.02547	0.02551	-0.02545	0.05109	0.02552
-0.40623	-0.20327	2.15321	0.30375	1.3477	2.16967	2.67813	0.02549	-0.02547	0	-0.02545	0.05109	0.02552
-0.40623	-0.22868	2.12788	0.30375	1.3477	2.14414	2.62712	0	-0.05093	-0.02551	-0.0509	0.05109	0.02552
-0.40623	-0.22868	2.10255	0.30375	1.32227	2.11862	2.60161	0	-0.0764	-0.05101	-0.0509	0.05109	0.02552
-0.43162	-0.25409	2.05189	0.27844	1.29685	2.06757	2.5506	-0.02549	-0.0764	-0.05101	-0.07634	0.02555	0.02552
-0.43162	-0.25409	2.00122	0.25313	1.27142	2.04204	2.5506	-0.02549	-0.0764	-0.05101	-0.07634	0.02555	0.02552
-0.43162	-0.2795	1.97589	0.25313	1.27142	1.99099	2.5251	-0.02549	-0.0764	-0.07652	-0.07634	0.02555	0.02552
-0.40623	-0.2795	1.95056	0.25313	1.24599	1.99099	2.49959	-0.02549	-0.10187	-0.07652	-0.07634	0.02555	0.02552
-0.40623	-0.2795	1.95056	0.25313	1.24599	1.99099	2.49959	-0.02549	-0.0764	-0.05101	-0.07634	0.05109	0.02552
-0.40623	-0.2795	1.92523	0.25313	1.24599	1.96546	2.49959	-0.02549	-0.0764	-0.05101	-0.07634	0.05109	0.02552
-0.40623	-0.2795	1.92523	0.25313	1.24599	1.96546	2.47408	-0.02549	-0.0764	-0.05101	-0.07634	0.02555	0.02552
-0.40623	-0.2795	1.89989	0.27844	1.24599	1.96546	2.47408	0	-0.0764	-0.05101	-0.0509	0.05109	0.05103
-0.40623	-0.25409	1.89989	0.27844	1.24599	1.96546	2.49959	0.02549	-0.05093	-0.02551	-0.0509	0.07664	0.05103
-0.38085	-0.25409	1.92523	0.30375	1.24599	1.99099	2.49959	0.05097	-0.02547	-0.02551	-0.02545	0.07664	0.05103
-0.38085	-0.22868	1.92523	0.30375	1.27142	1.99099	2.49959	0.07646	-0.02547	-0.02551	-0.02545	0.07664	0.05103
-0.38085	-0.22868	1.95056	0.32907	1.24599	2.01652	2.49959	0.07646	0	0	-0.02545	0.07664	0.05103
-0.35546	-0.25409	1.95056	0.32907	1.24599	1.99099	2.49959	0.07646	0.02547	0	-0.02545	0.07664	0.05103
-0.35546	-0.25409	1.95056	0.32907	1.24599	1.96546	2.47408	0.10195	0.02547	0	0	0.07664	0.05103
-0.38085	-0.25409	1.92523	0.30375	1.22056	1.93994	2.47408	0.07646	0	0	-0.02545	0.07664	0.05103
-0.35546	-0.25409	1.92523	0.32907	1.22056	1.96546	2.44858	0.10195	0.02547	0	-0.02545	0.10218	0.07655
-0.35546	-0.22868	1.95056	0.32907	1.22056	1.93994	2.44858	0.07646	0	-0.02551	-0.02545	0.07664	0.07655
-0.38085	-0.25409	1.92523	0.30375	1.19513	1.91441	2.39757	0.07646	-0.02547	-0.02551	-0.0509	0.07664	0.05103
-0.40623	-0.25409	1.89989	0.27844	1.1697	1.86336	2.37206	0.05097	-0.05093	-0.05101	-0.0509	0.07664	0.05103
-0.40623	-0.2795	1.84923	0.25313	1.14428	1.81231	2.32105	0.02549	-0.0764	-0.05101	-0.0509	0.05109	0.05103
-0.40623	-0.2795	1.79857	0.25313	1.11885	1.78679	2.29554	0.02549	-0.0764	-0.05101	-0.0509	0.07664	0.05103
-0.43162	-0.2795	1.77323	0.22781	1.11885	1.76126	2.24453	0	-0.10187	-0.07652	-0.07634	0.05109	0.05103
-0.43162	-0.2795	1.77323	0.22781	1.09342	1.73573	2.21902	0	-0.10187	-0.10202	-0.07634	0.05109	0.07655
-0.43162	-0.30491	1.72257	0.2025	1.06799	1.68468	2.16801	-0.02549	-0.10187	-0.12753	-0.10179	0.02555	0.05103
-0.45701	-0.30491	1.69724	0.17719	1.06799	1.65916	2.14251	-0.02549	-0.10187	-0.12753	-0.12724	0.02555	0.05103
-0.45701	-0.30491	1.64657	0.17719	1.04256	1.63363	2.117	-0.05097	-0.12734	-0.12753	-0.10179	0.02555	0.05103
-0.45701	-0.30491	1.62124	0.17719	1.04256	1.60811	2.117	-0.02549	-0.10187	-0.10202	-0.10179	0.05109	0.05103
-0.45701	-0.30491	1.59591	0.17719	1.04256	1.63363	2.117	0	-0.10187	-0.10202	-0.10179	0.02555	0.05103
-0.45701	-0.2795	1.62124	0.2025	1.04256	1.63363	2.117	0	-0.0764	-0.10202	-0.07634	0.05109	0.07655
-0.4824	-0.2795	1.62124	0.2025	1.04256	1.63363	2.09149	0	-0.0764	-0.10202	-0.07634	0.05109	0.07655
-0.4824	-0.25409	1.59591	0.22781	1.06799	1.63363	2.117	0.02549	-0.05093	-0.07652	-0.07634	0.05109	0.07655
-0.4824	-0.25409	1.59591	0.22781	1.06799	1.63363	2.117	0.05097	-0.02547	-0.05101	-0.0509	0.07664	0.07655
-0.50779	-0.22868	1.62124	0.25313	1.06799	1.65916	2.117	0.07646	0	-0.05101	-0.02545	0.10218	0.10206
-0.4824	-0.22868	1.62124	0.25313	1.06799	1.65916	2.14251	0.10195	0	-0.02551	-0.02545	0.10218	0.10206
-0.50779	-0.20327	1.64657	0.27844	1.09342	1.68468	2.14251	0.10195	0.02547	-0.02551	-0.02545	0.07664	0.10206
-0.50779	-0.20327	1.64657	0.27844	1.09342	1.68468	2.14251	0.12743	0.05093	-0.02551	-0.02545	0.10218	0.10206
-0.53318	-0.20327	1.64657	0.27844	1.09342	1.68468	2.117	0.12743	0.05093	-0.02551	-0.02545	0.10218	0.07655
5.28105	4.85312	-336.99	-200.856	-532.52	-500.019	-322.702	7.84986	5.55183	3.18825	0.27992	-0.89408	-0.56135
-2.10734	-7.6227	-726.874	-567.41	-716.342	-726.405	-731.181	-6.21872	-0.02547	2.67813	4.75872	4.54702	3.01086
-2.74209	-4.34494	-658.098	-572.928	-670.851	-671.985	-665.095	-0.50973	-1.55349	-0.73967	-0.35627	-0.61308	-0.86754
-2.15812	-2.94744	-699.414	-545.565	-696.533	-703.126	-705.395	1.93698	1.14602	0.53563	-0.45806	-0.74081	-0.4848
1.34565	2.18517	-670.637	-513.671	-679.217	-681.94	-677.236	-0.48424	-2.47031	-1.91295	-1.47597	-0.7919	-0.12758
1.82806	1.49913	-692.524	-507.9	-692.236	-697.893	-698.661	-3.72104	-4.45675	-4.02995	-4.17343	-2.70777	-1.02063
-1.24409	-2.15977	-675.324	-491.117	-682.039	-685.411	-681.801	-3.05839	-2.29204	-2.60161	-3.15552	-1.94142	-0.94408
0	-1.21963	-689.205	-481.726	-690.252	-695.468	-695.396	-0.7646	0.10187	0.45911	0.27992	0.86853	0.3317
-2.41202	-3.55726	-677.806	-465.324	-683.514	-687.249	-684.25	1.09592	1.9355	2.75465	3.28276	2.80995	1.47991
-1.67572	-2.69335	-687.255	-455.528	-689.134	-694.013	-693.483	-0.45876	-0.1528	0.4081	0.33082	-0.07664	-0.25516
-1.9804	-2.21058	-679.377	-439.277	-684.379	-688.372	-685.806	-2.44671	-2.36844	-2.16801	-2.06127	-1.37943	-0.58686
1.90423	2.28681	-685.938	-425.684	-688.447	-693.094	-692.233	-2.85449	-1.24789	-1.98947	-2.64656	-1.63488	-0.76547
0.45701	0.68604	-680.441	-410.42	-684.963	-689.163	-686.928	0.91752	-0.76401	-1.2498	-1.22149	-0.33209	-0.05103
0.76169	0	-685.051	-402.194	-687.989	-692.482	-691.57	2.44671	0.89135	0.38259	-0.25448	-0.20436	-0.17861
-1.75189	-3.15072	-681.226	-393.132	-685.345	-689.725	-688.127	0.89203	1.52803	1.75992	1.6541	1.35389	0.63789
-0.60935	-1.7024	-684.418	-383.336	-687.71	-692.022	-691.545	-1.12141	2.0119	2.57611	2.7738	2.14578	0.94408
-0.7363	-1.09259	-681.758	-369.186	-685.65	-690.133	-689.3	0.68814	1.22242	1.50486	1.78134	1.25171	0.63789
1.06637	1.01636	-683.987	-356.606	-688.116	-691.69	-691.8	2.67609	0.40747	-0.22955	-1.09425	-1.3028	-0.73996
1.2187	1.19422	-682.214	-344.81	-686.87	-690.414	-688.28	1.22335	-0.96775	-1.17328	-1.47597	-1.0218	-0.51032
1.54877	1.14341	-683.911	-336.862	-676.369	-691.486	-673.461	-0.15292	0.61121	0.51012	0.15269	0.35763	0.38274
-0.40623	-1.54995	-682.898	-328.812	-644.837	-690.644	-651.424	1.37627	1.75723	1.88745	1.73045	1.37943	0.86754
-0.83786	-2.18517	-684.316	-320.737	-601.075	-691.333	-632.192	2.95644	3.08152	3.34129	2.8247	1.73706	0.91857
-0.83786	-1.82945	-683.531	-310.258	-554.313	-690.797	-613.394	1.29981	1.12055	2.06599	2.46843	1.76261	0.86754
0.43162	-0.15245	-685.051	-300.184	-521.001	-691.231	-596.713	-0.63716	-0.56028	-0.02551	0.0509	-0.10218	0
0.43162	-0.17786	-679.605	-290.236	-475.612	-690.899	-577.354	-0.45876	-1.40069	-1.78542	-2.49388	-1.99251	-0.9696
0.86325	0.10164	-658.934	-281.174	-476.934	-691.205	-559.041	0.5607	-0.86588	-1.2753	-1.88313	-1.22616	-0.56135
0.45701	-0.91472	-639.53	-273.934	-515.051	-690.976	-542.258	0.17841	0.40747	0.48461	0.33082	0.53645	0.35722
-0.81247	-2.76958	-622.861	-268.138	-483.698	-691.205	-526.572	-0.33133	0.30561	0.94372	1.09425	0.86853	0.45928
-1.65033	-3.6589	-606.066	-261.151	-455.04	-691.001	-510.631	-0.71362	0.20374	0.73967	0.86522	0.68972	0.45928
-0.96481	-2.38845	-586.029	-251.583	-431.239	-691.256	-494.281	-0.99398	-0.48388	-0.28057	-0.27992	-0.12773	0.05103
0.12695	-0.96554	-564.167	-241.407	-410.642	-691.078	-477.804	-1.35079	-1.73176	-1.81093	-1.85768	-1.3028	-0.66341
0.33007	-0.91472	-544.18	-233.535	-380.815	-691.537	-462.348	-1.52919	-2.03737	-2.37206	-2.69746	-1.76261	-0.84202
-0.12695	-1.72781	-527.284	-227.232	-355.59	-691.588	-447.631	-1.50371	-1.29882	-1.47935	-1.75589	-0.84299	-0.28067
-0.93942	-2.92204	-512.49	-221.461	-327.212	-692.38	-432.684	-0.66265	0.25467	0.28057	0.22903	0.58754	0.35722
-1.11715	-3.22694	-496.936	-214.475	-301.148	-692.073	-417.738	-0.05097	0.76401	0.89271	0.99246	0.89408	0.38274
-0.91403	-2.71876	-479.533	-206.704	-285.153	-693.247	-403.786	-0.50973	0.10187	0.28057	0.45806	0.43427	0.17861
-0.50779	-2.00731	-461.421	-198.73	-276.838	-681.301	-389.987	-1.12141	-0.76401	-0.96923	-1.1197	-0.7919	-0.40825
0.27929	-1.16881	-443.41	-190.807	-264.201	-656.771	-375.933	-0.89203	-1.01868	-1.58137	-1.98492	-1.32834	-0.71444
0.81247	-0.78768	-426.741	-183.618	-251.385	-634.36	-361.803	0.02549	-0.20374	-0.63765	-0.86522	-0.35763	-0.25516
0.22851	-1.62618	-412.328	-178.024	-229.109	-611.923	-348.285	1.01946	0.84042	0.66316	0.5344	0.58754	0.25516
-0.71091	-2.8204	-399.687	-173.266	-207.343	-591.579	-335.965	1.1469	1.52803	1.45384	1.27239	0.99626	0.51032
-0.68552	-2.64254	-385.78	-167.266	-190.636	-570.955	-324.309	0.50973	1.7827	1.81093	1.705	1.20062	0.63789
0.05078	-1.52454	-369.846	-159.622	-175.481	-549.615	-311.658	0.61168	1.09509	1.12226	1.14515	0.74081	0.40825
0.66013	-0.76227	-353.456	-152.256	-169.709	-527.893	-298.829	1.22335	0.28014	-0.10202	-0.30537	-0.40872	-0.22964
0.71091	-0.78768	-338.814	-146.383	-162.996	-508.111	-287.249	1.09592	0.20374	-0.38259	-0.86522	-0.71526	-0.35722
0.63474	-1.06718	-326.022	-141.574	-144.357	-489.528	-276.664	0.63716	0.76401	0.51012	0.20358	0.25545	0.15309
0.02539	-1.95649	-314.876	-137.246	-122.565	-471.456	-265.773	0.99398	1.57896	1.65789	1.52686	1.17507	0.61238
-0.53318	-2.61713	-303.806	-132.639	-101.103	-453.052	-254.627	1.68211	1.60443	1.88745	1.705	1.09844	0.56135
-0.40623	-2.31222	-291.19	-127.045	-88.4144	-435.338	-244.654	0.89203	0.84042	1.2498	1.1197	0.68972	0.38274
0.22851	-1.3975	-277.308	-120.818	-78.7262	-417.674	-234.987	-0.30584	-0.43294	-0.05101	-0.15269	-0.20436	-0.05103
0.4824	-1.06718	-264.187	-115.274	-74.4288	-400.061	-224.581	-0.20389	-1.17149	-1.12226	-1.42507	-1.0218	-0.51032
0.33007	-1.34668	-252.559	-110.718	-69.7754	-383.444	-214.735	-0.02549	-0.63668	-0.79069	-1.19604	-0.74081	-0.3317
-0.2539	-2.15977	-242.705	-107.073	-60.7737	-368.001	-205.706	-0.30584	0.05093	0.17854	0.02545	0.25545	0.17861
-0.88864	-2.99826	-233.712	-103.656	-48.8987	-352.865	-196.728	-0.35681	0.38201	0.76518	0.76343	0.76635	0.4848
-0.9902	-3.12531	-223.579	-99.2512	-36.0065	-337.524	-187.648	-0.40778	0.12734	0.4336	0.43261	0.43427	0.30619
-0.53318	-2.38845	-211.749	-93.6317	-24.6146	-321.724	-178.593	-0.81557	-0.61121	-0.45911	-0.50895	-0.22991	-0.05103
0.05078	-1.60077	-199.489	-88.1136	-20.1647	-306.306	-169.768	-1.22335	-1.37522	-1.40283	-1.55231	-0.94517	-0.45928
0.02539	-1.7024	-188.9	-83.9117	-18.5627	-291.629	-161.071	-1.12141	-1.32429	-1.6834	-2.06127	-1.3028	-0.68893
-0.30468	-2.21058	-179.882	-80.4438	-10.0188	-277.769	-152.73	-0.84106	-0.66215	-0.89271	-1.22149	-0.58754	-0.35722
-0.55857	-2.59172	-171.37	-76.9254	3.55997	-264.215	-144.492	-0.50973	0.2292	0.25506	0.20358	0.53645	0.25516
-0.66013	-2.74417	-162.504	-73.0019	13.6296	-250.482	-136.151	-0.12743	0.61121	0.63765	0.63619	0.66417	0.3317
-0.58396	-2.51549	-152.701	-68.4709	19.7578	-236.621	-127.938	-0.07646	0.2292	0.12753	0	0.07664	0.05103
0	-1.65159	-141.985	-63.5096	24.2586	-223.144	-120.286	-0.43327	-0.25467	-0.35708	-0.5344	-0.281	-0.10206
0.45701	-1.09259	-131.777	-59.1052	32.4974	-209.922	-112.507	-0.33133	-0.28014	-0.51012	-0.78888	-0.45981	-0.20413
0.38085	-1.27045	-122.936	-55.4855	39.5665	-197.134	-104.651	0.35681	0.02547	-0.25506	-0.5853	-0.35763	-0.22964
0.02539	-1.75322	-115.286	-52.4733	46.5339	-185.162	-97.382	0.73911	0.78948	0.61214	0.33082	0.35763	0.15309
-0.17773	-2.03272	-107.914	-49.4611	51.9247	-173.676	-90.5974	0.73911	1.37522	1.37733	1.24694	0.99626	0.56135
-0.12695	-1.93108	-99.9851	-45.9426	54.9507	-162.061	-83.7108	0.79008	1.37522	1.37733	1.19604	0.81744	0.4848
0.15234	-1.47372	-91.1949	-41.766	55.2558	-150.141	-76.6711	0.91752	0.78948	0.71417	0.45806	0.20436	0.17861
0.63474	-0.8385	-82.0754	-37.6147	50.8567	-138.706	-70.0905	0.73911	0.25467	0.12753	-0.15269	-0.17882	-0.05103
0.68552	-0.8385	-74.1465	-34.5012	49.0004	-128.061	-63.9181	0.58619	0.17827	0.02551	-0.30537	-0.22991	-0.12758
0.40623	-1.29586	-67.6362	-32.0965	52.357	-118.081	-57.9497	0.68814	0.38201	0.38259	0.0509	0.02555	0
-0.15234	-1.95649	-61.9619	-29.869	58.3326	-108.305	-52.0068	0.84106	0.89135	1.07125	0.81433	0.61308	0.3317
-0.30468	-2.08354	-55.6542	-27.2112	63.7743	-98.6816	-46.3189	0.7646	1.04415	1.40283	1.24694	0.86853	0.56135
-0.07617	-1.75322	-48.4346	-23.8952	69.2922	-89.033	-40.7841	0.35681	0.25467	0.71417	0.63619	0.38318	0.35722
0.12695	-1.3975	-40.9111	-20.5539	74.5559	-79.4354	-35.3258	-0.12743	-0.56028	-0.28057	-0.45806	-0.40872	-0.10206
0.2539	-1.19422	-33.8434	-17.5923	78.7262	-70.3483	-30.0461	-0.3823	-0.84042	-0.76518	-1.01791	-0.66417	-0.25516
0.12695	-1.47372	-27.8651	-15.3142	82.4641	-61.8228	-24.9449	-0.43327	-0.53481	-0.53563	-0.78888	-0.43427	-0.15309
-0.30468	-2.10895	-23.0774	-13.5423	87.9821	-53.6036	-19.8437	-0.30584	-0.12734	-0.02551	-0.20358	0.02555	0.02552
-0.55857	-2.51549	-18.2137	-11.5426	95.9411	-45.563	-14.9465	-0.30584	0.17827	0.38259	0.27992	0.40872	0.25516
-0.55857	-2.41386	-12.4886	-8.91008	103.315	-37.3438	-9.99836	-0.35681	0.0764	0.30607	0.20358	0.30654	0.30619
-0.22851	-1.90568	-5.877	-5.64474	109.011	-28.8438	-4.99918	-0.58619	-0.56028	-0.45911	-0.61075	-0.35763	-0.10206
0.07617	-1.44831	0.75996	-2.63252	109.266	-20.7778	-0.33158	-0.86654	-0.96775	-1.04575	-1.24694	-0.74081	-0.35722
0.05078	-1.44831	6.35831	-0.405	107.714	-13.2733	4.20849	-0.84106	-0.73855	-0.91822	-1.1706	-0.63863	-0.3317
-0.33007	-1.9819	10.7154	1.29095	108.96	-5.79429	9.05464	-0.30584	-0.12734	-0.38259	-0.68709	-0.281	-0.17861
-0.38085	-2.10895	15.1991	3.26534	111.427	1.32733	13.4927	-0.07646	0.38201	0.38259	0.25448	0.45981	0.22964
-0.2539	-2.00731	20.2655	5.59411	114.758	8.52552	17.9052	0.05097	0.61121	0.76518	0.73798	0.71526	0.40825
-0.20312	-1.82945	25.7879	8.27726	118.191	16.0811	22.5473	0.25487	0.40747	0.33158	0.12724	0.12773	0.12758
0.10156	-1.32127	31.6142	11.011	120.403	23.1772	26.6283	0.10195	-0.02547	-0.12753	-0.38172	-0.22991	-0.10206
0.40623	-0.94013	37.0099	13.3145	122.158	29.8904	30.5817	0.05097	-0.02547	-0.20405	-0.48351	-0.281	-0.20413
0.33007	-1.06718	41.5443	15.137	123.912	36.3739	34.6372	0.3823	0.2292	-0.02551	-0.35627	-0.15327	-0.17861
0.10156	-1.37209	45.4201	16.6811	125.921	42.5	38.4886	0.63716	0.81495	0.63765	0.38172	0.43427	0.15309
-0.05078	-1.57536	49.1186	18.2505	128.133	48.4219	42.1104	0.7646	1.27336	1.17328	0.96701	0.7919	0.45928
0.02539	-1.49913	53.273	20.2249	129.481	54.497	45.8343	0.86654	1.01868	0.99473	0.76343	0.56199	0.35722
0.27929	-1.118	58.0861	22.5283	130.88	60.521	49.3287	0.68814	0.53481	0.53563	0.30537	0.17882	0.15309
0.45701	-0.81309	62.8231	24.6293	132.126	66.1621	52.5424	0.43327	0.12734	0.12753	-0.07634	-0.05109	0
0.38085	-0.94013	66.6483	26.0215	133.931	71.3438	55.6286	0.40778	0.0764	0.05101	-0.25448	-0.17882	-0.10206
-0.02539	-1.4229	69.4855	27.034	135.94	76.2447	58.7149	0.48424	0.2292	0.28057	0.02545	0.02555	0
-0.15234	-1.62618	72.3733	28.1984	137.593	80.9669	61.597	0.45876	0.43294	0.68866	0.55985	0.48536	0.28067
-0.17773	-1.62618	75.7171	29.6412	140.314	85.6126	64.3517	0.22938	0.50934	0.81619	0.73798	0.58754	0.43377
-0.05078	-1.44831	79.4662	31.4637	142.373	90.539	67.2849	0.02549	-0.25467	0.02551	-0.0509	-0.05109	0.07655
0.05078	-1.29586	83.2154	33.1343	143.289	95.1336	69.9375	-0.30584	-0.66215	-0.58664	-0.73798	-0.5109	-0.17861
0.22851	-1.118	86.6098	34.5266	144.611	99.3453	72.4116	-0.5607	-0.63668	-0.66316	-0.83977	-0.48536	-0.22964
-0.02539	-1.49913	89.1937	35.5138	145.399	103.455	75.0642	-0.45876	-0.43294	-0.45911	-0.5853	-0.25545	-0.12758
-0.40623	-2.00731	91.2202	36.2984	145.806	107.411	77.6913	-0.25487	-0.02547	-0.02551	-0.17813	0.02555	0.05103
-0.43162	-2.00731	93.7028	37.4628	146.366	111.419	80.2419	-0.15292	0.12734	0.25506	0.17813	0.281	0.25516
-0.35546	-1.80404	96.9453	39.1082	147.357	115.605	82.767	-0.28035	-0.0764	0.05101	0.0509	0.15327	0.22964
-0.05078	-1.37209	100.542	40.9307	148.298	119.74	85.2666	-0.40778	-0.48388	-0.48461	-0.5853	-0.35763	-0.10206
0.05078	-1.16881	103.785	42.3482	148.934	123.543	87.5622	-0.53522	-0.56028	-0.71417	-0.86522	-0.5109	-0.22964
-0.05078	-1.34668	106.191	43.3101	149.29	127.143	89.9087	-0.33133	-0.30561	-0.48461	-0.68709	-0.33209	-0.20413
-0.15234	-1.60077	108.167	44.1201	149.468	130.64	92.3318	0.05097	0.20374	0.07652	-0.10179	0.10218	0
-0.10156	-1.57536	110.396	45.2085	149.697	134.137	94.6273	0.28035	0.61121	0.58664	0.48351	0.48536	0.25516
-0.07617	-1.47372	113.056	46.5754	150.205	137.812	96.9739	0.40778	0.63668	0.61214	0.5344	0.43427	0.28067
0.07617	-1.19422	116.02	48.0435	151.044	141.386	99.1164	0.43327	0.30561	0.22955	0.07634	0.05109	0.10206
0.2539	-0.86391	118.933	49.3851	151.578	144.704	101.08	0.35681	0.10187	-0.05101	-0.22903	-0.15327	-0.07655
0.33007	-0.71145	121.416	50.3976	151.706	147.716	102.917	0.33133	0.30561	0.07652	-0.10179	-0.05109	-0.07655
0.20312	-0.88932	123.341	51.1317	151.324	150.549	104.753	0.48424	0.45841	0.28057	0.15269	0.15327	0.05103
0	-1.19422	124.785	51.6886	150.968	153.281	106.564	0.63716	0.78948	0.66316	0.45806	0.35763	0.20413
0	-1.21963	126.482	52.5492	151.273	156.037	108.299	0.68814	0.84042	0.81619	0.68709	0.5109	0.3317
0.2539	-0.94013	128.787	53.6883	151.121	158.769	109.931	0.63716	0.53481	0.63765	0.55985	0.38318	0.28067
0.20312	-0.91472	130.941	54.6502	150.917	161.398	111.461	0.45876	0.17827	0.20405	0.07634	0	0.05103
0.22851	-0.8385	132.891	55.4095	150.714	163.619	112.737	0.28035	-0.12734	-0.07652	-0.20358	-0.17882	-0.10206
0.05078	-1.01636	134.208	55.8399	150.485	165.635	113.935	0.12743	0	0.05101	-0.10179	-0.07664	-0.07655
-0.15234	-1.24504	135.298	56.2702	149.976	167.703	115.313	0.17841	-0.02547	0.10202	0.02545	0.05109	0
-0.12695	-1.27045	136.64	56.7764	150.332	169.515	116.384	-0.02549	0.0764	0.28057	0.27992	0.25545	0.17861
-0.10156	-1.27045	138.084	57.5105	151.095	171.531	117.634	-0.12743	-0.10187	0.07652	0.07634	0.07664	0.15309
-0.05078	-1.16881	139.68	58.3711	150.663	173.65	118.96	-0.25487	-0.45841	-0.4081	-0.45806	-0.33209	-0.12758
0	-1.09259	141.149	58.9786	149.875	175.284	119.904	-0.43327	-0.45841	-0.4336	-0.48351	-0.25545	-0.07655
0.02539	-1.118	142.34	59.4596	149.315	176.968	120.975	-0.48424	-0.50934	-0.48461	-0.50895	-0.281	-0.15309
-0.33007	-1.49913	142.948	59.6621	148.959	178.551	122.174	-0.33133	-0.25467	-0.22955	-0.27992	-0.10218	-0.05103
-0.27929	-1.44831	143.961	60.2696	148.73	180.185	123.271	-0.25487	-0.0764	-0.02551	-0.0509	0.07664	0.07655
-0.2539	-1.34668	145.304	60.9783	148.552	181.946	124.469	-0.17841	0	0	0	0.10218	0.12758
-0.07617	-1.04177	146.9	61.8643	148.476	183.682	125.566	-0.28035	-0.12734	-0.20405	-0.25448	-0.12773	-0.02552
0.07617	-0.8385	148.42	62.6237	148.374	185.29	126.561	-0.28035	-0.35654	-0.4081	-0.43261	-0.22991	-0.10206
-0.02539	-0.94013	149.306	63.0287	148.044	186.796	127.683	-0.07646	-0.05093	-0.22955	-0.38172	-0.20436	-0.15309
-0.05078	-1.01636	150.066	63.383	147.662	188.251	128.754	0.22938	0.17827	0.07652	-0.0509	0.05109	-0.02552
0.02539	-0.94013	150.953	63.8387	147.179	189.578	129.673	0.35681	0.56028	0.48461	0.38172	0.35763	0.15309
-0.02539	-0.91472	151.966	64.4209	146.849	191.084	130.693	0.45876	0.66215	0.53563	0.45806	0.35763	0.20413
0.10156	-0.63523	153.207	65.1549	146.416	192.539	131.662	0.5607	0.53481	0.35708	0.22903	0.15327	0.12758
0.17773	-0.45736	154.474	65.7878	145.806	193.815	132.402	0.48424	0.50934	0.25506	0.10179	0.07664	0.07655
0.2539	-0.30491	155.563	66.2181	145.374	194.887	133.065	0.43327	0.43294	0.22955	0.10179	0.07664	0
0.20312	-0.35573	156.121	66.3446	145.043	195.781	133.677	0.45876	0.50934	0.30607	0.15269	0.12773	0.02552
0.07617	-0.53359	156.475	66.4965	144.636	196.649	134.289	0.53522	0.61121	0.4336	0.25448	0.17882	0.07655
0.10156	-0.50818	157.007	66.8003	144.077	197.567	134.876	0.53522	0.53481	0.51012	0.38172	0.30654	0.15309
0.17773	-0.43195	157.742	67.18	143.441	198.41	135.411	0.48424	0.45841	0.48461	0.35627	0.25545	0.17861
0.15234	-0.38114	158.476	67.4837	142.806	199.201	135.896	0.3823	0.12734	0.17854	0.0509	0.02555	0.05103
0.07617	-0.35573	159.008	67.6609	142.043	199.712	136.1	0.12743	-0.05093	0	-0.07634	-0.07664	-0.02552
0	-0.40654	159.312	67.7622	140.975	200.094	136.304	-0.05097	-0.10187	0	-0.07634	-0.05109	0
-0.15234	-0.559	159.439	67.7368	139.373	200.554	136.661	-0.02549	-0.17827	-0.10202	-0.15269	-0.10218	-0.05103
-0.15234	-0.58441	159.667	67.7875	137.669	200.86	136.814	-0.22938	-0.17827	-0.07652	-0.10179	-0.02555	0.02552
-0.10156	-0.53359	160.022	68.0406	136.423	201.294	137.095	-0.35681	-0.30561	-0.20405	-0.20358	-0.10218	0.02552
-0.12695	-0.559	160.351	68.2937	135.508	201.856	137.503	-0.33133	-0.38201	-0.4081	-0.43261	-0.281	-0.10206
-0.10156	-0.53359	160.604	68.395	134.592	202.137	137.707	-0.3823	-0.35654	-0.35708	-0.40716	-0.22991	-0.07655
-0.15234	-0.58441	160.731	68.4456	133.779	202.392	137.911	-0.43327	-0.40747	-0.38259	-0.40716	-0.22991	-0.10206
-0.27929	-0.68604	160.706	68.4709	132.965	202.698	138.192	-0.3823	-0.30561	-0.33158	-0.35627	-0.17882	-0.07655
-0.22851	-0.559	160.984	68.724	132.202	203.004	138.472	-0.33133	-0.1528	-0.20405	-0.20358	-0.07664	0
-0.17773	-0.43195	161.339	69.0025	131.566	203.464	138.855	-0.20389	-0.0764	-0.15304	-0.17813	-0.07664	0.02552
-0.12695	-0.30491	161.77	69.3062	131.032	203.872	139.161	-0.17841	-0.0764	-0.15304	-0.22903	-0.12773	0
-0.02539	-0.17786	162.15	69.5847	130.447	204.204	139.416	-0.10195	-0.0764	-0.12753	-0.17813	-0.07664	0.02552
-0.02539	-0.17786	162.251	69.6859	129.786	204.587	139.824	0.17841	0.1528	0.05101	-0.07634	0	0
-0.02539	-0.20327	162.302	69.7872	129.049	204.893	140.156	0.40778	0.35654	0.25506	0.15269	0.12773	0.05103
0	-0.10164	162.428	69.8884	128.21	205.072	140.283	0.43327	0.53481	0.4336	0.33082	0.25545	0.12758
0	-0.05082	162.606	70.0403	127.498	205.276	140.462	0.48424	0.63668	0.45911	0.33082	0.22991	0.15309
0.10156	0.15245	162.935	70.344	126.938	205.557	140.666	0.58619	0.58574	0.33158	0.20358	0.12773	0.07655
0.20312	0.33032	163.239	70.5465	126.379	205.685	140.768	0.58619	0.61121	0.33158	0.20358	0.12773	0.07655
0.17773	0.33032	163.34	70.5465	125.896	205.659	140.768	0.5607	0.58574	0.33158	0.20358	0.12773	0.07655
0.10156	0.22868	163.112	70.3694	125.235	205.506	140.691	0.5607	0.58574	0.38259	0.22903	0.17882	0.07655
0.10156	0.20327	162.859	70.2681	124.548	205.327	140.615	0.53522	0.61121	0.48461	0.35627	0.25545	0.12758
0.10156	0.20327	162.758	70.2681	123.938	205.2	140.538	0.50973	0.45841	0.4336	0.35627	0.25545	0.15309
0.05078	0.20327	162.682	70.1922	123.226	205.021	140.385	0.40778	0.28014	0.28057	0.17813	0.07664	0.10206
0.05078	0.22868	162.58	70.1162	122.412	204.715	140.13	0.22938	0.05093	0.07652	-0.02545	-0.02555	0.02552
0.02539	0.25409	162.403	70.015	121.497	204.281	139.798	0	-0.0764	0	-0.0509	-0.02555	0.02552
-0.10156	0.10164	161.998	69.7872	120.48	203.872	139.569	-0.07646	-0.1528	-0.07652	-0.10179	-0.07664	0
-0.20312	-0.05082	161.44	69.4834	119.157	203.387	139.314	-0.12743	-0.17827	-0.12753	-0.20358	-0.12773	-0.02552
-0.15234	0	161.086	69.3568	117.759	202.826	138.88	-0.35681	-0.25467	-0.17854	-0.17813	-0.07664	0
-0.12695	0.02541	160.883	69.3315	116.64	202.494	138.676	-0.45876	-0.40747	-0.4081	-0.38172	-0.22991	-0.07655
-0.15234	-0.02541	160.604	69.2556	115.724	202.213	138.574	-0.40778	-0.40747	-0.51012	-0.55985	-0.35763	-0.15309
-0.15234	0	160.275	69.129	114.758	201.703	138.243	-0.45876	-0.38201	-0.4081	-0.43261	-0.25545	-0.07655
-0.20312	-0.05082	159.844	68.9772	113.995	201.294	138.064	-0.43327	-0.33107	-0.4081	-0.40716	-0.20436	-0.07655
-0.22851	-0.07623	159.464	68.8506	113.309	200.911	137.886	-0.3823	-0.25467	-0.33158	-0.33082	-0.15327	-0.05103
-0.17773	0.05082	159.236	68.8506	112.648	200.528	137.707	-0.30584	-0.10187	-0.17854	-0.15269	-0.02555	0.05103
-0.17773	0.10164	159.084	68.9012	111.986	200.324	137.681	-0.15292	-0.0764	-0.20405	-0.22903	-0.12773	0
-0.07617	0.22868	158.958	68.9518	111.249	199.992	137.503	-0.15292	-0.02547	-0.15304	-0.20358	-0.10218	0
0.05078	0.38114	158.806	68.9772	110.537	199.661	137.324	-0.05097	0.0764	-0.02551	-0.07634	0.02555	0.05103
0.02539	0.33032	158.4	68.8506	109.927	199.431	137.375	0.28035	0.28014	0.12753	0.02545	0.02555	0.05103
0	0.2795	157.97	68.8	109.316	199.125	137.248	0.48424	0.48388	0.30607	0.17813	0.12773	0.07655
0.10156	0.45736	157.767	68.7747	108.655	198.716	136.993	0.48424	0.61121	0.4336	0.35627	0.281	0.15309
0.10156	0.53359	157.539	68.724	107.943	198.282	136.712	0.48424	0.66215	0.4336	0.33082	0.22991	0.15309
0.15234	0.63523	157.337	68.724	107.282	197.899	136.508	0.58619	0.61121	0.30607	0.17813	0.07664	0.07655
0.22851	0.76227	157.109	68.6734	106.672	197.414	136.177	0.5607	0.61121	0.33158	0.20358	0.15327	0.10206
0.22851	0.73686	156.729	68.4709	106.087	196.827	135.845	0.5607	0.63668	0.4081	0.27992	0.20436	0.15309
0.15234	0.58441	156.07	68.0912	105.451	196.164	135.488	0.61168	0.61121	0.4336	0.27992	0.17882	0.15309
0.10156	0.50818	155.386	67.7875	104.739	195.423	134.978	0.50973	0.56028	0.48461	0.35627	0.25545	0.17861
0.10156	0.559	154.93	67.585	103.977	194.683	134.493	0.3823	0.40747	0.4081	0.35627	0.22991	0.17861
0.05078	0.50818	154.449	67.3572	103.265	193.968	134.009	0.28035	0.1528	0.17854	0.07634	0.02555	0.05103
0.05078	0.50818	153.942	67.1293	102.578	193.177	133.447	0.07646	-0.0764	-0.05101	-0.12724	-0.10218	0
0.02539	0.48277	153.359	66.8509	101.815	192.284	132.784	-0.17841	-0.17827	-0.12753	-0.17813	-0.10218	0
-0.10156	0.33032	152.574	66.3953	100.951	191.365	132.223	-0.22938	-0.17827	-0.15304	-0.20358	-0.10218	0
-0.12695	0.22868	151.764	65.9903	99.908	190.446	131.688	-0.30584	-0.17827	-0.17854	-0.22903	-0.12773	0
-0.15234	0.20327	151.08	65.7371	98.7383	189.604	131.101	-0.45876	-0.28014	-0.28057	-0.27992	-0.15327	0
-0.15234	0.20327	150.522	65.56	97.772	188.863	130.616	-0.53522	-0.40747	-0.4336	-0.45806	-0.281	-0.07655
-0.15234	0.22868	149.99	65.3321	96.9074	188.072	130.132	-0.5607	-0.43294	-0.48461	-0.50895	-0.33209	-0.10206
-0.15234	0.20327	149.408	65.1043	96.0683	187.306	129.673	-0.5607	-0.40747	-0.45911	-0.48351	-0.281	-0.07655
-0.17773	0.20327	148.774	64.8765	95.28	186.566	129.214	-0.53522	-0.30561	-0.4081	-0.40716	-0.20436	-0.02552
-0.15234	0.22868	148.192	64.6487	94.5172	185.8	128.78	-0.48424	-0.20374	-0.30607	-0.30537	-0.15327	0
-0.15234	0.25409	147.66	64.4968	93.856	185.111	128.448	-0.3823	-0.12734	-0.25506	-0.27992	-0.15327	-0.02552
-0.05078	0.38114	147.28	64.4715	93.322	184.498	128.117	-0.28035	-0.10187	-0.20405	-0.22903	-0.12773	-0.02552
0.05078	0.50818	146.925	64.3956	92.7117	183.911	127.76	-0.17841	0.05093	-0.05101	-0.10179	-0.05109	0.02552
0.07617	0.48277	146.368	64.2184	92.0506	183.426	127.479	0.05097	0.1528	0.02551	-0.02545	0	0.02552
0.10156	0.50818	145.76	64.0665	91.4149	182.89	127.199	0.30584	0.33107	0.17854	0.10179	0.07664	0.07655
0.12695	0.559	145.228	63.8893	90.7792	182.15	126.79	0.35681	0.56028	0.38259	0.27992	0.20436	0.15309
0.17773	0.68604	144.823	63.7881	90.1435	181.384	126.357	0.40778	0.58574	0.4081	0.35627	0.22991	0.17861
0.20312	0.73686	144.367	63.6109	89.5078	180.67	125.949	0.48424	0.63668	0.35708	0.27992	0.12773	0.12758
0.27929	0.8385	143.911	63.4843	88.8466	180.006	125.464	0.48424	0.61121	0.35708	0.25448	0.12773	0.10206
0.33007	0.88932	143.429	63.3071	88.1855	179.317	124.98	0.50973	0.58574	0.4081	0.30537	0.17882	0.15309
0.27929	0.76227	142.669	62.9274	87.4989	178.5	124.469	0.5607	0.61121	0.4336	0.30537	0.17882	0.12758
0.27929	0.68604	141.884	62.5224	86.8378	177.555	123.857	0.50973	0.53481	0.45911	0.35627	0.20436	0.15309
0.22851	0.63523	141.124	62.1934	86.1512	176.585	123.194	0.3823	0.45841	0.45911	0.38172	0.22991	0.17861
0.17773	0.60982	140.415	61.8896	85.4901	175.667	122.556	0.28035	0.2292	0.28057	0.20358	0.10218	0.10206
0.15234	0.60982	139.731	61.5859	84.829	174.722	121.893	0.15292	0.02547	0.07652	0	-0.05109	0.02552
0.12695	0.58441	138.996	61.2315	84.1424	173.625	121.103	-0.10195	-0.10187	-0.05101	-0.07634	-0.07664	0.02552
0.10156	0.50818	138.186	60.8011	83.4304	172.527	120.388	-0.22938	-0.17827	-0.10202	-0.12724	-0.07664	0.02552
0.02539	0.35573	137.248	60.3455	82.693	171.429	119.7	-0.30584	-0.17827	-0.15304	-0.17813	-0.10218	0.02552
0	0.30491	136.387	59.9911	81.981	170.408	119.037	-0.40778	-0.25467	-0.22955	-0.22903	-0.15327	0
-0.02539	0.25409	135.627	59.6368	81.2181	169.387	118.373	-0.53522	-0.33107	-0.33158	-0.30537	-0.17882	-0.02552
-0.05078	0.25409	134.918	59.3583	80.4807	168.417	117.761	-0.5607	-0.38201	-0.4081	-0.43261	-0.281	-0.05103
-0.05078	0.25409	134.234	59.0799	79.7687	167.498	117.175	-0.58619	-0.43294	-0.48461	-0.48351	-0.30654	-0.10206
0	0.33032	133.601	58.8774	79.0567	166.605	116.588	-0.61168	-0.40747	-0.45911	-0.43261	-0.25545	-0.05103
0	0.33032	132.942	58.599	78.2939	165.737	116.078	-0.53522	-0.30561	-0.4081	-0.38172	-0.20436	-0.02552
-0.05078	0.2795	132.207	58.2952	77.5565	164.895	115.593	-0.45876	-0.17827	-0.33158	-0.35627	-0.20436	-0.05103
0.02539	0.35573	131.625	58.1686	76.9462	164.129	115.109	-0.35681	-0.1528	-0.25506	-0.25448	-0.15327	-0.02552
0.10156	0.48277	131.143	58.0421	76.463	163.44	114.701	-0.22938	-0.05093	-0.15304	-0.15269	-0.07664	0
0.12695	0.50818	130.561	57.8649	75.9545	162.7	114.267	-0.10195	0.12734	-0.02551	-0.0509	-0.02555	0.02552
0.12695	0.53359	129.902	57.6371	75.4205	161.985	113.859	0.07646	0.28014	0.12753	0.07634	0.05109	0.07655
0.17773	0.60982	129.294	57.4599	74.9628	161.296	113.425	0.22938	0.35654	0.20405	0.17813	0.10218	0.12758
0.22851	0.71145	128.762	57.308	74.4288	160.581	112.966	0.30584	0.50934	0.33158	0.27992	0.17882	0.15309
0.30468	0.78768	128.281	57.1561	73.9202	159.815	112.431	0.35681	0.53481	0.33158	0.27992	0.15327	0.12758
0.30468	0.8385	127.698	56.903	73.4371	159.024	111.895	0.3823	0.56028	0.30607	0.22903	0.12773	0.10206
0.33007	0.86391	127.09	56.6752	72.9793	158.207	111.359	0.43327	0.58574	0.35708	0.22903	0.12773	0.12758
0.35546	0.86391	126.406	56.3714	72.4454	157.365	110.798	0.48424	0.58574	0.4081	0.30537	0.17882	0.12758
0.33007	0.76227	125.57	55.9664	71.8605	156.42	110.186	0.45876	0.58574	0.48461	0.38172	0.20436	0.15309
0.2539	0.71145	124.76	55.6121	71.2502	155.425	109.497	0.3823	0.43294	0.4081	0.33082	0.17882	0.15309
0.22851	0.71145	124	55.283	70.6399	154.455	108.809	0.30584	0.30561	0.30607	0.22903	0.12773	0.12758
0.22851	0.71145	123.29	54.9792	70.0551	153.434	108.095	0.15292	0.10187	0.17854	0.10179	0.02555	0.07655
0.15234	0.66063	122.48	54.5742	69.394	152.387	107.355	0	0	0.05101	0	-0.02555	0.05103
0.10156	0.559	121.568	54.1186	68.7074	151.264	106.59	-0.12743	-0.05093	0	-0.0509	-0.05109	0.05103
0.07617	0.50818	120.707	53.7136	68.0717	150.167	105.824	-0.25487	-0.12734	-0.07652	-0.10179	-0.07664	0.05103
0.05078	0.45736	119.871	53.3339	67.436	149.12	105.161	-0.35681	-0.1528	-0.12753	-0.15269	-0.10218	0.02552
0.02539	0.38114	119.035	52.9795	66.8003	148.125	104.498	-0.40778	-0.2292	-0.28057	-0.30537	-0.20436	-0.02552
-0.02539	0.35573	118.224	52.5998	66.1391	147.052	103.784	-0.50973	-0.28014	-0.33158	-0.35627	-0.22991	-0.05103
-0.02539	0.35573	117.515	52.2961	65.5543	146.057	103.121	-0.58619	-0.33107	-0.35708	-0.35627	-0.22991	-0.05103
-0.05078	0.38114	116.831	52.0429	65.0203	145.164	102.56	-0.5607	-0.33107	-0.38259	-0.40716	-0.25545	-0.05103
-0.02539	0.40654	116.172	51.7645	64.4863	144.27	101.999	-0.53522	-0.25467	-0.35708	-0.38172	-0.20436	-0.02552
-0.02539	0.45736	115.539	51.5367	63.9523	143.402	101.437	-0.50973	-0.20374	-0.30607	-0.33082	-0.17882	-0.02552
-0.02539	0.45736	114.855	51.2836	63.4437	142.586	100.953	-0.40778	-0.12734	-0.25506	-0.30537	-0.17882	-0.02552
0.02539	0.50818	114.247	51.0811	62.986	141.82	100.468	-0.28035	-0.05093	-0.12753	-0.20358	-0.10218	0
0.05078	0.559	113.664	50.8786	62.5537	141.105	100.035	-0.15292	0.0764	-0.02551	-0.10179	-0.02555	0.02552
0.07617	0.60982	113.082	50.6761	62.096	140.339	99.55	-0.05097	0.20374	0.07652	0	0	0.05103
0.15234	0.68604	112.55	50.4989	61.6383	139.599	99.0654	0.02549	0.28014	0.17854	0.10179	0.07664	0.10206
0.17773	0.76227	111.967	50.3217	61.2569	138.91	98.6063	0.17841	0.35654	0.20405	0.12724	0.07664	0.10206
0.17773	0.78768	111.384	50.1192	60.85	138.17	98.1217	0.28035	0.50934	0.28057	0.15269	0.07664	0.10206
0.22851	0.88932	110.827	49.8914	60.3669	137.327	97.535	0.28035	0.50934	0.30607	0.20358	0.10218	0.12758
0.2539	0.88932	110.194	49.6382	59.9092	136.51	96.9739	0.30584	0.53481	0.35708	0.22903	0.15327	0.15309
0.2539	0.86391	109.51	49.3345	59.426	135.719	96.4893	0.40778	0.56028	0.4081	0.25448	0.15327	0.15309
0.2539	0.8385	108.801	49.0054	58.8666	134.851	95.8771	0.43327	0.53481	0.4336	0.27992	0.15327	0.15309
0.20312	0.81309	108.066	48.6764	58.3072	133.932	95.214	0.33133	0.45841	0.4336	0.30537	0.17882	0.17861
0.17773	0.81309	107.306	48.3473	57.7223	132.962	94.5508	0.28035	0.30561	0.33158	0.22903	0.10218	0.15309
0.12695	0.73686	106.495	47.9676	57.1883	131.992	93.8877	0.20389	0.20374	0.22955	0.12724	0.02555	0.10206
0.07617	0.71145	105.71	47.6385	56.6544	131.022	93.1735	0.07646	0.0764	0.15304	0.0509	0	0.10206
0.10156	0.71145	104.975	47.2589	56.0949	129.95	92.4083	-0.10195	0	0.10202	0	-0.02555	0.10206
0.05078	0.60982	104.165	46.8539	55.5609	128.955	91.7452	-0.17841	-0.0764	0	-0.07634	-0.05109	0.07655
0.02539	0.559	103.329	46.4742	55.0524	127.959	91.1075	-0.22938	-0.10187	-0.07652	-0.15269	-0.12773	0.05103
-0.02539	0.50818	102.518	46.1198	54.5184	126.964	90.4189	-0.33133	-0.0764	-0.10202	-0.20358	-0.12773	0.05103
-0.07617	0.45736	101.758	45.7401	53.9844	125.968	89.7302	-0.40778	-0.1528	-0.17854	-0.22903	-0.15327	0.02552
-0.07617	0.43195	101.024	45.411	53.4504	125.024	89.0925	-0.45876	-0.20374	-0.20405	-0.27992	-0.17882	0.02552
-0.10156	0.43195	100.34	45.1326	52.9927	124.156	88.5314	-0.48424	-0.2292	-0.25506	-0.33082	-0.20436	0
-0.07617	0.50818	99.7824	44.9301	52.5858	123.339	87.9958	-0.45876	-0.20374	-0.22955	-0.30537	-0.17882	0.02552
-0.02539	0.53359	99.1745	44.6769	52.179	122.522	87.4601	-0.43327	-0.1528	-0.22955	-0.33082	-0.17882	0
-0.05078	0.53359	98.5412	44.4238	51.7975	121.731	86.95	-0.3823	-0.10187	-0.20405	-0.30537	-0.17882	0
-0.02539	0.53359	97.9079	44.1707	51.4415	120.965	86.4654	-0.30584	-0.02547	-0.10202	-0.20358	-0.10218	0.02552
0.02539	0.559	97.2999	43.9682	51.0855	120.276	86.0318	-0.15292	0.0764	0.02551	-0.10179	-0.02555	0.05103
0.02539	0.58441	96.7173	43.7404	50.7296	119.587	85.5727	-0.05097	0.1528	0.10202	-0.02545	0	0.07655
0.07617	0.71145	96.236	43.6138	50.3736	118.872	85.0881	0	0.25467	0.17854	0.0509	0.05109	0.10206
0.10156	0.76227	95.7546	43.4366	50.0176	118.183	84.629	0.05097	0.30561	0.20405	0.0509	0.05109	0.10206
0.12695	0.8385	95.248	43.2341	49.687	117.494	84.1444	0.17841	0.35654	0.20405	0.0509	0.02555	0.10206
0.17773	0.88932	94.6907	43.0316	49.3564	116.754	83.6598	0.22938	0.45841	0.30607	0.12724	0.10218	0.12758
0.17773	0.86391	94.0574	42.7279	49.0004	115.988	83.0986	0.25487	0.48388	0.35708	0.20358	0.12773	0.15309
0.17773	0.8385	93.3481	42.4494	48.619	115.222	82.5885	0.30584	0.50934	0.4081	0.22903	0.15327	0.15309
0.20312	0.8385	92.7148	42.1963	48.263	114.431	82.0529	0.33133	0.48388	0.4336	0.25448	0.15327	0.15309
0.22851	0.86391	92.1322	41.9432	47.907	113.665	81.5172	0.33133	0.38201	0.38259	0.22903	0.12773	0.15309
0.20312	0.8385	91.4736	41.6394	47.4747	112.797	80.8796	0.25487	0.30561	0.33158	0.17813	0.07664	0.12758
0.12695	0.78768	90.7136	41.285	47.017	111.878	80.2419	0.17841	0.17827	0.22955	0.07634	0.02555	0.10206
0.07617	0.73686	89.903	40.9054	46.5593	110.959	79.6043	0.10195	0.10187	0.20405	0.0509	0.02555	0.07655
0.07617	0.71145	89.1937	40.5763	46.127	110.015	78.9411	0	0.0764	0.20405	0.0509	0.05109	0.12758
0.07617	0.68604	88.5097	40.2725	45.7456	109.122	78.329	-0.07646	0	0.10202	-0.02545	0	0.10206
0.02539	0.60982	87.8004	39.9182	45.3642	108.254	77.7424	-0.15292	-0.05093	0	-0.12724	-0.07664	0.05103
0.02539	0.60982	87.0911	39.6144	44.9573	107.36	77.1302	-0.22938	-0.05093	-0.02551	-0.15269	-0.07664	0.05103
-0.02539	0.53359	86.3565	39.26	44.525	106.492	76.5181	-0.28035	-0.05093	-0.05101	-0.17813	-0.07664	0.05103
-0.07617	0.48277	85.6219	38.9057	44.0928	105.599	75.9314	-0.33133	-0.10187	-0.07652	-0.20358	-0.10218	0.02552
-0.05078	0.50818	85.0139	38.6525	43.7113	104.757	75.3703	-0.3823	-0.1528	-0.12753	-0.22903	-0.10218	0.02552
-0.05078	0.53359	84.4566	38.45	43.3808	104.042	74.8857	-0.35681	-0.17827	-0.15304	-0.27992	-0.12773	0.02552
0	0.58441	84.0006	38.2728	43.1011	103.353	74.4266	-0.33133	-0.12734	-0.15304	-0.30537	-0.15327	0
0.05078	0.60982	83.4433	38.045	42.7959	102.664	73.942	-0.30584	-0.0764	-0.10202	-0.25448	-0.12773	0.02552
0.05078	0.559	82.8354	37.7666	42.4908	101.949	73.5083	-0.22938	0.02547	-0.05101	-0.20358	-0.07664	0.02552
0.05078	0.559	82.2274	37.5388	42.1602	101.285	73.0492	-0.12743	0.12734	0.05101	-0.10179	-0.02555	0.05103
0.07617	0.58441	81.7208	37.3363	41.8805	100.647	72.6411	-0.02549	0.20374	0.15304	0	0.05109	0.10206
0.10156	0.66063	81.2901	37.1844	41.6262	100.034	72.2075	0.02549	0.2292	0.17854	0.02545	0.05109	0.10206
0.12695	0.73686	80.8848	37.0578	41.3465	99.4219	71.7739	0.02549	0.25467	0.17854	0	0.02555	0.10206
0.17773	0.81309	80.4542	36.8806	41.0668	98.7837	71.3148	0.07646	0.33107	0.20405	0.02545	0.05109	0.10206
0.20312	0.81309	79.9475	36.6781	40.7871	98.1201	70.8812	0.17841	0.40747	0.25506	0.07634	0.07664	0.10206
0.20312	0.78768	79.3396	36.3997	40.4819	97.4564	70.4221	0.25487	0.43294	0.30607	0.10179	0.07664	0.10206
0.20312	0.76227	78.7316	36.1213	40.1259	96.7417	69.912	0.22938	0.43294	0.35708	0.17813	0.12773	0.12758
0.22851	0.76227	78.1743	35.8934	39.7699	96.0015	69.4019	0.22938	0.43294	0.38259	0.20358	0.15327	0.15309
0.20312	0.73686	77.617	35.6656	39.4902	95.3633	68.9428	0.28035	0.35654	0.33158	0.15269	0.07664	0.12758
0.20312	0.73686	77.0344	35.4125	39.1342	94.6486	68.4072	0.22938	0.28014	0.28057	0.10179	0.07664	0.12758
0.20312	0.73686	76.4264	35.1341	38.7528	93.8318	67.795	0.12743	0.20374	0.25506	0.10179	0.05109	0.12758
0.12695	0.63523	75.7171	34.7797	38.346	93.015	67.2594	0.10195	0.12734	0.17854	0.02545	0	0.07655
0.10156	0.58441	75.0331	34.4506	37.9391	92.1981	66.6727	0.02549	0.10187	0.17854	0.02545	0.02555	0.10206
0.12695	0.60982	74.4252	34.1975	37.5831	91.4069	66.1371	-0.05097	0.0764	0.15304	0.02545	0.02555	0.12758
0.12695	0.53359	73.8172	33.919	37.278	90.6921	65.627	-0.07646	0	0.07652	-0.07634	-0.05109	0.07655
0.10156	0.50818	73.2092	33.6659	36.8965	89.9264	65.1169	-0.12743	-0.02547	0	-0.15269	-0.07664	0.07655
0.10156	0.48277	72.6013	33.3622	36.4642	89.1606	64.5557	-0.20389	0	0	-0.12724	-0.05109	0.07655
0.05078	0.43195	71.9426	33.0331	36.0574	88.3949	64.0711	-0.20389	0	0.02551	-0.10179	-0.02555	0.07655
0.02539	0.40654	71.3347	32.8053	35.7014	87.7057	63.5865	-0.20389	-0.05093	-0.02551	-0.17813	-0.07664	0.05103
0.02539	0.43195	70.828	32.6028	35.3963	87.042	63.1019	-0.22938	-0.05093	-0.02551	-0.17813	-0.07664	0.05103
0.07617	0.50818	70.4227	32.4762	35.142	86.4294	62.6938	-0.22938	-0.05093	-0.05101	-0.17813	-0.07664	0.05103
0.10156	0.48277	69.9414	32.2737	34.8877	85.8678	62.3367	-0.12743	0.02547	-0.02551	-0.20358	-0.10218	0.05103
0.10156	0.48277	69.4095	32.0459	34.6334	85.2552	61.9286	-0.10195	0.0764	0.05101	-0.12724	-0.05109	0.07655
0.12695	0.48277	68.8775	31.8181	34.3283	84.6171	61.495	-0.02549	0.12734	0.12753	-0.0509	0.02555	0.10206
0.07617	0.45736	68.3708	31.6156	34.0994	84.081	61.1379	0.05097	0.2292	0.17854	0	0.05109	0.10206
0.12695	0.53359	67.9909	31.489	33.8706	83.5195	60.7298	0.10195	0.25467	0.20405	0.02545	0.05109	0.10206
0.17773	0.60982	67.6616	31.3625	33.6417	82.9579	60.3217	0.10195	0.25467	0.20405	0.02545	0.05109	0.12758
0.20312	0.63523	67.2816	31.2106	33.4128	82.4219	59.9391	0.15292	0.28014	0.15304	-0.02545	0.02555	0.07655
0.22851	0.68604	66.8509	31.0334	33.1331	81.8603	59.5566	0.20389	0.30561	0.20405	0.02545	0.05109	0.10206
0.22851	0.66063	66.319	30.7803	32.8534	81.2222	59.123	0.20389	0.35654	0.28057	0.10179	0.10218	0.12758
0.17773	0.58441	65.7617	30.5018	32.5483	80.584	58.6893	0.22938	0.35654	0.30607	0.12724	0.10218	0.12758
0.20312	0.58441	65.2297	30.274	32.2431	79.9714	58.2557	0.25487	0.30561	0.30607	0.12724	0.10218	0.12758
0.22851	0.60982	64.799	30.0968	31.9634	79.3588	57.7711	0.20389	0.25467	0.28057	0.12724	0.10218	0.15309
0.22851	0.63523	64.3684	29.8943	31.7092	78.7462	57.3375	0.17841	0.1528	0.20405	0.0509	0.05109	0.12758
0.17773	0.58441	63.7858	29.6159	31.3531	78.0825	56.8529	0.15292	0.10187	0.15304	0	0	0.10206
0.12695	0.53359	63.1525	29.3121	31.0226	77.3678	56.3428	0.07646	0.02547	0.12753	-0.02545	0	0.10206
0.12695	0.48277	62.5445	29.0337	30.6666	76.6276	55.8327	0.02549	0.02547	0.12753	0.02545	0.02555	0.10206
0.12695	0.48277	62.0125	28.7806	30.4123	75.9639	55.3736	-0.02549	0	0.10202	0	0.02555	0.10206
0.12695	0.45736	61.4806	28.5781	30.1326	75.3513	54.9145	-0.05097	-0.05093	0	-0.10179	-0.05109	0.07655
0.10156	0.45736	60.9993	28.3502	29.8274	74.6877	54.4554	-0.10195	-0.10187	-0.05101	-0.15269	-0.07664	0.05103
0.12695	0.45736	60.4926	28.1477	29.5223	74.0495	54.0217	-0.12743	-0.0764	-0.05101	-0.15269	-0.07664	0.07655
0.07617	0.38114	59.91	27.8693	29.2172	73.4369	53.6137	-0.10195	-0.0764	-0.02551	-0.12724	-0.05109	0.07655
0.05078	0.38114	59.3527	27.6162	28.9375	72.7988	53.1801	-0.12743	-0.05093	-0.02551	-0.07634	-0.02555	0.10206
0.05078	0.38114	58.8967	27.439	28.6832	72.2372	52.772	-0.12743	-0.0764	-0.02551	-0.10179	-0.02555	0.07655
0.10156	0.45736	58.5421	27.3377	28.5306	71.7267	52.4404	-0.12743	-0.0764	-0.07652	-0.15269	-0.07664	0.05103
0.12695	0.50818	58.1874	27.2112	28.3272	71.2417	52.1088	-0.07646	-0.05093	-0.07652	-0.15269	-0.05109	0.05103
0.15234	0.50818	57.7568	27.0087	28.1238	70.7312	51.7517	0	0	0	-0.07634	0	0.07655
0.12695	0.45736	57.2501	26.8062	27.8949	70.2207	51.4456	0.07646	0.0764	0.05101	-0.02545	0.02555	0.07655
0.12695	0.43195	56.7688	26.6037	27.666	69.7102	51.1141	0.12743	0.1528	0.15304	0.0509	0.07664	0.10206
0.15234	0.53359	56.4648	26.5024	27.488	69.2507	50.757	0.15292	0.20374	0.17854	0.10179	0.12773	0.12758
0.20312	0.60982	56.1862	26.4012	27.2846	68.7657	50.4254	0.17841	0.20374	0.15304	0.0509	0.05109	0.10206
0.22851	0.63523	55.8822	26.2746	27.132	68.3063	50.0938	0.20389	0.20374	0.07652	-0.02545	0	0.07655
0.2539	0.66063	55.5276	26.0974	26.9286	67.7702	49.7112	0.20389	0.2292	0.12753	0.02545	0.05109	0.10206
0.2539	0.66063	55.0969	25.8949	26.7252	67.2342	49.3541	0.22938	0.25467	0.20405	0.10179	0.10218	0.15309
0.20312	0.559	54.565	25.6165	26.4963	66.6982	48.9971	0.28035	0.25467	0.20405	0.10179	0.10218	0.12758
0.20312	0.53359	54.109	25.3887	26.242	66.1366	48.589	0.22938	0.20374	0.20405	0.12724	0.10218	0.12758
0.20312	0.58441	53.7543	25.2368	26.0386	65.575	48.1554	0.17841	0.12734	0.17854	0.10179	0.10218	0.12758
0.22851	0.58441	53.3743	25.0596	25.8098	65.039	47.7728	0.15292	0.05093	0.07652	0	0.02555	0.07655
0.20312	0.58441	52.9184	24.8571	25.5555	64.4774	47.3647	0.10195	-0.02547	0	-0.0509	-0.02555	0.05103
0.15234	0.50818	52.3611	24.5786	25.2504	63.8648	46.9056	0.05097	-0.05093	0	-0.0509	0	0.07655
0.12695	0.43195	51.8038	24.2749	24.9452	63.2267	46.472	0	-0.05093	0.02551	-0.02545	0.02555	0.07655
0.12695	0.43195	51.3225	24.0471	24.6909	62.6396	46.0639	-0.02549	-0.0764	0	-0.0509	0	0.07655
0.12695	0.43195	50.9171	23.8952	24.5129	62.1291	45.6813	-0.05097	-0.12734	-0.07652	-0.10179	-0.05109	0.05103
0.15234	0.45736	50.5372	23.7433	24.2841	61.6186	45.2987	-0.10195	-0.1528	-0.12753	-0.17813	-0.10218	0.05103
0.15234	0.43195	50.1065	23.5155	24.0298	61.0825	44.9161	-0.12743	-0.17827	-0.15304	-0.17813	-0.10218	0.02552
0.12695	0.38114	49.5999	23.2877	23.7755	60.5465	44.5845	-0.10195	-0.1528	-0.10202	-0.12724	-0.05109	0.05103
0.10156	0.38114	49.1186	23.0852	23.5721	60.036	44.2529	-0.07646	-0.0764	-0.05101	-0.0509	0	0.10206
0.10156	0.38114	48.7133	22.908	23.3941	59.5765	43.9214	-0.05097	-0.05093	-0.02551	-0.0509	0	0.07655
0.12695	0.45736	48.4093	22.8321	23.2415	59.1426	43.6153	-0.07646	-0.0764	-0.07652	-0.10179	-0.05109	0.05103
0.17773	0.53359	48.156	22.7561	23.0889	58.7597	43.3347	-0.02549	-0.0764	-0.07652	-0.12724	-0.05109	0.05103
0.20312	0.53359	47.8013	22.6296	22.9618	58.3768	43.1052	0.07646	-0.02547	-0.02551	-0.10179	-0.02555	0.05103
0.20312	0.50818	47.4213	22.4524	22.8092	57.9429	42.8246	0.15292	0.10187	0.07652	0	0.05109	0.10206
0.20312	0.50818	47.016	22.2752	22.6058	57.509	42.544	0.20389	0.20374	0.15304	0.10179	0.10218	0.12758
0.17773	0.48277	46.6361	22.098	22.4532	57.1006	42.289	0.22938	0.25467	0.17854	0.12724	0.10218	0.12758
0.22851	0.60982	46.4334	22.0727	22.3515	56.7177	41.9829	0.25487	0.28014	0.17854	0.10179	0.10218	0.12758
0.27929	0.66063	46.2561	21.9714	22.1735	56.3093	41.7023	0.22938	0.2292	0.10202	0.0509	0.05109	0.10206
0.27929	0.66063	45.9521	21.8196	21.9955	55.8753	41.3708	0.22938	0.2292	0.10202	0.02545	0.02555	0.07655
0.2539	0.63523	45.5468	21.5918	21.7667	55.3904	41.0392	0.22938	0.2292	0.12753	0.0509	0.07664	0.10206
0.2539	0.559	45.1161	21.3893	21.5632	54.9309	40.7331	0.25487	0.25467	0.20405	0.12724	0.12773	0.12758
0.22851	0.53359	44.7362	21.1867	21.3598	54.4714	40.4015	0.22938	0.20374	0.20405	0.15269	0.12773	0.12758
0.2539	0.53359	44.3562	20.9842	21.131	53.9609	40.0444	0.15292	0.12734	0.15304	0.10179	0.07664	0.12758
0.22851	0.53359	44.0522	20.8324	20.9275	53.4759	39.6874	0.07646	0.02547	0.05101	0	0.02555	0.07655
0.2539	0.559	43.7229	20.6805	20.7241	52.991	39.3048	0.02549	-0.0764	-0.02551	-0.07634	-0.02555	0.05103
0.20312	0.50818	43.2669	20.4527	20.4698	52.506	38.9477	0	-0.0764	-0.05101	-0.07634	-0.05109	0.05103
0.15234	0.40654	42.7603	20.1489	20.1901	51.9444	38.5651	-0.05097	-0.0764	-0.05101	-0.07634	-0.02555	0.05103
0.15234	0.38114	42.3296	19.9211	19.9612	51.4084	38.1825	-0.12743	-0.0764	-0.05101	-0.0509	0	0.07655
0.15234	0.38114	41.9496	19.7946	19.8087	51	37.8764	-0.12743	-0.10187	-0.10202	-0.12724	-0.07664	0.05103
0.17773	0.40654	41.6203	19.668	19.6561	50.5916	37.5704	-0.15292	-0.1528	-0.17854	-0.17813	-0.12773	0.02552
0.20312	0.43195	41.3164	19.5161	19.4781	50.1066	37.2133	-0.20389	-0.20374	-0.20405	-0.17813	-0.10218	0.02552
0.17773	0.38114	40.8857	19.3136	19.3001	49.6982	36.9327	-0.17841	-0.17827	-0.17854	-0.17813	-0.12773	0.02552
0.15234	0.35573	40.4551	19.1364	19.0967	49.2898	36.6777	-0.12743	-0.10187	-0.10202	-0.12724	-0.07664	0.05103
0.17773	0.38114	40.1258	19.0352	18.9441	48.9324	36.4226	-0.10195	-0.02547	-0.05101	-0.02545	0	0.10206
0.17773	0.40654	39.8724	18.9086	18.7661	48.575	36.142	-0.10195	-0.02547	-0.05101	-0.0509	-0.02555	0.07655
0.22851	0.45736	39.6191	18.8327	18.6644	48.2432	35.9125	-0.05097	-0.0764	-0.07652	-0.10179	-0.07664	0.05103
0.22851	0.50818	39.3658	18.782	18.5627	47.9624	35.7339	0.05097	0	-0.05101	-0.07634	-0.05109	0.07655
[truncated: 400 more rows]
