# Supplementary material for: Multi-Sensor and Decision-Level Fusion-Based Structural Damage Detection Using a One-Dimensional Convolutional Neural Network
Source: Sensors (Basel). 2021 Jun 8;21(12):3950. doi: 10.3390/s21123950 (PMC8226517; doi:10.3390/s21123950)
Supplement: Supplementary file 1 [file sensors-21-03950-s001.zip › Steel frame/F4-100-9.xlsx]

## Sheet: F4-100-9
4.57014	5.48834	-82.5567	-104.086	-498.396	-368.614	-310.434	7.79889	4.20208	1.91295	-0.25448	-0.94517	-0.61238
-1.11715	-4.47198	-337.649	-331.774	-722.75	-731.791	-731.793	-5.58156	1.12055	2.67813	4.14798	3.6274	2.24539
-1.75189	-2.41386	-366.325	-336.178	-667.265	-667.977	-664.814	-1.63114	-0.38201	0.25506	0.71254	0.281	-0.17861
-1.70111	-1.7024	-347.858	-318.206	-699.102	-706.112	-705.803	2.93095	1.52803	0.38259	-0.38172	-0.61308	-0.30619
0.63474	2.05813	-326.427	-297.551	-677.386	-679.642	-677.134	0.58619	-2.21564	-1.88745	-1.39962	-0.74081	-0.20413
3.09754	3.60808	-316.32	-295.172	-693.736	-699.705	-698.967	-3.08387	-3.31073	-3.29028	-3.25731	-2.06915	-0.94408
-0.81247	-1.118	-308.999	-286.439	-680.946	-683.956	-681.801	-3.36423	-2.06284	-2.5251	-2.69746	-1.58379	-0.71444
0.10156	-0.10164	-303.451	-281.427	-691.244	-696.642	-695.651	-0.05097	0.58574	0.33158	0.0509	0.53645	0.15309
-2.31046	-2.69335	-296.257	-271.605	-682.827	-686.304	-684.276	1.52919	2.34298	2.39757	2.85014	2.40123	1.19924
-0.78708	-0.91472	-288.733	-266.113	-689.769	-694.83	-693.662	0.53522	0.05093	0.28057	0.35627	-0.02555	-0.3317
-1.16793	-0.73686	-278.423	-256.063	-683.997	-687.81	-685.806	-3.00741	-1.80817	-1.86194	-1.55231	-0.97071	-0.51032
1.52338	2.66795	-267.074	-247.66	-688.828	-693.656	-692.335	-2.4722	-0.96775	-1.83643	-2.16306	-1.27725	-0.51032
0.81247	1.62618	-257.043	-237.965	-684.811	-689.061	-686.928	1.50371	-0.78948	-1.65789	-1.78134	-0.89408	-0.40825
0.71091	0.66063	-251.065	-234.117	-688.142	-693.247	-691.417	2.57414	1.27336	0.48461	-0.02545	0.02555	-0.05103
-0.91403	-1.24504	-246.632	-229.51	-685.37	-690.542	-687.693	-0.25487	1.29882	1.6834	2.03582	1.76261	0.89305
-0.86325	-1.27045	-242.426	-224.574	-687.684	-693.145	-690.78	-0.96849	1.80817	1.98947	2.21395	1.55825	0.66341
-0.7363	-0.43195	-234.016	-215.335	-685.803	-692.175	-688.331	1.40176	1.50256	1.19878	1.1197	0.71526	0.28067
1.34565	2.10895	-222.769	-206.299	-687.328	-687.3	-690.473	2.67609	0	-0.56113	-0.86522	-0.84299	-0.63789
1.32026	2.05813	-213.371	-199.768	-686.133	-664.837	-689.147	0.28035	-0.1528	-0.56113	-0.68709	-0.35763	-0.12758
1.24409	1.47372	-208.026	-196.148	-687.074	-646.842	-690.703	-0.07646	0.33107	0	-0.33082	-0.12773	0.07655
-0.33007	-0.73686	-205.113	-191.719	-686.362	-624.89	-690.142	1.88601	1.47709	1.17328	0.83977	0.76635	0.30619
-0.50779	-0.88932	-201.009	-186.96	-686.87	-606.129	-690.984	2.42122	3.05605	3.16275	3.02828	2.14578	0.99511
-0.05078	-0.20327	-194.118	-180.53	-686.54	-586.244	-690.167	0.73911	0.89135	1.81093	2.41753	1.68597	0.8165
-0.17773	-0.25409	-187.634	-175.341	-686.769	-567.585	-675.629	0	-0.05093	-0.17854	-0.55985	-0.71526	-0.30619
0.60935	0.73686	-179.933	-168.33	-686.692	-547.293	-653.337	0.02549	-1.14602	-1.55587	-1.93403	-1.3028	-0.58686
1.54877	1.60077	-172.358	-162.508	-686.642	-529.169	-633.876	0.35681	-0.17827	-0.30607	-0.40716	0.02555	0.10206
0.07617	-0.58441	-168.761	-159.647	-686.82	-511.787	-613.777	0.91752	0.33107	0.4081	0.38172	0.33209	0.20413
-0.91403	-2.00731	-166.785	-157.116	-686.591	-496.497	-596.28	0.30584	-0.35654	0.22955	0.22903	0.15327	0.02552
-1.2187	-2.18517	-163.416	-152.939	-687.074	-480.85	-578.834	-1.22335	0.58574	1.12226	1.19604	1.04735	0.53583
-0.33007	-0.86391	-156.501	-146.282	-687.837	-463.339	-560.163	-1.1469	-0.43294	0.07652	0.35627	0.38318	0.17861
0.22851	-0.2795	-149.028	-140.334	-683.946	-445.446	-540.702	-0.10195	-2.11377	-1.88745	-1.85768	-1.37943	-0.73996
0.27929	-0.40654	-143.176	-136.005	-642.574	-429.799	-523.639	-0.61168	-1.7827	-2.09149	-2.49388	-1.63488	-0.79099
0.20312	-0.60982	-138.819	-132.208	-590.344	-415.453	-507.493	-1.42725	-1.34976	-1.07125	-0.99246	-0.25545	-0.02552
-0.50779	-1.7024	-136.387	-129.297	-529.469	-401.006	-490.659	-0.61168	-0.0764	0.20405	0.25448	0.43427	0.20413
-1.01559	-2.36304	-133.474	-125.703	-465.746	-386.278	-473.8	0.10195	0.38201	0.56113	0.55985	0.45981	0.15309
-0.71091	-1.75322	-128.357	-120.919	-400.98	-371.983	-458.267	-0.50973	-0.25467	0.17854	0.45806	0.48536	0.22964
-0.33007	-1.09259	-122.227	-115.831	-369.22	-357.408	-442.606	-1.04495	-0.61121	-0.61214	-0.55985	-0.281	-0.07655
0.43162	-0.40654	-116.071	-110.819	-335.807	-342.68	-426.486	-0.40778	-1.01868	-1.40283	-1.60321	-1.12398	-0.61238
0.76169	-0.20327	-110.979	-106.516	-300.792	-328.666	-410.953	0.20389	-0.56028	-0.8417	-0.94157	-0.43427	-0.28067
0.33007	-0.8385	-107.787	-103.681	-285.916	-316.082	-396.568	0.3823	0.50934	0.4081	0.35627	0.48536	0.25516
-0.53318	-1.9819	-106.039	-101.453	-260.183	-303.958	-382.386	0.66265	1.06962	0.8672	0.68709	0.56199	0.22964
-0.43162	-1.80404	-102.746	-97.783	-228.169	-291.654	-368.588	0.58619	1.01868	1.04575	1.09425	0.81744	0.28067
0.22851	-0.81309	-97.1226	-92.8471	-182.779	-278.841	-354.687	0.50973	1.01868	1.02024	1.1706	0.89408	0.43377
0.53318	-0.35573	-91.6002	-88.392	-148.807	-265.797	-340.48	0.99398	0.2292	-0.15304	-0.25448	-0.22991	-0.10206
0.60935	-0.33032	-87.3191	-84.9495	-149.366	-254.055	-327.472	0.79008	0.05093	-0.48461	-0.81433	-0.61308	-0.30619
0.76169	-0.2795	-83.9246	-82.0132	-151.477	-243.411	-315.305	0.45876	0.63668	0.38259	0.25448	0.38318	0.22964
0.30468	-0.99095	-81.7208	-79.6591	-129.685	-232.716	-302.705	0.99398	1.06962	1.12226	1.14515	0.97071	0.45928
-0.45701	-1.88027	-80.0742	-77.5582	-112.342	-222.302	-290.437	1.37627	1.40069	1.45384	1.27239	0.86853	0.35722
-0.20312	-1.47372	-76.6291	-74.0903	-103.01	-212.066	-279.036	0.68814	0.68761	0.94372	0.91612	0.66417	0.3317
0.27929	-0.73686	-71.9426	-70.1669	-93.2458	-201.601	-267.609	0.07646	-0.0764	0.17854	0.20358	0.20436	0.10206
0.58396	-0.43195	-67.5096	-66.6231	-76.3105	-191.084	-255.825	0.22938	-0.50934	-0.58664	-0.81433	-0.53645	-0.28067
0.4824	-0.60982	-64.3684	-64.0412	-50.2973	-181.537	-244.73	0.3823	-0.66215	-0.63765	-0.86522	-0.48536	-0.22964
-0.05078	-1.29586	-62.7725	-62.3452	-23.4449	-173.037	-234.502	-0.02549	-0.17827	0.07652	0	0.20436	0.10206
-0.4824	-1.90568	-61.4552	-60.548	2.36484	-164.665	-224.376	-0.25487	0.10187	0.58664	0.55985	0.56199	0.25516
-0.53318	-1.93108	-59.0234	-57.9155	26.1149	-155.731	-213.97	-0.20389	-0.0764	0.45911	0.48351	0.45981	0.22964
-0.30468	-1.49913	-55.3249	-54.5236	48.4156	-146.491	-203.615	-0.33133	-0.61121	-0.20405	-0.20358	-0.02555	0.02552
0.15234	-0.91472	-51.2211	-51.1823	68.3768	-137.583	-193.667	-0.66265	-1.22242	-0.94372	-1.01791	-0.56199	-0.25516
0.20312	-0.94013	-48.1306	-48.7017	85.9478	-129.21	-183.975	-0.71362	-1.32429	-1.14777	-1.29783	-0.7919	-0.40825
-0.12695	-1.32127	-46.1547	-46.7526	101.357	-121.272	-174.461	-0.45876	-0.81495	-0.61214	-0.76343	-0.33209	-0.20413
-0.40623	-1.72781	-44.6855	-44.9807	115.165	-113.742	-165.279	-0.28035	-0.1528	0.15304	0.10179	0.30654	0.10206
-0.55857	-1.90568	-42.7349	-42.8544	127.879	-106.058	-156.173	-0.17841	-0.0764	0.25506	0.27992	0.33209	0.10206
-0.22851	-1.47372	-39.5938	-39.9941	139.983	-98.2222	-147.323	-0.40778	-0.28014	-0.02551	-0.02545	0.12773	0
0.20312	-0.86391	-35.7687	-36.8047	150.917	-90.2327	-138.447	-0.43327	-0.38201	-0.35708	-0.45806	-0.17882	-0.12758
0.35546	-0.68604	-32.5515	-34.1215	161.038	-82.2177	-129.341	0.07646	-0.56028	-0.73967	-0.96701	-0.58754	-0.35722
0.38085	-0.73686	-30.1703	-32.1218	169.607	-75.1726	-121.026	0.25487	-0.30561	-0.38259	-0.5853	-0.25545	-0.20413
0.20312	-1.01636	-28.5744	-30.6537	176.93	-68.7913	-113.272	0.20389	0.48388	0.51012	0.38172	0.43427	0.17861
-0.22851	-1.44831	-27.2571	-29.0084	183.847	-62.1801	-105.314	0.3823	0.66215	0.76518	0.73798	0.66417	0.28067
-0.12695	-1.24504	-25.0533	-26.8062	190.56	-55.4669	-97.433	0.61168	0.73855	0.81619	0.76343	0.58754	0.28067
0.17773	-0.78768	-21.9881	-24.1483	197.044	-48.6006	-89.7302	0.58619	0.45841	0.4336	0.33082	0.281	0.12758
0.45701	-0.40654	-18.8723	-21.6424	202.893	-42.0916	-82.3589	0.40778	-0.12734	-0.12753	-0.17813	-0.10218	-0.10206
0.4824	-0.40654	-16.6684	-19.8958	207.266	-36.1952	-75.3703	0.25487	0.05093	-0.05101	-0.22903	-0.10218	-0.07655
0.35546	-0.71145	-15.3511	-18.5036	211.132	-30.4775	-68.3306	0.5607	0.2292	0.22955	0	0.07664	-0.02552
0.05078	-1.16881	-14.3885	-17.2633	214.641	-24.964	-61.495	0.7646	0.48388	0.63765	0.50895	0.45981	0.12758
0.02539	-1.16881	-12.8433	-15.7445	217.641	-19.8333	-55.2205	0.48424	0.56028	0.8672	0.83977	0.66417	0.30619
-0.05078	-1.14341	-10.9687	-13.8967	220.184	-14.3709	-48.7675	0.30584	0.20374	0.45911	0.38172	0.281	0.15309
0.10156	-0.81309	-8.58752	-11.7451	222.244	-8.88288	-42.391	0.15292	-0.43294	-0.20405	-0.30537	-0.20436	-0.10206
0.40623	-0.48277	-6.23165	-9.84665	223.668	-3.8033	-36.3716	-0.07646	-0.63668	-0.4081	-0.48351	-0.25545	-0.10206
0.22851	-0.73686	-4.78773	-8.63164	224.278	0.94444	-30.4032	-0.05097	-0.50934	-0.25506	-0.35627	-0.12773	-0.02552
-0.10156	-1.19422	-4.2051	-7.74569	224.253	5.38588	-24.6388	0.02549	-0.28014	0.05101	-0.0509	0.10218	0.07655
-0.2539	-1.44831	-3.44514	-6.63193	224.405	9.75075	-19.0785	-0.05097	-0.02547	0.38259	0.30537	0.35763	0.20413
-0.22851	-1.32127	-1.8239	-4.98661	225.117	14.3453	-13.4927	-0.15292	-0.20374	0.28057	0.27992	0.33209	0.17861
-0.02539	-0.99095	0.32931	-3.08815	225.778	19.042	-7.88136	-0.20389	-0.53481	-0.17854	-0.22903	-0.07664	-0.02552
0.07617	-0.81309	2.3052	-1.41751	226.389	23.5856	-2.47408	-0.28035	-0.81495	-0.61214	-0.76343	-0.43427	-0.25516
0.15234	-0.71145	3.87578	0	226.541	27.7718	2.67813	-0.33133	-0.84042	-0.63765	-0.76343	-0.40872	-0.28067
-0.02539	-0.96554	4.8384	0.9872	225.982	31.7282	7.80484	-0.15292	-0.25467	-0.12753	-0.30537	-0.02555	-0.10206
-0.20312	-1.16881	5.64902	2.02502	225.371	35.6847	12.8805	0.07646	0.0764	0.22955	0.12724	0.22991	0.05103
-0.17773	-1.118	6.86495	3.29065	224.812	39.5901	17.7267	0.07646	0.20374	0.35708	0.25448	0.33209	0.12758
0.02539	-0.81309	8.76484	4.98661	224.125	43.6231	22.4963	-0.05097	0.05093	0.12753	0.02545	0.15327	0.05103
0.17773	-0.50818	10.8167	6.65725	223.312	47.6817	27.2914	0.05097	-0.12734	-0.15304	-0.30537	-0.10218	-0.10206
0.15234	-0.48277	12.3366	7.89757	222.422	51.485	31.9845	0.25487	0.02547	-0.15304	-0.40716	-0.22991	-0.17861
0.17773	-0.48277	13.5019	8.93539	221.074	54.8798	36.2696	0.28035	0.12734	0.07652	-0.12724	0.02555	-0.07655
0.10156	-0.58441	14.3379	9.77071	219.497	58.045	40.3505	0.22938	0.40747	0.4336	0.30537	0.35763	0.12758
-0.02539	-0.71145	15.1991	10.7326	218.684	61.3633	44.5845	0.40778	0.53481	0.56113	0.43261	0.40872	0.17861
0	-0.60982	16.4151	11.9476	217.997	64.7072	48.7165	0.50973	0.48388	0.48461	0.33082	0.281	0.10206
0.17773	-0.35573	18.011	13.2892	217.565	67.8979	52.5679	0.30584	0.17827	0.20405	0.0509	0.07664	0
0.30468	-0.17786	19.4549	14.4283	216.904	70.8843	56.2408	0.15292	-0.12734	-0.10202	-0.22903	-0.12773	-0.12758
0.27929	-0.20327	20.4175	15.2889	215.963	73.6666	59.8626	0.15292	-0.0764	-0.02551	-0.20358	-0.07664	-0.10206
0.07617	-0.48277	20.9242	15.9217	214.971	76.3723	63.51	0.33133	0.12734	0.20405	0.02545	0.07664	0
-0.05078	-0.58441	21.4308	16.5798	213.929	78.8483	66.8513	0.30584	0.1528	0.38259	0.27992	0.281	0.15309
-0.07617	-0.53359	22.2414	17.4405	212.886	81.2477	69.9885	0.02549	0	0.35708	0.33082	0.30654	0.20413
-0.10156	-0.43195	23.2294	18.377	211.945	83.8003	73.3043	-0.02549	-0.2292	0.02551	0	0.02555	0.05103
0.02539	-0.22868	24.42	19.4908	211.03	86.3273	76.4926	-0.12743	-0.56028	-0.30607	-0.38172	-0.22991	-0.07655
0.05078	-0.17786	25.3573	20.3261	209.911	88.6246	79.5278	-0.22938	-0.61121	-0.35708	-0.43261	-0.25545	-0.10206
0.02539	-0.2795	25.8892	20.8577	208.411	90.7177	82.4865	-0.20389	-0.48388	-0.20405	-0.27992	-0.10218	-0.05103
-0.10156	-0.48277	26.1679	21.3893	205.486	92.7852	85.4452	-0.10195	-0.30561	0	-0.07634	0.02555	0.05103
-0.22851	-0.58441	26.5985	22.0727	200.528	94.9804	88.4039	-0.02549	-0.20374	0.12753	0.0509	0.12773	0.10206
-0.07617	-0.35573	27.6371	23.0346	196.231	97.0991	91.2095	-0.02549	-0.2292	0.07652	0.02545	0.10218	0.10206
0	-0.20327	28.7771	24.0218	192.976	99.2687	93.9387	-0.12743	-0.40747	-0.17854	-0.25448	-0.10218	-0.02552
0	-0.15245	29.689	24.8824	190.204	101.362	96.6678	-0.10195	-0.43294	-0.30607	-0.40716	-0.20436	-0.07655
0	-0.17786	30.3223	25.4899	187.839	103.251	99.3204	0.05097	-0.12734	-0.07652	-0.22903	-0.05109	0
-0.05078	-0.30491	30.7783	26.0215	185.118	105.063	101.897	0.20389	0.17827	0.25506	0.12724	0.20436	0.12758
-0.07617	-0.38114	31.3102	26.629	182.169	106.85	104.345	0.25487	0.30561	0.38259	0.27992	0.30654	0.17861
-0.02539	-0.2795	32.0955	27.4137	179.753	108.688	106.768	0.28035	0.33107	0.33158	0.20358	0.22991	0.12758
0.07617	-0.15245	33.1088	28.2743	178.176	110.551	109.166	0.33133	0.2292	0.15304	0	0.07664	0.02552
0.17773	0	34.0968	29.0084	176.752	112.236	111.385	0.30584	0.1528	0.07652	-0.07634	0	-0.02552
0.15234	-0.05082	34.7554	29.5146	173.777	113.691	113.451	0.30584	0.2292	0.15304	-0.02545	0.05109	-0.02552
0.05078	-0.20327	35.0594	29.8943	168.336	115.095	115.491	0.33133	0.35654	0.28057	0.10179	0.15327	0.05103
0.05078	-0.22868	35.4393	30.3499	163.555	116.422	117.43	0.33133	0.38201	0.35708	0.22903	0.22991	0.10206
0.02539	-0.25409	35.9967	30.8815	160.58	117.775	119.317	0.30584	0.33107	0.35708	0.20358	0.22991	0.10206
0.05078	-0.25409	36.63	31.4384	158.851	119.102	121.128	0.25487	0.12734	0.17854	0.07634	0.10218	0.05103
0.07617	-0.22868	37.2632	31.9193	158.139	120.225	122.786	0.10195	0.02547	0.07652	-0.02545	0.02555	0.05103
0.05078	-0.25409	37.6939	32.3243	157.325	121.323	124.444	0.05097	-0.10187	0	-0.10179	-0.02555	0
-0.02539	-0.38114	37.9219	32.6028	156.639	122.344	126.051	0.05097	-0.17827	-0.02551	-0.12724	-0.02555	-0.02552
-0.07617	-0.45736	38.1245	32.8812	155.596	123.186	127.454	-0.07646	-0.17827	0.07652	0	0.07664	0.05103
-0.15234	-0.53359	38.3272	33.2103	154.503	124.08	128.882	-0.17841	-0.30561	-0.02551	-0.0509	0.02555	0.02552
-0.20312	-0.559	38.6312	33.59	153.308	125.024	130.387	-0.20389	-0.45841	-0.17854	-0.25448	-0.12773	-0.05103
-0.05078	-0.40654	39.1885	34.0962	151.884	125.866	131.662	-0.35681	-0.56028	-0.25506	-0.30537	-0.12773	-0.05103
-0.10156	-0.48277	39.4925	34.4506	150.739	126.785	133.09	-0.33133	-0.58574	-0.33158	-0.38172	-0.17882	-0.10206
-0.15234	-0.559	39.6444	34.6784	150.485	127.602	134.468	-0.22938	-0.50934	-0.28057	-0.38172	-0.17882	-0.10206
-0.12695	-0.559	39.8218	34.9822	151.172	128.291	135.667	-0.28035	-0.35654	-0.10202	-0.17813	0	0.02552
-0.20312	-0.58441	40.0244	35.3112	152.214	129.108	136.967	-0.25487	-0.30561	-0.05101	-0.0509	0.07664	0.05103
-0.20312	-0.50818	40.3791	35.7163	153.053	129.899	138.243	-0.10195	-0.20374	-0.02551	-0.07634	0.02555	0.05103
-0.17773	-0.40654	40.8351	36.1719	153.841	130.742	139.518	-0.05097	-0.12734	-0.05101	-0.15269	0	0.02552
-0.05078	-0.20327	41.3924	36.7034	154.477	131.558	140.691	-0.05097	-0.12734	-0.05101	-0.10179	0.02555	0.02552
0.02539	-0.10164	41.7723	37.0325	154.655	132.273	141.864	0.10195	0.10187	0.07652	-0.0509	0.07664	0.02552
-0.05078	-0.15245	41.899	37.2856	154.579	133.039	143.089	0.35681	0.28014	0.20405	0.02545	0.12773	0.02552
-0.05078	-0.12705	42.0256	37.5134	154.223	133.626	144.109	0.40778	0.45841	0.38259	0.22903	0.281	0.10206
0.05078	0.05082	42.431	37.8425	153.562	134.111	145.002	0.3823	0.53481	0.45911	0.30537	0.33209	0.12758
0.05078	0.15245	42.8869	38.2728	153.155	134.775	145.996	0.43327	0.43294	0.30607	0.15269	0.20436	0.02552
0.05078	0.2795	43.2669	38.6272	153.053	135.362	146.94	0.48424	0.40747	0.22955	0.02545	0.12773	0
0.12695	0.43195	43.6469	38.855	152.774	135.745	147.68	0.45876	0.45841	0.28057	0.10179	0.17882	0.05103
0.05078	0.38114	43.7989	38.9563	152.24	136.051	148.369	0.3823	0.45841	0.35708	0.20358	0.22991	0.07655
-0.02539	0.30491	43.7736	39.0069	151.655	136.281	149.032	0.3823	0.48388	0.4081	0.25448	0.281	0.12758
-0.05078	0.30491	43.8242	39.1082	150.994	136.51	149.644	0.3823	0.40747	0.38259	0.22903	0.281	0.15309
-0.10156	0.30491	43.9762	39.26	150.332	136.74	150.179	0.22938	0.17827	0.22955	0.10179	0.15327	0.07655
-0.02539	0.43195	44.2295	39.4119	149.544	136.817	150.562	0.02549	-0.0764	0.05101	-0.0509	0.05109	0
-0.10156	0.38114	44.3308	39.5132	148.756	136.97	151.047	-0.02549	-0.2292	-0.10202	-0.22903	-0.07664	-0.05103
-0.17773	0.30491	44.2802	39.5385	147.942	137.072	151.531	-0.05097	-0.33107	-0.15304	-0.27992	-0.10218	-0.07655
-0.15234	0.33032	44.2802	39.5638	146.95	136.97	151.761	-0.22938	-0.38201	-0.12753	-0.20358	-0.02555	0
-0.20312	0.25409	44.2042	39.5638	145.984	136.944	152.092	-0.35681	-0.45841	-0.20405	-0.22903	-0.07664	-0.02552
-0.33007	0.12705	44.0775	39.5891	145.12	137.021	152.552	-0.33133	-0.56028	-0.33158	-0.38172	-0.15327	-0.07655
-0.27929	0.22868	44.1535	39.7157	144.153	137.021	152.832	-0.43327	-0.56028	-0.30607	-0.33082	-0.12773	-0.02552
-0.2539	0.2795	44.3308	39.8929	143.289	137.123	153.189	-0.45876	-0.61121	-0.35708	-0.35627	-0.15327	-0.05103
-0.27929	0.25409	44.3815	39.9941	142.424	137.2	153.572	-0.40778	-0.63668	-0.4081	-0.43261	-0.20436	-0.07655
-0.33007	0.22868	44.3055	40.0194	141.432	137.149	153.852	-0.3823	-0.43294	-0.22955	-0.27992	-0.07664	0.02552
-0.33007	0.22868	44.2802	40.0954	140.619	137.251	154.26	-0.25487	-0.28014	-0.12753	-0.17813	-0.02555	0.02552
-0.22851	0.35573	44.4828	40.3232	139.83	137.353	154.618	-0.17841	-0.28014	-0.15304	-0.12724	0.02555	0.02552
-0.17773	0.45736	44.7108	40.5257	138.915	137.404	154.873	-0.15292	-0.1528	-0.10202	-0.10179	0.02555	0.02552
-0.17773	0.45736	44.7868	40.6522	137.923	137.531	155.255	0	0	-0.07652	-0.15269	-0.02555	0
-0.10156	0.53359	44.8882	40.8547	137.084	137.685	155.638	0.22938	0.12734	0	-0.10179	0.02555	0
-0.02539	0.63523	45.0148	41.0066	136.194	137.736	155.944	0.35681	0.38201	0.25506	0.15269	0.22991	0.10206
-0.02539	0.63523	45.0908	41.0825	135.152	137.685	156.148	0.45876	0.56028	0.4081	0.33082	0.33209	0.17861
-0.07617	0.60982	45.0655	41.1079	133.473	137.659	156.352	0.5607	0.61121	0.4081	0.27992	0.281	0.17861
-0.05078	0.73686	45.1921	41.2597	132.049	137.583	156.454	0.53522	0.58574	0.38259	0.25448	0.25545	0.15309
0.05078	0.91472	45.4961	41.4622	131.109	137.506	156.53	0.53522	0.56028	0.38259	0.27992	0.281	0.15309
0.02539	0.86391	45.5721	41.4622	130.193	137.353	156.607	0.5607	0.58574	0.35708	0.20358	0.25545	0.12758
0	0.78768	45.4455	41.3863	129.176	137.098	156.581	0.5607	0.53481	0.33158	0.20358	0.22991	0.12758
0	0.73686	45.2935	41.2597	127.955	136.74	156.454	0.48424	0.56028	0.4081	0.30537	0.33209	0.17861
-0.05078	0.66063	45.1415	41.1585	126.837	136.408	156.352	0.43327	0.48388	0.4081	0.27992	0.30654	0.15309
-0.10156	0.60982	45.0148	41.0572	125.616	136.051	156.173	0.33133	0.20374	0.17854	0.07634	0.15327	0.07655
-0.12695	0.60982	44.9641	41.0319	124.243	135.592	155.867	0.07646	-0.02547	-0.02551	-0.12724	0.02555	0
-0.15234	0.63523	44.9388	40.9813	122.87	135.158	155.587	-0.10195	-0.17827	-0.10202	-0.17813	0	0
-0.17773	0.559	44.7868	40.8294	121.013	134.724	155.408	-0.10195	-0.28014	-0.17854	-0.25448	-0.05109	0
-0.2539	0.43195	44.5082	40.6269	119.437	134.264	155.153	-0.20389	-0.35654	-0.22955	-0.30537	-0.10218	0
-0.30468	0.33032	44.2295	40.475	118.166	133.728	154.796	-0.3823	-0.43294	-0.25506	-0.25448	-0.05109	0.02552
-0.30468	0.30491	44.1029	40.3485	117.047	133.269	154.515	-0.45876	-0.50934	-0.30607	-0.30537	-0.07664	0.02552
-0.30468	0.2795	44.0015	40.2978	116.106	132.911	154.311	-0.48424	-0.56028	-0.38259	-0.38172	-0.15327	-0.02552
-0.33007	0.2795	43.9002	40.2725	115.241	132.58	154.133	-0.48424	-0.63668	-0.45911	-0.48351	-0.20436	-0.10206
-0.30468	0.30491	43.8496	40.2472	114.351	132.171	153.852	-0.50973	-0.63668	-0.45911	-0.48351	-0.20436	-0.07655
-0.30468	0.30491	43.7482	40.1713	113.512	131.788	153.623	-0.48424	-0.48388	-0.38259	-0.38172	-0.15327	-0.05103
-0.30468	0.30491	43.6469	40.1713	112.724	131.507	153.495	-0.35681	-0.38201	-0.30607	-0.33082	-0.10218	-0.02552
-0.2539	0.38114	43.6469	40.1966	111.885	131.201	153.291	-0.28035	-0.25467	-0.22955	-0.22903	-0.02555	0
-0.20312	0.40654	43.6469	40.2472	111.096	130.946	153.138	-0.20389	-0.10187	-0.15304	-0.17813	-0.02555	0
-0.15234	0.45736	43.6216	40.2978	110.283	130.716	153.011	-0.02549	0	-0.10202	-0.17813	0	0
-0.10156	0.50818	43.6216	40.3232	109.469	130.486	152.883	0.15292	0.2292	0.07652	0	0.12773	0.07655
-0.07617	0.559	43.5962	40.3232	108.63	130.18	152.679	0.28035	0.43294	0.25506	0.17813	0.22991	0.12758
-0.05078	0.60982	43.5456	40.2978	107.791	129.848	152.475	0.3823	0.53481	0.30607	0.22903	0.25545	0.12758
-0.05078	0.66063	43.5456	40.3232	107.104	129.542	152.22	0.43327	0.56028	0.33158	0.22903	0.25545	0.12758
0	0.76227	43.5962	40.3485	106.443	129.185	151.939	0.48424	0.63668	0.35708	0.22903	0.25545	0.10206
0.07617	0.81309	43.6469	40.3232	105.756	128.776	151.608	0.50973	0.61121	0.33158	0.22903	0.22991	0.10206
0.07617	0.78768	43.4949	40.2219	104.943	128.317	151.225	0.50973	0.63668	0.35708	0.22903	0.22991	0.07655
0.07617	0.73686	43.2669	40.0447	104.078	127.781	150.843	0.50973	0.63668	0.4081	0.25448	0.281	0.12758
0.05078	0.66063	43.0643	39.8675	103.188	127.219	150.383	0.48424	0.61121	0.4336	0.27992	0.281	0.12758
0	0.60982	42.8109	39.6904	102.324	126.607	149.848	0.3823	0.45841	0.33158	0.20358	0.22991	0.10206
-0.02539	0.60982	42.6336	39.5132	101.434	125.943	149.236	0.20389	0.28014	0.20405	0.10179	0.15327	0.07655
-0.10156	0.559	42.431	39.336	100.569	125.279	148.7	0.07646	0.12734	0.07652	-0.02545	0.07664	0.05103
-0.12695	0.53359	42.2283	39.1335	99.73	124.616	148.088	-0.05097	-0.05093	-0.02551	-0.10179	0.02555	0.02552
-0.10156	0.50818	42.0256	38.931	98.84	123.875	147.45	-0.22938	-0.20374	-0.12753	-0.17813	-0.02555	0
-0.20312	0.35573	41.6963	38.6525	97.8991	123.212	146.889	-0.30584	-0.25467	-0.20405	-0.25448	-0.05109	-0.02552
-0.2539	0.25409	41.3417	38.3741	96.882	122.497	146.328	-0.33133	-0.28014	-0.22955	-0.27992	-0.07664	-0.02552
-0.2539	0.20327	41.0884	38.1716	95.9157	121.833	145.716	-0.45876	-0.40747	-0.30607	-0.35627	-0.15327	-0.07655
-0.2539	0.22868	40.9617	38.0956	95.0512	121.246	145.18	-0.5607	-0.56028	-0.4336	-0.45806	-0.20436	-0.12758
-0.22851	0.2795	40.8857	37.9944	94.1612	120.659	144.619	-0.61168	-0.56028	-0.45911	-0.48351	-0.20436	-0.10206
-0.27929	0.22868	40.6831	37.8172	93.322	120.123	144.16	-0.53522	-0.48388	-0.4336	-0.45806	-0.20436	-0.10206
-0.27929	0.22868	40.5057	37.7159	92.5592	119.587	143.701	-0.48424	-0.40747	-0.38259	-0.40716	-0.17882	-0.07655
-0.22851	0.30491	40.4044	37.6653	91.7455	119.051	143.191	-0.48424	-0.30561	-0.30607	-0.30537	-0.10218	-0.02552
-0.22851	0.30491	40.3031	37.5894	90.9063	118.617	142.757	-0.40778	-0.1528	-0.22955	-0.25448	-0.07664	-0.02552
-0.20312	0.33032	40.1511	37.5134	90.1181	118.209	142.375	-0.20389	-0.02547	-0.15304	-0.20358	-0.05109	-0.02552
-0.10156	0.40654	40.1258	37.4881	89.4569	117.8	141.992	-0.05097	0.12734	-0.05101	-0.10179	0.02555	0
-0.05078	0.48277	40.1004	37.4881	88.7958	117.392	141.558	0.02549	0.25467	0.07652	0.02545	0.12773	0.05103
-0.02539	0.53359	39.9991	37.4122	88.1601	116.907	141.099	0.12743	0.38201	0.15304	0.07634	0.12773	0.05103
-0.05078	0.559	39.8724	37.3363	87.5498	116.498	140.691	0.28035	0.48388	0.17854	0.0509	0.10218	0.02552
0	0.63523	39.8218	37.3109	86.9141	116.039	140.207	0.33133	0.53481	0.22955	0.12724	0.17882	0.05103
0.07617	0.73686	39.8218	37.235	86.2021	115.477	139.645	0.35681	0.63668	0.33158	0.22903	0.25545	0.12758
0.07617	0.66063	39.6191	37.0831	85.541	114.992	139.161	0.43327	0.66215	0.33158	0.20358	0.20436	0.10206
0.07617	0.66063	39.3911	36.9566	84.8798	114.431	138.651	0.48424	0.66215	0.38259	0.22903	0.22991	0.10206
0.10156	0.66063	39.2138	36.8047	84.1424	113.818	138.013	0.45876	0.68761	0.4336	0.30537	0.30654	0.15309
0.05078	0.58441	38.9605	36.5516	83.3287	113.155	137.375	0.43327	0.56028	0.38259	0.25448	0.25545	0.12758
0	0.559	38.6565	36.3491	82.4896	112.44	136.661	0.33133	0.43294	0.28057	0.17813	0.17882	0.10206
-0.02539	0.559	38.4539	36.1466	81.7013	111.7	135.922	0.20389	0.30561	0.17854	0.10179	0.15327	0.10206
-0.02539	0.559	38.2765	35.9441	80.913	110.959	135.207	0.07646	0.1528	0.10202	0.02545	0.10218	0.07655
-0.05078	0.48277	37.9725	35.6909	80.0993	110.219	134.493	-0.02549	0	0	-0.10179	0	0.02552
-0.10156	0.35573	37.5926	35.3872	79.2856	109.479	133.779	-0.10195	-0.10187	-0.07652	-0.17813	-0.02555	0.02552
-0.10156	0.30491	37.2886	35.1087	78.4464	108.662	133.014	-0.22938	-0.17827	-0.10202	-0.17813	0	0.02552
-0.12695	0.25409	37.0353	34.8809	77.6836	107.947	132.3	-0.30584	-0.30561	-0.17854	-0.22903	-0.05109	0
-0.20312	0.17786	36.706	34.6278	76.8953	107.258	131.611	-0.35681	-0.35654	-0.25506	-0.33082	-0.12773	-0.05103
-0.22851	0.17786	36.5033	34.4506	76.0562	106.569	130.922	-0.43327	-0.40747	-0.30607	-0.38172	-0.15327	-0.02552
-0.22851	0.20327	36.3766	34.324	75.3188	105.931	130.259	-0.50973	-0.45841	-0.35708	-0.40716	-0.17882	-0.02552
-0.20312	0.25409	36.25	34.1975	74.6322	105.318	129.622	-0.50973	-0.45841	-0.38259	-0.40716	-0.17882	-0.05103
-0.20312	0.22868	36.0727	34.0203	73.9202	104.731	129.035	-0.45876	-0.38201	-0.30607	-0.35627	-0.12773	-0.02552
-0.20312	0.17786	35.8447	33.8431	73.2591	104.17	128.474	-0.3823	-0.28014	-0.25506	-0.33082	-0.10218	0
-0.15234	0.20327	35.6927	33.7419	72.6488	103.634	127.887	-0.30584	-0.17827	-0.17854	-0.27992	-0.07664	-0.02552
-0.12695	0.25409	35.5913	33.6659	72.0894	103.149	127.352	-0.20389	-0.05093	-0.12753	-0.17813	-0.02555	0
-0.07617	0.33032	35.5153	33.59	71.5554	102.715	126.841	-0.07646	0.05093	-0.05101	-0.15269	0	0.02552
-0.05078	0.38114	35.4393	33.5393	70.9705	102.204	126.28	0	0.17827	0	-0.10179	0.02555	0.02552
-0.02539	0.43195	35.3634	33.4634	70.4365	101.745	125.745	0.07646	0.2292	0.02551	-0.07634	0.05109	0.02552
0	0.50818	35.262	33.3875	69.8771	101.234	125.158	0.17841	0.35654	0.15304	0.0509	0.12773	0.07655
0.02539	0.50818	35.11	33.2356	69.2668	100.673	124.597	0.25487	0.48388	0.28057	0.17813	0.20436	0.12758
0.02539	0.45736	34.8567	33.0584	68.6565	100.162	124.01	0.33133	0.50934	0.30607	0.17813	0.20436	0.10206
0.07617	0.48277	34.7047	32.9318	68.0971	99.575	123.398	0.3823	0.53481	0.33158	0.20358	0.22991	0.12758
0.07617	0.50818	34.5781	32.8306	67.5123	99.039	122.786	0.40778	0.53481	0.35708	0.20358	0.22991	0.10206
0.07617	0.50818	34.4007	32.6281	66.8765	98.4264	122.123	0.3823	0.45841	0.30607	0.15269	0.15327	0.07655
0.05078	0.48277	34.1474	32.4256	66.2408	97.7372	121.383	0.33133	0.40747	0.28057	0.15269	0.17882	0.07655
0	0.45736	33.8688	32.1978	65.656	97.0225	120.643	0.28035	0.33107	0.25506	0.12724	0.15327	0.07655
0	0.40654	33.5901	31.9446	65.0203	96.3078	119.904	0.20389	0.25467	0.20405	0.07634	0.12773	0.05103
-0.02539	0.38114	33.3115	31.7421	64.4354	95.6441	119.19	0.12743	0.12734	0.10202	0	0.07664	0.05103
-0.05078	0.33032	33.0328	31.5143	63.7997	94.9294	118.45	0.05097	0.02547	0.05101	-0.0509	0.05109	0.02552
-0.02539	0.2795	32.8048	31.2359	63.1132	94.1636	117.659	-0.05097	-0.02547	0.02551	-0.07634	0.05109	0.05103
-0.10156	0.20327	32.4755	30.9828	62.5283	93.4489	116.945	-0.10195	-0.12734	-0.02551	-0.12724	0.02555	0
-0.17773	0.10164	32.1209	30.7043	61.9434	92.7597	116.231	-0.12743	-0.20374	-0.10202	-0.20358	-0.05109	-0.02552
-0.20312	0.12705	31.8929	30.5018	61.384	92.045	115.491	-0.22938	-0.25467	-0.12753	-0.20358	-0.05109	-0.02552
-0.20312	0.15245	31.7662	30.3499	60.85	91.3813	114.752	-0.33133	-0.35654	-0.20405	-0.25448	-0.07664	-0.05103
-0.17773	0.15245	31.6142	30.1981	60.2398	90.7943	114.088	-0.33133	-0.38201	-0.25506	-0.33082	-0.12773	-0.05103
-0.17773	0.17786	31.4369	30.0209	59.6295	90.2072	113.476	-0.28035	-0.35654	-0.28057	-0.35627	-0.12773	-0.07655
-0.15234	0.15245	31.2596	29.8437	58.9938	89.6456	112.813	-0.30584	-0.30561	-0.22955	-0.35627	-0.12773	-0.07655
-0.12695	0.15245	31.0823	29.6918	58.4343	89.084	112.201	-0.25487	-0.2292	-0.20405	-0.30537	-0.10218	-0.07655
-0.15234	0.12705	30.8796	29.5146	57.9766	88.548	111.614	-0.15292	-0.10187	-0.12753	-0.22903	-0.05109	-0.05103
-0.15234	0.15245	30.7276	29.3881	57.5189	88.0375	111.028	-0.07646	0.02547	-0.02551	-0.12724	0.02555	-0.02552
-0.10156	0.25409	30.677	29.3374	57.0358	87.5525	110.416	-0.05097	0.0764	0	-0.10179	0.05109	0
-0.07617	0.30491	30.6263	29.2868	56.6289	87.0931	109.854	0	0.10187	0	-0.12724	0.02555	0
-0.05078	0.38114	30.5503	29.1856	56.1712	86.6081	109.268	0.07646	0.17827	0.02551	-0.10179	0.02555	0
-0.02539	0.40654	30.4236	29.059	55.6626	86.0975	108.656	0.12743	0.28014	0.10202	-0.02545	0.07664	0.02552
0	0.38114	30.221	28.8818	55.1287	85.587	108.069	0.22938	0.30561	0.15304	0.02545	0.10218	0.02552
0.02539	0.38114	30.0183	28.7046	54.493	85.0255	107.431	0.28035	0.38201	0.22955	0.10179	0.17882	0.05103
0	0.35573	29.7903	28.5274	53.9335	84.4895	106.819	0.33133	0.45841	0.30607	0.15269	0.20436	0.07655
0	0.35573	29.613	28.3756	53.5012	83.9534	106.182	0.33133	0.38201	0.25506	0.10179	0.15327	0.02552
0.02539	0.43195	29.4864	28.2743	53.0944	83.3663	105.493	0.28035	0.30561	0.20405	0.07634	0.12773	0.02552
0	0.43195	29.309	28.0971	52.6621	82.7537	104.804	0.22938	0.25467	0.17854	0.02545	0.10218	0.02552
0	0.40654	29.0304	27.844	52.179	82.0901	104.09	0.20389	0.2292	0.17854	0.02545	0.10218	0.02552
-0.02539	0.35573	28.7264	27.6162	51.7213	81.4519	103.401	0.15292	0.17827	0.15304	0.02545	0.10218	0.02552
-0.05078	0.2795	28.3971	27.3884	51.2381	80.8393	102.713	0.15292	0.12734	0.15304	0.02545	0.10218	0.02552
-0.05078	0.25409	28.1691	27.1606	50.7296	80.1756	102.024	0.10195	0.10187	0.15304	0	0.10218	0.02552
-0.05078	0.22868	27.9411	26.9834	50.2718	79.5375	101.31	0.02549	-0.02547	0.05101	-0.0509	0.05109	0
-0.07617	0.20327	27.6878	26.7555	49.7887	78.9249	100.621	-0.02549	-0.12734	-0.02551	-0.15269	0	-0.05103
-0.10156	0.20327	27.4598	26.5277	49.2801	78.2612	99.9071	-0.05097	-0.1528	-0.05101	-0.20358	-0.02555	-0.05103
-0.15234	0.15245	27.2318	26.3505	48.7461	77.6741	99.2439	-0.12743	-0.17827	-0.07652	-0.20358	-0.02555	-0.05103
-0.12695	0.20327	27.0545	26.1733	48.2121	77.0615	98.5553	-0.20389	-0.2292	-0.10202	-0.20358	-0.02555	-0.05103
-0.10156	0.20327	26.9025	26.0215	47.8053	76.5255	97.9431	-0.17841	-0.20374	-0.12753	-0.25448	-0.02555	-0.05103
-0.12695	0.17786	26.7505	25.8696	47.3984	76.015	97.3565	-0.15292	-0.17827	-0.12753	-0.25448	-0.02555	-0.05103
-0.07617	0.22868	26.6238	25.743	46.9916	75.4789	96.7188	-0.15292	-0.12734	-0.07652	-0.20358	0	-0.05103
-0.12695	0.15245	26.3959	25.5405	46.6102	74.994	96.1577	-0.07646	-0.0764	-0.07652	-0.22903	-0.02555	-0.07655
-0.12695	0.15245	26.2185	25.3887	46.2287	74.4835	95.5711	-0.05097	-0.02547	-0.02551	-0.17813	0.02555	-0.05103
-0.07617	0.25409	26.1932	25.2874	45.8727	73.9474	94.9334	-0.05097	0.0764	0.07652	-0.0509	0.10218	0
-0.07617	0.2795	26.0919	25.2115	45.6439	73.539	94.3978	0	0.02547	0	-0.12724	0.02555	-0.05103
-0.07617	0.33032	26.0159	25.1102	45.3133	73.0795	93.8367	0.02549	0.0764	0	-0.17813	0	-0.07655
0	0.40654	25.9399	25.009	44.9319	72.569	93.199	0.02549	0.12734	0.05101	-0.10179	0.07664	-0.02552
0	0.35573	25.7626	24.8318	44.6013	72.1096	92.6634	0.10195	0.17827	0.10202	-0.07634	0.07664	-0.05103
0.02539	0.30491	25.5346	24.6546	44.1945	71.6246	92.1022	0.17841	0.20374	0.12753	-0.0509	0.10218	-0.02552
0.02539	0.33032	25.3319	24.4774	43.7622	71.1141	91.4646	0.20389	0.28014	0.20405	0.0509	0.15327	0.02552
0	0.33032	25.1799	24.3508	43.3553	70.6291	90.8525	0.17841	0.2292	0.20405	0.0509	0.15327	0.02552
0.02539	0.35573	25.0533	24.2243	42.9739	70.1186	90.2403	0.17841	0.1528	0.12753	-0.02545	0.10218	-0.02552
0	0.38114	24.8759	24.0977	42.5671	69.5825	89.6026	0.15292	0.12734	0.12753	0	0.10218	0
-0.02539	0.35573	24.6733	23.8699	42.0839	68.9955	88.9395	0.10195	0.10187	0.12753	0	0.10218	0
0	0.33032	24.42	23.6421	41.6516	68.4084	88.2763	0.07646	0.02547	0.10202	-0.0509	0.07664	-0.02552
0	0.30491	24.1667	23.4902	41.2448	67.8723	87.6642	0.05097	0	0.07652	-0.0509	0.07664	-0.02552
0	0.25409	23.9387	23.2877	40.8125	67.3873	87.1031	0.10195	0	0.10202	-0.0509	0.07664	-0.02552
0	0.25409	23.7107	23.1105	40.3039	66.8258	86.4399	0.05097	-0.05093	0.07652	-0.07634	0.05109	-0.02552
-0.02539	0.20327	23.4574	22.908	39.7445	66.2642	85.8023	0	-0.12734	0.02551	-0.10179	0.05109	-0.05103
-0.02539	0.20327	23.2547	22.7308	39.3122	65.7027	85.1901	-0.02549	-0.1528	0	-0.12724	0.02555	-0.05103
-0.07617	0.20327	23.052	22.5789	38.9562	65.2177	84.6035	-0.02549	-0.1528	0	-0.12724	0.02555	-0.05103
-0.05078	0.22868	22.9254	22.4524	38.6765	64.7072	83.9913	-0.07646	-0.20374	-0.02551	-0.15269	0.02555	-0.05103
-0.02539	0.25409	22.7987	22.3005	38.3714	64.1967	83.4047	-0.10195	-0.2292	-0.05101	-0.17813	0	-0.07655
-0.05078	0.20327	22.6214	22.1486	38.0662	63.7372	82.8691	-0.05097	-0.17827	-0.02551	-0.17813	0.02555	-0.07655
0	0.25409	22.4947	22.0221	37.7865	63.2777	82.3079	-0.02549	-0.12734	0.02551	-0.12724	0.05109	-0.05103
0.02539	0.22868	22.3427	21.8449	37.4814	62.8183	81.7723	0	-0.0764	0.02551	-0.12724	0.05109	-0.07655
-0.05078	0.17786	22.1401	21.693	37.1762	62.3843	81.2367	0.02549	-0.0764	0.02551	-0.15269	0.02555	-0.10206
-0.02539	0.25409	22.0388	21.5918	36.8711	61.9249	80.6756	0.05097	0.02547	0.07652	-0.07634	0.07664	-0.05103
0.02539	0.30491	22.0134	21.4905	36.6931	61.491	80.1654	0.05097	0.05093	0.10202	-0.07634	0.07664	-0.05103
0.05078	0.35573	21.9628	21.4146	36.4897	61.1081	79.6298	0.05097	-0.02547	0.02551	-0.15269	0.02555	-0.10206
0.05078	0.38114	21.8868	21.288	36.1845	60.6486	79.0687	0.05097	0	0.02551	-0.15269	0.05109	-0.07655
0.05078	0.35573	21.7095	21.1108	35.9048	60.1892	78.5075	0.07646	0.05093	0.07652	-0.10179	0.07664	-0.07655
0.05078	0.30491	21.5068	20.9589	35.6505	59.7552	77.9974	0.12743	0.0764	0.12753	-0.0509	0.07664	-0.07655
0.05078	0.30491	21.3295	20.7817	35.3454	59.2958	77.4363	0.15292	0.10187	0.15304	0	0.12773	-0.02552
0.05078	0.30491	21.2028	20.6299	35.0148	58.8363	76.8752	0.12743	0.0764	0.15304	0	0.12773	-0.02552
0.02539	0.30491	21.0508	20.5033	34.7606	58.3768	76.2885	0.10195	0	0.10202	-0.0509	0.07664	-0.05103
0.05078	0.35573	20.9495	20.402	34.4808	57.9174	75.7274	0.07646	-0.05093	0.05101	-0.07634	0.05109	-0.07655
0	0.33032	20.7468	20.2249	34.1503	57.4579	75.1662	0.05097	-0.0764	0.05101	-0.10179	0.02555	-0.05103
0	0.30491	20.5189	19.9971	33.718	56.9219	74.5541	0.02549	-0.12734	0.02551	-0.12724	0	-0.07655
0.02539	0.2795	20.3162	19.8705	33.4128	56.4369	73.9675	-0.05097	-0.17827	0	-0.12724	0.02555	-0.07655
0.02539	0.25409	20.1135	19.7186	33.1331	56.0285	73.4573	0	-0.17827	0	-0.12724	0.02555	-0.05103
0	0.20327	19.9109	19.5414	32.8026	55.569	72.9472	0.05097	-0.12734	0.05101	-0.10179	0.02555	-0.02552
-0.02539	0.17786	19.6576	19.3642	32.472	55.0841	72.3861	0	-0.17827	0.02551	-0.10179	0.02555	-0.02552
-0.02539	0.20327	19.4802	19.2377	32.1669	54.5991	71.7994	-0.05097	-0.2292	0	-0.10179	0.02555	-0.02552
-0.02539	0.22868	19.3536	19.1364	31.9126	54.1907	71.2893	-0.02549	-0.20374	0	-0.10179	0.02555	-0.02552
-0.05078	0.22868	19.2269	19.0099	31.6837	53.8333	70.8302	0.02549	-0.17827	0	-0.12724	0	-0.02552
0	0.25409	19.1003	18.8833	31.4294	53.3994	70.2946	0	-0.20374	0	-0.12724	0	-0.02552
0.05078	0.2795	18.9736	18.7567	31.1497	52.9654	69.7845	0	-0.1528	0.02551	-0.10179	0.05109	0
0.02539	0.22868	18.7963	18.6302	30.87	52.6081	69.3764	0.07646	-0.0764	0.07652	-0.07634	0.05109	-0.02552
0.05078	0.25409	18.6949	18.5289	30.6157	52.2507	68.8918	0.12743	-0.02547	0.10202	-0.0509	0.07664	0
0.05078	0.2795	18.5936	18.4023	30.3106	51.8423	68.3816	0.10195	-0.02547	0.10202	-0.0509	0.07664	-0.02552
0.02539	0.25409	18.467	18.2758	30.0054	51.485	67.9225	0.12743	0	0.07652	-0.07634	0.05109	-0.02552
0.02539	0.30491	18.3656	18.1745	29.7766	51.1276	67.4889	0.17841	0.10187	0.15304	-0.02545	0.10218	0.02552
0.05078	0.35573	18.3403	18.0986	29.4715	50.7447	66.9788	0.15292	0.10187	0.17854	0.02545	0.12773	0.02552
0.05078	0.35573	18.2896	17.972	29.1409	50.3363	66.4687	0.15292	0.05093	0.10202	-0.02545	0.07664	0
0.05078	0.33032	18.1377	17.8202	28.7595	49.9534	65.9841	0.15292	0.05093	0.10202	-0.07634	0.05109	0
0.07617	0.33032	18.011	17.6936	28.4543	49.545	65.474	0.15292	0.05093	0.12753	-0.0509	0.07664	0
0.07617	0.30491	17.8843	17.5417	28.2255	49.1621	64.9893	0.15292	0.02547	0.10202	-0.0509	0.05109	0
0.07617	0.2795	17.7323	17.3898	27.8949	48.7282	64.4792	0.12743	-0.02547	0.07652	-0.0509	0.05109	0
0.02539	0.25409	17.555	17.2127	27.5898	48.2943	63.9436	0.07646	-0.02547	0.10202	-0.0509	0.07664	0.02552
0.02539	0.2795	17.4284	17.0861	27.3863	47.8859	63.4335	0.05097	-0.10187	0.05101	-0.07634	0.02555	0.02552
0.02539	0.2795	17.2764	16.9595	27.0812	47.4774	62.9489	0.02549	-0.17827	-0.02551	-0.12724	-0.02555	0
0	0.25409	17.099	16.7823	26.6743	47.0435	62.3877	-0.02549	-0.2292	-0.05101	-0.15269	-0.02555	0
0	0.22868	16.9217	16.6051	26.2929	46.5585	61.8521	-0.07646	-0.25467	-0.05101	-0.15269	-0.02555	0
0	0.20327	16.7191	16.4533	25.9878	46.1756	61.393	-0.07646	-0.25467	-0.07652	-0.17813	-0.05109	0
0	0.17786	16.5417	16.3267	25.7335	45.8438	60.9339	-0.02549	-0.25467	-0.05101	-0.15269	-0.02555	0.02552
0	0.17786	16.3897	16.1748	25.3521	45.4354	60.4493	-0.05097	-0.2292	-0.02551	-0.10179	0	0.07655
0	0.15245	16.2124	16.0483	25.0469	45.0525	59.9902	-0.07646	-0.25467	-0.05101	-0.15269	-0.05109	0.05103
0	0.20327	16.0858	15.947	24.7163	44.6952	59.5566	-0.05097	-0.28014	-0.10202	-0.15269	-0.05109	0.02552
0.02539	0.25409	16.0098	15.8964	24.3095	44.3633	59.123	-0.02549	-0.20374	-0.02551	-0.10179	0	0.05103
0.02539	0.22868	15.8831	15.7698	23.8009	44.057	58.7149	0.02549	-0.1528	0	-0.10179	0	0.07655
0.05078	0.22868	15.7311	15.6433	23.4195	43.7252	58.3323	0.05097	-0.12734	0	-0.10179	-0.02555	0.05103
0.07617	0.25409	15.6551	15.5926	23.1907	43.4189	57.8987	0.07646	-0.02547	0.07652	-0.0509	0.05109	0.10206
0.10156	0.2795	15.5791	15.5167	22.9872	43.1381	57.5416	0.15292	0.05093	0.12753	0	0.07664	0.10206
0.12695	0.2795	15.4778	15.4154	22.7075	42.8829	57.1845	0.22938	0.0764	0.12753	-0.02545	0.05109	0.10206
0.12695	0.30491	15.3765	15.3395	22.3769	42.551	56.7764	0.22938	0.12734	0.15304	0	0.07664	0.10206
0.12695	0.33032	15.3005	15.2383	22.0972	42.2192	56.3683	0.22938	0.17827	0.17854	0.0509	0.10218	0.12758
0.12695	0.33032	15.2498	15.137	21.9701	41.9129	55.9857	0.28035	0.2292	0.20405	0.07634	0.10218	0.12758
0.15234	0.35573	15.1738	15.0358	21.6395	41.6066	55.5776	0.28035	0.20374	0.17854	0.0509	0.10218	0.12758
0.17773	0.35573	15.1232	14.9345	21.1055	41.2492	55.1185	0.22938	0.1528	0.15304	0.02545	0.07664	0.10206
0.17773	0.33032	14.9965	14.7826	20.4444	40.8663	54.6849	0.20389	0.12734	0.12753	0	0.07664	0.10206
0.15234	0.30491	14.8445	14.6561	19.8595	40.5345	54.2513	0.22938	0.10187	0.10202	-0.02545	0.05109	0.07655
0.15234	0.30491	14.7178	14.5042	19.4018	40.1516	53.7667	0.17841	0.0764	0.10202	0	0.05109	0.10206
0.12695	0.25409	14.5912	14.327	19.0458	39.7432	53.2821	0.10195	0.02547	0.10202	-0.02545	0.05109	0.10206
0.10156	0.22868	14.4392	14.2004	18.6644	39.3859	52.8485	0.07646	-0.05093	0.05101	-0.07634	0.02555	0.10206
0.10156	0.22868	14.2872	14.0739	18.2575	39.003	52.3639	0.02549	-0.12734	-0.02551	-0.10179	-0.02555	0.07655
0.12695	0.22868	14.1859	13.9473	17.927	38.6456	51.9047	-0.02549	-0.20374	-0.07652	-0.15269	-0.05109	0.05103
0.10156	0.17786	14.0339	13.7701	17.4947	38.2372	51.4201	-0.10195	-0.25467	-0.12753	-0.20358	-0.07664	0.05103
0.07617	0.15245	13.8312	13.5929	17.1896	37.8543	50.9355	-0.12743	-0.28014	-0.12753	-0.20358	-0.07664	0.02552
0.07617	0.12705	13.6792	13.4917	17.1387	37.5225	50.5529	-0.12743	-0.28014	-0.12753	-0.20358	-0.07664	0.05103
0.10156	0.12705	13.5526	13.3904	17.1133	37.2162	50.1448	-0.10195	-0.28014	-0.12753	-0.17813	-0.07664	0.05103
0.07617	0.10164	13.4006	13.2892	17.0116	36.9099	49.7367	-0.12743	-0.28014	-0.12753	-0.17813	-0.07664	0.05103
0.07617	0.10164	13.2993	13.1879	16.8081	36.6036	49.3541	-0.12743	-0.25467	-0.12753	-0.17813	-0.07664	0.05103
0.10156	0.15245	13.1979	13.112	16.6301	36.3483	48.9971	-0.07646	-0.2292	-0.12753	-0.17813	-0.07664	0.05103
0.10156	0.15245	13.1219	13.0614	16.4267	36.0931	48.6655	-0.05097	-0.1528	-0.07652	-0.12724	-0.05109	0.07655
0.12695	0.17786	13.0206	12.9854	16.1724	35.8378	48.3084	0	-0.05093	0	-0.10179	-0.02555	0.07655
0.12695	0.17786	12.9193	12.9095	15.8673	35.6081	48.0023	0.07646	0	0.02551	-0.07634	0	0.07655
0.15234	0.22868	12.8686	12.8589	15.5876	35.3784	47.6707	0.12743	0.10187	0.10202	0.02545	0.05109	0.12758
0.17773	0.25409	12.8179	12.8082	15.2824	35.1742	47.3647	0.17841	0.17827	0.12753	0.0509	0.07664	0.12758
0.17773	0.25409	12.7419	12.7323	14.6467	34.9444	47.0586	0.25487	0.20374	0.12753	0.02545	0.05109	0.10206
0.17773	0.2795	12.6913	12.6817	13.9347	34.7147	46.7015	0.25487	0.25467	0.15304	0.0509	0.07664	0.10206
0.20312	0.30491	12.666	12.6057	13.1973	34.4339	46.3444	0.25487	0.30561	0.20405	0.07634	0.10218	0.12758
0.20312	0.30491	12.59	12.5298	12.1039	34.2042	46.0129	0.30584	0.30561	0.22955	0.07634	0.10218	0.12758
0.20312	0.30491	12.4886	12.4285	11.2139	33.9234	45.6558	0.30584	0.30561	0.22955	0.07634	0.10218	0.12758
0.20312	0.30491	12.4126	12.3273	10.5273	33.6171	45.2477	0.28035	0.28014	0.20405	0.07634	0.10218	0.12758
0.17773	0.2795	12.3113	12.2007	9.63734	33.3108	44.8396	0.25487	0.2292	0.17854	0.0509	0.07664	0.10206
0.15234	0.2795	12.1846	12.0742	8.97621	32.979	44.4315	0.22938	0.1528	0.12753	0.02545	0.05109	0.10206
0.12695	0.22868	12.058	11.9223	8.18793	32.6471	43.9979	0.15292	0.12734	0.12753	0.02545	0.05109	0.10206
0.10156	0.20327	11.9313	11.7957	7.24708	32.2898	43.5643	0.10195	0.05093	0.07652	-0.02545	0.02555	0.10206
0.10156	0.20327	11.8047	11.6439	6.50966	31.9579	43.1307	0.05097	-0.05093	0	-0.07634	0	0.10206
0.07617	0.17786	11.678	11.5173	5.95023	31.6006	42.7226	0	-0.10187	-0.02551	-0.10179	-0.02555	0.07655
0.05078	0.12705	11.526	11.3654	5.33995	31.2943	42.3145	-0.05097	-0.17827	-0.10202	-0.17813	-0.07664	0.05103
0.05078	0.10164	11.3994	11.2388	4.95853	30.9369	41.8809	-0.10195	-0.2292	-0.15304	-0.20358	-0.10218	0.05103
0.05078	0.10164	11.2727	11.1376	4.83139	30.6306	41.4983	-0.17841	-0.25467	-0.15304	-0.22903	-0.10218	0.02552
0.02539	0.07623	11.146	11.011	4.50082	30.3498	41.1412	-0.15292	-0.25467	-0.15304	-0.22903	-0.10218	0.02552
0	0.05082	10.994	10.9098	3.15311	30.0946	40.8096	-0.15292	-0.2292	-0.15304	-0.20358	-0.10218	0.05103
0	0.07623	10.8927	10.8338	1.75456	29.8393	40.4526	-0.15292	-0.20374	-0.12753	-0.17813	-0.07664	0.05103
0.02539	0.10164	10.8421	10.7579	0.61028	29.6096	40.121	-0.12743	-0.17827	-0.12753	-0.17813	-0.10218	0.05103
0.05078	0.12705	10.7914	10.7326	-0.48314	29.4309	39.8404	-0.07646	-0.12734	-0.12753	-0.17813	-0.07664	0.05103
0.07617	0.15245	10.7407	10.682	-1.32227	29.2267	39.5343	-0.02549	-0.05093	-0.07652	-0.12724	-0.05109	0.05103
0.07617	0.17786	10.6901	10.6313	-1.8817	29.0736	39.2793	0.05097	0.02547	-0.02551	-0.10179	-0.02555	0.07655
0.10156	0.20327	10.6141	10.606	-2.79712	28.8949	39.0242	0.12743	0.10187	0.02551	-0.02545	0.02555	0.10206
0.10156	0.22868	10.5634	10.5554	-4.14482	28.7162	38.7437	0.17841	0.20374	0.10202	0.02545	0.05109	0.12758
0.10156	0.25409	10.5128	10.5048	-5.31452	28.5631	38.4886	0.25487	0.28014	0.12753	0.0509	0.07664	0.12758
0.12695	0.2795	10.4621	10.4795	-6.30623	28.3844	38.2335	0.28035	0.30561	0.15304	0.0509	0.07664	0.12758
0.15234	0.33032	10.4621	10.4288	-7.11994	28.2057	37.9275	0.30584	0.35654	0.17854	0.07634	0.10218	0.12758
0.17773	0.35573	10.4367	10.3782	-7.6285	28.0015	37.6724	0.33133	0.38201	0.20405	0.10179	0.10218	0.15309
0.15234	0.33032	10.3607	10.3023	-7.73022	27.7973	37.3918	0.3823	0.40747	0.22955	0.10179	0.12773	0.12758
0.15234	0.33032	10.2594	10.201	-8.03536	27.542	37.0603	0.35681	0.38201	0.22955	0.12724	0.12773	0.15309
0.15234	0.33032	10.1581	10.0998	-8.36593	27.2868	36.7542	0.33133	0.35654	0.22955	0.12724	0.12773	0.15309
0.12695	0.30491	10.0568	9.99852	-8.64564	27.006	36.4226	0.30584	0.30561	0.17854	0.07634	0.10218	0.12758
0.10156	0.30491	9.95544	9.89727	-8.87449	26.7252	36.091	0.25487	0.2292	0.12753	0.02545	0.05109	0.10206
0.10156	0.30491	9.87945	9.79602	-9.00163	26.4444	35.7339	0.17841	0.1528	0.10202	0	0.05109	0.10206
0.07617	0.25409	9.75279	9.64415	-9.12878	26.1381	35.4024	0.12743	0.0764	0.05101	-0.0509	0.02555	0.07655
0.05078	0.22868	9.6008	9.49227	-9.00163	25.8318	35.0453	0.10195	0.02547	0.02551	-0.07634	0	0.07655
0.02539	0.17786	9.44881	9.36571	-8.79821	25.5255	34.6882	0.02549	-0.05093	-0.02551	-0.10179	0	0.07655
0	0.17786	9.34748	9.26446	-8.62021	25.2447	34.3566	-0.02549	-0.12734	-0.07652	-0.15269	-0.05109	0.05103
-0.02539	0.15245	9.24615	9.1632	-8.3405	24.9895	34.0505	-0.05097	-0.17827	-0.12753	-0.20358	-0.07664	0.05103
-0.02539	0.15245	9.14482	9.08727	-7.93364	24.7342	33.7445	-0.10195	-0.2292	-0.15304	-0.22903	-0.07664	0.02552
-0.05078	0.15245	9.06883	8.98602	-7.57765	24.5045	33.4384	-0.12743	-0.2292	-0.15304	-0.22903	-0.07664	0.05103
-0.05078	0.15245	8.9675	8.88476	-7.06908	24.2748	33.1578	-0.10195	-0.20374	-0.15304	-0.20358	-0.07664	0.05103
-0.05078	0.12705	8.8915	8.83414	-6.53508	24.0961	32.9028	-0.07646	-0.17827	-0.12753	-0.20358	-0.05109	0.05103
-0.02539	0.15245	8.84084	8.78351	-6.07737	23.9174	32.6477	-0.07646	-0.12734	-0.10202	-0.15269	-0.05109	0.05103
-0.02539	0.17786	8.79018	8.7582	-5.69595	23.7643	32.3927	-0.05097	-0.10187	-0.10202	-0.17813	-0.05109	0.02552
0	0.22868	8.76484	8.73289	-5.08567	23.6366	32.1886	0.02549	-0.05093	-0.07652	-0.15269	-0.05109	0.02552
0	0.25409	8.73951	8.70758	-4.37368	23.509	31.9845	0.10195	0.05093	0	-0.10179	0	0.05103
0.02539	0.2795	8.68885	8.68226	-3.99225	23.3814	31.7805	0.15292	0.12734	0.05101	-0.02545	0.02555	0.07655
0.02539	0.2795	8.66352	8.63164	-3.73797	23.2537	31.5765	0.20389	0.17827	0.07652	0	0.05109	0.07655
0.05078	0.30491	8.61285	8.60632	-3.45826	23.1006	31.3724	0.25487	0.25467	0.12753	0.0509	0.07664	0.07655
0.05078	0.33032	8.61285	8.58101	-3.00054	22.9474	31.1684	0.28035	0.28014	0.15304	0.07634	0.10218	0.07655
0.05078	0.35573	8.56219	8.53039	-2.49198	22.8198	30.9388	0.33133	0.30561	0.15304	0.07634	0.10218	0.05103
0.10156	0.35573	8.51152	8.47976	-2.0597	22.6411	30.7348	0.33133	0.30561	0.17854	0.07634	0.10218	0.07655
0.10156	0.38114	8.46086	8.42914	-1.60199	22.4625	30.5052	0.35681	0.33107	0.20405	0.10179	0.12773	0.07655
0.07617	0.35573	8.35953	8.32789	-1.11885	22.2583	30.2756	0.33133	0.30561	0.20405	0.10179	0.10218	0.07655
0.07617	0.33032	8.28354	8.25195	-0.81371	22.0285	29.9951	0.30584	0.28014	0.17854	0.07634	0.10218	0.05103
0.05078	0.33032	8.18221	8.1507	-0.58485	21.7988	29.7145	0.28035	0.2292	0.15304	0.0509	0.10218	0.05103
0.05078	0.33032	8.08088	8.04945	-0.40685	21.5691	29.4595	0.22938	0.1528	0.12753	0	0.07664	0.05103
0.05078	0.30491	8.00489	7.97351	-0.12714	21.3393	29.1534	0.17841	0.0764	0.07652	-0.02545	0.05109	0.02552
0.02539	0.2795	7.87823	7.84694	0.45771	21.0586	28.8728	0.10195	0.02547	0.05101	-0.0509	0.02555	0.02552
0	0.25409	7.7769	7.72038	1.29685	20.8033	28.5922	0.05097	-0.02547	0.02551	-0.07634	0.02555	0.02552
-0.02539	0.20327	7.65024	7.61913	2.21227	20.5736	28.3372	0.02549	-0.0764	-0.02551	-0.10179	0	0.02552
-0.05078	0.17786	7.52358	7.51788	2.97512	20.3438	28.0821	-0.02549	-0.1528	-0.05101	-0.15269	-0.02555	0
-0.05078	0.20327	7.47292	7.44194	3.63625	20.1141	27.8016	-0.07646	-0.20374	-0.10202	-0.17813	-0.05109	0
-0.05078	0.20327	7.42225	7.366	4.22111	19.9354	27.572	-0.10195	-0.20374	-0.10202	-0.17813	-0.05109	0
-0.05078	0.20327	7.37159	7.31538	4.78053	19.7568	27.368	-0.07646	-0.20374	-0.12753	-0.20358	-0.05109	0
-0.05078	0.20327	7.29559	7.26475	5.16195	19.5781	27.1639	-0.07646	-0.20374	-0.12753	-0.20358	-0.05109	0
-0.05078	0.20327	7.24493	7.18881	5.39081	19.4249	26.9344	-0.10195	-0.17827	-0.10202	-0.20358	-0.05109	0
-0.05078	0.20327	7.19426	7.13819	5.54338	19.2973	26.7558	-0.05097	-0.12734	-0.07652	-0.17813	-0.02555	0
-0.05078	0.20327	7.1436	7.11287	5.54338	19.1697	26.5773	0	-0.05093	-0.05101	-0.12724	-0.02555	0
-0.02539	0.22868	7.1436	7.11287	5.49252	19.0676	26.3987	0.02549	0	0	-0.10179	0.02555	0.02552
0	0.25409	7.11827	7.08756	5.54338	18.9655	26.2202	0.07646	0.02547	0	-0.10179	0.02555	0.02552
0	0.2795	7.09294	7.06225	5.77223	18.8634	26.0417	0.12743	0.0764	0.05101	-0.07634	0.02555	0.02552
0.02539	0.30491	7.09294	7.03694	6.07737	18.7357	25.8631	0.15292	0.12734	0.07652	-0.02545	0.05109	0.05103
0.02539	0.30491	7.0676	7.01162	6.35709	18.6081	25.6846	0.20389	0.1528	0.10202	-0.02545	0.05109	0.05103
0.05078	0.30491	7.01694	6.961	6.6368	18.4805	25.506	0.22938	0.17827	0.10202	0	0.07664	0.05103
0.05078	0.33032	6.96628	6.93569	6.91651	18.3528	25.3275	0.25487	0.2292	0.15304	0.02545	0.07664	0.07655
0.02539	0.33032	6.91561	6.88506	7.14537	18.2507	25.1744	0.28035	0.2292	0.15304	0.0509	0.07664	0.07655
0.05078	0.33032	6.83962	6.80912	7.32336	18.0465	24.9449	0.25487	0.20374	0.17854	0.0509	0.10218	0.10206
0.05078	0.33032	6.78895	6.7585	7.52679	17.8934	24.7153	0.22938	0.20374	0.17854	0.0509	0.10218	0.07655
0.02539	0.30491	6.68763	6.68256	7.67936	17.7147	24.5368	0.25487	0.1528	0.12753	0.02545	0.07664	0.07655
0.02539	0.33032	6.61163	6.60662	7.78107	17.536	24.3072	0.20389	0.12734	0.12753	0	0.07664	0.07655
0	0.30491	6.53563	6.53068	7.88279	17.3318	24.0777	0.15292	0.05093	0.10202	-0.02545	0.05109	0.05103
0	0.2795	6.45964	6.45474	7.90822	17.1531	23.8481	0.15292	0.02547	0.07652	-0.02545	0.05109	0.05103
0	0.2795	6.35831	6.37881	7.93364	16.9489	23.6186	0.12743	0	0.05101	-0.0509	0.02555	0.05103
-0.02539	0.25409	6.25698	6.27755	7.9845	16.7447	23.4145	0.07646	-0.05093	0.02551	-0.07634	0	0.02552
-0.05078	0.22868	6.15566	6.1763	8.08621	16.5661	23.185	0.05097	-0.0764	0	-0.10179	0	0.02552
-0.05078	0.20327	6.10499	6.12568	8.18793	16.3874	22.9809	0	-0.10187	-0.02551	-0.12724	0	0.02552
-0.05078	0.20327	6.05433	6.04974	8.1625	16.2087	22.7769	-0.02549	-0.12734	-0.02551	-0.12724	-0.02555	0
-0.05078	0.22868	6.029	6.02443	8.1625	16.0811	22.5983	-0.02549	-0.12734	-0.05101	-0.17813	-0.02555	0.02552
-0.05078	0.22868	5.97833	5.9738	8.08621	15.9535	22.4198	-0.02549	-0.10187	-0.05101	-0.15269	-0.02555	0.02552
-0.02539	0.25409	5.953	5.92318	7.9845	15.8003	22.2157	-0.05097	-0.10187	-0.02551	-0.15269	0	0.02552
-0.02539	0.22868	5.90234	5.87255	8.08621	15.6982	22.0882	0	-0.0764	-0.02551	-0.15269	-0.02555	0
-0.02539	0.25409	5.877	5.84724	8.23878	15.5961	21.9097	0	-0.02547	0	-0.12724	0	0
-0.02539	0.2795	5.877	5.82193	8.36593	15.4685	21.7311	0.02549	0	0.02551	-0.10179	0.02555	0.02552
-0.02539	0.25409	5.85167	5.7713	8.5185	15.3919	21.6036	0.05097	0.02547	0	-0.10179	0	0
0	0.2795	5.85167	5.7713	8.5185	15.2898	21.4506	0.07646	0.05093	0.05101	-0.07634	0.02555	0.02552
0.02539	0.30491	5.85167	5.74599	8.31507	15.1877	21.272	0.07646	0.10187	0.05101	-0.0509	0.05109	0.02552
0	0.30491	5.80101	5.69536	8.06079	15.0856	21.119	0.10195	0.10187	0.05101	-0.0509	0.02555	0.02552
0.02539	0.30491	5.75035	5.67005	7.90822	14.958	20.9659	0.12743	0.12734	0.07652	-0.0509	0.05109	0.02552
0.02539	0.30491	5.72501	5.61942	7.88279	14.8559	20.7874	0.12743	0.1528	0.10202	0	0.05109	0.02552
0.02539	0.30491	5.67435	5.5688	7.75565	14.7282	20.6344	0.15292	0.1528	0.07652	-0.02545	0.05109	0.02552
0.05078	0.30491	5.62369	5.54349	7.67936	14.6006	20.4813	0.15292	0.1528	0.10202	0	0.05109	0.05103
0.05078	0.30491	5.57302	5.49286	7.70479	14.473	20.3028	0.12743	0.12734	0.10202	0	0.07664	0.05103
0.05078	0.30491	5.49703	5.44223	7.70479	14.3453	20.1242	0.12743	0.10187	0.07652	-0.02545	0.05109	0.05103
0.02539	0.2795	5.42103	5.3663	7.65393	14.1667	19.9202	0.10195	0.05093	0.05101	-0.02545	0.02555	0.02552
0.02539	0.2795	5.34503	5.31567	7.52679	14.0135	19.7417	0.07646	0.05093	0.05101	-0.02545	0.05109	0.05103
0.05078	0.2795	5.29437	5.26505	7.45051	13.8859	19.5631	0.07646	0.02547	0.05101	-0.0509	0.02555	0.02552
0.02539	0.25409	5.21837	5.18911	7.37422	13.7583	19.4101	0.05097	0	0.02551	-0.07634	0.02555	0.02552
0.02539	0.25409	5.14238	5.13848	7.27251	13.6051	19.2315	0.05097	-0.02547	0.02551	-0.07634	0.02555	0.02552
0.02539	0.25409	5.09172	5.08786	7.19622	13.452	19.053	0.05097	-0.02547	0.02551	-0.07634	0.02555	0.05103
0.02539	0.22868	5.01572	5.03723	7.17079	13.3243	18.9	0.05097	-0.02547	0	-0.07634	0.02555	0.05103
0.02539	0.25409	4.96506	4.98661	7.27251	13.1967	18.7214	0.02549	-0.02547	0	-0.07634	0.02555	0.05103
0.02539	0.25409	4.93972	4.96129	7.29794	13.0946	18.5939	0.02549	-0.05093	0	-0.10179	0	0.02552
0.02539	0.25409	4.91439	4.91067	7.29794	12.967	18.4154	0.02549	-0.05093	-0.02551	-0.10179	0	0.02552
0.02539	0.25409	4.88906	4.88536	7.22165	12.8649	18.2878	0.02549	-0.02547	0	-0.10179	0.02555	0.02552
0.05078	0.25409	4.86373	4.83473	7.27251	12.7883	18.1603	0.05097	0	0.02551	-0.07634	0.02555	0.05103
0.05078	0.2795	4.8384	4.80942	7.39965	12.6607	18.0072	0.05097	0.02547	0.02551	-0.07634	0.02555	0.05103
0.02539	0.25409	4.81306	4.75879	7.52679	12.5586	17.8797	0.05097	0.05093	0.02551	-0.07634	0.02555	0.05103
0.05078	0.2795	4.81306	4.75879	7.60308	12.5075	17.7522	0.07646	0.05093	0.02551	-0.07634	0.02555	0.05103
0.07617	0.30491	4.81306	4.73348	7.6285	12.4054	17.5992	0.07646	0.0764	0.02551	-0.07634	0.05109	0.05103
0.05078	0.2795	4.78773	4.68285	7.65393	12.3033	17.4461	0.07646	0.05093	0	-0.07634	0.02555	0.05103
0.05078	0.30491	4.7624	4.65754	7.67936	12.2012	17.2931	0.10195	0.0764	0.02551	-0.0509	0.05109	0.05103
0.05078	0.30491	4.71174	4.60692	7.65393	12.0991	17.1655	0.07646	0.0764	0.02551	-0.0509	0.05109	0.07655
0.05078	0.2795	4.66107	4.55629	7.6285	11.997	17.0125	0.10195	0.0764	0.02551	-0.0509	0.05109	0.05103
0.07617	0.2795	4.63574	4.53098	7.65393	11.8694	16.8595	0.07646	0.0764	0.02551	-0.0509	0.05109	0.07655
0.07617	0.2795	4.58508	4.48035	7.75565	11.7673	16.7064	0.07646	0.05093	0.02551	-0.0509	0.05109	0.05103
0.07617	0.25409	4.53441	4.42973	7.95907	11.6396	16.5534	0.07646	0.05093	0	-0.07634	0.02555	0.05103
0.07617	0.2795	4.48375	4.3791	8.11164	11.5375	16.4259	0.07646	0.05093	0	-0.07634	0.05109	0.07655
0.05078	0.22868	4.38242	4.32848	8.18793	11.4099	16.2728	0.05097	0.02547	0	-0.07634	0.02555	0.05103
0.02539	0.22868	4.30643	4.27785	8.3405	11.2823	16.1198	0.05097	0	-0.02551	-0.07634	0.02555	0.05103
0.05078	0.25409	4.28109	4.25254	8.46764	11.2057	15.9923	0.05097	0	0	-0.07634	0.05109	0.07655
0.05078	0.25409	4.23043	4.20191	8.41678	11.0781	15.8648	0.05097	-0.02547	-0.02551	-0.07634	0.02555	0.05103
0.05078	0.25409	4.17977	4.1766	8.39135	11.0015	15.7372	0.05097	0	0	-0.07634	0.02555	0.05103
0.02539	0.22868	4.10377	4.12597	8.39135	10.8994	15.6097	0.05097	0.02547	0	-0.07634	0.05109	0.07655
0.05078	0.22868	4.05311	4.07535	8.5185	10.7973	15.4822	0.07646	0.02547	0.02551	-0.0509	0.05109	0.07655
0.05078	0.25409	4.05311	4.07535	8.64564	10.7207	15.4056	0.10195	0.05093	0.02551	-0.0509	0.05109	0.07655
0.05078	0.25409	4.02777	4.05004	8.74735	10.6441	15.2781	0.10195	0.05093	0.02551	-0.07634	0.05109	0.05103
0.05078	0.25409	4.00244	4.05004	8.87449	10.542	15.1506	0.07646	0.05093	0.02551	-0.07634	0.05109	0.05103
0.07617	0.2795	4.00244	4.02472	9.00163	10.491	15.0741	0.10195	0.10187	0.05101	-0.0509	0.07664	0.07655
0.07617	0.2795	3.97711	3.9741	9.02706	10.4144	14.972	0.12743	0.10187	0.05101	-0.02545	0.07664	0.07655
0.07617	0.2795	3.95178	3.94878	9.1542	10.3123	14.8445	0.12743	0.12734	0.07652	-0.02545	0.10218	0.07655
0.07617	0.2795	3.95178	3.94878	9.3322	10.2613	14.7425	0.12743	0.12734	0.07652	-0.02545	0.10218	0.07655
0.07617	0.2795	3.95178	3.92347	9.43392	10.1592	14.6405	0.12743	0.12734	0.07652	-0.0509	0.07664	0.05103
0.07617	0.30491	3.95178	3.89816	9.48477	10.1081	14.5384	0.15292	0.12734	0.07652	-0.02545	0.10218	0.07655
0.07617	0.2795	3.90112	3.84753	9.53563	9.98048	14.3854	0.12743	0.12734	0.05101	-0.0509	0.07664	0.05103
0.07617	0.30491	3.87578	3.79691	9.61191	9.87837	14.2579	0.10195	0.10187	0.05101	-0.0509	0.07664	0.05103
0.07617	0.2795	3.85045	3.7716	9.6882	9.8018	14.1303	0.10195	0.10187	0.05101	-0.0509	0.07664	0.05103
0.07617	0.2795	3.82512	3.72097	9.76448	9.69969	14.0028	0.07646	0.0764	0.02551	-0.07634	0.07664	0.05103
0.05078	0.2795	3.77446	3.67034	9.81534	9.59759	13.8498	0.05097	0.05093	0.02551	-0.07634	0.05109	0.05103
0.05078	0.25409	3.72379	3.61972	9.84077	9.46997	13.7222	0.05097	0	0	-0.07634	0.05109	0.05103
0.05078	0.25409	3.67313	3.56909	9.8662	9.36786	13.5947	0.02549	0	0	-0.07634	0.05109	0.05103
0.05078	0.25409	3.62246	3.51847	9.89163	9.26576	13.4672	0	0	0	-0.07634	0.05109	0.05103
0.02539	0.22868	3.5718	3.49316	9.99334	9.16366	13.3397	0	-0.02547	-0.02551	-0.10179	0.02555	0.05103
0.02539	0.22868	3.52114	3.44253	10.0442	9.08708	13.2121	-0.02549	-0.05093	-0.05101	-0.10179	0.02555	0.05103
0.05078	0.22868	3.47047	3.41722	10.0951	8.98498	13.1101	-0.02549	-0.02547	-0.02551	-0.10179	0.02555	0.05103
0.05078	0.22868	3.41981	3.3919	10.1205	8.9084	13.0081	0	-0.02547	-0.02551	-0.10179	0.02555	0.05103
0.07617	0.22868	3.39448	3.36659	10.1205	8.85735	12.9061	0	0	-0.02551	-0.10179	0.02555	0.05103
0.05078	0.22868	3.34381	3.34128	10.0951	8.78078	12.8295	0	0.02547	-0.02551	-0.07634	0.05109	0.05103
0.05078	0.22868	3.31848	3.34128	10.0696	8.72973	12.7275	0.02549	0.05093	0	-0.0509	0.05109	0.05103
0.07617	0.25409	3.29315	3.31597	10.0696	8.67867	12.651	0.07646	0.10187	0.02551	-0.0509	0.07664	0.07655
0.07617	0.25409	3.26782	3.31597	10.0696	8.62762	12.5745	0.10195	0.12734	0.05101	-0.02545	0.07664	0.07655
0.07617	0.2795	3.26782	3.31597	10.0442	8.57657	12.5235	0.10195	0.1528	0.05101	-0.02545	0.07664	0.07655
0.10156	0.30491	3.26782	3.31597	10.0188	8.55105	12.4469	0.12743	0.20374	0.07652	0	0.07664	0.07655
0.10156	0.30491	3.29315	3.29065	9.96791	8.5	12.3704	0.15292	0.2292	0.07652	0	0.10218	0.07655
0.10156	0.33032	3.29315	3.29065	9.8662	8.44894	12.2939	0.17841	0.25467	0.10202	0	0.10218	0.10206
0.10156	0.30491	3.26782	3.24003	9.71363	8.37237	12.1919	0.17841	0.28014	0.10202	0.02545	0.10218	0.07655
0.12695	0.30491	3.24249	3.21472	9.6882	8.32132	12.1154	0.17841	0.28014	0.10202	0.02545	0.10218	0.07655
0.12695	0.33032	3.24249	3.21472	9.71363	8.24474	12.0133	0.17841	0.25467	0.10202	0	0.10218	0.07655
0.12695	0.30491	3.21715	3.16409	9.6882	8.14264	11.9113	0.15292	0.2292	0.07652	-0.02545	0.07664	0.05103
0.12695	0.33032	3.21715	3.13878	9.58649	8.06606	11.7838	0.12743	0.20374	0.07652	-0.02545	0.10218	0.07655
0.10156	0.30491	3.16649	3.08815	9.5102	7.96396	11.6562	0.10195	0.17827	0.07652	-0.02545	0.07664	0.05103
0.10156	0.2795	3.11583	3.01221	9.40849	7.86186	11.5287	0.07646	0.1528	0.05101	-0.0509	0.05109	0.05103
0.10156	0.25409	3.06516	2.9869	9.30677	7.75976	11.4012	0.05097	0.12734	0.05101	-0.0509	0.05109	0.05103
0.07617	0.22868	3.03983	2.91096	9.23049	7.65765	11.2737	0.02549	0.0764	0	-0.10179	0.02555	0.02552
0.07617	0.25409	3.0145	2.88565	9.23049	7.55555	11.1716	0	0.02547	-0.02551	-0.10179	0.02555	0.02552
0.07617	0.22868	2.96383	2.86034	9.1542	7.47898	11.0186	-0.05097	0	-0.05101	-0.12724	0	0.02552
0.07617	0.22868	2.91317	2.80971	9.07792	7.37687	10.9166	-0.05097	0	-0.05101	-0.12724	0.02555	0.02552
0.07617	0.20327	2.83717	2.73377	9.02706	7.27477	10.8146	-0.07646	0	-0.05101	-0.12724	0	0.02552
0.07617	0.20327	2.78651	2.73377	9.02706	7.22372	10.687	-0.07646	0	-0.05101	-0.12724	0	0.02552
0.07617	0.20327	2.76118	2.70846	9.00163	7.14714	10.6105	-0.05097	0	-0.05101	-0.12724	0	0.02552
0.07617	0.22868	2.76118	2.70846	8.97621	7.12162	10.5085	-0.05097	0.02547	-0.05101	-0.12724	0	0.02552
0.07617	0.20327	2.73585	2.68315	8.95078	7.07057	10.4575	-0.02549	0.05093	-0.05101	-0.12724	0	0.02552
0.10156	0.22868	2.71052	2.68315	9.00163	7.04504	10.4065	0	0.10187	0	-0.07634	0.02555	0.05103
0.10156	0.22868	2.71052	2.68315	9.00163	7.01952	10.3554	0.02549	0.1528	0.02551	-0.07634	0.05109	0.05103
0.10156	0.25409	2.68518	2.68315	8.95078	6.99399	10.2789	0.05097	0.20374	0.05101	-0.02545	0.07664	0.07655
0.12695	0.2795	2.71052	2.68315	8.92535	6.96846	10.2279	0.10195	0.2292	0.05101	0	0.07664	0.07655
0.12695	0.2795	2.71052	2.68315	8.87449	6.94294	10.2024	0.12743	0.28014	0.10202	0	0.10218	0.07655
0.12695	0.2795	2.68518	2.68315	8.79821	6.91741	10.1259	0.15292	0.30561	0.10202	0	0.10218	0.07655
0.17773	0.30491	2.71052	2.68315	8.72192	6.89189	10.1004	0.17841	0.33107	0.12753	0.02545	0.10218	0.07655
0.17773	0.30491	2.71052	2.68315	8.69649	6.86636	10.0239	0.20389	0.35654	0.15304	0.02545	0.10218	0.07655
0.17773	0.30491	2.71052	2.65784	8.64564	6.81531	9.97285	0.20389	0.35654	0.15304	0.0509	0.10218	0.07655
0.15234	0.30491	2.68518	2.63252	8.46764	6.73874	9.87083	0.20389	0.35654	0.15304	0.0509	0.10218	0.07655
0.15234	0.30491	2.65985	2.60721	8.31507	6.66216	9.79431	0.20389	0.30561	0.15304	0.02545	0.10218	0.07655
0.15234	0.2795	2.63452	2.5819	8.21336	6.58558	9.69229	0.17841	0.28014	0.15304	0.02545	0.10218	0.07655
0.15234	0.2795	2.60919	2.53127	8.1625	6.50901	9.59026	0.15292	0.2292	0.12753	0	0.07664	0.07655
0.12695	0.2795	2.58386	2.48065	8.13707	6.4069	9.46273	0.10195	0.17827	0.10202	-0.02545	0.07664	0.07655
0.12695	0.25409	2.53319	2.43002	8.13707	6.3048	9.36071	0.07646	0.1528	0.07652	-0.0509	0.05109	0.05103
0.12695	0.22868	2.4572	2.35408	8.1625	6.2027	9.23318	0.05097	0.10187	0.05101	-0.07634	0.05109	0.05103
0.10156	0.20327	2.40653	2.30346	8.18793	6.1006	9.13116	0.02549	0.05093	0.02551	-0.10179	0.02555	0.05103
0.07617	0.20327	2.3812	2.27814	8.18793	5.9985	9.00363	-0.02549	0	-0.02551	-0.12724	0	0.02552
0.10156	0.20327	2.35587	2.25283	8.1625	5.94744	8.92711	-0.05097	-0.05093	-0.05101	-0.15269	-0.02555	0.02552
0.10156	0.20327	2.3052	2.20221	8.1625	5.84534	8.79958	-0.07646	-0.0764	-0.05101	-0.15269	-0.02555	0.02552
0.07617	0.17786	2.25454	2.17689	8.13707	5.79429	8.72306	-0.07646	-0.0764	-0.05101	-0.15269	-0.02555	0.02552
0.07617	0.15245	2.20388	2.12627	8.06079	5.74324	8.64654	-0.07646	-0.0764	-0.05101	-0.12724	-0.02555	0.02552
0.07617	0.17786	2.17854	2.12627	8.00993	5.69219	8.59553	-0.05097	-0.05093	-0.02551	-0.12724	0	0.05103
0.07617	0.17786	2.17854	2.10096	8.03536	5.66666	8.51901	-0.05097	-0.05093	-0.02551	-0.12724	0	0.02552
0.10156	0.20327	2.17854	2.12627	8.06079	5.64114	8.49351	-0.02549	-0.02547	-0.02551	-0.12724	0	0.05103
0.10156	0.22868	2.17854	2.15158	8.06079	5.64114	8.468	0	0.02547	0	-0.10179	0	0.05103
0.12695	0.22868	2.17854	2.15158	8.08621	5.64114	8.41699	0.07646	0.10187	0.05101	-0.0509	0.02555	0.07655
0.12695	0.25409	2.17854	2.12627	8.11164	5.61561	8.39148	0.10195	0.12734	0.07652	-0.0509	0.05109	0.07655
0.15234	0.25409	2.17854	2.15158	8.08621	5.61561	8.36597	0.12743	0.17827	0.10202	-0.02545	0.05109	0.07655
0.15234	0.2795	2.20388	2.15158	8.06079	5.61561	8.34047	0.15292	0.20374	0.12753	0	0.07664	0.10206
0.15234	0.30491	2.22921	2.15158	8.03536	5.61561	8.28946	0.20389	0.25467	0.15304	0.02545	0.07664	0.10206
0.15234	0.2795	2.20388	2.15158	7.90822	5.56456	8.23844	0.20389	0.25467	0.15304	0.02545	0.07664	0.10206
0.17773	0.33032	2.20388	2.15158	7.8065	5.56456	8.21294	0.22938	0.28014	0.17854	0.0509	0.10218	0.10206
0.17773	0.30491	2.20388	2.12627	7.70479	5.48799	8.13642	0.22938	0.28014	0.15304	0.02545	0.07664	0.10206
0.17773	0.33032	2.17854	2.10096	7.65393	5.43693	8.08541	0.22938	0.28014	0.17854	0.0509	0.07664	0.10206
0.17773	0.30491	2.15321	2.07564	7.57765	5.38588	8.00889	0.20389	0.25467	0.15304	0.02545	0.07664	0.10206
0.15234	0.30491	2.12788	2.02502	7.47593	5.30931	7.90687	0.17841	0.20374	0.12753	0	0.05109	0.07655
0.15234	0.30491	2.10255	1.9997	7.42508	5.23273	7.83035	0.17841	0.1528	0.12753	-0.02545	0.05109	0.07655
0.15234	0.2795	2.07722	1.94908	7.37422	5.13063	7.72832	0.12743	0.10187	0.07652	-0.02545	0.05109	0.07655
0.12695	0.25409	2.02655	1.89845	7.34879	5.05405	7.6263	0.10195	0.0764	0.05101	-0.0509	0.02555	0.07655
0.12695	0.22868	1.97589	1.84783	7.32336	4.95195	7.52428	0.05097	0.02547	0.05101	-0.07634	0.02555	0.05103
0.10156	0.22868	1.92523	1.7972	7.32336	4.87537	7.42225	0.02549	-0.02547	0.02551	-0.07634	0	0.05103
0.07617	0.20327	1.87456	1.77189	7.27251	4.77327	7.34573	0	-0.05093	0	-0.12724	-0.02555	0.05103
0.10156	0.20327	1.87456	1.74658	7.29794	4.72222	7.26922	0	-0.0764	-0.02551	-0.12724	-0.02555	0.02552
0.10156	0.20327	1.84923	1.72126	7.29794	4.67117	7.1927	-0.02549	-0.10187	-0.02551	-0.15269	-0.02555	0.02552
0.10156	0.20327	1.8239	1.69595	7.29794	4.62012	7.11618	-0.02549	-0.10187	-0.05101	-0.15269	-0.02555	0.02552
0.10156	0.20327	1.79857	1.67064	7.29794	4.56907	7.06517	-0.02549	-0.0764	-0.02551	-0.15269	-0.02555	0.02552
0.10156	0.20327	1.77323	1.64533	7.24708	4.54354	7.01416	0	-0.0764	-0.02551	-0.12724	-0.02555	0.02552
0.10156	0.20327	1.77323	1.64533	7.22165	4.51802	6.96314	0	-0.02547	0	-0.10179	0	0.05103
0.12695	0.22868	1.79857	1.67064	7.24708	4.51802	6.93764	0.05097	0	0	-0.07634	0	0.05103
0.12695	0.25409	1.8239	1.69595	7.24708	4.54354	6.93764	0.07646	0.05093	0.02551	-0.07634	0	0.05103
0.15234	0.25409	1.8239	1.69595	7.19622	4.54354	6.88663	0.10195	0.0764	0.05101	-0.0509	0.05109	0.07655
0.15234	0.2795	1.8239	1.69595	7.19622	4.54354	6.86112	0.15292	0.12734	0.07652	-0.02545	0.05109	0.07655
0.17773	0.2795	1.8239	1.69595	7.14537	4.54354	6.86112	0.17841	0.17827	0.12753	0	0.05109	0.07655
0.17773	0.2795	1.8239	1.69595	7.04365	4.51802	6.83561	0.20389	0.20374	0.12753	0.02545	0.07664	0.07655
0.20312	0.30491	1.87456	1.72126	7.01822	4.51802	6.81011	0.22938	0.20374	0.15304	0.0509	0.07664	0.07655
0.22851	0.33032	1.87456	1.72126	6.9928	4.49249	6.7591	0.25487	0.2292	0.17854	0.0509	0.10218	0.07655
0.20312	0.2795	1.8239	1.67064	6.94194	4.46696	6.70808	0.25487	0.2292	0.15304	0.0509	0.07664	0.07655
0.22851	0.30491	1.79857	1.67064	6.91651	4.41591	6.65707	0.25487	0.2292	0.17854	0.0509	0.10218	0.07655
0.22851	0.30491	1.79857	1.64533	6.89108	4.36486	6.60606	0.22938	0.20374	0.17854	0.0509	0.10218	0.07655
0.22851	0.2795	1.77323	1.62001	6.84023	4.31381	6.52954	0.22938	0.17827	0.15304	0.02545	0.07664	0.05103
0.22851	0.2795	1.7479	1.5947	6.8148	4.26276	6.47853	0.20389	0.1528	0.12753	0	0.07664	0.05103
0.22851	0.2795	1.72257	1.54408	6.8148	4.18618	6.40201	0.17841	0.12734	0.10202	0	0.07664	0.05103
0.20312	0.25409	1.67191	1.51876	6.8148	4.08408	6.32549	0.12743	0.05093	0.10202	-0.02545	0.05109	0.05103
0.20312	0.25409	1.62124	1.46814	6.76394	4.03303	6.22347	0.12743	0.02547	0.07652	-0.0509	0.05109	0.05103
0.20312	0.22868	1.59591	1.44283	6.71308	3.95645	6.14695	0.07646	0	0.05101	-0.0509	0.02555	0.05103
0.17773	0.22868	1.57058	1.3922	6.71308	3.87988	6.07043	0.05097	-0.05093	0.02551	-0.07634	0.02555	0.02552
0.20312	0.22868	1.54525	1.36689	6.68766	3.82883	6.01942	0.05097	-0.0764	0	-0.10179	0.02555	0.02552
0.20312	0.20327	1.51992	1.34157	6.6368	3.77778	5.9429	0.02549	-0.0764	0	-0.10179	0.02555	0.02552
0.17773	0.20327	1.49458	1.31626	6.61137	3.72672	5.89189	0.02549	-0.0764	0	-0.10179	0	0.02552
0.17773	0.20327	1.46925	1.29095	6.6368	3.7012	5.84088	0.02549	-0.0764	0	-0.10179	0	0.02552
0.20312	0.20327	1.49458	1.31626	6.6368	3.67567	5.81537	0.02549	-0.05093	0	-0.10179	0	0.02552
0.20312	0.22868	1.51992	1.31626	6.68766	3.67567	5.76436	0.05097	-0.02547	0	-0.10179	0.02555	0.02552
0.20312	0.22868	1.49458	1.31626	6.66223	3.65015	5.76436	0.07646	0	0.02551	-0.07634	0.02555	0.02552
0.20312	0.22868	1.49458	1.31626	6.6368	3.65015	5.71335	0.10195	0.02547	0.05101	-0.0509	0.02555	0.02552
0.22851	0.22868	1.51992	1.31626	6.58594	3.65015	5.71335	0.12743	0.0764	0.07652	-0.02545	0.05109	0.05103
0.22851	0.22868	1.51992	1.31626	6.56051	3.65015	5.68784	0.15292	0.10187	0.07652	-0.02545	0.05109	0.05103
0.22851	0.2795	1.54525	1.34157	6.56051	3.65015	5.66234	0.17841	0.12734	0.10202	0	0.07664	0.05103
0.2539	0.2795	1.57058	1.36689	6.53508	3.65015	5.63683	0.20389	0.1528	0.12753	0.02545	0.07664	0.05103
0.2539	0.2795	1.54525	1.34157	6.50966	3.65015	5.61132	0.20389	0.17827	0.12753	0.02545	0.07664	0.05103
0.2539	0.2795	1.51992	1.31626	6.48423	3.62462	5.58582	0.22938	0.20374	0.15304	0.02545	0.07664	0.07655
0.2539	0.2795	1.51992	1.31626	6.43337	3.5991	5.53481	0.22938	0.20374	0.15304	0.0509	0.10218	0.07655
0.2539	0.2795	1.51992	1.31626	6.40794	3.5991	5.5093	0.22938	0.20374	0.15304	0.0509	0.07664	0.05103
0.2539	0.2795	1.49458	1.29095	6.33166	3.52252	5.45829	0.22938	0.17827	0.15304	0.02545	0.07664	0.05103
0.2539	0.2795	1.46925	1.26564	6.25537	3.497	5.38177	0.22938	0.17827	0.15304	0.0509	0.07664	0.05103
0.22851	0.25409	1.41859	1.24032	6.20452	3.42042	5.33076	0.20389	0.1528	0.12753	0.02545	0.07664	0.05103
0.22851	0.25409	1.39326	1.21501	6.1028	3.36937	5.27975	0.20389	0.12734	0.12753	0.02545	0.07664	0.05103
0.22851	0.25409	1.36792	1.1897	6.02652	3.34384	5.22873	0.17841	0.10187	0.10202	0	0.05109	0.05103
0.22851	0.22868	1.34259	1.16439	5.95023	3.26727	5.15222	0.17841	0.10187	0.07652	-0.02545	0.05109	0.05103
0.22851	0.22868	1.34259	1.13907	5.84852	3.21621	5.1012	0.15292	0.0764	0.07652	-0.02545	0.05109	0.05103
0.20312	0.22868	1.29193	1.11376	5.72138	3.16516	5.02469	0.12743	0.05093	0.05101	-0.0509	0.02555	0.02552
0.20312	0.20327	1.2666	1.08845	5.69595	3.11411	4.99918	0.12743	0.05093	0.05101	-0.0509	0.02555	0.05103
0.17773	0.17786	1.24126	1.06313	5.61966	3.06306	4.92266	0.10195	0.02547	0.02551	-0.07634	0.02555	0.02552
0.17773	0.20327	1.24126	1.06313	5.56881	3.03754	4.89716	0.10195	0.02547	0.02551	-0.0509	0.02555	0.05103
0.17773	0.20327	1.24126	1.06313	5.51795	3.01201	4.84614	0.10195	0.02547	0.02551	-0.07634	0.02555	0.02552
0.17773	0.17786	1.24126	1.03782	5.49252	3.01201	4.82064	0.12743	0.05093	0.02551	-0.07634	0.02555	0.02552
0.17773	0.17786	1.24126	1.03782	5.44167	2.98648	4.79513	0.12743	0.0764	0.05101	-0.0509	0.02555	0.05103
0.17773	0.17786	1.24126	1.03782	5.41624	2.98648	4.76963	0.15292	0.10187	0.05101	-0.0509	0.02555	0.02552
0.17773	0.20327	1.24126	1.03782	5.41624	2.98648	4.74412	0.15292	0.12734	0.07652	-0.02545	0.05109	0.05103
0.20312	0.20327	1.2666	1.03782	5.41624	2.96096	4.71861	0.17841	0.1528	0.07652	-0.02545	0.05109	0.05103
0.20312	0.20327	1.29193	1.03782	5.41624	2.96096	4.69311	0.20389	0.17827	0.07652	-0.02545	0.05109	0.05103
0.20312	0.20327	1.29193	1.03782	5.44167	2.96096	4.6676	0.20389	0.20374	0.10202	0	0.05109	0.05103
0.20312	0.20327	1.2666	1.03782	5.44167	2.93543	4.6421	0.20389	0.20374	0.10202	0	0.05109	0.05103
0.20312	0.20327	1.2666	1.03782	5.41624	2.93543	4.61659	0.22938	0.2292	0.10202	0.02545	0.05109	0.05103
0.20312	0.20327	1.2666	1.03782	5.36538	2.90991	4.59108	0.22938	0.2292	0.12753	0.02545	0.05109	0.05103
0.20312	0.20327	1.2666	1.03782	5.33995	2.88438	4.56558	0.22938	0.20374	0.10202	0.02545	0.05109	0.05103
0.20312	0.20327	1.2666	1.01251	5.2891	2.85886	4.51457	0.22938	0.20374	0.10202	0.02545	0.05109	0.05103
0.20312	0.17786	1.21593	0.9872	5.21281	2.83333	4.46355	0.22938	0.17827	0.10202	0.02545	0.05109	0.05103
0.20312	0.17786	1.1906	0.96188	5.13653	2.78228	4.43805	0.22938	0.17827	0.10202	0.02545	0.05109	0.05103
0.17773	0.17786	1.16527	0.93657	5.06024	2.75676	4.38704	0.20389	0.1528	0.10202	0	0.05109	0.02552
0.17773	0.17786	1.1146	0.93657	5.00938	2.7057	4.33602	0.17841	0.12734	0.07652	0	0.02555	0.02552
0.17773	0.17786	1.1146	0.91126	4.9331	2.68018	4.28501	0.17841	0.12734	0.07652	0	0.05109	0.02552
0.17773	0.17786	1.08927	0.88595	4.88224	2.62913	4.234	0.17841	0.10187	0.07652	-0.02545	0.02555	0.02552
0.17773	0.15245	1.03861	0.86063	4.80596	2.6036	4.20849	0.15292	0.10187	0.07652	0	0.05109	0.02552
0.17773	0.15245	1.01328	0.86063	4.72967	2.57808	4.15748	0.17841	0.10187	0.07652	0	0.02555	0.02552
0.15234	0.15245	1.01328	0.83532	4.65339	2.52703	4.13198	0.15292	0.10187	0.05101	-0.02545	0.02555	0.02552
0.17773	0.15245	1.03861	0.86063	4.60253	2.52703	4.10647	0.15292	0.10187	0.05101	-0.02545	0.02555	0.02552
0.17773	0.17786	1.01328	0.86063	4.55167	2.5015	4.08096	0.15292	0.10187	0.05101	-0.02545	0.02555	0.02552
0.17773	0.17786	1.01328	0.83532	4.50082	2.5015	4.05546	0.15292	0.10187	0.07652	-0.02545	0.02555	0.02552
0.17773	0.15245	1.01328	0.83532	4.44996	2.47597	4.02995	0.17841	0.12734	0.07652	0	0.05109	0.02552
0.17773	0.15245	1.01328	0.81001	4.44996	2.47597	4.00445	0.17841	0.12734	0.07652	0	0.05109	0.02552
0.17773	0.17786	1.03861	0.83532	4.44996	2.45045	3.97894	0.17841	0.1528	0.07652	0	0.05109	0.02552
0.17773	0.17786	1.03861	0.83532	4.42453	2.45045	3.95343	0.17841	0.1528	0.10202	0	0.05109	0.02552
0.20312	0.17786	1.06394	0.83532	4.42453	2.45045	3.92793	0.20389	0.1528	0.10202	0	0.05109	0.05103
0.20312	0.17786	1.06394	0.81001	4.42453	2.42492	3.90242	0.20389	0.17827	0.10202	0	0.05109	0.05103
0.20312	0.17786	1.03861	0.81001	4.42453	2.42492	3.87692	0.20389	0.17827	0.10202	0	0.07664	0.05103
0.20312	0.15245	1.03861	0.81001	4.42453	2.3994	3.85141	0.20389	0.17827	0.10202	0.02545	0.05109	0.05103
0.20312	0.15245	1.03861	0.81001	4.3991	2.37387	3.8004	0.17841	0.1528	0.10202	0	0.05109	0.05103
0.20312	0.15245	1.03861	0.78469	4.37368	2.34835	3.77489	0.17841	0.1528	0.10202	0	0.05109	0.05103
0.20312	0.15245	1.03861	0.78469	4.34825	2.32282	3.72388	0.17841	0.1528	0.10202	0	0.05109	0.05103
0.20312	0.15245	1.01328	0.75938	4.32282	2.2973	3.69837	0.17841	0.12734	0.07652	0	0.05109	0.05103
0.20312	0.12705	0.98794	0.73407	4.32282	2.27177	3.64736	0.17841	0.12734	0.07652	0	0.05109	0.07655
0.20312	0.12705	0.96261	0.73407	4.29739	2.22072	3.62186	0.17841	0.12734	0.07652	0	0.05109	0.07655
0.20312	0.12705	0.93728	0.70876	4.27196	2.19519	3.57084	0.15292	0.10187	0.05101	0	0.05109	0.07655
0.17773	0.12705	0.91195	0.70876	4.24653	2.16967	3.54534	0.15292	0.0764	0.05101	-0.02545	0.02555	0.05103
0.17773	0.12705	0.88662	0.68344	4.24653	2.14414	3.51983	0.15292	0.0764	0.05101	-0.02545	0.05109	0.07655
0.17773	0.10164	0.86129	0.68344	4.27196	2.11862	3.49432	0.15292	0.10187	0.05101	-0.02545	0.05109	0.07655
0.17773	0.10164	0.83595	0.65813	4.24653	2.11862	3.46882	0.15292	0.10187	0.05101	0	0.05109	0.07655
0.20312	0.10164	0.83595	0.65813	4.27196	2.09309	3.44331	0.15292	0.10187	0.05101	0	0.05109	0.07655
0.20312	0.12705	0.83595	0.65813	4.24653	2.06757	3.41781	0.15292	0.10187	0.05101	0	0.05109	0.07655
0.17773	0.12705	0.83595	0.65813	4.27196	2.06757	3.41781	0.17841	0.12734	0.05101	0	0.05109	0.07655
0.20312	0.12705	0.86129	0.65813	4.27196	2.06757	3.41781	0.20389	0.1528	0.07652	0	0.05109	0.07655
0.20312	0.12705	0.86129	0.65813	4.27196	2.06757	3.3923	0.17841	0.17827	0.07652	0	0.05109	0.07655
0.20312	0.12705	0.86129	0.68344	4.24653	2.06757	3.3923	0.20389	0.17827	0.10202	0.02545	0.07664	0.10206
0.20312	0.12705	0.86129	0.65813	4.22111	2.06757	3.36679	0.20389	0.20374	0.07652	0	0.05109	0.10206
0.20312	0.15245	0.88662	0.68344	4.22111	2.06757	3.36679	0.22938	0.20374	0.10202	0.02545	0.07664	0.10206
0.22851	0.15245	0.91195	0.68344	4.19568	2.04204	3.34129	0.22938	0.2292	0.10202	0.02545	0.07664	0.10206
0.20312	0.15245	0.88662	0.65813	4.17025	2.04204	3.31578	0.22938	0.2292	0.10202	0.02545	0.07664	0.10206
0.22851	0.15245	0.91195	0.65813	4.14482	2.01652	3.29028	0.20389	0.2292	0.10202	0.02545	0.07664	0.10206
0.20312	0.15245	0.91195	0.63282	4.11939	1.99099	3.26477	0.20389	0.20374	0.10202	0.02545	0.07664	0.10206
0.20312	0.15245	0.91195	0.60751	4.09396	1.96546	3.23926	0.20389	0.20374	0.10202	0	0.05109	0.10206
0.20312	0.12705	0.91195	0.60751	4.04311	1.93994	3.21376	0.17841	0.17827	0.07652	0	0.05109	0.10206
0.20312	0.12705	0.88662	0.60751	3.96682	1.91441	3.16275	0.15292	0.1528	0.07652	0	0.05109	0.10206
0.20312	0.12705	0.86129	0.58219	3.91597	1.88889	3.13724	0.15292	0.1528	0.05101	0	0.05109	0.07655
0.20312	0.12705	0.83595	0.55688	3.89054	1.83784	3.08623	0.12743	0.12734	0.05101	-0.02545	0.02555	0.07655
0.20312	0.10164	0.83595	0.53157	3.89054	1.78679	3.03522	0.12743	0.10187	0.02551	-0.02545	0.02555	0.07655
0.20312	0.10164	0.81062	0.53157	3.86511	1.76126	3.00971	0.10195	0.0764	0.02551	-0.02545	0	0.07655
0.17773	0.10164	0.78529	0.50625	3.83968	1.73573	2.9842	0.10195	0.0764	0.02551	-0.02545	0.02555	0.07655
0.17773	0.10164	0.75996	0.48094	3.78882	1.71021	2.93319	0.10195	0.05093	0	-0.02545	0.02555	0.07655
0.17773	0.10164	0.73463	0.48094	3.7634	1.68468	2.90769	0.10195	0.05093	0	-0.02545	0	0.07655
0.20312	0.10164	0.73463	0.48094	3.7634	1.68468	2.90769	0.10195	0.0764	0.02551	-0.02545	0.02555	0.07655
0.17773	0.10164	0.70929	0.48094	3.73797	1.68468	2.88218	0.10195	0.0764	0.02551	-0.02545	0.02555	0.07655
0.20312	0.12705	0.70929	0.48094	3.73797	1.68468	2.88218	0.10195	0.10187	0.02551	-0.02545	0.02555	0.07655
0.20312	0.12705	0.70929	0.48094	3.73797	1.68468	2.88218	0.12743	0.12734	0.05101	-0.02545	0.05109	0.07655
0.20312	0.12705	0.70929	0.48094	3.71254	1.68468	2.85667	0.15292	0.1528	0.05101	0	0.05109	0.07655
0.20312	0.12705	0.73463	0.50625	3.73797	1.71021	2.88218	0.15292	0.17827	0.07652	0.02545	0.05109	0.10206
0.22851	0.15245	0.75996	0.53157	3.7634	1.71021	2.88218	0.17841	0.20374	0.07652	0.02545	0.07664	0.10206
0.22851	0.15245	0.75996	0.53157	3.7634	1.71021	2.88218	0.17841	0.2292	0.10202	0.0509	0.07664	0.10206
0.22851	0.15245	0.75996	0.53157	3.73797	1.73573	2.88218	0.20389	0.25467	0.10202	0.02545	0.07664	0.07655
0.22851	0.15245	0.78529	0.53157	3.73797	1.71021	2.88218	0.20389	0.25467	0.10202	0.02545	0.07664	0.07655
0.2539	0.17786	0.81062	0.53157	3.73797	1.71021	2.85667	0.20389	0.25467	0.12753	0.0509	0.07664	0.07655
0.2539	0.15245	0.81062	0.53157	3.71254	1.71021	2.85667	0.20389	0.25467	0.10202	0.02545	0.07664	0.07655
0.2539	0.15245	0.81062	0.50625	3.68711	1.68468	2.83117	0.20389	0.25467	0.10202	0.02545	0.07664	0.07655
0.22851	0.15245	0.81062	0.48094	3.66168	1.65916	2.78016	0.17841	0.2292	0.10202	0.02545	0.07664	0.07655
0.22851	0.15245	0.78529	0.48094	3.63625	1.63363	2.75465	0.17841	0.20374	0.10202	0.02545	0.07664	0.07655
0.22851	0.15245	0.78529	0.45563	3.5854	1.58258	2.72914	0.15292	0.17827	0.07652	0	0.05109	0.07655
0.22851	0.15245	0.78529	0.43032	3.53454	1.55706	2.67813	0.12743	0.1528	0.07652	0	0.05109	0.07655
0.22851	0.12705	0.75996	0.405	3.50911	1.50601	2.62712	0.10195	0.12734	0.05101	0	0.05109	0.07655
0.20312	0.10164	0.73463	0.37969	3.45826	1.48048	2.60161	0.07646	0.10187	0.02551	-0.02545	0.02555	0.07655
0.17773	0.10164	0.70929	0.35438	3.43283	1.42943	2.5506	0.05097	0.0764	0.02551	-0.0509	0.02555	0.07655
0.20312	0.10164	0.70929	0.35438	3.4074	1.4039	2.49959	0.05097	0.05093	0	-0.0509	0.02555	0.07655
0.17773	0.10164	0.68396	0.32907	3.4074	1.37838	2.47408	0.02549	0.02547	0	-0.0509	0.02555	0.07655
0.17773	0.07623	0.65863	0.30375	3.38197	1.35285	2.44858	0	0.02547	-0.02551	-0.07634	0	0.07655
0.17773	0.07623	0.65863	0.30375	3.38197	1.32733	2.44858	0.02549	0.02547	0	-0.0509	0.02555	0.07655
0.17773	0.07623	0.6333	0.30375	3.38197	1.32733	2.42307	0.02549	0.05093	0	-0.0509	0.02555	0.07655
0.17773	0.07623	0.6333	0.30375	3.38197	1.32733	2.42307	0.05097	0.05093	0	-0.0509	0.02555	0.07655
0.17773	0.10164	0.6333	0.32907	3.38197	1.35285	2.42307	0.05097	0.0764	0.02551	-0.02545	0.02555	0.07655
0.17773	0.10164	0.65863	0.32907	3.38197	1.35285	2.42307	0.07646	0.10187	0.02551	-0.02545	0.05109	0.07655
0.17773	0.12705	0.65863	0.35438	3.35654	1.37838	2.42307	0.10195	0.1528	0.05101	0	0.05109	0.07655
0.17773	0.10164	0.65863	0.35438	3.35654	1.37838	2.44858	0.12743	0.17827	0.07652	0	0.05109	0.10206
0.17773	0.12705	0.65863	0.35438	3.33111	1.4039	2.44858	0.15292	0.20374	0.07652	0.02545	0.07664	0.10206
0.20312	0.15245	0.68396	0.37969	3.33111	1.42943	2.44858	0.15292	0.2292	0.10202	0.02545	0.07664	0.10206
0.20312	0.15245	0.70929	0.405	3.33111	1.42943	2.44858	0.17841	0.25467	0.12753	0.0509	0.07664	0.10206
0.20312	0.15245	0.70929	0.405	3.30569	1.42943	2.44858	0.20389	0.28014	0.12753	0.0509	0.07664	0.10206
0.20312	0.17786	0.70929	0.405	3.30569	1.42943	2.44858	0.20389	0.28014	0.15304	0.0509	0.07664	0.10206
0.20312	0.15245	0.70929	0.405	3.28026	1.4039	2.42307	0.20389	0.28014	0.15304	0.0509	0.07664	0.10206
0.20312	0.15245	0.70929	0.405	3.25483	1.4039	2.42307	0.20389	0.25467	0.15304	0.0509	0.10218	0.10206
0.17773	0.15245	0.70929	0.37969	3.20397	1.37838	2.37206	0.20389	0.25467	0.12753	0.0509	0.07664	0.10206
0.17773	0.15245	0.70929	0.35438	3.17854	1.35285	2.34655	0.17841	0.20374	0.12753	0.02545	0.07664	0.10206
0.17773	0.15245	0.68396	0.32907	3.12769	1.32733	2.32105	0.15292	0.17827	0.10202	0.02545	0.07664	0.10206
0.15234	0.12705	0.65863	0.30375	3.07683	1.27628	2.24453	0.12743	0.1528	0.07652	0	0.05109	0.07655
0.15234	0.12705	0.6333	0.27844	3.0514	1.22522	2.19352	0.07646	0.12734	0.07652	0	0.05109	0.07655
0.15234	0.12705	0.60797	0.27844	3.0514	1.1997	2.16801	0.07646	0.0764	0.05101	-0.02545	0.05109	0.07655
0.12695	0.10164	0.5573	0.22781	3.00054	1.14865	2.117	0.02549	0.05093	0.02551	-0.0509	0.02555	0.07655
0.12695	0.10164	0.5573	0.22781	3.00054	1.12312	2.09149	0.02549	0.02547	0.02551	-0.0509	0.02555	0.07655
0.12695	0.10164	0.53197	0.2025	2.97512	1.07207	2.06599	0.02549	0.02547	0	-0.0509	0	0.05103
0.12695	0.10164	0.53197	0.2025	2.94969	1.07207	2.04048	0	0	0	-0.07634	0	0.05103
0.10156	0.10164	0.53197	0.2025	2.89883	1.04655	1.98947	-0.02549	0	0	-0.07634	0.02555	0.05103
0.10156	0.10164	0.50664	0.2025	2.89883	1.04655	2.01498	0	0.02547	0	-0.07634	0.02555	0.05103
0.10156	0.10164	0.50664	0.2025	2.89883	1.04655	1.98947	0.02549	0.05093	0.02551	-0.0509	0.02555	0.07655
0.10156	0.12705	0.50664	0.2025	2.8734	1.04655	1.98947	0.02549	0.05093	0.02551	-0.02545	0.05109	0.05103
0.10156	0.12705	0.50664	0.2025	2.8734	1.07207	1.98947	0.05097	0.0764	0.02551	-0.02545	0.05109	0.05103
0.12695	0.15245	0.53197	0.25313	2.89883	1.0976	2.01498	0.07646	0.12734	0.05101	-0.02545	0.05109	0.05103
0.12695	0.17786	0.5573	0.25313	2.92426	1.12312	2.01498	0.10195	0.1528	0.07652	0	0.07664	0.05103
0.12695	0.17786	0.5573	0.27844	2.94969	1.14865	2.04048	0.12743	0.20374	0.07652	0.02545	0.07664	0.05103
0.12695	0.17786	0.5573	0.27844	2.94969	1.17417	2.04048	0.15292	0.2292	0.10202	0.02545	0.07664	0.05103
0.15234	0.17786	0.5573	0.27844	2.94969	1.17417	2.06599	0.17841	0.25467	0.10202	0.0509	0.10218	0.05103
0.15234	0.20327	0.60797	0.32907	2.94969	1.1997	2.06599	0.17841	0.25467	0.12753	0.0509	0.10218	0.07655
0.15234	0.20327	0.58263	0.30375	2.94969	1.1997	2.06599	0.17841	0.28014	0.12753	0.07634	0.12773	0.07655
0.15234	0.20327	0.60797	0.30375	2.94969	1.1997	2.06599	0.20389	0.28014	0.12753	0.0509	0.12773	0.05103
0.15234	0.20327	0.58263	0.30375	2.94969	1.17417	2.04048	0.20389	0.28014	0.15304	0.07634	0.12773	0.07655
0.15234	0.20327	0.5573	0.30375	2.94969	1.14865	2.01498	0.17841	0.2292	0.12753	0.0509	0.10218	0.05103
0.15234	0.17786	0.5573	0.27844	2.92426	1.12312	1.98947	0.15292	0.20374	0.10202	0.02545	0.07664	0.05103
0.12695	0.17786	0.5573	0.25313	2.89883	1.0976	1.96396	0.12743	0.17827	0.10202	0.02545	0.07664	0.05103
0.12695	0.15245	0.53197	0.22781	2.84797	1.04655	1.91295	0.10195	0.1528	0.07652	0	0.07664	0.05103
0.12695	0.15245	0.50664	0.2025	2.82255	1.02102	1.88745	0.10195	0.12734	0.05101	0	0.07664	0.02552
0.10156	0.15245	0.45597	0.17719	2.77169	0.96997	1.83643	0.07646	0.0764	0.05101	-0.02545	0.05109	0.02552
0.07617	0.12705	0.45597	0.17719	2.77169	0.91892	1.81093	0.02549	0.0764	0.02551	-0.02545	0.05109	0.02552
0.07617	0.12705	0.43064	0.15188	2.74626	0.89339	1.78542	0.02549	0.05093	0	-0.0509	0.05109	0.02552
0.07617	0.12705	0.40531	0.15188	2.72083	0.86787	1.75992	0.02549	0.02547	0	-0.07634	0.05109	0.02552
0.05078	0.10164	0.40531	0.12656	2.6954	0.84234	1.73441	0	0	0	-0.07634	0.02555	0.02552
0.05078	0.10164	0.40531	0.12656	2.6954	0.84234	1.7089	0	0.02547	0	-0.07634	0.02555	0
0.05078	0.12705	0.40531	0.12656	2.6954	0.84234	1.7089	0	0.02547	0	-0.07634	0.02555	0
0.05078	0.12705	0.40531	0.12656	2.6954	0.84234	1.7089	0.02549	0.02547	0	-0.0509	0.05109	0
0.05078	0.12705	0.40531	0.12656	2.6954	0.84234	1.6834	0.02549	0.05093	0	-0.0509	0.05109	0
0.05078	0.12705	0.40531	0.15188	2.6954	0.86787	1.7089	0.05097	0.0764	0.02551	-0.0509	0.05109	0
0.05078	0.15245	0.43064	0.15188	2.72083	0.89339	1.7089	0.07646	0.12734	0.05101	-0.02545	0.07664	0.02552
0.05078	0.15245	0.45597	0.17719	2.72083	0.91892	1.73441	0.10195	0.1528	0.07652	0	0.07664	0
0.05078	0.17786	0.45597	0.2025	2.72083	0.91892	1.73441	0.10195	0.17827	0.10202	0	0.07664	0
4.84943	4.82771	-141.985	-191.592	-545.769	-446.62	-217.974	7.92632	4.48221	2.16801	-0.20358	-0.99626	-0.63789
-1.39643	-5.6408	-671.498	-514.405	-714.333	-733.705	-701.696	-5.88739	0.86588	2.78016	4.40246	3.90839	2.39848
-1.85345	-2.69335	-676.768	-507.545	-672.02	-667.722	-675.654	-1.42725	0.0764	0.63765	0.94157	0.30654	-0.20413
-1.77728	-2.2614	-688.04	-484.764	-695.694	-706.087	-698.967	2.62512	1.19695	0.33158	-0.38172	-0.66417	-0.30619
0.66013	1.85486	-678.313	-455.173	-679.852	-679.693	-681.648	0.50973	-2.59765	-2.117	-1.705	-1.04735	-0.45928
2.89442	3.17613	-686.495	-451.275	-691.702	-699.654	-695.218	-3.67006	-3.25979	-3.23926	-3.3082	-2.12024	-0.94408
-0.9902	-1.3975	-679.883	-435.784	-682.522	-684.007	-684.48	-3.5936	-2.41938	-2.65263	-2.79925	-1.71152	-0.8165
-0.33007	-0.8385	-685.38	-428.671	-689.846	-696.617	-693.203	-0.22938	0.53481	0.4081	0.0509	0.48536	0.10206
-2.53897	-3.12531	-680.871	-413.129	-683.87	-686.279	-686.035	1.47822	2.47031	2.67813	3.07917	2.5545	1.32682
-0.9902	-1.29586	-684.798	-404.75	-688.778	-694.83	-691.978	0.07646	0.02547	0.53563	0.68709	0.20436	-0.15309
-1.44721	-1.24504	-681.91	-389.791	-684.76	-687.708	-687.081	-3.21131	-2.03737	-1.98947	-1.705	-1.20062	-0.61238
1.37104	2.38845	-684.95	-378.349	-688.04	-693.656	-691.188	-2.77803	-1.40069	-2.09149	-2.41753	-1.45607	-0.61238
0.76169	1.4229	-682.999	-364.377	-685.37	-688.704	-688.05	1.24884	-0.81495	-1.65789	-1.90858	-1.0218	-0.51032
0.33007	-0.02541	-685.127	-357.694	-687.532	-692.839	-691.086	2.21733	1.22242	0.56113	0.0509	0.02555	-0.12758
-0.86325	-1.47372	-682.29	-349.037	-685.853	-689.419	-689.224	-0.43327	1.14602	1.75992	2.16306	1.83924	0.89305
-1.14254	-1.88027	-669.7	-341.291	-687.125	-692.252	-691.137	-1.07044	2.06284	2.24453	2.36664	1.60934	0.68893
-0.91403	-0.86391	-647.585	-328.129	-686.209	-689.904	-690.448	1.3253	1.37522	1.12226	1.04336	0.56199	0.15309
1.37104	1.95649	-625.014	-316.029	-686.82	-691.843	-687.693	2.31928	-0.17827	-0.61214	-0.86522	-0.86853	-0.63789
1.34565	1.85486	-603.204	-306.309	-686.565	-690.286	-668.972	-0.05097	-0.12734	-0.48461	-0.68709	-0.43427	-0.20413
1.06637	1.09259	-586.89	-299.652	-686.514	-691.563	-650.965	-0.17841	0.02547	-0.20405	-0.45806	-0.281	-0.05103
-0.53318	-1.14341	-572.349	-292.235	-686.896	-690.567	-629.744	1.73309	1.75723	1.47935	1.1197	0.91962	0.43377
-0.63474	-1.32127	-557.657	-284.667	-686.159	-691.359	-611.379	2.31928	3.28526	3.46882	3.3591	2.3246	1.12269
-0.15234	-0.60982	-539.823	-275.225	-687.354	-690.746	-593.551	0.68814	0.78948	1.88745	2.49388	1.68597	0.76547
-0.20312	-0.53359	-522.876	-267.176	-685.548	-691.231	-576.36	-0.20389	0.02547	-0.05101	-0.45806	-0.66417	-0.28067
0.55857	0.48277	-504.612	-257.253	-689.54	-690.874	-557.791	-0.15292	-1.34976	-1.7089	-2.06127	-1.48161	-0.73996
1.42182	1.21963	-487.361	-249.001	-652.771	-691.18	-540.702	0.17841	-0.2292	-0.38259	-0.61075	-0.20436	-0.07655
0.02539	-0.88932	-473.884	-243.534	-579.105	-690.976	-523.843	0.61168	0.33107	0.45911	0.40716	0.35763	0.12758
-0.9902	-2.36304	-462.383	-238.421	-497.582	-691.18	-508.667	0.17841	-0.35654	0.33158	0.40716	0.25545	0.05103
-1.42182	-2.66795	-449.718	-231.763	-441.97	-691.154	-493.924	-1.22335	0.81495	1.32631	1.32328	1.07289	0.53583
-0.38085	-1.16881	-433.632	-222.575	-382.519	-691.512	-477.855	-1.29981	-0.43294	0.15304	0.45806	0.40872	0.22964
0.15234	-0.58441	-417.09	-214.146	-332.018	-691.869	-461.123	-0.45876	-2.34298	-2.01498	-1.95947	-1.50716	-0.8165
0.12695	-0.78768	-402.625	-207.59	-337.994	-692.252	-446.457	-0.89203	-1.88457	-2.16801	-2.62112	-1.78815	-0.89305
0.10156	-0.91472	-389.605	-201.464	-306.437	-692.635	-432.863	-1.65663	-1.34976	-1.02024	-0.94157	-0.22991	0
-0.76169	-2.15977	-378.94	-196.477	-260.539	-690.976	-418.273	-0.7646	0	0.33158	0.40716	0.5109	0.25516
-1.2187	-2.76958	-367.921	-190.655	-216.599	-671.985	-403.811	-0.07646	0.33107	0.56113	0.5853	0.38318	0.07655
-0.81247	-2.00731	-354.622	-183.543	-178.634	-648.807	-390.599	-0.79008	-0.35654	0.12753	0.45806	0.45981	0.20413
-0.40623	-1.32127	-340.562	-176.328	-141.661	-626.498	-377.183	-1.3253	-0.63668	-0.63765	-0.5853	-0.35763	-0.12758
0.27929	-0.71145	-326.807	-169.266	-109.215	-603.551	-363.129	-0.58619	-1.22242	-1.60688	-1.85768	-1.37943	-0.73996
0.68552	-0.48277	-314.318	-163.065	-80.0484	-581.956	-349.815	0.02549	-0.63668	-0.94372	-1.09425	-0.61308	-0.43377
0.22851	-1.09259	-303.755	-158.204	-56.2475	-561.536	-337.547	0.10195	0.66215	0.56113	0.5344	0.58754	0.28067
-0.68552	-2.2614	-294.864	-154.053	-34.3283	-541.881	-325.355	0.53522	1.24789	1.04575	0.91612	0.68972	0.30619
-0.68552	-2.18517	-284.705	-148.56	-13.1465	-521.92	-313.392	0.61168	1.19695	1.17328	1.1706	0.7919	0.28067
0.12695	-0.99095	-272.039	-141.625	7.45051	-501.908	-301.558	0.3823	1.12055	1.09676	1.24694	0.89408	0.45928
0.50779	-0.40654	-259.525	-135.195	19.5798	-481.692	-289.391	0.71362	0.2292	-0.12753	-0.15269	-0.20436	-0.07655
0.43162	-0.559	-248.835	-130.158	29.802	-462.905	-278.118	0.63716	0.12734	-0.51012	-0.89067	-0.7919	-0.40825
0.60935	-0.50818	-239.133	-125.576	38.5494	-445.42	-267.813	0.3823	0.71308	0.38259	0.22903	0.30654	0.15309
0.15234	-1.19422	-230.723	-121.526	52.713	-428.012	-257.024	0.89203	1.32429	1.32631	1.37418	1.07289	0.51032
-0.60935	-2.10895	-222.896	-117.729	67.614	-410.859	-246.388	1.35079	1.6299	1.60688	1.47597	0.91962	0.40825
-0.33007	-1.7024	-213.497	-112.667	54.2641	-394.242	-236.772	0.63716	0.84042	1.02024	0.96701	0.63863	0.3317
0.20312	-0.88932	-202.858	-107.073	28.3526	-377.446	-227.055	-0.07646	0	0.15304	0.17813	0.12773	0.07655
0.4824	-0.53359	-192.624	-101.934	11.4173	-360.701	-216.903	0.07646	-0.53481	-0.68866	-0.86522	-0.66417	-0.3317
0.35546	-0.76227	-183.96	-97.9602	12.0022	-345.182	-207.44	0.22938	-0.48388	-0.58664	-0.83977	-0.53645	-0.22964
-0.27929	-1.52454	-177.045	-94.8974	22.2244	-330.76	-198.819	-0.17841	-0.02547	0.15304	0.07634	0.22991	0.17861
-0.68552	-2.13436	-170.408	-91.6574	37.9645	-316.593	-190.224	-0.35681	0.28014	0.73967	0.76343	0.66417	0.38274
-0.76169	-2.15977	-162.732	-87.5567	57.6206	-301.967	-181.271	-0.30584	0.12734	0.58664	0.63619	0.48536	0.30619
-0.4824	-1.65159	-153.841	-82.6967	63.4946	-287.111	-172.37	-0.48424	-0.61121	-0.25506	-0.20358	-0.07664	0.07655
0	-1.04177	-144.696	-78.0138	61.384	-272.893	-164.004	-0.91752	-1.29882	-1.07125	-1.09425	-0.66417	-0.22964
-0.05078	-1.16881	-136.843	-74.3182	69.6482	-259.212	-155.638	-0.89203	-1.27336	-1.2498	-1.42507	-0.94517	-0.45928
-0.35546	-1.54995	-130.181	-71.1034	81.6504	-246.091	-147.476	-0.58619	-0.71308	-0.66316	-0.78888	-0.40872	-0.22964
-0.58396	-1.85486	-123.974	-68.0406	93.3475	-233.533	-139.722	-0.48424	0	0.20405	0.20358	0.33209	0.15309
-0.86325	-2.15977	-117.591	-64.674	105.222	-220.796	-131.815	-0.35681	0.05093	0.25506	0.30537	0.30654	0.12758
-0.55857	-1.72781	-110.067	-60.624	116.97	-208.084	-124.189	-0.48424	-0.1528	-0.05101	-0.0509	0.02555	0.02552
0	-0.94013	-101.758	-56.1942	126.659	-195.449	-116.639	-0.58619	-0.25467	-0.33158	-0.38172	-0.20436	-0.05103
0.15234	-0.78768	-94.1841	-52.2454	134.135	-182.737	-108.732	-0.12743	-0.53481	-0.79069	-0.94157	-0.63863	-0.3317
0.07617	-0.91472	-87.7498	-49.2079	139.678	-171.149	-101.539	0.15292	-0.12734	-0.38259	-0.5853	-0.33209	-0.17861
-0.12695	-1.19422	-82.2021	-46.7273	143.746	-160.402	-94.9844	0.12743	0.76401	0.61214	0.45806	0.43427	0.25516
-0.4824	-1.54995	-76.8824	-43.8923	148.552	-149.375	-88.0723	0.35681	0.86588	0.89271	0.94157	0.76635	0.40825
-0.40623	-1.37209	-70.828	-40.6269	154.528	-138.399	-81.2877	0.5607	0.99322	0.91822	0.89067	0.58754	0.35722
-0.05078	-0.8385	-63.9124	-36.8806	159.817	-127.449	-74.6816	0.50973	0.56028	0.4081	0.35627	0.20436	0.15309
0.20312	-0.48277	-57.1488	-33.3875	164.801	-116.856	-68.3816	0.30584	0.02547	-0.15304	-0.22903	-0.20436	-0.10206
0.27929	-0.43195	-51.2971	-30.6284	167.624	-107.028	-62.4387	0.17841	0.20374	-0.05101	-0.22903	-0.15327	-0.10206
0.15234	-0.76227	-46.4587	-28.3249	169.404	-97.4564	-56.3683	0.50973	0.43294	0.25506	0.07634	0.07664	0
-0.27929	-1.29586	-42.2283	-26.2493	171.489	-88.2162	-50.5274	0.71362	0.81495	0.79069	0.68709	0.5109	0.22964
-0.27929	-1.29586	-37.4152	-23.794	173.447	-79.4099	-45.2222	0.45876	0.81495	0.99473	1.01791	0.74081	0.40825
-0.33007	-1.16881	-32.1969	-21.0096	174.057	-70.3483	-39.7129	0.25487	0.38201	0.51012	0.50895	0.30654	0.22964
-0.17773	-0.8385	-26.5479	-17.9467	173.167	-61.3378	-34.2801	0.05097	-0.30561	-0.20405	-0.25448	-0.22991	-0.05103
0.10156	-0.50818	-21.0508	-15.2129	170.497	-52.9144	-29.2299	-0.22938	-0.61121	-0.48461	-0.5344	-0.35763	-0.10206
-0.12695	-0.8385	-16.7444	-13.2892	167.369	-44.9249	-24.1797	-0.22938	-0.43294	-0.30607	-0.38172	-0.20436	-0.02552
-0.43162	-1.29586	-13.2233	-11.5932	164.42	-37.2162	-19.257	-0.10195	-0.1528	0.07652	0	0.07664	0.10206
-0.58396	-1.54995	-9.62613	-9.69477	161.241	-29.6862	-14.5129	-0.17841	0.12734	0.45911	0.43261	0.40872	0.28067
-0.55857	-1.44831	-5.29437	-7.26475	158.724	-21.9775	-9.7433	-0.28035	-0.12734	0.22955	0.30537	0.281	0.22964
-0.35546	-1.14341	-0.40531	-4.63223	156.003	-14.2943	-4.99918	-0.40778	-0.56028	-0.28057	-0.27992	-0.17882	-0.02552
-0.20312	-0.88932	4.30643	-2.15158	153.816	-6.84084	-0.4081	-0.53522	-0.86588	-0.73967	-0.81433	-0.5109	-0.22964
-0.20312	-0.86391	8.46086	-0.05063	152.723	0.25526	4.05546	-0.50973	-0.81495	-0.71417	-0.81433	-0.48536	-0.25516
-0.43162	-1.14341	11.8553	1.5947	151.324	7.04504	8.51901	-0.25487	-0.20374	-0.20405	-0.30537	-0.07664	-0.05103
-0.53318	-1.32127	15.1232	3.31597	151.477	13.6562	12.7785	-0.10195	0.17827	0.22955	0.20358	0.281	0.15309
-0.53318	-1.29586	18.7456	5.23973	153.231	20.2162	16.9105	-0.12743	0.35654	0.4081	0.38172	0.38318	0.25516
-0.30468	-0.94013	23.0267	7.64444	155.189	26.9039	21.068	-0.15292	0.1528	0.07652	0.07634	0.12773	0.10206
-0.10156	-0.63523	27.4091	9.99852	156.537	33.5405	25.2255	-0.07646	-0.10187	-0.25506	-0.33082	-0.17882	-0.07655
-0.12695	-0.63523	31.1583	11.8717	155.698	39.8198	29.2554	0.10195	0.0764	-0.22955	-0.43261	-0.281	-0.17861
-0.07617	-0.63523	34.4261	13.4664	155.215	45.6141	32.9028	0.17841	0.25467	0.05101	-0.10179	0	-0.02552
-0.20312	-0.81309	37.2886	14.8586	156.13	51.1531	36.4481	0.20389	0.63668	0.51012	0.43261	0.38318	0.20413
-0.27929	-0.88932	40.2017	16.4533	158.063	56.7687	40.07	0.35681	0.73855	0.66316	0.61075	0.48536	0.28067
-0.20312	-0.76227	43.4949	18.2505	160.351	62.3588	43.6153	0.45876	0.63668	0.51012	0.43261	0.33209	0.20413
-0.05078	-0.50818	47.0667	20.1742	162.233	67.7447	46.8801	0.22938	0.30561	0.17854	0.07634	0.05109	0.05103
0.10156	-0.33032	50.4359	21.8702	163.53	72.8498	50.0173	0.10195	0.02547	-0.10202	-0.20358	-0.12773	-0.07655
0.05078	-0.40654	53.197	23.1865	164.064	77.6997	53.129	0.12743	0.10187	0	-0.15269	-0.05109	-0.02552
-0.15234	-0.68604	55.4262	24.2749	164.013	82.3708	56.1898	0.28035	0.33107	0.30607	0.17813	0.17882	0.10206
-0.30468	-0.8385	57.6048	25.3887	162.996	86.8123	59.072	0.28035	0.38201	0.51012	0.45806	0.38318	0.25516
-0.30468	-0.78768	60.1126	26.7302	161.801	91.075	61.6736	0	0.20374	0.4336	0.48351	0.35763	0.28067
-0.33007	-0.68604	62.8231	28.1984	160.173	95.5165	64.4792	-0.10195	-0.1528	0.05101	0.02545	0	0.10206
-0.17773	-0.45736	65.6603	29.7425	157.045	99.7537	67.1319	-0.28035	-0.58574	-0.4081	-0.45806	-0.30654	-0.10206
-0.15234	-0.50818	68.0922	30.9575	152.418	103.787	69.6825	-0.40778	-0.63668	-0.45911	-0.50895	-0.30654	-0.12758
-0.20312	-0.63523	70.0427	31.8687	147.891	107.565	72.2075	-0.33133	-0.43294	-0.22955	-0.30537	-0.12773	-0.02552
-0.33007	-0.88932	71.6893	32.78	144.204	111.266	74.7071	-0.25487	-0.17827	0.05101	0	0.12773	0.12758
-0.4824	-1.01636	73.4879	33.8431	141.204	115.018	77.2322	-0.17841	-0.12734	0.15304	0.15269	0.17882	0.17861
-0.33007	-0.81309	75.8438	35.1847	139.678	118.719	79.6298	-0.20389	-0.25467	0.02551	0	0.07664	0.15309
-0.22851	-0.58441	78.3769	36.6022	138.356	122.344	81.9253	-0.3823	-0.45841	-0.25506	-0.27992	-0.15327	0
-0.2539	-0.53359	80.6062	37.8172	136.855	125.943	84.2974	-0.30584	-0.53481	-0.4081	-0.48351	-0.281	-0.07655
-0.2539	-0.559	82.4807	38.7791	135.228	129.261	86.5929	-0.10195	-0.17827	-0.15304	-0.27992	-0.07664	0.02552
-0.30468	-0.68604	84.102	39.6144	133.677	132.426	88.7609	0.02549	0.20374	0.22955	0.15269	0.22991	0.17861
-0.30468	-0.73686	85.7485	40.5763	132.558	135.617	90.9035	0.10195	0.33107	0.38259	0.33082	0.33209	0.22964
-0.22851	-0.60982	87.6991	41.69	131.77	138.782	93.0205	0.17841	0.38201	0.30607	0.22903	0.22991	0.17861
-0.07617	-0.38114	89.9283	42.9557	131.007	141.973	95.0609	0.20389	0.17827	0.10202	-0.02545	0.02555	0.05103
0	-0.2795	91.9549	44.0188	129.583	144.934	96.9994	0.17841	0.10187	-0.05101	-0.15269	-0.05109	-0.05103
-0.02539	-0.2795	93.6014	44.7782	128.083	147.589	98.7848	0.22938	0.30561	0.12753	-0.02545	0.02555	0.02552
-0.15234	-0.43195	94.868	45.4363	126.862	150.167	100.57	0.33133	0.48388	0.33158	0.20358	0.22991	0.12758
-0.17773	-0.48277	96.2106	46.1704	126.481	152.668	102.279	0.35681	0.56028	0.48461	0.38172	0.35763	0.22964
-0.10156	-0.38114	97.7812	47.0057	126.048	155.093	103.835	0.30584	0.48388	0.4336	0.35627	0.30654	0.22964
-0.07617	-0.33032	99.3518	47.8663	125.819	157.467	105.34	0.17841	0.20374	0.20405	0.12724	0.12773	0.12758
-0.07617	-0.2795	100.846	48.6257	125.107	159.713	106.794	0.10195	0.02547	0.02551	-0.07634	-0.02555	0.02552
-0.05078	-0.2795	102.138	49.2585	123.633	161.781	108.146	0.02549	-0.05093	-0.02551	-0.10179	-0.02555	0.02552
-0.15234	-0.45736	103.101	49.7142	121.725	163.721	109.497	0.02549	-0.05093	0.05101	-0.02545	0.02555	0.05103
-0.22851	-0.559	103.988	50.1445	119.259	165.507	110.671	-0.05097	-0.05093	0.12753	0.10179	0.12773	0.12758
-0.27929	-0.58441	104.975	50.752	116.462	167.294	111.869	-0.15292	-0.17827	0.07652	0.07634	0.12773	0.12758
-0.30468	-0.58441	106.065	51.3595	113.182	169.132	113.094	-0.22938	-0.40747	-0.15304	-0.15269	-0.10218	0
-0.15234	-0.43195	107.357	52.0683	109.978	170.766	114.114	-0.43327	-0.61121	-0.35708	-0.35627	-0.20436	-0.05103
-0.22851	-0.50818	108.269	52.5745	106.774	172.425	115.262	-0.48424	-0.66215	-0.4336	-0.45806	-0.25545	-0.07655
-0.27929	-0.63523	108.978	52.9795	103.214	174.033	116.486	-0.33133	-0.50934	-0.33158	-0.38172	-0.20436	-0.05103
-0.22851	-0.63523	109.738	53.4098	99.4503	175.462	117.506	-0.33133	-0.33107	-0.10202	-0.10179	0.05109	0.10206
-0.33007	-0.73686	110.472	53.9161	96.6531	176.968	118.577	-0.33133	-0.30561	-0.02551	0.02545	0.10218	0.12758
-0.33007	-0.68604	111.334	54.4477	94.39	178.474	119.7	-0.22938	-0.28014	-0.07652	-0.07634	0	0.10206
-0.22851	-0.50818	112.423	55.1311	92.8135	179.929	120.694	-0.22938	-0.28014	-0.15304	-0.17813	-0.05109	0.05103
-0.15234	-0.38114	113.512	55.7892	91.2115	181.41	121.715	-0.22938	-0.28014	-0.20405	-0.20358	-0.07664	0
-0.10156	-0.35573	114.374	56.2955	91.1606	182.788	122.786	-0.02549	-0.0764	-0.07652	-0.15269	-0.02555	0.02552
-0.12695	-0.43195	114.931	56.6246	91.7455	184.09	123.832	0.20389	0.25467	0.15304	0.02545	0.12773	0.07655
-0.15234	-0.48277	115.438	57.0296	91.2878	185.315	124.75	0.28035	0.40747	0.35708	0.27992	0.30654	0.17861
-0.05078	-0.35573	116.248	57.4852	90.0418	186.413	125.592	0.33133	0.53481	0.45911	0.35627	0.33209	0.20413
0	-0.25409	117.135	58.0421	88.9992	187.613	126.408	0.35681	0.38201	0.28057	0.17813	0.17882	0.10206
0.02539	-0.12705	118.021	58.5736	87.6007	188.685	127.173	0.30584	0.30561	0.15304	0.0509	0.10218	0.02552
0.07617	-0.05082	118.756	58.928	85.2104	189.604	127.836	0.30584	0.38201	0.20405	0.07634	0.12773	0.07655
0.02539	-0.12705	119.237	59.1558	84.2441	190.471	128.55	0.3823	0.45841	0.30607	0.17813	0.20436	0.12758
-0.05078	-0.22868	119.516	59.2824	84.4984	191.161	129.111	0.3823	0.56028	0.48461	0.38172	0.38318	0.22964
-0.05078	-0.25409	119.896	59.4849	84.7781	191.799	129.571	0.33133	0.50934	0.51012	0.40716	0.35763	0.25516
-0.10156	-0.30491	120.301	59.738	84.7781	192.462	130.055	0.22938	0.20374	0.25506	0.17813	0.15327	0.12758
-0.02539	-0.17786	120.884	60.0418	84.3204	192.998	130.336	0	-0.0764	0.02551	-0.0509	0.02555	0.02552
-0.02539	-0.15245	121.365	60.2443	84.0407	193.458	130.667	-0.10195	-0.17827	-0.07652	-0.17813	-0.07664	-0.02552
-0.17773	-0.33032	121.467	60.2949	82.9727	193.943	131.101	-0.07646	-0.30561	-0.17854	-0.27992	-0.15327	-0.07655
-0.17773	-0.35573	121.593	60.3455	83.0744	194.198	131.279	-0.22938	-0.33107	-0.07652	-0.12724	0	0.05103
-0.17773	-0.38114	121.745	60.4215	84.1933	194.428	131.484	-0.40778	-0.33107	-0.02551	0	0.10218	0.12758
-0.30468	-0.50818	121.796	60.5227	85.4647	194.862	131.866	-0.3823	-0.53481	-0.25506	-0.25448	-0.12773	0
-0.30468	-0.48277	121.999	60.6746	86.5581	195.117	132.07	-0.50973	-0.63668	-0.35708	-0.38172	-0.20436	-0.05103
-0.17773	-0.35573	122.378	60.9024	87.5752	195.347	132.223	-0.66265	-0.71308	-0.4081	-0.35627	-0.17882	-0.05103
-0.2539	-0.43195	122.505	61.029	87.3464	195.73	132.606	-0.5607	-0.71308	-0.45911	-0.45806	-0.25545	-0.07655
-0.30468	-0.50818	122.48	61.0796	86.9141	195.985	132.886	-0.43327	-0.53481	-0.30607	-0.33082	-0.12773	0
-0.30468	-0.50818	122.505	61.1555	86.4055	196.164	133.141	-0.3823	-0.30561	-0.07652	-0.10179	0.05109	0.10206
-0.20312	-0.40654	122.784	61.4087	86.2021	196.47	133.422	-0.35681	-0.35654	-0.12753	-0.07634	0.05109	0.07655
-0.12695	-0.2795	123.138	61.6871	85.7698	196.751	133.677	-0.33133	-0.33107	-0.17854	-0.15269	-0.05109	0
-0.12695	-0.25409	123.316	61.8643	84.4475	197.057	133.983	-0.17841	-0.1528	-0.15304	-0.25448	-0.10218	-0.02552
-0.05078	-0.17786	123.493	62.0921	82.8456	197.338	134.34	0.02549	-0.02547	-0.07652	-0.17813	-0.02555	-0.02552
0	-0.15245	123.62	62.1934	81.2944	197.516	134.595	0.17841	0.28014	0.20405	0.12724	0.17882	0.10206
0.02539	-0.12705	123.67	62.2946	79.0822	197.67	134.85	0.33133	0.50934	0.4336	0.35627	0.35763	0.20413
-0.02539	-0.15245	123.645	62.3705	76.7682	197.823	135.08	0.48424	0.61121	0.51012	0.38172	0.35763	0.22964
0	-0.05082	123.822	62.5477	75.5222	197.874	135.156	0.43327	0.56028	0.4336	0.30537	0.281	0.15309
0.15234	0.17786	124.202	62.8009	74.8611	197.874	135.156	0.35681	0.43294	0.33158	0.22903	0.22991	0.10206
0.15234	0.17786	124.329	62.8515	74.0728	197.848	135.233	0.3823	0.45841	0.28057	0.15269	0.17882	0.07655
0.10156	0.10164	124.152	62.7756	73.4879	197.746	135.284	0.48424	0.50934	0.33158	0.17813	0.20436	0.10206
0.10156	0	123.898	62.5984	73.2591	197.465	135.182	0.43327	0.61121	0.51012	0.35627	0.35763	0.20413
0.10156	-0.02541	123.721	62.4971	73.3354	197.185	135.08	0.3823	0.50934	0.53563	0.43261	0.40872	0.20413
0.02539	-0.07623	123.544	62.4212	73.4371	196.904	134.901	0.28035	0.30561	0.33158	0.22903	0.22991	0.12758
0	-0.05082	123.442	62.3959	73.5134	196.521	134.646	0.05097	0	0.05101	-0.0509	0.02555	0.02552
0	0.02541	123.417	62.3705	73.5134	196.113	134.315	-0.15292	-0.2292	-0.12753	-0.17813	-0.05109	-0.05103
-0.05078	-0.05082	123.164	62.168	74.0219	195.653	134.111	-0.22938	-0.25467	-0.12753	-0.20358	-0.05109	-0.02552
-0.12695	-0.15245	122.733	61.9402	75.3696	195.168	133.856	-0.25487	-0.33107	-0.12753	-0.20358	-0.02555	0.02552
-0.22851	-0.30491	122.201	61.7124	77.3785	194.658	133.575	-0.3823	-0.38201	-0.10202	-0.12724	0.02555	0.07655
-0.17773	-0.30491	121.948	61.5859	80.2264	194.173	133.294	-0.48424	-0.50934	-0.20405	-0.17813	-0.02555	0.05103
-0.15234	-0.25409	121.821	61.5352	83.0998	193.739	133.014	-0.61168	-0.66215	-0.35708	-0.33082	-0.12773	-0.02552
-0.20312	-0.25409	121.619	61.4846	85.3375	193.33	132.81	-0.63716	-0.76401	-0.51012	-0.50895	-0.281	-0.12758
-0.20312	-0.20327	121.34	61.4087	86.8378	192.922	132.58	-0.63716	-0.73855	-0.51012	-0.5344	-0.281	-0.12758
-0.17773	-0.17786	121.087	61.3074	87.9058	192.462	132.376	-0.58619	-0.61121	-0.35708	-0.38172	-0.15327	-0.05103
-0.22851	-0.17786	120.757	61.2062	88.7958	192.105	132.274	-0.48424	-0.45841	-0.22955	-0.22903	-0.05109	0
-0.17773	-0.07623	120.555	61.1808	89.6858	191.697	132.096	-0.40778	-0.33107	-0.15304	-0.15269	0.02555	0.07655
-0.12695	0.05082	120.403	61.2062	90.7029	191.339	131.943	-0.35681	-0.25467	-0.12753	-0.15269	0	0.02552
-0.07617	0.15245	120.251	61.2568	91.5675	191.11	131.892	-0.17841	-0.17827	-0.15304	-0.20358	-0.05109	-0.02552
-0.02539	0.30491	120.124	61.2821	91.9743	190.778	131.79	0	0.02547	0	-0.07634	0.05109	0.02552
0	0.38114	119.896	61.2062	91.9235	190.395	131.637	0.12743	0.30561	0.22955	0.12724	0.20436	0.10206
0	0.43195	119.592	61.1302	91.72	189.986	131.509	0.28035	0.43294	0.35708	0.27992	0.281	0.15309
0.02539	0.53359	119.389	61.1049	91.5675	189.552	131.305	0.3823	0.56028	0.45911	0.35627	0.33209	0.17861
0.05078	0.66063	119.212	61.1049	91.3895	189.119	131.101	0.43327	0.58574	0.45911	0.33082	0.30654	0.15309
0.12695	0.78768	119.111	61.0796	91.1098	188.608	130.795	0.43327	0.53481	0.38259	0.25448	0.22991	0.12758
0.17773	0.86391	118.883	60.9783	90.8046	188.046	130.463	0.40778	0.53481	0.38259	0.25448	0.22991	0.10206
0.15234	0.8385	118.452	60.7758	90.1943	187.459	130.157	0.48424	0.56028	0.4081	0.25448	0.25545	0.10206
0.10156	0.76227	117.92	60.4974	89.7366	186.745	129.8	0.48424	0.63668	0.53563	0.38172	0.35763	0.20413
0.07617	0.73686	117.439	60.2443	89.6603	185.979	129.316	0.40778	0.50934	0.51012	0.40716	0.35763	0.20413
0	0.71145	116.983	59.9911	89.3552	185.213	128.805	0.25487	0.30561	0.38259	0.27992	0.25545	0.15309
-0.02539	0.76227	116.603	59.7886	88.7704	184.396	128.27	0.07646	0.10187	0.17854	0.0509	0.10218	0.07655
-0.05078	0.78768	116.248	59.5861	88.1092	183.605	127.734	-0.07646	-0.1528	-0.02551	-0.10179	0	0.02552
-0.05078	0.76227	115.792	59.2824	87.5752	182.712	127.148	-0.25487	-0.25467	-0.07652	-0.17813	-0.02555	0
-0.07617	0.66063	115.184	58.9533	87.1684	181.793	126.561	-0.35681	-0.35654	-0.10202	-0.17813	0	0.02552
-0.22851	0.48277	114.424	58.5483	87.0667	180.976	126.127	-0.35681	-0.35654	-0.10202	-0.17813	-0.02555	0.05103
-0.20312	0.48277	113.867	58.2952	86.9649	180.108	125.566	-0.43327	-0.45841	-0.15304	-0.22903	-0.05109	0.02552
-0.20312	0.53359	113.462	58.0927	86.787	179.266	125.005	-0.61168	-0.63668	-0.30607	-0.33082	-0.15327	-0.02552
-0.22851	0.559	113.107	57.9661	86.4564	178.525	124.52	-0.68814	-0.76401	-0.45911	-0.48351	-0.22991	-0.07655
-0.20312	0.60982	112.702	57.7889	85.897	177.76	124.087	-0.66265	-0.73855	-0.45911	-0.50895	-0.22991	-0.07655
-0.2539	0.559	112.195	57.5358	85.3375	177.045	123.679	-0.58619	-0.61121	-0.35708	-0.40716	-0.17882	-0.05103
-0.17773	0.60982	111.739	57.3586	85.0324	176.305	123.271	-0.53522	-0.48388	-0.25506	-0.27992	-0.07664	0.02552
-0.17773	0.63523	111.308	57.1814	84.9561	175.616	122.862	-0.48424	-0.30561	-0.15304	-0.17813	0	0.05103
-0.12695	0.66063	110.928	57.0802	84.9815	175.003	122.531	-0.3823	-0.2292	-0.12753	-0.17813	-0.02555	0.02552
-0.07617	0.73686	110.599	57.0296	84.9307	174.416	122.25	-0.20389	-0.10187	-0.10202	-0.15269	-0.02555	0
0	0.86391	110.32	56.9536	84.6764	173.829	121.919	-0.05097	0.05093	0.05101	-0.02545	0.07664	0.05103
0.02539	0.91472	109.941	56.8017	84.117	173.165	121.562	0.05097	0.25467	0.17854	0.10179	0.15327	0.10206
0.05078	0.96554	109.51	56.6752	83.5576	172.501	121.205	0.17841	0.35654	0.25506	0.15269	0.20436	0.12758
0.05078	1.01636	109.105	56.5233	83.227	171.838	120.822	0.28035	0.45841	0.35708	0.22903	0.25545	0.15309
0.12695	1.118	108.775	56.3967	82.9473	171.123	120.388	0.33133	0.56028	0.4336	0.30537	0.281	0.17861
0.15234	1.16881	108.395	56.2449	82.7184	170.408	119.955	0.35681	0.50934	0.38259	0.25448	0.22991	0.12758
0.17773	1.14341	107.939	56.0424	82.3624	169.643	119.496	0.40778	0.56028	0.4081	0.25448	0.22991	0.15309
0.20312	1.16881	107.458	55.8145	81.9556	168.826	119.011	0.45876	0.58574	0.48461	0.33082	0.30654	0.17861
0.15234	1.09259	106.85	55.4855	81.4978	167.958	118.501	0.45876	0.58574	0.53563	0.38172	0.33209	0.20413
0.07617	1.04177	106.242	55.1564	80.9384	166.988	117.863	0.33133	0.45841	0.45911	0.35627	0.30654	0.17861
0.05078	1.04177	105.685	54.878	80.3027	166.018	117.2	0.20389	0.25467	0.35708	0.22903	0.22991	0.15309
0.02539	1.06718	105.178	54.6249	79.7179	165.099	116.563	0.07646	0.05093	0.17854	0.07634	0.10218	0.07655
0.05078	1.06718	104.697	54.3464	79.1839	164.078	115.874	-0.07646	-0.10187	0.05101	-0.0509	0.02555	0.05103
0	0.94013	104.013	53.9414	78.6753	163.057	115.236	-0.17841	-0.20374	-0.02551	-0.12724	0	0.02552
-0.07617	0.81309	103.278	53.5364	78.1413	162.061	114.599	-0.22938	-0.25467	0	-0.10179	0.02555	0.05103
-0.10156	0.76227	102.594	53.1567	77.5819	161.015	113.91	-0.35681	-0.33107	-0.02551	-0.07634	0.05109	0.07655
-0.15234	0.68604	101.961	52.8276	77.1242	160.045	113.298	-0.43327	-0.45841	-0.12753	-0.17813	-0.05109	0.02552
-0.20312	0.66063	101.404	52.5745	76.5902	159.101	112.66	-0.53522	-0.61121	-0.28057	-0.33082	-0.15327	-0.05103
-0.17773	0.76227	100.998	52.3973	76.0816	158.182	112.022	-0.66265	-0.68761	-0.35708	-0.40716	-0.20436	-0.05103
-0.20312	0.73686	100.517	52.1442	75.5985	157.339	111.487	-0.63716	-0.66215	-0.38259	-0.43261	-0.22991	-0.07655
-0.15234	0.76227	100.01	51.9164	75.0899	156.471	110.951	-0.61168	-0.61121	-0.33158	-0.35627	-0.15327	-0.02552
-0.17773	0.71145	99.4278	51.6126	74.6322	155.629	110.441	-0.53522	-0.43294	-0.20405	-0.22903	-0.05109	0.02552
-0.15234	0.68604	98.8705	51.3848	74.1999	154.838	109.956	-0.45876	-0.33107	-0.15304	-0.20358	-0.05109	0
-0.10156	0.76227	98.4652	51.2583	73.8185	154.123	109.497	-0.3823	-0.25467	-0.10202	-0.17813	-0.02555	0
-0.07617	0.81309	98.0598	51.1064	73.4371	153.408	109.064	-0.25487	-0.12734	-0.07652	-0.12724	-0.02555	0
0	0.91472	97.7052	51.0051	72.9539	152.694	108.605	-0.15292	-0.02547	0	-0.07634	0.02555	0.02552
0	0.96554	97.2746	50.8533	72.3945	151.979	108.171	-0.05097	0.10187	0.07652	-0.02545	0.05109	0.05103
0.02539	1.01636	96.8439	50.6761	71.7842	151.239	107.712	0.07646	0.20374	0.17854	0.10179	0.15327	0.10206
0.07617	1.06718	96.3626	50.4483	71.2502	150.422	107.202	0.12743	0.35654	0.33158	0.22903	0.22991	0.15309
0.07617	1.01636	95.8306	50.2204	70.8179	149.631	106.717	0.20389	0.40747	0.35708	0.27992	0.22991	0.15309
0.12695	1.04177	95.3493	50.0179	70.4111	148.865	106.207	0.28035	0.38201	0.33158	0.22903	0.20436	0.12758
0.17773	1.09259	94.8934	49.8407	69.9788	148.073	105.697	0.30584	0.43294	0.38259	0.25448	0.22991	0.12758
0.17773	1.06718	94.3867	49.5623	69.4448	147.231	105.136	0.30584	0.38201	0.38259	0.25448	0.20436	0.10206
0.17773	1.06718	93.8041	49.2585	68.7837	146.261	104.498	0.25487	0.33107	0.38259	0.27992	0.22991	0.12758
0.12695	0.99095	93.1455	48.9295	68.0971	145.291	103.861	0.20389	0.28014	0.35708	0.27992	0.22991	0.15309
0.07617	0.96554	92.5375	48.6004	67.4868	144.347	103.223	0.12743	0.12734	0.25506	0.17813	0.15327	0.10206
0.07617	0.96554	91.9549	48.2967	66.9528	143.326	102.534	0	0	0.15304	0.07634	0.07664	0.07655
0.07617	0.94013	91.3722	48.0182	66.4188	142.381	101.871	-0.10195	-0.1528	0.05101	-0.02545	0.05109	0.05103
0.05078	0.86391	90.7389	47.6385	65.8849	141.36	101.208	-0.15292	-0.20374	0.02551	-0.0509	0.02555	0.05103
0.02539	0.76227	90.055	47.2589	65.3	140.365	100.545	-0.20389	-0.25467	0.05101	-0.02545	0.05109	0.07655
-0.05078	0.66063	89.3203	46.8792	64.7151	139.344	99.8816	-0.30584	-0.38201	-0.02551	-0.07634	0	0.02552
-0.10156	0.60982	88.687	46.5248	64.0794	138.348	99.1929	-0.40778	-0.45841	-0.12753	-0.15269	-0.05109	0
-0.10156	0.66063	88.2311	46.297	63.4691	137.404	98.5553	-0.48424	-0.56028	-0.20405	-0.22903	-0.07664	0
-0.10156	0.68604	87.7498	46.0692	62.8843	136.536	97.9686	-0.53522	-0.58574	-0.28057	-0.33082	-0.15327	-0.05103
-0.07617	0.71145	87.2685	45.8413	62.3503	135.668	97.382	-0.58619	-0.61121	-0.33158	-0.35627	-0.17882	-0.05103
-0.07617	0.66063	86.7365	45.5629	61.8417	134.8	96.8464	-0.53522	-0.56028	-0.28057	-0.33082	-0.15327	-0.05103
-0.05078	0.63523	86.1792	45.2845	61.4603	133.983	96.3362	-0.45876	-0.43294	-0.20405	-0.25448	-0.07664	-0.02552
-0.05078	0.63523	85.6472	45.0313	61.028	133.167	95.8006	-0.40778	-0.33107	-0.12753	-0.20358	-0.05109	-0.02552
-0.07617	0.60982	85.1406	44.8035	60.5958	132.426	95.3415	-0.30584	-0.20374	-0.07652	-0.15269	-0.02555	0
-0.02539	0.73686	84.7606	44.6516	60.1635	131.661	94.8314	-0.25487	-0.12734	-0.02551	-0.10179	0	0.02552
0.02539	0.8385	84.4313	44.5504	59.7058	130.92	94.3213	-0.22938	-0.0764	0	-0.07634	0	0
0.05078	0.86391	84.026	44.3985	59.2989	130.231	93.8877	-0.10195	0	0	-0.07634	0	0
0.10156	0.94013	83.5953	44.1707	58.8412	129.465	93.3775	-0.02549	0.10187	0.07652	0	0.07664	0.05103
0.10156	0.88932	83.0887	43.9176	58.4089	128.674	92.8419	0.02549	0.2292	0.17854	0.07634	0.10218	0.05103
0.15234	0.88932	82.5567	43.6644	58.0275	127.908	92.3573	0.12743	0.2292	0.22955	0.15269	0.15327	0.07655
0.15234	0.88932	82.0247	43.4366	57.5698	127.117	91.8217	0.17841	0.33107	0.33158	0.22903	0.20436	0.10206
0.12695	0.86391	81.4928	43.1835	57.0612	126.326	91.3116	0.22938	0.33107	0.33158	0.20358	0.17882	0.10206
0.15234	0.94013	81.0621	43.0063	56.5272	125.483	90.7249	0.17841	0.2292	0.25506	0.15269	0.15327	0.07655
0.15234	0.94013	80.5555	42.7279	55.9424	124.641	90.1128	0.12743	0.20374	0.22955	0.15269	0.12773	0.07655
0.10156	0.91472	79.9982	42.4241	55.3066	123.748	89.5006	0.10195	0.12734	0.20405	0.10179	0.10218	0.07655
0.07617	0.86391	79.3649	42.0951	54.6709	122.778	88.8375	0.02549	0.0764	0.17854	0.10179	0.10218	0.10206
0.07617	0.78768	78.7316	41.766	54.1369	121.884	88.1998	-0.02549	0	0.15304	0.07634	0.07664	0.07655
0.05078	0.73686	78.0983	41.4622	53.6284	121.016	87.6387	-0.02549	-0.05093	0.12753	0.0509	0.07664	0.07655
0.05078	0.71145	77.5663	41.1585	53.0944	120.098	86.9755	-0.12743	-0.12734	0.07652	0.02545	0.05109	0.07655
0.02539	0.66063	76.9837	40.8547	52.5604	119.153	86.3379	-0.22938	-0.28014	0	-0.0509	0	0.02552
-0.02539	0.58441	76.3504	40.5003	52.001	118.234	85.7257	-0.25487	-0.30561	-0.07652	-0.15269	-0.05109	0
-0.07617	0.58441	75.7678	40.1966	51.4161	117.366	85.1136	-0.30584	-0.35654	-0.10202	-0.17813	-0.07664	0
-0.05078	0.58441	75.2865	39.9688	50.9076	116.498	84.4759	-0.40778	-0.40747	-0.12753	-0.17813	-0.05109	0.02552
-0.02539	0.60982	74.8305	39.7157	50.4244	115.631	83.8893	-0.45876	-0.45841	-0.17854	-0.22903	-0.07664	0
-0.02539	0.58441	74.3238	39.4625	50.0176	114.89	83.4047	-0.40778	-0.40747	-0.20405	-0.25448	-0.10218	0
0	0.58441	73.8425	39.2094	49.6361	114.099	82.8691	-0.3823	-0.30561	-0.12753	-0.20358	-0.05109	0.02552
0.02539	0.58441	73.3612	39.0069	49.2801	113.359	82.3589	-0.35681	-0.28014	-0.12753	-0.17813	-0.05109	0
-0.02539	0.53359	72.8546	38.7538	48.9241	112.644	81.8998	-0.28035	-0.20374	-0.10202	-0.17813	-0.05109	0
0	0.58441	72.424	38.526	48.4156	111.853	81.3642	-0.25487	-0.0764	-0.02551	-0.07634	0.02555	0.05103
0.02539	0.63523	72.0946	38.3741	47.9324	111.164	80.8796	-0.20389	-0.02547	0	-0.0509	0.02555	0.05103
0.02539	0.66063	71.6893	38.2222	47.5256	110.5	80.4205	-0.15292	-0.02547	-0.02551	-0.10179	-0.02555	0.02552
0.10156	0.76227	71.3347	38.0703	47.1696	109.785	79.9104	-0.12743	0.02547	-0.02551	-0.07634	0	0.05103
0.12695	0.76227	70.9294	37.8425	46.8136	109.045	79.4002	-0.10195	0.10187	0.05101	-0.02545	0.05109	0.05103
0.15234	0.71145	70.4227	37.5894	46.4322	108.356	78.9666	0	0.17827	0.10202	0.02545	0.05109	0.05103
0.15234	0.68604	69.8908	37.3363	46.0507	107.641	78.4565	0.10195	0.2292	0.17854	0.10179	0.12773	0.10206
0.12695	0.68604	69.4095	37.1084	45.7202	106.875	77.9209	0.07646	0.30561	0.25506	0.17813	0.17882	0.12758
0.12695	0.71145	68.9535	36.8806	45.3133	106.135	77.3853	0.07646	0.2292	0.20405	0.15269	0.12773	0.10206
0.12695	0.73686	68.4975	36.6781	44.9065	105.395	76.8496	0.07646	0.1528	0.12753	0.07634	0.07664	0.07655
0.10156	0.73686	68.0415	36.425	44.3725	104.604	76.2885	0.02549	0.12734	0.12753	0.07634	0.07664	0.07655
0.12695	0.73686	67.5349	36.1466	43.7876	103.736	75.6764	-0.02549	0.05093	0.12753	0.07634	0.07664	0.10206
0.12695	0.68604	66.9523	35.8428	43.279	102.919	75.1152	-0.07646	-0.02547	0.07652	0.02545	0.02555	0.05103
0.07617	0.60982	66.3443	35.5644	42.8213	102.179	74.6051	-0.05097	-0.02547	0.07652	0.02545	0.02555	0.07655
0.10156	0.58441	65.8376	35.2859	42.2619	101.387	74.0695	-0.05097	-0.02547	0.10202	0.0509	0.07664	0.10206
0.07617	0.559	65.3057	34.9822	41.7025	100.545	73.4573	-0.15292	-0.1528	0.05101	0.02545	0.02555	0.07655
0.02539	0.50818	64.7484	34.7037	41.0922	99.7282	72.8962	-0.17841	-0.2292	-0.02551	-0.07634	-0.02555	0.02552
-0.02539	0.50818	64.2417	34.4759	40.6091	98.9624	72.3606	-0.20389	-0.25467	-0.05101	-0.10179	-0.05109	0.05103
-0.02539	0.50818	63.8111	34.2481	40.2276	98.2222	71.8505	-0.25487	-0.28014	-0.05101	-0.10179	-0.02555	0.05103
-0.02539	0.50818	63.3805	33.995	39.8717	97.4309	71.2893	-0.28035	-0.33107	-0.10202	-0.12724	-0.05109	0.05103
-0.02539	0.50818	62.8991	33.7672	39.5919	96.7417	70.8302	-0.28035	-0.30561	-0.10202	-0.15269	-0.05109	0.05103
0	0.50818	62.4685	33.5647	39.3631	96.027	70.3456	-0.25487	-0.2292	-0.05101	-0.10179	0	0.07655
0.05078	0.53359	62.0885	33.3622	39.1342	95.3633	69.8865	-0.22938	-0.2292	-0.05101	-0.10179	-0.02555	0.02552
0.02539	0.48277	61.6326	33.109	38.8545	94.6997	69.4274	-0.17841	-0.20374	-0.07652	-0.15269	-0.05109	0
-0.02539	0.45736	61.1512	32.8812	38.3968	94.0105	68.9683	-0.17841	-0.12734	-0.02551	-0.10179	0	0.05103
0	0.53359	60.8219	32.7293	37.8882	93.3723	68.5347	-0.10195	-0.02547	0.05101	-0.02545	0.05109	0.07655
0.05078	0.58441	60.5179	32.5775	37.4051	92.7597	68.0756	-0.10195	-0.05093	0.02551	-0.02545	0.05109	0.07655
0.07617	0.63523	60.1886	32.4256	36.922	92.1216	67.6165	-0.10195	-0.05093	0	-0.0509	0.02555	0.05103
0.07617	0.63523	59.834	32.1978	36.566	91.4579	67.1319	-0.07646	-0.02547	0	-0.07634	0	0.05103
0.07617	0.60982	59.378	31.97	36.388	90.7943	66.6727	-0.02549	0	0.05101	-0.02545	0.02555	0.02552
0.12695	0.58441	58.9474	31.7675	36.2863	90.1306	66.2391	0.02549	0.05093	0.10202	0.0509	0.07664	0.07655
0.10156	0.559	58.4914	31.5143	36.1082	89.4669	65.78	0.05097	0.0764	0.15304	0.10179	0.12773	0.10206
0.07617	0.53359	58.0354	31.2612	35.8794	88.7777	65.2699	0.05097	0.05093	0.15304	0.10179	0.10218	0.10206
0.10156	0.60982	57.6808	31.1093	35.5743	88.1141	64.7853	0	-0.02547	0.10202	0.0509	0.07664	0.07655
0.07617	0.60982	57.2501	30.9068	35.2945	87.4504	64.3007	0	-0.10187	0.02551	0	0.02555	0.05103
0.05078	0.58441	56.8195	30.6537	34.9131	86.7102	63.7651	-0.05097	-0.17827	0	-0.0509	0	0.05103
0.07617	0.58441	56.3382	30.3753	34.5571	85.9444	63.2039	-0.12743	-0.2292	-0.02551	-0.0509	0	0.05103
0.07617	0.53359	55.8316	30.1474	34.3791	85.3063	62.7703	-0.12743	-0.25467	-0.02551	-0.0509	0.02555	0.02552
0.05078	0.48277	55.3249	29.8943	34.1757	84.6681	62.3622	-0.05097	-0.20374	0.02551	0	0.05109	0.07655
0.02539	0.43195	54.8183	29.6159	33.8706	83.9279	61.8521	-0.07646	-0.20374	0.05101	0.02545	0.07664	0.10206
0.02539	0.43195	54.337	29.3881	33.5654	83.2387	61.3165	-0.15292	-0.33107	-0.05101	-0.02545	0.02555	0.05103
0.02539	0.45736	53.9316	29.1856	33.2603	82.575	60.8574	-0.20389	-0.38201	-0.10202	-0.07634	0	0.02552
0	0.48277	53.5517	29.0337	32.9297	81.9369	60.4238	-0.15292	-0.35654	-0.10202	-0.12724	-0.02555	0.05103
0	0.48277	53.1464	28.8059	32.4466	81.3243	59.9902	-0.17841	-0.38201	-0.12753	-0.12724	-0.05109	0.02552
0.02539	0.48277	52.7411	28.5781	31.7854	80.6606	59.5055	-0.20389	-0.35654	-0.10202	-0.10179	0	0.05103
0.02539	0.43195	52.3104	28.3756	31.1751	80.0735	59.123	-0.12743	-0.25467	-0.05101	-0.0509	0.02555	0.05103
0.05078	0.45736	51.9304	28.2237	30.7937	79.512	58.7404	-0.07646	-0.20374	0	-0.02545	0.07664	0.05103
0.10156	0.50818	51.6264	28.0718	30.5903	78.9249	58.3068	-0.07646	-0.2292	-0.05101	-0.0509	0.02555	0.02552
0.05078	0.45736	51.2465	27.8693	30.3615	78.3633	57.8987	-0.07646	-0.20374	-0.05101	-0.10179	0	0
0.02539	0.45736	50.8665	27.6921	30.158	77.8018	57.5416	0.02549	-0.10187	0.02551	-0.02545	0.05109	0.05103
0.05078	0.50818	50.5625	27.5149	29.9037	77.2147	57.1335	0.05097	0	0.10202	0.07634	0.12773	0.10206
0.10156	0.53359	50.2839	27.3631	29.7766	76.6531	56.7254	0.02549	-0.05093	0.07652	0.07634	0.12773	0.07655
0.10156	0.53359	49.9799	27.1859	29.624	76.0915	56.2918	0.02549	-0.0764	0.02551	0	0.05109	0.05103
0.12695	0.559	49.6506	27.0087	29.3952	75.5045	55.8837	0.02549	-0.05093	0.02551	-0.02545	0.05109	0.05103
0.12695	0.53359	49.2959	26.8062	29.1409	74.9429	55.4756	0.05097	-0.0764	0.02551	-0.02545	0.02555	0
0.15234	0.50818	48.9159	26.6037	28.734	74.3558	55.0675	0.07646	-0.0764	0.05101	0	0.05109	0.02552
0.12695	0.48277	48.4853	26.3505	28.3017	73.7177	54.6339	0.05097	-0.05093	0.10202	0.0509	0.12773	0.05103
0.07617	0.43195	48.08	26.1227	27.8949	73.1051	54.2003	0.02549	-0.05093	0.07652	0.0509	0.10218	0.07655
0.10156	0.48277	47.7253	25.9708	27.7169	72.518	53.7412	0	-0.17827	0	0	0.05109	0.02552
0.10156	0.48277	47.3707	25.7684	27.5898	71.9309	53.2821	-0.05097	-0.25467	-0.05101	-0.0509	0	0
0.07617	0.45736	46.9907	25.5659	27.4372	71.2928	52.7975	-0.12743	-0.33107	-0.10202	-0.10179	-0.02555	0
0.10156	0.43195	46.5854	25.3127	27.2592	70.6291	52.3128	-0.17841	-0.38201	-0.12753	-0.10179	-0.02555	0
0.07617	0.35573	46.1041	25.0849	27.0049	70.0931	51.9558	-0.15292	-0.38201	-0.10202	-0.10179	-0.02555	-0.02552
0.05078	0.30491	45.6481	24.8571	26.6489	69.5315	51.5987	-0.07646	-0.33107	-0.05101	-0.02545	0.02555	0.05103
0.05078	0.30491	45.2428	24.6293	26.3183	68.9189	51.1396	-0.12743	-0.33107	-0.02551	0.02545	0.05109	0.07655
0.05078	0.30491	44.8628	24.4774	26.0641	68.3573	50.706	-0.20389	-0.43294	-0.12753	-0.07634	-0.02555	0
0.07617	0.35573	44.5842	24.3508	25.8861	67.8213	50.3234	-0.20389	-0.48388	-0.17854	-0.12724	-0.05109	0
0.05078	0.35573	44.2295	24.1736	25.7081	67.2853	49.9663	-0.17841	-0.40747	-0.15304	-0.12724	-0.05109	0
0.05078	0.33032	43.8749	23.9965	25.5301	66.8003	49.6347	-0.12743	-0.38201	-0.12753	-0.12724	-0.02555	0
0.10156	0.35573	43.5202	23.8193	25.3012	66.2642	49.2521	-0.10195	-0.28014	-0.05101	-0.02545	0.05109	0.05103
0.10156	0.33032	43.1909	23.6674	24.8435	65.8048	48.9716	-0.02549	-0.1528	0.02551	0.0509	0.10218	0.07655
0.10156	0.35573	42.8869	23.5408	23.5212	65.3453	48.6655	0.05097	-0.12734	0.02551	0.0509	0.07664	0.05103
0.12695	0.38114	42.6336	23.4143	21.4615	64.8859	48.2829	0.02549	-0.1528	0	0	0.02555	0.02552
0.12695	0.40654	42.3296	23.2877	20.2918	64.4264	47.9258	0.05097	-0.10187	0	0	0.02555	0.02552
0.10156	0.40654	42.0256	23.1105	19.8087	63.9159	47.5942	0.12743	-0.02547	0.07652	0.0509	0.10218	0.07655
0.12695	0.43195	41.7723	22.9586	19.529	63.4564	47.2627	0.15292	0.05093	0.15304	0.12724	0.15327	0.10206
0.15234	0.43195	41.4937	22.8068	19.8341	62.9714	46.9056	0.15292	0.02547	0.12753	0.12724	0.15327	0.10206
0.15234	0.43195	41.215	22.6549	20.241	62.4609	46.4975	0.12743	-0.02547	0.07652	0.07634	0.10218	0.07655
0.15234	0.43195	40.9111	22.503	20.597	61.9759	46.1404	0.10195	-0.05093	0.05101	0.02545	0.07664	0.05103
0.17773	0.43195	40.6071	22.3005	20.775	61.4399	45.7578	0.10195	-0.10187	0.02551	0	0.05109	0.02552
0.15234	0.40654	40.2777	22.098	20.8512	60.9039	45.3752	0.07646	-0.12734	0.02551	0.02545	0.07664	0.05103
0.10156	0.35573	39.8978	21.8702	20.8004	60.3678	44.9926	0.05097	-0.10187	0.07652	0.0509	0.10218	0.10206
0.10156	0.35573	39.5431	21.693	20.7495	59.8318	44.61	0.02549	-0.17827	0.02551	0.0509	0.07664	0.10206
0.10156	0.35573	39.2391	21.5158	20.7495	59.3213	44.2274	-0.05097	-0.30561	-0.07652	-0.02545	0.02555	0.05103
0.10156	0.35573	38.9352	21.3386	20.8004	58.7597	43.7938	-0.12743	-0.38201	-0.15304	-0.07634	0	0.02552
0.07617	0.33032	38.6058	21.1108	20.5461	58.1726	43.3857	-0.17841	-0.43294	-0.17854	-0.12724	-0.05109	0
0.05078	0.25409	38.1752	20.883	20.0884	57.6877	43.0031	-0.20389	-0.48388	-0.22955	-0.17813	-0.07664	-0.02552
0.05078	0.22868	37.7699	20.7058	19.4018	57.2027	42.6971	-0.17841	-0.48388	-0.20405	-0.15269	-0.05109	0
0.05078	0.22868	37.4406	20.5286	17.8507	56.6922	42.3145	-0.17841	-0.40747	-0.12753	-0.0509	0.05109	0.07655
0.02539	0.20327	37.0859	20.3514	17.4184	56.2327	41.9829	-0.20389	-0.43294	-0.15304	-0.07634	0	0.05103
0.02539	0.22868	36.8073	20.2249	17.571	55.7988	41.6258	-0.20389	-0.48388	-0.22955	-0.15269	-0.07664	0.02552
0.05078	0.30491	36.554	20.1236	17.6727	55.3393	41.2687	-0.22938	-0.48388	-0.22955	-0.15269	-0.05109	0.02552
0.02539	0.2795	36.25	19.9717	17.6727	54.9309	41.0137	-0.17841	-0.40747	-0.20405	-0.12724	-0.05109	0.02552
0.07617	0.2795	35.946	19.8199	17.5964	54.548	40.7586	-0.07646	-0.30561	-0.15304	-0.10179	0	0.02552
0.10156	0.2795	35.6673	19.6933	17.393	54.1396	40.5036	-0.02549	-0.20374	-0.05101	0	0.10218	0.07655
0.10156	0.30491	35.4393	19.6174	17.0624	53.7567	40.223	0	-0.0764	0.05101	0.10179	0.15327	0.10206
0.12695	0.33032	35.186	19.4908	16.4521	53.3994	39.9934	0.10195	-0.0764	0	0.02545	0.07664	0.07655
0.12695	0.38114	34.9581	19.4402	16.2487	53.0675	39.7384	0.12743	-0.05093	-0.02551	0	0.05109	0.02552
0.15234	0.43195	34.7554	19.3389	16.2487	52.6591	39.4323	0.12743	0.02547	0.02551	0.0509	0.12773	0.07655
0.17773	0.43195	34.5274	19.1617	16.2741	52.2507	39.1517	0.17841	0.10187	0.10202	0.10179	0.15327	0.07655
0.15234	0.38114	34.2234	19.0099	16.3758	51.8678	38.9222	0.22938	0.12734	0.12753	0.12724	0.15327	0.07655
0.17773	0.43195	33.9701	18.9086	16.2233	51.4594	38.6161	0.22938	0.12734	0.15304	0.15269	0.20436	0.10206
0.20312	0.45736	33.7928	18.782	16.1216	51.0255	38.31	0.20389	0.10187	0.12753	0.12724	0.17882	0.10206
0.17773	0.43195	33.5141	18.6048	16.1216	50.5916	37.9785	0.17841	0	0.02551	0.0509	0.10218	0.02552
0.17773	0.43195	33.2355	18.4277	15.969	50.1066	37.6214	0.12743	-0.02547	0.02551	0.02545	0.10218	0.05103
0.15234	0.40654	32.9315	18.2505	15.8164	49.6471	37.3153	0.12743	-0.02547	0.05101	0.0509	0.12773	0.07655
0.10156	0.35573	32.6022	18.048	15.7147	49.1877	36.9837	0.10195	-0.10187	0.02551	0.02545	0.10218	0.07655
0.12695	0.35573	32.2982	17.8708	15.5876	48.7027	36.6011	0	-0.1528	-0.02551	0	0.10218	0.07655
0.10156	0.35573	32.0449	17.6936	15.6893	48.2177	36.2441	-0.07646	-0.28014	-0.10202	-0.07634	0.05109	0.05103
0.10156	0.33032	31.7662	17.5164	15.4859	47.7582	35.9125	-0.10195	-0.35654	-0.17854	-0.15269	0	0
0.07617	0.33032	31.4622	17.3645	14.189	47.2988	35.5554	-0.15292	-0.40747	-0.22955	-0.20358	-0.05109	0
0.05078	0.2795	31.1329	17.162	12.9685	46.8648	35.1983	-0.17841	-0.45841	-0.22955	-0.20358	-0.05109	-0.02552
0.02539	0.25409	30.7783	16.9848	12.6125	46.4309	34.8922	-0.17841	-0.40747	-0.20405	-0.17813	0	0.02552
0.02539	0.22868	30.4996	16.8076	12.9176	46.048	34.5862	-0.17841	-0.38201	-0.15304	-0.10179	0.02555	0.05103
0.02539	0.25409	30.2463	16.7064	13.2736	45.6651	34.3056	-0.17841	-0.40747	-0.17854	-0.12724	0	0.02552
0.05078	0.30491	30.0183	16.6051	13.3753	45.2823	33.9995	-0.20389	-0.40747	-0.22955	-0.17813	-0.02555	0
0.05078	0.30491	29.8157	16.5292	12.8159	44.9504	33.7445	-0.17841	-0.40747	-0.25506	-0.20358	-0.05109	-0.02552
0.07617	0.33032	29.613	16.428	12.943	44.6441	33.5404	-0.10195	-0.30561	-0.17854	-0.17813	-0.02555	0
0.07617	0.33032	29.3597	16.3014	13.477	44.3378	33.3364	-0.02549	-0.20374	-0.10202	-0.07634	0.05109	0.02552
0.10156	0.35573	29.1317	16.2001	13.9347	44.0315	33.1323	0.05097	-0.05093	0	0.02545	0.12773	0.07655
0.12695	0.38114	28.9037	16.1242	14.2144	43.6997	32.9283	0.10195	0	0.02551	0.0509	0.12773	0.07655
0.12695	0.43195	28.7264	16.0736	14.367	43.4699	32.7497	0.15292	0.02547	0	0.02545	0.10218	0.07655
0.15234	0.48277	28.5744	16.023	14.1636	43.1636	32.5457	0.20389	0.10187	0.05101	0.0509	0.10218	0.07655
0.17773	0.50818	28.4224	15.9217	13.2482	42.8573	32.3161	0.25487	0.1528	0.07652	0.07634	0.15327	0.07655
0.17773	0.50818	28.1944	15.7951	12.765	42.5255	32.0866	0.25487	0.20374	0.12753	0.12724	0.17882	0.10206
0.17773	0.50818	27.9664	15.6939	13.0702	42.2192	31.8825	0.33133	0.2292	0.17854	0.15269	0.20436	0.12758
0.17773	0.50818	27.7638	15.5673	13.2736	41.8874	31.653	0.35681	0.2292	0.17854	0.17813	0.22991	0.15309
0.17773	0.50818	27.5358	15.4408	13.3245	41.5045	31.3724	0.28035	0.17827	0.12753	0.12724	0.17882	0.10206
0.17773	0.50818	27.3331	15.3142	13.3245	41.1216	31.0663	0.22938	0.0764	0.07652	0.07634	0.15327	0.10206
0.15234	0.48277	27.1051	15.1623	13.0702	40.7387	30.8113	0.20389	0.02547	0.05101	0.0509	0.12773	0.07655
0.15234	0.45736	26.8518	15.0104	12.8922	40.3303	30.5307	0.17841	0	0.02551	0.0509	0.12773	0.07655
0.12695	0.40654	26.5479	14.7826	12.9939	39.9219	30.2246	0.10195	-0.0764	0	0.02545	0.12773	0.10206
0.10156	0.38114	26.2692	14.6054	13.2736	39.488	29.9186	0.02549	-0.1528	-0.05101	-0.02545	0.07664	0.07655
0.10156	0.38114	26.0412	14.4789	13.5024	39.0796	29.6125	-0.02549	-0.25467	-0.10202	-0.0509	0.05109	0.07655
0.07617	0.33032	25.7879	14.3017	13.6805	38.6967	29.3064	-0.07646	-0.33107	-0.17854	-0.12724	0	0.02552
0.05078	0.30491	25.5346	14.1498	13.833	38.3138	29.0514	-0.12743	-0.40747	-0.25506	-0.20358	-0.05109	0
0.05078	0.2795	25.2559	13.9979	13.9093	37.9309	28.7708	-0.17841	-0.40747	-0.25506	-0.20358	-0.02555	0.02552
0.02539	0.2795	25.0279	13.8714	13.9856	37.5735	28.5157	-0.20389	-0.40747	-0.22955	-0.15269	0.02555	0.05103
0.02539	0.25409	24.7746	13.7195	14.0619	37.2672	28.3117	-0.15292	-0.40747	-0.22955	-0.17813	-0.02555	0.05103
0.02539	0.25409	24.572	13.6182	14.1382	36.9354	28.0566	-0.17841	-0.43294	-0.25506	-0.17813	-0.02555	0.02552
0.02539	0.2795	24.3946	13.5423	14.2399	36.6291	27.8271	-0.20389	-0.40747	-0.28057	-0.20358	-0.02555	0.02552
0.05078	0.30491	24.2426	13.4917	14.3162	36.3994	27.6995	-0.12743	-0.35654	-0.25506	-0.20358	-0.02555	0.02552
0.07617	0.33032	24.04	13.4157	14.367	36.1441	27.521	-0.07646	-0.25467	-0.20405	-0.12724	0	0.05103
0.10156	0.33032	23.888	13.3398	14.3924	35.9144	27.368	0	-0.1528	-0.12753	-0.0509	0.07664	0.07655
0.10156	0.33032	23.7107	13.2639	14.4179	35.6847	27.2149	0.05097	-0.10187	-0.07652	-0.02545	0.10218	0.07655
0.10156	0.38114	23.5587	13.2132	14.4687	35.4549	27.0619	0.10195	0	-0.05101	0.02545	0.10218	0.10206
0.12695	0.40654	23.4067	13.1626	14.4433	35.2507	26.9089	0.17841	0.05093	0	0.0509	0.12773	0.10206
0.15234	0.43195	23.28	13.0867	14.4179	34.9955	26.7303	0.20389	0.0764	0	0.0509	0.12773	0.10206
0.15234	0.45736	23.128	13.0107	14.3924	34.7402	26.5518	0.22938	0.1528	0.05101	0.10179	0.15327	0.10206
0.17773	0.48277	22.9507	12.9348	14.3416	34.5105	26.3987	0.28035	0.17827	0.07652	0.10179	0.17882	0.10206
0.17773	0.48277	22.7734	12.8589	14.2907	34.2297	26.2457	0.33133	0.20374	0.10202	0.12724	0.17882	0.12758
0.17773	0.45736	22.5961	12.7323	14.1636	33.9234	26.0161	0.30584	0.17827	0.10202	0.12724	0.17882	0.12758
0.15234	0.48277	22.3934	12.6057	14.0365	33.5916	25.7611	0.25487	0.12734	0.07652	0.12724	0.17882	0.10206
0.12695	0.45736	22.1654	12.4792	13.9093	33.2853	25.557	0.25487	0.10187	0.02551	0.07634	0.15327	0.07655
0.12695	0.43195	21.9628	12.3779	13.833	32.979	25.353	0.22938	0.05093	0	0.0509	0.15327	0.10206
0.10156	0.43195	21.7601	12.2514	13.7059	32.6216	25.0979	0.15292	0	-0.02551	0.02545	0.12773	0.10206
0.07617	0.38114	21.5321	12.0742	13.5787	32.2642	24.8174	0.07646	-0.10187	-0.07652	-0.02545	0.10218	0.07655
0.05078	0.35573	21.2788	11.9223	13.4516	31.9069	24.5623	0.05097	-0.1528	-0.10202	-0.0509	0.07664	0.07655
0	0.33032	21.0508	11.7957	13.3245	31.5751	24.3327	0	-0.20374	-0.15304	-0.07634	0.05109	0.05103
0	0.30491	20.8482	11.6692	13.1465	31.2432	24.0777	-0.05097	-0.30561	-0.22955	-0.15269	0.02555	0.05103
-0.02539	0.2795	20.6455	11.5173	13.0193	30.9114	23.7971	-0.12743	-0.33107	-0.22955	-0.15269	0	0.05103
-0.05078	0.2795	20.4429	11.416	12.8922	30.6306	23.6186	-0.10195	-0.33107	-0.22955	-0.17813	0	0.05103
-0.05078	0.25409	20.2402	11.3148	12.8413	30.3498	23.4145	-0.12743	-0.35654	-0.25506	-0.20358	-0.02555	0.05103
-0.05078	0.2795	20.0882	11.2135	12.765	30.0691	23.185	-0.15292	-0.35654	-0.28057	-0.20358	0	0.05103
-0.07617	0.25409	19.9109	11.1123	12.6887	29.8138	23.0064	-0.15292	-0.35654	-0.28057	-0.20358	-0.02555	0.05103
-0.07617	0.2795	19.7336	11.0364	12.6379	29.6096	22.8534	-0.10195	-0.28014	-0.25506	-0.20358	0	0.05103
-0.07617	0.2795	19.5816	10.9857	12.587	29.3799	22.7004	-0.07646	-0.20374	-0.20405	-0.15269	0.02555	0.05103
-0.05078	0.30491	19.4549	10.9351	12.5107	29.2012	22.5473	-0.05097	-0.1528	-0.15304	-0.12724	0.05109	0.07655
-0.05078	0.33032	19.3283	10.8845	12.4599	29.0225	22.4198	0.02549	-0.10187	-0.15304	-0.10179	0.05109	0.07655
-0.02539	0.33032	19.2016	10.8592	12.409	28.8438	22.3178	0.07646	-0.02547	-0.10202	-0.07634	0.07664	0.10206
-0.02539	0.38114	19.1003	10.7832	12.3328	28.6652	22.1647	0.12743	0.05093	-0.07652	-0.0509	0.10218	0.10206
0	0.38114	18.9736	10.7326	12.2565	28.461	22.0117	0.15292	0.0764	-0.05101	-0.02545	0.10218	0.10206
0	0.40654	18.8469	10.682	12.2056	28.2567	21.8842	0.20389	0.12734	-0.02551	0	0.12773	0.10206
0	0.40654	18.6949	10.6313	12.1293	28.0781	21.7311	0.22938	0.1528	0	0.02545	0.12773	0.12758
0	0.43195	18.5683	10.5554	12.053	27.8739	21.6036	0.25487	0.17827	0.05101	0.0509	0.15327	0.12758
0	0.43195	18.4163	10.4795	11.9513	27.6441	21.4251	0.25487	0.20374	0.05101	0.07634	0.17882	0.15309
0	0.40654	18.239	10.3782	11.8496	27.3889	21.2465	0.22938	0.17827	0.05101	0.0509	0.15327	0.12758
-0.02539	0.38114	18.0617	10.277	11.7479	27.1336	21.0425	0.22938	0.1528	0.02551	0.0509	0.15327	0.12758
-0.02539	0.40654	17.9097	10.1757	11.6462	26.8784	20.8639	0.20389	0.10187	0.02551	0.02545	0.12773	0.12758
-0.05078	0.38114	17.7323	10.0491	11.519	26.5976	20.6599	0.17841	0.05093	-0.02551	-0.02545	0.10218	0.10206
-0.07617	0.35573	17.5297	9.9479	11.3665	26.2913	20.4303	0.12743	-0.02547	-0.05101	-0.0509	0.07664	0.10206
-0.07617	0.35573	17.403	9.84665	11.2393	26.036	20.2518	0.07646	-0.05093	-0.07652	-0.0509	0.10218	0.12758
-0.12695	0.30491	17.175	9.69477	11.0868	25.7552	20.0477	0.05097	-0.12734	-0.12753	-0.10179	0.05109	0.07655
-0.15234	0.2795	16.9724	9.59352	10.9596	25.4745	19.8182	0	-0.17827	-0.15304	-0.12724	0.05109	0.07655
-0.15234	0.25409	16.7951	9.46696	10.8325	25.1937	19.5886	-0.05097	-0.20374	-0.15304	-0.12724	0.05109	0.10206
-0.17773	0.25409	16.6177	9.36571	10.7562	24.9384	19.4101	-0.07646	-0.2292	-0.17854	-0.17813	0.02555	0.07655
-0.20312	0.25409	16.4911	9.28977	10.6799	24.7087	19.2315	-0.07646	-0.25467	-0.20405	-0.20358	0	0.05103
-0.20312	0.25409	16.3644	9.21383	10.5782	24.479	19.053	-0.12743	-0.25467	-0.20405	-0.20358	0	0.05103
-0.22851	0.22868	16.2378	9.13789	10.5019	24.2748	18.9	-0.12743	-0.25467	-0.22955	-0.22903	-0.02555	0.05103
-0.22851	0.22868	16.0858	9.06195	10.4511	24.0961	18.7469	-0.10195	-0.2292	-0.22955	-0.22903	-0.02555	0.02552
-0.20312	0.2795	16.0098	9.01133	10.4002	23.8919	18.6194	-0.07646	-0.17827	-0.17854	-0.17813	0.02555	0.07655
-0.20312	0.25409	15.8578	8.93539	10.3493	23.7132	18.4664	-0.05097	-0.1528	-0.17854	-0.17813	0	0.05103
-0.20312	0.25409	15.7564	8.88476	10.3239	23.5601	18.3898	0	-0.0764	-0.15304	-0.15269	0.02555	0.05103
-0.20312	0.2795	15.6551	8.85945	10.273	23.4069	18.2368	0.02549	-0.02547	-0.12753	-0.10179	0.05109	0.07655
-0.17773	0.30491	15.5791	8.80883	10.2222	23.2537	18.1348	0.05097	0.02547	-0.10202	-0.07634	0.07664	0.07655
-0.17773	0.30491	15.4778	8.7582	10.1713	23.1006	18.0072	0.07646	0.02547	-0.10202	-0.10179	0.05109	0.05103
-0.17773	0.33032	15.3511	8.70758	10.1205	22.9474	17.8797	0.10195	0.0764	-0.07652	-0.07634	0.07664	0.07655
-0.15234	0.35573	15.2752	8.68226	10.0696	22.7688	17.7522	0.12743	0.10187	-0.02551	-0.02545	0.10218	0.10206
-0.15234	0.35573	15.1485	8.60632	9.99334	22.6156	17.6502	0.15292	0.1528	0	0	0.10218	0.10206
-0.17773	0.33032	14.9965	8.53039	9.89163	22.4114	17.4971	0.15292	0.1528	0	0	0.10218	0.10206
-0.17773	0.33032	14.8698	8.45445	9.81534	22.2072	17.3441	0.15292	0.1528	0.02551	0	0.12773	0.10206
-0.17773	0.33032	14.7178	8.37851	9.73906	22.003	17.1911	0.15292	0.12734	0	0	0.10218	0.10206
-0.20312	0.33032	14.5658	8.30257	9.63734	21.8243	17.0635	0.15292	0.10187	-0.02551	-0.02545	0.07664	0.10206
-0.20312	0.33032	14.4139	8.22663	9.5102	21.5946	16.885	0.10195	0.0764	-0.02551	-0.0509	0.07664	0.07655
-0.20312	0.33032	14.3125	8.1507	9.40849	21.3649	16.7064	0.07646	0.02547	-0.05101	-0.0509	0.07664	0.07655
-0.22851	0.30491	14.1352	8.04945	9.28135	21.1862	16.5789	0.10195	0.02547	-0.05101	-0.07634	0.05109	0.07655
-0.2539	0.2795	13.9579	7.94819	9.1542	20.9565	16.4259	0.07646	0	-0.05101	-0.07634	0.05109	0.10206
-0.22851	0.2795	13.8059	7.84694	9.05249	20.7267	16.2473	0.02549	-0.02547	-0.05101	-0.07634	0.05109	0.10206
-0.27929	0.22868	13.6539	7.74569	8.95078	20.497	16.0688	0	-0.05093	-0.10202	-0.12724	0.02555	0.07655
-0.27929	0.25409	13.5272	7.69507	8.87449	20.3183	15.9413	0	-0.0764	-0.12753	-0.15269	0	0.05103
-0.27929	0.22868	13.4259	7.61913	8.77278	20.1141	15.7882	-0.02549	-0.10187	-0.12753	-0.17813	0	0.05103
-0.27929	0.22868	13.3246	7.54319	8.67107	19.9354	15.6607	-0.02549	-0.10187	-0.12753	-0.15269	0	0.05103
-0.30468	0.22868	13.1979	7.46725	8.56935	19.7312	15.5332	-0.05097	-0.0764	-0.12753	-0.17813	0	0.05103
-0.30468	0.22868	13.0966	7.41663	8.5185	19.6036	15.4056	-0.02549	-0.05093	-0.10202	-0.15269	0.02555	0.05103
-0.27929	0.25409	13.0206	7.39131	8.46764	19.4504	15.2781	-0.02549	-0.02547	-0.10202	-0.12724	0.02555	0.07655
-0.27929	0.25409	12.9446	7.31538	8.41678	19.2973	15.1761	0	0	-0.12753	-0.15269	0	0.05103
-0.30468	0.25409	12.8433	7.26475	8.31507	19.1441	15.0741	0	0	-0.12753	-0.15269	0	0.05103
-0.27929	0.25409	12.7673	7.21413	8.21336	19.0165	14.972	0.02549	0.05093	-0.07652	-0.12724	0.02555	0.07655
-0.27929	0.2795	12.7166	7.18881	8.1625	18.8889	14.8955	0.05097	0.10187	-0.02551	-0.07634	0.05109	0.07655
-0.27929	0.25409	12.6153	7.11287	8.11164	18.7357	14.768	0.05097	0.12734	-0.05101	-0.07634	0.05109	0.07655
-0.27929	0.2795	12.5393	7.08756	8.06079	18.5826	14.6405	0.07646	0.10187	-0.05101	-0.10179	0.02555	0.07655
-0.27929	0.30491	12.4633	7.06225	8.03536	18.455	14.5384	0.07646	0.12734	-0.05101	-0.10179	0.05109	0.07655
-0.2539	0.30491	12.3873	6.98631	8.00993	18.3018	14.4109	0.10195	0.12734	-0.05101	-0.10179	0.05109	0.07655
-0.2539	0.2795	12.2353	6.91037	7.93364	18.1486	14.3089	0.12743	0.1528	-0.02551	-0.07634	0.05109	0.07655
-0.2539	0.25409	12.1087	6.83443	7.85736	17.97	14.1814	0.10195	0.1528	0	-0.0509	0.07664	0.10206
-0.27929	0.2795	12.0073	6.78381	7.8065	17.8168	14.0538	0.10195	0.1528	0	-0.0509	0.07664	0.07655
-0.2539	0.2795	11.8807	6.73318	7.73022	17.6892	13.9263	0.10195	0.12734	-0.02551	-0.07634	0.05109	0.07655
-0.27929	0.2795	11.7793	6.65725	7.60308	17.485	13.7988	0.07646	0.0764	-0.05101	-0.10179	0.02555	0.07655
-0.2539	0.2795	11.678	6.60662	7.45051	17.3063	13.6457	0.05097	0.05093	-0.05101	-0.10179	0.02555	0.07655
-0.27929	0.25409	11.526	6.53068	7.32336	17.1531	13.5437	0.05097	0.0764	-0.05101	-0.10179	0.02555	0.07655
-0.27929	0.25409	11.3994	6.45474	7.22165	17	13.4162	0.07646	0.10187	-0.02551	-0.07634	0.05109	0.07655
-0.27929	0.22868	11.2727	6.40412	7.11994	16.8213	13.2886	0.05097	0.0764	-0.02551	-0.07634	0.05109	0.10206
-0.27929	0.20327	11.146	6.32818	7.04365	16.6682	13.1611	0.02549	0.05093	-0.05101	-0.10179	0.02555	0.07655
-0.27929	0.22868	11.0447	6.27755	6.96737	16.515	13.0591	0.02549	0.02547	-0.07652	-0.15269	0	0.05103
-0.27929	0.22868	10.9687	6.22693	6.86565	16.3619	12.9315	0.02549	0.02547	-0.07652	-0.15269	0.02555	0.05103
-0.30468	0.22868	10.8674	6.1763	6.68766	16.2342	12.8295	0.02549	0.02547	-0.07652	-0.15269	0.02555	0.07655
-0.30468	0.22868	10.7661	6.12568	6.4588	16.0811	12.7275	0.02549	0.05093	-0.05101	-0.12724	0.02555	0.07655
-0.30468	0.22868	10.6901	6.07505	6.25537	15.9535	12.6255	0.02549	0.0764	-0.02551	-0.12724	0.05109	0.07655
-0.30468	0.22868	10.6394	6.04974	6.1028	15.8258	12.5235	0.05097	0.10187	-0.02551	-0.12724	0.05109	0.07655
-0.30468	0.22868	10.5634	5.99911	5.97566	15.7237	12.4214	0.05097	0.0764	-0.05101	-0.12724	0.02555	0.05103
-0.27929	0.22868	10.5128	5.9738	5.9248	15.5706	12.3194	0.05097	0.10187	-0.05101	-0.12724	0.02555	0.05103
-0.30468	0.22868	10.4114	5.89786	5.87395	15.4429	12.2429	0.05097	0.12734	-0.02551	-0.12724	0.05109	0.07655
-0.33007	0.20327	10.3354	5.84724	5.87395	15.3153	12.1409	0.07646	0.1528	0	-0.10179	0.05109	0.07655
-0.30468	0.22868	10.2848	5.82193	5.95023	15.2132	12.0388	0.07646	0.12734	0	-0.10179	0.05109	0.07655
-0.30468	0.22868	10.2341	5.79661	5.97566	15.0856	11.9113	0.05097	0.10187	-0.05101	-0.10179	0.02555	0.05103
-0.30468	0.22868	10.1581	5.74599	6.00109	14.958	11.8093	0.02549	0.10187	-0.05101	-0.12724	0.02555	0.02552
-0.30468	0.20327	10.0568	5.67005	6.02652	14.8048	11.7073	0.05097	0.10187	-0.05101	-0.12724	0.02555	0.02552
-0.33007	0.17786	9.95544	5.61942	6.02652	14.6772	11.6052	0.05097	0.10187	-0.02551	-0.10179	0.02555	0.02552
-0.33007	0.15245	9.85412	5.51817	6.05195	14.524	11.4777	0.02549	0.10187	-0.02551	-0.10179	0.05109	0.05103
-0.33007	0.15245	9.75279	5.49286	6.05195	14.3964	11.3757	0.02549	0.10187	-0.02551	-0.10179	0.02555	0.05103
-0.30468	0.15245	9.67679	5.46755	6.05195	14.2688	11.2737	0.02549	0.0764	-0.05101	-0.10179	0.02555	0.05103
-0.30468	0.15245	9.57546	5.41692	6.02652	14.1411	11.1716	0	0.05093	-0.07652	-0.12724	0	0.02552
-0.30468	0.12705	9.49947	5.34098	6.00109	13.988	11.0441	-0.02549	0.02547	-0.07652	-0.15269	-0.02555	0.02552
-0.30468	0.10164	9.37281	5.29036	5.97566	13.8604	10.9421	-0.02549	0.02547	-0.07652	-0.15269	-0.02555	0.02552
-0.30468	0.10164	9.27148	5.23973	5.95023	13.7327	10.8656	0	0.02547	-0.05101	-0.15269	0	0.02552
-0.27929	0.07623	9.17015	5.18911	5.95023	13.6306	10.789	0.02549	0.05093	-0.02551	-0.10179	0.02555	0.05103
-0.27929	0.05082	9.06883	5.13848	5.89938	13.503	10.7125	0.02549	0.0764	-0.02551	-0.10179	0	0.02552
-0.30468	0.05082	8.99283	5.08786	5.89938	13.3754	10.6105	0	0.05093	-0.02551	-0.12724	0	0.02552
-0.27929	0.05082	8.94217	5.08786	5.87395	13.2733	10.5595	0.02549	0.05093	-0.05101	-0.12724	0	0
-0.27929	0.07623	8.8915	5.06254	5.84852	13.1967	10.483	0.05097	0.10187	-0.02551	-0.12724	0	0.02552
-0.27929	0.05082	8.81551	5.01192	5.79766	13.0946	10.432	0.05097	0.12734	-0.02551	-0.12724	0	0.02552
-0.27929	0.05082	8.73951	4.98661	5.77223	12.9925	10.3554	0.05097	0.1528	0	-0.10179	0.02555	0.02552
-0.2539	0.02541	8.68885	4.93598	5.74681	12.8904	10.2789	0.10195	0.17827	0.02551	-0.07634	0.02555	0.02552
-0.2539	0.02541	8.63818	4.91067	5.74681	12.7883	10.2279	0.10195	0.17827	0.02551	-0.10179	0.02555	0.02552
-0.22851	0.02541	8.61285	4.88536	5.72138	12.6862	10.1259	0.10195	0.17827	0	-0.10179	0.02555	0
-0.22851	0.02541	8.56219	4.86004	5.69595	12.5841	10.0494	0.10195	0.20374	0	-0.10179	0.02555	0
-0.2539	0	8.48619	4.80942	5.64509	12.482	9.97285	0.10195	0.20374	0.02551	-0.10179	0.02555	0
-0.22851	0.02541	8.4102	4.75879	5.56881	12.3544	9.89634	0.10195	0.2292	0.02551	-0.07634	0.05109	0.02552
-0.2539	0	8.35953	4.70817	5.51795	12.2523	9.79431	0.07646	0.20374	0.02551	-0.07634	0.02555	0.02552
-0.2539	0	8.30887	4.65754	5.49252	12.1246	9.69229	0.05097	0.17827	-0.02551	-0.12724	0	0
-0.22851	0	8.23287	4.63223	5.46709	11.997	9.59026	0.02549	0.1528	-0.05101	-0.15269	0	-0.02552
-0.22851	-0.02541	8.18221	4.5816	5.44167	11.8949	9.51375	0.02549	0.12734	-0.05101	-0.15269	0	-0.02552
-0.2539	-0.05082	8.05555	4.50566	5.36538	11.7673	9.38622	0.02549	0.10187	-0.05101	-0.15269	-0.02555	-0.02552
-0.2539	-0.05082	7.95422	4.42973	5.31452	11.6396	9.28419	-0.02549	0.10187	-0.02551	-0.12724	0	0
-0.27929	-0.07623	7.87823	4.3791	5.23824	11.512	9.18217	-0.02549	0.0764	-0.05101	-0.15269	0	0
-0.27929	-0.07623	7.80223	4.35379	5.21281	11.4099	9.10565	-0.05097	0.05093	-0.10202	-0.17813	-0.02555	-0.02552
-0.27929	-0.07623	7.75157	4.32848	5.16195	11.2823	9.00363	-0.07646	0.02547	-0.10202	-0.17813	-0.02555	-0.02552
-0.2539	-0.07623	7.67557	4.27785	5.13653	11.1802	8.9016	-0.07646	0.02547	-0.12753	-0.20358	-0.05109	-0.02552
-0.2539	-0.07623	7.54891	4.20191	5.08567	11.0781	8.82508	-0.07646	0.05093	-0.10202	-0.17813	-0.02555	-0.02552
-0.22851	-0.07623	7.47292	4.20191	5.06024	11.0015	8.77407	-0.02549	0.0764	-0.07652	-0.15269	0	0
-0.2539	-0.10164	7.37159	4.12597	5.00938	10.8994	8.69755	-0.02549	0.10187	-0.05101	-0.12724	0	-0.02552
-0.22851	-0.10164	7.32092	4.12597	5.00938	10.8228	8.64654	-0.02549	0.10187	-0.05101	-0.12724	0	-0.02552
-0.22851	-0.07623	7.27026	4.12597	4.98396	10.7718	8.57002	0	0.12734	-0.05101	-0.15269	0	-0.02552
-0.20312	-0.05082	7.24493	4.12597	4.95853	10.6952	8.51901	0.02549	0.1528	-0.05101	-0.12724	0	-0.02552
-0.22851	-0.05082	7.19426	4.07535	4.90767	10.6186	8.49351	0.05097	0.17827	-0.02551	-0.10179	0	-0.02552
-0.20312	-0.05082	7.11827	4.05004	4.85681	10.542	8.44249	0.07646	0.2292	0	-0.07634	0.05109	-0.02552
-0.17773	-0.05082	7.09294	4.02472	4.85681	10.491	8.39148	0.07646	0.28014	0.02551	-0.0509	0.05109	0
-0.17773	-0.02541	7.0676	4.02472	4.85681	10.4399	8.34047	0.12743	0.28014	0.05101	-0.0509	0.05109	0
-0.15234	-0.02541	7.04227	4.02472	4.85681	10.3634	8.31496	0.12743	0.28014	0.02551	-0.07634	0.05109	-0.02552
-0.17773	-0.05082	6.99161	3.9741	4.80596	10.2613	8.21294	0.12743	0.28014	0.05101	-0.07634	0.05109	-0.02552
-0.17773	-0.05082	6.94095	3.94878	4.72967	10.1847	8.16193	0.12743	0.30561	0.05101	-0.07634	0.05109	-0.02552
-0.20312	-0.05082	6.86495	3.89816	4.67882	10.0826	8.11091	0.15292	0.30561	0.05101	-0.0509	0.05109	0
-0.17773	-0.05082	6.81429	3.87285	4.60253	9.98048	8.00889	0.12743	0.28014	0.05101	-0.0509	0.05109	0
-0.17773	-0.05082	6.78895	3.82222	4.5771	9.87837	7.90687	0.10195	0.2292	0.02551	-0.10179	0.02555	-0.02552
-0.17773	-0.07623	6.73829	3.7716	4.52625	9.75075	7.83035	0.07646	0.17827	-0.02551	-0.12724	0	-0.05103
-0.17773	-0.10164	6.66229	3.72097	4.50082	9.64864	7.75383	0.05097	0.1528	-0.02551	-0.12724	0	-0.05103
-0.20312	-0.12705	6.53563	3.64503	4.3991	9.52102	7.65181	0.05097	0.1528	-0.02551	-0.12724	0	-0.05103
-0.22851	-0.15245	6.45964	3.59441	4.34825	9.41891	7.57529	0.02549	0.12734	-0.02551	-0.12724	0	-0.05103
-0.22851	-0.15245	6.40898	3.54378	4.24653	9.31681	7.47326	0	0.0764	-0.05101	-0.15269	0	-0.05103
-0.22851	-0.15245	6.33298	3.51847	4.19568	9.18918	7.39675	-0.02549	0.05093	-0.07652	-0.17813	-0.02555	-0.05103
-0.22851	-0.15245	6.28232	3.46784	4.17025	9.11261	7.32023	-0.02549	0.02547	-0.10202	-0.20358	-0.05109	-0.07655
-0.22851	-0.17786	6.18099	3.41722	4.09396	9.01051	7.2182	-0.05097	0	-0.12753	-0.20358	-0.05109	-0.07655
-0.22851	-0.20327	6.10499	3.3919	4.06854	8.9084	7.16719	-0.02549	0.02547	-0.10202	-0.17813	-0.02555	-0.05103
-0.22851	-0.20327	6.029	3.34128	4.04311	8.83183	7.11618	-0.02549	0.05093	-0.07652	-0.15269	-0.02555	-0.05103
-0.20312	-0.17786	5.97833	3.34128	4.04311	8.78078	7.06517	0	0.0764	-0.07652	-0.15269	-0.02555	-0.02552
-0.20312	-0.17786	5.90234	3.34128	4.01768	8.72973	7.01416	0	0.0764	-0.07652	-0.15269	-0.02555	-0.05103
-0.20312	-0.17786	5.877	3.34128	3.99225	8.67867	6.98865	0.02549	0.10187	-0.05101	-0.15269	-0.02555	-0.02552
-0.20312	-0.15245	5.82634	3.31597	3.96682	8.62762	6.96314	0.05097	0.1528	-0.02551	-0.12724	0	-0.02552
-0.20312	-0.15245	5.80101	3.31597	3.96682	8.6021	6.93764	0.10195	0.17827	0	-0.10179	0.02555	0
-0.17773	-0.15245	5.75035	3.31597	3.96682	8.57657	6.91213	0.12743	0.2292	0.02551	-0.0509	0.05109	0
-0.17773	-0.15245	5.72501	3.29065	3.96682	8.52552	6.88663	0.15292	0.25467	0.07652	-0.02545	0.05109	0
-0.17773	-0.15245	5.67435	3.29065	3.96682	8.5	6.86112	0.17841	0.28014	0.07652	-0.02545	0.05109	0
-0.17773	-0.12705	5.67435	3.29065	3.94139	8.42342	6.83561	0.17841	0.28014	0.07652	-0.02545	0.05109	0
-0.15234	-0.12705	5.64902	3.26534	3.91597	8.37237	6.7846	0.20389	0.30561	0.10202	-0.0509	0.05109	0
-0.17773	-0.12705	5.59835	3.24003	3.83968	8.29579	6.73359	0.20389	0.30561	0.07652	-0.0509	0.05109	0
-0.17773	-0.12705	5.54769	3.1894	3.78882	8.24474	6.68258	0.20389	0.30561	0.10202	-0.02545	0.07664	0.02552
-0.17773	-0.12705	5.49703	3.16409	3.7634	8.14264	6.63157	0.17841	0.28014	0.12753	-0.02545	0.07664	0.02552
-0.17773	-0.15245	5.44636	3.13878	3.71254	8.06606	6.55505	0.17841	0.25467	0.10202	-0.0509	0.05109	0.02552
-0.17773	-0.15245	5.3957	3.08815	3.66168	7.96396	6.47853	0.12743	0.20374	0.05101	-0.07634	0.02555	-0.02552
-0.17773	-0.17786	5.3197	3.03753	3.61083	7.86186	6.37651	0.10195	0.1528	0.05101	-0.10179	0.02555	-0.02552
-0.20312	-0.17786	5.21837	2.9869	3.55997	7.75976	6.29999	0.07646	0.12734	0.02551	-0.10179	0	-0.05103
-0.22851	-0.20327	5.14238	2.91096	3.48368	7.63213	6.19796	0.05097	0.0764	0.02551	-0.12724	0	-0.05103
-0.2539	-0.22868	5.06638	2.86034	3.4074	7.53003	6.12145	0	0.05093	0	-0.12724	0	-0.05103
-0.2539	-0.20327	5.01572	2.83502	3.38197	7.42792	6.04493	-0.02549	0.02547	-0.02551	-0.15269	-0.02555	-0.05103
-0.2539	-0.20327	4.96506	2.80971	3.35654	7.35135	5.96841	-0.05097	-0.02547	-0.05101	-0.17813	-0.05109	-0.07655
-0.2539	-0.20327	4.91439	2.7844	3.33111	7.27477	5.89189	-0.05097	-0.05093	-0.07652	-0.20358	-0.05109	-0.07655
-0.2539	-0.22868	4.81306	2.73377	3.30569	7.19819	5.81537	-0.05097	-0.02547	-0.07652	-0.20358	-0.05109	-0.10206
-0.2539	-0.25409	4.73707	2.68315	3.28026	7.12162	5.76436	-0.05097	-0.02547	-0.05101	-0.17813	-0.02555	-0.07655
-0.2539	-0.22868	4.66107	2.68315	3.28026	7.07057	5.71335	-0.05097	0.02547	-0.02551	-0.15269	-0.02555	-0.07655
-0.2539	-0.20327	4.63574	2.68315	3.28026	7.04504	5.68784	-0.02549	0.02547	-0.02551	-0.12724	-0.02555	-0.07655
-0.22851	-0.17786	4.63574	2.68315	3.28026	7.01952	5.66234	-0.02549	0.05093	-0.02551	-0.15269	-0.02555	-0.07655
-0.22851	-0.15245	4.61041	2.68315	3.28026	6.99399	5.63683	0	0.10187	0	-0.12724	-0.02555	-0.07655
-0.22851	-0.15245	4.55975	2.68315	3.30569	6.96846	5.61132	0.05097	0.1528	0.05101	-0.10179	0	-0.07655
-0.20312	-0.15245	4.53441	2.68315	3.30569	6.94294	5.61132	0.10195	0.2292	0.07652	-0.07634	0.02555	-0.05103
-0.20312	-0.15245	4.48375	2.65784	3.30569	6.91741	5.58582	0.12743	0.25467	0.10202	-0.0509	0.02555	-0.05103
-0.17773	-0.12705	4.48375	2.68315	3.30569	6.89189	5.56031	0.15292	0.28014	0.12753	-0.02545	0.05109	-0.05103
-0.17773	-0.10164	4.45842	2.68315	3.28026	6.86636	5.53481	0.17841	0.30561	0.12753	-0.02545	0.05109	-0.05103
-0.17773	-0.10164	4.43309	2.65784	3.25483	6.84084	5.5093	0.17841	0.30561	0.15304	-0.02545	0.02555	-0.05103
-0.17773	-0.10164	4.38242	2.65784	3.20397	6.76426	5.45829	0.17841	0.30561	0.15304	-0.02545	0.05109	-0.05103
-0.15234	-0.07623	4.35709	2.63252	3.15311	6.71321	5.43278	0.17841	0.33107	0.17854	0	0.05109	-0.05103
-0.15234	-0.07623	4.30643	2.60721	3.15311	6.66216	5.40728	0.20389	0.33107	0.17854	0	0.05109	-0.05103
-0.15234	-0.07623	4.25576	2.55658	3.10226	6.58558	5.33076	0.17841	0.28014	0.15304	-0.02545	0.05109	-0.05103
-0.15234	-0.07623	4.2051	2.53127	3.07683	6.50901	5.27975	0.15292	0.25467	0.12753	-0.02545	0.02555	-0.05103
-0.17773	-0.10164	4.15443	2.48065	3.02597	6.4069	5.20323	0.10195	0.2292	0.10202	-0.07634	0	-0.07655
-0.17773	-0.12705	4.07844	2.43002	2.97512	6.33033	5.15222	0.10195	0.17827	0.10202	-0.07634	0	-0.05103
-0.20312	-0.15245	4.02777	2.3794	2.89883	6.22823	5.0757	0.05097	0.1528	0.07652	-0.07634	0	-0.05103
-0.20312	-0.15245	3.95178	2.32877	2.82255	6.12612	4.97367	0.02549	0.12734	0.05101	-0.10179	-0.02555	-0.05103
-0.20312	-0.15245	3.92645	2.30346	2.77169	6.04955	4.92266	0	0.10187	0.02551	-0.12724	-0.02555	-0.05103
-0.20312	-0.17786	3.87578	2.27814	2.74626	5.97297	4.87165	-0.02549	0.05093	0.02551	-0.15269	-0.05109	-0.05103
-0.20312	-0.20327	3.79979	2.22752	2.74626	5.89639	4.79513	-0.05097	0.05093	0	-0.15269	-0.05109	-0.07655
-0.20312	-0.20327	3.74912	2.20221	2.74626	5.81982	4.76963	-0.05097	0.05093	0	-0.15269	-0.07664	-0.07655
-0.20312	-0.17786	3.72379	2.20221	2.72083	5.76877	4.71861	-0.05097	0.05093	0	-0.15269	-0.05109	-0.05103
-0.20312	-0.17786	3.69846	2.17689	2.72083	5.74324	4.69311	-0.05097	0.0764	0	-0.15269	-0.05109	-0.05103
-0.20312	-0.17786	3.6478	2.15158	2.6954	5.69219	4.6676	-0.05097	0.0764	0	-0.15269	-0.05109	-0.05103
-0.20312	-0.15245	3.62246	2.15158	2.72083	5.66666	4.6421	-0.02549	0.12734	0.02551	-0.12724	-0.05109	-0.05103
-0.20312	-0.12705	3.62246	2.15158	2.72083	5.64114	4.61659	0	0.1528	0.05101	-0.12724	-0.02555	-0.05103
-0.17773	-0.12705	3.59713	2.15158	2.74626	5.64114	4.61659	0.05097	0.20374	0.05101	-0.10179	-0.02555	-0.05103
-0.17773	-0.10164	3.59713	2.17689	2.77169	5.64114	4.61659	0.07646	0.25467	0.07652	-0.07634	0	-0.02552
-0.15234	-0.10164	3.59713	2.15158	2.77169	5.61561	4.59108	0.07646	0.28014	0.10202	-0.0509	0	-0.02552
-0.15234	-0.10164	3.5718	2.15158	2.74626	5.59009	4.59108	0.12743	0.30561	0.12753	-0.02545	0	-0.02552
-0.15234	-0.07623	3.54647	2.15158	2.72083	5.59009	4.59108	0.15292	0.33107	0.12753	-0.02545	0.02555	0
-0.15234	-0.07623	3.52114	2.15158	2.6954	5.53904	4.56558	0.15292	0.33107	0.15304	-0.02545	0.02555	0
-0.12695	-0.02541	3.52114	2.15158	2.66998	5.51351	4.51457	0.15292	0.33107	0.15304	0	0.05109	0.02552
-0.15234	-0.05082	3.4958	2.12627	2.61912	5.46246	4.48906	0.15292	0.35654	0.15304	0	0.02555	0.02552
-0.15234	-0.05082	3.44514	2.10096	2.56826	5.41141	4.46355	0.15292	0.33107	0.15304	0	0.02555	0.02552
-0.12695	-0.05082	3.41981	2.07564	2.51741	5.36036	4.41254	0.12743	0.33107	0.17854	0	0.05109	0.02552
-0.12695	-0.07623	3.36914	2.02502	2.46655	5.28378	4.36153	0.12743	0.28014	0.12753	-0.02545	0.02555	0.02552
-0.12695	-0.07623	3.31848	1.9997	2.41569	5.23273	4.31052	0.12743	0.25467	0.12753	-0.0509	0	0.02552
-0.12695	-0.07623	3.29315	1.97439	2.36484	5.15615	4.25951	0.10195	0.2292	0.12753	-0.02545	0	0.02552
-0.15234	-0.10164	3.21715	1.92377	2.28855	5.07958	4.18299	0.05097	0.17827	0.10202	-0.0509	0	0.02552
-0.15234	-0.12705	3.16649	1.87314	2.23769	5.003	4.13198	0.05097	0.1528	0.07652	-0.07634	-0.02555	0.02552
-0.15234	-0.12705	3.11583	1.84783	2.21227	4.92642	4.05546	0.02549	0.12734	0.05101	-0.10179	-0.02555	0.02552
-0.12695	-0.10164	3.09049	1.82252	2.21227	4.84985	4.00445	0	0.10187	0.05101	-0.10179	-0.02555	0.02552
-0.15234	-0.12705	3.06516	1.77189	2.18684	4.7988	3.95343	-0.02549	0.0764	0.02551	-0.12724	-0.05109	0.02552
-0.12695	-0.12705	3.0145	1.74658	2.18684	4.72222	3.92793	-0.02549	0.0764	0.02551	-0.12724	-0.02555	0.02552
-0.12695	-0.12705	2.98917	1.72126	2.08512	4.69669	3.87692	-0.02549	0.0764	0.05101	-0.10179	-0.02555	0.02552
-0.12695	-0.12705	2.96383	1.72126	1.95798	4.64564	3.85141	-0.02549	0.0764	0.02551	-0.10179	-0.05109	0.02552
-0.12695	-0.12705	2.9385	1.69595	1.85627	4.64564	3.8259	-0.02549	0.0764	0.02551	-0.12724	-0.05109	0.02552
-0.10156	-0.10164	2.9385	1.72126	1.77998	4.59459	3.8004	-0.02549	0.10187	0.02551	-0.10179	-0.05109	0.02552
-0.10156	-0.10164	2.9385	1.69595	1.7037	4.59459	3.77489	0	0.12734	0.05101	-0.10179	-0.02555	0.05103
-0.10156	-0.10164	2.88784	1.67064	1.65284	4.56907	3.74939	0.02549	0.1528	0.07652	-0.10179	-0.02555	0.05103
-0.07617	-0.10164	2.88784	1.67064	1.62741	4.56907	3.74939	0.05097	0.17827	0.10202	-0.0509	0	0.05103
-0.07617	-0.07623	2.86251	1.67064	1.62741	4.54354	3.74939	0.07646	0.2292	0.10202	-0.02545	0	0.07655
-0.05078	-0.07623	2.86251	1.67064	1.60199	4.54354	3.72388	0.07646	0.2292	0.10202	-0.0509	0	0.05103
-0.05078	-0.05082	2.86251	1.69595	1.57656	4.51802	3.69837	0.10195	0.2292	0.12753	-0.02545	0	0.05103
-0.02539	-0.05082	2.83717	1.67064	1.57656	4.49249	3.67287	0.10195	0.25467	0.12753	-0.02545	0.02555	0.07655
-0.02539	-0.05082	2.81184	1.67064	1.55113	4.46696	3.64736	0.10195	0.25467	0.12753	0	0.02555	0.07655
-0.02539	-0.05082	2.76118	1.62001	1.55113	4.44144	3.62186	0.12743	0.25467	0.15304	0	0.02555	0.07655
0	-0.05082	2.73585	1.62001	1.5257	4.39039	3.59635	0.12743	0.25467	0.15304	0	0.02555	0.10206
0.02539	-0.05082	2.71052	1.5947	1.50027	4.33934	3.54534	0.10195	0.2292	0.12753	0	0.02555	0.07655
0.02539	-0.07623	2.65985	1.56939	1.44942	4.28829	3.49432	0.10195	0.20374	0.12753	-0.02545	0.02555	0.07655
0.02539	-0.05082	2.63452	1.54408	1.42399	4.26276	3.46882	0.10195	0.20374	0.12753	-0.02545	0	0.07655
0.02539	-0.07623	2.58386	1.49345	1.37313	4.18618	3.3923	0.05097	0.1528	0.10202	-0.0509	0.02555	0.07655
0.05078	-0.05082	2.53319	1.49345	1.3477	4.13513	3.3923	0.07646	0.1528	0.10202	-0.02545	0.02555	0.10206
0.02539	-0.07623	2.48253	1.44283	1.29685	4.08408	3.34129	0.05097	0.10187	0.10202	-0.0509	0	0.07655
0.05078	-0.07623	2.48253	1.44283	1.24599	4.00751	3.29028	0.02549	0.10187	0.10202	-0.0509	0	0.07655
0.05078	-0.07623	2.4572	1.41751	1.09342	3.98198	3.23926	0.02549	0.0764	0.07652	-0.07634	0	0.07655
0.07617	-0.07623	2.40653	1.3922	0.94085	3.93093	3.21376	0.02549	0.0764	0.07652	-0.07634	0	0.07655
0.05078	-0.10164	2.3812	1.36689	0.76285	3.87988	3.16275	0	0.0764	0.07652	-0.07634	0	0.07655
0.05078	-0.10164	2.35587	1.34157	0.61028	3.85435	3.13724	0	0.0764	0.10202	-0.07634	0	0.07655
0.05078	-0.10164	2.35587	1.34157	0.45771	3.8033	3.11173	0	0.05093	0.10202	-0.07634	0	0.07655
0.07617	-0.07623	2.33054	1.34157	0.38143	3.77778	3.08623	0	0.05093	0.10202	-0.07634	0	0.07655
0.10156	-0.07623	2.35587	1.34157	0.30514	3.77778	3.06072	0.02549	0.0764	0.10202	-0.0509	0.02555	0.10206
0.07617	-0.07623	2.33054	1.29095	0.30514	3.75225	3.03522	0.02549	0.0764	0.10202	-0.07634	0	0.07655
0.10156	-0.07623	2.33054	1.29095	0.40685	3.72672	3.00971	0.02549	0.10187	0.12753	-0.0509	0.02555	0.10206
0.10156	-0.07623	2.33054	1.29095	0.50857	3.72672	3.00971	0.05097	0.12734	0.12753	-0.0509	0.02555	0.10206
0.12695	-0.07623	2.3052	1.29095	0.58485	3.7012	2.9842	0.05097	0.12734	0.12753	-0.0509	0.02555	0.10206
0.12695	-0.05082	2.3052	1.29095	0.63571	3.7012	2.9587	0.05097	0.12734	0.15304	-0.02545	0.05109	0.10206
0.12695	-0.05082	2.3052	1.26564	0.66114	3.67567	2.93319	0.05097	0.12734	0.15304	-0.02545	0.05109	0.10206
0.15234	-0.05082	2.27987	1.26564	0.71199	3.65015	2.93319	0.05097	0.1528	0.15304	-0.02545	0.05109	0.10206
0.15234	-0.05082	2.25454	1.24032	0.76285	3.62462	2.90769	0.05097	0.1528	0.15304	-0.02545	0.05109	0.10206
0.15234	-0.05082	2.22921	1.24032	0.78828	3.57357	2.85667	0.05097	0.12734	0.15304	-0.02545	0.05109	0.10206
0.15234	-0.07623	2.20388	1.21501	0.78828	3.54805	2.83117	0.05097	0.12734	0.15304	-0.02545	0.05109	0.10206
0.15234	-0.05082	2.17854	1.1897	0.83914	3.52252	2.83117	0.05097	0.12734	0.15304	-0.02545	0.05109	0.10206
0.15234	-0.07623	2.12788	1.16439	0.86456	3.47147	2.78016	0.05097	0.10187	0.15304	-0.02545	0.05109	0.10206
0.12695	-0.07623	2.10255	1.13907	0.91542	3.42042	2.75465	0.02549	0.0764	0.12753	-0.0509	0.02555	0.10206
0.15234	-0.07623	2.05189	1.11376	0.99171	3.39489	2.72914	0.02549	0.0764	0.12753	-0.0509	0.02555	0.10206
0.15234	-0.07623	2.05189	1.11376	1.01713	3.34384	2.70364	0.02549	0.05093	0.12753	-0.0509	0.02555	0.10206
0.15234	-0.07623	2.02655	1.08845	1.01713	3.31832	2.67813	0	0.05093	0.12753	-0.0509	0.02555	0.10206
0.15234	-0.07623	2.00122	1.08845	1.01713	3.26727	2.65263	0.02549	0.05093	0.10202	-0.0509	0.02555	0.12758
0.15234	-0.07623	1.97589	1.06313	1.06799	3.24174	2.62712	0	0.05093	0.12753	-0.0509	0.02555	0.12758
0.15234	-0.07623	1.95056	1.03782	1.09342	3.21621	2.60161	0	0.05093	0.12753	-0.0509	0.02555	0.12758
0.15234	-0.07623	1.95056	1.03782	1.14428	3.19069	2.60161	0.02549	0.0764	0.12753	-0.0509	0.02555	0.12758
0.15234	-0.05082	1.92523	1.03782	1.1697	3.16516	2.57611	0.02549	0.0764	0.12753	-0.0509	0.02555	0.12758
0.15234	-0.05082	1.92523	1.01251	1.1697	3.13964	2.57611	0.02549	0.0764	0.12753	-0.0509	0.02555	0.12758
0.15234	-0.05082	1.92523	1.01251	1.1697	3.11411	2.5506	0.02549	0.0764	0.12753	-0.0509	0.02555	0.12758
0.17773	-0.05082	1.92523	1.01251	1.22056	3.11411	2.5506	0.05097	0.10187	0.12753	-0.0509	0.02555	0.12758
0.17773	-0.05082	1.92523	0.9872	1.24599	3.08859	2.5251	0.05097	0.10187	0.12753	-0.0509	0.05109	0.12758
0.20312	-0.02541	1.92523	0.9872	1.27142	3.08859	2.49959	0.05097	0.12734	0.12753	-0.0509	0.05109	0.12758
0.17773	-0.05082	1.89989	0.96188	1.27142	3.03754	2.47408	0.02549	0.10187	0.12753	-0.0509	0.05109	0.12758
0.20312	-0.02541	1.92523	0.96188	1.27142	3.03754	2.47408	0.02549	0.12734	0.12753	-0.0509	0.05109	0.12758
0.20312	-0.02541	1.89989	0.96188	1.27142	3.01201	2.44858	0.02549	0.12734	0.12753	-0.02545	0.05109	0.15309
0.20312	-0.05082	1.87456	0.93657	1.24599	2.96096	2.42307	0.02549	0.10187	0.12753	-0.0509	0.05109	0.15309
0.20312	-0.02541	1.87456	0.93657	1.22056	2.93543	2.39757	0	0.10187	0.10202	-0.0509	0.05109	0.15309
0.20312	-0.02541	1.87456	0.91126	1.22056	2.90991	2.37206	0	0.10187	0.10202	-0.0509	0.05109	0.15309
0.20312	-0.02541	1.84923	0.88595	1.1697	2.88438	2.34655	0	0.0764	0.10202	-0.0509	0.05109	0.15309
0.20312	-0.02541	1.79857	0.86063	1.09342	2.83333	2.32105	0	0.0764	0.10202	-0.0509	0.05109	0.15309
0.20312	-0.02541	1.77323	0.83532	1.09342	2.80781	2.27004	0	0.05093	0.10202	-0.0509	0.05109	0.15309
0.20312	-0.02541	1.7479	0.83532	1.11885	2.78228	2.27004	-0.02549	0.05093	0.07652	-0.0509	0.05109	0.15309
0.22851	0	1.7479	0.81001	1.14428	2.75676	2.21902	-0.02549	0.02547	0.07652	-0.07634	0.05109	0.15309
0.20312	0	1.69724	0.78469	1.11885	2.7057	2.19352	-0.05097	0.02547	0.07652	-0.07634	0.02555	0.15309
0.22851	0	1.67191	0.78469	1.11885	2.7057	2.19352	-0.05097	0	0.05101	-0.07634	0.02555	0.15309
0.22851	0	1.64657	0.78469	1.11885	2.65465	2.16801	-0.02549	0.02547	0.07652	-0.07634	0.05109	0.15309
0.22851	0.02541	1.64657	0.75938	1.14428	2.65465	2.16801	-0.02549	0.02547	0.07652	-0.07634	0.05109	0.15309
0.2539	0.02541	1.62124	0.75938	1.14428	2.62913	2.14251	-0.02549	0.05093	0.07652	-0.0509	0.05109	0.15309
0.2539	0.02541	1.62124	0.75938	1.11885	2.6036	2.14251	-0.02549	0.05093	0.10202	-0.07634	0.05109	0.15309
0.2539	0.02541	1.59591	0.75938	1.11885	2.62913	2.14251	0	0.05093	0.07652	-0.07634	0.07664	0.15309
0.22851	0.02541	1.59591	0.75938	1.09342	2.6036	2.14251	0	0.0764	0.10202	-0.0509	0.07664	0.12758
0.2539	0.05082	1.59591	0.75938	1.06799	2.6036	2.117	0.02549	0.10187	0.10202	-0.0509	0.07664	0.15309
0.2539	0.05082	1.59591	0.75938	0.99171	2.57808	2.117	0	0.10187	0.10202	-0.0509	0.07664	0.12758
0.27929	0.05082	1.59591	0.75938	0.94085	2.57808	2.117	0.02549	0.12734	0.12753	-0.0509	0.07664	0.12758
0.27929	0.07623	1.59591	0.75938	0.91542	2.57808	2.09149	0.02549	0.12734	0.12753	-0.02545	0.07664	0.12758
0.27929	0.07623	1.59591	0.73407	0.88999	2.55255	2.06599	0.02549	0.12734	0.10202	-0.0509	0.07664	0.12758
0.27929	0.07623	1.59591	0.70876	0.88999	2.52703	2.06599	0.02549	0.12734	0.10202	-0.0509	0.07664	0.12758
0.27929	0.07623	1.57058	0.70876	0.86456	2.5015	2.04048	0.02549	0.12734	0.12753	-0.0509	0.10218	0.12758
0.27929	0.07623	1.57058	0.68344	0.83914	2.47597	2.01498	0	0.12734	0.12753	-0.0509	0.07664	0.12758
0.30468	0.07623	1.57058	0.68344	0.83914	2.45045	1.98947	-0.02549	0.10187	0.10202	-0.0509	0.07664	0.12758
0.27929	0.07623	1.54525	0.65813	0.83914	2.42492	1.93846	-0.02549	0.0764	0.07652	-0.07634	0.07664	0.10206
0.27929	0.07623	1.51992	0.60751	0.86456	2.37387	1.91295	-0.05097	0.05093	0.07652	-0.07634	0.07664	0.10206
0.30468	0.07623	1.49458	0.60751	0.86456	2.34835	1.86194	-0.05097	0.02547	0.07652	-0.07634	0.05109	0.10206
0.30468	0.07623	1.44392	0.58219	0.83914	2.2973	1.83643	-0.07646	0.02547	0.07652	-0.07634	0.05109	0.10206
0.30468	0.07623	1.44392	0.55688	0.83914	2.27177	1.81093	-0.07646	0	0.05101	-0.07634	0.05109	0.10206
0.30468	0.07623	1.41859	0.53157	0.83914	2.24625	1.78542	-0.10195	-0.02547	0.05101	-0.10179	0.05109	0.10206
0.30468	0.07623	1.39326	0.55688	0.86456	2.22072	1.78542	-0.10195	0	0.05101	-0.10179	0.05109	0.10206
0.30468	0.07623	1.36792	0.53157	0.86456	2.19519	1.75992	-0.10195	-0.02547	0.05101	-0.07634	0.05109	0.10206
0.30468	0.07623	1.34259	0.50625	0.86456	2.16967	1.73441	-0.10195	-0.02547	0.05101	-0.07634	0.05109	0.10206
0.30468	0.07623	1.31726	0.50625	0.88999	2.16967	1.73441	-0.10195	-0.02547	0.05101	-0.07634	0.05109	0.10206
0.33007	0.10164	1.31726	0.50625	0.94085	2.16967	1.73441	-0.07646	0	0.07652	-0.07634	0.05109	0.10206
0.33007	0.10164	1.31726	0.53157	0.94085	2.16967	1.73441	-0.05097	0.02547	0.07652	-0.0509	0.07664	0.12758
0.33007	0.10164	1.31726	0.53157	0.96628	2.16967	1.73441	-0.05097	0.02547	0.10202	-0.0509	0.07664	0.12758
0.33007	0.12705	1.29193	0.53157	0.94085	2.16967	1.73441	-0.02549	0.05093	0.10202	-0.0509	0.07664	0.12758
0.33007	0.12705	1.29193	0.53157	0.91542	2.16967	1.73441	-0.02549	0.0764	0.10202	-0.02545	0.07664	0.12758
0.33007	0.15245	1.29193	0.53157	0.88999	2.16967	1.73441	0	0.0764	0.12753	-0.02545	0.10218	0.15309
0.35546	0.15245	1.31726	0.53157	0.86456	2.16967	1.73441	0.02549	0.10187	0.12753	-0.02545	0.10218	0.12758
0.35546	0.15245	1.29193	0.53157	0.81371	2.14414	1.73441	0	0.10187	0.12753	-0.02545	0.10218	0.12758
0.38085	0.17786	1.31726	0.55688	0.78828	2.16967	1.73441	0.02549	0.12734	0.15304	0	0.10218	0.15309
0.38085	0.17786	1.31726	0.53157	0.73742	2.14414	1.73441	0.02549	0.10187	0.15304	0	0.10218	0.12758
0.35546	0.17786	1.29193	0.53157	0.66114	2.11862	1.7089	0.02549	0.10187	0.15304	-0.02545	0.10218	0.12758
0.35546	0.17786	1.29193	0.50625	0.63571	2.09309	1.7089	0.02549	0.10187	0.15304	0	0.10218	0.15309
0.35546	0.15245	1.2666	0.48094	0.58485	2.04204	1.65789	0	0.0764	0.12753	-0.02545	0.10218	0.12758
0.35546	0.17786	1.29193	0.48094	0.58485	2.01652	1.63239	-0.02549	0.05093	0.12753	-0.02545	0.07664	0.12758
0.35546	0.17786	1.2666	0.45563	0.55942	1.99099	1.60688	-0.05097	0.02547	0.10202	-0.0509	0.07664	0.12758
0.33007	0.15245	1.24126	0.43032	0.55942	1.93994	1.58137	-0.05097	0	0.07652	-0.0509	0.07664	0.10206
0.33007	0.15245	1.1906	0.405	0.534	1.91441	1.53036	-0.07646	-0.02547	0.07652	-0.07634	0.07664	0.12758
0.33007	0.15245	1.16527	0.37969	0.50857	1.86336	1.50486	-0.10195	-0.05093	0.07652	-0.07634	0.07664	0.12758
0.30468	0.15245	1.13994	0.37969	0.50857	1.83784	1.47935	-0.10195	-0.05093	0.05101	-0.07634	0.05109	0.10206
0.30468	0.15245	1.13994	0.35438	0.50857	1.81231	1.45384	-0.10195	-0.0764	0.05101	-0.07634	0.05109	0.10206
0.30468	0.15245	1.1146	0.35438	0.50857	1.78679	1.40283	-0.12743	-0.0764	0.05101	-0.10179	0.05109	0.10206
0.30468	0.15245	1.1146	0.32907	0.50857	1.76126	1.40283	-0.12743	-0.0764	0.05101	-0.10179	0.05109	0.10206
0.30468	0.15245	1.06394	0.32907	0.534	1.76126	1.37733	-0.12743	-0.0764	0.05101	-0.10179	0.05109	0.10206
0.33007	0.15245	1.06394	0.32907	0.55942	1.73573	1.37733	-0.10195	-0.05093	0.07652	-0.0509	0.05109	0.10206
0.33007	0.17786	1.06394	0.32907	0.61028	1.76126	1.37733	-0.10195	-0.02547	0.07652	-0.0509	0.07664	0.10206
0.35546	0.17786	1.06394	0.35438	0.66114	1.76126	1.37733	-0.07646	0	0.07652	-0.0509	0.05109	0.10206
0.35546	0.20327	1.06394	0.35438	0.71199	1.76126	1.37733	-0.05097	0	0.10202	-0.0509	0.07664	0.10206
0.35546	0.20327	1.06394	0.37969	0.73742	1.78679	1.40283	-0.02549	0.05093	0.10202	-0.02545	0.07664	0.10206
0.35546	0.22868	1.06394	0.37969	0.76285	1.78679	1.40283	0	0.0764	0.12753	-0.02545	0.07664	0.10206
0.35546	0.22868	1.08927	0.37969	0.81371	1.78679	1.42834	0	0.10187	0.15304	0	0.10218	0.12758
0.35546	0.25409	1.08927	0.37969	0.83914	1.78679	1.42834	0	0.12734	0.15304	0	0.10218	0.10206
0.35546	0.25409	1.08927	0.405	0.86456	1.81231	1.42834	0.02549	0.12734	0.15304	0	0.10218	0.10206
0.38085	0.2795	1.1146	0.405	0.88999	1.81231	1.45384	0.05097	0.1528	0.15304	0.02545	0.10218	0.10206
0.38085	0.2795	1.1146	0.405	0.88999	1.78679	1.42834	0.02549	0.1528	0.17854	0.02545	0.12773	0.10206
0.38085	0.2795	1.1146	0.405	0.86456	1.78679	1.42834	0.05097	0.1528	0.15304	0.02545	0.12773	0.10206
0.35546	0.2795	1.08927	0.37969	0.83914	1.76126	1.40283	0.05097	0.12734	0.15304	0.02545	0.12773	0.07655
0.35546	0.2795	1.08927	0.37969	0.83914	1.73573	1.37733	0.02549	0.10187	0.15304	0	0.10218	0.07655
0.33007	0.2795	1.08927	0.35438	0.81371	1.68468	1.35182	0	0.10187	0.12753	0	0.10218	0.07655
0.33007	0.2795	1.06394	0.32907	0.81371	1.65916	1.30081	-0.02549	0.05093	0.10202	-0.02545	0.10218	0.05103
0.33007	0.25409	1.03861	0.30375	0.78828	1.60811	1.2753	-0.05097	0.02547	0.10202	-0.0509	0.07664	0.05103
0.30468	0.25409	1.01328	0.27844	0.76285	1.58258	1.22429	-0.05097	0	0.07652	-0.0509	0.07664	0.05103
0.30468	0.25409	0.98794	0.25313	0.73742	1.53153	1.19878	-0.07646	0	0.07652	-0.07634	0.07664	0.05103
0.27929	0.22868	0.93728	0.22781	0.71199	1.48048	1.14777	-0.10195	-0.05093	0.05101	-0.07634	0.05109	0.02552
0.27929	0.25409	0.93728	0.22781	0.68657	1.45495	1.14777	-0.12743	-0.05093	0.05101	-0.07634	0.07664	0.05103
0.27929	0.25409	0.91195	0.22781	0.66114	1.45495	1.12226	-0.12743	-0.0764	0.02551	-0.10179	0.05109	0.02552
0.2539	0.25409	0.91195	0.2025	0.66114	1.42943	1.09676	-0.12743	-0.0764	0.02551	-0.10179	0.05109	0.02552
0.27929	0.25409	0.91195	0.2025	0.68657	1.42943	1.09676	-0.12743	-0.05093	0.02551	-0.07634	0.05109	0.02552
0.27929	0.25409	0.88662	0.2025	0.68657	1.4039	1.09676	-0.12743	-0.05093	0.02551	-0.07634	0.05109	0.02552
0.2539	0.25409	0.88662	0.2025	0.68657	1.4039	1.09676	-0.10195	-0.02547	0.05101	-0.07634	0.05109	0.02552
0.27929	0.2795	0.91195	0.2025	0.73742	1.42943	1.12226	-0.07646	0	0.05101	-0.0509	0.07664	0.02552
0.27929	0.30491	0.91195	0.22781	0.76285	1.45495	1.12226	-0.07646	0.02547	0.05101	-0.0509	0.07664	0.02552
4.77326	6.04734	-682.721	-686.051	-695.948	-699.067	-693.126	-1.86052	-3.25979	-3.26477	-3.68992	-2.65668	-1.27579
-0.58396	-0.94013	-682.923	-681.241	-678.937	-684.339	-686.214	-4.99537	-3.53993	-3.57084	-3.38455	-1.86479	-0.66341
0.71091	0.559	-682.948	-685.595	-692.668	-696.259	-691.902	-0.943	-0.35654	-0.76518	-1.57776	-0.89408	-0.61238
-2.36124	-2.94744	-682.822	-682.608	-681.429	-686.458	-687.158	0.81557	2.06284	2.42307	3.00283	2.91213	1.70956
-0.60935	-0.86391	-682.974	-685.468	-690.71	-694.575	-691.111	1.45273	1.73176	2.01498	1.88313	1.04735	0.45928
-1.7265	-1.65159	-682.822	-683.95	-683.005	-687.81	-687.821	-2.42122	-2.16471	-1.63239	-1.1706	-0.81744	-0.45928
1.14254	2.18517	-682.948	-681.368	-689.413	-693.452	-690.576	-3.38971	-1.65536	-2.24453	-2.62112	-1.76261	-0.76547
1.49799	2.66795	-682.847	-659.27	-684.124	-688.755	-688.254	-0.50973	-1.37522	-2.09149	-2.26485	-1.04735	-0.30619
1.09176	1.16881	-682.948	-643.171	-688.472	-692.686	-690.167	2.95644	0.89135	-0.28057	-1.1197	-0.84299	-0.51032
-0.38085	-0.86391	-682.847	-626.642	-684.938	-689.419	-688.561	0.63716	1.19695	1.55587	1.75589	1.58379	0.84202
-0.27929	-0.91472	-682.923	-611.935	-687.76	-692.099	-689.887	-1.01946	2.13924	2.5506	2.74835	2.0436	0.99511
-1.16793	-1.4229	-682.847	-592.571	-685.548	-689.904	-688.79	0.43327	1.98644	1.88745	1.88313	1.20062	0.58686
1.2187	1.82945	-682.898	-572.523	-687.252	-691.716	-689.683	2.82901	0.17827	-0.25506	-0.66164	-0.7919	-0.58686
1.90423	2.59172	-682.872	-554.095	-686.031	-690.261	-688.969	0.7646	-0.20374	-0.61214	-0.83977	-0.53645	-0.28067
1.9804	2.36304	-682.923	-539.971	-686.845	-691.435	-689.555	-0.35681	0	-0.28057	-0.63619	-0.38318	-0.05103
0.2539	-0.15245	-682.872	-525.846	-686.362	-690.516	-689.071	1.22335	0.84042	0.56113	0.25448	0.35763	0.22964
-0.38085	-1.01636	-682.948	-512.228	-686.642	-691.256	-689.479	2.75255	3.69273	3.46882	2.95194	2.14578	1.17373
0.05078	-0.43195	-682.872	-496.281	-686.947	-690.695	-689.173	1.47822	1.73176	2.80566	3.40999	2.42678	1.19924
0.22851	-0.10164	-682.974	-481.65	-688.015	-691.129	-689.428	0.02549	0.30561	0.73967	0.66164	0.17882	0.12758
0.53318	0.43195	-682.872	-465.906	-651.373	-690.822	-689.249	-0.17841	-1.14602	-1.53036	-2.11216	-1.66043	-0.73996
1.77728	1.72781	-683.05	-450.49	-573.663	-691.078	-689.428	0.05097	-1.09509	-1.37733	-1.705	-0.97071	-0.45928
1.01559	0.35573	-682.923	-438.315	-504.346	-690.925	-689.3	0.43327	0.50934	0.38259	0.15269	0.33209	0.20413
-0.17773	-1.52454	-683.252	-427.405	-438.13	-691.052	-689.402	0.5607	-0.30561	0.20405	0.27992	0.22991	0.05103
-1.09176	-2.5409	-683.227	-415.913	-599.422	-690.95	-689.275	-0.61168	0.58574	1.14777	1.1197	0.91962	0.51032
-0.50779	-1.47372	-683.962	-401.865	-646.516	-691.052	-689.453	-1.40176	0.35654	0.8672	1.01791	0.89408	0.53583
0.43162	-0.22868	-683.708	-387.158	-532.749	-691.052	-689.402	-0.84106	-1.98644	-1.47935	-1.27239	-0.94517	-0.40825
0.55857	-0.2795	-684.975	-374.654	-447.666	-691.129	-689.861	-0.66265	-2.34298	-2.60161	-3.00283	-2.17133	-1.12269
0.63474	-0.30491	-677.527	-363.035	-370.338	-691.18	-689.963	-1.58017	-1.65536	-1.7089	-1.88313	-0.91962	-0.3317
0	-1.24504	-657.49	-352.632	-316.074	-691.307	-690.601	-1.12141	-0.40747	-0.05101	0.10179	0.5109	0.35722
-0.83786	-2.46467	-639.53	-342.38	-280.551	-691.41	-690.499	0	0.63668	0.71417	0.63619	0.5109	0.22964
-0.63474	-2.03272	-618.757	-330.584	-241.442	-691.537	-690.831	-0.33133	-0.10187	0.35708	0.5853	0.53645	0.22964
-0.05078	-1.06718	-597.149	-318.434	-216.7	-691.639	-676.726	-1.29981	-0.48388	-0.28057	-0.10179	0.10218	0.10206
0.43162	-0.45736	-575.338	-306.537	-219.065	-691.792	-653.515	-0.86654	-1.06962	-1.47935	-1.73045	-1.25171	-0.63789
1.06637	-0.02541	-554.87	-295.222	-194.654	-691.895	-632.116	0.07646	-1.14602	-1.63239	-1.93403	-1.22616	-0.76547
1.01559	-0.25409	-536.023	-285.376	-164.954	-692.048	-611.277	0.17841	0.43294	0.20405	0.10179	0.38318	0.12758
0.10156	-1.44831	-519.659	-276.769	-137.262	-692.175	-591.408	0.58619	1.34976	1.14777	1.04336	0.91962	0.45928
-0.45701	-2.10895	-503.32	-267.707	-116.945	-692.303	-571.284	0.943	1.45163	1.2753	1.1197	0.7919	0.30619
0.27929	-1.01636	-484.574	-256.848	-111.63	-692.686	-552.103	0.66265	1.42616	1.37733	1.47597	1.07289	0.51032
1.04098	0.10164	-464.537	-245.685	-114.529	-690.644	-532.464	0.7646	0.58574	0.35708	0.43261	0.33209	0.17861
0.88864	-0.02541	-446.551	-236.193	-101.281	-671.066	-513.513	0.89203	0.10187	-0.61214	-0.96701	-0.81744	-0.45928
1.11715	0.05082	-429.908	-227.561	-81.625	-648.859	-495.786	0.5607	0.53481	-0.02551	-0.38172	-0.17882	-0.12758
0.88864	-0.43195	-414.785	-219.487	-68.7837	-627.596	-478.212	0.81557	1.29882	1.17328	1.1197	1.04735	0.4848
0.07617	-1.47372	-400.776	-211.969	-49.2039	-605.899	-460.307	1.55468	1.80817	1.75992	1.62865	1.12398	0.4848
-0.07617	-1.57536	-386.008	-203.793	-68.5548	-584.994	-443.728	1.17238	1.32429	1.42834	1.29783	0.86853	0.40825
0.4824	-0.73686	-369.618	-194.604	-215.683	-564.012	-427.634	0.12743	0.28014	0.51012	0.50895	0.35763	0.17861
0.88864	-0.15245	-353.178	-185.568	-238.213	-542.826	-411.03	0	-0.56028	-0.63765	-0.76343	-0.53645	-0.30619
0.93942	-0.15245	-338.029	-177.695	-196.078	-522.507	-394.91	0.22938	-0.63668	-0.89271	-1.19604	-0.76635	-0.43377
0.43162	-0.81309	-324.933	-171.013	-255.835	-503.516	-379.785	0.05097	-0.20374	-0.17854	-0.35627	-0.02555	0.02552
-0.17773	-1.62618	-313.026	-164.735	-269.49	-485.061	-365.068	-0.25487	0.28014	0.58664	0.5853	0.63863	0.38274
-0.38085	-1.90568	-300.538	-157.799	-202.715	-466.581	-350.376	-0.30584	0.33107	0.79069	0.81433	0.71526	0.38274
-0.22851	-1.54995	-286.732	-149.927	-194.934	-447.513	-335.506	-0.3823	-0.30561	0.05101	0.0509	0.12773	0.07655
0.33007	-0.81309	-272.191	-141.852	-203.325	-428.931	-321.248	-0.84106	-1.14602	-0.96923	-0.96701	-0.5109	-0.15309
0.53318	-0.60982	-258.639	-134.74	-188.831	-411.063	-307.322	-1.04495	-1.37522	-1.40283	-1.60321	-0.99626	-0.51032
0.15234	-1.118	-246.809	-128.487	-168.514	-393.654	-293.396	-0.66265	-1.04415	-1.12226	-1.34873	-0.76635	-0.45928
0.05078	-1.34668	-235.612	-122.488	-130.498	-377.114	-280.184	-0.48424	-0.17827	-0.07652	-0.15269	0.17882	0.02552
-0.30468	-1.80404	-224.719	-116.464	-96.17	-360.548	-266.972	-0.30584	0.25467	0.4081	0.43261	0.5109	0.20413
-0.30468	-1.7024	-213.041	-109.883	-79.9976	-343.982	-253.989	-0.30584	-0.02547	0.07652	0.07634	0.17882	0.02552
0.27929	-0.88932	-200.325	-102.846	-106.24	-327.697	-241.517	-0.5607	-0.1528	-0.20405	-0.30537	-0.10218	-0.02552
0.66013	-0.40654	-187.862	-95.8846	-102.146	-311.207	-228.712	-0.30584	-0.48388	-0.73967	-0.91612	-0.56199	-0.3317
0.60935	-0.45736	-176.589	-89.8095	-85.0833	-295.407	-216.215	0.17841	-0.43294	-0.73967	-0.94157	-0.53645	-0.35722
0.55857	-0.66063	-166.431	-84.7217	-65.2237	-280.959	-204.788	0.25487	0.66215	0.33158	0.07634	0.20436	0.07655
0.12695	-1.19422	-157.159	-79.7098	-39.1088	-266.563	-193.336	0.40778	1.04415	0.94372	0.86522	0.76635	0.38274
0.07617	-1.16881	-147.381	-74.141	-13.5787	-252.141	-181.934	0.66265	1.12055	1.09676	1.09425	0.81744	0.40825
0.30468	-0.78768	-136.818	-68.2431	5.39081	-237.821	-170.788	0.7646	1.04415	0.8672	0.73798	0.5109	0.30619
0.63474	-0.30491	-125.95	-62.168	19.9358	-223.706	-159.999	0.58619	0.2292	0	-0.10179	-0.10218	-0.07655
0.76169	-0.12705	-115.868	-56.8524	30.4123	-210.432	-149.771	0.25487	0.1528	-0.10202	-0.30537	-0.20436	-0.15309
0.81247	-0.20327	-106.825	-52.1189	37.4051	-197.644	-139.645	0.40778	0.35654	0.15304	-0.10179	0	-0.05103
0.35546	-0.86391	-98.9718	-47.9676	44.3979	-185.085	-129.469	0.84106	0.76401	0.63765	0.38172	0.33209	0.10206
0.12695	-1.14341	-91.1189	-43.6898	52.9672	-173.165	-120.057	0.68814	0.99322	1.12226	0.99246	0.76635	0.38274
0.20312	-1.01636	-82.6074	-38.9563	62.5283	-161.347	-110.849	0.3823	0.56028	0.81619	0.81433	0.58754	0.3317
0.17773	-0.8385	-73.7412	-33.995	75.4968	-149.299	-101.514	0.17841	0	0.12753	0	-0.05109	0
0.4824	-0.40654	-64.6977	-29.0337	85.3121	-137.736	-92.6124	-0.12743	-0.66215	-0.51012	-0.63619	-0.43427	-0.20413
0.45701	-0.48277	-56.6928	-24.933	90.6521	-126.836	-83.9913	-0.28035	-0.63668	-0.48461	-0.63619	-0.35763	-0.12758
0.15234	-0.96554	-49.8532	-21.3893	97.0346	-116.32	-75.4723	-0.22938	-0.33107	-0.10202	-0.25448	-0.07664	0
-0.07617	-1.32127	-43.3429	-17.8202	101.968	-106.084	-67.2339	-0.20389	0	0.35708	0.27992	0.30654	0.17861
-0.22851	-1.47372	-36.4526	-13.8967	103.01	-95.7717	-58.9954	-0.25487	-0.02547	0.38259	0.33082	0.33209	0.17861
0	-1.14341	-28.7517	-9.5429	103.112	-85.4849	-50.961	-0.40778	-0.48388	-0.10202	-0.15269	0	0.02552
0.2539	-0.78768	-20.8988	-5.21442	103.748	-75.4279	-43.1562	-0.66265	-0.86588	-0.61214	-0.68709	-0.38318	-0.17861
0.2539	-0.76227	-13.7806	-1.31626	108.426	-65.6006	-35.3513	-0.61168	-0.99322	-0.8672	-1.01791	-0.63863	-0.40825
0.15234	-0.91472	-7.44758	2.05033	110.69	-56.2837	-27.7761	-0.35681	-0.53481	-0.48461	-0.68709	-0.35763	-0.28067
-0.02539	-1.16881	-1.51992	5.31567	83.049	-47.1967	-20.4303	-0.17841	0.02547	0.10202	-0.02545	0.15327	0.02552
-0.12695	-1.27045	4.50908	8.68226	69.5211	-38.2372	-13.2631	-0.10195	0.28014	0.4081	0.38172	0.40872	0.15309
0.02539	-1.06718	10.9687	12.3273	75.8019	-29.3288	-6.19796	-0.07646	0.35654	0.33158	0.20358	0.25545	0.10206
0.35546	-0.60982	17.9603	16.3267	85.0833	-20.3694	0.76518	-0.10195	-0.05093	-0.10202	-0.20358	-0.07664	-0.10206
0.38085	-0.48277	24.496	19.8705	95.5089	-11.6396	7.65181	0.02549	-0.02547	-0.28057	-0.48351	-0.281	-0.25516
0.43162	-0.45736	30.3983	22.9586	101.383	-3.497	14.1814	0.22938	0.20374	-0.05101	-0.33082	-0.15327	-0.17861
0.38085	-0.60982	35.642	25.6924	107.638	4.26276	20.4048	0.30584	0.56028	0.38259	0.17813	0.22991	0
0.20312	-0.81309	40.6324	28.5021	116.462	11.8949	26.5518	0.35681	0.84042	0.73967	0.63619	0.56199	0.20413
0.2539	-0.71145	45.9268	31.489	121.598	19.476	32.6222	0.53522	0.86588	0.79069	0.68709	0.53645	0.22964
0.27929	-0.58441	51.4491	34.6025	120.378	27.0315	38.5651	0.50973	0.58574	0.45911	0.27992	0.20436	0.05103
0.50779	-0.2795	57.1235	37.7159	116.436	34.2042	44.0489	0.25487	0.17827	0.10202	-0.0509	-0.05109	-0.12758
0.58396	-0.22868	62.2405	40.3738	113.944	40.994	49.4307	0.12743	0.12734	0.02551	-0.15269	-0.07664	-0.15309
0.40623	-0.48277	66.6229	42.6773	112.927	47.6051	54.8124	0.25487	0.20374	0.15304	-0.0509	0	-0.10206
0.15234	-0.81309	70.5494	44.7782	112.749	53.9354	60.0157	0.35681	0.45841	0.48461	0.30537	0.25545	0.07655
0.17773	-0.78768	74.7798	47.107	114.148	59.9594	64.8108	0.15292	0.35654	0.61214	0.55985	0.45981	0.20413
0.10156	-0.78768	79.1622	49.537	117.555	66.06	69.6569	-0.05097	0.10187	0.33158	0.30537	0.20436	0.10206
0.17773	-0.63523	83.646	52.0936	122.412	72.0841	74.4266	-0.17841	-0.38201	-0.17854	-0.27992	-0.20436	-0.10206
0.2539	-0.50818	88.0284	54.4983	125.26	77.8528	78.9921	-0.35681	-0.68761	-0.45911	-0.5853	-0.35763	-0.22964
0.22851	-0.63523	91.9042	56.4474	126.608	83.2642	83.4047	-0.45876	-0.53481	-0.35708	-0.48351	-0.25545	-0.20413
0.12695	-0.81309	95.2987	58.3205	119.157	88.548	87.7662	-0.43327	-0.35654	-0.10202	-0.17813	-0.02555	-0.05103
-0.05078	-1.04177	98.4905	60.1683	111.224	93.8573	92.2043	-0.30584	-0.20374	0.07652	0	0.10218	0.05103
-0.05078	-1.04177	102.037	62.2693	107.409	99.09	96.4638	-0.25487	-0.20374	0.10202	0.02545	0.07664	0.05103
0.12695	-0.73686	106.09	64.5474	102.476	104.195	100.545	-0.40778	-0.38201	-0.10202	-0.15269	-0.02555	-0.02552
0.15234	-0.60982	109.966	66.7243	98.0008	109.275	104.6	-0.45876	-0.56028	-0.35708	-0.43261	-0.22991	-0.15309
0.15234	-0.60982	113.36	68.6228	92.9406	114.176	108.63	-0.28035	-0.40747	-0.35708	-0.5344	-0.281	-0.20413
0.10156	-0.68604	116.451	70.3187	91.0335	118.77	112.482	-0.10195	0	0	-0.17813	0	-0.05103
0.10156	-0.71145	119.465	71.9894	91.898	123.288	116.231	0	0.35654	0.38259	0.27992	0.30654	0.10206
0.12695	-0.68604	122.581	73.7866	93.0423	127.806	119.955	0.12743	0.45841	0.4336	0.33082	0.30654	0.12758
0.2539	-0.50818	125.9	75.7104	92.9915	132.324	123.551	0.20389	0.40747	0.28057	0.12724	0.12773	0.05103
0.40623	-0.2795	129.345	77.6594	94.3137	136.689	126.994	0.17841	0.2292	0.07652	-0.07634	0	-0.07655
0.45701	-0.22868	132.435	79.2794	96.6786	140.748	130.31	0.25487	0.33107	0.10202	-0.07634	0	-0.10206
0.35546	-0.33032	135.019	80.621	97.3143	144.551	133.473	0.33133	0.53481	0.33158	0.12724	0.12773	-0.02552
0.27929	-0.40654	137.375	81.9373	97.238	148.252	136.559	0.40778	0.68761	0.53563	0.38172	0.33209	0.12758
0.27929	-0.40654	139.858	83.3295	98.9671	151.902	139.518	0.40778	0.73855	0.61214	0.48351	0.38318	0.17861
0.30468	-0.30491	142.543	84.7976	103.265	155.425	142.349	0.33133	0.50934	0.45911	0.33082	0.25545	0.12758
0.35546	-0.22868	145.152	86.2151	106.621	158.82	145.002	0.17841	0.2292	0.20405	0.07634	0.07664	0.02552
0.35546	-0.22868	147.533	87.4554	108.452	162.01	147.578	0.10195	0.10187	0.07652	-0.07634	-0.02555	-0.05103
0.30468	-0.33032	149.585	88.5439	110.842	165.048	150.052	0.05097	0	0.05101	-0.07634	0	-0.05103
0.20312	-0.48277	151.384	89.4552	112.724	167.881	152.449	0	0.05093	0.17854	0.0509	0.10218	0.02552
0.15234	-0.559	153.182	90.4424	114.199	170.613	154.669	-0.10195	0	0.20405	0.15269	0.17882	0.10206
0.07617	-0.63523	155.006	91.4802	116.564	173.395	156.964	-0.17841	-0.20374	0.02551	0	0.02555	0.02552
0.12695	-0.50818	157.033	92.6699	119.31	176.049	159.107	-0.33133	-0.45841	-0.22955	-0.25448	-0.15327	-0.07655
0.17773	-0.45736	158.932	93.733	121.09	178.576	161.147	-0.53522	-0.63668	-0.38259	-0.40716	-0.25545	-0.12758
0.07617	-0.58441	160.503	94.543	122.209	181.052	163.264	-0.50973	-0.63668	-0.4336	-0.48351	-0.30654	-0.15309
0.12695	-0.58441	162.023	95.4036	123.683	183.35	165.228	-0.48424	-0.48388	-0.25506	-0.30537	-0.12773	-0.05103
0.05078	-0.68604	163.492	96.2896	124.828	185.724	167.268	-0.43327	-0.38201	-0.07652	-0.07634	0.05109	0.05103
0.02539	-0.71145	164.936	97.1502	125.362	188.072	169.309	-0.30584	-0.30561	-0.05101	-0.07634	0.02555	0.05103
0.07617	-0.60982	166.583	98.0868	125.235	190.318	171.171	-0.30584	-0.25467	-0.07652	-0.12724	-0.02555	0.02552
0.15234	-0.43195	168.331	99.1752	125.591	192.564	172.982	-0.35681	-0.30561	-0.15304	-0.17813	-0.05109	-0.02552
0.22851	-0.33032	169.952	100.112	126.226	194.785	174.869	-0.20389	-0.2292	-0.17854	-0.22903	-0.07664	-0.05103
0.22851	-0.35573	171.244	100.871	126.735	196.904	176.757	0.07646	0.0764	0	-0.15269	-0.02555	-0.05103
0.17773	-0.40654	172.409	101.58	127.625	198.895	178.44	0.20389	0.35654	0.28057	0.15269	0.22991	0.07655
0.27929	-0.30491	173.701	102.314	128.439	200.707	179.97	0.22938	0.53481	0.48461	0.40716	0.38318	0.17861
0.33007	-0.25409	175.018	103.124	129.151	202.647	181.628	0.3823	0.50934	0.4081	0.27992	0.25545	0.10206
0.35546	-0.12705	176.437	103.985	129.761	204.536	183.159	0.43327	0.43294	0.25506	0.10179	0.12773	-0.02552
0.45701	0.05082	177.83	104.719	131.21	206.119	184.409	0.33133	0.43294	0.25506	0.12724	0.15327	0
0.43162	0.02541	178.894	105.225	132.38	207.625	185.735	0.3823	0.45841	0.30607	0.12724	0.15327	0
0.33007	-0.10164	179.654	105.605	133.499	209.054	186.985	0.45876	0.58574	0.45911	0.30537	0.281	0.10206
0.33007	-0.07623	180.49	106.06	134.135	210.356	188.107	0.48424	0.66215	0.63765	0.50895	0.45981	0.22964
0.30468	-0.12705	181.326	106.516	133.753	211.607	189.153	0.3823	0.43294	0.48461	0.35627	0.30654	0.15309
0.30468	-0.07623	182.212	106.972	134.135	212.755	190.02	0.17841	0.10187	0.17854	0.07634	0.10218	0
0.35546	0.02541	183.15	107.427	134.618	213.751	190.811	0	-0.12734	0.02551	-0.07634	0	-0.02552
0.22851	-0.12705	183.732	107.706	134.847	214.797	191.729	0	-0.17827	-0.05101	-0.17813	-0.07664	-0.10206
0.15234	-0.25409	184.112	107.858	134.847	215.64	192.519	-0.05097	-0.30561	-0.10202	-0.20358	-0.07664	-0.07655
0.20312	-0.25409	184.568	108.085	134.694	216.278	193.03	-0.30584	-0.33107	0.02551	0	0.12773	0.07655
0.07617	-0.35573	184.948	108.313	134.821	217.12	193.769	-0.35681	-0.48388	-0.12753	-0.10179	0	0.02552
0.02539	-0.40654	185.354	108.592	135.457	217.937	194.509	-0.33133	-0.66215	-0.35708	-0.35627	-0.20436	-0.07655
0.07617	-0.30491	185.962	108.895	135.609	218.575	194.968	-0.58619	-0.76401	-0.38259	-0.38172	-0.17882	-0.07655
0.07617	-0.30491	186.443	109.224	135.33	219.315	195.606	-0.66265	-0.91682	-0.53563	-0.48351	-0.25545	-0.12758
-0.02539	-0.43195	186.62	109.326	136.83	220.03	196.32	-0.48424	-0.78948	-0.45911	-0.48351	-0.22991	-0.12758
0	-0.43195	186.874	109.478	139.118	220.591	196.881	-0.43327	-0.50934	-0.17854	-0.17813	-0.02555	0.02552
0	-0.40654	187.254	109.781	140.441	221.306	197.519	-0.3823	-0.48388	-0.15304	-0.10179	0.05109	0.05103
0.10156	-0.2795	187.786	110.136	140.441	221.97	198.105	-0.33133	-0.53481	-0.22955	-0.17813	-0.05109	-0.02552
0.12695	-0.20327	188.241	110.439	140.186	222.608	198.641	-0.28035	-0.38201	-0.22955	-0.25448	-0.10218	-0.07655
0.15234	-0.12705	188.596	110.768	140.11	223.323	199.355	-0.05097	-0.28014	-0.22955	-0.27992	-0.12773	-0.10206
0.22851	-0.07623	188.9	110.996	139.856	223.935	199.942	0.15292	0	0.02551	-0.0509	0.07664	-0.02552
0.22851	-0.07623	189.103	111.098	139.958	224.42	200.452	0.30584	0.35654	0.33158	0.27992	0.30654	0.12758
0.22851	-0.05082	189.28	111.275	139.754	224.956	200.962	0.48424	0.45841	0.45911	0.40716	0.38318	0.17861
0.22851	0	189.483	111.452	139.118	225.39	201.37	0.58619	0.56028	0.48461	0.40716	0.33209	0.15309
0.33007	0.22868	189.964	111.756	138.712	225.773	201.651	0.53522	0.40747	0.35708	0.27992	0.25545	0.05103
0.40623	0.33032	190.344	111.933	138.076	226.054	201.88	0.48424	0.38201	0.30607	0.20358	0.20436	0
0.35546	0.2795	190.42	111.908	137.415	226.258	202.11	0.5607	0.40747	0.28057	0.15269	0.17882	0
0.33007	0.20327	190.268	111.781	136.804	226.335	202.288	0.61168	0.56028	0.48461	0.35627	0.33209	0.10206
0.30468	0.15245	190.091	111.654	136.042	226.36	202.365	0.61168	0.61121	0.61214	0.5344	0.45981	0.20413
0.2539	0.10164	189.939	111.553	135.253	226.335	202.39	0.50973	0.38201	0.48461	0.43261	0.33209	0.15309
0.20312	0.07623	189.837	111.503	134.974	226.233	202.263	0.33133	0.10187	0.22955	0.15269	0.12773	0.02552
0.20312	0.17786	189.888	111.503	134.745	226.054	202.084	0.07646	-0.25467	-0.10202	-0.12724	-0.05109	-0.10206
0.17773	0.12705	189.761	111.325	134.491	225.85	201.931	-0.05097	-0.35654	-0.15304	-0.17813	-0.07664	-0.10206
0.07617	0.02541	189.356	110.996	135.253	225.543	201.753	-0.12743	-0.38201	-0.12753	-0.17813	-0.07664	-0.07655
-0.05078	-0.15245	188.799	110.718	136.143	225.212	201.549	-0.20389	-0.48388	-0.12753	-0.12724	0	0
-0.07617	-0.20327	188.393	110.49	136.372	224.905	201.37	-0.30584	-0.56028	-0.15304	-0.10179	0	0
-0.02539	-0.15245	188.216	110.389	135.991	224.599	201.115	-0.45876	-0.73855	-0.33158	-0.22903	-0.10218	-0.05103
-0.02539	-0.12705	188.039	110.262	135.711	224.344	200.885	-0.58619	-0.91682	-0.53563	-0.45806	-0.281	-0.15309
-0.10156	-0.17786	187.71	110.11	135.686	224.114	200.707	-0.58619	-0.96775	-0.66316	-0.63619	-0.38318	-0.22964
-0.10156	-0.17786	187.38	109.933	135.177	223.782	200.503	-0.53522	-0.84042	-0.53563	-0.48351	-0.25545	-0.15309
-0.12695	-0.20327	186.975	109.731	133.906	223.552	200.426	-0.40778	-0.63668	-0.33158	-0.27992	-0.10218	-0.05103
-0.15234	-0.20327	186.646	109.604	132.838	223.297	200.248	-0.33133	-0.53481	-0.22955	-0.15269	-0.02555	0
-0.07617	-0.10164	186.443	109.553	131.821	223.016	200.044	-0.33133	-0.45841	-0.20405	-0.12724	0	0.02552
-0.05078	-0.02541	186.24	109.528	130.88	222.914	199.967	-0.17841	-0.40747	-0.28057	-0.22903	-0.12773	-0.07655
0.02539	0.07623	186.063	109.503	130.371	222.787	199.942	0.07646	-0.28014	-0.20405	-0.20358	-0.10218	-0.07655
0.10156	0.15245	185.835	109.376	129.786	222.506	199.738	0.20389	0.05093	0.05101	0.02545	0.10218	0.02552
0.10156	0.10164	185.43	109.174	129.227	222.225	199.559	0.35681	0.25467	0.25506	0.25448	0.25545	0.10206
0.10156	0.15245	185.024	109.022	129.481	221.944	199.406	0.5607	0.43294	0.38259	0.35627	0.281	0.12758
0.12695	0.22868	184.72	108.921	130.015	221.664	199.202	0.66265	0.53481	0.45911	0.43261	0.33209	0.15309
0.20312	0.40654	184.594	108.87	130.091	221.332	198.87	0.66265	0.45841	0.38259	0.35627	0.25545	0.10206
0.2539	0.45736	184.34	108.693	129.507	220.821	198.437	0.61168	0.45841	0.33158	0.27992	0.20436	0.05103
0.2539	0.45736	183.884	108.44	129.125	220.362	198.105	0.68814	0.45841	0.33158	0.25448	0.17882	0.02552
0.20312	0.35573	183.251	108.06	128.998	219.8	197.723	0.79008	0.61121	0.51012	0.40716	0.33209	0.12758
0.17773	0.33032	182.592	107.655	128.337	219.111	197.187	0.73911	0.58574	0.58664	0.50895	0.38318	0.17861
0.12695	0.25409	181.959	107.25	127.803	218.396	196.575	0.58619	0.35654	0.45911	0.43261	0.30654	0.12758
0.07617	0.25409	181.351	106.921	127.574	217.656	195.937	0.43327	0.17827	0.28057	0.25448	0.17882	0.07655
0.07617	0.33032	180.87	106.642	127.447	216.916	195.325	0.30584	-0.10187	0.02551	0	0	-0.02552
0	0.25409	180.262	106.187	126.938	216.099	194.611	0.10195	-0.33107	-0.15304	-0.15269	-0.10218	-0.07655
0.02539	0.22868	179.553	105.731	125.972	215.155	193.82	-0.10195	-0.43294	-0.17854	-0.15269	-0.05109	-0.02552
-0.15234	0.02541	178.59	105.149	124.98	214.287	193.208	-0.12743	-0.40747	-0.12753	-0.12724	0	0.02552
-0.20312	-0.07623	177.729	104.668	123.938	213.47	192.596	-0.12743	-0.48388	-0.17854	-0.15269	-0.05109	0
-0.15234	-0.05082	177.095	104.314	123.48	212.628	191.856	-0.30584	-0.66215	-0.33158	-0.25448	-0.12773	-0.02552
-0.17773	0	176.538	104.01	123.455	211.836	191.142	-0.50973	-0.89135	-0.53563	-0.43261	-0.25545	-0.12758
-0.20312	0	175.93	103.656	122.971	211.045	190.53	-0.53522	-0.91682	-0.63765	-0.55985	-0.35763	-0.15309
-0.22851	0	175.221	103.251	122.463	210.33	189.969	-0.40778	-0.76401	-0.53563	-0.50895	-0.281	-0.12758
-0.20312	0.02541	174.562	102.922	122.081	209.616	189.433	-0.35681	-0.63668	-0.38259	-0.30537	-0.12773	-0.02552
-0.20312	0.02541	173.904	102.542	122.056	208.875	188.847	-0.33133	-0.50934	-0.30607	-0.22903	-0.07664	0.02552
-0.20312	0.07623	173.296	102.263	122.285	208.186	188.285	-0.28035	-0.40747	-0.28057	-0.20358	-0.07664	0
-0.12695	0.17786	172.764	102.061	122.539	207.625	187.826	-0.10195	-0.28014	-0.22955	-0.20358	-0.07664	-0.02552
-0.05078	0.30491	172.333	101.858	122.056	207.037	187.367	0.10195	-0.1528	-0.15304	-0.12724	-0.02555	-0.02552
0	0.38114	171.776	101.555	121.37	206.399	186.832	0.20389	0.05093	0	0	0.07664	0.02552
0	0.40654	171.092	101.226	120.505	205.71	186.296	0.35681	0.2292	0.12753	0.12724	0.15327	0.07655
0.02539	0.48277	170.458	100.947	119.539	205.046	185.786	0.50973	0.38201	0.25506	0.25448	0.22991	0.12758
0.05078	0.559	169.901	100.643	118.572	204.383	185.225	0.61168	0.53481	0.35708	0.35627	0.281	0.15309
0.10156	0.66063	169.369	100.34	117.733	203.617	184.562	0.61168	0.50934	0.35708	0.33082	0.25545	0.12758
0.15234	0.71145	168.736	100.036	117.123	202.851	183.873	0.63716	0.50934	0.33158	0.30537	0.22991	0.10206
0.15234	0.73686	168.027	99.6562	116.36	202.085	183.286	0.71362	0.58574	0.35708	0.30537	0.22991	0.12758
0.17773	0.71145	167.267	99.1752	115.241	201.192	182.547	0.7646	0.61121	0.45911	0.38172	0.30654	0.17861
0.10156	0.63523	166.38	98.6184	113.944	200.197	181.73	0.68814	0.56028	0.48461	0.45806	0.35763	0.20413
0.05078	0.58441	165.519	98.1121	112.52	199.176	180.863	0.5607	0.38201	0.35708	0.35627	0.281	0.15309
0	0.58441	164.708	97.6565	111.427	198.18	180.022	0.45876	0.2292	0.20405	0.20358	0.17882	0.12758
0	0.63523	163.999	97.2262	110.817	197.134	179.129	0.28035	-0.05093	0.02551	0.0509	0.05109	0.05103
-0.02539	0.58441	163.138	96.6693	110.028	196.036	178.211	0.12743	-0.17827	-0.10202	-0.07634	-0.02555	0.02552
-0.10156	0.45736	162.15	96.0871	109.062	194.938	177.318	0.02549	-0.25467	-0.15304	-0.12724	-0.02555	0.02552
-0.15234	0.38114	161.162	95.4796	107.842	193.815	176.4	-0.05097	-0.30561	-0.12753	-0.07634	0.02555	0.07655
-0.17773	0.33032	160.25	94.9227	106.494	192.718	175.481	-0.17841	-0.40747	-0.17854	-0.10179	0	0.05103
-0.27929	0.22868	159.338	94.3911	105.07	191.697	174.64	-0.22938	-0.58574	-0.35708	-0.27992	-0.12773	-0.02552
-0.30468	0.22868	158.552	93.9355	103.9	190.65	173.747	-0.3823	-0.66215	-0.45911	-0.40716	-0.20436	-0.05103
-0.27929	0.30491	157.843	93.5558	103.087	189.68	172.88	-0.43327	-0.68761	-0.51012	-0.43261	-0.22991	-0.05103
-0.27929	0.30491	157.134	93.1255	102.298	188.761	172.14	-0.40778	-0.68761	-0.53563	-0.45806	-0.22991	-0.05103
-0.2539	0.30491	156.349	92.6699	101.561	187.817	171.349	-0.35681	-0.56028	-0.4336	-0.35627	-0.12773	0
-0.27929	0.25409	155.487	92.1889	100.951	186.898	170.61	-0.30584	-0.40747	-0.33158	-0.27992	-0.10218	0.02552
-0.27929	0.2795	154.702	91.8092	100.645	186.055	169.947	-0.20389	-0.30561	-0.30607	-0.25448	-0.07664	0
-0.20312	0.35573	154.043	91.4802	100.264	185.264	169.232	-0.07646	-0.17827	-0.22955	-0.17813	-0.02555	0.02552
-0.15234	0.45736	153.435	91.1511	99.908	184.473	168.544	0.02549	-0.05093	-0.15304	-0.10179	0	0.02552
-0.10156	0.53359	152.802	90.822	99.374	183.682	167.881	0.17841	0.0764	-0.07652	-0.0509	0.02555	0.05103
-0.07617	0.60982	152.118	90.493	98.8145	182.916	167.243	0.30584	0.20374	0	0	0.07664	0.07655
-0.05078	0.68604	151.434	90.1133	98.3314	182.073	166.503	0.43327	0.35654	0.12753	0.15269	0.17882	0.12758
-0.02539	0.71145	150.674	89.6577	97.7466	181.155	165.713	0.45876	0.48388	0.25506	0.27992	0.25545	0.15309
-0.02539	0.73686	149.889	89.2527	97.06	180.261	164.998	0.5607	0.50934	0.28057	0.27992	0.22991	0.12758
0.02539	0.76227	149.154	88.873	96.4751	179.419	164.259	0.63716	0.53481	0.28057	0.27992	0.22991	0.12758
0.07617	0.8385	148.47	88.468	95.8903	178.5	163.443	0.66265	0.56028	0.33158	0.30537	0.281	0.15309
0.07617	0.81309	147.66	87.987	95.4326	177.504	162.601	0.63716	0.50934	0.30607	0.27992	0.22991	0.12758
0.02539	0.78768	146.722	87.4301	95.0003	176.432	161.683	0.58619	0.45841	0.30607	0.30537	0.25545	0.15309
0	0.76227	145.811	86.8986	94.4155	175.335	160.739	0.50973	0.35654	0.28057	0.27992	0.25545	0.15309
-0.07617	0.73686	144.873	86.3417	93.7035	174.263	159.821	0.43327	0.2292	0.15304	0.17813	0.15327	0.12758
-0.07617	0.73686	144.012	85.8354	93.1186	173.14	158.826	0.30584	0.02547	0	0.0509	0.07664	0.07655
-0.07617	0.71145	143.125	85.3292	92.6863	172.016	157.857	0.15292	-0.0764	-0.07652	-0.02545	0.05109	0.07655
-0.10156	0.66063	142.213	84.7217	92.3812	170.893	156.913	0.07646	-0.10187	-0.07652	-0.02545	0.05109	0.07655
-0.12695	0.58441	141.2	84.1395	92.1269	169.745	155.995	0.05097	-0.25467	-0.15304	-0.10179	0	0.05103
-0.22851	0.48277	140.161	83.532	91.7455	168.622	155	-0.07646	-0.35654	-0.22955	-0.17813	-0.05109	0.02552
-0.2539	0.48277	139.275	83.0004	91.3895	167.498	154.031	-0.20389	-0.43294	-0.30607	-0.20358	-0.07664	0.02552
-0.2539	0.50818	138.49	82.5448	90.9063	166.426	153.113	-0.25487	-0.50934	-0.35708	-0.25448	-0.10218	0
-0.27929	0.53359	137.704	82.0892	90.2198	165.456	152.296	-0.30584	-0.53481	-0.4336	-0.35627	-0.17882	-0.02552
-0.20312	0.60982	136.995	81.6842	89.4569	164.486	151.429	-0.33133	-0.56028	-0.45911	-0.38172	-0.15327	-0.02552
-0.20312	0.60982	136.184	81.2032	88.7449	163.516	150.613	-0.28035	-0.48388	-0.4336	-0.35627	-0.15327	-0.02552
-0.20312	0.559	135.323	80.7223	88.0584	162.598	149.848	-0.17841	-0.35654	-0.35708	-0.30537	-0.10218	-0.02552
-0.20312	0.559	134.462	80.2666	87.4735	161.653	149.057	-0.10195	-0.17827	-0.25506	-0.17813	-0.02555	0.02552
-0.17773	0.60982	133.753	79.8869	87.0921	160.785	148.292	-0.02549	-0.02547	-0.15304	-0.07634	0.05109	0.05103
-0.12695	0.71145	133.094	79.5326	86.8632	159.968	147.552	0.07646	0.05093	-0.12753	-0.07634	0.02555	0.05103
-0.05078	0.8385	132.486	79.2541	86.6089	159.152	146.813	0.12743	0.10187	-0.12753	-0.07634	0.02555	0.05103
-0.02539	0.91472	131.853	78.8997	86.1767	158.335	146.098	0.22938	0.17827	-0.07652	-0.0509	0.02555	0.05103
0.02539	0.96554	131.143	78.4694	85.4392	157.441	145.308	0.30584	0.28014	0	0	0.07664	0.05103
0.05078	0.94013	130.307	78.0138	84.6764	156.522	144.517	0.3823	0.40747	0.12753	0.12724	0.17882	0.10206
0.05078	0.94013	129.471	77.5582	84.0407	155.629	143.752	0.48424	0.50934	0.20405	0.22903	0.25545	0.12758
0.05078	0.91472	128.661	77.1025	83.6338	154.71	142.961	0.58619	0.58574	0.30607	0.30537	0.281	0.15309
0.07617	0.94013	127.901	76.6975	83.049	153.817	142.145	0.58619	0.53481	0.25506	0.22903	0.20436	0.12758
0.10156	1.01636	127.192	76.2925	82.337	152.821	141.227	0.48424	0.40747	0.17854	0.17813	0.17882	0.10206
0.07617	1.01636	126.381	75.8116	81.3961	151.8	140.334	0.45876	0.35654	0.15304	0.15269	0.15327	0.10206
0.02539	0.96554	125.494	75.2547	80.5824	150.779	139.441	0.40778	0.28014	0.10202	0.10179	0.12773	0.07655
0	0.88932	124.506	74.6978	79.7687	149.656	138.472	0.33133	0.2292	0.10202	0.12724	0.15327	0.10206
-0.02539	0.8385	123.569	74.1663	78.9042	148.61	137.554	0.25487	0.12734	0.05101	0.10179	0.12773	0.10206
-0.05078	0.78768	122.682	73.6347	78.4464	147.589	136.687	0.22938	0.0764	0	0.02545	0.07664	0.10206
-0.02539	0.78768	121.872	73.1538	78.1413	146.491	135.743	0.12743	-0.0764	-0.10202	-0.0509	0.05109	0.07655
-0.05078	0.73686	121.036	72.6222	77.7599	145.444	134.799	0	-0.20374	-0.20405	-0.15269	-0.02555	0.02552
-0.15234	0.63523	120.048	72.0653	77.2513	144.372	133.907	-0.02549	-0.28014	-0.25506	-0.22903	-0.07664	0
-0.22851	0.58441	119.136	71.5337	76.6156	143.326	133.014	-0.07646	-0.28014	-0.25506	-0.22903	-0.07664	0
-0.20312	0.63523	118.376	71.1034	75.7765	142.305	132.096	-0.17841	-0.28014	-0.25506	-0.17813	-0.02555	0.05103
-0.17773	0.63523	117.667	70.6731	74.8611	141.36	131.279	-0.20389	-0.33107	-0.33158	-0.22903	-0.05109	0.02552
-0.17773	0.63523	116.932	70.2428	74.1745	140.467	130.489	-0.15292	-0.33107	-0.35708	-0.33082	-0.10218	0
-0.15234	0.66063	116.198	69.8378	73.8185	139.573	129.698	-0.12743	-0.25467	-0.33158	-0.30537	-0.10218	0
-0.12695	0.63523	115.438	69.4075	73.3862	138.706	128.958	-0.07646	-0.17827	-0.33158	-0.30537	-0.10218	0
-0.15234	0.60982	114.678	68.9518	72.6742	137.812	128.168	0	-0.05093	-0.20405	-0.20358	0	0.02552
-0.15234	0.63523	113.968	68.5469	71.9622	136.944	127.403	0.05097	0.10187	-0.10202	-0.07634	0.07664	0.07655
-0.15234	0.68604	113.284	68.1925	71.2502	136.153	126.688	0.15292	0.17827	-0.07652	-0.0509	0.07664	0.10206
-0.10156	0.78768	112.727	67.914	70.4365	135.362	125.923	0.17841	0.17827	-0.10202	-0.07634	0.02555	0.07655
-0.02539	0.88932	112.17	67.585	69.7754	134.545	125.158	0.20389	0.2292	-0.10202	-0.10179	0.02555	0.07655
0	0.91472	111.486	67.18	69.2414	133.703	124.367	0.25487	0.28014	-0.05101	-0.07634	0.05109	0.07655
0	0.8385	110.7	66.7243	68.682	132.886	123.679	0.3823	0.38201	0.02551	-0.02545	0.07664	0.10206
-0.02539	0.78768	109.89	66.2434	68.1988	132.018	122.914	0.48424	0.50934	0.17854	0.12724	0.20436	0.15309
-0.02539	0.78768	109.13	65.8131	67.792	131.125	122.097	0.48424	0.56028	0.25506	0.22903	0.25545	0.20413
-0.02539	0.78768	108.395	65.4081	67.4106	130.257	121.281	0.48424	0.45841	0.17854	0.15269	0.20436	0.17861
-0.05078	0.8385	107.711	65.0537	66.8765	129.363	120.439	0.43327	0.33107	0.07652	0.0509	0.12773	0.12758
-0.02539	0.86391	107.053	64.6234	66.1391	128.419	119.572	0.35681	0.28014	0.05101	0.02545	0.10218	0.12758
-0.05078	0.8385	106.242	64.1171	65.3508	127.423	118.705	0.30584	0.20374	0	-0.02545	0.07664	0.10206
-0.10156	0.73686	105.305	63.5855	64.6643	126.453	117.863	0.25487	0.1528	0	-0.02545	0.07664	0.12758
-0.12695	0.63523	104.418	63.1046	64.1812	125.509	117.047	0.28035	0.17827	0.05101	0	0.12773	0.15309
-0.12695	0.63523	103.633	62.6237	63.5963	124.564	116.231	0.25487	0.12734	0.05101	0.02545	0.12773	0.17861
-0.12695	0.60982	102.873	62.168	63.0114	123.595	115.338	0.12743	-0.02547	-0.07652	-0.07634	0.05109	0.12758
-0.17773	0.559	102.062	61.7124	62.4266	122.65	114.497	0.05097	-0.17827	-0.20405	-0.22903	-0.05109	0.07655
-0.22851	0.53359	101.277	61.2821	61.8926	121.706	113.68	0.02549	-0.20374	-0.25506	-0.27992	-0.07664	0.05103
-0.2539	0.53359	100.542	60.8265	61.4603	120.812	112.89	0	-0.17827	-0.20405	-0.22903	-0.02555	0.07655
-0.2539	0.50818	99.8077	60.3708	61.0026	119.893	112.099	-0.02549	-0.17827	-0.17854	-0.20358	0.02555	0.12758
-0.2539	0.50818	99.0731	59.9658	60.6975	119.051	111.334	-0.02549	-0.1528	-0.17854	-0.22903	0	0.12758
-0.20312	0.53359	98.4398	59.6115	60.5449	118.234	110.62	-0.02549	-0.1528	-0.20405	-0.22903	0	0.10206
-0.15234	0.58441	97.8572	59.2571	60.4432	117.468	109.905	0	-0.12734	-0.22955	-0.27992	-0.02555	0.05103
-0.17773	0.53359	97.1479	58.8521	60.1126	116.677	109.242	0.07646	-0.05093	-0.20405	-0.27992	-0.02555	0.05103
-0.22851	0.48277	96.3879	58.4218	59.5786	115.886	108.554	0.15292	0.10187	-0.10202	-0.17813	0.05109	0.07655
-0.17773	0.559	95.7546	58.0674	59.1463	115.12	107.865	0.20389	0.20374	0	-0.0509	0.12773	0.12758
-0.15234	0.63523	95.248	57.7889	58.6123	114.38	107.151	0.20389	0.2292	0	-0.02545	0.12773	0.15309
-0.12695	0.66063	94.716	57.4852	57.9512	113.64	106.462	0.22938	0.20374	-0.05101	-0.12724	0.05109	0.10206
-0.10156	0.73686	94.1587	57.1308	57.4426	112.874	105.748	0.25487	0.2292	-0.07652	-0.17813	0.05109	0.07655
-0.07617	0.73686	93.5761	56.7764	57.1121	112.083	105.008	0.25487	0.28014	-0.02551	-0.12724	0.07664	0.07655
-0.07617	0.68604	92.8415	56.3461	56.6798	111.342	104.371	0.35681	0.35654	0.05101	-0.0509	0.12773	0.10206
-0.10156	0.60982	92.0562	55.8905	56.2221	110.551	103.656	0.43327	0.45841	0.17854	0.0509	0.20436	0.15309
-0.10156	0.63523	91.3976	55.5108	55.9169	109.709	102.917	0.3823	0.45841	0.22955	0.12724	0.22991	0.20413
-0.07617	0.66063	90.8149	55.1564	55.8406	108.917	102.152	0.35681	0.33107	0.12753	0.0509	0.15327	0.15309
-0.10156	0.66063	90.1816	54.802	55.7644	108.126	101.412	0.30584	0.2292	0	-0.07634	0.07664	0.10206
-0.10156	0.68604	89.523	54.4224	55.5609	107.258	100.621	0.22938	0.1528	-0.05101	-0.12724	0.05109	0.07655
-0.10156	0.63523	88.8137	53.9414	55.2304	106.365	99.8306	0.15292	0.10187	-0.05101	-0.15269	0.02555	0.07655
-0.12695	0.559	88.0031	53.4858	54.9507	105.548	99.1164	0.15292	0.0764	-0.05101	-0.12724	0.05109	0.07655
-0.15234	0.48277	87.1925	53.0301	54.6201	104.731	98.4277	0.22938	0.1528	0.05101	-0.0509	0.12773	0.15309
-0.15234	0.43195	86.4832	52.6251	54.2387	103.914	97.6881	0.20389	0.10187	0.02551	-0.0509	0.12773	0.15309
-0.12695	0.43195	85.7992	52.2201	53.7555	103.046	96.8974	0.07646	-0.0764	-0.10202	-0.15269	0.02555	0.07655
-0.15234	0.45736	85.1912	51.8911	53.3232	102.23	96.1577	0	-0.1528	-0.20405	-0.25448	-0.05109	0.05103
-0.20312	0.45736	84.5326	51.5114	52.9927	101.464	95.4945	0.02549	-0.12734	-0.22955	-0.30537	-0.05109	0.02552
-0.17773	0.43195	83.8993	51.1064	52.6875	100.698	94.8059	0.02549	-0.10187	-0.17854	-0.25448	-0.02555	0.05103
-0.15234	0.43195	83.2407	50.7267	52.3824	99.9069	94.1172	0	-0.05093	-0.10202	-0.17813	0.05109	0.10206
-0.12695	0.40654	82.582	50.347	52.1281	99.1921	93.5051	0.05097	0.02547	-0.07652	-0.15269	0.07664	0.10206
-0.10156	0.43195	81.9994	50.0433	51.8993	98.5029	92.8929	0.07646	0.05093	-0.07652	-0.17813	0.05109	0.07655
-0.02539	0.48277	81.4928	49.7648	51.6704	97.8393	92.2298	0.10195	0.02547	-0.12753	-0.22903	0	0.02552
-0.07617	0.45736	80.9101	49.4104	51.2636	97.1501	91.6431	0.12743	0.0764	-0.12753	-0.25448	0	-0.02552
-0.10156	0.43195	80.2768	49.056	50.7804	96.4609	91.031	0.22938	0.25467	0	-0.15269	0.07664	0.05103
-0.07617	0.48277	79.7195	48.7523	50.2464	95.7973	90.4189	0.25487	0.38201	0.12753	0	0.20436	0.10206
-0.02539	0.53359	79.2636	48.4485	49.687	95.1336	89.8067	0.28035	0.38201	0.10202	0	0.17882	0.10206
0	0.58441	78.7823	48.1954	49.1276	94.4955	89.1946	0.28035	0.33107	0.02551	-0.10179	0.10218	0.05103
0.02539	0.60982	78.2756	47.8663	48.5681	93.7807	88.5059	0.25487	0.33107	0	-0.15269	0.07664	0.02552
0.05078	0.60982	77.7437	47.512	48.2376	93.0915	87.8937	0.25487	0.33107	0	-0.15269	0.05109	0
0.02539	0.559	77.1104	47.1323	48.1867	92.4023	87.2816	0.33133	0.38201	0.05101	-0.07634	0.12773	0.02552
0	0.50818	76.4517	46.7273	48.0341	91.6876	86.6184	0.35681	0.48388	0.17854	0.02545	0.20436	0.07655
-0.02539	0.48277	75.8184	46.3476	47.8053	90.9729	85.9808	0.33133	0.45841	0.17854	0.0509	0.20436	0.10206
0	0.53359	75.3118	46.0438	47.4747	90.2327	85.2921	0.25487	0.30561	0.07652	-0.0509	0.12773	0.05103
0	0.559	74.7798	45.7401	46.8899	89.5435	84.629	0.17841	0.17827	-0.05101	-0.15269	0.05109	0
0	0.559	74.2225	45.3604	46.3813	88.7777	83.8893	0.12743	0.0764	-0.10202	-0.22903	0	-0.05103
0	0.48277	73.5639	44.9554	46.1016	87.9864	83.1751	0.05097	0.05093	-0.12753	-0.25448	0	-0.05103
-0.02539	0.38114	72.8293	44.5251	45.949	87.2717	82.5885	0.07646	0.05093	-0.07652	-0.20358	0.05109	-0.02552
-0.05078	0.33032	72.12	44.1454	45.6693	86.6081	82.0019	0.15292	0.12734	0.02551	-0.10179	0.10218	0.02552
-0.05078	0.30491	71.5373	43.791	45.2879	85.8933	81.3387	0.10195	0.0764	0	-0.10179	0.10218	0.02552
-0.07617	0.33032	70.98	43.4873	44.881	85.1531	80.65	-0.02549	-0.0764	-0.12753	-0.22903	-0.02555	-0.05103
-0.07617	0.38114	70.4734	43.1835	44.4233	84.4895	80.0124	-0.05097	-0.12734	-0.22955	-0.33082	-0.05109	-0.07655
-0.10156	0.38114	69.9414	42.8798	43.8893	83.8513	79.4513	-0.02549	-0.10187	-0.20405	-0.33082	-0.05109	-0.07655
-0.10156	0.35573	69.3588	42.5507	43.3299	83.1876	78.8901	0	-0.02547	-0.15304	-0.27992	0	-0.05103
-0.07617	0.35573	68.8015	42.2216	42.745	82.5495	78.329	0.05097	0.0764	-0.05101	-0.15269	0.07664	0
-0.07617	0.33032	68.2442	41.9179	42.2365	81.9624	77.7934	0.10195	0.20374	0.02551	-0.10179	0.12773	0.05103
-0.02539	0.38114	67.7882	41.69	41.9568	81.4264	77.3088	0.17841	0.20374	0	-0.12724	0.10218	0
0	0.43195	67.3576	41.4622	41.7788	80.8648	76.7476	0.17841	0.17827	-0.05101	-0.20358	0.02555	-0.05103
-0.02539	0.40654	66.8763	41.1838	41.4482	80.3033	76.212	0.20389	0.2292	-0.02551	-0.20358	0.02555	-0.05103
-0.05078	0.40654	66.3696	40.8547	41.0668	79.7162	75.7019	0.28035	0.38201	0.07652	-0.10179	0.12773	0.02552
-0.02539	0.43195	65.9137	40.5763	40.7616	79.1291	75.1662	0.35681	0.48388	0.17854	0.02545	0.22991	0.07655
0	0.45736	65.5083	40.3485	40.4819	78.5931	74.6816	0.35681	0.48388	0.17854	0.02545	0.20436	0.05103
0	0.48277	65.0777	40.0954	40.3039	78.006	74.1205	0.33133	0.43294	0.10202	-0.0509	0.15327	0.02552
0.05078	0.50818	64.647	39.7916	40.0496	77.3933	73.5339	0.30584	0.40747	0.07652	-0.12724	0.10218	0
0.05078	0.48277	64.1658	39.4878	39.6936	76.7807	72.9727	0.30584	0.35654	0.05101	-0.15269	0.07664	-0.05103
0.02539	0.43195	63.6084	39.1335	39.2359	76.1681	72.4116	0.33133	0.40747	0.10202	-0.07634	0.12773	0
-0.02539	0.38114	63.0258	38.7791	38.7528	75.53	71.8505	0.33133	0.45841	0.17854	0	0.20436	0.07655
-0.02539	0.38114	62.5192	38.45	38.2951	74.8919	71.2638	0.28035	0.38201	0.17854	0	0.17882	0.07655
-0.02539	0.38114	62.0632	38.1716	37.812	74.2537	70.6517	0.20389	0.20374	0.02551	-0.12724	0.10218	0.02552
-0.02539	0.43195	61.6326	37.8931	37.3288	73.6156	70.0395	0.10195	0.10187	-0.07652	-0.20358	0.02555	-0.02552
-0.05078	0.38114	61.1259	37.5388	36.8203	72.9264	69.4019	0.05097	0.02547	-0.12753	-0.27992	-0.02555	-0.05103
-0.07617	0.30491	60.4673	37.1591	36.3371	72.2883	68.8153	0	-0.05093	-0.17854	-0.33082	-0.05109	-0.10206
-0.10156	0.22868	59.8593	36.8047	35.9557	71.6756	68.2796	0.02549	0	-0.10202	-0.25448	0.02555	-0.05103
-0.10156	0.20327	59.3527	36.5009	35.6251	71.0885	67.744	0.05097	0.05093	-0.02551	-0.12724	0.10218	0.02552
-0.12695	0.15245	58.7954	36.1972	35.3454	70.5015	67.2084	0	-0.02547	-0.07652	-0.17813	0.05109	0
-0.12695	0.20327	58.3394	35.9441	35.1165	69.8889	66.6217	-0.05097	-0.10187	-0.17854	-0.27992	-0.02555	-0.05103
-0.10156	0.25409	57.9341	35.7416	34.8623	69.3528	66.0861	-0.10195	-0.1528	-0.22955	-0.35627	-0.05109	-0.07655
-0.12695	0.22868	57.4781	35.4631	34.6334	68.8168	65.627	-0.05097	-0.10187	-0.22955	-0.35627	-0.05109	-0.07655
-0.07617	0.22868	56.9968	35.1847	34.3791	68.3063	65.1679	0.02549	0	-0.12753	-0.27992	0	-0.05103
-0.07617	0.20327	56.5155	34.9062	34.0994	67.7958	64.7088	0.07646	0.1528	0	-0.12724	0.12773	0.02552
-0.05078	0.20327	56.0849	34.6784	33.896	67.3363	64.2752	0.12743	0.25467	0.07652	-0.0509	0.17882	0.05103
-0.05078	0.22868	55.6542	34.4506	33.718	66.8768	63.8671	0.22938	0.25467	0.05101	-0.10179	0.10218	0.02552
-0.02539	0.2795	55.2996	34.2987	33.5654	66.4429	63.408	0.22938	0.25467	-0.02551	-0.17813	0.05109	-0.02552
-0.02539	0.33032	54.9196	34.0962	33.362	65.9835	62.9489	0.25487	0.33107	0.05101	-0.12724	0.10218	0
-0.02539	0.33032	54.5396	33.8431	33.0568	65.4729	62.5153	0.33133	0.45841	0.12753	-0.0509	0.15327	0.02552
0	0.33032	54.109	33.59	32.7771	65.0135	62.1072	0.3823	0.56028	0.20405	0.02545	0.22991	0.07655
0.02539	0.35573	53.729	33.3622	32.5991	64.5285	61.648	0.40778	0.56028	0.22955	0.07634	0.25545	0.10206
0.02539	0.35573	53.349	33.1343	32.3957	64.0435	61.1889	0.3823	0.53481	0.17854	0	0.17882	0.05103
0.02539	0.35573	52.969	32.8812	32.116	63.533	60.6788	0.33133	0.45841	0.10202	-0.07634	0.12773	0.02552
0.02539	0.38114	52.5637	32.6028	31.8109	62.9459	60.1687	0.30584	0.43294	0.10202	-0.07634	0.12773	0.02552
-0.02539	0.30491	52.0824	32.299	31.5057	62.4354	59.6841	0.30584	0.43294	0.12753	-0.07634	0.15327	0.02552
-0.05078	0.25409	51.5758	31.97	31.1751	61.8994	59.225	0.30584	0.43294	0.15304	-0.02545	0.17882	0.07655
-0.05078	0.2795	51.1451	31.7168	30.8192	61.3123	58.6638	0.20389	0.33107	0.12753	-0.0509	0.17882	0.07655
-0.07617	0.25409	50.7398	31.4384	30.4886	60.7252	58.1282	0.12743	0.20374	0	-0.12724	0.07664	0.02552
-0.07617	0.25409	50.3345	31.16	30.1835	60.1636	57.5926	0.05097	0.10187	-0.07652	-0.22903	0	-0.02552
-0.10156	0.22868	49.8785	30.8815	29.9546	59.6021	57.057	-0.02549	0.02547	-0.15304	-0.30537	-0.05109	-0.05103
-0.12695	0.15245	49.3466	30.5525	29.7257	59.066	56.5724	-0.05097	-0.05093	-0.20405	-0.33082	-0.05109	-0.07655
-0.12695	0.12705	48.8653	30.2487	29.4969	58.53	56.0877	-0.07646	0	-0.12753	-0.25448	0	0
-0.15234	0.07623	48.384	29.9703	29.2934	58.0195	55.6286	-0.07646	0.02547	-0.07652	-0.20358	0.05109	0.02552
-0.15234	0.07623	47.9533	29.7425	29.1155	57.56	55.195	-0.07646	-0.02547	-0.12753	-0.22903	0	0
-0.12695	0.15245	47.5987	29.5399	28.9375	57.0495	54.7104	-0.15292	-0.0764	-0.20405	-0.27992	-0.02555	-0.02552
-0.15234	0.15245	47.244	29.3628	28.7849	56.6156	54.2768	-0.15292	-0.10187	-0.22955	-0.35627	-0.07664	-0.05103
-0.12695	0.17786	46.864	29.1349	28.6323	56.2072	53.9197	-0.10195	-0.02547	-0.20405	-0.35627	-0.07664	-0.07655
-0.10156	0.17786	46.4587	28.9071	28.4543	55.7988	53.5371	0	0.10187	-0.10202	-0.22903	0	0
-0.07617	0.17786	46.0788	28.7046	28.3017	55.4159	53.1801	0.05097	0.2292	0.02551	-0.12724	0.10218	0.05103
-0.05078	0.20327	45.7241	28.5274	28.2	55.033	52.823	0.12743	0.28014	0.05101	-0.07634	0.10218	0.05103
-0.05078	0.22868	45.3695	28.3756	28.1746	54.6756	52.4914	0.17841	0.33107	0.05101	-0.10179	0.07664	0.02552
[truncated: 400 more rows]
